# Supplementary material for: Saliency detection of textured 3D models based on multi-view information and texel descriptor
Source: PeerJ Comput Sci. 2023 Oct 25;9:e1584. doi: 10.7717/peerj-cs.1584 (PMC10703070; doi:10.7717/peerj-cs.1584)
Supplement: Supplemental Information 1 [file peerj-cs-09-1584-s001.zip]

Archive with 176 entries (149 files):
- py_2dto3d/
- py_2dto3d/.idea/
- py_2dto3d/.idea/.gitignore
- py_2dto3d/.idea/inspectionProfiles/
- py_2dto3d/.idea/inspectionProfiles/profiles_settings.xml
- py_2dto3d/.idea/misc.xml
- py_2dto3d/.idea/modules.xml
- py_2dto3d/.idea/py_2dto3d.iml
- py_2dto3d/.idea/workspace.xml
- py_2dto3d/.ipynb_checkpoints/
- py_2dto3d/function_test/
- py_2dto3d/function_test/.ipynb_checkpoints/
- py_2dto3d/function_test/.ipynb_checkpoints/image_ft_saliency_collision-checkpoint.ipynb
- py_2dto3d/function_test/.ipynb_checkpoints/new_load_obj_test_and_show-checkpoint.ipynb
- py_2dto3d/function_test/image_ft_saliency_collision.ipynb
- py_2dto3d/function_test/just_for_show.py
- py_2dto3d/function_test/new_load_obj_test_and_show.ipynb
- py_2dto3d/function_test/xyz_sphere.py
- py_2dto3d/fuse_video.py
- py_2dto3d/gaze_ball_ana.py
- py_2dto3d/htc_eye_data.py
- py_2dto3d/image_saliency/
- py_2dto3d/image_saliency/12_vs_salicon.txt
- py_2dto3d/image_saliency/20_vs_salicon.txt
- py_2dto3d/image_saliency/2d_to_3d_method.py
- py_2dto3d/image_saliency/4_vs_salicon.txt
- py_2dto3d/image_saliency/6_vs_salicon.txt
- py_2dto3d/image_saliency/8_vs_salicon.txt
- py_2dto3d/image_saliency/augment.py
- py_2dto3d/image_saliency/bunny_vs_salicon.txt
- py_2dto3d/image_saliency/draw_figure.py
- py_2dto3d/image_saliency/gbvs.py
- py_2dto3d/image_saliency/gd_mesh_saliency.py
- py_2dto3d/image_saliency/helpers/
- py_2dto3d/image_saliency/helpers/colorFeatureMaps.py
- py_2dto3d/image_saliency/helpers/gaborKernelCalculator.py
- py_2dto3d/image_saliency/helpers/graphBasedActivation.py
- py_2dto3d/image_saliency/helpers/ittiColorFeatureMaps.py
- py_2dto3d/image_saliency/helpers/ittiKochCenterSurroundFeatures.py
- py_2dto3d/image_saliency/helpers/localMaximas.py
- py_2dto3d/image_saliency/helpers/markovChain.py
- py_2dto3d/image_saliency/helpers/orientationFeatureMaps.py
- py_2dto3d/image_saliency/helpers/__init__.py
- py_2dto3d/image_saliency/helpers/__pycache__/
- py_2dto3d/image_saliency/helpers/__pycache__/colorFeatureMaps.cpython-36.pyc
- py_2dto3d/image_saliency/helpers/__pycache__/colorFeatureMaps.cpython-37.pyc
- py_2dto3d/image_saliency/helpers/__pycache__/gaborKernelCalculator.cpython-36.pyc
- py_2dto3d/image_saliency/helpers/__pycache__/gaborKernelCalculator.cpython-37.pyc
- py_2dto3d/image_saliency/helpers/__pycache__/graphBasedActivation.cpython-36.pyc
- py_2dto3d/image_saliency/helpers/__pycache__/graphBasedActivation.cpython-37.pyc
- py_2dto3d/image_saliency/helpers/__pycache__/markovChain.cpython-37.pyc
- py_2dto3d/image_saliency/helpers/__pycache__/orientationFeatureMaps.cpython-36.pyc
- py_2dto3d/image_saliency/helpers/__pycache__/orientationFeatureMaps.cpython-37.pyc
- py_2dto3d/image_saliency/helpers/__pycache__/__init__.cpython-36.pyc
- py_2dto3d/image_saliency/helpers/__pycache__/__init__.cpython-37.pyc
- py_2dto3d/image_saliency/image_saliency_to_mesh.py
- py_2dto3d/image_saliency/myutil.py
- py_2dto3d/image_saliency/rc.py
- py_2dto3d/image_saliency/resources/
- py_2dto3d/image_saliency/resources/28__32__m__2.mat
- py_2dto3d/image_saliency/saliency_method.py
- py_2dto3d/image_saliency/show_model_mask.py
- py_2dto3d/image_saliency/snapshot1.png
- py_2dto3d/image_saliency/snapshot2.png
- py_2dto3d/image_saliency/snapshot3.png
- py_2dto3d/image_saliency/super_point_saliency.py
- py_2dto3d/image_saliency/temp.py
- py_2dto3d/image_saliency/__pycache__/
- py_2dto3d/image_saliency/__pycache__/gbvs.cpython-36.pyc
- py_2dto3d/image_saliency/__pycache__/gbvs.cpython-37.pyc
- py_2dto3d/image_saliency/__pycache__/myutil.cpython-36.pyc
- py_2dto3d/image_saliency/__pycache__/saliency_method.cpython-36.pyc
- py_2dto3d/image_saliency/__pycache__/saliency_method.cpython-37.pyc
- py_2dto3d/mayavi_use.py
- py_2dto3d/metrics/
- py_2dto3d/metrics/compare.py
- py_2dto3d/metrics/saliencyMeasures.py
- py_2dto3d/metrics/saliency_metric_v2.py
- py_2dto3d/metrics/__pycache__/
- py_2dto3d/metrics/__pycache__/compare.cpython-36.pyc
- py_2dto3d/metrics/__pycache__/compare.cpython-37.pyc
- py_2dto3d/metrics/__pycache__/saliencyMeasures.cpython-37.pyc
- py_2dto3d/one_project_model/
- py_2dto3d/one_project_model/bvh_projection.py
- py_2dto3d/one_project_model/gpu_projection.py
- py_2dto3d/one_project_model/model_projection.py
- py_2dto3d/out/
- py_2dto3d/out/+x0.png
- py_2dto3d/out/+x1.png
- py_2dto3d/out/+y0.png
- py_2dto3d/out/+y1.png
- py_2dto3d/out/+z0.png
- py_2dto3d/out/+z1.png
- py_2dto3d/out/-x0.png
- py_2dto3d/out/-x1.png
- py_2dto3d/out/-y0.png
- py_2dto3d/out/-y1.png
- py_2dto3d/out/-z0.png
- py_2dto3d/out/-z1.png
- py_2dto3d/out2/
- py_2dto3d/out2/x1.png
- py_2dto3d/out2/x2.png
- py_2dto3d/out2/y1.png
- py_2dto3d/out2/y2.png
- py_2dto3d/out2/z1.png
- py_2dto3d/out2/z2.png
- py_2dto3d/pqft/
- py_2dto3d/pqft/example_dynamic.py
- py_2dto3d/pqft/example_static.py
- py_2dto3d/pqft/PQFTLib.py
- py_2dto3d/pqft/README.md
- py_2dto3d/pqft/__pycache__/
- py_2dto3d/pqft/__pycache__/PQFTLib.cpython-37.pyc
- py_2dto3d/show_image.py
- py_2dto3d/slic/
- py_2dto3d/slic/SLIC_slow_version.py
- py_2dto3d/slic/__pycache__/
- py_2dto3d/slic/__pycache__/SLIC_slow_version.cpython-37.pyc
- py_2dto3d/spectral_mesh_saliency/
- py_2dto3d/spectral_mesh_saliency/spectral_ms.py
- py_2dto3d/spectral_mesh_saliency/spectral_ms_v2.py
- py_2dto3d/use_vtk.py
- py_2dto3d/video0/
- py_2dto3d/video0/125.png
- py_2dto3d/video0/155.png
- py_2dto3d/video0/185.png
- py_2dto3d/video0/215.png
- py_2dto3d/video0/245.png
- py_2dto3d/video0/275.png
- py_2dto3d/video0/305.png
- py_2dto3d/video0/335.png
- py_2dto3d/video0/35.png
- py_2dto3d/video0/5.png
- py_2dto3d/video0/65.png
- py_2dto3d/video0/95.png
- py_2dto3d/video1/
- py_2dto3d/video1/125.png
- py_2dto3d/video1/155.png
- py_2dto3d/video1/185.png
- py_2dto3d/video1/215.png
- py_2dto3d/video1/245.png
- py_2dto3d/video1/275.png
- py_2dto3d/video1/305.png
- py_2dto3d/video1/335.png
- py_2dto3d/video1/35.png
- py_2dto3d/video1/5.png
- py_2dto3d/video1/65.png
- py_2dto3d/video1/95.png
- py_2dto3d/video2/
- py_2dto3d/video2/125.png
- py_2dto3d/video2/155.png
- py_2dto3d/video2/185.png
- py_2dto3d/video2/215.png
- py_2dto3d/video2/245.png
- py_2dto3d/video2/275.png
- py_2dto3d/video2/305.png
- py_2dto3d/video2/335.png
- py_2dto3d/video2/35.png
- py_2dto3d/video2/5.png
- py_2dto3d/video2/65.png
- py_2dto3d/video2/95.png
- py_2dto3d/zy/
- py_2dto3d/zy/userid0.txt
- py_2dto3d/zy/userid1.txt
- py_2dto3d/zy/userid2.txt
- py_2dto3d/zy/userid3.txt
- py_2dto3d/zy/userid4.txt
- py_2dto3d/zy_l/
- py_2dto3d/zy_l/userid0.txt
- py_2dto3d/zy_l/userid1.txt
- py_2dto3d/zy_l/userid2.txt
- py_2dto3d/zy_l/userid3.txt
- py_2dto3d/zy_l/userid4.txt
- py_2dto3d/zy_l/userids.txt
- py_2dto3d/__pycache__/
- py_2dto3d/__pycache__/use_vtk.cpython-37.pyc
