# Supplementary material for: Saliency detection of textured 3D models based on multi-view information and texel descriptor
Source: PeerJ Comput Sci. 2023 Oct 25;9:e1584. doi: 10.7717/peerj-cs.1584 (PMC10703070; doi:10.7717/peerj-cs.1584)
Supplement: Supplemental Information 1 [file peerj-cs-09-1584-s001.zip › py_2dto3d/function_test/image_ft_saliency_collision.ipynb]

# %% [code]
import numpy as np
from matplotlib import pyplot as plt
import cv2

# %% [code]
def ft_saliency(img):
    img = cv2.cvtColor(img, cv2.COLOR_BGR2RGB)
    img = cv2.GaussianBlur(img, (5, 5), 0)
    gray_lab = cv2.cvtColor(img, cv2.COLOR_RGB2LAB)

    l_mean = np.mean(gray_lab[:, :, 0])
    a_mean = np.mean(gray_lab[:, :, 1])
    b_mean = np.mean(gray_lab[:, :, 2])
    lab = np.square(gray_lab - np.array([l_mean, a_mean, b_mean]))
    lab = np.sum(lab, axis=2)
    lab = lab / np.max(lab)

    return lab  # 这不是标准的lab空间的图片

# %% [code]
def read_image(path):
    after_png = cv2.imread(path)
    return after_png

# %% [code]
def rgb_to_face(rgb):
    return rgb[0]*255*255+rgb[1]*255+rgb[2]

# %% [code]
def load_obj(filename):
    vertices_ = []
    faces_ = []
    for line in open(filename):
        if len(line) == 0:
            continue
        if line.startswith('#'):
            continue
        values = line.split(' ')
        if values[0] == 'v':
            v = [float(x) for x in values[1:4]]
            v = [v[0], v[1], v[2]]
            vertices_.append(v)
        elif values[0] == 'f':
            f = [int(values[1].split('/')[0])-1,
                 int(values[2].split('/')[0])-1,
                 int(values[3].split('/')[0])-1]
            faces_.append(f)
    vertices_ = np.array(vertices_)
    faces_ = np.array(faces_)
    return vertices_, faces_

# %% [code]
vertices, faces = load_obj("../data/bunny.obj")
face_saliency = []
for i in range(len(faces)):
    face_saliency.append(0)

color_img = cv2.imread("../video/0n.jpg")
index_img = cv2.imread("../video1/0n.jpg")

color_lab = ft_saliency(color_img)

index_list = []

# %% [code]
# why the color to index function is wrong
for i in range(512):
    for j in range(512):
        saliency = color_lab[i][j]
        index = rgb_to_face(index_img[i][j])
        if 0 < index < len(faces):
            index_list.append(index)

# %% [code]
print(len(faces))

# %% [code]
sorted(index_list)[-10:]

# %% [code]
sorted(index_list)[:10]

# %% [code]
