# Supplementary material for: Saliency detection of textured 3D models based on multi-view information and texel descriptor
Source: PeerJ Comput Sci. 2023 Oct 25;9:e1584. doi: 10.7717/peerj-cs.1584 (PMC10703070; doi:10.7717/peerj-cs.1584)
Supplement: Supplemental Information 1 [file peerj-cs-09-1584-s001.zip › py_2dto3d/function_test/just_for_show.py]

from matplotlib import pyplot as plt
import numpy as np
import random

img = np.zeros(100*100*5*5)

for i in range(len(img)):
    img[i] = random.random()

img = img.reshape([100, 100, 5, 5])

for k in range(4):
    img1 = np.zeros(100*100).reshape([100, 100])
    for i in range(100):
        for j in range(100):
            img1[i][j] = img[i][j][k][k]

    plt.subplot(2, 2, k+1)
    plt.imshow(img1)

plt.show()
