# Supplementary material for: Saliency detection of textured 3D models based on multi-view information and texel descriptor
Source: PeerJ Comput Sci. 2023 Oct 25;9:e1584. doi: 10.7717/peerj-cs.1584 (PMC10703070; doi:10.7717/peerj-cs.1584)
Supplement: Supplemental Information 1 [file peerj-cs-09-1584-s001.zip › py_2dto3d/function_test/new_load_obj_test_and_show.ipynb]

# %% [code]
import numpy as np
import cv2
from mayavi import mlab
from matplotlib import pyplot as plt

# %% [code]
def load_obj(filename):
    vertices_ = []
    faces_ = []
    img_textures_ = []
    face_textures_ = []

    for line in open(filename):
        if line.startswith('#'):
            continue
        values = line.split()
        if values[0] == 'v':
            v = [float(x) for x in values[1:4]]
            v = [v[0], v[1], v[2]]
            vertices_.append(v)
        elif values[0] == 'vt':
            img_textures_.append([values[1], values[2]])
        elif values[0] == 'f':
            f = [int(values[1].split('/')[0])-1,
                 int(values[2].split('/')[0])-1,
                 int(values[3].split('/')[0])-1]
            face_texture = [int(values[1].split('/')[1]) - 1,
                            int(values[2].split('/')[1]) - 1,
                            int(values[3].split('/')[1]) - 1]
            faces_.append(f)
            face_textures_.append(face_texture)
    vertices_ = np.array(vertices_)
    faces_ = np.array(faces_)
    img_textures_ = np.array(img_textures_)
    face_textures_ = np.array(face_textures_)
    return vertices_, faces_, img_textures_, face_textures_

# %% [code]
bunny_obj_path = "../data/bunny.obj"
vertices, faces, img_texture, face_texture = load_obj(bunny_obj_path)

# %% [code]
vertex_uv = np.zeros(len(vertices)) - 1
for face in range(len(faces)):
    three_point = faces[face]
    for i in range(3):
        vertex_uv[three_point[i]] = face_texture[face][i]

# %% [code]
vertex_uv[:10]

# %% [code]
bunny_texture_path = "../data/bunny-atlas.jpg"
texture = cv2.imread(bunny_texture_path)

# %% [code]
np.array(texture).shape

# %% [code]
vertices_uv = np.zeros(len(vertices))
for i in range(len(vertex_uv)):
    u, v = img_texture[i]
    u, v = np.float(u), np.float(v)
    m, n = int(u*1024), int(v*1024)
    r, g, b = texture[m, n]
    gray = 0.299 * r + 0.587 * g + 0.114 * b
    vertices_uv[i] = gray

# %% [code]
mesh = mlab.triangular_mesh(vertices[:, 0], vertices[:, 1], vertices[:, 2], faces)
point_data = mesh.mlab_source.dataset.point_data
point_data.scalars = vertices_uv
point_data.name = "point data"
point_data.update()
mesh2 = mlab.pipeline.set_active_attribute(mesh, point_scalars="point data")
mlab.pipeline.surface(mesh2)
mlab.show()

# %% [code]
