# Supplementary material for: Saliency detection of textured 3D models based on multi-view information and texel descriptor
Source: PeerJ Comput Sci. 2023 Oct 25;9:e1584. doi: 10.7717/peerj-cs.1584 (PMC10703070; doi:10.7717/peerj-cs.1584)
Supplement: Supplemental Information 1 [file peerj-cs-09-1584-s001.zip › py_2dto3d/fuse_video.py]

import numpy as np
import cv2
import os

father_path = "/home/simula/Pro/learn_opengl/video/"
all_pic_name = []
for i in range(199):
    pic_name = str(i) + ".jpg"
    all_pic_name.append(father_path + pic_name)

s = cv2.imread(all_pic_name[1]).shape
size = (s[1], s[0])

fourcc = cv2.VideoWriter_fourcc(*"mp4v")
videowriter = cv2.VideoWriter(
    "/home/simula/Pro/py_2dto3d/data/t.mp4", fourcc, 20, size
)
for i in range(1, 101):
    file_name = all_pic_name[i]
    print(file_name)
    img = cv2.imread(file_name)
    videowriter.write(img)
