# Supplementary material for: Saliency detection of textured 3D models based on multi-view information and texel descriptor
Source: PeerJ Comput Sci. 2023 Oct 25;9:e1584. doi: 10.7717/peerj-cs.1584 (PMC10703070; doi:10.7717/peerj-cs.1584)
Supplement: Supplemental Information 1 [file peerj-cs-09-1584-s001.zip › py_2dto3d/image_saliency/12_vs_salicon.txt]

2.085682603756137
2.6584917946048114
1.5058874360258934
1.419299315545493
2.4075172691467253
2.9856868924123106
2.990107783378896
1.1669578571196422
1.2814986228080176
1.8378491062289775
2.3866915064211356
1.845293090318937
1.2582025025143009
1.3948946556569155
2.2989212085547286
1.3724275851045307
1.1063491072688416
0.6967293716290063
1.719614937008657
2.959198844723711
1.4487784695766452
0.9217068249349191
1.297810353197536
0.9490359278611343
2.9384601991928463
1.321686520762982
1.0860811065066278
0.7700344358448477
1.3938150136793666
0.886314039476654
1.23774152236043
2.4827436097462305
2.6829916666617377
0.5132465802607322
0.8819133857083956
1.0734229760248477
0.7652595203990723
0.9926105484029702
1.2750281653410047
1.833905916951024
1.554264106786702
0.7413070264435415
0.5506841809475957
0.9376681912816377
1.2374637216390725
0.963896106376789
1.068767918255798
0.9099976818560793
2.070588361860828
1.2631291224056012
0.2928162349982053
1.4756284496999383
0.8044443011436125
1.191090954026508
0.9384927651257671
0.8510613923271417
0.6494090836319986
1.1115321772838425
0.3432095783383984
1.0628341682117903
1.1815714004939375
1.129876774781653
1.1803812840180348
1.1426794093102561
0.8150274597724059
0.8963385001483268
0.9231381358744448
0.7104773479515298
1.809746836709754
0.5638270519093925
0.9985350212680885
1.0123390094400375
0.7108552107947637
1.065089050991268
1.3183573149861831
0.9852000965242246
0.7669138205313875
0.9366202151472607
0.8820965110032429
0.9315813774472744
0.6216537778256451
1.2117824959215553
1.471775029983886
1.1852776926561306
2.2140793148640006
1.1820489112258545
1.2062431126310522
0.9128777816083301
0.8833994833577941
0.8433807573864769
0.9218428617506795
0.6205518324583621
0.8823811390795709
9.822900030703776
1.5032640576102663
0.7295617005986547
1.0963229289647982
2.0431903857513958
1.4233202792829176
1.0532294763497991
0.953426985521707
1.037490908832585
0.8114804642779473
0.6869888400778437
0.5558069544000152
5.472627566383536
1.0662970883182037
1.684052758391465
0.863727671816194
0.9022621759305185
1.8324077425115697
0.8843676762041152
0.8444496709349626
2.5401936556659908
4.738088755378309
0.8952198151287526
0.8256617585655109
4.504562627134082
3.266074888596518
0.9373726856998061
0.7513318126193804
6.125994251560622
2.6087705996758603
2.059359245127406
1.0453597577636593
0.9159988609194905
1.0535691383351673
0.962636688676968
0.8325918720331545
3.2862951833798166
3.3333455924772966
2.7493545051453503
3.74402315311254
6.252425024258287
0.855674593117175
0.1368802799177793
3.2917768679944683
1.3039703539381244
1.1034888766626834
2.649804182320131
0.9974037297735175
0.7403845415033403
0.8544611799115908
2.135658634794177
0.9726323722802577
1.0411993269470976
7.309599686586732
1.6614540384613525
1.7291363111734892
1.72358997977145
3.190463391058454
1.0624695083466538
0.15014337565290536
0.26760988833825544
3.088917864666434
1.070241425699373
1.255026065336617
1.1169991038664777
1.0323047822979947
1.0547690664541929
2.482008288322862
1.084670448279421
0.7939564997963375
0.8872965125681634
0.9247072540825549
0.8710339085166426
1.0778835080978861
4.86450592931695
4.057687444928283
2.0202502671470555
1.7581565810372708
2.3521447660469885
1.511100404983244
0.9899995597803795
1.1617563429522157
1.3502600621212308
0.8362996663706861
0.22667514221805282
8.061866295436207
0.8130814581760111
0.7262322807051198
1.06871384105718
0.7476221193189312
0.8599040940611424
0.8717641154193583
4.303736429956325
1.0650892980246216
1.1243043655043736
1.7793453328383906
0.9236728145810316
0.8298129206537679
0.8940833440355365
0.7426924285545685
1.051700992811614
1.8082343878409735
2.9430104732915208
3.812808115492822
2.09225915373644
2.380490976113893
1.058829469001481
1.2731188361842298
0.8104856194084079
0.9473320449200479
1.0549640869068766
0.8990251169283224
1.1424765722105772
2.5930140187113344
0.8885082008849902
0.3136282346069441
0.5812010369092759
3.7286636984178916
0.8423655094831486
0.8089737358837008
1.032260834550334
0.6088597971482093
0.8956354009470467
0.8654860068024275
0.8607523408918955
0.90163361374613
1.1943471117652265
1.5875042153812993
0.8117811366225063
0.9301939480397242
0.9070912069312039
0.7610994896325091
1.4926082188750842
1.2572927772847133
1.283703924200954
1.017994586050035
0.8081862764531783
0.8388732252480233
0.8873321518349723
1.199567713841749
2.600086135089307
1.4224844087818278
1.0091505193368584
0.7773353100324873
0.5395147372995955
0.5475847262054375
0.9645576726907841
1.2224240595044262
0.8430468125045493
1.2180277945664404
0.7909728102758052
0.6437265338408777
0.8824201805455318
0.9157395385916977
0.8776152154288054
1.3562986074585015
0.9166525327810734
0.9253195331876712
1.2907856862480507
1.17710411982983
0.9197425230156558
1.1860673107383088
0.9175599152409134
1.4861251587658615
0.8728081167841388
0.8274652802498247
0.8627512635624298
0.9293618279216307
1.2235159699586327
0.5823214858721284
0.9174564484671857
0.6094059476083531
0.7554048355048167
0.9113463043663551
1.0045841311295791
0.36058783483147644
0.8577946004623309
0.8381865652872115
1.3570693687725452
0.8802580690456722
0.8829678966923953
0.7935228875763283
0.7364133059251943
0.8165762908135662
0.9612222422865773
0.8601307393963089
0.873419927656962
0.9630678902378355
0.8720640465310329
0.9153991951275275
0.7545547491942546
1.0675785890541356
0.8731994922699455
0.7568417144754223
2.3013335439106033
0.5652597981896771
0.6840554227101707
0.8117671465671218
1.1261185261002713
1.1224405955138275
1.3734475260521197
1.3780660719582476
0.30679264450249366
0.6082802156498501
0.8466395480297428
0.6934781400484217
0.6879883588399
0.8572925982495114
0.8465638250925901
0.7792972087871409
0.8249275105051664
0.7996977284936625
0.9977801865264795
1.2813307226611805
0.7169242301338028
0.8122785183208414
0.839269540151732
1.0861719129911211
0.7140148824386428
0.6344368231878292
0.6609526215637251
1.2186181581039164
2.8894108875468727
3.4803421843089253
1.242012093520641
0.8369411064191974
0.8356898836890142
0.8794658242349077
1.3571513909119128
0.7857174365287453
1.1784035943733924
1.2237975512146664
1.8041632740364981
1.3352340585212976
1.1576429669083816
1.190672391482759
0.6121237586894587
0.6284987933908349
0.6862528118371859
0.6286136036186851
0.9919419719768293
0.7803706903833272
0.7916785766673126
0.781300213422854
0.8342231950551323
0.8605988237083112
0.7532834866120258
1.590995738494463
0.8412973835973151
0.7093172579301155
0.7981811605634889
0.9231092703563616
1.219794275281071
0.7675355412824254
0.7182058039532857
0.601546697580586
1.4666980963107967
0.7010481991483839
1.0661992452716806
0.7801570641020088
1.2401003672574527
1.514472747018445
1.606232502849164
3.177933319183835
1.3935670239934026
0.8502085534429114
0.7600478047932618
1.0626373409514704
1.3879025522148305
0.9281199643119836
0.9711009053008862
1.1063509397678164
1.2084327037901463
1.2923315206731787
1.1496876901755277
1.4359103661386294
0.7262317615977284
0.4906581473651556
0.7823351673298238
0.41453249514431234
1.067732905597231
0.5750143011972113
0.30152372473889716
0.7135213640296993
0.7684731136597036
0.744562946650417
0.739855479138687
6.5634672894617765
0.8107470321728321
1.0650983912585217
0.8756799139848433
0.8198766947949928
0.882357559961832
0.8366817413168685
0.7375516843920538
1.3537764162860995
1.09599971371858
0.7534123183345629
1.4386332137076974
0.9038174851933592
1.0356196142150935
4.857435824005765
3.3527004266402125
1.5761138072367842
0.9981489219178478
0.8682719097753168
0.894929254265885
0.9597598516256013
1.2533419174395257
1.0509382692784772
1.0232848832065276
1.239229806182323
0.9399699212843043
2.086130612236131
1.0373625599370728
3.0187306235209337
0.9348064339563416
0.7681030970269144
0.713123845568905
0.6113452090045246
0.6778627303550984
0.9925823635821109
0.9599513192350613
0.5057451373377219
0.4675919171074782
0.7293063016364602
0.7251531953654489
0.5505327761995745
0.5986916286718867
0.8511146634427815
0.7165033540343643
4.517011042672967
6.9270691980842125
1.623550142361181
1.0099250354477984
0.880579011428374
0.8906864900485284
0.9431475252819229
0.8206001724721004
1.124950665188264
2.370884236722556
1.2945235089125215
1.3626881697602335
0.7099182895740219
3.194151764021323
0.9896278603925521
1.022686358590441
0.8158759523850251
1.0865324013216233
0.7707148493785072
2.6798925793786506
1.7015658931909623
1.1684857240581152
1.3903458059969656
1.1310796269293426
0.9048212193097709
0.6088977093898862
0.713297087239254
1.0892725776986643
1.0057366052982346
1.0544796865035617
1.1219239159915344
0.9475014341014213
3.190367495149281
0.7673478244165685
1.3999735111575533
1.0550081311550725
1.0413279867052763
0.8307209082024865
0.4821747602427281
1.063592105947713
1.1760058660093886
0.9996384443771543
1.1342654451794945
0.6466173015127024
0.6874256865696183
1.0382059136040331
0.4925009467835031
0.8617428712053131
0.43693736084263435
0.524970336626498
0.9303376414370294
2.7084044988649145
1.9189233012055025
1.159178018734946
0.9107802565741766
0.9224525593238141
1.0092411079097243
0.9052561939490749
1.0389616439871943
1.336775841948974
1.1389289783507641
0.6521565327081015
9.53079944124129
0.9092381557680796
0.9429670944110524
0.9265891561527325
0.88229321373161
1.6129964856239647
0.9446121548795378
0.9077414800946924
0.9786456649493147
0.8684108935114122
0.908146766152131
0.5914497182146985
1.006037304087257
1.3110283128763331
0.9278253988821452
0.9611022961514194
1.0306309387503108
0.9899386260087167
1.618708213825739
0.7476562650079156
0.8812897478519013
0.8466969552271773
0.9883570725020633
1.2366824166090336
0.6874469194842674
1.0167210650714442
1.0107573185411438
1.0563196052869093
1.26209104215785
1.0594017491717762
0.8509246205582928
1.0367526801096605
1.2331595926969785
0.5149453501834903
0.5574196222587036
0.856027480420732
1.8530530303456314
3.713269552403279
5.966678317491418
6.274800274926328
1.8162700333076964
1.524334483517514
0.8135148736711514
0.8867574309119522
0.8796430658857222
1.0253453510140127
0.8463751574746833
0.9027318449280562
1.0939029423784177
0.8217028284180493
0.9478600523051937
2.333120848272882
4.764558887622718
0.9065246645329321
0.9139445036675531
0.8816848414487947
1.1059007915305963
0.9162763860114045
0.7863365513950129
1.0142123589206054
0.8622996091802742
0.8590949990260222
0.8512188632597194
0.8770744873967147
0.8336756376289877
0.9908432370949802
0.8654453296943662
1.14417964325953
0.7978058588932135
1.0265786135559005
1.0732145058160447
1.0068607419398952
0.4937722383816789
0.909795602716692
1.121041676709732
0.6753816895488891
0.6172144947494653
1.0097044406915
1.002372159041311
1.043635048515256
1.0732792746725157
1.1158998470388284
1.0911660175227837
1.0316015015194013
1.0986682321998706
1.183324903413901
1.1457173350214462
0.8102381323104743
0.7982462714043299
1.4400431642591058
2.478418881245478
4.234349993961079
5.403073363419133
1.1905657704245338
1.0658785420063532
1.3037216218818666
0.8044862321872477
0.8635507938162102
1.0356922026657163
0.7583489927026524
0.7445556918750539
1.7370245155391537
0.9165729905735416
0.29094926538533217
1.5702256042363554
4.55840406211355
0.9044275356500611
0.8953312751025039
0.9073253649999653
0.9427796859027794
0.9185874131579705
0.9125436352670542
0.9959905456350368
0.8590530732643878
0.8635691165118771
0.8797370088002578
0.7778442271995188
0.7931631150840663
0.7244314496951368
0.7840174280961287
0.4691080181447587
1.0455450072421306
1.1411799117034012
0.7671089954523714
1.0395671745722146
0.9007939738130962
1.1016893450487162
1.1730166505992285
0.8298181029055548
1.0389166007200474
1.0216994374329962
1.0889642994915005
1.0205149640807645
0.983437162510792
1.2171095497528621
1.047865523628316
1.126938288307098
1.0534786792576467
1.1862350443722278
1.0832547568698776
0.9573509574325952
0.9476162597500034
0.3788777265525951
0.9863624372589314
0.9975064926478834
0.9302686087988635
0.8090218880199258
0.9123697524093429
0.8059141208248526
1.0578047590067767
3.207551853777186
0.5128420516125394
2.572019407891165
1.4621006485820995
6.06671925121454
0.9069350114259456
0.913849081258581
0.9057805839861028
0.9163744696998373
1.0749585370346497
0.892707705321416
0.7517977232713259
0.8065976885420101
1.0468888859718297
0.9270345197302012
0.8249458404668203
0.7423325147755189
0.5387320492113343
0.607244324954293
1.4200674518191596
0.9047709602558626
0.6858596745416994
1.2344852969117996
1.0512691542547752
1.1617371406787755
0.7318444620334887
1.088756323724087
1.0578573353051994
0.9490402127024677
1.0241120771585264
0.8122956719868685
0.9988494493505249
0.8549180816199851
1.0583901245856444
0.9906252323875305
1.0131312693828358
1.3288009250652477
1.0741622695408404
0.9895268153044969
0.9306299992870241
1.0004426216376614
0.6823295822093276
1.0797437427918208
0.9318947170368141
0.8616679343452834
1.1302268840585825
0.872434749238633
0.8648900026175984
0.9005279993556382
1.190612825693342
1.2009833255903013
1.002627673507089
3.587864544930982
0.3318756049248928
2.512571619720017
0.10631372410036143
0.17489401764269163
4.443543896861895
0.9256005328876723
0.9269467195388792
0.9301671736039141
0.7680673104523102
0.804183032821406
0.7198921558046731
0.7533363357544243
0.7738633901170944
0.9430138088314092
1.0027449921910376
1.101337565151142
1.1905160739400018
0.8883378805091728
0.2884294565849832
1.2231082181587802
1.2676428157473523
0.8268254729708876
1.2271285036774793
0.9198026850018041
1.0826010500599137
0.8262382092770181
0.7356022348226022
0.8560325539306097
0.8377477903034799
0.7797633829349645
1.0763860181746008
1.0034875320911099
0.9940733729892242
1.3891238618280786
1.0337895702891429
1.0536008566027226
0.9782536334491929
1.0146528477554686
0.8928506600727635
1.5682221328434778
1.6828115163538135
0.8810212173034314
4.721553758926471
2.637218716923681
0.9515407820766486
0.9175816833893876
0.7755672569404398
1.0353272242599165
0.9092889413906804
0.9036857054904666
2.1166744023570487
2.6202418946618606
0.9018655695091514
1.1002366483480925
1.4261292474678677
0.12108739983953319
0.42339502272418
0.3837952510172248
5.16394891580449
0.9109038894526127
0.84475269239559
0.9264618563424125
0.8715042864159136
0.8283454683690892
1.3418662889762376
0.9657578308602617
0.9221197842482898
0.9221372977082481
1.0101802683048235
1.8754835344494125
1.1450758145682487
1.0626039801598688
0.6526894842067205
1.031903716543987
1.3291820669365455
1.225386421718008
0.8591172744658498
1.0807981382970897
0.8835253421843394
0.9633087352583591
0.9989030699905567
0.8187946202964286
0.8746691107203824
1.0121485250432651
0.8375521727976089
0.886501555001902
1.1026135098334457
1.0251325622993435
1.0576509028648544
0.2734990989162025
1.272971662932976
1.0174895309945182
1.0281056177913659
1.309852605517443
0.8965421918492522
1.128458614580629
0.48406632489573426
1.4720926557513876
2.4871556922919296
0.7807264891135066
1.2360563397929014
3.384084221252477
0.887320795908748
0.6380306065599859
0.8838453108503073
1.2032662427553291
0.9087079130947606
1.0721740789095193
1.0886468201244102
0.8656149034933528
1.6241176329579308
0.3761042548200938
0.4703257417502087
0.7130991452084513
0.8760006804286794
1.7135251139624967
0.8843209151833498
0.7300490019048853
0.9738200523497015
1.036284360946985
0.96290483132225
0.8852547203762269
0.5614998579869099
1.012647449126818
1.0211613639184445
1.0234729441476738
1.0180004676211827
0.9251816516496079
0.6138998647343695
1.2222868283484738
1.0663096223746207
0.7156780414262034
1.0111518927680656
1.1976661367304218
1.098325140478481
1.5329015266464452
0.9880471547003838
0.9461732436091825
1.0203502344015682
0.8282649222731072
0.9186583364115488
0.973183436969308
0.8858106062182072
1.0214566535751322
0.9963947101589581
1.0102905316931359
0.9228404490375995
0.975642204827205
0.27990744479253665
1.5470237911940494
1.9057105873949034
1.076263300590991
1.0700327296630923
1.2969425903561445
1.4065031568381237
0.9460013973331648
0.8955018772363794
0.9155524308727659
1.0930709940835213
0.7208375519734566
2.1511823246641155
1.3642851745465132
1.967850395208664
1.404972726995846
0.7603038866069162
0.8461159855396954
0.904809789207136
0.901190901459656
0.9099844838447995
1.0401636700585009
0.9306276042650993
1.6678688900045333
1.6100210541778797
0.9975497057956915
0.5985544569650317
0.9711655575657135
0.7608406076835055
1.0597530211215618
0.8974031848653243
1.0890149215569702
0.9862541600681214
0.992986225418348
1.0286377600204202
1.0096888200178145
0.9927675850463918
0.6108169003996684
1.5218274108569294
0.5274230910945549
0.9544163215366579
0.8019395909400397
0.23255085401422906
0.24470487763854162
0.9999693262144211
1.585546666202124
1.022905884371122
0.9830773439068984
0.9786267928041095
1.0008437053708892
0.9645425430030448
0.9387343132148043
1.0439464035280204
1.016928545195625
1.001314055419828
0.9568174247599522
0.9988170343321341
0.83449736208677
1.0231192080221176
1.012679136443358
1.0647937269833805
0.4975749380976412
2.193938359385498
1.3158906638173855
1.109697374679294
1.1662743130349609
1.2513731321881911
1.080519611606165
1.2334284303398306
0.8481829472383442
0.712693029937306
0.6413605810771958
0.8855366724017538
0.9373345653892543
0.7898208006299698
0.8729265430734412
1.0860936252472213
1.3316090803211253
1.133922190346073
1.5640885306584802
1.1420014646863776
0.8095831575098025
0.650790040152124
1.1966654487558663
0.8165171233332883
0.5992485634782773
0.743887151576852
1.3747618320770263
0.5303928220721489
1.9625914556001605
0.8398982684599839
0.9246269796913933
1.3092864341304518
2.160627899425315
1.1075792332094376
0.9452730791028698
1.1063647939639392
0.9823968274774545
0.983729824743484
0.9799125435838224
0.98464251402869
0.7165336086522264
0.37439035351242905
0.827596788914119
0.5810089968475077
0.3937419873313222
0.8863052673580796
0.5165026706786389
1.0386714674736377
1.3890493365105876
0.9601425371558328
0.9808685072918351
1.0055658276014536
0.9816164546370243
0.992942997062938
0.9825558665607231
0.9748017524485714
0.9872437839020063
0.9963192265078523
1.093642972238745
1.022383937958883
1.0580272862125344
0.9924528738297245
1.07352316361625
0.36270397382665887
0.3529823314536994
1.4403789359476167
1.0949302981107203
1.0584011166879097
0.9558800734491038
1.631883776962684
1.3787844626385517
1.0046714448357603
0.8082513898460968
1.3650664537598884
0.8601133517378835
1.430330960334845
0.6670119339340894
1.2109363095721108
1.0616763915784566
1.0284014032067317
0.7347301097939218
0.6355726959601148
0.9545299625155591
0.790591308388363
1.0405291723105683
0.9126737214516065
1.182503906845275
0.756479908493274
0.9090921859281427
0.8086321882299224
0.7361535929666536
1.0435923676703414
1.3274898806419253
1.725691903086889
0.7581072936568855
2.559524899847601
1.0696271605244463
1.041331383174548
0.9747173093580068
0.9602026955887716
0.9649503153038067
0.9736520279827954
1.1162882804224772
0.5509353708827633
0.5390511065012581
0.2918788334618074
0.7908314448342936
0.6718304408119514
0.9953072812084766
1.381725529102848
1.3845152146617148
1.0122456518641016
0.9614891700145235
1.0562285161457428
1.0530071225477824
0.9849959601050822
0.9798554602871848
0.993317447499494
0.9554358795332141
0.9860551293744515
0.9752663937076935
0.876982412503715
1.0052185393373017
1.0253424898814514
0.9584620507845028
0.197014989980672
0.1594848463402464
0.7596789899960453
1.6415649689416218
1.6255928096213665
1.0460115378217623
1.0679136618499605
1.1790859044158515
1.051083563399731
1.149092191148691
0.981194582904833
1.1147058632006022
1.0376862569155059
0.9322275450578974
0.3010468099602229
0.8945594839875435
0.8256563547415937
1.2814871043451732
0.9223142614502076
1.1132548840509424
0.867505012851762
0.6054745218143222
0.822041699861824
1.03704752051706
0.9270793063079967
0.8043389650156647
1.7261264530774227
1.12789117701415
0.80172003897505
1.5403278951681063
0.7456425313590724
0.9979947885541185
1.067985764697775
1.0088437645760842
0.9808548516534615
0.9922744144561063
0.9750950761304208
1.0749862381271524
0.6644781490214744
0.4753328640630446
0.5261513337339926
1.1471500960393046
1.4971247367541383
0.7862633937857824
0.8792199952064571
0.7935845762153818
0.7800773572727775
1.0278789331965492
1.0432130576697056
1.0122310408273112
0.9683481596483312
0.9754163118414617
0.9640621458285142
0.9733199148633098
0.9107343975785009
1.0074707318358103
0.7629468867567033
0.938980002520234
1.1649516762894156
0.4833133556537884
0.6617406251696614
0.19493989365517997
2.007550247704278
1.435912475530054
1.1854811525027389
1.222776496402032
1.819177692870273
1.1425063415681995
1.045767878399426
1.124346705178392
0.31594947648728794
0.7149352730461572
0.8411657973906496
0.6019248832214785
1.1309122390092812
0.8276868086101894
1.0611548798652422
0.6709831812178331
0.9202916175286661
0.8317833705182331
0.8712691858661761
0.7380157718383636
1.5574149294233448
1.0570014066140436
1.2365121025559198
1.2214029380223623
1.5581812086969562
0.9051789523307482
0.9395333504353338
0.7960752717361397
1.9619569623994149
0.8232826606993918
3.9230536144719386
1.0097791641623768
1.0087224337649032
1.015671975876152
0.9278214046095854
0.9687462444812266
0.748993529614273
0.755568396715045
1.0504633344193686
1.1957730011791972
1.0225560161539853
1.1475298120637492
1.0568039257138628
0.9221164820379192
1.1851414068715918
1.0209935602419968
0.7665528307361945
0.9951103852095422
1.0026886621161148
0.9633891215056726
0.9781396995049572
0.9816935027835423
0.991583401883383
1.040991844877122
1.0959031767777123
0.6179664019328358
1.0725066908774759
0.5093864150224287
0.37834931980083186
0.16834928466866467
2.323015188120554
1.9732873793780552
1.4869248167823657
1.4361860967145774
3.4914287017994745
1.1006715699918688
1.1106219892435594
1.045107864390899
0.4496947492576895
0.3595941601801841
0.6249978468955419
0.8930319175851821
0.717552277960394
1.2108480950889902
0.6873553457296503
1.0889819122204312
0.6886698200224604
1.1530916916279146
1.14043317560078
1.044777604954815
0.7276767022733719
1.1119532230926246
2.792998988657704
1.7199874383635658
1.6521494955334939
1.0343928006915246
0.6545974227281586
1.3304866913163036
1.2722487824673585
1.1306690850728216
1.603037800282154
0.7374249112720773
0.8309312908278895
0.9832070265470183
0.9933258503539923
0.9995036045726158
1.0182861959459437
1.0018105912051865
0.9825377919549241
0.9813881295163588
0.9146127265430092
0.9583099934204745
1.0328351618367753
1.1630202054568626
0.9710825139271057
0.8881079792077373
0.7391133258468582
1.003110803447041
1.0227011212375698
1.017686567341966
1.0050813963989738
0.565485494015518
0.717768247252264
0.6251513045349694
0.23428700119964987
0.7043884202206852
2.0163142881419747
1.7923689818573296
1.9876173110882616
2.7601760124524004
1.0516518043492429
1.011776512001346
1.1661125587752783
0.28785013319771874
0.7373830734903325
0.8884202154539232
0.8153776062933451
1.0641805243377542
0.8994155856760981
0.7948530722586705
0.9441753514257113
0.9385115655628326
0.9346465036722613
1.0618433134776661
1.0822093023139203
1.0111946053235037
1.7895535473655728
4.309420277999978
1.084949904816401
0.8862096932221573
1.2685537505422193
1.4191591249429392
0.7469382045738252
0.8647190159198263
0.9498400459529552
1.4706180471189378
0.9271951782028914
1.2133347153997949
1.3399636213591812
0.7337619562533101
6.0896489473235045
1.0776128234699582
0.9270798230269669
0.996225792631364
0.9923623239441537
0.9912428698050899
0.9393592830954177
0.9777103821562623
1.0708490515526312
1.0259107672533962
0.8426019297106969
0.6405857780669278
0.5199848295529907
0.3114830720658448
0.9123803186639153
0.4444361458649388
1.7317553957748666
1.8625977807218603
0.9942866553180991
0.9902148556422257
0.4397829041341119
0.19303452452686187
0.5961441777896094
0.6439814883763
1.1346200558029451
0.9485146628652933
0.9859693285214391
1.1513868543340775
0.8684436342802508
1.079257963669888
0.336345204460228
1.008206343691649
1.0052776701001085
2.7751096414351335
1.550315023725964
0.8956390539692407
1.668899200337884
0.7541229417927618
1.3190875270612181
1.0419271518659126
0.8384321823145658
1.1291600561562203
0.7759982238094243
0.9417297315627322
0.6270707934703807
1.0801265099563566
0.9470432302043288
0.890012243093458
1.035559902714554
0.9153940034312912
0.97541419882335
0.9834250854922502
0.8442664295588236
1.1183124915092821
0.5548670629781491
0.9546617110703668
2.1766225229082545
2.163766097461992
1.8063753577162713
0.989730273477884
0.22934369657515657
0.7790544900684572
0.8335677061789631
1.0094846422858703
1.0383032498465055
0.7948886134342166
1.398234231829796
0.942013095667143
0.47491220438638254
0.9518089838704369
1.0525094100590007
0.7509378205154016
1.0042208923056035
3.1546867750743015
0.9386173816411649
0.894140746678275
2.117212456852271
0.8247654207159043
2.406464677117
1.0582862136629543
1.1100555291762522
1.021583359946395
0.9029212175949859
0.8845030122664892
0.7144635146992346
0.6400445702668404
0.992006846419654
0.9374237791914178
1.0419976186497815
1.0834078255771364
0.9818649828851348
0.6203509893683703
0.8486569377102379
1.6748881383542467
1.5410613879584594
0.9639067175151056
0.16659689006927747
0.5036319082208693
0.6426765132238849
1.0263779757624885
1.002727817938977
1.3286172306290913
0.7332450519531306
1.2662710240325052
1.097549090555894
0.8291064508703216
3.0768726832471867
3.498737259169484
1.0121945625912074
1.1247431137849149
2.6494285089692706
0.9993800089003839
0.9493415325988463
0.9229839413317975
0.937346365589009
1.1622204323288208
0.8833533948347897
0.8898724704860189
1.0103939400012365
1.0922482099068427
0.9818124084259809
1.4209298810726567
1.5964331276526469
0.13500803865827107
0.23105818542879666
0.7079239483259677
1.0338737000766514
0.997959974623407
1.3903515854495363
0.9573328658976625
1.4000503732573681
0.8760180627353615
0.9034751755040767
1.8503319626104966
1.2525614310958084
4.056676376503486
0.7875713394460122
0.700984346852073
1.062811497904564
1.0656420696662474
0.9118285156735435
0.9531113989695582
0.9148892127689543
1.0599908986861168
0.6589006293110243
0.5750538634151924
1.5109162626193817
1.216567923056805
0.4503226093553294
1.120100515803496
0.32413989937896426
0.4019533690624315
0.656928509833671
0.9517917804355562
1.0960796632820389
0.9024292143501166
2.044642511877237
1.2253693868357998
1.0026389338229618
0.8975368094051664
1.7425082825797082
5.205320202688701
0.960010566716438
1.0799783445314788
0.9880056543034198
1.2325887577853283
0.9534080812787992
0.9443938104937866
0.9727780513664288
1.1030518967146847
0.9408916066596249
1.3901704244825355
0.5884783284070052
0.4765979129302657
0.2867139300095711
0.5193276331540699
0.7649140402264433
0.9686573987386767
1.163327217719168
0.7594236863904095
5.160846473896919
0.9030740235525055
1.337161691595726
1.1220104468645133
1.3436770697067475
1.006124732833016
0.6478206747130407
0.6527815712328332
0.3235595867558271
0.31752995848766014
0.6455150584401229
1.1126785595631827
0.8509855191039547
1.1658198137387485
0.9852415987316543
1.2319459094861256
0.9135320886910635
0.8575171514639004
0.1623816065429998
0.41853333926531944
0.5156853720837052
0.7913561587585601
0.8035251382001924
1.110503024351912
1.2716966547014916
0.2782774591858094
1.042400783628448
0.7770494995081744
0.40602578706169895
0.5505463502267031
0.8534117686008194
0.7893264772616563
1.0828956490400712
1.399343677000948
1.612374975626295
0.7779664911411371
0.7632556185126436
0.9504975167438472
0.7913145814378143
0.7679432780877322
1.1512897509559212
0.8735333773664681
0.6520244824570305
0.7857728039825624
0.7849663484269108
1.0406742580951116
0.5526636682433579
0.6401929337840088
0.9792673651981644
1.255160019774553
1.7468946402776557
0.8861139439430119
2.653726393690075
0.76973789416733
3.469366223643866
2.365785276438008
5.276556554130593
3.1474171623293095
0.8712664763414768
1.1086403696877372
1.5125798887405293
0.9808356456092975
1.0838907391067953
0.9812577622245723
0.8547246101685423
2.217953668428865
1.4787680071433484
0.6929624712449951
1.0730432538329182
2.0940945819410763
0.8335580182491368
0.6265725484185172
0.8431684417196378
1.5228938209057266
0.46302514096217406
0.5083678602607731
1.2827665222586437
1.457204446278575
1.6243235322047405
0.9472124048292586
1.425294706576708
0.6242935365993063
0.8507873058567331
1.7382687312205838
0.8507993837887831
1.50787420248571
1.019237565707185
1.2731457859455868
0.9370944045585125
0.7812810760991384
0.9293007595985868
1.5198788996087926
0.9797823631125573
1.6881686512077847
1.6784703163492143
1.1651809910036695
1.0141668926117406
1.0657760556786597
0.9754702977442712
0.5160233028458762
0.2758868218269659
1.4007315508490428
1.014231427360252
1.250471527798509
0.9007066280140418
1.5978755241057554
1.5492496804573328
1.2207607195977843
1.110840169006309
1.0767307763748688
1.0643307784845322
0.8528543180804304
0.283239637947492
0.9186863830837263
0.9394851174171344
1.032395422601062
0.9502628231365552
1.516658218178971
0.6755479654822097
1.2902267697003225
1.2191788599755164
1.0085638961989503
0.7341924745759241
0.975875068824533
0.6138485659787107
0.8990084029130209
0.8498112451477201
0.9324643063576182
0.6459623176460145
0.9301973305558904
0.9347746952004259
0.765416475932904
1.7144410720018217
0.9030573102643167
1.101208736851329
1.6238566300054964
0.9422424887178921
0.03601457260416915
0.5969323010775263
1.4164280493072525
1.2550642841680966
0.7916441372280387
0.5723197120570626
0.9282396197068027
0.8932158556745085
0.942472178493881
0.78656912826368
0.9170971909071443
0.9441681914082348
0.6935964830368394
0.5991663863666614
1.606053646433423
1.1272874682215117
1.0110306150842745
1.4863733822934444
1.0973819290773534
1.6435748583196454
1.2337884813293083
0.9363736985036082
0.9092957385008921
0.14196228172162678
0.9493421777139152
0.9343980093545592
0.9195049912916567
0.9265662498075278
1.0194831911055113
1.0338305784543196
0.9887406575620757
0.8568713550463243
0.7382262216740394
0.6413879947651013
1.101899006947397
1.5019725681373215
0.6616729966040341
1.0070981534488104
1.3992792416269508
1.0923003171537775
1.2198563480920261
0.8717648026376229
0.972145678689519
0.8376316157273926
0.9934499954800262
0.9432632202852361
1.0164724832235204
0.2796907805425158
0.9290521293755426
0.929279793751706
0.826130251207249
0.9312163509512456
1.0000528963418183
0.9062334122114456
0.9789124979573514
0.9334817052287239
0.8614046299749009
0.7906893799666916
0.6263002244874083
0.5956617322181005
1.0751059601396
0.6612798177999561
0.7882175974138328
0.33379792736267816
1.0171321095666015
0.9531026243802105
0.9347639463680723
0.9117411699955943
0.8593618920244078
0.9492281001323041
0.9685333748133182
0.48758213282602003
1.0710344112993802
0.928589563506675
0.8974723452069462
0.8121658652329886
0.9131548006188259
0.9128323361336614
0.8909261237411098
1.06275541702392
0.8818956743046066
0.9330061534207933
0.9095012115500507
0.6565157982202521
0.5643176304626569
0.8001706885025962
0.8090498790924426
0.8182426826836808
0.8124508282394928
0.3031957360365277
0.8786245574144774
0.9276374684269898
0.9893720397859839
0.9129714765060661
0.8114890421937602
0.957967663748369
0.8888151298654536
1.045651752179099
0.47264598396936364
0.8774776480670053
0.9213423250092517
0.9264773715151396
0.8751343202922423
1.1300793690563264
0.975967736695756
1.1009364118017613
0.9116326506889144
0.8960597305796129
0.9104554383886707
0.9579063311534208
0.9255779607220148
0.9286632896765522
0.929239151596242
0.6434587375744424
0.890056956861584
0.9254574393542773
0.7973314527734164
0.3470773024175872
0.9183754791230144
0.9156412274016619
0.9010625809803365
0.9687637511289491
0.9019192829996935
0.6817626645898962
0.8961651471758006
0.913305643772051
0.960732793159458
0.9399217879376152
0.5843692310308963
0.8738213284536922
0.9244272515903603
0.8783141924878723
1.0506884542807602
0.9875883616443011
1.1086815767522413
0.8581366380160947
1.04148476761896
0.9159937950105667
0.958289616431717
0.8081828213869057
0.4671086828947298
0.8714245967530592
0.3017619914542843
0.9663411695474129
0.9029654870583904
0.9141297967593338
0.9364952509816931
0.9667226504056184
1.0991416470427116
0.9250606224604533
0.9178116790232187
0.9776344847244433
0.5740679402211427
1.2198811335089348
0.9080034128341851
0.9188867937346575
0.8524043478432136
0.7301918906344279
1.0657089049672557
0.8945525624448449
0.9310280982202388
0.9426379638510917
0.9198025751184205
0.9203305946217328
0.904814727547721
0.9111514215722932
0.8206668096953691
0.788330109252594
1.1621228260960788
0.7598059671793426
0.2678858681160136
0.4172301058512732
0.9525061284523018
0.9222490198841683
1.0373890637588692
1.0285577206842005
0.9188220157403949
0.9821744188925401
1.0030278055748005
0.8192995742058307
1.021678762325793
0.8267126803621636
0.9058107447755058
0.9774962029576398
1.117468380893004
1.0023959754057334
0.7831488713770389
1.0050594843779257
1.0192890327996262
0.92531648790634
0.8668431944588848
0.9004558726091026
0.923422283217921
0.925589426669218
0.8970054189002336
0.731007638568026
1.2220013568074493
0.7715019645924411
0.593141024059455
0.5881011039450331
0.9982235830829119
0.9340451106765566
0.8082270145426189
1.0589782614298795
1.1070264609606228
0.9649694561488138
0.9417522127317786
0.8016848478477715
1.03656080666915
0.9293588712931096
1.0314214162498851
0.8872817342830118
0.6318222832853252
0.8864982932404274
0.9612866048087494
0.8223519534450847
1.0754597851297316
0.8416121474657351
0.9277056384335493
1.0319524413826553
0.9233425016830998
0.9255406271798781
0.8039760485529839
1.025751448330265
0.978670838509746
0.9215702629312901
0.9063613264667327
1.001997518620792
0.7010676858306827
1.148128082185545
0.9118054892752221
0.35392188389345525
0.829831046852748
0.9769270452380894
1.0338899758619942
0.9760597238952446
0.8623310162484845
0.8982336415498243
0.8312630788087592
0.9636275199539965
0.9323886605235273
0.8039320045269434
1.0036252465697626
0.9578177081390337
0.9407875074155106
1.01082116804182
0.7310460897562749
0.36660316158793715
0.9197789932298043
0.9359953160264124
0.9271549606742542
1.0682404718612155
0.9817558667717403
0.8546831494284567
0.9216282508823027
0.8851432767567939
0.8971396309699561
0.8573011989992568
0.9361604715213241
0.9412640707871556
0.9553713513572797
0.9418574674148549
0.955833539968878
1.0725957616645068
0.8085172016805428
0.8847577871254558
1.210468416057002
0.8613376944728562
0.8443604105878256
0.4140128947524479
0.669839053037631
1.0503210201689266
0.9114619543715325
0.8774106287222623
0.9805774005629705
0.9355838308943919
1.0935856770059273
1.2514763755413207
0.8734042136534403
1.042688231800037
1.0401479247756247
0.9357475983328288
0.8357648869741288
0.3902415401431572
1.090954401176877
0.9125337026975912
0.9140630803796312
0.9101308286900434
1.060330434274895
0.8194474143854721
1.0205775333219
0.9361446736289798
0.9601358967206397
0.9525169842214972
0.8991334968507456
0.937513994046813
0.9644471732231946
0.928180610311404
1.0454039454733846
1.0075991044463466
0.9087125829601332
0.9974382149061182
0.7048558927723921
0.7643489431423153
1.210753695717285
0.3972249676720432
0.8046879111311732
0.5036417881016015
0.8440928263871437
0.9159492650890018
0.8418218659626305
0.9790702577375108
0.8310388435308987
1.0896598277357399
1.1985105737427506
1.6646198065131097
0.777180209155792
1.2068947038804527
0.7646815006714948
0.8881418962928926
0.904169185855592
0.36519096699631076
1.1392241286972558
0.9135799728892413
0.8052685022640532
1.0287386560782426
0.9235287241400666
0.9978208168461815
0.9939735868930777
1.0789659463873384
1.0573097270178264
0.9196415837300482
1.0204859953871184
0.88147151720131
0.8933271538621774
1.0048269479447975
0.917917613630812
0.9018830149578353
0.9144629325981931
0.9626360988670292
0.9361072345883352
0.9570358298190907
0.7948856611674177
0.8139799581688635
0.873099389785801
0.7861395229316849
1.1148620767344504
0.43802632848233325
0.6448903098088301
0.49829274776385446
0.33857586594156025
0.8720349136442314
0.9800072984593169
0.9049778476294755
1.0786633371936944
1.1048297029918939
0.9632305769969446
0.9508948890585665
1.4468179490350965
1.3853057032240097
0.9224710038827495
0.9144398422926342
0.7113857247692649
0.3407546965458504
0.9106504552710553
0.841789443688093
0.8783213730530502
1.0460490497519384
0.935464960607923
0.8676109346894525
0.9405868754411514
0.8990682411226318
0.9569834974744558
0.8482043265117262
0.8786150006472098
0.9636738600093744
0.8975184181992386
1.0129552825939894
0.8885117448668316
0.8298469714539252
0.9592574544176214
0.8995253524220514
1.0200075112154958
0.933257561523573
0.8621426413111318
0.8905563841737854
1.038550612657522
0.9866377477627079
0.47339741934744833
0.7770829369038399
0.1337308958379866
0.6068299394272142
0.8785981039473316
1.2363751889784722
1.389261489694112
1.5725913554457804
1.4280234792681255
0.9904465265722331
0.9710849722127544
0.8709961215565949
0.4093251643415017
0.9969407490799459
0.9609888806722165
1.0357528920003256
1.0299191163671202
0.9563888410421466
1.0058206091456685
0.9016185430838514
0.9859094662057855
0.9330161702829854
0.9840906333307093
0.9738314829418642
0.9101104340033582
0.9435511716758412
0.9157884952769759
0.882759430523442
0.9304811843489799
0.9095177767707057
0.9477700915377274
0.9340436673071977
0.913919048462714
0.9372694493665888
0.8511390173574044
0.8969535002999585
0.8838524005946081
0.8306089206433201
0.960281268360726
0.7202757990860379
0.7338745713004998
0.8175695622012349
0.23427384091844347
0.88204266484229
1.2488094812527946
0.8674193625513805
0.8686756036761907
0.6592439974839386
0.5147966616626981
1.6131961189659236
1.0289445018540821
2.6556275091635384
1.1005191777247538
0.8995098441625723
0.8637438460749255
0.3291220946586753
0.9281286770691999
0.9339297188204768
0.835170027328822
0.9750137241458637
0.9171775335364533
0.9086043712772013
0.9388068696588672
0.8315691719928049
0.9592284030054775
0.8793091581511508
0.9888808137556057
0.8939135274072179
0.797760093811737
0.8943392530499851
0.8770378054021927
0.9016744288354138
0.9861672326774205
0.937846095318897
0.9096665629904043
0.9202042406676437
0.9646022924560537
0.933724960699117
0.9540082267323073
1.1879135391019704
0.9158314750336293
0.8602006580659852
0.557116564555094
1.0417769543614548
0.5175835202105461
0.9134314815646553
0.7979478648350546
0.6590905504291954
0.8924067036985847
0.8621060838177225
0.8278786943716916
0.8440144894409224
1.4897575239717165
1.4360496276930133
1.0048673046274181
0.8413530934718118
0.8207144341526831
0.7998052804355412
0.1905094830807564
0.9859891283093053
1.0039523709895541
0.9079353518123242
1.0184733978813154
0.9073931366512954
0.8496917318246976
0.8795527842499148
0.9863902374393337
0.8764515603733642
0.9006658960011452
0.9102730189984956
0.8941960891454976
0.8924439820259299
0.8948014019956018
0.8986196785177627
1.0881904716485815
0.9399594296960501
0.8940861158017228
0.7912107407617813
0.8899384941327261
0.9713573593040834
1.0275827934775883
1.0188138595064389
0.9508035800629526
0.9217644540704777
0.9785357589480856
1.0792599722430145
1.046501189431717
0.6541619216501801
1.0176287530157633
0.9468799474108497
0.9162571487105527
0.8742549221054848
0.9490433249097684
1.069821173826663
0.9626777931993944
1.4371111026940617
0.8425528141648068
0.891738615578188
0.36912774975928553
0.903924726998177
0.9018389196105289
0.9189955122758995
0.9214187110152382
0.9123546324533124
0.8929029384480348
0.7709048319036034
0.8903132764152943
0.8894383855284178
0.8968175406383964
0.8949370177163206
0.8976987189334839
0.8927559927230324
0.9075373834823539
0.9763240143016767
1.0483745533813698
0.933974789277644
0.9735692556223281
0.8811454672850988
0.9130504829083295
0.9218644256955326
1.0451551364345837
0.8779461314283022
0.9405616753785895
0.8364998115077865
1.0450183663453396
1.034499019008336
0.9273016577581638
1.6077615542251338
0.9421054901572035
0.9770672840483162
0.8982156025263393
0.9266797081177716
0.8731343916894435
0.941028292203015
1.219998490596651
0.7604632645619096
0.7326493604503393
0.4247570358070454
0.30673188340952967
0.8939304502827646
0.9101998436367013
0.8948352466460532
1.0183910892378947
1.0084280531295895
0.8844078015378175
0.8852588816079805
0.8466803348742545
0.9356572748503847
0.8445670061009918
0.8893192720272716
0.8932788675256863
0.8962044047361368
0.879908993487368
0.9200999905462507
0.9728345249358619
0.9178290157676762
0.9110110835729629
0.8813522758797457
0.885418400690596
0.8921916579297491
1.0182469841506807
0.917818840962697
1.093018782358443
0.9753662389908392
1.367608986601332
0.8095689337885785
1.2152351935872325
2.186023495437612
0.872404890366771
0.9002757845156023
0.8846053843247844
0.8629268970012121
0.890643939050396
0.9109983407270608
0.916461098948145
0.7457956833455929
0.6701802007033786
0.912750292681759
0.189836345244714
0.9046060463704809
0.9037203100152907
0.8894604977483234
0.9124072589247273
0.9411006263865167
0.8897474123952446
0.9025210353944964
0.8354874175270051
0.891152064569493
0.9045802342854375
0.8932878116862925
0.8881564405808944
0.894388889699853
0.9016236147193033
0.8992364899403024
0.9039129613239646
0.8884607836372042
0.9872891136831766
0.9561923750411538
0.882006626714654
0.8835154082798261
0.8754142046445682
1.0828188536395003
0.8918588354642604
0.8796599104497705
1.0830514189610982
1.2531751920782295
0.774338589147724
0.8027243888688689
1.1042781267517976
1.4015248506852698
0.8723040621220832
1.128378408239477
0.9510469657918393
0.8816469351369316
0.9763360487889998
0.9445660758479533
0.663137326095852
0.7715206769572811
1.806495672435926
0.7921772314382826
0.9088063326764989
0.7965375029966151
0.2188215708907196
0.8963496736140766
0.9013678654143943
0.9056533784762544
0.9580142546237348
0.8271169245990474
1.0965523160572668
0.9999053174360689
0.9124265915687321
0.9756779514190491
0.8907831319549222
0.8539447322297162
0.8872313120412979
0.8915159641106275
0.9075543226371783
0.8977212187928851
0.8924620124142811
0.8982536265598422
0.8934347886587288
0.9338740191394479
0.8982267835845527
0.9033078185464112
0.9154730734659261
0.8808301481848706
0.8940366496814088
0.8837262089463215
0.8772499833184353
0.7679413256172927
1.0388887912523892
0.8242130290228731
0.7442688625262674
0.8530619722849799
0.6473262977542558
1.3833681024803584
0.8985440101098047
0.9838679466765422
0.9160729572995389
1.0077287203381984
0.851067242299572
0.994895515836489
0.6813290136553172
0.7906447795876904
1.197578257225604
0.6397520020904427
0.879887685284477
0.8221718810019328
0.321066265315009
0.2498751251389565
0.8785193110780959
0.9125438071045077
0.9588614315108325
0.8654031088133494
0.9070492936285459
0.8223496193794516
1.0052399148196045
1.0475350067373936
0.8904854540964833
0.981803604561883
0.899923071058665
0.8857176601995495
0.8903744754392603
0.9018538621095948
0.8957066481368147
0.9193027695820842
0.8762466915247625
0.8968533127281795
0.9634853976532566
0.907461752637374
0.9008060026162491
0.960353764946773
0.8865844982658104
0.8800235522743337
0.8707715028029728
0.8146770455305897
0.8735998318235961
0.8127852605139594
0.8336948833268116
0.861197765389498
0.6945236410604769
0.8220484394201127
1.2570237529589072
1.0085047323130536
1.0368853124560582
0.9640269913761557
0.8112316390859298
0.9916242316454705
1.02412447742503
0.9358005123649122
0.8215401532383484
1.0063005991583094
0.7589813724424468
0.5229288909983917
0.8108814246447765
0.5492817988386645
0.1496817196368106
0.9137341920012866
0.8841938006227478
0.9497754530671609
0.8710727207905121
0.8954481203531328
0.9040942895614602
0.9159732273465344
0.806273467647206
0.9876092861499994
0.9363344142043546
0.9622058338446328
0.8925141894184975
0.8918099999132082
0.9048083492668438
0.9065817551513788
0.9212956154540807
0.9358680618494254
0.8971787601188773
0.9497697507971857
0.8859578680587534
1.00013314670938
1.112986756743331
0.8784013348050235
0.8718948722071294
1.04401319776188
1.287285525989748
0.7772494071264807
0.8593049002767184
1.0609472430838043
0.7495150526266506
0.8319725197905832
1.0578774154680028
1.0203368166016007
0.955322658664926
1.0143929653053334
0.9233196173894525
0.9158741025431318
0.8547228578577486
1.0974446050812958
0.9525793728732642
0.8314195172481127
0.7999516019345487
1.0710378000345067
0.6861981557007093
0.5995208584818524
0.8709864189364401
0.2585204053737464
0.02677591460360157
0.9064713770779785
0.8786999742064313
0.9748897381751516
0.9622325753455241
0.8971040215117311
0.6665007135741207
0.9085790245225276
0.7786702733301463
0.8219984937101601
0.8837404743011119
0.8998870681413546
0.9172103699916706
0.9385318041849975
0.9151785504352714
0.9280469330485933
0.9791638929470468
0.943872544234448
0.9653021817073042
0.9607758334612349
0.9237623553081707
0.9470640627198135
0.9799834456825137
0.8724025732583178
0.8864280901764492
0.8793739723417465
1.0194039699166715
1.1994459519418676
0.7412307807653722
0.8393291388325742
1.0871518702154868
0.6932537056220687
0.9427701780329546
0.9094233428336157
1.0106030369117187
0.8798832182715709
1.0275539068502815
1.0630725337565465
0.8639738490032268
1.025566395422735
0.8895460647773418
0.8633651084273869
0.8172492228711915
0.8886955836323678
0.45126772733914056
0.7980692961402152
0.2473391890742312
0.04563045268337463
0.8952692712307737
0.9271854633594673
0.8792119995144101
0.8891340729465983
0.9090491383736702
0.8978247012334023
0.9412368303224545
0.8727717514190741
0.9241817840270242
0.8900487643003364
0.9416979134283393
0.8783409184003834
0.9460170078832248
1.024503151865931
0.9580548034823244
0.9092259883949887
0.9720896879463562
0.9610038268015213
0.9040797540763762
0.9213167544438189
0.8930044478797835
0.8806946451824491
0.8801034291544721
0.8841013012229813
0.9018278028737425
0.8251717711101644
0.9898148274266101
0.8497300719694865
0.8084030613310373
0.8236228575327467
1.0480825116741597
0.9413978207341455
0.7266794477849571
1.1570719127219822
0.8999388655262304
0.8685830404777829
1.0121302322537138
0.9010544939705073
0.8780587018312427
1.0070610408006144
0.9297032171993922
1.0313775860623748
0.9046093271209131
0.9233363701507257
0.8618650624444633
1.0279383463812586
0.9083587501224857
0.5549939343446656
0.8607747403910982
0.1173835942077229
0.8892542499563387
0.888679417035526
0.9110652730373874
0.9157643524532573
0.9931324745194071
0.8869590817521475
0.9017656768083426
0.9642427977073437
1.0346514190727454
0.8991490362808996
0.8612569259641435
0.9760820951760885
0.892897492930419
0.9557800511420911
0.9471572797024864
0.8962384743105294
1.0241659128898062
0.9217418237925603
0.9168140638956938
0.8991968657450727
0.9667635312327924
0.8830228185197678
0.9433294948946066
0.8751934755635005
0.7656760542302563
0.9287198874457274
1.0811449538956017
0.9186213917037872
0.8428630522859758
0.7046338294578638
0.6249503026997443
0.8274300069485804
0.879051747864119
0.9437537319841383
1.1506054422929684
0.7915255239038165
0.9257827527556625
0.869074393132503
0.9936967376386151
0.8355522544095496
0.9494939078203576
1.013911103358303
0.8835949982181539
0.9410029847406641
0.8556342757584416
0.8493110761872732
0.822402568271725
1.0677975932784238
0.8405827342868053
0.7580476328673329
0.4170120167719756
0.8265406418154134
0.0809418960357212
0.23667399672836964
0.8976494635296504
0.908411627519637
0.9058183633397087
0.8834439016650587
0.9022176284714751
0.9940727375202382
0.9113816916302067
0.9185218422436702
0.9550164953657858
0.9597407018746366
0.9092331323157672
0.9022114391565395
0.9797041323079843
0.9724279642923573
0.9297105378363023
0.9833123383206119
0.8955331317567671
0.8951095710290297
0.8952007444997812
0.8966205021975905
0.9281084723862939
0.9211704262266821
0.8855101348385658
1.122013525284475
0.8854765326752698
0.8771703073220359
0.9300500248266206
1.0559095085169778
1.0105660216779766
1.032554698682008
0.9372298954558811
0.6497150478973343
0.3193477825259491
0.5410342244279789
0.8080529482190811
1.1754254819221075
1.0767904683337417
0.759424062516759
0.7673809698162058
0.9872867577283692
0.893072406545226
0.8959729783502711
0.886381543120223
0.9378796952084584
0.9983189072776532
0.9608100398695991
0.9982969485800376
1.0330405553878421
0.9383924760249212
0.6872490836964025
0.6953770708642054
0.8865870822775588
0.9737198611225105
0.5846648719357919
0.5331416985495658
0.8174152957378433
0.895377001503523
0.9399737541524993
0.8950560318400357
0.9511255519231865
0.9633497544604668
0.905883783741662
0.9016541181321632
0.9205695646304851
0.9024579478872727
0.9026544703375431
0.9049095812297626
0.9624464605133884
0.8566388999584889
0.8821867878677824
0.9083546502907567
0.8107749259231126
0.9148946882647706
0.926799605623254
0.8910516265652347
0.8033671568625055
1.041005920021224
0.8696919575031522
0.9024414827139831
1.0718214713251468
1.0944045698808942
0.5904651095583077
0.930212150454212
0.2620569863252256
0.5070246660956491
1.014868038816747
1.1530907900584961
0.8846026284287805
0.9258827461910139
0.8833685025166071
0.8225118781532583
0.872484214592493
0.8099704744590434
0.9116294136828756
0.9346849462258207
0.8680611296943858
1.0401833471597823
0.8915120761777032
0.4055787351123672
0.34781435242935643
0.8573325263955068
1.0400078961522115
1.113632548833051
0.6096780691377685
0.21215742907504992
0.8958848000421855
0.9637148117007711
1.0543741450241502
0.8921562238969509
0.8904581974975562
0.9124510104447708
0.8920904936359854
1.0053613108174368
0.8678632072478496
0.9101401828835708
0.9083025610103752
0.8973341471333004
0.9172928282340947
0.9330595535322393
0.9201793688459664
0.9215222488270628
0.9797945002078783
0.9129540630842226
0.9056258325945179
0.9061235950022803
1.0177055723887014
0.9805699002721582
0.9774518796145063
0.8328351373935008
0.8802900942629183
1.3460375641516231
0.8409785885852835
0.9630481609295646
0.24865984182432205
0.5051684691234557
0.7584832167786345
1.0493615319755305
0.7766866035882547
0.9691058242735916
0.8620759489170828
0.943359853734625
0.8694674678949379
0.8383350835244042
0.8968733831680976
1.0556296299447219
0.8551393441423527
0.8646054648772254
0.961293267412742
0.9088178273463462
0.6113165445165881
0.9049177356235873
0.7131374318348809
0.550626672308242
0.772594725691822
0.9875264993637464
0.8114933706607091
1.1235121507825803
0.6870304233240909
0.3527360979548876
0.21797273641435044
0.8743146802950472
0.8558500642206938
1.2727130788043302
0.897386132200733
0.9048683465049104
0.9853491356912513
0.889737264245382
0.9502226511513324
0.9562190386778675
0.9661487130983483
0.9049092915393498
0.8947324278363594
0.9316831105806954
0.9073942359906376
0.9176790468499851
0.9686360120405573
1.0191597919242554
0.9573062046618948
0.9073357696651319
0.9188586911846468
0.7837431955779449
0.9278157037825481
0.8938846713812515
0.9039699532879257
0.8911018939497907
0.8462656985601908
1.3662546236771749
0.5157754877169999
0.8999387553380398
1.131736625182073
1.2757939654686798
1.261286976612998
0.9317192468085266
0.8675995467746713
0.8869034015149846
0.8195362683527456
0.8604705804399875
0.8952888298302693
0.8558475000908571
0.7778119297381353
0.9291170850900844
0.9208040379209474
0.9435698544745476
0.9125657370418958
1.058212864132056
0.9020057109595037
0.8165297359217849
0.3254559186032542
0.9040020123901488
0.8159606453025812
0.9244432590997226
0.8081329208084916
1.0169717850198083
0.9329644251513355
0.4765849661496138
0.8761450780663429
0.947100979310144
0.9287342447975503
0.8472184969484802
0.8889256976489139
0.9184209990528814
0.9634493665988446
0.9541552844467222
0.9935969795205354
0.9204736082679248
0.8936092090583956
0.8941950218778689
0.9645160750252694
0.9886715549115483
0.9618865529206367
0.8884828068773504
0.9842679992362428
0.9512286845480418
0.9115849924775149
0.9041478158921838
1.0547828675709279
0.9666207946583885
0.8472487104271035
0.9055444698682047
0.920527547326346
0.9461027193116424
0.9231072520974771
0.9612829062525781
0.945963263901828
1.1264559496704984
0.22134771564637887
0.8221949306900979
0.9372176508033614
1.5126562079484183
0.31930755955828166
1.1095398734236148
1.051744352907707
0.9432963656847487
1.0853893821752392
0.9004777694062224
0.8291224161159204
0.9557931695908118
0.9886521676534697
1.0495850700064657
0.7991931038477555
0.9106737641462013
0.9031470663822455
0.9631291400859352
0.889821863584147
0.8863262367158143
0.905634183123189
0.7427164481345105
0.4915205257564464
0.8014399532380979
1.0228327644387323
0.7694709684808394
0.8425043538433296
1.1176645267739178
0.8471771535320783
0.16099212399359453
0.8192874873352198
0.09198249261385212
0.8681273894116938
0.8140609445251268
0.965354702528177
0.9868645669906114
0.9849346606378504
0.9302875724468571
0.9188492264966253
0.8015154829381774
0.8817946857639811
0.9209758634902779
0.9695127399142218
0.9468455733349652
0.9240336060622276
0.9962564961566268
0.9902818086114259
0.9136130078122336
0.9060928338473676
0.9011150027983457
0.9170217872664884
0.9669056077952101
0.9175525903148216
0.9093928080444877
0.9324587979633755
0.9406509404634049
0.8457229054330437
0.9270449969438868
0.9846646758886429
1.185006137100232
1.1030523577800242
0.6143829576513024
1.2895178406495902
1.1681832144177722
0.4192487643272998
0.3887906870672182
0.5127407421840049
1.0273578981221718
1.0278779940997906
0.872252117626568
0.9101944443756266
0.9412395319703426
0.8546479306094842
1.0531379637044056
0.9019308008655298
0.8567298298132651
0.9548075382887818
0.915567644598915
0.9332307116828511
0.9016465850685269
0.8560243798200088
0.9059410004336212
0.913751248193529
0.9003217475281172
0.6925562496314283
0.3723842537164462
1.2850110313111518
0.9296934858053646
0.7926048090226014
1.1722101897640043
0.8331135317216206
0.9096175249021001
0.2926130447868041
0.8459711117208563
0.20910793405060402
0.8619997882508474
0.7672003642672992
0.8903828415924004
0.9393831854945768
0.9990589158636559
0.8784143380959705
0.8884188785383673
0.9367371677812565
0.8945491686618732
0.9437294034549314
0.9031849665499666
0.8828272532116378
0.9402667290543119
0.9342949484315548
0.9453634539825023
0.9787904494496653
0.9484502599009421
0.8973780367097219
0.9005793407693443
0.9375448743879118
0.9043894088431669
0.9264805694780038
0.9047323708267757
1.0209872617429803
1.0552588312375628
0.9622134513970877
0.92826050984177
0.8636239333090316
1.0639583127678354
1.3232868395391864
0.9435540334491982
0.6271129661085151
1.0509000556972377
0.6005352418109198
0.5000337944993125
0.9914885065288441
0.9513641178016345
0.9348446048094152
0.9052344862138711
0.8833066471918996
0.8887522451388601
1.0584476378069174
1.026066450940051
0.8668262222941063
1.0396264614256678
0.9594403251658089
0.8306532314397875
0.8654140533505797
0.8854006840488196
0.8909525524468123
0.8486965961013007
0.7989245509746792
0.9791604949074383
0.9382918800501968
0.862239340260402
0.7931620796763549
1.1200708281371952
0.5873410961910674
1.5860833800245362
1.0063579450263356
1.061036917165966
0.8670937481989239
1.0952227063457882
1.0401487036988952
0.8840547513056796
0.26706508923258176
0.4208657465815422
0.9768629553834364
0.3164758308723306
1.1201814934487917
0.7970372056066997
0.6556316839480726
0.962141657366718
0.886869600521939
0.7757536272664977
1.030828978820431
0.9080664309860252
0.8971837990244887
0.9025949009395746
0.8599342425308284
0.8910236807709014
0.9017892719560524
1.0375625379455506
0.9531872073678161
0.9718353184110722
0.9188572982596572
0.8905556750950705
0.8998587467988025
0.9633994914273439
0.915394473672453
0.9946734774833389
0.8660041474257738
0.9050151757566185
0.9722678708813262
0.823890133245808
0.9168551868679992
0.9094474216712511
1.2346785268029723
1.0614702875211872
1.270002970049798
0.7802776485205357
1.0015261618184284
0.5661025502389685
0.8688528944346198
0.5741453908979156
1.0041153907409635
1.0834286314548813
0.9138696925832348
0.8525645648674538
0.8541686670435712
0.9988891384668545
0.844752082191615
0.9708267673753074
0.876806996717015
1.2215905351858583
0.8672886139368472
0.8759017720601183
0.9957533885516135
0.8420363766469143
0.9214476390058671
0.7295110009409649
0.8432477034634308
0.8728421518102152
0.7780014288448511
0.9478401741933843
0.9128388662865595
1.4293664097472472
1.1629887484793946
1.7558847369804234
1.7961355295340486
0.8958567855147246
1.1774951756650829
0.8118959313707584
1.3785694394657508
0.9473079141034305
0.2537441741213793
0.5531802195969354
0.6239449538831275
1.1031634417509033
1.0830657209363044
1.1093075334608726
1.1249204678915008
0.8842348361660128
0.9601870732985851
0.9612807270277357
0.9105889345781422
0.8545993833896263
0.9205470074018216
1.0404253492982023
0.9732024683832219
0.8970231433879414
0.9374780166774612
0.9662817925045388
0.9024535048670316
0.8959272033558614
0.9076157176104762
0.9191306775506727
0.9434587002859118
0.87293602456676
0.8845031842264686
0.8860518963233243
0.8813003001682332
0.9018358128940372
0.9671759869173148
1.0659918009511118
1.0011424170663283
1.2265342163048814
1.2985637620760113
0.9907320692568827
0.6383399963236562
1.362087985188265
0.8742126531092449
0.9990243555792079
1.0308275095055788
1.060735813888981
0.8500557093878538
0.8856514390742694
0.9168380470379863
0.9652407616953341
0.9233293062657782
1.0671684731955726
0.9083465806050273
1.1573457464560173
0.9852516597312699
1.0354550850178565
1.076208345328499
0.9265725123582654
0.8292516484877877
0.7769492315839516
0.9550332986704403
1.030048261811784
0.6974066541258869
0.9746756428816106
0.7229359237542674
1.1042430241276235
0.8798425501780395
1.6716293588409654
0.905223109132233
1.1392497001583892
0.864212909996986
0.9917905527402039
0.8915474982784641
1.2238220773503434
0.8643257890598032
0.8717865873449394
1.0138654378593606
1.1562054687811043
1.0562008302673345
0.42441463358106435
0.9897617798702085
0.9597322133570828
1.02187907950625
1.0497178951687909
0.8891533865491786
0.9206115257610582
0.8800298230967921
0.9071697010034954
0.8972346796363629
0.8960540603565067
1.0787209469356356
0.9987057591146302
0.9927862410924307
0.8970672665714069
0.9231649678107287
0.9353415666847317
0.9069800786765977
0.9405700591493529
0.8869719542417513
0.8927666118173727
0.9077590413207632
0.8936842893193082
0.8964437585208073
0.9337876604325183
1.0121363500486802
0.931553260876297
0.8960857673404871
1.0789957444816312
1.0002049860546343
1.0000870597343179
1.1429698529029317
0.9952452393693207
0.8428978109802447
0.8323426579278019
0.9994196999665261
0.8490860378103595
0.9559335256407406
0.9734035303660084
0.9721300585025096
0.9779665130553798
0.9501718979296606
0.8721589435949121
0.9603850835182919
0.872542065979046
0.8709766422527252
0.9134514330995269
0.963415328045239
1.0073944640575818
0.8018293175567622
0.8347022474667164
1.0544875779472096
0.6645199052391687
1.0489778235152152
1.1433557783986843
1.3257542417435544
0.5372435497852145
1.542157516446076
1.0606515945153283
1.1380858576693431
0.8827064776622315
1.017123927899578
0.8046785524687547
0.9424832256174465
0.9391750895784299
0.9981293836476891
0.3974381296051938
1.0686170074283525
0.6550105244053839
1.0040363641623367
0.8816290310127571
0.886031715818556
0.9347873849062985
1.0332928193281867
0.9097194617734713
0.8314802999811328
1.0183828824227439
1.0024756335353906
0.9972947104293332
0.8910463103612567
0.8787626148964524
0.9225624713445163
0.9500800092535486
0.8937818533990607
0.9177847271939495
0.9573744840213367
0.8933087299901168
0.8906488909118757
0.9037295643852746
0.879891947369587
0.9110936170913115
0.8765071059066865
0.8601012961890999
0.9260562080715365
0.8771921423398447
0.9186622244517207
1.025238499786914
0.998172423676485
0.995344755610004
1.1440242184863376
0.995758032919729
1.1300923321311331
0.8673556590363377
1.0003104487264702
0.8298407014856543
0.8503408786430977
0.8887241702675566
0.8494082153995323
0.8607579090998589
0.9457397622686307
0.9177897228579782
0.8588795105960418
0.8092673299954483
0.8266944617208263
0.9966551822579802
0.9407218609590691
0.8323580482050393
1.0129950355335593
0.8293920707839875
1.114811536917393
0.7353168591943133
0.8519591049971601
0.8803522346996033
1.6392978623704813
0.9379069956656813
0.8601703904080246
1.1352761957797053
1.679802778597618
0.807337939727727
0.7820197469694032
1.2565761669883648
0.8017112578415502
0.8658154575260272
0.7218492376928117
0.5775804412958755
0.8984073153594135
0.8849672065502213
0.8862850378572119
0.9359679258320314
0.9194031766867145
0.9228386167406561
0.9404958111389072
1.0066935231392553
0.9989865678830422
0.9951351979383315
0.8885921194855895
0.8867825383285012
0.9417033332205622
0.9019568185178103
0.8866050319462644
0.9118867546764615
0.8656505710087739
0.8787193568316043
0.9011267468754154
0.8922840048547743
0.9087772281026537
0.8933989746647286
0.9362802339822747
0.9245622177057237
0.871361942228725
0.920853754895252
1.0034928211525833
1.0399044824503687
0.9997019086749003
0.9950691733730411
1.0158463152439592
1.0055723584558907
0.8839090850005923
0.870833137435129
0.7863196578344738
0.872329347483238
0.8346367329030997
0.8574869277761178
0.7680550622588539
1.072028205583039
0.9862008739188307
0.9145988503106208
0.9221897456036305
0.7813691273307277
0.8814926448203864
0.9519430354287329
0.7752866921605526
0.7856932311559799
0.6348326151077768
1.1813139476491308
1.0281548619728584
0.9339263975981299
0.8601444309502174
1.4398355428431766
1.728907565376792
0.9867637594261258
2.4185072877303964
1.091721397050753
1.8524713882074964
0.936678477108037
0.7808964205658288
1.1281791823753369
1.1509166947572167
0.16911673277337178
0.6453651191952509
0.6653311260731326
1.1836217225055614
0.8855031115726554
0.8845724954127989
0.8848966439773004
0.9012158364645646
0.9713820610441324
0.9161557146167121
0.888058466789636
1.092449204513711
1.020632061516444
0.9904257360819156
0.9982398207831306
0.8802300291936487
0.9282979048910649
0.8937151910230818
0.8849004384256901
0.8832204884359188
0.9022065981186319
0.9355517295825475
0.9066451597156794
0.8844806927302761
0.892315475775098
0.8629987144871214
0.9355874578912289
0.8141027896602768
0.8921819077151258
0.9990004697017917
1.0064961913926314
1.0010454002036515
1.025057894262673
0.9805392520553995
0.9994695874475674
0.906647977430812
0.7012850452171507
0.6458349101669933
1.3268756354104838
0.8610280437456744
0.9308267719979417
0.9082810771506089
1.0527358763435202
0.9662354834156242
1.0362492425820558
0.8596832682968951
0.9566499296598948
0.918973735862287
0.9141506012909654
1.0852029143874247
1.2408984998164836
0.919166403306147
0.8731491801172415
1.650453373493111
0.8952926809952584
1.1120218528605061
1.6966703658022695
1.0334360033672771
0.9478068501052492
0.9090029089861547
1.0406334070782637
0.38205952090257767
0.536212975340108
0.8187121110837478
0.8779417821793928
0.8843886476492616
0.8866697589277057
0.8890003352290499
0.8905561118230055
0.9088196694422236
0.9716902683830078
0.8988396900214125
1.0785881852356505
0.9928375504625907
1.004953118520116
0.9765060411887154
0.9892597109771842
0.990728396015501
0.8856346572162439
0.9347340379746438
0.8574283987963599
0.8786736418723586
0.8644332426544493
0.9233308544660943
0.9258059070427851
0.9507887745025146
0.8855693307140855
0.9133816875008395
0.9500831396073874
0.9189467556560844
1.3756584504259783
0.8347794975748112
1.3549506143354182
0.9921377620490455
0.995668716060386
1.0219329689288592
0.9997479871679903
1.0042001030660896
1.009320422279481
1.010704832037043
0.9910435598882892
0.8332322455914889
0.8790092344519327
0.839744305003532
1.140657137017541
0.8904250625931528
0.9234135433077757
0.9254218261663741
0.982350529755484
0.9426925591777401
0.9346240609051236
1.1729864774020495
1.0093206545106903
0.7332237036288876
0.895385051791559
1.0773138683862693
1.157152081307762
0.9272498218326259
0.9451944628085078
2.703491486252547
1.033374580686891
6.684184328602549
4.632446495985311
2.3430172875385042
1.0544364844167666
0.8248053021786692
0.8853855379319397
0.181909665289909
0.6333086305463131
0.7324922697414251
0.7406804421010705
0.878981998288612
0.8834217546515545
0.8855031115726555
0.8942952819893752
0.8956292611750959
0.8692990409809849
0.9633118887131008
0.9217169305249776
0.8953652928826515
0.9738757128810388
0.9818612197104274
0.9809357477330881
0.9960626608736048
0.9828668007274867
0.993265587695689
0.903495697078925
0.8909758713698662
0.975308046871172
0.9107893681534491
0.9313219563278565
0.9438570884209156
0.9694114703172125
0.898111022918921
0.9550243545956154
0.972383653307141
0.9077732136888299
0.9270553382335414
0.842199633732276
1.0227409991319647
2.190261543325928
0.9342863233308374
1.3606349322753348
0.99619549761938
0.9942625980339032
1.0108821933177192
0.9785143480392237
1.013072816879406
0.9406462536668103
0.9507212100045344
0.8040899863665644
0.7357502737150708
1.0370543575832325
0.9016729128370059
0.9221667655009372
0.9448351534964606
0.9834145348221417
0.8712051043113973
0.9029694357739323
0.9475026921823421
1.0148415183034745
1.0170438115340814
0.9499696588313551
0.9078702973669139
1.0895141315196855
1.023225392844496
1.144960414687559
0.9240253681549383
1.028324954668762
0.8899310894720446
0.8429977090230961
0.9042668571657441
0.7244166282516414
0.6127147554645668
0.6292937906859785
0.7533784118436413
0.6832361308137989
0.8852353687463547
0.8855098346864461
0.8902648287119292
0.8912600210507441
0.8219907265395003
0.9535381763194188
0.9015896705970042
0.9924987241158858
0.9830930981747215
0.9763992470113378
0.9708114595391366
0.9309819145077434
0.8953691471573211
0.9305387412816798
0.9434531489196554
0.9095985057244866
0.8961586047276942
0.9365823954941151
0.8797256529083407
0.9066456401240583
0.9420358096469638
0.9336765114840653
0.9489691161081248
0.8928712845582352
0.947727708700164
1.8755684513683817
0.9967935812841106
0.9912511310882647
1.0220880706554707
0.9879836584881053
0.9069556268605878
0.9713084710820747
1.0735148011624396
0.9836926844513314
0.9690005493864827
0.8718589590380761
0.9600074971672475
0.7883597139256231
0.8858236430694295
0.8950538956600316
0.9729727620993879
0.8943763780086514
0.8524585508950424
0.9118124408144879
0.9020671841462304
1.0417667735616163
0.9320220073057128
1.091949337008365
0.9180212055216084
0.9098767383026573
0.9153446877615508
0.519403207491692
0.7144872735887366
0.885503111572655
0.8894934331246697
0.8931498263458566
0.959609994886246
0.9218618295783123
0.9505057755014418
1.0372263026077915
0.9800674948840281
0.9791628598028953
0.9931950181824521
1.0259934741058545
0.9776035526427219
0.9768402814647945
0.8954040434541122
0.8982016984609004
0.885649406339217
0.9256790363982038
0.9479819638869188
0.9592609785191014
0.9198896709652923
0.7577150693933293
0.9036462750685567
0.9946430961541302
0.8812446880801845
0.8940679039950205
0.9157475886965216
0.8817659046374561
0.8568045138373033
1.8697070648233995
1.136943869568489
0.9854955272437212
0.9989524954430995
1.0091186145345292
0.9362602365933207
0.9728345339960062
0.9687672577853549
0.9624350951774181
1.6397755595325993
1.7588216114864008
1.0106276349873822
0.8958289421789204
0.9760469764589799
1.4105909022557432
0.9838318708075299
0.8960103862983136
0.8876545165698083
1.04565266509153
1.100278010852076
0.9289309347384038
0.9776689715331535
0.8953920443359029
0.9113811861311085
0.4939828879938456
0.6580262059941413
0.7237100452532372
0.885446050385505
0.884791371870791
0.8964589916210727
0.8808375881312913
0.9407860242224081
1.0087935725888544
0.8815172802761936
0.9516178749088323
0.9701869646657738
0.9372551953317024
0.9825763824445447
0.9798271205091293
0.9772747971033446
1.021648373007627
0.9679109981707128
0.9765667191172259
0.91772305052964
0.8733463601572178
0.9322498112378844
0.9775499806054874
0.9151467641266026
0.9318357252618322
0.8986079073201053
0.9440598411432428
0.8742925647552798
0.8727960043796739
0.8835790427228749
0.8794691411471183
0.9511043699773443
0.9415264660376015
0.880271949660225
0.9037849987208734
1.6140148593098989
1.630257735050859
1.0561261851419812
0.9888636358449485
0.9941860085774669
1.1400840541472443
1.007501642668267
0.9796407153679478
0.9742519193442704
1.1708952361899803
2.5988118506625666
0.9649401380646506
0.839595590163414
0.9841919754635869
0.9252260385233881
0.8499261502058232
0.9826811919227593
0.8543843806627626
0.9921145343734881
0.9832372070503989
0.9799022029473133
0.8705306106874174
0.45138152445440377
0.8279023514299767
0.8868582135456969
0.8964184302205638
0.9112104774660654
0.8883965797953284
0.8797415730922464
0.9573903328392435
0.9803062291307146
0.9559733930582534
0.949908997953933
0.9741242768906374
0.938013658966261
0.974470424819047
0.9744799206868492
0.9762369353882027
0.9782136752861472
0.9753727062788505
0.9750624304030868
0.9824682865562797
0.9024495767562937
0.95399700779809
0.9480546772107518
0.9134142634267733
0.8592189847929
0.8899108370085398
0.8859000905391572
0.8866129095488074
0.8823997033149743
0.8801371999624661
0.8712437986328037
0.9064588370828945
0.8922166854158121
0.9245909364480347
0.9108602258010486
0.7049458147307037
1.1309641552391125
1.0805500053238581
0.8995327001640436
0.9785624607771168
0.9972159832971376
0.9798851451020248
0.9837815827720475
0.974461556739508
6.641568134454889
1.0377963666313248
0.916881331168485
0.8583289574344162
1.4755004878769147
0.9001157961939924
0.9417416039494066
1.0083621901713602
0.9479967504626245
1.0247143605468017
1.0805001120400122
0.581140464239985
0.4933886241916235
0.9931111578106981
0.33625576898314247
0.8401484307466335
1.0088026222119233
0.9400415103310316
0.9806196190444435
1.0926086594474007
0.8741257349989434
0.931529379520487
0.930649297047121
0.9705346667347123
0.9906093349443081
0.9763976987618846
1.0046226642667258
0.9807928861529218
0.9858317360968538
0.977615443366281
0.981980910673572
0.9817084643855316
0.8668449913171621
0.9255967271205889
0.9996005648994335
0.9423303101652659
0.868060419258442
0.8690909090909351
0.8835413320649047
0.9301008983494425
0.8705843715900512
0.8431093574359579
0.8771070378935902
0.8939938762487953
0.8697834252529252
0.9393845375035744
0.8481790668013651
1.4316027233979993
1.564343088834008
1.1406915189247828
0.7993468057370893
0.9806487212921712
0.9667460919047394
0.9797760727166966
0.9777494219990456
6.284797791748693
1.0614303253071171
0.8385046881484485
0.7966050712440421
1.0721008445969853
2.783250499481042
0.8625905428456258
0.9226358417815929
0.979451935124165
0.9310709856856286
1.2818142159944839
0.6453860030007089
0.39597735290062397
0.4528950471256982
0.9194914932490095
0.96869130283366
0.981723129714932
0.9671740193909266
0.9064767038935282
0.9885736459963219
1.0750853134680414
0.9967260165753644
0.970555453059219
1.0105586478254873
0.9739795587032171
0.9900135226885283
0.9791598587911902
0.9782486180953595
0.9719647715387931
0.9856836136716209
0.9786588204971841
0.9555504691295761
0.9049870481056874
1.026156827230617
0.8358285314525715
0.8680082889482114
0.8728663415889022
0.8723837766673614
0.9141840311090997
0.8725831567389692
0.8891452160745174
0.8918836671396035
0.8793958872382813
0.8792529272858657
0.8608048175499983
1.0228491725939433
0.9918036857677476
1.7643628726475529
1.0785592881745483
1.4930331091782676
0.9153102551219651
0.7846031092984425
0.9743601897978841
0.9881318913543211
0.9737904856182097
1.10367153644719
0.8740131283332216
0.7917387007368712
1.0133602752508508
4.668831669988646
0.9351544537844646
0.9201554723319448
1.0524012439016874
0.6519524034216159
0.9414420484312831
0.45892276471564253
0.9676963953472343
0.8327539184400486
0.9834892915476954
0.98797720591221
0.9665018017283388
0.94451088228222
0.985887867180838
0.9976862694763423
1.0029381828956223
0.9958281129105286
0.9130282620592061
0.9639601437665891
1.2246848403411397
0.9845704738147605
0.9780199427465319
0.997177593004849
0.9516843772880478
0.9753438212816499
0.9765231403538052
0.984156837077267
0.9778877015769889
0.97209991719242
0.8771713312276206
0.987275174442378
0.9229181435402696
0.9077524981385007
0.8531024998598715
0.8727914435334355
0.9043826182424727
0.8780874463170775
0.8323704088976714
0.9272768030843639
0.9804295946779085
0.9752485178113914
0.898931509513825
0.885641179631655
0.9675770908842577
1.0289637249590207
1.0624893171061576
0.44911205674151394
1.6793792004055563
0.7734450224201687
0.7907541503826733
0.9856983614567705
0.9787574144752155
0.9721173377800741
1.1255848186083501
1.037962317220833
0.8293731906669678
1.3411621242112237
2.836296751931291
0.9286348650382101
0.4848450679059094
0.30962996496939604
0.5530638312585682
1.130566354105259
1.0279964900136436
0.9539103140993346
0.9650795089250382
0.9602435389563507
0.9272183109052882
0.9782012028872342
0.9964764400692445
0.9974976093946268
0.9999113908751872
0.9934533861020609
0.9922937188208845
0.9649946592562245
0.9788894514578979
0.9797114802613813
0.9814224883317967
0.9773154389791062
0.9739335658438941
1.0054237171569584
0.9568359204363579
0.9778463181710298
0.9732708733901141
0.9621630948402526
0.8840375369814641
0.8477906387709777
0.9473603532518181
0.9246298756526501
0.8703834172997358
0.8639843579499328
0.8804264225593169
0.8710216120992866
0.8721132691150916
0.9715628671393266
0.9451414847725957
0.8186543766398987
0.9628553782571384
0.9178692632359874
0.9075382096905458
0.8845879336024847
0.8891761135469427
1.0850736539150148
0.8754522425061271
0.8912303822850763
1.1021087558105955
1.24796143273795
0.4319910532975695
1.2720617270709105
0.9593888182702496
0.9765881905984891
0.9807762122730403
0.9730670955396387
0.9726882536772747
0.7843864039126021
1.0819793795333874
0.7908665787087441
0.9225487832407963
1.3104287496962714
1.0201698559140386
0.4202500369495144
0.42774286025446595
1.007649933349053
0.9928341812764331
0.9078306138676246
0.8703670065940883
0.8988162073176814
0.9928112759717402
0.9985626867169928
0.9960462518612501
0.9968019291356024
0.9940880178919437
0.9968485757467216
0.9810448621572156
0.9672235626088598
0.993456510068799
0.9863026633801444
0.975527226090426
0.9833895610693291
0.9854083842759936
0.9908943409374209
0.946737672594929
0.992819022242704
0.9764731293834071
0.9692288309228567
0.8775775134506298
0.9896758888583842
0.9370620763159985
0.9793427963001825
0.871647040770394
0.8882641333022527
0.798373310449788
0.959564918629575
0.8497886989674519
0.9597328074365729
0.9753802549989075
0.8425523989398231
0.9008149296938825
0.8839265187505045
1.0259230814169693
0.931588461073262
0.8836119714779236
0.9625095130453643
0.9783683141203409
0.36824071453116664
1.1099326537580982
0.9157249077898032
1.168313532927477
0.9797317024868547
0.9712945993561193
0.9529062102012388
0.9329061007698988
0.9698962582291575
0.8700804268340273
0.9891411132522009
0.9076266226537313
0.9312241107227596
1.4686802840527604
0.977758150169585
0.6371806686362378
1.002366254033066
0.9840639768098278
0.9954314352284607
0.9082666902876214
0.8864768568193349
0.9953337220910667
0.9955730831155684
0.9997018563064546
0.9969639991858582
0.9978970599509608
1.0118209132260572
1.0063034278245369
0.994398302896795
0.9822960048282736
1.0231126566042472
0.9555804678461638
0.9859607972066549
0.9875706591642461
0.9722732897611255
1.0079869364755225
0.9431764381230314
0.9867653963474295
0.9820621582439913
0.9784272047509401
0.7945717820162251
0.9171007271444722
0.956446297539195
0.896432876961613
0.9443047012849146
0.8048909171377341
1.014714265700554
1.0995871139889715
0.8949623695172962
0.9560877514865542
0.8963347893666436
0.8812731754979412
1.0043290960917628
0.8894946558120638
0.9979884278711154
0.8776362392397262
0.6081118747708261
0.8893112565292697
0.8854626978102847
1.0602924652644063
0.45715866920976916
0.9798366913978712
1.408674285523653
1.9082262646089183
0.6475022824304251
0.9817681280785937
0.9764779524820059
0.9611924062029847
0.871278054089945
0.8355817339976992
1.1987814353427577
0.9241391832453505
0.818317846035223
0.9796275500417114
0.9467302203860294
1.1451582369151134
0.960145313377273
0.9916624583026453
0.9614996735256818
0.8988671709427254
0.8887670438380482
0.888596968367623
0.9747079349034157
0.9980517323638838
0.9894125438870007
0.9978054653114635
0.9983869961246192
0.9988536948322561
0.9511622867602122
0.996366406092994
0.9870935061618036
0.9843925846223144
1.0076523866016562
0.9814116564587156
0.973751619252824
1.0109847435264738
0.9776813764790762
0.9819723525461939
0.9885747004036683
0.9271335272913555
0.968323480708753
0.9823407272417622
0.9805450612847083
0.9339822240530117
0.9462261566538266
0.9113072107628301
0.9820904390358876
0.8447976709267626
1.1029367485962616
0.9286530385785249
0.9957187611620508
0.912292915866172
0.8938343306195515
0.8977321548301995
0.8942154578201714
0.969064171329023
0.865583515401462
1.130496335785118
0.9385640844626543
1.2806442569252865
0.23578899469385645
0.4853471068073498
1.305599331540698
2.814256567252866
0.9850747691391757
0.9755176390690669
0.9804959414764212
0.9475438867751481
0.9349344198937645
0.8722172425580628
1.186012612388406
0.951285906415
0.7861697495673837
1.3369323329539566
1.0879982623632984
0.9986295760650524
0.9271033969062551
0.8845114397182943
0.8929542753925648
0.9009325400568198
0.9112139862021624
0.9998794337535909
0.9985257092517253
0.9992129627266295
1.040399323617856
0.9599378124284885
0.9649227430437891
0.995661180016764
1.0034844389877353
0.9838653018679383
0.9786301082910281
0.9637745554629227
1.043767800279702
0.9411398639691594
0.9709655868017599
1.0005926330378434
0.9872274857154009
0.9799534840702089
0.9712274022292955
0.9784339278902221
0.8772824156518058
0.9127426620434783
0.9490611295309475
0.849568390817313
0.9512031947644657
0.8346010177794434
0.8977682448342332
0.8926989411909633
0.8933567808988239
0.9021251340937734
0.9480048546050548
0.8905654623521004
0.9081736414633906
0.7278531184370987
1.1664209099226674
1.1531681746084077
0.2992485115957572
0.3528294743241485
0.8545429066659145
2.2055939193784995
0.975419241639361
0.9833076820672595
0.989902453768578
0.9861857599117384
1.043391335952445
0.9053265211336088
0.9891406011708077
1.046533107366698
0.8375590326060411
1.346755834181037
0.3200321026224058
0.9844245837096756
0.9513546391672786
0.9827956260151492
0.9007323102096354
0.886300438060661
1.0048074556570858
0.9077611238980351
0.7551068813812162
0.9942862507647908
0.999577510892384
0.9977207776510554
0.9971510806180649
0.9785983280225815
0.9790191310609238
0.9545144379846687
0.9782416011874672
0.9933944537622906
0.9927912972945534
0.9763146429160384
0.9801826270316871
0.9742832278820323
0.9729808862185767
0.9784212609730988
1.0116184182427255
0.9491427143104103
0.9787940890006841
0.9943235002236377
0.9182527418375448
0.904159135393031
0.9460444829397661
0.9095797339146805
0.9662306605963005
0.9529419174758731
0.8512128957146368
0.859246527196217
0.8752445138567645
0.885996453298155
0.9018061679382647
0.9260923324840007
0.8256170165815112
0.9352282571101684
1.3774403912683721
1.4579137200718184
1.5005588739465832
1.5128018502319596
0.3119638517005693
0.9722074644510731
0.9749360099476266
0.7127868342757645
0.9400333933876255
0.8720519625888923
0.9462840143498495
0.9546418496444478
1.261760396338705
1.0436372228890627
0.9748365600092925
0.9807303511734612
1.0288784182560327
0.9726621331019328
0.9147253780838593
0.9922322389033557
0.8960950860152185
0.8438226490501869
0.9982497804765743
1.0001003597869504
0.9850782244072714
0.9767933667262779
0.9966311893611173
1.0088783179361482
0.9855079738299675
0.9616767269961323
0.9870224808748023
0.9748378644048185
0.975300459064474
0.9908040651157602
0.9567196437251796
1.0132405575790642
0.980072850710079
1.0354815836406877
0.9702900116335529
0.9204577632799403
0.9333641597215983
0.8914224785355774
0.9490532933463436
0.9305450768364646
1.0431177312792965
1.0612658129418822
0.7919998547369309
1.2145511758035528
0.8316496142533234
0.8368595608048037
0.9020139065162156
0.8955017724955981
0.9573218849283389
0.9542810932215008
0.9244480089939285
0.9690481713397823
0.988119516014189
1.1514241715479887
0.9783630262720315
1.114742198026918
0.8228972947400015
1.0421549602959335
0.971612827852399
0.9464565806135656
0.9565395063956655
0.9419394524840966
0.9406000539352989
0.9480499303271502
0.9327797417721664
0.9056835546781788
0.9297415196462537
0.9854065558403707
0.9925434096143849
0.997106462297318
0.9963394524549462
0.9736287538853433
0.9816292343761167
0.9698164155329617
0.9867263664068516
0.9887696868115056
0.9896198735100998
1.0139577199970173
0.9757646848432212
0.9826038412435885
0.9756566673122528
0.9786584566300074
0.9790228269890631
1.0371363751377993
1.0201839274722713
0.9426702121216509
0.9823774015067979
0.8741683955662067
0.9519001714647771
0.9326776714189003
0.9552492326168449
1.2836606897453944
0.8890771370447589
1.1986252784906541
0.6371348197384503
1.0980467490743182
0.7812259366551033
0.8460006165437207
0.913490509800045
0.8875027757873273
0.9839639898316128
0.9979918333040747
0.9640249334129458
2.2923983393475034
1.767986309041054
0.9748148844483231
1.2346327179679841
1.0421311898171923
0.992867504951037
0.9866905751823167
1.1252616605744832
0.9557738305502229
0.908897244532676
0.6917317192482934
0.8038017628657368
0.9001811916753835
0.9291668738399569
0.9097529613549578
0.9607129026845075
0.9472103182664373
0.9428261198439621
0.9277986182781381
0.9606077082419184
0.9772597176897906
1.0074244718874463
0.955150326142981
0.9834118882530636
0.9850988024387292
0.9841019470631068
0.9858656023340534
0.9636654355123717
0.9940704768832017
0.9703372727073348
0.9887909693720216
0.9840741401520555
0.9847640473409338
0.9809558730334444
0.9998125120540611
0.8846813666967073
0.8887313734322653
0.895971929458587
0.9023133374913774
0.857337312855912
0.957404203765911
1.1352668184878312
0.6908286935421921
1.0249331083317519
1.124995772007888
1.0278443909808233
1.1597769365328408
0.8161140976585828
0.9226130144344737
0.898639022717487
0.8562418215057904
0.8957814063772199
0.9478205253362577
0.8568515993525297
0.5603247678468285
0.987235655425788
1.0667521353442382
1.0837237405368079
0.9279892445733964
1.0356222758526217
1.0318356932077495
0.9527966115900517
1.112808750436326
0.5555465814406986
0.9275697000668095
0.8863320553436632
0.9841358919409241
0.9758034515658087
0.9401020687168872
0.937888790004109
0.9647034419618721
0.7745585958756619
0.9122009651205047
1.176966201824087
0.9955957192816078
0.9492873218752051
0.9752536852646375
0.9696586581116566
1.0018677686840558
0.9989610045497033
0.982661029512539
0.9689681997522508
0.9941849233274183
0.9373750244270331
0.959918206849952
1.0080510644970473
0.9707668742263872
0.9745322912884045
0.8851077042577823
0.8801566286438424
0.9713753385788831
0.8782055376749868
1.1945446699299962
0.6779781187376649
0.9643522192634575
1.252491021627616
1.0907516471725502
0.9470646723349849
1.0108895546548575
0.7764612376980821
0.8769209850005467
1.238332368829909
0.8847486011150759
0.8936119279314098
0.9262093459988682
0.8965428431059419
0.38154293476811124
0.915298613717668
0.7180049136281526
1.1210763701769701
1.0763031909652914
0.9526902601996209
1.0518963669832624
1.0370403097760996
1.2099470810992072
1.0681627005021788
0.6565133502353108
0.8842750093340416
0.9177067976885674
0.8840498674824079
0.903355165118557
0.9523757685799504
0.9246199768648102
0.9244608684757659
1.0228216623307291
0.9967126964929742
0.9859034102914876
1.0199196155185108
0.9411092219051452
1.0177326291240913
0.9790906808400686
0.9474161624787594
1.0031739757643696
0.9377339941063464
0.9910050262859422
0.9887591512624483
0.968177398285711
0.9760507426688914
1.067397237958334
1.0427366945030323
0.8911300713278689
0.874715322663692
0.8831633334286254
0.8983437442173934
0.9409070692370914
0.8952239604614511
1.576502795902148
0.8238833497734828
0.6432221257773344
1.0432074922981365
0.6361375321527142
0.6561435701542374
1.0188233143533698
0.7834261583041262
1.0990534466165562
0.9026542202581089
0.915099915216789
0.862844856004288
0.8984277893665613
0.8936017842180444
0.8088045667567529
0.3544639745839269
0.7898712331161218
1.2488332863748388
1.0086265615551355
1.1609849394612848
0.8368778279567782
1.104206849359188
1.0877018907280565
1.2316079564775098
1.097266536981927
0.7293653222703286
0.8874560210596232
0.9041024561383865
0.970757845914916
0.9462052420874808
0.9373124771046571
0.8766139473947312
0.9412979506253563
1.0056602867880045
0.8945103353966669
0.9455597519631209
1.029179605979255
0.9425293876346816
0.984343024361135
0.9713559024633108
0.9755263840652911
0.9680751350813069
0.9752705006475613
0.9052390342647935
1.053258922548064
1.0200442929514095
0.9556637907951052
0.8603262382167001
1.042147444642933
0.9715478838325438
1.0067107827205333
0.933243336510231
0.9050556422615685
0.8818355283934233
0.8892428965151616
0.9409530902932888
0.9011075334644195
0.7734778895568324
1.1427061767924471
0.7926272287266468
1.0204332777518512
1.0536837857458974
1.1429550226545653
0.9040382623177692
0.7682848581641373
0.9046081700516337
0.9081755233360801
0.8438179927840012
0.9380159001397721
1.2524702165401458
0.9950085151895963
1.0347080903641426
1.0684595928827687
1.192034319741608
1.1119579574711804
0.8707562432845498
1.0984803989026695
1.0946148029591134
1.4419224798777734
1.2271931715172928
0.8937043657255651
0.8793859920107874
0.9437674007497002
0.8989751681251089
1.016067506465113
0.9939709806234108
1.0174364548160433
0.9803756586878173
0.9450972260851819
0.9645585429542222
0.9959590713631337
1.0045072823702017
1.04499642762115
0.972174811827948
1.0060421728154034
1.0428466986524731
1.0675228650913162
1.0068190866276323
0.978389759259515
0.9536213705811791
0.999201431798426
0.9621214908615638
1.0054644804117123
1.0498637835520996
1.0818035432857573
0.9375542522885786
0.9585758529923615
0.9560434589293106
0.8994498060472682
1.0366404774388638
1.1180087173273456
1.0003271802105225
1.045072906989136
1.0834170977588418
1.0674256295025126
0.8392755375303627
0.8939497897128136
0.9050760269420774
0.9644201417572932
0.8903921851092058
0.9352992383555043
0.9682324167201833
0.9338933504436112
0.833236951394426
0.6755518333186827
0.9409723970650569
1.0756410945240409
1.1336888235441238
1.1910340358056397
1.201176686367911
0.8327519915217473
0.8513520954751117
1.0735421375189038
2.1444904392285
1.1829462733587552
1.1165967193680093
0.9231741147220854
0.9411927534128769
1.0068953487897339
0.9902589362462743
0.9878348382292854
0.991125303991354
0.9985064110319558
0.9980391835367125
0.9963543215857945
1.0073368712844726
1.0260807861333447
0.9891237283008838
0.9809510651314592
0.7052737563777406
1.1518776504036141
1.0505262035949992
0.9986893702452845
0.9579885678924569
1.039570487654431
1.026662561249442
0.9961317767767265
1.0988622440377405
0.9238221088154219
0.9464743201129133
0.856905421746328
0.882340892047608
0.9013748594997818
0.9617699290857811
1.0310038858887434
1.0181087563283544
1.0122853439564399
0.9257788152262426
1.0683463046191506
0.8288641904005175
0.7580582087387796
1.0845397985919316
1.0007512687893658
1.056941376077838
0.9637564784557956
0.9700319656281237
0.9456750090943993
1.315705397545348
0.8944996852781739
0.8241573313395079
0.8793588868778283
1.4240580324965961
0.945080088242828
1.601955246821089
1.233533375436261
0.8040628025070019
1.0413798184944543
2.2173493608309
1.1835620015046022
0.8814979831298666
0.9266930017620011
0.9999366096301424
0.9948407271111356
1.0305241226368498
0.9972827176015422
0.9946770743488922
0.9926058928233978
0.9905884006802542
0.9936380438135949
0.9841795342665233
0.9985113507593554
0.9896399521048018
0.9673428040751836
0.928224378372292
0.9654700458523631
0.9778194091990904
0.7487043319224974
1.014034209411484
1.0417147181932496
1.0389136718340108
0.9899132323521266
1.0901985837498585
0.9287183350943152
0.9449039704598735
0.9908643322718294
0.9289944798837099
1.010674589706102
0.9939227127252627
1.0069633019788378
0.9972619990996793
1.0207746125126191
1.0419411878717169
1.033734013689056
1.0150640331649494
0.6821183487084529
1.1731757500514854
1.0381127396813161
0.9555270709210543
0.9529649069479496
0.9534176487511168
0.5331202061931937
0.7983611798358244
0.9309397647679862
0.9602308119206803
0.972248263454731
1.0136354753708336
0.971694079282107
1.1213366990816123
1.2201790709476124
0.782843737665621
0.9452101798601993
2.9434709781798087
0.7966818610156873
0.972884200609804
1.1674695276741573
0.9122973059866787
0.9515395955654977
0.9307594022011759
0.9889425966984616
0.9927962726839459
0.966282360612749
0.9962653343309323
0.9917734729865831
0.9928279417784288
0.9919019906756145
0.9913933491761772
0.9809939844335485
0.9819301054742815
1.0220227771171226
0.9989178231566774
1.0310959760097516
0.9300077333566424
0.9529225021623923
0.8968668096678043
1.173391690762099
0.9546490154485738
0.9961238046214869
0.9256604102805648
0.9700264134109828
0.900365571903604
0.9124522802207083
0.984332913912979
1.0043946087043865
0.9954204012621368
0.9640604783161918
1.0067970049534556
1.1394778021797793
1.0695582414271998
1.0649388917795886
0.9199014049778353
0.6710967884786802
0.9971247389206115
0.9261203005380859
0.898984861968872
0.7352316905955663
0.7534950702607871
0.9651573654254297
0.9214292242735902
0.9367917818676569
1.0305594474684212
0.9951672231120134
1.7920885544496428
1.0665849141152222
0.8702725281198529
0.9235506230762627
1.0195331648046346
1.1362794599605621
4.0986710458558315
0.9683594792300336
0.9718887905099828
0.8738628814263681
0.9969746392342966
0.9883703180913314
1.0003465036251593
1.011146138649595
0.9962618497630141
0.9932232921241586
0.9878880497361169
0.9971760037833416
0.9897909435756652
0.9934840219497125
1.0001344257208657
0.9981922486143046
1.0917795554385918
0.911089032208817
0.8557710538821095
0.8725792776496352
0.8817250778527473
1.001899410563075
0.9850678425530125
0.9807408535238544
0.9944333909972284
0.8817193285821027
0.9815739328979588
1.0093772654159547
1.0047314041674578
0.9901392551901789
0.9720196049015758
0.9279587387890501
1.2277383075488257
1.0875477905737143
0.744683066913378
0.853522908610638
0.5470444477507285
0.9129266820213858
0.9172488527220343
0.9084531355060095
0.6026984357118066
1.0391493961188003
0.6524356599564086
0.9358127972646025
0.9652679533300624
0.9213651170690891
0.9835347776424134
1.9166253874579686
0.6798114800678721
1.0570635486673317
0.9480240279177428
0.9223091547227094
0.9973920946350329
0.9899836934124411
1.0065059031001573
0.9947862730364728
0.9642887013083454
0.9886236921982274
0.9946584676153634
0.9934806727655455
0.9756451886336432
1.0291352949501187
0.9918801274843776
1.0022966969940956
1.122036990223928
0.9026140462891291
0.870242026177913
0.8675904497702609
1.1003732472996064
0.9402292462313665
0.9193226726209824
0.9184124254244345
0.8670836190175941
0.9842153303846197
0.9894459790616186
0.9993165624636282
1.0063400084028633
1.0053728326450435
0.9971900062352572
1.0077741596934646
0.8735761351310597
0.9135468670429007
1.3150755578455422
0.8539286004217552
0.8273409295419032
0.8804287277080098
0.9079815049245528
0.8692966930730983
1.045572389634065
0.5243775140887573
0.9062230861642093
0.6912998173745128
0.9352176557656972
0.9972920602643847
0.9111905309778805
1.0100108285515499
1.0076909518779216
0.9912258330419931
1.0029446690093788
1.0032510458106374
1.0118082739769063
1.0228136801522125
0.9867383817934474
0.9949845634971556
0.8701207830603277
0.9925472327532348
1.0397059983687447
0.994408714862638
0.898049386402946
0.8750384508542745
0.9345694301486771
0.8906311441838909
0.9338197647709254
0.9442535834886016
0.931098328317942
0.9031144379399925
0.9078801590448644
0.9886897144566413
1.008316578978951
1.0031954538119574
1.0421638501484924
0.994654515951906
1.0171835448801936
0.9839315173577359
0.9302944432654132
0.9438763920820139
1.2212737567378575
1.1499165114785042
0.8173701586262101
0.7140889538282426
0.8430281754771588
0.9132372568848965
0.9121960294827682
1.0072401926502412
0.5890283783923379
0.9830667360953685
0.9158166820605249
1.0688191517240422
0.9938579886964781
0.9998252640062004
1.0039214278613833
0.9991173352771727
1.0287975034765355
0.9931010229907096
0.9921034603988402
0.9595993817158829
1.0036446804866443
0.9934132772332083
0.9240039688084374
0.9926197994383188
0.8677072898873832
0.9956491913196657
0.9948948236528207
0.9920531696404304
0.9437039199477557
0.8853723402296967
0.9209114971388187
0.8772162967620402
0.8950027068514683
0.8877437138832158
0.8542692766324692
0.9472623423290039
1.0142632881980087
0.9903481785053987
0.9070747892485762
0.9104894650458677
1.001362976233616
0.983167029683469
1.0796676838021446
0.9961984618094366
0.9656999025904345
0.9974507574206428
0.9778830786307617
1.0146331607718206
1.1289225938577665
1.121928382462377
0.7880089879527958
1.044737116213025
0.9338441859059262
0.9037709649313683
0.9498803259772473
0.879547387731027
0.7275825435269054
0.9601890202808685
0.9532757979255074
1.0517449000258947
0.972035177885147
0.9985552692034616
1.0599995713627088
0.9587735368854193
0.9938765331219286
0.9950212991088628
0.9938379077852529
0.980802782583007
1.0352514495472023
0.9214725111381737
0.9334257277737964
0.9943657338273998
0.9962597621779732
0.9912349199632667
0.900962099576937
0.9136251338011021
0.8182988945330324
0.9339230020235194
0.9556315620642188
0.9220626212884945
0.9525710307110642
0.867446094142861
0.9562852742765624
0.9008641952429193
0.9073369375078203
0.909080042716424
1.011528018950345
0.989799783220503
0.9944462228278683
0.9976110095757701
1.0166746227704464
0.9966342122308748
0.9753101685792203
1.0045256894954886
0.9883941229750041
1.0043716729381174
1.221961946604728
0.9411888057830841
0.8299922089429683
0.9965467030467663
0.8960373029302887
0.8913378730775641
0.8449429491303283
0.6066572002960958
0.7091366707928332
0.9538132016138021
0.9199991042365067
0.9552434244020986
1.002407098381868
1.0012000558949876
0.9630966357841101
0.9920149518082179
0.9962294441958548
0.9949062452961014
1.007068212882639
0.8663711817841413
0.8869391278907176
0.9953804768703727
0.994022097455622
0.9935667484751036
1.0682165594963677
0.8887332875687725
0.8135097610977203
0.8923074630497316
0.9558723501088323
0.9411671721676002
0.9963699366035933
0.8744587310099001
0.9724271390980457
0.9023210476313989
0.8901914568951087
1.007144448121224
0.9905556807168606
0.9983063440425008
0.9284327700518461
0.9836518787969797
0.9745453838818618
0.9968194280814018
0.9792746644241799
0.9893187889736036
0.7946658375826067
1.0459773621732633
0.766516789676041
0.8821296553434194
1.0770458749207705
0.821832491209447
0.8931371153642578
0.7928674634527143
0.9703128767678544
1.017355625892213
0.9052361705143862
0.998380059735923
0.9919949304304343
0.9902610487064312
0.9884783506829643
0.9952775362666189
0.986792639348255
0.9984389749206657
0.9123610456846553
0.8823505287632227
0.9967353356672074
0.9932600406862143
1.015150739608166
0.8786971291070972
0.8956723796014949
0.7531598049540732
1.1762002642240876
1.07688004976396
0.99495918605878
1.0214194220705373
1.0040444616831932
1.174025143282299
0.9866371596074123
0.9064509383979337
1.0414273183950231
0.9957413854142434
0.9964493693185532
0.9974324551094662
1.0470135654809651
0.9958537290063093
1.0003168868109757
0.9940307821940474
0.998048067730454
0.9934809719695098
0.8478071546425323
1.0840548214786203
0.7011818423445507
0.8965869405259197
1.0133687188608465
0.896476160010024
0.8788398342602682
0.6309787325927094
0.44963952833192067
0.9729971696086485
0.8525052836076124
0.9945329598827521
1.001946562625411
0.9933062128447357
0.9981962023405448
0.9914779727772681
0.9911128106603794
0.9941626332690279
0.9891313735827342
0.9955420817852997
0.9905313173507594
0.993480501368337
0.9400825831863462
0.8826980229909596
1.0069668852240552
0.9706506444103853
1.0307162177410947
0.9087291597544183
0.8947743139960759
0.9679244807825117
0.9268934100701384
0.8797590073905421
0.8557468178444867
1.048754380351777
0.7761821372349764
0.9928222662183618
0.8793218580011486
0.9809858726031118
0.9928356310301857
0.9985651398260907
0.9967486866366823
0.9963207722113823
0.9753942004441551
1.0506056995452342
0.9935056111044179
0.9984432571590067
0.9973626145421393
1.003344006310594
0.9639140386339249
1.0496481920034493
1.0106187419389765
0.8730219876283731
0.992556541436248
0.8777836870462975
0.905327712462363
0.6339116511522512
0.5366852804656971
0.9810271157057623
0.8635129560864847
1.0395623265862601
0.9974776420126725
0.9973750120390311
0.9987309752721606
0.9921245303788262
0.9960241604492611
0.9952126486980625
0.9920609766668387
0.9950086570377298
1.002176906469984
1.0008972391410371
0.9878908665558948
1.061938744256482
0.990184866643621
0.996425799403581
0.9929475910931042
0.967153620631063
0.8786886859694405
0.8959397353171646
0.8592490212664109
1.112307342846836
0.7750198291681579
1.0273603739990917
1.1868130265072063
0.9546064204405739
1.0630337886475218
1.0211765088467724
0.7768450032342361
0.9547849892911071
0.9945456314664015
1.0551395876759229
0.9974562443546806
0.9666765774709047
0.9967298287341346
0.9982475121419215
0.9366479665850248
0.997126557159299
0.9987131968164636
0.9862478583606258
0.9941107954681099
1.0854891017117485
0.9155819206407257
1.0124518355837482
0.8663037514723915
0.9987376353114787
0.8878775025274656
0.8219780455866176
0.9063154211729241
0.5945032913621799
0.40210740216577656
0.8523177217078476
0.9756486227144183
1.127689805791475
0.9973019963135046
0.9976321465564276
0.9937284995378757
0.99216163712313
0.9942903419729582
0.9939008031891892
0.9947359358617762
1.0002092265118976
0.9896102816039222
0.9430527546593929
1.0968460049142785
0.9959859661121867
0.9897426839461692
0.940372675445113
0.8890869160771675
0.8753518893334542
0.9612552492462706
0.7278401832429122
0.8858327789753606
0.881179311781425
0.9208765990792056
0.841920939397802
0.8584649488101099
0.9825621885543732
0.856391199360694
0.9311440752657658
0.9984414936118934
0.9998168225366352
0.9983448594387027
0.9725083699962997
0.975177594201716
0.9984633251417308
0.9876185481661407
0.9986952604402678
0.9750778445272421
1.0595640505786996
0.9537727252183675
0.8632173382197023
0.9943359443517071
0.8464810526415624
0.85661385112879
0.8219411431716759
0.441363041639913
0.5986743489495999
0.9423186355807268
0.9777089075871899
0.9495567367903127
0.9844666429998796
1.0017984320328166
0.9893133573989391
1.0085158951562219
0.9955379744211433
0.9950498304972277
1.0197497173031485
0.9863061305292712
0.9197722550266553
1.0673601389503224
0.986442174198594
0.8948678174301641
0.9473157381901998
0.9028800680522001
0.8200362712939883
0.911900567069295
1.2718916573766794
0.7565516885554737
1.0747889927588206
0.9180861414869301
0.9079298875873768
0.9351816698226014
0.7409158592230528
0.7852472132639472
1.0748194040205414
0.9899685045462977
1.0074610888286288
0.9929029801858824
0.9956993393107916
0.9983965114960115
0.9947439831960507
1.0228897126937597
0.9959311044323362
0.9900963289546925
0.9997646812695609
1.0871193129600218
1.0478613099659273
0.6496627447078627
0.8922524152515661
0.9960377158680713
0.7860796107934253
0.8899011961497043
0.7155199396530465
0.4763837594207087
0.8979551464931572
0.9218043581211147
0.9976805010818395
0.9939108385741333
0.9831087879365759
1.0074045983186963
1.0105302034187418
1.0119967910297203
0.9978280013993238
0.8649571936007755
0.8866287511830676
1.0352595655806214
0.9113731123188966
0.8820527632868675
0.9278332333713986
0.9041956796442128
1.1060006865783103
0.8246116869483863
1.1120190378038632
1.097598976939065
0.9283104154319558
0.8826974770276932
1.0735466394297208
0.5596398857655063
0.9503562194703772
0.9223973225394089
0.9756548846408654
0.9185307490687952
0.9919261237032572
0.995533890391374
0.9948983439597365
0.9947856678683652
0.9893550139536804
0.9982073730123768
0.9989581924502501
1.0041190829906124
0.9943176441860907
0.9968176819599386
0.9982760195993291
0.9081878606862561
0.8196114937025478
1.0329399071815808
0.8693924785175345
0.6454031334805947
0.847037812788096
0.8899180127220409
0.9161467694589751
0.4157801690212999
0.7538282745478371
0.3143330750120761
0.8960164893591942
0.9833331510580217
0.9952171680639955
1.0587876692437035
1.0778667338127574
0.948087587470765
0.9808198331969488
0.9426585958837856
1.014761398662755
1.091404131584693
1.2189152441576903
0.9846590009121847
0.9167195626329563
0.9235337647768638
0.9163403163600132
0.8194051790425959
0.7932636033153053
1.0813842426506737
0.9140138935455031
0.9666594974525274
0.8904584845347785
1.0994484507199427
1.1198604372418854
0.9265135250774189
0.7902091269152596
0.9992912020079532
0.8129112239629261
0.8507960519930148
1.0000786011269764
0.9962821034208957
1.0302635091655303
0.9707278237900747
0.998331183400474
0.9815409712056844
0.9984733311874191
0.9977527911439905
0.9565789242710756
0.979982864353084
0.9989859970935324
1.0128162843624813
0.9622899193315064
0.8501757856235488
0.8918783535984293
0.7862172036366891
0.7478837282147267
0.9179106904588115
0.963033026149311
0.6122184780822967
0.9574927648225413
0.9739420037240653
0.995241159769362
1.0026291098961977
1.0479038640182097
1.012025344117998
1.2927380781963944
0.8642592645334879
0.9526845042130686
0.9417994289455207
0.9862173875489164
0.930412835526633
1.1452077624375447
1.1765592591396594
1.0180744658386671
0.9825322306182851
1.1479122602913427
0.8758387023964519
0.8649713797185141
0.9438494801774286
1.2320572719396654
0.8330083131624986
1.2701531169107785
0.9804284693438033
0.9277423543367901
0.9880978589943719
0.9510349771968404
0.6495514555160403
0.9941821238074884
0.9556177396503556
0.9314870003537319
0.9935968502871995
0.9771448239741612
0.9994338876041297
0.9957984667918776
0.9893615398413464
0.9938033073995725
1.007767829511288
0.9893898245807006
0.9920749831442855
1.0088336312923343
1.0131806558771528
0.9989614446252296
0.8914730779968536
0.9082134840571533
0.8532981625195892
0.8940130485509321
0.6239995335213095
0.8407171941597206
0.8385212576994172
0.877385577195424
0.9728866332214261
1.0756469664284938
1.123280696801782
1.0483993172412047
0.8949235578665727
0.9521479043418983
0.9421181229522609
0.926619624807702
0.909765458260037
0.9650684729287128
0.9127681351483887
0.9007506624635964
1.1907103876424638
0.7238249040753916
0.9426441999802219
0.8643110765548356
0.92905158285865
0.83355510984635
1.0406612151168209
0.9252674000696474
1.0461059934714718
0.9496731769066857
1.0078887359444453
0.9630299529951366
0.9344951607570418
1.0090910542413964
1.0051545742162902
0.9878943609382802
1.0910463684259288
0.9577434216301044
0.9680052254542528
0.9560668565046749
0.9903269397144862
0.9833810074151554
0.979792583203189
0.9542405248308421
0.999644865039054
0.9991722337702404
0.9672581977930701
0.9498104308237298
1.0356797314084984
0.86784668540796
1.187624378724793
1.1178996578834464
0.8467127854750292
0.9690463621786112
1.0156426279848294
0.442665674277285
0.8749687872189202
0.8015858250310984
0.26208770807240866
1.20097549876694
0.9182023824195874
1.092508391081764
0.8931983540184694
0.9208575466344807
0.8919845736436388
1.0009600015873226
1.0391105884311729
0.8847894824985896
0.9034179325715923
1.042676977232374
0.9235658681565809
0.6724346954344176
0.910509958968446
0.8568777554726648
1.1100571059743916
0.9554388750829571
0.9230471402499104
0.9055110507830801
0.9695037545415212
0.87690126443302
0.9119615557252203
1.102794094526528
0.966741719980665
0.990224428808791
0.9911647232521329
0.9611657550024962
1.0720723484511387
0.9562591621972644
0.9885519432760744
0.99502859603123
0.9670654317912059
0.9670489228112916
1.0387529698546882
0.9745582964849406
1.0081400913790786
0.8396754442205432
0.9427098879976373
0.9438719899002969
0.8040975527047011
0.9041327115517135
0.7787871821520566
1.0596183028515826
0.7955203919460186
0.8783480863426708
1.0118783856661204
0.14898155291819692
1.3481704271006865
0.8817329330378249
0.6530301548961085
0.9199164404389738
0.9043781808165734
0.9237079346118705
0.8734756925190038
0.918042981843102
0.9769823394993324
0.7368053800999934
0.9930815232975456
0.8962159909043861
0.8680491157298335
1.0133798919407906
0.8284935752398818
0.9219306963693192
1.1082764811931507
0.7320001252327567
0.917981980910423
0.976839174776423
0.9328742741723809
0.9102738079660927
0.9955902125747034
0.9909901797423716
0.9893015939654034
0.9742552703213878
0.9981290445698412
0.9979032642185026
0.9241607138930217
0.9906011656151341
0.9356074021121717
1.0355785227759702
1.0542101947773876
1.0071107410852485
0.9010274088987388
0.8866860764853566
0.8024549751638544
0.8134631813605574
0.8969568636062132
0.8566582227368862
0.8984983603057812
1.2688577012098823
0.9329062926029671
0.09545071491151105
0.7177598863188921
0.8377924156343419
0.7266960998692479
0.9942779116565857
0.8514258992936095
0.9498035359254515
0.8677633108950918
0.9327423919507442
1.0203092115788401
0.9666157712118297
0.8248306116151201
0.8900834631476755
0.916166047016132
0.9422053174221794
0.9387103999511327
0.975785858999477
1.09547631884189
0.8148977710416159
0.8133121995432205
0.9162189663156335
0.9316515580025163
0.9119182436146297
0.83854997324487
0.8653095059939581
0.9676419697819402
0.9951465851134723
1.0974851351417667
1.0324380338561743
1.0738607716726933
0.9295449273059126
0.9734872194680652
0.9798438004901462
0.9067837973468319
1.0310258107704962
1.0352688635895282
0.6406326215539407
0.8711380495496184
1.0968475675691876
0.8973262191289498
0.8253905294518189
1.4276833371041622
0.8358665921458955
0.7795873637383817
0.8069593850016307
1.0395652914128268
0.23763257575073837
0.992625115196133
0.8419412337314918
0.7778195111793601
0.9514188742408866
0.8682451808387063
0.9455732543686163
1.1514143015356721
0.9997077238977173
0.8263734117724212
0.9062217274282046
0.9586151305200604
0.9033512892434841
0.952817160630724
0.9229061637282563
0.9072161175272405
0.9047954377775622
0.904483769961013
1.1850739293082873
0.540767885207085
1.2271381693407857
0.9198752428809946
0.9217390484505683
0.8817277438498701
1.0382979483395698
0.9768153093267923
0.964372623299138
0.947268017641641
0.9751500479148398
0.9666748144648266
0.8440108280713009
0.952814098444586
0.9722594215512891
1.114410740010152
0.873926959395105
1.0767640745840892
0.9173077649275025
0.9101624139202682
0.8959619048603702
0.9002265323400833
0.8549956739517494
0.8745577001205205
1.2997219465932783
0.951289537182905
0.6280093888050814
0.22258755947510023
0.8265436943639966
1.1172247218954832
1.291615039952459
1.0206426808308453
1.0305164861501495
0.833068253406514
0.8910939417475462
1.0455557146995287
0.8483315007474526
1.0135043593563673
0.9411589351981872
0.8746126257023199
1.035434037923999
0.8837768258898275
0.9462453034698708
0.9497662886108881
1.0178874624732215
0.8831300470805313
1.0295672078094624
1.3260467827965412
0.9640370514540876
0.8996652123663604
0.9163560395468693
0.8578807352855599
1.0237334786362025
0.9802068223742727
0.923374715588836
0.9688054928650232
1.0560206349421348
1.0222891629038664
0.937336055316273
0.8971700260898551
0.9194434502124698
0.9309990534145813
0.8141019632406508
1.0366130922939982
0.9441622630320485
0.8857785657989576
0.9683448624856785
0.7486609312156122
1.0243808301033663
0.9111548762398817
0.32241078778405824
0.5652515275099292
0.8417256875034564
1.2083319645932058
0.9373848373428171
0.9204236065332628
1.0612474149687283
0.9200316632068245
1.0050854295129055
0.8527423672606638
0.7888607413680063
1.244534747211782
0.8075090265134992
1.115381191157611
0.9310890186774854
0.9375682273258309
1.126558093598349
0.9597129537607243
1.0537506311607205
0.8459663184265815
0.8421607734773108
0.8997381776388453
0.9010959628665023
0.9676665228727246
0.9297643210547026
1.0235966073329485
0.9821101674395982
0.9694296726791203
0.9486205912752999
0.9831227061338156
0.8665052181517907
0.9241035578647555
0.9760720467077609
0.9378502012804044
0.967382898286494
0.8561860684875479
0.9491822236619891
1.004740569230234
0.9436593688287773
0.8765442282816459
0.847956631335512
1.0265480492042651
0.8597372228106144
0.5619464595851241
0.810672677096981
0.9191712969242926
1.0458236927125124
0.9339028582483192
1.047541193451783
0.9889677165027709
1.0080522378271928
0.8838658053205688
0.8905592882234367
0.8907761593401125
0.868593658484194
1.0793383423220917
0.8157494759186124
0.9317913384294747
0.918640296719269
0.8297368880357657
0.8928696141851327
0.786295645392773
1.132599945706251
0.7195936829097409
0.9298240795358733
0.7320389094237293
1.1387541652348976
0.8968336371126635
0.9382990362277251
0.9354988396767714
0.8882404688316556
1.1441318446249866
1.0280592870966176
0.9428168862779398
0.989549418350901
1.2274914802796781
0.9741755308443742
0.9691274853436145
0.7440140427784538
1.0822045514235308
0.8318439247533169
0.9982568653396604
1.2409541761734617
1.0668827792670148
1.0124005778390086
0.9522700677453745
0.46817250551440487
0.7603150907615115
1.0093021450954216
0.6558966605905552
1.077168309054588
1.316046411067353
0.9196814338355386
0.8939941855791759
0.8974136846840588
0.8161146853555121
0.8362748557983385
1.3233625739764525
0.8523877188449189
0.908115623681719
0.9042979080458532
0.8112317578956324
0.8786318721290798
0.8406273273472563
1.1190365622693854
0.9234258581166787
0.8637437755535847
1.4135700125518578
0.9055771241435148
0.8557849124550776
0.8932006364492407
0.7908897177578729
0.857069899969912
0.7944433965723641
0.9191831020958756
0.9396359721931526
1.105088190203023
0.7710711363183542
0.9671205209345897
0.8134325544538124
1.0038774201641423
1.00260569029134
1.0955447140007182
1.0485906492793127
1.036376007989607
0.9545412164830668
1.2232455852711137
0.768860945759679
0.5446054040291943
0.9544113474241929
0.8287634671259424
0.7509645314919768
0.9668576213293263
0.7776822437962023
0.8641622475474251
0.9298303439874479
1.0335251890906396
0.9174499817565683
0.9313123377736148
1.074444724575954
0.9716345653384255
0.8934380427403309
0.9564373715877015
0.8939646635098613
1.0479113946773684
0.8591327965181295
0.9427442954281456
0.888223736347625
0.9599910006261273
0.927794458651075
0.8484944445313793
0.985175819929547
0.7863257989672571
1.2142847087301665
0.8972759470201854
0.9552025121678445
0.7248226226766363
0.913501907356898
0.9294036844197394
0.8856787918973859
0.890601530458845
0.919911163261695
0.8835581090087296
0.8766976852046883
0.802148790698303
1.0131725889925407
1.0726581245541713
0.6879980432307737
0.8090051082633617
0.7735636104761172
0.8070745168094848
1.0236657715175064
1.0968997442069695
1.027104358932106
1.0708676218165334
0.9640779690446407
0.9376156576385166
1.069530080847135
0.876216894263564
0.9379433584072834
1.0314654863767578
0.9612059788990446
1.3473308189438227
1.226724780631148
0.7229767421765951
0.902955953840622
0.9126050124596614
1.0732005286958628
0.9587558085160031
0.8943024908124707
0.7616047604996874
0.979954611511336
0.9914687858014299
1.0292917425697719
0.9834054936567017
0.81436332827071
0.9809528670040674
1.1431705004415254
1.0524515185236494
0.9146536681422474
0.8646804579513476
0.9091250376935047
0.8239766861293424
0.8921666568518983
1.2925891169997492
1.0424404452224194
1.4570455366270638
0.5826041170504783
0.7204183580183064
0.8646633097162392
1.0477302194432119
1.2269337815149823
1.2572280526681479
0.9915614055444046
0.8432731563687068
1.0955444278442545
0.7955964533744783
0.8893646656275229
0.9411622768947722
0.9459694373279617
0.9318960358754698
0.8819800668667329
1.8268586003463199
1.2874497702354173
0.8539318045375263
0.6917653927295528
1.0759499159789334
0.8683688468503723
1.4389775084496288
1.0008113755187014
0.7926221281398502
0.8228279023169401
2.860488274019226
0.8493057286296448
1.0349698318332194
0.7296980294627801
1.1807889663090585
0.9579543428058465
1.1114367062094384
0.9278625493883216
0.907432583806285
0.739034269838857
0.7511518314946983
0.7852370617924991
0.7206137490507345
1.2900303131085695
1.208650324582847
0.6074550606904234
0.8902447223849069
0.8955030086048763
1.0826292482605537
0.9834147806144381
1.328449435185755
0.8988424261504426
0.9386196963567083
0.9296550458855243
1.0946782477076167
0.9637095841278661
1.0101990990541112
0.942105331866447
0.7848929986810592
2.7672354133478283
1.3722166101682125
1.7119182753449578
1.200172616624426
0.8553734846793706
1.0055143648662221
1.8056343621807818
0.26752751512975365
0.5496590724490957
0.7959849590797284
1.177923240519231
0.6599400979836646
1.449671942661033
0.9890623660400065
0.9913790303042753
1.2311704868280524
0.8379817722531694
0.6127593735814625
0.9707360953430308
0.6358098430340005
1.7887207024694547
0.8766135699932568
0.8163923646824622
0.7632661719115718
0.8265405172005458
2.5967213015589454
0.8127756978466308
0.9441942032043922
0.9391188251473769
1.2633332464028948
0.8740369331117565
1.170624645932671
1.130703261541931
7.822650107287511
1.468618237479583
1.1861348752313174
0.894668102380862
0.8320937634830075
0.4969538253557307
0.32169936819842754
0.3263955402630143
0.6771091500756485
0.8192543804383896
0.7282964071414091
1.0923983242061341
0.9932979718269958
0.7552849727760926
1.0232884332331038
0.8549063073408913
0.9404624908630768
1.9118696636833097
0.8179000726661009
0.7921767560852148
1.1820308979761829
6.774702593205401
0.8996320777976519
0.9648009700899915
0.8914988694448028
1.806107714980563
0.29409656301165077
0.24236930346910332
0.21666945646984773
0.4537889548550564
1.014045731944355
0.7823555865487676
0.902531645607531
1.36808372610815
1.0868473954166213
0.9021207393669403
1.4328073449124357
0.12316689699747796
0.18761015535146008
0.5523698357035897
1.609615961685468
2.447029636851885
2.0329257205948554
1.4720329184091328
0.327981619333395
0.5645088052475477
0.47906568706884195
0.3976925838946001
0.7068875956755917
3.118438838316631
0.9300790860288555
1.415217050728753
0.8887659428760618
0.6005495915698642
0.4788832447080735
0.34585860864738227
0.48431581839066323
0.6495096695691395
0.30652999520506796
0.1736315696402571
0.5112620700590824
0.6961991745310371
0.1521002786291076
0.3490516965487988
0.6871200058535625
0.5054876382211165
0.31755719866019955
0.8626126442866
0.2795569626088822
0.2415712483048891
0.8171772342871509
0.646373237431987
0.45593540834915414
0.8922562319421469
0.2439983403331358
0.8740169482273125
0.8669260721778099
0.5740245261076039
1.1628043603955294
0.9900582267608129
0.18649072748349915
0.486829136526402
0.9809038555294242
0.851062962424293
1.0433561743976016
0.8956402562249824
1.0131952206214694
0.4470481256445244
0.5335277207390642
0.6398511841617146
1.1018714438872739
0.9271728606855165
0.8832343472844775
0.3915020402733875
0.6519620341963154
0.5135257180608089
0.891545950261758
1.0258592833292377
0.9258845704169076
0.4975819820083866
0.8913508531315656
0.9325509892822939
0.9051778906141658
0.9887988086666192
0.9407119662208211
0.37851406159557677
0.5661974404112414
0.9692960473413866
0.9131389105381669
0.9223392755425059
1.0919895583401984
0.6836912827013432
0.9181051332181615
0.3077369056788165
0.2921724127812177
1.032974315323886
0.9109021417206365
0.8777391966085192
0.9279434238552529
0.9077639406181157
0.5432040078906798
0.2556266039041665
0.569473321349259
0.5132190748674825
0.8512154835300898
0.944440902560543
0.8773080575766606
0.8076549287731799
0.32556562885026696
0.4059855089061699
0.2745320653906707
0.4904968492394176
0.9344188884172873
0.7912013387808622
0.8234041207013325
0.8218683248901425
0.4619300409065121
0.28362686475668314
0.4794786930898768
1.082709202275517
0.8778576950682091
0.9854229708643808
0.6169781776361929
0.6174025126006499
0.6100686688301472
0.8786237218895832
0.987600587403204
0.8462848917939075
0.7952764176422759
0.5623087584209467
0.6750463789377789
0.7254287407890257
0.7657601002915562
1.059301628238443
0.7319468139098972
0.4928081318545507
0.6664271680872695
0.6845553059199885
0.8816042744939511
0.8608320159397286
1.0075562742308015
0.6009172643991223
0.599661461071046
0.6909331375406692
0.6560853131961283
0.8508349265027483
0.8847756205457249
0.7839509721128612
0.592639965480987
0.4762049044226035
0.4861400335312404
0.9861129748383202
1.0330632532121444
1.422043540045049
0.841016548783324
0.5739182603192909
0.47244580204754416
0.7012007088727957
0.6163090885448258
0.9599530413184223
1.0493766581756483
0.931030846140552
0.8102847639359184
0.6608150981880597
0.7552339313229955
0.6277295385717356
0.9400922237433239
0.9159824251485087
0.9529872920666056
0.6319158072226954
0.6486541540695141
0.5745161833583013
1.0310138749833262
0.9807181807420741
0.9580171618407257
0.9754722608282768
0.6635712471281489
0.4865033506704898
0.3740824056251407
0.6349187266986507
0.8772470339291385
0.839533055096342
1.0322929295388523
0.9461778918101169
0.9517452240658596
0.8486792758251379
1.548853655073932
0.5148500761060534
0.6452365445593435
0.6606447416338234
1.0913627002606765
0.9330124451477451
1.0060552849401547
0.9741367709552895
0.9063833842355211
0.5324545371063336
0.7007014684779292
0.6978931329434651
0.6785326927905445
0.9342187744048206
0.898111801956242
1.0685739524194409
0.9289434242762151
1.015046863965529
0.7240649142626921
1.0358863486554155
0.7935760131851626
0.908787443570721
0.9779334274419246
0.9566241494421369
0.9361117061146246
0.9359588213605706
0.682407545191658
0.803017012611414
0.9606359805998714
0.9119202417576393
1.0137788983938039
0.9542069081986649
0.9517972102449277
0.5434312526637092
0.8198266524965857
0.766155264134455
0.9511305777403142
0.9715572466594047
0.9809609847000952
0.9609748737833459
0.917098321661713
0.296666270250115
0.5641343573212767
0.984124860115157
1.007583609245325
0.9536241192956394
0.9276691983194669
0.3292902245288125
0.7913319063344969
1.0082988685782732
0.9409905188794864
0.9305873478203026
0.32079172219512486
0.404089486856822
0.9320987558811057
0.2973560346164571
0.9937296440945598
0.9547134864184561
0.2806885368050795
0.43543978675043876
0.9486173208475788
0.9407265823551628
0.9796278222128129
0.28594460486156936
0.5852906041410185
0.8154703922192873
1.0154021691278161
0.9829759541286228
0.42721011245306034
0.7158266704546091
0.976830061370421
1.0100272495502132
0.9912951654889128
0.6626301448918499
0.568324528079812
0.4551495999620376
1.0413450258806434
0.9492969217349523
0.8870041027882677
0.7925980499743495
0.43456180023855806
0.9923571470112122
0.9666592233389624
0.890595603309149
0.7075079369940338
0.6394867017039608
0.463842873837519
0.9836643262160802
0.9074646675561151
0.44920882172690874
1.0186689306737875
0.9580317865267615
1.0032928493183997
0.9972030231557747
1.2535995446764487
0.9359697604854615
0.6530427131337685
1.0649452533070887
1.4888295863390628
3.1195642199569633
1.3524761538085306
1.1091592477299086
0.6776173333102682
0.5308850141114009
1.733657729768274
0.7415762970527364
0.7999273425324698
0.8055392350925834
0.7527353653226194
2.109531865663115
1.586747215358713
1.2440937002196062
1.007611038445937
0.9144916932903066
0.7731918275636254
1.1020855124362443
0.8608600234773068
0.9188876120935643
1.038530533936628
0.8214788862601545
2.324099755123209
0.7675677840273099
1.0161960264912275
0.8211900511833834
0.9008939160372375
0.9147079612933358
0.9720411932367891
0.9815889807167841
0.913138835461497
0.9339773159995446
1.0063577408802902
1.0213742810653956
0.8944511617088373
1.2452097811430112
1.002514440761552
1.0247601126769001
1.0894450053583633
0.857547467757696
0.9086975617435029
0.8964400722304696
1.1796079737669585
0.9300333223860296
0.811778969517781
0.9302691623884927
0.9371055601189655
1.1795273697083428
1.1223254363307194
0.44144848975066264
0.971524197170587
0.9744936303289345
0.9742413038108549
0.9732230834696273
0.9673469229212142
0.9479861639046655
1.1052833704554557
0.9323185577963523
0.9186868490861817
0.8835752783725103
0.9612692413639333
1.0374958820394067
1.029446741881238
1.2748677468600274
0.7964521606206084
1.0471452972116586
0.8373148674678971
0.9521172103781179
0.9503191424582706
0.9853982573948589
1.052218069331847
0.8714194173165751
0.8382124876527146
0.858936078380494
0.9570812867961707
0.9360181547295496
0.9163134495031175
0.9068849988059247
0.9542613259933126
1.0557304479624479
0.8979945349157389
1.0297816619861777
0.8047661119077727
0.8295553093074214
0.9417542134334825
0.9150364843768791
0.9429114264227396
1.0267614078274592
0.8626792960730231
0.8969307367653875
0.9447531697222008
0.9713418869701583
0.9610979367626663
1.0018046222564325
1.0056283980107963
0.9590396490838959
1.6862100407348666
0.8708218530721189
1.0168818911839201
0.9052892162413121
0.5468852308783949
1.0423805207595418
0.9126228005884969
1.0114396631165568
0.7635685434343663
0.8980004894038781
0.8933003364323457
0.9298102417068778
1.1485362009210367
0.9245228238143975
1.0648712593507879
1.0542117199638168
0.9091904825269218
1.4354286995018781
0.925210785019441
1.0014231326937595
0.8715780622799287
1.0879664255492025
0.47460434477099883
0.5067178408640478
0.9049585390383237
0.938053980138086
0.9566703091876599
0.9313113632260873
0.8563387971277392
0.9872199722247873
0.8914418307883846
0.9640601573824078
0.9105681810533718
1.1183211326530158
1.02473034864424
0.9473676076972587
1.3011279599202537
0.8593344034935256
0.9958418217859051
0.7321390551111795
0.7399784518729176
0.7801503407131225
0.7045510994110126
0.9383519874346854
0.9719669697334555
0.9193823121988202
0.9453426486438391
0.922280568367478
1.0648668889832522
0.9087495691672954
1.6526531240791
0.9540718195809386
1.0512937935080533
1.005511648608815
1.1030029651067021
1.082436794024974
0.8216764910587241
1.0146260926570088
1.0109189844687534
0.9644541489355654
1.1037609884519268
0.2834087001745277
0.3732358935411981
0.4308466728519319
1.0449295274900725
0.7852299169025125
0.6872416665622992
0.98204373060416
0.9474322834057118
0.9313866241261531
0.9142968981352777
1.016923940615319
0.8306486620851633
0.9769228812516495
1.0998602542687834
1.4517693171844817
0.9165393055734857
1.1158482637132416
1.0563064329951375
0.8040836076839875
0.9728854144553657
0.9522374080264784
1.0083704172646801
0.7295570483886267
0.8630272577260626
0.9112851155414831
1.1655184984625113
0.9506379317520799
0.8223593323475503
0.9485625323095289
0.8999457521928532
0.9398994514714438
0.8953528301358877
0.9129599098274777
0.9502617313945527
1.0844168100532197
0.9091629634855269
0.9931994327774497
0.9544121243196039
1.0618392193780413
1.021412001225314
1.0271664482324134
1.0793976631339721
0.8497596438524352
1.0744708756093293
0.9719393709782084
1.088124509373081
0.9620558910946183
0.7394927710123822
0.41968420601180756
0.6818968055163795
1.3309866148085865
0.8596347681226988
0.7168828828544944
1.0395512097818584
0.8272829919485964
1.0205495425263973
0.8820655860209439
0.8260810948051929
0.5538092103781913
0.9444620871906635
0.7264868928634566
0.9764449858651052
1.088163354222519
1.0219572180926382
0.8714104727767633
1.2588574926289935
1.0222464765720782
0.9293005534908968
1.0557719019505185
0.6169867229484473
0.41016827333121286
1.0865383946303526
0.9231467754093237
1.328672039332453
0.692670234350352
0.615330847599035
1.2753853992753765
0.787989101404388
0.9564481906298833
0.8565984035523039
0.8551766647514325
0.9409395220712797
1.0209732546861612
0.9110382701299611
0.9688554186877147
0.8276085367960281
1.174510371938947
1.0421179778076188
0.9884538944811727
0.9811877955973665
0.9839260273158442
0.920826058155511
0.3076662976153113
0.8911490967086324
0.602639040560034
0.8247262272299071
0.8952001294933121
1.0466291043816751
0.855724724235107
0.9811640696681678
0.9310779761266533
1.0092418019031608
0.8344124140533826
0.9262683750667033
1.0149957742366
0.8399152326538241
1.3237787705827986
1.0164652771407918
0.7442886996106708
1.0203716364101048
0.3166345321363762
0.6097271141282633
0.8759884303520791
0.6854001792203497
1.017027118640567
0.6266986586409821
0.9695150947689347
0.7902452269051956
0.959967884969671
0.788799605266608
0.9475389248859347
0.9513238349211434
0.852283764052094
0.9938281700098799
0.8910729287053738
0.8351613175075476
0.9385759237963921
0.4067594472804096
0.7023807032567119
0.3428652610418368
0.8222157750891125
0.6387775291598442
1.0548208495201485
0.6551875008756886
0.9913282325986587
0.9658123223861086
0.9409035905539628
0.8931830520251937
0.7143918455942466
0.6109309612889369
0.6963057933567043
0.2708246701688848
0.48311289457099227
1.0928475562662514
0.9765467583955969
0.6521010480662628
0.7302012122317161
0.9304246354997218
1.0627238088959061
0.8044769570765355
0.8511618060974244
0.5482416492843125
0.4188358773095014
0.6392842987684435
0.25820242869104
0.6115253664015028
0.8525002777523462
0.5508397583753579
0.9247190610963326
0.25851791998754253
0.37368920018833646
0.5510155049439971
0.9925604176361006
0.6941294924909184
0.32066616336200565
0.3735308599298738
0.3584933659272034
0.35540393543513543
0.2129511221218356
0.5225976560422747
0.5130252360406203
0.6813251585587142
0.1779783135692954
0.7994094648484299
0.8724030786523401
0.18376953232055512
0.38536507595382063
0.34067037272476575
0.7705903019196021
0.3266218739499745
0.6802767031422474
0.7680379560250763
0.3798345752488542
0.7854877557767433
1.0191213559841144
0.9617441936610578
0.6043180549391314
1.0408869556241203
0.8022118200440385
0.9413990907613307
0.4032185088008344
0.27673315041404956
0.5978307886245743
0.9360947793010341
0.6351692409047117
0.8363633915924572
0.9818395048275358
0.8238120604378116
0.3871201431026312
0.4383283333892349
0.9995853291736344
1.0443907506724517
0.6938703664341749
0.49443410773277985
0.9383800924011441
0.9236230887875394
0.8028992075943249
0.3550604778676607
0.9498789138396355
1.032754127514111
0.8889630670226782
0.8497577887944963
0.28059369435455345
1.0688411101489927
0.9315336708947084
0.9809748722937592
0.6128994357569862
0.4083436806123839
0.9743538457425494
0.9495778200063834
0.6406542934274111
0.9425426170859503
0.38090582967764136
1.0320897343913547
0.9989921405725186
0.4920178847626901
0.927905919714004
0.4883975474994089
1.0923142802139898
0.39900137998832125
1.080626682449053
0.9212152424864325
0.9581268437451909
0.6446334268676631
0.4834057037389038
0.850570496025919
0.9509117914582295
0.8034233832429707
1.1060341732399386
0.5799165721203686
0.22248248667749815
0.937063560966872
0.9568914489971897
0.9127687717028252
0.896749541646978
0.9123449669448195
0.2044347602500239
0.26454835770573915
0.5524944909182002
0.9884341163850956
0.835479211425671
0.9322771252351649
0.17305465944156015
0.40802127530150706
0.9228116544205879
0.8591578537993302
0.9324174703746796
0.6707279383460408
0.9276360604430516
1.1102595260208532
0.10820225337677844
0.38829051038730666
2.676668177540716
0.9836394261918544
0.9495203843466603
0.3422901996581103
1.3966965486015763
0.9677777585567182
0.8415141085996687
2.4768364764828634
0.6672080576180217
0.5748889759490617
0.2955232512687231
1.2052631712479376
0.8941106198069149
1.1362378822448982
0.7654483978069012
1.014091510146514
0.9045344356452997
1.001247048755224
0.21336937663579317
0.20042495284381848
0.8140035806513362
0.8817423153415754
1.2098576494562312
0.3097184126623928
0.638507154535625
0.8292785761273967
0.6657629342792669
1.1944056052880947
0.23190071438828858
0.6741296969393009
0.5854244095715226
1.1952534743950773
0.9131999594828335
0.49637103012269984
0.4118860936453689
0.44647801531693737
0.6968501219312291
0.8186015653028357
0.8693805960837224
0.8886692740740968
0.4408891580909996
0.637610431417358
0.9647411973941903
0.682018326863672
0.7416614335013234
1.1659592890985415
0.8949359188075684
1.0729794684065488
0.963458126880033
1.075133078576557
0.8365448473102827
1.2031800586505945
1.0774807673394498
1.6770724162837343
1.2158491933051288
1.0688224239340116
0.8672325177522917
0.9729623666982238
0.9327805302816904
1.099208216528321
0.9404070932546847
0.9810423911218157
0.9432373111347545
0.9479346626469033
1.0407607377028323
1.1519020988231081
0.9063482583108805
0.9206998871438288
1.366452926477914
1.0015916558290223
0.9547349175078622
0.9471421951916891
0.9342363177080396
1.250877668109624
1.0100920055725306
1.0482558072366308
1.0241214558602247
1.0133320959609846
1.3320920358172024
0.9154242516254382
1.0144635876948964
0.9869382113538446
1.0171184439024212
0.9465759418869519
1.7151799816157098
1.0628693415128485
0.9750568572628756
0.9256125513566723
0.971209839363218
1.0292564640561768
1.0329616018758234
0.9912367433209851
1.6170074160563939
0.9963462996948053
0.9756802830799159
0.9246587096868397
0.9778288058110182
1.0037931619624296
0.9870537694825696
0.9733103163365866
1.2838562592297051
1.0192116016400445
0.973081544528657
1.015694317285421
1.005986432724886
0.9145274609794585
0.9933353444084823
0.9985062734396308
0.9637120465439811
1.0027971639404494
1.0459565832969302
0.9858886477407036
0.9447526870880123
0.9984972390970542
0.9925935540671267
0.920735266359098
0.9954528240163779
0.9715462132150356
0.94783501362702
0.9940669948316214
1.0130564903139303
0.997243709674859
0.9950051679795248
0.9805951735404874
1.037706579601145
0.981091931016572
0.9560081023963378
1.0104698993981873
1.0101427833132095
0.9245794890414578
0.9264027396976152
0.9933109985648112
0.9586626526719908
0.957786325735109
1.027547559953264
1.0009729795544033
1.0084572301954478
0.9941584164095456
1.334673500443343
0.88571202924502
1.0105902494786583
1.0685609083388012
0.9819189407071799
0.9597812848677496
0.9785942845131799
0.9500802010182455
1.015412867750304
0.9074206054190906
0.9982863817172573
1.0081506947395575
0.9858292803542883
0.9969548367275811
1.0039007121818226
0.9593353811918217
0.9967215876671754
0.9724309620883826
1.8108411550976573
1.292228617040567
1.056823326962308
0.9567488255820736
0.9424369964820456
0.9190406868202556
0.9834305316147522
0.9716590015528875
0.927054831111521
0.9984004512607693
0.8763449053669774
1.1199701955329209
1.019506055581409
1.0256832421027213
1.005108383357108
1.0249917762144827
0.9822511893992507
1.0053968111182763
0.9963846629294577
0.9313337063715809
1.300442296283676
1.0028613052040058
0.9426520045116968
0.9461211944019592
0.9460492910000231
1.0035545384644184
0.9036013807872578
0.9051165063843493
0.9766352461972747
1.180072733774109
1.0035183447597047
1.01405583806895
1.0019339520281254
0.9751860064450377
0.9959234766683422
1.0139978053294179
1.0019484498488298
0.9834957655791629
0.9556055830127669
0.9212116261857625
0.9546466038935905
0.9312421776282933
0.9381957762054286
0.9450887900497188
0.9528781383606726
1.0445759160451995
0.9388599154335596
1.026713995015751
1.0609517220638656
1.0014052153788155
0.9687066682696847
1.019395053037804
1.0134019259904519
1.0183850423367384
0.9959360408728516
0.9792239228120917
0.9888041907193147
1.0015016827687482
0.9725879255575609
0.9747564283110647
0.9443420851237427
0.9468807176745445
0.9573337932415192
1.0025401104424276
0.8837902559392328
1.0346234951135889
1.0742089124856313
1.0194732653510967
1.000272610960021
0.9777368294083313
1.00676949598298
1.0016608945005585
1.0783127089963689
1.0046801527374838
1.0020576908349292
1.018390081268271
0.9944688043438401
0.961263605797694
0.9588139146962741
0.9831440806721328
0.8014012282524449
0.9546491619945261
0.9387780734297093
0.9741686440702938
1.0085484187053673
1.0024917811669787
0.9573076069081741
0.9363090500238643
0.9432329701132264
0.8784184661697695
1.011900443749579
0.936006844055148
1.0012557370669113
0.9788911697997799
1.0198280604005046
0.9815407123463815
0.9604016626201389
0.9525595561878707
1.0782771035706975
1.0095160901720905
0.9642424604433489
0.953585791966892
0.9224773028116918
0.8989837356216344
0.9345178002253975
1.0098823351772994
0.9914363346441144
0.954662983332748
0.9625950240068676
1.0435508801253224
0.9791862313739002
1.0031993128666494
0.9881177094015331
0.9821040964209915
1.0033010278846028
0.9985351187922893
1.0074680336989426
0.9980434465141488
0.9395670830502315
0.9981215365330336
1.052548771955672
1.0028685794566568
0.9701524321125151
0.984592633841054
0.9160966086292113
0.9148270148420214
0.9605676159377216
0.947663477838748
0.9431386500719202
0.9396764380501151
0.9860029492306138
0.9519480887240989
1.056443851169092
1.0621980000649038
0.9741129592118437
1.0207245837393493
0.8338459177699679
0.9980893518228249
1.0242976249234512
0.9677404366114714
1.0012164319988535
1.0012975349107978
1.0092245905590331
1.0132858125432478
0.9948062081612414
1.0150936240868438
1.0607479749088191
0.9428900948375726
0.9554046419377796
0.9259465581414202
1.0018206047116294
0.9616350898586424
0.9825823010385982
0.9472315396595214
0.8890527410269508
0.9419558692031882
0.9539041486303024
1.1386512243329694
0.9985085264635978
0.8906547281469083
0.9917074146454042
0.7828475796352667
1.0073616040551017
0.991859211424951
0.9984012411654657
0.9982970698873648
0.9967761128983975
0.996649216298485
1.120552423211748
0.8534641210300312
0.9420531430096487
0.9835467265321488
0.9627353558631527
1.0012452834072498
0.9271567425774312
0.9371728420601155
0.9393851412058424
0.91037912866232
0.947035643176119
1.1876838567939207
0.9608814955814723
0.9663570203668436
0.8962567912359594
0.9859269871585715
0.9639569140221433
0.9987478895811553
1.0439847483951556
1.0235745707911965
0.9457294796378826
0.9151292693037694
0.9681562733510489
1.0409604956553982
0.9371675521530327
0.934862677872005
0.9514637435084368
0.9943449074476608
1.0117640388188223
0.9896319471571908
0.9563732324254087
1.1142742899350289
0.991155962416988
0.9852923761192672
1.0021531402472148
0.9873440972510765
0.9817022601313258
0.9953386386647691
0.9685714075867099
0.9602062506945489
0.9499236971286437
0.9998650519914039
0.9358136951511933
1.0303296715251984
0.9424205124087521
0.9048112974990349
1.1932889466171954
1.028747434001153
0.7733345332216464
1.000128672615519
1.1925611319104268
0.9636058891645227
0.9915384484961637
1.007518614048132
1.0356217765092504
1.036703218868474
0.9558580129611473
1.044952754470762
0.9759175650574401
0.9309677406033529
0.9236288087006627
0.9627797945795094
0.9449485576425111
0.8033159260420195
1.0206709360801132
0.947655776246638
1.0314537326476028
0.9507094999834259
0.902316061692713
1.4356978067897965
1.0325081709333674
0.9940803744301197
1.0111890443843508
0.9733877096115601
1.0126745470989056
0.9876865208536896
0.9274585579162529
0.9369936617268216
0.9593659483473322
0.9339425154422789
1.0160321105090089
1.0265531751135686
0.9753431629867813
0.7791033853715802
0.9144474781161834
1.1198122414098584
0.8256125345798362
1.0267760878012069
1.5756175894253805
1.2951249373423157
1.0145474542627306
0.9289136428694471
0.9559292631031011
0.9970043165934978
0.9701725734643887
0.9910692504720645
0.9790041565700924
1.007338723049441
0.9609923885074804
0.9803650674961818
0.9674926195181099
1.0104975353569539
0.9312198982980319
1.023965567652471
0.9263472010767294
1.0730646821866128
0.8826447674129907
1.4712685006604158
1.8002807238741583
1.0012416094757075
0.9934650577366726
1.0440111248613744
0.943577013529264
0.9297615128690663
1.059234097731927
0.8698179920164624
1.0331049849234728
1.100740706882178
0.9345719991764209
0.9842628353592823
0.9346669742734329
0.9353595703604883
0.9396477748144622
0.9760418770511972
0.9841972267605266
1.2808736454064433
1.0192944120482579
0.9975872945456764
0.9466454210428173
0.8539491754496807
0.9984224029793152
1.0378134283406497
0.9457137128046632
0.9907435937225166
0.980208543962798
0.9394864224595324
0.9438512517498063
1.641682775556352
0.9556380589548594
1.4426735880026909
0.9232325622935525
0.9622292360547325
1.0587371331568736
0.9841454302369688
0.8473791920286768
0.9719690662561581
0.9211333684101378
0.9447204883753875
1.0075943100615967
1.4778204717849264
1.0220270246264989
1.4601658122319112
0.8140082577066337
0.9059962704271426
1.0236778644682387
1.0283319579578774
1.0029732683810366
0.9620588007782124
0.9375210503584357
0.9917468666217737
0.8938447990549446
1.0208931526520864
1.3286745965361162
1.9611030943300172
0.9540518166471063
0.9164145213534666
1.0146741687314667
0.8509265456301157
0.9375165393087851
0.9443535731663107
0.9336068153904162
0.9430352115994689
1.040366747605541
0.8245959891481577
0.9552025388774217
1.220705101563144
2.367466342313159
1.07860853051212
0.9241675363723562
0.9632391966215693
0.9988717603113247
0.9808735175539922
0.9643924735039824
0.9666397862273247
0.9980174408875249
0.9188415599915903
1.0528371669149474
1.0122326259746262
0.8906415731942856
1.008377019851973
1.6178835689203035
2.1818199071865196
0.9624665539167669
0.9963754092468176
0.9676164356188792
0.9933043144158155
0.92106851353649
0.9145088495288942
0.927333380778016
1.0101345022241472
0.7949526680646961
1.0218662781858492
1.0263906670621914
1.0320018449403898
2.064150961159798
0.9657084341887632
0.9866932925691076
0.9599085789485495
0.9325915220370069
0.9414380373074833
0.961530613705573
0.9829460690531582
0.9778487168106647
0.902891343224826
0.8343788986139349
0.9174599165674034
1.0374621222296827
1.130471319587917
0.9552942195855454
1.7526905878452608
0.9214293565540428
0.9616036294958245
0.9176249762822988
0.9651497736841552
0.9446372649983602
1.1444922758920717
0.9971526099733962
0.8466652015799351
0.9574930155292283
1.1882034726780322
1.9366175973584405
1.0387546801265821
1.0637805533025315
0.9193374549324546
0.9138747415297955
0.8996878437767789
0.8707506255723313
0.9849321114887712
1.0172260762691272
0.9412240759777695
0.998341977146388
2.352384534895694
0.9166700260926037
0.9437071768603146
1.0992716261384514
0.8916258486154449
0.901678507743556
1.5771638846728073
0.950422567756894
0.9428523470139086
1.1137922559933695
1.1116881227283348
0.8774143635929289
0.9484022901799535
1.3165469702236097
1.8398007185268936
1.0259198498826374
1.869706747451943
3.683407499923509
1.4444475708056417
3.908706497761848
4.103149935926287
1.0455507267770108
1.0330038793914476
0.9765826947077183
1.0069259358719491
0.9866396873010305
0.8811639059839842
0.9048009537008742
0.9831400666589181
0.9266881150876348
0.9817150489195957
1.0063394729169202
1.0092001772027444
0.8395842434953242
0.9102307927274227
0.9293106354276323
0.8868490189089056
0.9894366076405433
0.8580513682729302
0.908822678981324
0.9516994286388717
0.9747212773051771
0.9279837267939521
0.7148642232363286
1.04424636948113
1.0318320017245481
0.9117918961207785
1.0957784507133161
0.7037616745473603
1.0322821469364283
0.8651037438286854
0.8856509717847937
0.4891620941858832
0.9272514699252071
0.7304571185279694
1.111848879817286
1.0674550618598597
0.9401144744576689
1.1904086233165143
1.1954718430602762
0.8393134616561341
1.3310113962017858
0.902964658220117
1.4230462686998344
1.7814002730356162
1.8798281119021438
1.5461958441349537
0.7786404373036118
0.9732929292417609
0.9971779978049059
0.9650511195186717
0.9422960099446084
0.9634799540014388
0.8940798122146575
0.9421306592152853
0.9464802349347149
0.9284529680894459
0.8495716374764426
0.94972217266574
0.9433916766817427
0.947467511493156
0.9806926547624414
0.8517935266010254
1.0521841400171346
0.9380927901822871
0.9453082625207558
0.9636419301667848
0.9996002405832843
1.0249829632262293
0.937100001172684
0.9682598345806468
0.9667630509570959
1.0242027758542551
0.9489294829985289
0.9569739572301438
0.9683230377557439
0.9776016819611303
0.9700766463600122
0.9700368191725167
0.9674870226596106
0.9572610300408774
0.9495242531318325
0.9395432923834334
1.0168967158378746
0.9393951591729559
0.9276329010253599
0.937837052590115
0.996664065547152
0.992248791910459
0.9303112592594769
0.9579898916312939
0.9455326454413213
0.9515578526330423
0.9959389980108116
1.033509633558832
0.9513086345700448
1.4481340775775944
1.0276909517599848
0.8909199819787676
0.9741219074875906
0.9520110969123274
1.1019298561399515
1.0859346742222564
0.9694311865393755
1.2983385490476764
0.9747801845213289
1.3444991895770295
1.035547974408863
1.1081591652473595
0.9631205615272976
1.2327982151596821
1.019868847362331
1.1237545175775214
0.92537118123974
1.062284193333466
0.995162782043862
1.1895713123048597
0.9812948824055012
1.4272355228690685
0.9681019727308127
1.1578684924091964
1.5104351968545824
1.0152679040937675
1.1739498703459523
1.316908650560524
0.9959707399091191
1.0516451680125656
0.8778929977840537
1.133018585618754
1.2498413685250285
1.001976887916922
1.2760226245868505
0.8303945427957455
1.1527283528280898
0.9949959903577721
1.3244219133868367
1.1012551341046706
1.4679389670398408
2.0094359162128024
1.3179503837929867
1.438304859700198
2.091613024055942
2.571098587617726
2.812230469571661
0.4787559627525993
0.6871309404175129
0.3722357243819716
0.6258473545611467
0.6772753186013385
0.9381364819425311
0.7811069198739926
0.8962768875885864
1.0235096568910917
1.0788721549036795
0.9597829288411736
0.9956286817230222
1.0985103437764225
0.9993998914298888
1.2481828867439337
1.9744888443240132
2.829846807134349
1.0077385804046495
0.9896408789391521
1.1001338451605984
0.9850938280803538
3.1081114047799954
1.4465364197774795
0.985107948269634
1.1820036980231658
0.9430889379214942
3.011169137586861
1.5301840436559817
0.9654039225914559
2.557100706615467
1.1619150803829186
1.0254940588491817
2.162671717437539
1.665318992714002
1.0032024411547802
1.0619298585958317
1.8954601144514496
0.9966470650677465
1.0458478788730452
2.015661826682801
1.025031181073017
0.994187155865476
1.4202502167889433
2.673996400179072
1.3030912590476893
0.9953368938123986
1.3657916691318648
2.3786227318636426
1.4697454621664159
1.0157853134781394
1.0032648109960092
2.528627032008415
2.494280843877153
1.3848670663761418
1.0506275540647723
0.9932165614342373
2.8221211713448215
1.9966280517705244
1.02914751300438
1.4133695294696476
1.0007654548367266
2.387406188161723
1.0981248974401363
1.7450303079595422
0.9926958621085629
1.1001649703435208
2.7119227191612394
0.9937792445033226
1.2076119834327337
2.2389427415397787
0.9978561518432617
1.0550308138417996
2.0725467670344058
1.0022047010464563
1.348606252682782
2.5622460927104793
1.0111799663877945
1.1323412127587158
2.4717630653579774
1.0291392835214601
1.5911269057845432
2.89724383929073
0.9953220552060528
1.3313573828755796
1.889504501491216
1.0758015669516925
1.7044416735216554
0.9989115676975342
1.6310667227267837
1.213676863113621
1.8840420739569754
1.100996122309064
1.51697856642957
1.3086464075653639
1.921434462118095
1.2347456979757818
1.8252691872279578
2.1561492481973286
1.9885020605375405
1.7248453123519298
1.4249490789463943
2.397800976749583
1.2940261357317655
1.659474545386031
1.3173300168474937
1.020733861956657
1.4485583345272957
0.8876100152924489
2.367659122902703
1.4048795368624356
1.64872150307096
4.02292398061814
2.2367116410700785
1.913098280447158
1.304278575280053
1.4426767168299954
0.7753260417078125
2.3970247389707136
1.5593716409336131
0.8216001131865416
2.6197529188067965
0.7201559564048808
2.603396302177048
4.9634200740550725
0.7774733600574534
1.001036350094738
1.0013778044295272
1.0879958640975254
1.8506825529932436
1.4809726788511604
0.9973702943843659
0.9800699579001755
2.0358259666500085
1.1772067582477272
1.0024300804280057
1.299143150275218
1.0874484012857706
1.0163377486752752
3.7724531381877564
3.0904295948931493
1.0771842701571712
1.2457462384259017
0.963182697697071
1.0223331342088442
1.330398701710246
1.19708438344589
0.9824311084887773
0.9651668718878297
2.561108866845993
1.0047164142076581
1.0355639070264764
1.0354717722827598
0.9580797107441896
0.9887515418971087
2.8755227753486943
1.034731971380679
1.0049865035109746
1.1412004352138116
0.9678541220937343
0.9407565086311389
0.9943233825096157
0.9072968541477128
1.2307415992985724
0.9823853750836721
0.9865276599928781
1.1048577448803159
0.9802754545481124
2.4952585887743792
1.0029355423337094
0.8796669480619188
0.9928419450446966
0.9936532089718186
0.9937350732328363
1.3508811311260018
1.1497048641585565
2.780203002744885
0.990297186035412
0.9867360907297507
0.7123515447058764
0.9964270024437957
0.9918354451524797
0.9787734145390944
1.035905997415974
0.9702160226251656
3.025084559543398
1.6046706933320805
1.0103197459033548
1.0020356707682916
0.957467765450602
0.7783203587896835
1.0187714724603785
1.0746090772336776
1.0908871708809342
1.3608800698627948
1.2256364959673203
1.1402507079388864
3.5331401884654987
3.179728282616257
1.1041865414259326
1.0115452465333592
0.9897912559513413
0.6325477450770776
1.1957190619215914
1.508660238625346
2.056490997839196
1.592052199726798
0.9929573668861906
1.1662834996604672
0.9898417870320523
0.2790703455368752
0.9217293267171899
2.191145118268888
2.784288453969491
3.479108683435798
2.887305421406825
3.1259478152390234
1.0365260457526084
1.5266693964983755
0.9805236726454539
0.9937734826406281
0.5610189346378571
0.8665694349791646
1.0513013563303477
2.601786389132765
0.9707665838658177
1.0120217198114718
0.5120072097020901
0.967880792571992
1.5285001056940644
2.4622963157158364
0.9948150703618301
1.268954822440451
0.9590282192627148
3.2461040258329095
1.0018479444043604
1.3921756843295217
0.9959046479495091
2.2887946616957557
1.0027196005776262
0.9965927449552183
0.7846726901791208
1.2002619935418593
0.9838230437667684
0.8867722449961319
1.10141137710327
1.003359100126122
0.9704085510581628
0.8932318288275751
1.0923551178847777
0.9855917898548828
0.9731730797856177
0.5544678905523103
1.0081163148126502
0.9386268473057621
0.4352336267927839
0.9842778891411196
1.0109040460644656
0.6250199678853285
0.957922854692193
1.020683360284999
0.9252557865284192
0.9853234248659887
0.9955522617642312
0.8211620810621514
0.45772860845478935
0.7628237103237779
1.0059622595173845
0.8363462327417819
0.7111590108872149
0.9637315015871336
0.8983539076412034
0.41394317017359433
0.3152336778044692
0.9179082755899384
0.8946853038201774
0.8169111126617971
0.4907651833031021
0.9134444138628647
0.9673737649473635
0.8918856763628535
0.7839476206712453
0.8970385861799853
0.9368985574233385
0.9192510497436848
0.9374775240134721
0.8885420198632729
1.0246773156898346
0.9069521305431838
0.9999941437856048
1.0517496317013257
1.3265182453591982
0.7681241956978561
0.7721418584094398
0.9854227386091824
0.9853523032091148
0.9334239334161865
0.9811424263099158
0.9903311824231612
1.03509470377888
0.9305634861537893
0.7855569084651366
0.9898963693903344
1.010202354926791
0.9835163877928249
0.47643287012692004
0.9923658431888428
1.4873862288972874
0.7999073168236334
1.0637312454871775
2.539246820208383
0.7897036910907751
1.1077716552765313
0.39746928195318343
1.1053461442001058
1.1019511368025967
1.7737138659594809
1.9812955786823747
0.5191545498982725
0.6998873325123316
0.46834345107380854
0.39360344948275117
0.47157456872219244
0.44831293904020453
0.31541074921144757
0.5515108286888315
1.0988427137586372
1.4660091323252267
1.4828041484975176
1.5889118758441054
1.7115072801251585
1.7440598328428323
1.0186022293993893
1.6358111466847998
1.9879270839234249
2.017992980169777
1.0111644314800547
2.3899526139892355
2.942927715263037
2.1985982904283565
1.214185849186261
1.3017287104250002
1.7507879954414247
2.072795031552478
0.8688398705576347
1.2321696510346591
0.9451367433470601
1.8077700908378935
1.3312437662951087
0.8765095674033058
0.6233566801358316
0.7978653362229908
0.9016726590708019
0.6529639452702283
0.9930187115531408
1.2516947678010069
1.0495598693178565
0.9533512787183894
0.8648358605130817
0.9250265186292309
0.9331604887437868
1.5061418722136926
0.9261774435031598
1.0092172600944334
0.822011980630867
0.9241111075080234
0.9711430313694139
0.9640214166836154
99999
1.6032426991359114
1.1882681489294418
1.0918974909158428
1.4295741437688312
1.0428204325875599
1.106045830682741
1.270080119752247
1.136873922176762
1.151311676734141
1.0782632620265071
1.4006496429680333
1.0459643979639826
1.2521677387547676
1.0214158647626925
1.5105090579684703
1.1259057604651526
1.0699085417912932
1.2018304538732354
1.3310562378820383
0.969548380301634
0.9618319652729342
1.2284589395568564
1.0342277102753632
1.1842589213604509
0.98357991635775
1.0092436683193138
1.0049653050868177
1.1100369191277326
0.9552373305555032
0.7856819402093496
0.9230224698112719
0.9890937862925613
0.9158006697960855
1.0349796182404767
0.8571698308876466
0.9386539554229066
1.0602685300584005
1.6181718538813468
0.9348420966300807
0.8759767864907179
1.190443912179408
1.3179471714269415
0.9087721011657257
1.2661967579064661
1.0040876462779909
0.9267727165937071
0.9838483292463502
0.8682788986518951
1.302588037331164
0.9681699677034502
1.0654534015725898
1.1429909652069856
1.0422483015570856
0.9787122231044656
0.9486244558357594
0.8418634505888348
0.8252031208855921
0.5328436713234522
1.637059457223697
0.9528754542506003
1.0697737411168804
1.0114265735298507
0.9855087035465466
0.9593534590500729
0.9844762156446056
0.9250759536091416
1.1218864433687556
0.7549497983800688
0.6124986856390828
0.7885820276146224
0.1533773669319667
0.9606436901624447
0.9495646955839553
0.9037384993647293
0.9164586168081092
0.9757683733999122
0.9536077982370238
0.9477094614470278
0.8505031890914614
2.674409305757899
1.5309801196923736
2.5739592499309345
0.8243314561328094
0.8189279778372258
0.12022196021382053
0.36701750043672793
1.1682299094343338
1.079621789518084
1.0433940363823093
0.8770855575498863
0.9661553736331343
0.9629972297844858
0.9714551683997975
0.9415117589519139
0.9811696140338683
1.0721271705116964
1.479094137302308
1.597490314074073
1.6661634418006954
1.7259372681534775
1.150042268225468
1.046589237163629
0.9741931683435131
0.8604899006208613
1.182545932625898
0.29385733633507616
0.6092566562387625
1.1636601021030586
0.9973473306560964
0.9945445357495913
0.9677187299173234
0.9161598043752879
0.9715656202502283
0.9493349687483368
0.9673575473820134
0.903219474644836
0.8106590547717533
1.4440435027302532
1.2003248785857017
0.9154669998943035
0.9901756736979589
2.305973101421583
0.8545540910126408
0.8813866573616446
0.6021256704956091
0.4371712195009045
0.8292265138606445
0.8882624208403164
1.07331498084898
0.966872986900501
0.9413751775964507
0.9156195440022854
0.9480556904973897
0.9532934327459939
0.9572571837087563
0.9465470682557645
0.972522467779045
1.2068373160094847
1.7533511627931966
0.8793113041493987
1.1849234978379717
1.136504306768371
0.8052088191684172
0.5867203913339316
0.8249176029177242
0.5803436624998203
0.8338153340285919
0.8049124341864221
1.2961096199838804
0.940525244437182
0.8998405552892238
1.0127008347433064
0.8639195931809353
0.9501862215156804
0.9665416787618504
0.8363766172423649
0.9913733157545713
0.9289010630783744
0.7955450351647443
4.569088043714058
1.4858179967746765
0.8186968994192529
1.1121777911925894
0.9702340051870831
0.7520422988450394
0.8509195194743576
0.7607810349335322
0.9556586467654764
1.5928972885247914
0.5343122110431513
0.879556174833578
0.8529683487567299
1.0153693143498526
0.9530710539563864
0.9483923100350877
0.9701944405662544
0.9872165744024346
0.8483296721243334
0.9979087890641641
0.8901766924533324
0.8214710988180948
4.191527177530259
0.9160631640901121
1.4401593591009085
0.8361141079669698
0.6933848749610861
3.1512967395413174
10.671406724505175
0.9930351202101014
0.9574026812907449
0.761789508480275
0.8082083911098453
0.7854800900077172
0.6101871730931588
0.7162597552063907
1.0365486405783382
1.0837761580825278
0.9808922160812643
0.9799019011283601
0.948153456401789
0.9042068844247296
0.9422539286543332
0.9519572881828778
1.006793844698726
0.775715961274907
0.8914026754555298
0.7348453266744889
0.7353654121598283
1.9651634316631685
0.5579547411077778
1.0936705608619708
0.9323051265561636
0.62080179974693
3.483039597870563
0.949539352195197
1.0955789519954882
0.8037613548697907
0.8271596855666046
0.7449127851240775
0.7780339770730583
0.9744961652629825
0.9168242433069302
1.3082194612059574
0.9219670764214194
0.9480765485010124
0.8988307008281653
0.9510523403296218
0.8809343224975824
0.9790965785248216
0.737256157048277
0.7779527166950359
1.00705123867022
0.7465549563332609
0.853358424337459
1.1367998253406348
0.7220084068533398
1.0317090016130708
0.84581274726972
0.7473480469011762
0.45326746217643576
3.8810696072619892
5.089307659073516
3.2992686718190902
0.8735894330434665
0.7688752161614167
0.850565912316372
0.781312965679701
1.0123458800810157
0.7560444771365031
0.9058758398341726
0.9188047828358498
2.072072526522422
0.8971154157233652
0.9596479445128548
0.971800566673547
0.9033465003650646
0.9034875088487899
0.9636228839765156
0.919880301318748
0.9080838978295994
1.2011939567052141
1.005969810297234
0.9484544062029672
1.2128517476826317
0.9450203210995447
0.9483246358506684
0.9437804772840709
0.5686894859030349
0.6033715470827558
3.5882636789645157
3.593555998438751
1.510615571749123
0.852533793010284
0.826823312736139
1.1560521273646878
0.8729950096358239
0.7532087394012006
1.202343857809636
1.0886697156903706
0.788064934581792
1.3191501264227115
1.0325680410811509
0.9847873969361841
0.9864570776980107
0.8969205781811016
0.8798680005510451
0.8083186927682721
0.8576971711044336
0.8291396287796364
0.8759965572601566
0.7563064082615255
1.2147443893527423
1.049078221422824
1.1403778912685212
0.7756595894145112
0.855447606748284
1.097900878209341
0.920187748510639
0.764132336789746
0.8159423038962985
2.555449474551286
2.055549330650521
1.8875133125556813
1.1981993110623173
0.8513632677772398
0.9285093089884916
0.941982741657413
0.8241422330668232
1.242857579424358
1.111944420968015
0.8152136065380258
0.9659296819081946
1.2201885920657682
1.6609911305654723
0.9407733063665198
0.9970590741611055
0.9732503007692758
0.9973772971269415
0.9225205834691083
0.9681226584118771
0.899172190498505
0.9635503804437323
0.8756901788748217
1.01295654166691
0.7697594658733325
0.9837055628757957
1.0141644856798042
0.9692834232374957
1.0255746956985998
1.0102545343116829
1.2531566588047496
0.9940384633992589
4.485772710692783
3.3259834468742087
1.666660703137362
1.7887910190793492
0.7837365684195176
0.9427691340683502
0.7733558317901128
0.7274609495263247
0.6246246219521927
0.8704873764807869
0.8604542826037882
1.1493751526716567
1.085448628250447
0.9856875159170281
1.333768035825372
1.3689732272271509
1.6275803152154544
0.9107926989528919
0.9543412173854738
0.8886923478454515
0.9481637977691005
0.9468079051956032
0.989546668464392
0.9509929909230497
0.8882407503688738
0.8029227012084534
0.8766716119094814
0.9111073412348123
1.0660681524670947
0.9969630695897979
0.9903851267970878
0.959682036376613
0.9679695125020952
0.8529687392519402
0.9701826876015321
1.0479950757960372
1.183780253875644
0.9784103174464704
1.2898433343417124
0.328373973205279
2.124695645541889
2.0383668281264393
1.123098656713981
0.9817837531889606
0.7323800899344892
0.7682252317450022
0.8798913732830793
0.5941488390619768
0.816266138712324
0.8732631319251009
0.8539101528468006
0.6920006947694868
1.1885444979556308
0.8838366394720025
0.9239363495178575
1.3285923500332677
1.117697856299594
0.7301601598005734
0.9056362635353826
0.8220450971771408
0.9954258330639862
1.1522471780042896
0.9475419765637982
0.9297225289149655
0.9555801489990843
0.8970910903880556
0.8983530274126309
0.8659431943487144
1.004591306182196
0.9657888367540849
0.9783180886542044
0.946886294824879
0.9262092194559483
1.185070980541744
0.7923903900384809
0.7737107143560085
1.003239191892763
0.8998164164138414
0.8309576019818466
1.0795086535388672
1.0156487199067032
0.31907571793197126
0.4233790434009177
1.0069072711139633
1.2164003239678018
1.6828126160656705
0.8486702266727358
0.8488687113472442
0.83217533060572
0.8328721378035018
0.8102142418088634
0.9211606586044296
0.8122096759240236
0.9214231976030579
0.7709573548455628
0.8951004624998615
0.8664844591145257
0.9980601268287485
1.2592341316517492
0.6394441638113579
1.322964266742168
0.8425515626910876
0.8125759835397313
1.103021221717542
1.2906095503701722
1.1215895101806603
0.8887177472445541
1.1799092951224401
0.8405498497627922
0.9865434080358544
0.8340701224296766
0.7918628201478588
0.6518658546760918
0.9479886109410572
1.20008537109219
1.0565777689655134
1.4609413912183544
1.3702639711086289
1.444179584803036
0.7227205636706505
0.7501435004753217
0.7069549960903784
0.8761906459985654
0.7881783757717344
0.9325863217112642
0.9522110171638168
0.9973917777972808
0.6769912222649557
0.5346073821817322
0.75924685294251
0.9738278522165067
1.1760733349874317
0.7923717566788474
0.8032851279760754
1.0381669729754164
0.830009952561823
0.8871831837150727
0.891824086459813
0.7727933519742617
1.085303112352744
0.8353385247668379
0.916961408995357
0.7305799672189021
0.8466784198700906
0.6675809373740598
0.8127931325088801
0.8025661066532296
1.481685552500327
0.5789305116698693
0.6398017590713347
0.5163204002422728
0.5240218397230427
1.0904281993108766
0.7280287600415869
0.9742529638777959
0.7401373647566454
0.9906164412797444
0.8078502535724329
0.8497033811645679
0.9337893278381871
1.2339979095847193
1.8020835895214526
1.3905365070793623
1.1515798449555035
2.1909939841441104
2.3228055951629365
1.5773440614846237
0.6902767190699172
1.0458128675553389
0.9672828080732423
0.9248763798585039
0.8044538816675074
0.7594950707119656
0.8666809827711176
0.8359644537603452
0.949656665995786
0.6644015715366652
1.0312219533276865
0.8039797104164114
0.9127093789615635
0.8586049004205378
1.0236330669801461
0.7899782935637566
0.8265444181994723
0.8894923414096706
0.8254029934606979
0.8358416669580154
0.7921271759282134
1.0177226775408394
0.8841670561755619
0.7943913986118308
0.7709748853274558
0.7708560036076555
0.9887824275126049
0.864006071249332
0.8387550926726532
0.7867298668210593
1.074804374962165
0.7921785193717317
0.8576361552283818
0.7646305511853991
0.9426363784706544
1.0865673110856848
1.6866451708859669
0.8181469244372892
0.8102827423337297
1.3374711268876833
0.5612052300850618
1.6500998241546658
2.901917250623143
2.4659414678500653
2.0143438611000755
2.7387541856086166
2.32482119489331
3.7108407826422565
0.538721300404287
0.9965089071779788
0.7797473995315375
0.8209763141089288
1.0541650780821887
0.912499106914164
0.954348915222197
0.7316440552752208
0.8261089366266846
0.8327922581515821
0.8372773048591522
0.9121609324016982
0.7821114748764647
0.6883051614068346
0.6038965768260941
0.7728644745566423
0.8953067878702501
0.8979547798923663
0.9417277183697654
0.7487339702625012
0.8740593076144695
0.8172937246788988
0.7747281019589077
0.9661076337854532
0.8832911911124853
0.7970826154846088
0.747415042727539
1.0563540299639813
0.8244958516593721
0.932763941100847
0.8236817431587309
0.8216005987643384
0.9910630654460111
0.9426727210065893
0.9624718275102986
0.8182281612386471
0.7630009999628057
0.48738741252852325
0.9008387898982724
0.7209490397260221
0.6601961825186643
0.8229817122254764
0.8676927814312079
0.7958653417395638
0.8109305656257337
0.8963723091826743
0.8745390602480997
1.0472707548643254
1.013775056023154
1.492698411566734
2.276391234626402
2.7637721356219545
4.754074245015119
0.7937854782989341
1.606081550220781
0.5941707104427534
0.519066087967172
1.0124009008741197
0.838442932344612
0.8548023670389823
0.9131045704965965
0.9831409127173093
0.654622916457272
0.8022569452545498
0.8120433895169364
0.9152258747518145
1.0113399539338435
0.7141998043963508
0.7864017441101367
0.7005922826416826
0.7561802985737424
0.8860939629310067
0.8856810253620611
0.891468173930428
0.8816865777753804
0.9945430498167355
0.9491659598253434
0.7852515133106113
0.7899190944415162
0.9246773453363345
0.6906913121220347
0.8713243048280379
0.7902518889659381
0.9799416872578163
0.7338510167106465
0.8245344932918929
0.6832935246012923
0.7683984267167264
0.8447029888406007
0.7447148047062271
0.8775643088000783
0.7851606962058979
0.7720051995396054
0.8219144650038936
0.7342470017371697
0.8239935858451678
0.9026453216327684
0.7866549552522546
0.7941359106017115
0.8413821606171323
0.8668068518246433
0.6534473254490611
3.0836111119902374
1.5309637205915825
3.229260131222874
1.2277619137648192
0.9378023200554708
0.47272598746983385
1.17047817704869
0.6672554743091133
0.9989489536313202
0.802442077731126
0.907077212762713
0.7912898186592682
0.729602045190309
0.7822979045636187
0.8921155638611955
0.7801559809772587
0.7970525821987734
0.7848018146895639
0.807587909959922
0.5445225558527589
0.7642710742793364
0.8731391898915241
0.9152263165020208
0.816941880022362
0.6798324377438161
0.7829470792309141
0.9151732620031269
0.7965433613580407
0.7853873542649727
0.7632506870017045
0.8529356435659295
0.7877567316095853
0.7860113702195339
0.765159952845717
0.7425873517083836
0.9785010644022244
0.7770403357167582
0.8483126452819637
0.9546116446097824
0.9850975772123104
0.775863201547782
0.7680085154983511
0.8539564663711292
0.8245291698136186
0.885201502876505
0.766982760610677
0.8072882556931992
0.547187870561041
2.0637894727551984
0.8679710770383022
2.910784723108475
0.8150228658037386
0.7717307763471444
0.7069857136916873
1.8029028104737106
0.7280570728755126
0.885420300801024
0.775891441062771
0.8115135077776516
0.8558249678247309
0.8080104852496849
1.040752090560703
0.8105370245829412
2.117482492837224
1.6211079322039599
4.306273654243517
1.4338366330982029
1.1619849784874048
0.7785743456657184
0.9895299747222711
0.700653363314593
0.8927673709007403
1.2272008724857404
1.2508610480358602
1.0900504282230283
0.6001063333590534
0.8989434849038433
0.8927780177258445
0.8778077564289667
0.814370250873847
0.8086133691997177
0.7972561791079855
0.608717151049948
0.7861098011291884
0.7669582180910691
0.8126333038333656
0.817991929020545
0.8855860237712592
0.8191418040407188
0.8919118380642687
0.9268786134568755
0.9398387139069918
0.924521494127032
0.9007776630718557
0.8464629526027545
0.9213744101445296
0.8701577104191821
0.790521398502461
1.011783060834367
0.7407972352499202
0.8373505643461946
0.9142110764898167
0.7491901260677899
0.9174231810044944
0.8453839124652924
0.8028580017605857
1.1033303299860309
0.7777882700949992
0.897649152154825
0.8758857082339719
0.8467153299285246
0.7739124837783428
0.784666683607397
0.7957396394607283
0.7851351361601947
0.7193475810721454
0.7226465315891567
0.6534629416724534
3.2949976650730313
1.1558741469604503
0.6330781655102216
0.7311937091034986
1.100013233200413
0.9028963312645059
0.9536928717544553
0.8220293902195454
1.011269300326282
0.8020189433481976
0.8124183225411156
0.7990414691103112
0.8481119673756358
0.717251487078712
3.990865918538762
4.146060899177029
1.0782564629055131
0.7465139642739984
1.257319442065295
0.7546326822637811
1.1553831433033908
1.126886991784813
1.1294057817773162
1.1171805678415718
0.969552522921628
0.8874068494856763
0.8880359370222999
0.8260625377024563
0.8080713825651922
0.8082548542039004
0.7783453870108075
0.806069954542213
0.7069701317967357
0.7916403592019917
0.8725470100229394
0.908821106349546
0.6040531680680592
0.8088295718348119
0.7627757689842425
0.8925070067820274
0.9022099511183697
0.8143706061142706
0.7866529510450279
0.7325253066947591
0.8303751729629957
0.7534006792997419
0.9028291004428568
0.7829897259371144
0.787655921846004
0.6646171665717798
0.8849287869850544
0.7990623905151749
0.9687926138963189
1.0157237832863144
0.976031690492199
1.0439834366176477
0.7943224816660946
0.8844527422988938
0.9055956414511688
0.7871933731743479
0.8721859702760874
0.8614359533874463
0.7818917819233484
0.8172882707499738
0.7782056355291731
0.7822890174240141
0.7762747546261385
0.7870316593405419
0.8304071962366447
0.8020393696828384
0.7663583118373275
0.6170130751447767
0.7488038922111269
1.9421009828456737
1.0933503489709293
0.9582756857885874
0.7397839083526804
1.4090985070619206
0.9182009205018385
0.8359511546152867
0.8223605428589854
0.7923774539319165
0.816468791848912
0.8188182793721869
3.1022449505948364
4.284866373360402
10.424948663870056
3.1747840835628076
1.7196715250815513
0.7282519442426915
0.941814093616697
0.7725837988818782
0.9179548572393447
0.6784947761183681
0.841096728312158
0.6116057812082494
0.8979657048814128
0.8105174538476374
0.8848203563940102
0.8035701268744456
0.9765918794032009
0.7576813166546145
0.7412565836584961
0.8409426184063029
0.876293915908198
0.8122762757332445
0.9368386935894624
0.8744400752122204
0.7998695622889946
0.8693782972977269
0.8234377140707554
0.968493185448649
0.7425839544268407
0.7840362678792172
0.7824688574849163
0.7805723225816084
0.9152530555794263
0.8229358902378031
0.8114094221830742
0.7076282911032926
0.8502477057185522
0.9523450682600081
1.0482641382552316
0.9866378867816047
0.9460792919164269
0.9357158806257092
0.8984576801705948
0.9207199039268996
0.8041400301645644
0.7890984219487932
0.8919953302674506
0.7448939850887135
0.7670324845408499
0.7425873775046402
0.7667953818059804
0.7884243334245237
0.7804712054381735
0.8501799412124948
0.886514655991368
0.5925929325055813
0.8681556957759804
1.369918357956204
0.9900983188309924
1.7920711408207268
1.0617466448385133
0.9629013091898249
1.115505907176353
0.7781489776706295
0.9430375456208109
0.8089657696085996
0.8169854992582499
0.7928522578293634
0.842771662743995
4.899085903444296
2.5253269283554194
1.7394350312229658
0.9721666694114977
0.790631146952386
0.7093723507665743
0.9357794700971218
0.6507145259781898
0.8535261145475869
0.5211097020794181
0.6430416608115979
0.8412003350681504
0.8062494019841323
0.7263761403160919
0.8163682288655344
0.8337975852252475
0.8832258985101921
1.1476414986959595
0.7593386097815074
0.8916379362513963
0.7445199818731608
0.9360474776918724
0.8001567707513693
0.8080693070567663
0.8861185008455589
0.7562228854572746
0.8922588136781293
0.8206456119219113
0.7981507651095888
0.8189162659097138
0.9712716345759708
0.8731782885586228
0.8261371986221976
0.780527036134626
0.77187997475816
0.7906038796903493
0.8585410481060682
0.8448543048413747
0.787275337426972
0.8435007443489824
0.7682014419618193
0.7671807271928246
0.6746599797262293
0.8769146939849469
0.8687327234094361
0.9003731422757791
0.8487928013575197
0.8126228634897906
0.7799446526240733
0.8110748699521971
0.8941808331970007
0.7467147360732873
0.7919449609265382
0.7757758078229237
0.7414577027151307
0.764394059757768
0.7668165513292097
0.784429352993153
0.8701894605582002
0.7636980357084026
0.9407385944813409
0.8910748023019162
0.8988146780802413
1.255897806672629
0.9144250920219871
0.834988891486019
0.9053507438512954
0.8461540309428274
0.9359329853181297
0.8635312478496885
0.8034937949883453
0.8124978605555182
0.8252245534811051
0.8251725249771441
3.2455782972555487
1.5235030153476694
0.8481593580748125
0.8145015783805176
0.7956307525965819
1.0607925905020168
0.7358709696634707
0.748258902704848
0.7735033797294469
0.7950038139100603
0.6383862731596404
0.8823012476321134
0.8009312651983196
0.5771651735700727
0.8074484433570055
0.7999985747469729
0.8971949761413572
0.7847646175658455
1.0452198843809293
0.7131910289198428
0.9122952604089091
0.8370972818753665
0.8975262386659656
0.8022949167565043
0.8075575001383946
0.8127728059402697
0.902119709477812
0.7548774796116883
0.778804904959618
0.8192718482893963
0.8013185405350584
0.7786802688422377
0.9975864573486366
0.7698252020999682
0.8261257393326401
0.9071856214081437
0.78049439459466
0.7942629167364424
0.8716925098199311
0.8131643452160098
0.8619523118548871
0.7863446828018056
0.9291751304286467
0.9051145601551547
1.0362906286547853
0.9471911269986806
0.9237890591802207
0.8302870520547696
1.064912789069686
0.785244056298523
0.7999608496604955
0.8000609839092736
0.7497505706710241
0.773776688458776
0.7362572057013286
0.7676472311595762
0.7755425212957113
0.7598110326650472
0.8431857661964611
0.8913198543834485
0.7920833138847196
0.8329681348085141
0.8168997190914062
0.8244941614248971
1.3757298667658915
0.885171473236577
0.795362016871106
0.8196605538679731
0.8162863217036317
0.827524385518383
0.84722750195031
0.8644243653435552
0.8343476813252446
0.7993215712999419
0.8124812711971677
0.9218874819300407
2.1899469030164376
1.061350375286347
0.7979077372902327
0.7594702485057487
1.2349319960888934
0.7853269200352212
1.086522679246467
0.9336541533233236
0.7935554731942172
0.5992783962202485
0.8341105474788636
0.31702623824005055
0.8043059653472656
0.7887658327900522
1.0335851846356916
0.6699461998422475
0.8955786671341016
0.7607247463880366
0.8061556995637763
0.9422272506463165
0.8042700787347026
0.8015902453300685
0.8237437021758883
0.8039326198415199
0.7766125046020529
0.7915058871454914
0.8994730112588653
1.1013445582074548
0.9633841968243945
0.846365285167005
0.8326074193419909
0.8817864816471443
0.7870103400718254
0.7735440414938184
0.7182291465189888
0.9199661820873014
0.8731437978306184
0.6626964213636576
0.9492508027121159
0.9466046119129953
0.9693398462343098
0.9531258978483397
0.8143910636232503
0.946935026908792
0.7429999127177288
0.8936799730755624
0.6681556273757907
0.830332486182341
0.8160907033147529
0.7647025244181533
0.7486333483223099
0.7751813412474658
0.7757848459829109
0.7696878519951121
0.7583308124963207
0.7383269899501806
1.027255082654803
0.777270983912482
0.966697004714322
0.8518386801211537
0.812861050609152
0.8952526092694619
0.901727919223329
0.792437892942445
0.7082371200863318
0.7422472623019244
0.9903014611249639
0.8479348438038807
0.8380347911479313
0.8448572364584495
0.863127096045277
0.7509075159451503
0.8118190579080513
0.9526297225636032
2.202349542116023
1.4419625496327921
0.9042296746950341
0.7792965032658551
1.2677014306106478
0.7949010156625316
0.8256412791736151
0.8041331803198969
1.02868364932866
0.8169968814525901
0.3276688448532051
0.7539691663212563
0.8097130379216505
0.8138787454772186
0.8584816994122981
0.7346724527226289
0.9017653915956274
0.7964515719720084
0.9255075050981763
0.8081127369569787
0.8062651816114957
0.8125404971808388
0.8112560162205198
1.2046418117167734
0.7700211402118692
0.8922363813153149
0.762674952928335
1.0107673897904135
0.8507341008674242
0.8462879036580818
0.933885739969127
0.7640345314933257
0.8050310889414231
0.8621024109444402
0.8059799359241712
0.7486367625736132
0.9733462361366905
0.9422709406579325
0.9392562127409492
0.9672205203192736
0.9857652880489023
0.968451790456204
0.7846764633043715
1.1478628082791167
0.8012010625535638
0.9163415285202109
0.8244226875955846
0.5940073874147306
0.7939514340089989
0.8425506145486061
0.7903823961114913
0.7804407996386648
0.7837963754855495
0.7693633698769169
0.7066173880323346
0.7918893854508521
1.067490005275998
0.9048864351217243
0.8263015167010594
0.7666090303771361
0.825393755933767
0.8364937458107348
1.1872480472432343
0.9742162418965934
0.7586655558886413
0.9141895404535554
0.9371429053627071
0.9831314409485654
0.9659724434710257
0.8550118342603212
0.8884065983384986
0.7196307790813937
0.8142846069418431
0.805730732951413
0.7804481711150522
3.5731031189747298
2.4227152797637173
1.077484354688763
0.8686656246740445
0.8954534627092359
0.792258270777922
0.7212705438454367
0.9251914908728619
1.120826081678401
1.0181004737398116
0.8711276632571322
0.4196154349879288
0.788564202066696
0.9034594336417765
0.9501582785298607
0.7724881227875559
0.8355135533203569
0.9662766507569114
0.8285264950186902
0.9309386832200588
0.7644858582569325
0.8067683582922437
0.7377970896544297
0.8457864004886745
0.8876474907473966
0.7953028164156213
0.8432812526104316
0.849390248029412
0.846618694425883
0.8462628193239016
0.9779226360328096
0.9351416112116305
0.7835218232880533
0.5844881887889292
0.8832522449470366
1.0395528163263976
0.9422133566577224
0.9366036358265764
0.9187497602966026
0.8926268820305794
0.9666381438616678
0.9388934595506051
0.8957358240346032
0.49938888645850926
0.7218795915674012
0.762101608474018
0.7550207617268229
0.8003927761090842
0.8319025404872045
0.9185316972746099
0.6924232801926673
0.7523441010239945
0.7954833638482051
0.7844119291870929
0.7691071148598622
0.7726867111117757
0.8036972176702483
1.0714398696377883
0.9503207944954459
0.8351750429055045
0.768825140642366
0.8290893263779014
0.7836734110587514
0.8335627780870963
1.0318664985199333
1.03465239347363
0.995028293099793
1.8184284785385318
1.1575660685838791
1.0483919539200235
0.8760081485475179
0.8424748009794897
0.8019662976200786
0.973643396255876
0.8061043533307934
0.8139916677515592
0.8268274644646795
0.9021256747527027
4.35075789965321
3.2630077839318297
3.9011349975634624
3.6723106524986506
0.6295413879067141
0.8621802509586709
0.953733414442948
0.8351028855248193
0.796712549749725
0.9164788506801288
0.6069508758054679
1.3452656345155691
0.8339831591797119
0.8482201380143776
0.9687003635413168
0.7845115934054234
0.8022943772971471
0.7947937084681425
0.8704191029046413
0.8638186112205092
0.786969096386289
0.8244579170046463
0.697727918457174
0.7737427194517068
0.8110399884264524
1.018368531321168
0.8456737926794909
0.8140500661998863
0.7885576337856405
0.844712035176678
0.8318205226362231
0.8425643921415917
0.8524865634772716
0.8463608386253293
0.8366913377407074
0.915952123431067
1.0857485236846933
0.9245533850174853
0.771318916560113
0.7665341562923195
0.9468263268621089
0.9418501369705687
0.9373993042778815
0.9250621698349473
0.9498990722689594
0.9608982998711371
0.9780031615833222
0.8741800042900028
0.8309116120717522
0.8376873744078586
0.8328750198039171
0.9103476941640581
1.0048275092478303
1.018214935792421
0.9078332786396771
0.909719055033793
1.0190582819389793
0.8016404250143273
0.8434375805814317
0.8585822900407307
0.7683422629235696
0.9295031612113057
0.7508923754913156
1.0228014302356851
1.0097636326330386
0.8435644446270337
0.9338460890383694
0.8250731327078457
1.1567431902524092
0.8218602538861043
1.5058216839438263
1.2254362942149797
0.8165088228829226
1.1155548286092063
0.8155706397019126
1.2008187490980964
0.8537651420754735
0.8408027856494473
0.8398130059939511
0.8566085182678097
0.824341282729066
0.9292511210564135
0.8402217041529345
0.8414549916245498
4.322129245330533
1.7879923229321968
0.8223486299461762
0.844233910815486
0.8267464705305849
0.763890411015793
1.0150624152309626
0.5766987951241127
1.1786616142574056
1.413600390274773
0.6083686578211289
0.9051003233361832
0.8771580734590937
0.7585637231364843
0.774019275898839
1.0087733124894251
0.9178075988305315
0.8455290862399398
0.643775736221938
0.591363935141092
0.9795643125022158
0.8349509610754527
0.8230588482785778
0.84813817553507
0.8240442891507002
0.8482690568499107
0.8430738115885609
0.8152745757628188
0.8273487867139242
0.8684924201980626
0.8037833224622121
0.8146906361564342
0.7838857340527459
0.9807337978982205
0.9386393698008652
0.9742393597832232
0.9912394642812227
0.9398451811348357
0.9386234571348187
0.9379687166464531
1.096311717419396
0.9044543279752121
0.7896607195898698
0.9832774512797746
0.9116804752297543
0.9569327586257957
0.8961389580886778
0.9449513480242286
0.9478390464961837
0.9541460685750022
0.9825469933065025
0.9103010931424437
0.9543193461320697
0.9976720676708759
0.9432730240262245
0.8320765870341805
0.962192334042976
1.0789562181409444
0.9764960824687995
0.7816198073233179
0.854755431632395
0.8762179417108905
0.8379899796368024
0.7989061684365214
1.5810083954434815
0.8239000667677187
0.651734572249995
1.1998610973094244
1.4532679999263187
0.892763908632246
0.9747642466969199
0.9657919502308706
0.8581287328301999
0.8286316126219305
0.8354840568732118
0.8446534825651565
0.8470134205884444
0.8783252529752813
0.8222869042754513
0.8746137809676438
6.554176844297994
10.932564513078933
8.04031090859609
1.3624121890647432
1.2783475626002476
0.9029434813329896
0.6685176016974254
0.7655178114370236
0.934352302347363
0.8679788245186243
0.8278971621335598
0.41323267672162683
0.9161547654413668
0.955475908164339
0.8558025677099227
0.8040018176946603
0.8080996433895278
0.9516635330122746
0.9107093865802437
0.599022701395816
0.8603490201598853
1.0257130308200144
0.8211997908192521
0.8276626822971397
0.8301316034108189
0.8513258186059184
0.8393439376208175
0.8222189761691866
0.968702775546898
0.8114281007352293
0.7969950999265848
0.7247749124455998
0.9108068386326822
0.790183211120653
0.9540020532566339
0.9092134121948243
0.9441750309513657
0.9158463500214196
1.1756964298763641
0.9439232106057197
0.7664463729485932
0.9427971742535998
0.9197445375914363
0.9910453194675086
0.958011089975051
0.8871287843028914
0.8299507242222718
0.9554052879574093
0.9485140115092223
0.9409323937028804
0.9616548352983336
0.9466970497266941
0.9070262982865509
1.011063544601796
0.8887267739346132
0.9434131172467125
0.9384507097293863
0.7917427315315089
0.8382260572731448
0.7068851305645831
0.8473759378018093
0.9107021059918213
0.9523318223883982
0.8523795232401103
0.682947162250951
0.8628719488806759
0.7794491124818415
0.9566417994714506
0.760103542262144
1.4286916502904183
1.2585073088393164
0.7669633095986782
1.1140540936619938
0.8559452792570851
0.8195619902845048
0.8765299266548088
0.8172043520988409
0.8324924282896964
0.9022205765417025
0.8540603191311
0.8980638189015937
15.004904671737775
4.513986759133903
2.092075190828936
0.8741973515514866
0.9834315649758544
0.9004299417956291
0.9898691105515104
0.6156959549748625
0.6952635286915271
0.9154603796639453
1.4716481653513613
1.2369635308936928
0.9357786591353175
0.9389157372221039
0.8536048966769171
0.8243921971989452
0.8083723466020948
0.8209496658165262
0.75549063945132
1.11177232254669
0.8095201029537473
0.5266830350999155
0.5934206314700667
0.6848029273682027
0.987433954342945
0.8286279801712406
0.8179512120326138
0.8258411602585335
0.8427488552445642
0.8351977516530783
0.8685930864674171
0.9052320563205188
0.8145687350744686
0.8132733250518744
0.916326421044142
0.8736258684899486
0.7934115561712047
0.9102593201412886
0.8952864054259101
0.866206931388242
0.8944411981532396
0.943266087073284
0.9281440958407444
0.8393185032258913
0.9386598622674069
0.8297240047267738
1.0189665076054122
0.9535230842449988
0.9385464259971129
0.9845829773179953
0.9475131120183786
0.9491901288147282
0.9581315048651392
1.0034131987233343
0.8490328498492039
1.0186879067747165
0.9706123022542711
0.9520486680421746
0.9411796343351333
0.7747537436644928
0.8195269622802194
0.7888539993806537
0.9467147400210439
0.9670172160004391
0.9448629647570679
0.90425347437839
0.9818860908402466
0.8639489161958676
0.8249919420427034
0.8268527676509664
0.7710408180779401
0.9899536887425514
0.9485884421094262
1.2510396188143433
1.3857078703491865
0.8665354261803014
0.772643444289322
0.8619422191325602
0.8563782728269129
0.8625269459667118
0.8586199048252829
0.8313606598904806
0.9017628295248928
0.7767876655042887
0.9264697000370364
7.667888660449177
1.053807137503445
0.9524491650322278
1.1129164334807866
0.967556076506257
0.9235119929206632
0.8878609454818118
0.966990555585992
1.6706071734589674
0.7618397853681563
0.8795443979721389
0.8477286350485094
0.8966701481751512
0.8203426470944107
0.8346124688343115
0.8192076924738578
1.0475525267246577
0.7938650275738528
0.8117714811850402
0.9038861819197369
0.9630375068085401
0.8802013864249902
0.8347360324404487
0.8373029503508514
0.840906044024789
0.8368815161886908
0.9230180195927613
0.8952410646108853
0.815861860231462
0.8101377986136731
0.8695433661959512
0.8368835945923564
0.9262401763013082
0.8305105596863414
0.8203556380045622
0.8152033945301863
0.9818188566783829
1.1020801286911095
0.9763286975754925
0.9396067617604335
0.9493687455797876
0.952594766623971
0.7656241768138716
0.8239179715311995
0.9429936621895832
0.9357857756067158
1.0062893841920286
0.9542990736330274
1.0432369302564346
0.9566280955561488
0.9325089983654449
0.9352880609054233
0.9334918851005091
0.733104878796883
0.817787826787683
0.919483023637444
0.9484131548751817
0.9510178804577016
0.8614893120576964
0.9318965018704025
0.9566130507086207
0.717822617029532
1.058565749248694
0.7833127749563913
0.9882896523597674
0.8656085397195943
0.7002411035857465
0.8795573606639052
1.406991949412836
0.7502534169130477
0.7466951670576459
0.8516244524751312
0.8592692839460288
0.8688498384349287
0.9214867059989101
0.8490670377967731
0.9177773592633679
0.7843549840921057
0.7093152494102855
0.9307249295528808
3.5117537307285946
2.2552579638764327
1.172345393594921
1.0058762828639127
1.012096649983165
0.9378192510626013
0.9435279558459588
0.8036608468861829
0.9211052703096759
1.1043900180745367
1.3898992134044008
1.4413925556594258
0.9799666070497676
1.0867339523767017
0.6951421260959776
0.8921745198950468
0.8639477715784571
0.8724214861991547
0.8352227960649853
0.8474936725438947
0.77992616950717
1.047884800581906
0.8501439015542188
0.7929418920969106
0.6779275387056803
0.9940464520144053
0.9384434593337546
0.8354828515331462
0.8281917064025459
0.8342744711227086
0.8476135290336781
0.8349749008104798
0.836685686246985
0.8386497630087162
0.8956795973186508
0.9232887866003138
0.9446164327194435
0.9122507534712044
0.8464014524523954
0.9384773462589783
0.8625226406216014
0.7162922214754671
0.9493607221911641
0.9546566079415477
0.812457434886973
0.9581058170434115
0.7782968666937432
0.9522444001396942
0.9425965360890685
0.8897281194532916
0.9615931262252614
0.9093392765156967
0.9126512623161958
0.9393293850752713
0.9459167872358827
0.9406378184375884
0.9496352567136835
0.8899600673284913
0.7756423036079285
0.9742568190171028
0.9515207067687693
0.9463954429357593
1.0362850529956287
0.8879292882394706
0.9235728411473328
0.9039039480271431
0.761203567539073
0.9536216275176019
0.8571564841305922
0.9435127182047413
0.8492651249990525
0.6917142532217676
0.7526009601494201
0.7557514784899041
1.2084217038388103
1.2370086063033303
0.671853097486455
0.7401621891851754
0.8623926053737124
0.8558876390639097
0.8957799228122284
1.0039704704168373
0.8656962262240216
0.8922931523309646
1.1168863798884792
0.9766492936512454
0.9616197879634252
2.1555957833369153
1.202673898842843
1.0236494501879088
0.923484894756258
0.9439543070063672
0.6432667651099848
0.5864387514397934
0.9113162876926478
0.6994652135991573
1.2292140712829214
1.5467883884332088
0.5971796711522979
0.8958365099439627
1.1131894922062993
1.0228141426283461
0.9987065895611973
0.9633553054858034
0.8325439788968891
0.7864386979739032
0.9444481361789384
0.671221185610881
0.858835290418303
0.7905975480468346
1.2029510524384055
1.0571879656616583
0.8385007992747125
0.8308168394941677
0.8376917845151928
0.8842084020905432
0.8938710567742629
0.29826340085813674
0.8921625174898102
0.9007198660535098
0.9550942761636763
0.9392268660403515
0.8102795859792575
0.9193005857443292
0.8939042263859767
0.9054859353848006
0.8170255385443658
0.9170700096527383
0.937961932766171
0.9478669390768378
0.9821932085739904
0.8050517574402829
0.9384372017113101
0.774345712671672
0.953880110896764
0.8009060641461486
0.9270883365527872
0.919847549410749
0.9969474460715635
0.9261632367922357
0.8849708693949881
0.9540290491135396
0.915167171323123
0.9298415374737811
0.9671645702020163
0.9350626623833005
0.9293561995871183
0.9823890538655278
1.0186317042816113
0.9511078004835973
0.9489259364045463
0.9510473307633028
0.9127170326160083
0.8962972043157119
0.8915350276471866
0.8312328647800549
0.997078254268919
0.933567759030456
1.0827860981198665
0.8615786042860742
0.7538433611486418
0.7315611956861429
0.679126620489465
0.8329783858474918
0.9041278108411777
0.7734343046432228
0.8540922345657459
0.8565788697796404
0.8209965829367353
0.8074897384495484
0.891759080987931
0.8426004453958934
0.9428578388892616
1.0123483745325887
2.3697692589426853
0.8879179819187623
1.7282691743905931
0.9006300053721462
0.9784236233754927
0.9230989063019026
0.9376738785383675
1.557077447173226
0.7063586894393982
0.9676324263120698
0.5919531821261245
0.7689274925709634
0.9582640578447266
1.2078404710590918
0.5521006252385702
0.8735986907525001
0.8506597214699586
0.9550042284504646
0.9808619562584123
0.7392229660694107
0.7817908855227577
0.8784891783450669
0.9143788429146126
0.7463824138404254
0.622394508204754
0.5975979570096197
1.121455622255973
1.1678718494752864
0.8503322735314874
0.8245982587566957
0.9699797098193769
0.9156482738246912
0.8978391353584014
0.915502773149345
0.9044036881788858
0.9252545209239832
0.925810091879819
0.9340525798787883
0.9370762629468427
0.8192654761045504
0.972439784387898
0.9029282813954791
0.7572033086361799
0.8346842041375047
0.7597306799938961
0.8705713522938422
0.9394083451470938
0.9396911119970488
0.9282083020641021
0.6163946258189748
0.9252499798351385
0.9134679888021972
0.8562983032472872
0.9652331323670901
0.9235908047879178
0.9233034373831698
0.9233532485314271
0.9264356208561735
0.9523214338780011
0.8441130173779622
0.9487930485631699
0.9499012930006036
0.8137734077197472
0.7724776156180178
0.9423562245703792
0.7864064271165468
0.9257789890091754
0.9383014567000134
0.9495886057212499
0.9382738601905574
0.9417843923534963
1.0020853650281003
0.9764653366455814
0.9848970110640788
0.891598117288119
1.0077020223251987
0.8365957246266099
0.8908802951933971
0.8523335638063115
0.8601455439555588
0.8291556169109862
0.7522205552732699
0.9519527751910882
0.7609504133733059
0.9931264729563394
0.8697719373667057
0.8373578551203992
0.8456362972113767
0.8518226492309746
0.7747697730217579
0.8293578978743064
0.9280159454441954
0.8711214080490296
0.8066508468049992
2.820046120287086
0.923545777250333
1.9679665424444872
0.897354019790035
0.9466438441352326
1.7365236571539118
0.8282122317857067
0.8476377274387858
0.4036345472103185
0.800580505370541
0.6834514090708698
0.9821536482490657
0.9716844212879889
0.7789359901947873
0.9474656942012014
0.8093781126407495
0.7930919281488766
1.0797666044724055
0.9867033612002324
0.6675620883420211
0.8196183663160246
0.8725713673744248
0.8529883274817965
0.751445862048008
0.7648009913628289
0.8577405181725313
0.8817341603565213
0.8603806678800245
0.9656144601232683
0.870440216312983
0.9872553818850629
0.9213645671014241
0.9227846109956972
0.9216543370854681
0.932870598413478
0.9417903120116704
0.912194344610779
1.019101858195841
1.0652600506447252
0.9081991036017294
0.8380500828592566
0.7487374081404582
0.7816503831594144
0.9393215128291695
0.9476793388614996
0.911888378215552
0.928476840716075
0.8680753346664577
0.9312609610082364
0.92166958506919
0.9105659854050329
0.9298842458922049
0.9304386886989124
0.9456172361873215
0.9164145251017611
0.9326770834891742
1.060401503818131
0.9544324492723912
0.916725486913523
0.9391806167047412
0.926489889623161
0.8439087689765423
1.1209803271796137
0.791376161042876
0.9228259248517787
0.965643527954984
0.9456135233927975
0.9536831109792228
0.9200328758794687
0.9472053880579514
0.9003399805660334
1.0380761201995756
1.047115892861728
0.9204215406186836
0.8794387896265149
0.9664855124284536
0.7461953956566881
0.8971107110655768
0.8580983284031527
0.7539839471606211
0.9367672929904213
0.7801569605401996
0.7292416275115459
1.089714270564939
0.8420436004006163
1.071675541313713
0.905310409915544
0.8616628779514275
0.797611708527471
0.8504332299753005
0.8215049392877192
0.7259925951331947
0.8436498130433755
0.8270492752546735
1.0093395671855518
0.9349798217888126
3.3449188811386046
1.5595166300669518
0.9494434426006848
1.2980279144724385
0.8373881298303683
1.047122402471424
0.8310406415082529
0.658316295218859
0.8812385435089491
0.7673627511884586
0.8139581899356283
0.8108378781086856
0.821683041176402
0.8321230042504512
0.8317525380007252
0.8940776055221757
0.7435955757301782
0.9969425033091774
0.8276050055578724
0.8311969612687096
0.8454299513134299
0.93962855650843
0.948502101693961
0.826273272002145
0.9480811942268643
1.0100052482777795
0.9544437552105421
0.9244752079998132
0.9228309992714285
0.9211391685988414
0.9510845529559251
0.811469827837267
0.7939074639646934
0.809042452623838
0.8275740462703542
0.8822049338883703
1.0279474570002896
0.6731131255302926
0.9403032665574679
0.9561327151882949
0.9190422408467329
0.919798529430603
0.9449802722138207
0.926173372697425
0.9287969260116276
0.9273143698846029
0.9108874896093236
0.9343409348643334
0.9091232060671097
0.8785543997898129
0.9326542522993594
0.9371412980907092
0.9079433257308309
0.9376765609348364
0.7590110024075521
1.0162453333820045
0.6561606747021148
1.1229465757877068
0.5407866608093355
0.5913081875203009
1.0359918937096935
0.9647151351565854
0.9433921293691395
0.9339183222100819
0.9723825009274949
0.8471299374704708
0.9208581433358323
1.1321274219375075
0.9785664426280111
0.7843068023354224
0.9926549812074679
0.9499282435776675
0.858952292154025
0.9897616737500117
0.8993941960453595
0.8790457075406679
0.8881151478613725
0.8793657195029733
0.9086792578780701
0.9067243248812912
0.8736449046691082
0.9238157101645762
0.9633331222754492
0.8446997370741687
0.9174533889570989
0.8903619840324403
0.8154737044667784
1.1099133617155845
0.9838457349366247
2.6758896545728397
1.7060665207333194
1.284676593285028
0.5701709429286785
0.8404325957602311
0.7322647194759235
0.8800015390220964
0.7831251669248359
0.8037364798566591
0.9306869073853962
0.8151107811634511
0.8298842615054671
0.8466676020738949
0.8327884964913668
0.6888118386982984
0.8407548559643426
0.8876662460120456
0.9030519645155
0.8590190963431822
0.8544091409027825
1.087141043204677
0.7955303574809571
0.8470703987437599
0.9516377164992736
0.9467189679875619
0.9285128544086804
0.9423341491706674
0.9256454190657405
0.9251430247601798
0.9464748064878664
0.8445384667450014
0.9695934145477402
0.7506893373777868
0.8824955249032411
0.7701512268393583
0.8457010329838894
1.012115866225811
1.1087534438292328
0.9354407703555135
0.928949603332171
0.9286413921430098
0.9323020623911041
0.9288004736174652
0.933641444558893
0.935112107647948
0.9304307804581692
0.9163917107096476
0.9079665353977499
0.9589696264487173
0.926489379090904
0.8784386748728285
0.9133487388996034
0.8675767944255582
0.8779541580621435
0.7997445247312841
1.0554040643942666
0.8034592512608348
0.6250748537789595
0.8558164275319261
0.949034029398345
0.9788541652708517
0.9493082266700963
0.9417042290191912
0.8700608639426827
0.9765063657298207
0.9458962708439621
0.8944674594684493
0.955245587542833
0.9083178977787147
0.9758795181446247
0.8481550269719382
0.841956962135554
0.833492706237269
0.7393915703711036
0.909662089279877
0.8907092514295242
0.8809856064301826
0.8576841621140087
0.9478499177422993
0.7771972456030051
0.7975967972296211
0.881217378420563
1.167417474316127
1.2330040676916654
1.7893744011559307
0.9199026854432948
0.7442700617842081
0.6908140792551121
0.780146280700094
0.8231232789268951
0.6243864627095789
0.7691695083380001
0.8451185860225384
0.841950147894113
0.8360452458853701
0.841490670097263
1.0875802336799072
0.8121025758312588
0.8196847610498122
0.9553884908219686
0.8807762675373522
1.1027768213185418
0.8530594555036922
1.015656518957686
0.8105539991515643
0.9694221609477046
0.8524077302655929
0.9445081445259417
0.95298503234215
0.9459111335171972
0.9221577031726704
0.9285776746035647
0.9241541476641238
0.9253693241377089
0.852051888022946
0.7592191763148757
0.9924350529074961
0.8156950707266489
0.9351237994481535
0.87520034112934
0.8241824162573148
0.8072020131438143
0.8161248859844915
0.9298075120657765
0.9402039609963864
0.9218498563793028
0.9380504365787726
0.9326372662168502
0.9260276094062394
0.9123615180761485
0.9066168481252853
0.9166058237462237
0.8768128024464096
0.956776628329435
1.0005116376927656
0.8026673283403741
0.851878771104265
0.8497508619710873
1.1333678177156288
0.8138069871363242
0.6808824788832774
0.9471947447162724
0.9546179687082658
0.9308151715957174
0.9487249987756801
0.9608647216975439
0.9265029293427274
1.0361166714373604
0.9885961665739327
0.9987469175775048
0.9470188670716283
0.8127006324163737
0.8395283131225773
0.8492763298253989
0.8359857020908836
0.8582659182254417
1.0446657318754557
0.8472347533271154
0.8134729212326066
0.9117530948126
1.0093990516365696
0.7006223753427693
0.6888477970671754
0.8190936170165392
0.7472954832066162
1.1440192524265946
0.7231509624839596
2.1082200636249637
1.0216521973775512
0.8284940671388829
0.6292990733951023
0.618498521519672
0.9827763816059759
0.8416154281823989
0.7428519134547207
0.7132953750818223
0.83230687751096
0.8904673318141028
0.9182034465002981
0.9752972474731444
0.9008303334527165
0.9946273867478426
0.9258362694457455
0.9081256972371023
0.8431769283748549
0.9602947304212678
0.8597886269798043
0.8355561918833236
1.0118680904230903
0.9372726462503504
0.9472587564848077
0.9267171258265885
0.9352272187634818
0.9219837421489393
0.8248186277253428
0.7774033150003639
0.8608356241685138
0.8758375325264448
0.9303922137138282
0.8760839179302056
0.9183272270578926
0.8156672346373989
0.9068067114441004
0.9111304321218026
0.8055443527717807
0.9245873588576777
0.9111858214700534
0.9156407141941078
0.9407659174414426
0.9289216068821268
0.9266286828138797
0.9351210378686459
0.9183342921745604
0.8320396667638228
0.9550120547468915
0.7775235017249885
0.8606769241046612
0.836570382924209
0.9604283335966878
1.0666493960407932
0.8060165605513029
0.856517780477272
0.9699474930916702
0.9964840294243271
0.9890674297664687
0.952244669548982
0.9564843441690177
0.9368471146893986
1.0354333519843437
0.9486559091158965
0.9507998499843549
0.9503165493765857
0.628959271325482
0.8327781653362755
0.8527059810269433
0.8486094333625688
0.9349072806679685
0.8629361388552157
0.8641696106780018
0.8036846253003627
0.8058241516763661
1.1571517347153435
0.9554333393279439
0.9830629967700586
0.851519440536837
0.9735387828984867
1.4544401944829017
1.1447120736346839
0.6796002874004207
2.327502220665719
0.5561353237765785
0.6129577017631241
1.0974503102591484
0.9860628336072274
0.9251963983037605
0.7343597782316815
0.8562290368787524
0.8840438544914335
0.9163957488849386
0.8810818235001096
0.8424770128000606
0.8180683930581127
0.8607417286558998
1.1558496432061343
0.9670051926172298
0.9434911921164593
0.8469176679573992
0.85822116578155
0.7446709425679666
0.9267615775978586
0.9265875609809593
0.95415054466939
0.9467858595980331
0.9455245920279288
0.9784553534305667
0.9299142625706932
0.9225095392740033
0.8160782161383912
0.8388908555414762
0.9686424320015729
0.9441157434324161
0.8849041059803876
0.9177069157643366
0.7988159855646664
0.9266414972134468
0.9284758093702926
0.9144567168955585
0.9676112687742939
1.1597224686792038
0.7903404003839628
0.8470751170789427
0.8694187516095245
0.7686869618213145
0.9798770235949118
0.8615291300113382
0.7961101271808395
0.936337018144977
0.8995105406751424
0.9223215370910256
0.9439827611995756
0.8901134241703399
1.0022908422809713
0.9652471281572355
1.0233944542381572
0.9457896885757213
0.952374574360489
0.8248393027924085
0.7609285344022471
0.8450672322390689
0.83960356319789
0.8525296084330382
0.8952438223486063
0.9593350670521821
0.807220479414553
0.9350875663949142
0.9238814641526372
0.9094540771221491
0.9737914051895313
0.9684455539727478
1.0009227634882116
0.8724944558490635
1.4691121189832748
1.4806729089632056
1.724605002619578
0.8946446475137306
10.85433523582155
0.5577014331295792
1.0632197724613512
1.0456758909533268
0.9147191025400201
0.8789572451854232
0.8278198242833735
1.00102776044245
0.9084606830808547
1.0092351180561328
0.9245297826557551
0.7712732277840195
0.8762693263449385
0.9380043088556903
0.9827865263616596
0.9262699156570305
0.9437353236197823
0.8746004855623878
0.856559472956401
0.8692057071978003
0.9093221080389584
0.9232113909062885
0.9138239645845917
0.946162024440759
0.9525206139582617
0.9117939518777555
0.9276391273530037
0.9254268483573348
0.9130958676329108
0.9062062262067144
0.7529626309686466
0.9115708049919689
0.8209488347991684
0.8649498037027663
0.7662925698437927
0.8471456612724438
1.0312432528701956
0.8751864405294805
0.8749891546273022
0.9327626701307999
1.032240601991121
1.0011887240739001
0.9611012651471819
0.9135352136469436
0.9577350203371335
0.9545570985345856
0.9532025444780309
1.151206882803504
0.9278615110070205
0.9382608466990817
0.5872940692347203
0.7199968328020357
0.8454532233608609
0.8255594588289027
0.9184631902757565
0.9619430969847076
0.943981735260303
0.946445821617577
0.8603594444656455
0.9951922614078462
0.795344205671341
0.9467326552140731
0.9496299351961829
1.1722684888290724
1.0175647707695683
1.4546167353589183
0.6297683129927666
0.7327979401635358
0.7228206657675998
1.0107425404496913
1.1314206864794953
0.8918658780347538
0.8319151833368856
0.8546039947248644
0.9030144364797852
0.8955048033488371
0.8362523914666135
1.0347472425809716
0.859392621265995
0.8004989559214909
1.0712119087653502
0.8724968528788162
0.8388800957742915
0.8638787338053098
0.9880816300851906
1.0428283069005186
1.0416144494048414
0.9716837520857238
0.9527892906293903
0.9746983960997143
0.9433202389894779
0.9142855534471602
0.9199737545458212
0.9254255197447628
0.8548847158272239
1.0226932047011241
0.8291801452481589
0.6477039013106107
0.6895422927851972
0.8140848688855308
1.0308930365586764
1.0613258106249597
0.9766445670273236
0.9477718617075904
0.9643794954815457
0.9512301738691351
1.005406394727031
0.9672316602688119
0.9521342558719575
1.0611198402468833
0.9284296382412988
0.36794398197472117
0.816161184228035
0.8450658215106321
0.8246394884454169
0.8333483180706536
0.944700407287188
0.9595931037474738
1.0492135720602764
0.9798773286940797
0.9057554965689558
0.7041181992286274
0.9125229265576124
0.9436509983832576
0.8524778741184313
0.9439390714040772
1.5986192304037397
1.3470282771773434
1.1580974300515638
0.9364602692886491
0.8702314967936375
0.6819421026884349
0.8397460362016389
0.9212467631425125
0.7793139185740824
0.8632623610617277
0.8190906345343606
0.719197312134925
0.8580393465873847
0.9902168248378599
1.0686972976392297
1.014120889065858
0.8042270450751611
0.9191247520815476
0.884533281793929
0.9571927575868041
0.8208167774565251
0.8150277038506716
0.7685648763638754
0.7261287929088159
0.926376838868742
0.9198459492932439
0.9405739441132108
0.95301703120651
0.9322871681556523
0.7549634432608059
0.6120293595605764
1.0270718285783669
0.9113479243302496
0.8771152114613077
0.9877630905333356
0.9652801714377439
0.9541421029987309
0.9508766807442364
0.9397760466079463
1.184262733742476
1.0160399965573663
0.9376252136320249
0.7056098141770766
0.9344030624279054
0.7568059137660988
0.8388718919708354
0.8217834005321438
0.8286746649466625
0.9456224919185164
0.9575166365434452
0.9049877013505997
0.8249883102782243
1.0489007950136358
0.969633917440341
0.9500900082785361
1.3130235131251373
0.9196092867284011
2.115364226369651
0.9645355599985126
0.6886642171669317
0.8816028818935961
0.7791011945161155
0.7534933426918693
0.9551725437955042
0.8051447763082682
0.8099665502502313
0.934746809597162
0.8257357329201008
0.8434575330908487
0.8623737267544038
0.8768331370765294
0.8679487971883643
0.8514029106301904
1.1413499109704834
0.8617685290383137
0.518279980544861
0.9283332819414069
0.9345101629629536
0.9438954476251448
0.8712063561966346
0.6233837546358498
0.800661647924963
0.8703040749381876
0.9428964267090596
0.9992450460723854
1.0394051146972612
0.9460416717072823
1.055537419717021
1.0277140315769127
1.0316080554050364
0.9720164256710673
0.7933522391752459
0.9144603982266389
0.8914526979170879
0.8379223131467795
0.809799146079839
0.960631504051291
0.9755506364181379
0.9859695703794847
0.8755341231937054
0.9243706377868788
1.0850548199774162
1.0112469164763893
1.514731100098447
5.053987599558492
1.5444539766107455
1.7147944063616485
0.7141779328940017
0.8845517518489607
0.9886622384985798
0.9913558607464248
0.8053658982571861
0.9022655729839204
0.994550695177867
0.8436362159538374
0.8433020884251567
0.9720015246822885
0.966402179310774
0.8949471500965173
0.9342151404534396
0.8801892919129753
0.9712355752955095
0.8373980194029733
0.8086628945160049
0.7040255950594904
1.2149673667693492
0.6642052927533397
0.9271533365146697
0.9339930163186456
0.9444374987719246
0.9056938979125893
0.7681554337608102
0.8484497350023041
1.2155750742938585
0.8113174789242374
0.886432475094119
0.786810653339633
0.8845657880499724
0.9295066326769672
0.9723015146288609
0.9587562485354857
0.8249636432263845
0.3866998485489315
1.0065873878295166
0.8100896235980662
0.849766509085914
0.9280288561344597
0.8679104420128226
0.8113703840111587
1.0050826197902083
0.9448146452203311
0.9843794489454748
0.7260239304345064
1.6201326473576791
3.0869420530175655
0.8167161119736039
0.7993210305559307
0.8644482119116854
0.9290799634677611
0.8323289658228289
0.8902210164782053
0.8644776217039708
0.8452213390170028
0.9314711817131837
0.8816642283281745
0.8593422515208062
0.8376705119461181
0.9628410078578656
0.7822405593499915
0.9424767804355291
0.9769345628943018
1.0847039269538132
0.5512894258093961
1.0310019778779194
0.9114923535109651
0.9308083793365242
0.9431979770052132
0.9096752345096304
0.833180199904054
1.0009601501690737
0.9597387551315992
0.8535092856822016
0.874537995394143
0.83995015501118
0.9566345715918888
0.8206747305075432
0.8131072796684832
0.8598853649223649
0.8597441945456261
0.9007958958509152
0.922830709199974
0.8510050842494223
0.8763294558354658
0.9292344515220511
0.9256575481219187
0.8167140085895591
1.4788978508056527
0.938082924049152
5.7936874487240875
1.2163123488187655
1.2396032115167601
1.1956682456077798
0.9506750470386595
0.9373063662234523
0.9132825364891171
0.831027495547886
0.8553964352806289
0.9687313636422923
0.8858986282045384
1.1407854612259132
0.8127600382495538
1.0225734752877107
0.9809815544792915
0.6540571417011074
1.2104987474274904
0.9237707766629432
0.941939690143022
1.089341469389769
0.7809952995157808
0.8345843851884305
0.7835518210320128
1.062370008677272
0.8564741208315265
0.8799481682239624
0.8638775970650452
0.8604812165444871
0.8557801368936091
0.9555031918795998
0.9180108945871006
0.8926677487644424
0.8338809911310555
0.8704965468674872
2.1062358046364733
1.6310227602173704
1.1471738766742023
1.1369018253317569
0.8691455253156197
0.6907576841113671
1.1086140453275357
1.0009579490138967
1.14561365630646
0.6379410944917858
0.8174354623507342
0.728027149565898
1.0475211685471462
1.0393498044768876
0.8332425495086604
0.8951198315121068
0.9551270012716385
0.8549732972011991
0.8327767628768254
0.8965462564034069
0.9397918670996426
0.8335952863290699
0.8253575577731544
0.8898332628723722
2.7103470315298543
0.733150902106101
0.769123834623081
1.0289810751507205
1.2122440660870692
1.1637562393335978
0.6560114967844743
0.7407125110285332
0.9062223539088687
0.9369492855121488
0.8346607712025986
0.8769846076827187
0.9242483398294095
0.8518443296261645
0.8325416929785346
0.8131823270067133
0.9290602027910073
0.8974417664174272
0.8431535646705942
0.834087557198075
0.8213792318699176
0.7979806270960561
1.532640540447026
1.224533345381747
0.6100129573745141
0.706387277939255
0.8152209868692819
0.7647491021664037
1.0394401805695657
1.026666292050705
0.8439633927535186
0.797231252334796
1.0004102498824452
1.016278120866415
0.922922391466731
1.0405084621897127
0.841465042263396
0.8271244825205041
0.8426283174415149
0.8211409409621098
0.7364419892508008
1.1271738266662332
1.7784236280098622
0.9699629737928952
0.9139012934646495
1.323413262611974
1.1050683535154362
0.8562052903267574
0.8749330340003896
1.0075799382675885
0.97067178567344
0.9295832864894712
1.011412787708995
0.961643555049306
0.7829307567103962
0.8574385517576292
0.6423369115760887
0.7457099620229027
0.5855662997507016
1.0392366235305246
1.766300915804705
1.2839837973974262
0.7246645902492632
0.7057290759887425
1.4272584986444081
0.5978922136947906
0.9916154992916802
0.8475817015067254
1.0154210108364743
0.9221745122879862
0.8497425412837962
0.8142379020897006
0.8574390823676358
0.8644079032282693
0.6382926708810823
0.5886419415820199
0.8414336252257623
0.8477945140268378
0.7219255293755317
0.6599771688034473
1.4691357503837899
0.7421568953134241
0.8768268082436865
0.8686297825360342
0.6777386946486552
1.0199512483975814
0.8561252135261652
0.7439544411532452
0.7372875150146159
0.9827926933110022
1.4607428221340513
0.9050183084387305
1.0770778098923617
1.1506577164680953
0.6877287620502662
0.5783340993737455
0.6167954115241241
0.6769194579376991
0.8340247652638746
0.7907131677427285
1.0083103587465458
3.7263916984296217
1.443033604133633
0.9132234700401092
0.9393858983618703
1.1638834342809428
0.6845713930158196
0.9942219299719041
0.8523252129778393
0.9293064858968104
1.037221917234128
1.1245144142756993
6.218527963349771
6.038069789681598
2.783225830046001
1.7230005920666107
1.0910922571541812
1.0975997937881667
0.8250551141568573
0.8292727585376117
1.000710150299062
6.569945649336939
1.3260689986095962
1.5056729158538966
1.160954567258928
1.21620205470899
1.7536147465710306
0.7167333530062532
0.9011624685367959
0.7349487128148433
1.9958514856181298
0.5405948182019646
0.5962642798567166
0.9612877121390251
0.7417961484534866
0.8787935646453185
0.8854315867497276
1.4289350177739006
0.7425695484363021
0.6126993185669491
1.4543538401193394
0.6599759933679964
1.5338493286822716
0.7847034316335673
0.9572680307719331
0.8565550412049445
1.120048970893649
3.816464180128713
8.38298601264999
0.7189155078597314
1.1541354421176793
0.7501969157684258
0.8034959712525526
0.7011920431334161
1.0980867757937243
0.7693247192972954
1.8173526704766725
3.8946250418381876
1.21053006185942
0.7136068256058801
0.9222855855611651
0.9464702140818412
0.5952908971561576
0.71925046615631
1.451573370436073
0.795126605696526
0.7582110449646404
0.9031331445133551
0.8728195754172019
1.5514402279612467
1.057947348520055
1.996100376416455
1.1850422689862306
0.5407275686892701
0.7633690117553666
0.7597855299987947
0.9894882681273017
0.7437271716368263
1.8813350484058597
1.4719894726293832
2.0949473022718452
1.1554654510729043
1.0926825207981756
0.5315813976396242
0.7920000088814603
0.9690306959559061
0.9619257826760024
2.929931787950849
2.8306771306121092
1.2664381953866009
1.1646626520279413
1.5353025125501722
0.8212165280204927
0.8689776447007896
0.9475517183483068
0.9847434803678493
3.967161738940412
0.771825350842267
1.5530511966315865
0.9284983335784941
0.6350673071082436
0.8384338477973928
0.7944875299667015
5.887866281599851
1.2892479249902746
0.49822511260254543
1.1433395727572022
0.8886804385084048
0.9253585755336077
1.097040833376359
0.9164017725451066
0.7131923085520842
0.6259659980741197
1.7105452027208583
0.869339567770281
0.7942625346381454
4.435788628537429
1.881028128443851
2.4507945702353373
4.224941619925328
1.1198888620489869
2.2018462231288187
0.7249286123595582
0.7550413296720736
2.9836016397800136
1.1745981980705242
5.070898954720741
2.2570496409521645
5.353992837432323
1.3930240837065666
0.8600329902318514
0.7854955397960479
1.0192652848422035
2.826490600242275
4.206727740284901
2.0089839306493413
0.9409783918975886
0.7754497182633487
3.333185779654728
3.8193625833521034
1.085613545361227
1.028160753865862
9.878778474299839
0.8548004693752752
1.4081409184535711
1.6557121781853097
0.5864871631910846
0.7505914808270184
0.720496750539044
0.9995538328234344
0.9763846290978957
1.1656670713381867
0.6256680425563286
0.8364457628463633
1.003941984004479
1.6660296510047061
0.8859649566275657
1.2577773916256876
0.8734287247789817
5.728293305104978
0.9009343779947684
3.7164546441042856
1.1116055856858478
0.6976258557396471
0.6811157487795486
3.6225473009978337
0.94237954054586
3.3893058810009715
1.8570556030241077
0.7265732758729864
0.7311228207034254
0.9175259024766037
0.7835997523704593
0.710327703380622
0.9956700511178698
0.9174009163081777
1.1278964792000574
0.8419897339435349
2.358901127443694
2.7248445122247613
1.514816738485345
1.1410006673526008
2.580490883561402
1.5691674545983183
1.374218024090383
1.4996005652543596
1.0497238506601567
1.3212957314551568
1.1658164992924125
2.9519028024752747
2.8462047752374176
1.7267051386605858
3.1117068527409204
1.867661951038706
2.6602771536643552
1.9549148869392745
3.370920732662203
1.4635012843187287
1.2120032990758303
3.324124133893112
2.3021157699536228
1.6159652948116203
2.6682532915152763
2.281572355707929
2.6614562699462283
1.569679393410985
2.6114603799588116
1.7642399851132937
1.5563586484574874
2.2925732316155814
2.775307986321252
2.1001293613381877
1.9316583425885028
1.3010063110261945
3.331165238334815
3.62831648315114
5.727785121056422
5.072335973343499
1.5236235608295807
2.1831418737264388
3.865567576416033
1.890084433460017
3.218440785957317
4.767891272122967
0.8684949783525383
0.8762640383966607
1.6558999481753298
2.6636208365358445
1.5941374825359689
4.183644450518843
0.624836135079938
0.7048650188581789
0.9749484554896996
1.149443562851381
1.5131235252829278
1.2545537534801157
2.171241422094513
1.635527160413491
1.482820085644618
1.4205700439261983
3.5761659100996246
1.8543784833058408
0.8647511344814938
0.64893089601045
0.754881131153791
0.9330862755913846
1.2976990882603348
0.8078193793069195
1.0122307299202613
1.0911075993739834
1.5501483816621662
1.010129279138369
1.521824668187669
0.9769832492630047
1.8456084620610056
4.5053221362285765
1.0519386826981758
0.685401010924552
0.7595602476139487
0.8994820494427685
1.145884332231059
0.675825895280643
0.7508169968508395
0.996187174966884
1.011464871447379
1.1324579252155051
1.0870242523659712
0.8241922336083347
1.087116733580209
0.8780418138313485
2.1590896111258386
1.8186941202328208
1.415515708826999
0.9740509202547929
0.7645563075902921
0.8588200848865848
0.7999433600288971
0.9091273688437805
0.6932105666972542
0.6602392516065468
0.8302123612998327
1.0799384356364516
1.9026132683915697
0.6467093902056134
1.412505482546448
1.637910303325434
0.7224094213298787
0.8056724012321907
1.0102130887219938
1.0313919306635708
1.430374784354374
1.4427276136769303
1.4149193418925259
1.1806018871363586
0.8661704110196087
1.0729165744196587
0.8904886903433996
0.8947691243031989
0.7404988685264264
0.9192518803315687
0.5962443796825797
0.6837782547890942
0.7757854622247996
1.1415595264011082
0.36946458311424085
0.9408553864064632
0.740511955909622
0.8375193002430315
1.028709320666682
0.9233785332151222
0.7694938498079186
0.6846448403510252
0.9497114565888364
0.8488065866440906
0.9122676578340271
1.1841694316875904
1.179515939996533
1.2832106019278848
0.8601236720583958
1.041111618959839
0.9477394199485318
0.9226841758959459
0.8059185338415716
0.8290306563560929
1.029800071645254
0.938756464907224
0.7991102223138922
0.7785223881496852
0.7577160022292418
0.8579112614250989
0.7422327955256226
0.9897209431190803
0.9338333594174731
0.8434378868630757
1.1289621511993768
1.023746840809052
0.9502890948831352
0.8107154475215185
0.9070909828271226
0.9830048997375052
0.953583323355693
0.9472041677213714
0.9074504947329233
0.8308458668395615
0.8344457584617958
0.6808247586757038
0.9654089405535162
0.8812560438814628
0.7652882515338076
1.0794176186587443
0.9133485999858728
1.1829779383434769
0.24146078701869716
0.8624155432542862
1.0010745978447297
0.7260504135293198
0.7855595048046802
0.7856883170124742
0.7558374806776663
0.8404240355181931
0.8897533098225484
1.2957670389470957
1.7180070634170912
0.9184316245495638
0.8949790565607275
0.7587725543613248
0.8464841995442598
0.7878780268149782
0.9723700184848919
0.9649711129407617
0.8620242654030335
0.8874374604665083
0.8318628674720754
1.0978800888485496
0.997055393766989
0.8250116922879487
1.213362742046445
0.9624336673405331
0.7472452118192644
0.7705033083765073
1.0070948638144708
0.9189731864847688
1.0562612903780724
0.9200944971384886
0.5177513058278729
0.9049750749797226
0.9401021849636807
0.5501203252539049
0.8170915632137813
0.950826463581548
0.8468772667538069
1.039735318915598
0.854971003272381
0.7454964707619431
0.7704927202336145
1.3886401866021294
0.790055171111357
0.8902702621478215
0.7002389272119467
0.8838271142198935
0.8530639795584151
0.7985462045813044
1.018269574865158
0.790701679297819
0.9349961780738276
0.8547972713075498
1.0214223610591617
0.8641050899207896
1.0395264037145757
1.3816981437058549
1.3003329050101042
0.9261765622323949
0.7684892370785567
0.9090491533883818
0.9414272668208832
0.82835983682884
0.34695454266907017
1.021126198884059
0.9025189324539321
0.7454715848834199
0.47272415357342895
0.9950889472689223
1.0913684600190405
1.1283472115650046
0.8416601587491609
1.0667733434159457
0.85555318257782
1.010786793212936
0.49786256264959716
0.9321883611051126
0.8460695435009821
0.8658211140220929
0.7872414927333108
0.8457248591023648
0.8238768705236904
0.7346921043229829
0.9673760532021457
1.0132410258611602
0.8966875131746789
0.8626143371716632
1.035324284250429
0.85873447092808
0.9086004595987206
0.839776918711457
0.7171829228183167
0.7569803987131032
0.8345791408663248
1.2117824037795186
1.0190911296538372
0.8629977503338597
0.9725535766844714
0.8326338465629057
0.507803320115843
0.28126068469320475
0.9096075673548621
0.9647830048033351
1.0568421536468922
1.0828538297975403
0.8639356856858125
0.9800811761911002
0.9594647649868138
0.25625055728554447
0.48404115799381714
0.8676247788152333
0.8478201363860628
0.7715839885058553
0.7452096432525596
0.7876777190912606
0.8419653021276126
0.8025764391681354
0.8006437002376796
0.7322031662084619
1.0702604668540063
0.8755499353289447
0.8478618124541113
1.0533112346207059
1.119076646987413
0.7557934469924472
0.7658136219813395
0.9897962793010583
1.068312728092094
0.9515729602017863
0.6960176796276554
0.44895248994089865
0.2998289055113378
0.9052635452354767
0.9976853590738084
0.9181628426840243
0.9880223010916596
0.8847857949813858
0.6560003212258454
0.18430024925910984
0.3786737376310896
0.8572178801718916
0.8593294141793697
0.8638572405660171
0.8907058995710851
0.8653462864063838
0.8393617351953142
0.8663960493163899
0.8649390267427671
0.8586459315752093
0.7935561931848516
0.8351579348002727
1.0714190128135292
0.8479985218231205
1.0017081590304568
1.0120537445242757
1.028987178253568
0.7519476819117445
0.7729042637676202
0.8452371436665497
1.0344469674300827
0.9688538969139647
0.6746761920429675
0.518364651530131
0.2820549394701726
0.9252253271706853
0.8937529593264254
0.8744411069581639
0.9180224596046507
0.9992470358956796
0.750990678423105
0.26525173762150817
0.4041354787649959
0.8675639926820612
0.848002176335315
0.8958458801448951
0.9234423999573507
0.9032869437829654
0.7763978180833083
0.8625333724122248
0.8648862336636579
0.8569974799953335
0.8752930702205068
0.8778611898970068
0.8484979765171472
0.7446771498971666
0.9435712003400867
0.9795270361662333
0.950887366005867
0.9095378114410728
0.7415381125199618
0.7421159381157971
1.0308719731364089
0.9559002801537636
0.9736225782940099
0.3980115993246407
0.7591221634940429
0.9392645756599781
0.8818513890126422
0.9768949504846974
0.8240473911586075
1.0453593314753034
0.7613378575162627
0.20063211430407069
0.4217519910971288
0.8571631672307128
0.8480000132629884
0.8066763879163218
0.8332049351318478
0.9858745970202307
0.9833229095370497
0.7657949828562902
0.8620690506279697
0.8628719323606828
0.8503582302265633
0.8568141520989754
0.8645153679595098
0.878950398464415
0.8006509284292795
0.8270033562717548
0.9406383210315565
0.7537522308608507
1.1495496240997218
0.8621473373534562
0.8739341851268206
0.8440005131683342
0.7981598667844791
0.9042498331536539
0.5201336433809011
0.9454605334671856
0.9028462103427998
0.8711511765286886
0.9352651304735666
0.8807074823029267
0.9589047873523625
0.9131911239888199
0.5579385550654643
0.4027821313279083
0.8617936632819931
0.7664611137434361
0.9070204449233938
0.7365964777261819
0.9233191762665294
0.9805104977677886
0.8635310899359807
0.7085797381681911
0.8905892889690011
0.8318187132959478
0.8686070490466299
0.8525170716519943
0.8556752648773945
0.8492911024438532
0.8999345092444417
1.0136581321173348
0.8533163524894127
0.8569355741058245
0.8715172364750478
0.7655116631864253
0.8321439559633215
0.2764284478821287
0.8762818215203568
0.8341877171069945
0.9087504855676408
1.0288905926855418
0.9065124602038415
0.9558825288359823
0.9589788237674276
0.7833698485978121
0.5236778532228774
0.2653170543288388
0.8466305343132025
0.935032844416893
0.7987777322985287
1.0332034189231805
0.8439020009626181
0.6842851424357002
1.0287203913017344
0.8285589436896181
0.9682195055744615
0.8696885489206194
0.8713480849897733
0.8273921496066384
0.8167219887368155
0.8954405030183312
0.8665061604489159
0.8387913056691406
0.8919096768307377
1.0301734490956327
0.8281674980059941
0.5447180199890663
0.9371866057267139
0.9218815607269899
0.8878943193560808
0.9057508829408009
0.9506977433936179
0.9994204792395512
0.9389611673859638
0.3787277147904222
0.8443483082978008
0.846442709515676
0.9205787636960728
0.9476350653360882
0.9522049364736724
0.9036622350080107
0.7667034344997777
0.8653200936626765
0.5654825966443255
0.8283008078126131
0.8340647385409341
0.8524715006178404
0.8575808415228211
0.9664257373106375
0.9178564208070379
0.9467867513080591
0.855126220266291
0.8484979204813478
0.8425176586374197
0.8601027804235796
0.9725019661961797
0.9610297827865384
0.6935586845039631
0.9067538837597151
0.8936452104207241
0.8785136587710677
0.9332271726766398
0.8839135155032403
0.7883212219050961
0.9545361089218094
0.250739648223658
0.8586636334703992
0.9045355919188789
0.965720400823882
0.828989839525834
0.9260558545407717
0.7494977511207666
0.9104670678980883
0.9805055426654755
0.6922396496840855
0.501864062103856
0.8701228676107007
0.8354140330471315
0.8497288282244887
0.8499836298999801
0.8636930046156572
1.0277115040934004
0.8114105518387519
0.8590082034707983
0.8525485589875171
0.8326582876892926
0.8007177616523289
0.8776326966334298
0.8083280340571153
0.9063910164211808
0.8027074890353023
0.892144205435872
0.9378522523961347
0.9361672200444332
0.9856239325111906
0.9123700208946578
0.9252386904529244
0.8828979642003322
0.8538779655213481
0.20628376695928624
0.8452566441069076
0.8666763022649783
0.8611207013446457
0.8897524948444647
0.93541851156788
0.9014246377662783
0.867775238077029
0.8427674401846869
1.0369152063076181
0.5470255412553657
0.9339912056206718
0.8765262030531652
0.9232145531818393
0.844617645886285
0.8860349414030848
0.8838369937839283
0.801001781008233
0.9677180211760302
0.8824047315470673
0.8804486025096895
0.8602638350677262
0.8453519580093815
0.8409841468842216
0.8385044994298385
0.8313680818358516
0.8926279872227958
1.0012005747119295
0.802885802689986
0.8735988202957015
0.8745420250247561
0.9132132035144013
0.8725322584509206
0.931274614727058
0.8376363171530508
1.2708991963959628
0.8339057554235708
0.9001823380649069
0.1782395416345573
0.09624262416361894
0.8724194514581814
0.8878733460605028
0.8602235389154637
0.8583719258816103
0.8473662172858767
0.8273323404688591
0.8585141740279133
0.9015768508463509
0.7642260258492919
0.48851087075285066
0.9929521398005052
0.8389470216151813
0.943499087482364
1.0677611544364878
0.8061236009992436
0.8755889347766558
0.8757757993625321
0.8692343149032631
0.9172252741467469
0.8292205586873175
0.851238620640656
0.8629669081897733
0.851661203558331
0.8519663741857737
0.7850832121129226
0.6741299846900906
0.9803093906601136
0.8817519074660854
0.8446637212771171
0.9495136601439242
0.8967561372921851
0.8887772202643022
0.692738188608128
0.8575179282124042
0.9185408560090618
0.8895208147254267
0.25821806677102144
0.8539961185133218
0.8532655050163481
0.9828259507636646
0.9634621149063741
0.8388486143907106
1.001863445868938
0.862705862895798
0.6429617778421043
0.778547975315333
0.3812662537369217
0.9939103343449436
0.894229900536984
0.9361802628236529
0.9392377295108898
0.8733849240848339
0.8199785669750306
1.0689129727728144
0.9921125691012846
0.8500307308601125
0.9443069016618187
0.8558556532390225
0.840630302725776
0.8558360233423992
0.84386164827488
0.8687652913323394
0.8366887701798219
1.0277659402194605
0.829681616433949
1.0230780085836622
0.9245369400738722
0.8746850747085005
0.9680703766962534
0.8750689347630285
0.8604992254991323
0.9201280993435418
0.6658958140940949
0.758012383336148
0.8503597495157158
0.8518842578795746
0.19488086321632467
0.8406221687174223
0.8531472059741488
0.92586211866344
0.8594187740212792
0.9825558159490335
0.8425307751270924
0.8175953051944926
0.9387479293592688
0.7786945681553177
0.9411333366337677
0.28850510555650466
0.5425577151692248
0.8860531766880605
0.9019480825894086
0.9717732713865437
0.8776704122147848
0.8599878138674593
0.829704892879324
0.9146796839280477
0.864587906757884
0.8454466010918066
0.8642948870696234
0.8806469676560965
0.8737111392859334
0.8502899407157156
0.8550114307916925
0.8508427924610158
0.852335063062914
0.8965857442207447
0.8245925406105405
0.8718557058663837
0.7986204088921564
0.8723483605488409
0.9001039664766608
1.0010174015886086
0.9852068478132026
0.8702038623232807
1.0064520119374532
1.4305832342279758
0.8324863638912354
1.045573252268528
0.849388671628241
0.16127239458034132
0.8536647622830663
0.8544602550242217
0.9494164303149513
0.8990165458145091
0.8878280646078829
0.9595175433121219
0.8809761630908581
0.9902530710566343
0.6141172477683681
0.1956364080071615
0.3339365423586176
0.4991266879786311
0.7761667381138617
0.8715160556252464
0.8474725959294932
0.8274266395156006
0.9570339400676463
0.6722110485417793
1.090014787583305
0.9035910548441023
0.949717003039734
0.8558158321118676
0.778873566013877
0.8800841674630702
0.850225783850222
0.8421835579344973
0.8746625514411265
0.8353556519154456
0.8474962092161692
0.8363582328014988
0.806205354560312
0.9188042855661359
0.8179783921302297
0.9876073601730533
0.9072951083644326
0.8921180993985471
0.8484856068922976
0.9849187304150281
1.076560413178085
0.5226655259196831
0.9485817072038935
0.8495284025191501
0.8532881307039837
0.883569249537418
0.8537585367796864
0.8578671054579926
0.8518279672681913
0.858826364152979
0.27143871751660803
0.13463365931804724
0.6265072508198242
0.9366032607053971
0.8225881177134322
0.9129337191069531
0.8239095774581426
0.8394234505900332
0.809951768977416
0.8659095197184966
0.7841736807943909
0.9381319363330106
0.8479589177362294
1.1955726350269764
0.8850774376503766
0.8534602972083032
0.9358310486474107
0.9533277421242817
0.928841519219405
0.8433587138940714
0.8378634090906397
0.8029088599277362
0.85265755192255
0.8204129557452048
0.6485461932400103
0.8328293094781535
0.9190071165247181
0.8322659985246053
0.9738256357313205
1.0025062028416334
0.8511459676296645
0.9339361617848378
0.8998297666378363
0.9248765214770033
0.6443305117868231
1.21150126573205
0.8489419663406957
0.864809669143494
0.9779237194771973
0.8449324066585948
0.8534560663538989
0.8522957983266883
0.7408368961324611
0.08087740770803004
0.3882161214960036
0.36525231559481536
0.8525119990161362
0.8319407066439465
0.7952206957573051
0.8059707717534035
0.8246553196356765
0.8481553778333302
0.95597569709082
0.8082787837138984
1.1555069749583853
0.895004879750322
0.8973744583459772
0.9218369814328953
0.8257054630294446
0.8258509144129058
0.8797965673019282
0.8605490918289588
0.8498477891240221
0.8546317165739808
0.8027483471950201
0.8371506740341779
0.9147158931754562
0.7830883970535234
0.8926286593288851
0.8457948066867875
0.8837410674267387
0.8061366613820954
0.891665022393943
1.0346840720772914
0.9741475602485907
0.8152155045995164
0.89062246069569
0.6862957872517329
0.9146392611165215
0.6909497868759232
0.8737893166393225
0.9094500880010956
0.8871662373264769
0.8284113062422513
0.8777058427962772
0.8229051548597998
0.9827525803862945
0.6645605372268484
0.349391488985899
0.4573392560018986
0.8161693261726776
0.8237110177203633
0.8049730858897923
0.8302871605588887
0.829495907596615
1.4553227979399743
0.802362875285904
0.8158096733667449
0.885600176799495
0.7914110268866021
0.8691128762598334
0.9040650517089462
0.8892733863637435
0.8600540082968484
0.8826503257435719
0.9035390565972454
0.8892965715693566
0.9103540423841502
0.783420821818308
0.7585510588744535
0.8743943253305242
0.8255591346971424
1.151337103743205
0.886206913853909
0.9139088093487547
0.98221759291171
0.8495228491307326
0.9948775554365774
0.843990230690475
0.788399301298296
0.7798182182990774
0.6883005383605503
0.8751968930121388
0.826046128684775
0.9169288782992199
0.8158050260078875
0.8547647791100677
0.6983626021309496
0.14118710863782405
0.3294835266135144
0.8624874349768754
0.8161479660589765
0.8126792987837971
0.8188369934005646
0.8116309214989693
1.1507054899674958
0.8725415921878845
0.8042231209073089
0.8741422555344228
0.6996763170241538
0.8385229240039525
0.8617373512517226
0.8255066160581727
0.8124833843595869
0.8394163119618224
0.8814172914978234
0.8333884008585584
0.9712051101777782
0.9055426253221175
0.9339327262392588
0.7975842147629261
0.9983374852818431
0.8073244644905422
0.8283463520138684
0.9483018728078413
0.8588988337160465
0.8519188146786041
0.9883714959497683
0.8903777978457136
0.8643035896264145
0.8052639167934028
0.7418660819222469
0.8123584675698888
1.0229248053070052
0.8253234112513808
0.830869715192528
0.8366235634176529
0.8726349471598898
0.8560215670752497
0.44785297842746447
0.11953858673875364
0.88744949837236
0.8807286482254775
0.8094541699417801
0.809839694526541
0.8106049061717282
0.8369633925628175
0.8163483217285349
1.3202139190949256
0.7362475949654894
0.9119945957823524
0.48680339832379504
1.013606530466155
0.8490870539649983
0.8738126186983097
0.8098054327195131
0.8143283630970363
0.8422631632267111
0.877648043280887
0.8044392948072977
1.0100319300495797
0.9550858461289119
0.7937162113368106
0.8201277816570891
0.8068830428480375
0.8246198312205223
0.9319040231578544
0.7708928353862406
0.97717514368485
0.9957545724470581
1.0049605147494776
0.8091719214925261
0.7778357849832208
0.7565138858504067
0.96051010350385
0.8321422843985247
0.8230502515478458
0.8330243101471008
0.9165022501466485
0.869046354316873
0.38278724558114685
0.1922910318219861
0.9216805203890756
0.8142232318592268
0.8193646302674129
0.8178138855990565
0.8105576179805433
0.811509000872916
0.8076551322878242
0.8221281426702728
1.0122313986594034
0.7432265184896245
1.1791709325937594
0.6814992862515384
0.9485107106659026
0.8333489095819759
0.8181245629299236
0.8246601310749985
0.7993740695586521
0.8937019341945552
0.94112531409261
0.8362839684563952
0.8205705166696183
0.8555453988968434
0.9585125122248234
0.8329826017105709
0.7779243134528674
0.7951668154222383
0.7966469362309316
0.9446834411738172
0.7414984700045968
1.160500408835432
1.1122834456412394
0.7926725624032382
0.7583975675738454
0.8162833193230346
0.9432282177573443
0.7781619074596764
0.8195964133121536
0.8238452831467774
0.8260445030843354
0.8641352624921803
0.8665706410901921
0.8426014658477077
0.18248729204823247
0.9058882499412853
0.8140549026175311
0.8668489672083441
0.809954252353375
0.8108701978371682
0.8095495124656744
0.8174926581592168
0.8229113886012456
0.8200706071751812
0.8577761175533407
1.338410081823723
0.7186694932326326
0.7430858129553367
1.0959666533376238
0.5446588512053695
0.9777127545375269
0.7879291548864846
0.8175962005881257
0.8301165760217555
0.8282936041543664
0.8046004385986594
0.8479148395016761
0.8332477723927193
0.8105766303936378
0.9802404735464073
0.79143999438177
1.0962818537772927
0.8731531589581625
0.835166871051365
0.8204452891377608
0.7475859537794116
0.8580265746459226
1.1218645593927867
0.8049197190811461
0.8073660061824697
0.7972619617691903
1.0812998847192075
0.8203612950128578
0.8304709914417976
0.88486616127065
0.884983460803532
0.8254164300680794
0.11465549189462339
0.8671136860248648
0.8171232168168677
0.8663472067950774
0.8095042541703293
0.8212982185927588
0.8219187387938294
0.8369567942694757
0.8212823400199127
0.8612397799226562
0.8313098848854065
0.8861868282450809
1.1292636200592054
0.7757809252758954
0.7760677850815801
0.8702133361341843
0.6720485955538265
0.537285887870628
0.8066133616343322
0.8243626464599486
0.9805206738972942
0.7767835547027399
0.8343725123329564
0.8073348608996598
0.8281495355912752
0.8595691723679016
0.9483582811380381
0.9436940193605061
0.8613972679059984
0.9065604472284878
0.9288098103696943
0.7839382919833584
0.9473814306098843
0.8136419962924542
1.002217089478609
0.9820909169534935
0.9699037549925357
1.1863407810752584
0.8005314166546347
0.7724680454817855
1.0273697938569373
0.8870487035236277
0.8077179644472364
0.8151450578491127
0.8804246637017235
0.8330677064198234
0.816567096015985
0.1421537779051625
0.8313749346476428
0.8922536050508181
0.9038461390659451
0.8690972019916021
0.8151502853797535
0.8191293564963348
0.8130855657944093
0.9368861581757149
0.8267805956579073
0.8400469076998565
0.831363520708938
0.9462727493821373
1.030890345593265
0.8415868037668723
0.8604839782214551
0.46298825105891367
0.2622345907614323
0.8616925945409257
0.9470077924753305
0.8397641766426409
0.8365417264984281
0.9122983319552213
0.8389291899211656
0.8499392021791115
0.9307885618978322
0.7555146832240943
0.9420556356130462
1.0305380571850402
0.9474713966484284
0.963849907623629
0.8830799167022368
0.826447857875791
0.7493880146031925
1.0465939402290894
1.0779708653599918
0.6458566795644094
0.8073311662284982
0.9723106233684369
0.8578642550007437
0.8229879923180936
0.8225573836965423
0.8156766503529643
0.8894430701043975
0.8327534713128469
0.8161933831496877
0.20545167380831417
0.8279335100934206
0.7811255943358038
0.8817470052243029
0.8295464956954984
0.8343720158536935
0.8936776411574493
0.9806904848346094
0.8518914439824128
0.8779727852003566
0.7627946824332994
0.9362721834156874
0.9208125512601919
0.8003245727776427
0.8259111863798989
0.30787955398060907
0.739814316464502
0.21378724848876457
0.8731716685448169
0.8373973446642075
0.8346978015154733
0.8418353404424708
0.8754363454326748
0.8368395381664119
0.8989624204093984
0.7999520343693914
0.9003737320280634
0.958940625738152
0.8850071222427993
0.9038332466099699
0.7741952628155531
0.8410185934155345
0.9482453782537857
1.0328222603663637
0.8259577911573818
0.675862382968662
0.8012304747051081
0.8493803859163919
0.9372456608336541
0.9287874171451521
0.8112950773712333
0.8137530424601431
0.8222063568784325
0.8303522407632712
0.8126186006903497
0.8150387647852813
0.8109732768686487
0.8917080089043844
0.8094144640776446
0.8687468622317048
0.8736621451407508
0.8724744540881929
1.0054271447699288
0.8003448054200003
0.8579751164440986
0.880133783046739
0.9068341800001443
0.9204175881989077
0.8374734885739972
0.8032964887480464
0.42634010616984136
0.21543188238446476
0.8455110664072668
0.1431274535208785
0.8746530267905109
0.8895271031630892
0.8497481086743657
0.8277119734169759
0.850770166515566
0.9220594085485
0.8810421355945058
0.8346409049069381
0.9291143460070586
0.8446949663791768
0.8359082340449665
0.9085975504383319
0.8828871611047595
0.7422120672096472
0.8620446896357857
0.8160942245110154
0.9064891744535438
0.8367528248119069
0.9437454348246805
0.7706363228339423
0.7117858735110988
0.9620782203295757
0.7763452979579252
0.9734208181210691
0.8170933321779593
0.9644540355703869
0.7566404555022446
0.8099791196237699
0.8286333749999655
0.7997564230381609
0.808115022239187
0.8219311930893209
0.812413146538884
0.869584048562972
0.8846513655782676
0.8237243368873911
1.0266610842711963
0.7540876785130257
1.1603076222728625
0.8468472971341258
0.8269473222696081
0.8897779500338094
0.8091595394177338
0.9118759221814808
0.9540417056746703
0.6448075219676661
1.0508426358305885
0.3915336649891789
0.11816213958383266
0.08072235923617273
0.7951691792667148
0.9814556393016598
0.9249474334132328
0.7953592489318496
0.828231224847848
0.8747824369764975
0.8024109286228417
0.7839197544613774
0.7950306304708625
0.9069616608969345
0.882198615660576
0.8669057482461755
0.8599576271712837
0.7921751777863228
0.8878775696742734
0.8483452080083479
0.7830203146438693
0.8482168662444107
0.7742335504078443
0.9127555041077192
0.7865278019673264
1.1422276311802078
0.7626590813449313
0.7717810319019408
0.7770093138399938
0.8516182874363121
0.802525941669034
0.8264179712863857
0.9208735315881934
0.8209208160915964
0.8106950573288592
0.8115163652217677
0.8103406385560781
0.8165350135532596
0.8208244261611088
0.818644062900944
0.8782674332635834
0.7781083765757761
0.8209483166897078
0.8288557159791012
1.1098516404922458
0.7799359183958826
0.9546636711726533
0.6439022000558859
0.9032462704760789
0.8782396821667666
0.8421655785727157
0.9003935910683813
0.8068729915845363
0.8667461736971593
0.7387288116227213
0.9100317313405192
0.6524907313588126
0.810031728506249
0.9413145953621624
0.8997909076775602
0.8892739274005548
0.930253775124888
0.8464133505459629
0.7852199254409143
0.8823911349967752
0.9719012440778704
0.8812261261011118
0.895839077238047
0.8590219431083491
0.8270467732254133
0.7922576162300122
0.7858344161865052
0.7761837547773736
0.8691601617144848
0.9654493575332473
0.8718119518513041
0.8107694423279792
0.8486959922159201
0.8361962599003553
0.8594615638957689
0.7896249197026491
0.7506012750703437
0.7708789664657824
0.819204018068183
0.8678598282876047
0.8317607065524236
0.6849747975049361
0.8151445052835965
0.8307866638033692
0.8060696460395924
0.05556979601931978
0.8203559442623615
0.8238698450923668
0.9062740914774389
0.8228858251733399
0.8289590092767418
0.8173122303101966
1.1076372062315976
0.8927628454884838
0.788407691391448
0.9541389411523826
0.9237506418342143
0.8288114370826279
0.8103115651060296
0.8521004431612649
0.5115322469923936
0.8143772246019332
0.7708226581150592
0.845074714815203
0.821945643917686
0.7949369093394263
0.942466693418709
0.8872194190535753
0.9256921696436826
0.8758399879827827
0.8206131112343829
1.0082423250071983
0.8375358420309881
0.9364855090288132
0.7893665027126969
0.8326788200639285
0.795351480879324
0.8492126229275202
0.923117237749504
0.9250412292033058
0.9129794542341422
0.8335436503670496
0.8027441494701767
0.6089505740039165
0.899556589359381
0.7850582318476211
0.7981801097479218
0.8419628456494667
0.7958779035654352
0.8858541795870274
0.9087287848854091
0.8420635128792613
0.8637689835266905
0.8147574003709834
0.81583638596963
0.8333945577034229
0.8312124979302236
0.8484698576770328
0.864157351764035
0.8281292002496441
0.8240896448772553
0.9635270608154185
0.8201204335258186
0.8191308326023613
0.92938110848016
0.7971194217328864
0.8539162320811026
0.8309864624936399
0.865883131344021
0.6738001115573524
0.4531856561803299
0.4719220972512739
0.8134442829345718
0.7657074709995991
0.9611946678075687
0.8468849381302901
0.8815940273701584
0.8504376403454609
0.9582512494711657
0.88249421539049
0.932023494961667
0.8994835444015431
0.7982877111872527
0.8104812676900548
0.8055366275953796
0.8051234569985649
0.8863094065746455
0.7973744974805949
0.8252654727495098
0.9283216570090833
0.8707238371586651
0.7742341348846618
0.972639615944113
0.7985077442820645
0.6879844554452921
0.7970500143256136
0.7716405005678441
0.8701634660788808
0.7681781842548155
0.9055119265704891
0.9063005796216391
0.9471036660830806
0.836281501183014
0.8936641557358316
0.8217370835341739
0.8135035696941886
0.8290257107723764
0.830873400636516
0.8765214879526472
0.8970767138923416
0.859533134039617
0.8170621910314281
0.8228091427384241
0.9646849343502563
0.857296790389043
0.887598602649754
0.8051179439213425
0.7440344202343795
0.8624126136507378
0.8358976842438376
0.9074723634850661
0.4273919426654099
0.5560631529206236
0.3468358405960496
0.7792360457420205
0.9860436486524575
0.8427678306582637
0.8401989965275098
0.8141832690329625
0.8815781620756252
0.884540793732724
0.7830272018323352
0.9626349407915469
1.0789538014141609
0.9148560674769967
0.889844734609934
0.9057458404462118
0.812981675374004
0.8161216550994401
0.8100759575465263
0.8087734010787878
0.9697994487944802
1.3015124387229626
0.7334616013240567
0.8329917696703546
0.8189540005964409
0.8344105664367011
0.825389601912891
0.7966224012465324
0.7202360791412341
0.817199645739824
0.7826153468960476
0.9354018310685528
0.8975315026367581
0.8173620042387956
0.8685846209483815
0.8328171350828104
0.8526308110893438
0.9403506607633755
0.888038481743842
1.0041779609666717
0.8761344220696055
0.8556916252189888
0.8967131325931953
0.8952742887676259
0.908877627774747
0.8653012997924037
0.8328828246665573
0.8764049874287779
1.009863871257011
0.7312305986782304
0.9082084868955351
0.9841365229360044
0.892298672353181
0.8825138947515389
0.83000097893388
1.084092470464109
0.5912205954304732
1.0208678269477784
0.3847829730298698
0.23395903962339795
0.3358737920534178
1.1018040715319235
0.9145600552536729
0.8428365429920738
0.9292983502364142
1.008208797919993
0.9091130141127396
0.9949094280515391
0.8677641480271728
0.8944568500114387
0.9606072029225879
1.0158456413937709
0.9709458768375913
0.867585682466828
0.7957130185624504
0.8369358236428563
0.8221264223022555
0.8155564707633077
1.191014430976346
0.9066845907263287
1.0051972980644273
0.8318472958485085
0.8850689836205624
0.8280440724009326
0.8645286170854013
0.7866001454272261
0.7251203555074177
0.8238012669989851
0.8117008433533189
0.8173219403606039
0.7879584214919562
0.8995440739042233
0.8521638285253487
0.7988705097644421
0.922101644684263
0.8570552938913225
0.9514492544951
0.8481360400446802
0.8633027775780637
0.8777735633988335
0.8535741035899592
0.8567321289159628
0.8284483874188618
0.8284902274103395
0.8666558559192696
0.8851283071379762
0.8994155508679116
0.8647638974481774
0.7490501691518495
0.8829721568063573
0.8268913750976588
0.8275350730554083
0.8665521462931102
0.8135790679459335
0.5931134964613703
0.12366587822786258
0.23189744887245478
1.1311014206064314
0.9532458827715122
0.9426723017610195
0.8680673067296507
0.9465398786827748
0.8633231700348946
0.9541862932782015
0.8837234032470815
0.8366647770006488
0.9372548496458071
0.9379832423395565
0.9179264297356428
0.8102153715556311
0.8108605524317165
0.8309341890220021
0.8259475281382372
0.7523875009130732
0.832524351277431
1.105353752378045
0.7299406542613044
0.8385285474307322
0.8595312013981677
0.8356287281972767
0.8346802765783689
0.9066827140976826
0.8353044900731986
0.8193359004392359
0.7815291851679634
0.8711732933932175
0.8114888346389649
0.7579091043228411
0.9897413312490605
0.902166289766636
0.8145110019241203
0.928578813396833
1.0783337653255005
0.8521281264476475
0.8621709982151671
0.894324681137011
0.8006512510823108
0.7978800593455978
0.8679135959705483
0.8294919761520099
0.8853787434197674
0.8200139218842977
0.8638013185058538
0.9424085500103084
0.9000194373459346
0.7894352907087271
0.8782350781349195
0.7787638475096992
0.8237157124306856
0.8254058733089151
1.0033703140644759
0.6192477984414845
1.0602421354413942
0.25068227712340835
0.2549435226817045
0.5225664211102946
0.9332507282123712
0.9625655657634181
0.9844089924202989
0.8939911960022331
0.9474071588464309
0.9078279090130027
0.8215082097534664
0.9547379611780819
0.9900322067273619
0.7395374469195075
0.8257498306955543
0.8184370313859408
0.8354915942097805
0.7611630008815696
0.7190012270247311
1.0950751281293363
1.4694870840514933
0.7354758476506751
0.8305479735227337
0.833684631816351
0.8454086700989885
0.8647453116266648
0.8161935249427438
0.8322547724084184
0.8162065864458474
0.8128615377330513
0.7815802025528005
1.044206551966517
0.729357557886919
0.6966706095054346
0.7911673337031999
0.9957994418719497
0.9194755634724362
0.8619947182128377
0.7531795541763674
0.9470283651557176
0.9625614102953066
0.9535156707944145
0.6879985905450099
0.8869493761912618
0.8050657901603395
0.8915002298320911
0.8478573442108533
0.8249601769560585
0.8918645366903174
0.8255053975915059
0.9667545946055599
0.9293253924800013
0.8754339796359862
0.7867328867721053
0.8617879724126901
1.1609068053707416
0.7990462578921183
0.832432030430237
0.8148513947169244
1.276719134883359
0.6663909330830873
0.9794269265629054
0.37428888291677076
0.3907113608307462
0.9459576380703687
0.9463642150572847
1.004536657692334
0.8903992500674904
0.9408962042820641
0.8903197101998127
1.1083359755520326
0.8967324082049176
0.9322019581609228
0.9131345025841358
0.844035058467028
0.8258437297423337
0.8383802821572066
0.8374247546546096
0.7762033277786012
0.9518341556823244
1.2355399140406966
1.3109298126936035
0.8447252317844689
0.887940636508384
0.8317797682241342
0.8522472742021675
0.854845485225801
0.8217836695378071
0.8381699968602211
0.8159177459981405
0.8492299821238141
0.86877709697689
0.7162908715078736
0.9225991356786469
0.958409070658565
1.107023330620973
0.7442301446487083
0.7114186866493956
1.0102692766077883
0.8501740113985665
0.9925326507362939
0.8411608883420046
0.9515550249847594
0.9381392305808497
0.9227633007354268
0.8509219191518963
0.9433593245563194
0.8023278079379923
0.883327397565196
0.8716905855575773
0.8203481405465065
0.8541670988959664
0.9265666035033314
0.9111380236820439
0.8094662887553058
0.8207309862845384
0.8363887637185142
0.8415861107696374
0.8187749440538348
0.8121749456367907
0.789926163902332
0.8788484764815189
0.7543578579540313
0.6104655916336288
0.37636897087280496
0.6284236872425114
0.9442756631819732
0.9459827295761655
1.0202798635036
0.927401857275572
0.9441609339134882
0.8320896616400741
0.9660235552727944
0.7439104288532916
0.937683751326418
0.9181138321257882
0.9166099974494734
0.8069902952749404
0.8907492565291301
0.8552916600289142
0.8187906392090067
1.2505397009531631
1.0103968041667108
0.9160637590485576
0.8702513160211868
0.8604038253111469
0.8346997384782544
0.8565302864622014
0.8554438612448787
0.8101123571349438
0.7580110196387043
0.8830859024004392
0.8238218574803078
0.9519652860013066
1.0192466605175337
0.7823987853035504
0.9815667811152589
0.6760412712148517
0.8881011780050828
0.8732393240585912
0.7531204549856976
0.8504086498248131
0.9419374620996724
0.8532810495321248
1.0374529486336768
0.928529029201122
0.8760850101692779
0.9395245707795947
0.9483094508966724
0.7981336777506983
0.8585276855825396
0.8944670708158934
0.8610163441806747
0.8241608282471176
0.8357908871405542
0.9137669222002838
0.948549989876013
0.7929847451894266
0.809988986162468
0.8281402588058232
0.8170955868153742
0.8644132381775163
0.8704760905287805
0.7999758654025518
0.794271630865126
0.919639744763012
0.6597274550835633
0.4914940028137214
0.40481286550797907
0.945570354327566
0.9474739159421293
0.9436773350997681
1.0985234307607612
0.9451636314066009
0.9612189654884588
1.0381841095829145
0.9417078635257965
0.8212919221965859
0.8246564920555005
0.8587583228198192
0.6780588698731501
0.9479382811397339
2.0992204897068256
0.8002052459368217
1.6291125508094553
0.9306588508472977
0.8598714171641173
0.8423000906919794
0.8310041017324524
0.8757474287920456
0.7791046203862204
0.9083044626377157
0.8169152026735282
0.8832856707555045
0.8548887409132657
0.9136255207377596
0.6136803987125443
0.693578905197881
0.934139355093356
0.9119324383822055
0.7017304048786662
0.9456324928743736
0.7844175404815666
0.9080622970666529
0.9937083885753285
0.9486709605339733
0.7990458184222851
0.7960933359398966
0.8588692034081754
0.8998194357570534
0.835462707560874
0.8165749752825592
0.9523563515834016
0.9446411375340498
0.9468139525469501
0.8340936460714898
0.8153999303817342
0.8684212170791769
0.8879054773185635
0.8205574417491217
0.6898043767493556
0.9799628175536143
0.8216645896013832
0.8018007745342428
0.7139786238771293
0.3951443349680297
0.8428974200113827
0.2767815007538814
0.9485038852234312
0.9461678183418398
0.944272404184901
0.9746522495782172
0.9469451930303127
0.907946159061652
0.7701637763084829
0.946635648694036
0.7870035814324383
0.82191598770343
0.825243003855155
0.7918160821038028
0.8672172662804366
1.0603624986753801
0.7429444353688136
0.6804542297728041
0.8728020822613023
0.7435663495576319
0.8130179193390971
0.85013017300684
1.0376557832438247
0.7645795732547175
0.8491564846003992
0.9052219708121235
0.987317537909755
0.9777904435870552
0.7849567848560886
0.7777657396014764
0.7690489458091487
0.886775030067969
0.8350561075210049
0.8587946907785258
0.9352358579578751
0.8965333597969437
0.800533239185551
0.7964333379069881
0.8544585689511301
0.888279466792057
0.8562584198364673
1.0017013989810544
0.9444948728038719
0.9452180307509299
0.9508240731155383
0.8073085586264218
0.8229424251625417
0.8347547951305037
0.8130521251444878
0.8074520055759342
0.7892606625950924
0.8205083073030717
0.7987228348725922
0.7616295995663864
0.19108784969775483
0.813505014532115
0.949534594553054
0.9489387293522338
0.9467197593692693
0.9515233261383489
0.9352242906693421
0.9436975167377859
0.951346232974376
0.827675834719595
0.876423669539015
0.8259636518844956
0.787072121887738
0.9018680679139892
0.8337264916267354
0.9110355096786406
0.755894904829972
0.5446931494495779
0.21671159064848977
0.15231891346372997
0.8193020589034254
0.9481789255722896
0.8440103135731265
0.8271035820518295
0.9355063295930233
0.9697904952552765
0.9157637117005805
0.8474654620898248
0.7658262964988558
0.8420983957080366
0.8581559285599273
1.0086188271509953
0.703639158892641
0.7804244229960431
0.9764581600753733
0.8168138202405548
0.91959386306156
0.8731534522004836
0.8142803431037771
0.856324944370919
0.7994178469172093
0.8060877203009914
0.8069758452279894
0.8584912301381541
0.8986528229540218
0.853832035578435
0.8827413980707942
0.9423805946118743
0.9430010287548289
0.9503122573288219
0.9483848187109175
0.7915071969519465
0.8574734424054198
0.8808663897844364
0.8041655124846487
0.8361789428648609
0.8407335792838725
0.8126764979870038
0.19150680342939844
0.3540846523286015
0.7661108066916417
0.9479066289898884
0.940015898489532
0.9484077341795957
0.9214342132487552
0.9659804054109778
0.9199968846999345
0.8531254253651455
0.7817129307007629
0.7551675175827759
1.040899676849366
0.955253424747742
0.7774576065936163
0.8570314960076787
0.7453267076636529
0.28893196056812986
0.826508286345839
0.8272731037614763
1.329961845420386
0.8373028922765858
0.8966166968455548
0.8802481368166291
0.9102954208614745
1.0426379026346055
0.8357022167577497
0.8639836613163882
0.8780743437379666
0.7172974251010037
0.8521778014976571
0.8472635277264342
0.9996980074002578
0.8245145240074314
0.735991282783639
0.8082417707929602
0.7800651825307597
0.7400724569657233
0.8849758345723331
0.7958651876785489
0.7980892820473273
0.8010355224398574
0.8147558391533571
0.855818877194091
0.8505300440662539
0.8536408490503473
0.9038495183592969
0.9310352569049286
0.9315286932493971
0.9185641547087343
0.9474570359101699
0.9511312143348869
0.8440362174005419
0.7806705441282987
0.8096908779487239
0.8231646198320522
0.8625363792811319
0.8201313722768171
0.6360624002534755
0.8416922958909836
0.950685161724593
0.9487126754229462
0.9509222281715154
0.9477132972338448
0.9462750585317861
0.9108885678328176
0.9330175402429404
0.9314731438422335
0.9472323391356444
0.802601545373716
0.906837943408977
1.0159272372976862
0.8580783318910767
0.9142662491799174
0.6176687896893951
0.8436830612543158
0.8405411072011687
0.6174192584006108
0.2451569466475042
0.8630942725036062
1.1461098229828905
0.8324266880407041
1.0923585407060779
0.8532435590594031
0.9506330316334448
0.9306122715105568
0.9907925358578472
0.8478799262035872
0.8758771336748825
0.7415017642004387
0.8500416288850299
0.9878482310869869
0.7602909133045065
0.9373031558846062
0.6375537361732213
0.9328564511101843
0.8610126046101376
0.805953988564227
0.8003501551867903
0.8022389312644396
0.7994042172075078
0.7966762711138816
0.7959156709563
0.8502635776292525
0.8773142823850543
0.8552179112885665
0.8769625851427062
0.9206285994337584
0.9337680932410641
0.9294431404491871
0.9645523020844364
0.924163081319789
0.9578091255136335
0.8629749150589732
0.8114362072776586
0.8877713949775872
0.8727737316589379
0.886761974674891
0.8613055884599587
0.8975456297196142
0.05740820735189668
0.17741749860605116
0.8170506666221036
0.8033449651136951
0.952924106022984
0.9468219332914998
0.9326506723629396
0.9399147861919831
0.9232856508579828
0.9494171097845888
0.9394522613991859
0.7808903096526907
0.8492347002682192
0.9188334543782646
0.8650059435503512
0.8717966467994083
0.4765280349737975
0.6476253828304795
0.8651854139083807
0.8476378087666533
0.26019719561071525
0.19811821158514686
0.8256836734075915
1.0075816330886882
0.9612866367616911
0.874489226877849
0.8944713687354445
0.7900114255468802
1.0733693428169542
0.8619317581379746
0.9149212177973765
0.9462764521547261
1.176198374678464
0.9611977209558404
0.9410030117321532
0.8354943017362547
0.8001369469645532
0.7994681475205829
0.7943741961029644
0.811029009672786
0.8690699754506269
0.8610474024226883
0.8826451145203057
0.9329724243234745
0.9264867087096388
0.9407475603743913
0.9228554197269908
0.8468064062498958
0.8115269125604045
0.8046003238323558
0.7948731161482658
0.8091978902159069
0.9027636988954876
1.0231234671910878
0.2469098739022366
0.6237754677188615
0.8026775171896596
0.7718888864365289
0.9367621652044826
0.9699623721821915
0.9447734308997991
0.9718155427596895
0.9435706274312307
0.9497602194697227
0.9210318131814051
0.9229360742389133
0.7332996483988253
0.9071681315663596
0.8614123964211794
0.8960448500772388
0.8580673729286623
0.714306616854023
0.849381585546288
0.8467880141736059
0.8295753292306847
0.8431996954280555
0.9397914011157364
0.9921744497333691
0.8448261710503776
0.871779149234499
0.8949770397649263
0.8809212990131121
0.8590570430652411
1.0450179835691595
0.8419839771255399
0.8279598800004615
0.7993802665816341
0.798057944095638
0.800916373966264
0.8061597978583284
0.8872515269161974
0.8891160932560818
0.8683453773308334
0.929054005893578
0.9315854032229625
0.922120519438578
0.9395216616123062
0.923360765926471
0.9244077761179089
0.8082874208156081
0.908646952359107
0.8034063339253231
0.8180657408567072
0.827891748220896
0.6985995052639972
0.8585274151261608
1.0412893051627528
0.17060720294959333
0.5567728274604173
0.6539384292723853
0.9857086093962003
0.9265550783444464
0.9257852965195221
0.9266811160506018
0.942061919383123
0.9230919594435175
0.9434050913331093
0.8986030416978017
0.9008380544949475
0.932636600615829
0.8519380540333185
0.9785537933122671
0.8607429359685964
0.7907804192314586
0.8508397511827067
0.8576462621974216
0.7947280004467965
0.9728940007343901
0.9443190046689021
0.8574949733248056
0.8623859185116097
0.8440818359492233
0.8910851275176025
0.910963806051885
0.8529598012009428
0.8706148851508486
0.7995210410348702
0.8141398944415535
0.7998558469934074
0.815708813673679
0.8968784570937516
0.8230237465584738
0.9493689106948465
0.8883552138356641
0.9645613918025091
0.8811831976324445
0.9251559969090801
0.9223372749490998
0.9264277458828732
0.9003047461549044
0.92362236617989
0.9277722334539829
0.8225306075375373
0.9032727130871772
0.8518009809623337
0.9676090389897329
0.8163668091897366
1.2734940145343678
0.9535387401975871
0.8296357963457677
0.23261059302995568
0.5815074222041605
0.7062663565088574
0.9607692830067595
0.9338983223845266
0.9241200411390008
0.8997272388382339
0.9283700850721271
0.9276836065188035
0.9339264366784433
0.8310582033943895
1.0075231382586975
0.955010230176721
0.8487934673710918
0.8300905090945563
0.8517943273848798
0.8393284869166652
0.8845020616441513
0.9138817033195117
0.9191831037912426
0.9845734311895097
0.9093759958698142
0.9033221797657225
0.882611719519866
0.9720331417506156
0.7478856619762214
0.9633181535649499
0.7991597154806004
0.8042000274714757
0.8185548704842042
0.8156847114133322
0.8138248643136988
0.8745343680226666
0.8190307972622953
0.9221637454185933
0.868757917388556
0.9336591227950639
0.8914295679640124
0.9296303022293835
0.9216048992333027
0.9250631029008903
0.9225998746209818
0.923146904170045
0.9273364866256788
0.9263301029715595
0.8172472094353793
0.8537436182776502
0.9879026405008183
0.8237502071742469
0.8372832335317234
0.8558141094750326
0.2048346796245535
0.22539687617875256
0.8599879984987391
0.6928838193074192
0.6622064494385893
0.8888340485684487
0.9329344873153004
0.9296587059239205
0.9309694408911355
0.9297594483638868
0.9301682649588675
1.0302498182362902
0.8891412973107976
0.9183412231118776
0.8605665296750803
0.8271148590890719
0.8681420653142597
0.8827995755935364
0.8921570714333358
0.9428844622927626
0.89396819315493
0.880354535464018
0.8880997630006061
0.9144299382823999
0.8954892454538127
0.8395517499391709
0.8782454809119624
0.8411861375680693
0.8877197740035474
0.8437115037841252
1.0180224473488932
0.890739049750428
0.9057747922940069
0.9419226054113091
0.9954482628632565
0.9207813397211264
0.9216481692824223
0.9341496006707253
0.918526975044824
0.9315559128924238
0.9250831925810904
0.9200535035858948
0.8160498447577625
0.8456802385264747
1.001019435327259
0.8682729565882449
0.8570537768689833
0.8946709080852223
0.771080408702102
0.18022841458138603
0.2688818088773075
0.7108994554991998
0.7256275584949299
0.7530070559380865
0.8489909845655034
0.9270228853247172
0.9249566008461448
0.9246226221462135
0.9247948609394215
1.0585437476990107
0.9492840243091675
0.9317611857669597
0.8175224299130043
0.8545253646507639
0.7748118004096323
0.8582073981937853
0.9663483954825964
0.8939869641472702
0.8643974489364721
0.9014157532413796
0.9008786785233583
0.8766115872842881
0.9219739697460483
0.892834349118
0.847111404245601
0.9776095926039091
0.9327895854756116
0.9839263712227064
0.8711349180028727
0.9016134732105483
0.9363779959071915
0.8400852149526118
0.866276212400955
0.9263807269678862
0.9189170386365887
0.9126118111451424
0.9261015555462689
0.9293558289032782
0.925723573429054
0.9278163034348151
0.8621899845099089
0.749402001523786
0.9302034067403012
0.848276207373335
0.7880757969436801
0.8053780431932539
0.7720920315928989
0.6126593887655929
0.7340784354951098
0.7481273657576446
0.7958655424446758
0.7760391585533147
0.8266212561021118
0.9323926089401353
0.9280531652835564
0.9245846782009822
0.9580080253955767
1.0567698315770446
0.8642681885906762
0.8795590945599233
0.8201318366242164
0.8627444916588932
0.9434751058592586
0.9068837203502321
0.8412824674117253
0.9063502521122105
1.1323498687540539
0.8606891406884671
0.9051929216023517
0.8504539913012928
0.7890919473747747
0.86744039322236
0.9071134612640418
0.9153071991552812
0.9611040720300322
0.9453362054992644
0.9421529160229828
0.854216146125054
0.9407004033163056
1.0068670313122075
0.9219910933367078
0.9240479195797221
0.9123152313753217
0.9133218325277046
0.9264873407116804
0.9237246829987388
0.9123527543695671
0.9188559063285306
0.9176459155911966
0.8221096691886367
0.7636651468585464
0.9675276242628856
0.920204584061612
0.7549455683922364
0.8062546847988348
0.8129265474893508
0.7549770019413257
1.423359527716827
0.8930247814085438
0.9026892487885918
0.7650468344759246
0.7954357851398063
0.3001041420638771
0.9270467882031835
0.92607667204387
0.9278610048724887
0.9353701216166584
0.8893344578232829
0.9196888795611707
0.8515248671281003
0.8013256133558787
0.8619521552455969
0.9343930740057435
0.934504570950995
0.9047463398051822
0.9019992456648422
0.9824156065133061
0.8818674394784067
0.8703067817296845
0.8449483384605124
0.9441175744116218
0.9482862364423592
0.9465268679002232
0.9455594550215665
0.9461768141224149
0.9500548664864636
0.9406529344117235
0.9291586134186692
0.9201794595271313
0.9227104817426705
0.9240227861256597
0.9232485423871787
0.9196253090008624
0.9197039105104846
0.924611606022479
0.9284185072418524
0.9229609939126173
0.8046800528152098
1.1117549067734867
0.6944216275055016
0.8838049336688343
0.8819708866621963
0.7966135372473457
0.7829628415415595
0.7890799551579043
0.8146469643680413
0.21254559870891004
0.5282287893134645
0.6885155090627169
0.8012254589425658
0.9260747190860141
0.5880080381910879
0.8069517857606822
0.8327879254501933
0.9267054728911785
0.9247172666681188
0.9288929209793979
0.9412382720550586
0.9897115227704751
0.9125930652805244
0.9637725942010034
0.8657139315407448
0.8704357600255956
0.8814770345660924
0.9420137266052632
0.9470602314801778
0.9519216868615819
1.0545031930400728
0.8334872292588646
0.9532849816711342
0.9482040958838622
0.9462106128145281
0.9466379284705684
0.9469309196131828
0.9209158925662873
0.9468300989544511
0.9310354954283583
0.9213131791377884
0.911044469490454
0.9224302917152186
0.9258190453243283
0.9042951603172579
0.9317835221833642
0.9125931988541166
0.9191628719479685
0.9228830429167211
0.9282627393205289
0.8089847296866348
0.9035421102006987
0.7588438478801346
0.9211227719203011
0.7781763195452595
0.8204446674190996
0.1337816996660495
0.806063431097404
0.4292522868080457
0.9010578625233622
0.8771140721089956
0.7482627098469897
0.692305677253009
0.8130511956567527
0.9254578091797561
0.9274671047749341
0.9314569887566849
0.9162268623185348
0.8662621862336407
0.875761204260056
0.9284219604084726
0.8817356382983936
0.8876463992767297
0.8533692536710057
0.8805051561033909
0.9489433254138118
0.9040895102059195
0.9504382406954165
0.8892432194865957
0.8045447715132276
0.9483051689166384
0.950012473883166
0.9474592809358383
0.9492849402122595
0.9479022655346728
0.9514649194726066
0.9908904705292461
0.9374931015283412
0.9356048586165385
0.9420368468005111
0.9215487412115475
0.9220137681351451
0.9244057824193982
0.9289409684075638
0.9492078645827043
0.9225654848388514
0.9324050361671459
0.9245321962479753
0.9251063827875452
0.9530016987240871
0.8934979198149497
0.793534486280861
0.8349391125838682
0.7977121555292607
0.5212008559840402
0.5153907930591228
0.7239433526746741
0.9484266050215261
0.9145408852248395
0.8287999491924289
0.7419719097244478
0.8093773476002255
0.8105050297952496
1.1139827388664683
0.924873571087263
0.9266840167068703
0.9255452183409285
0.8726597783888747
0.9116088856132942
0.9431148627855319
0.8773713630917459
0.888298746841549
0.9646994131962987
0.8743957599957101
0.8967491293952374
0.8898932997183302
0.9437682266493934
0.898873566812899
0.8281304380098145
0.8077867779920712
0.8087565531829657
0.975998957901829
0.9461024612705863
0.9494731259261497
0.9469756800948977
0.9493384452308282
0.9476694991456251
0.9796728969438963
0.9418019246066711
0.9507685193377684
0.914195974342476
0.9129163047095595
0.9243357946506733
0.9235444424717902
0.9159691631558439
0.9354383583931754
0.9206623157990135
0.93869482693712
0.9250854191639641
0.944821181785678
0.9185477148273515
0.9257127018073144
0.7988949678355535
0.8406878854966414
0.9057868698629723
0.9896560526403892
0.3288697159801132
1.0894631644423507
0.6761411472363991
0.9122979709170124
0.9326672200869764
0.8205652495057293
0.8498917915384443
0.8001162918268897
1.086167755437528
0.9257391333611557
0.9236729065211514
0.9284585007800393
0.8816871909481703
0.9023807640421163
0.9604766130970717
0.8994882770502712
0.8797172359002825
0.8927791368131415
0.8743749612799359
0.9269717764812233
0.9309775045553197
0.8384891793422077
0.8173279829247578
0.8046173016713603
1.1895433538758604
0.9464314338106119
0.9508532418543052
0.9492077509013268
0.9490568370941946
0.924276318309098
0.8974704742001801
0.9281881260048683
0.9343885760266529
0.9244227246548118
0.9228967012254266
0.9227977178575913
0.9203808507981165
0.9400475320498605
0.9309088454470765
0.9210721347515243
0.9131858657496666
0.9244868206474395
0.8276724197422789
0.9084483209816725
0.9256327496806044
0.7962122849234748
0.8637685697159766
0.3916029302607751
0.6292865960423419
0.6714759654779257
0.9740090105428056
0.8096395166228919
0.8219146835962936
0.8331780593674193
0.8991708379597579
0.7952461230128268
0.816342295309699
0.9240119223349949
0.9266999635752827
0.9220438147920457
0.8998125831687391
0.902539781471927
0.8313557655509491
0.8926004608031787
0.8217331221782637
0.8282321751530844
0.9477406727733247
0.915915888396663
0.8969554253315606
0.862123951003054
0.9259280275222926
0.8025373263070866
0.8268350924498015
0.7832513705919062
1.0004001167134082
0.8785429218528743
0.9260462736569719
0.948951477563471
0.9469250118391368
0.9293742444698179
0.929465625655844
0.9367272470070044
0.9312309943433162
0.9300273418745825
0.9169559053131934
0.9244527358251076
0.9266651572166398
0.9237016238402386
0.9213367322153395
0.9288833970448847
0.9038041297930596
0.9259087635548029
0.9297143934441802
0.9091843675816524
1.0207885021507344
0.8394285347586926
0.8298653712698871
0.8342143280364226
0.8477909592546937
0.7367783220153779
0.7581707899168869
0.9409389360512472
0.8424313499468631
0.815993093637994
0.8266679009500332
0.9205930978572796
0.793550356038149
0.9166984359845184
0.5206468936335735
0.9275335597197997
0.9284159113127674
0.9606231842631261
0.9188785501864665
0.992276321271743
0.9681261033309619
0.8662748051666427
0.9228021323884636
0.9114767127980101
0.9447511331647431
0.8648707273869424
0.894658364867573
0.8666787634580678
0.8643241135005932
0.8763930945067558
0.8806083273207711
0.8751755662641243
0.9399390435017485
0.9442475928841987
0.9279885721305197
0.9238540044368249
0.9371670060179745
0.9386503168156058
0.9324316186346479
0.9671572302083318
0.9315177727131921
0.9232115762003396
0.922873568601873
0.9237734677757301
0.9257601496167529
0.8992274230443587
0.9266742567542717
0.9119933076853459
0.9249652925856713
0.7771124004623049
0.840863871697562
0.9532365377386463
0.9147142231171045
0.9205527362035238
0.8828317338811119
1.034549082710283
0.8529998998832207
0.8704631513092198
0.8958564769858771
0.8268547321939126
0.8745444392087274
0.8286493427905977
0.7694732011025041
0.8930688868306128
0.8280075552882179
0.923807368485918
0.921215573370479
0.8844123958754389
0.9642191170180251
0.9522309484821988
0.8802979855404264
0.9015576776055091
0.8706692673391127
0.8962830219846172
0.848979720873744
0.8367935454707177
0.8909650077898453
0.8761005082687308
0.8913716693361537
0.8836508031832628
0.8472542119007846
0.9529227421676966
0.919822765591581
0.9578012432997856
0.9171494821671353
0.9107511868383098
0.9248818803388259
0.9178405076759018
0.9411121076041865
0.9352775217112835
0.9226265559036511
0.9166426847825359
0.9237905418683986
0.9236213442981509
0.9181308336457504
0.9436065980140936
0.9279711214428624
0.9302825695126423
0.9173609047968454
0.8784280339131155
0.8433590735562683
0.8107023764906047
0.8381058988248375
0.9178809337000733
0.870506541782699
0.7167284590223246
0.9372094546964754
1.0238218953400096
1.5394088949518838
0.8597715640414523
0.8067246798557719
0.839483408784898
0.8438522310679547
0.8450871248886093
0.7682974486665851
0.8630552967754955
0.8771391266606093
0.23202089615306798
0.41128528505716827
0.9217307907549053
0.930443622357694
0.9407842045008533
0.9197654993456608
0.9939644864284525
0.9197263493435689
0.9111719377959826
0.8787979726933617
0.930430173558108
0.9657279851168551
1.011481637970779
0.8894336383357732
0.8536712637560612
0.8251043868670751
0.8447430832543125
0.8669363415864114
1.0058331414323183
0.9504606917794705
0.9349971842401414
0.9191831430892232
0.9245107916422476
0.9269597201737831
0.935585629080033
0.9313418857360656
0.931250679560993
0.923456559895087
0.9245094695002324
0.9312060718503594
0.9063385911788036
0.9236597216038184
0.9086398385931049
0.9279651990235206
0.9396824689883172
0.8330311339926281
0.7623456429461896
0.8129659199416895
0.9026650168125976
0.9772807210492581
0.8557263565249149
0.7335094044376803
1.066807201830569
1.0235558094266044
1.081775083372305
0.9848236966295104
1.004124659340109
0.8450919230083127
0.8229047850310977
0.8326842860102303
0.8195589390946934
0.816395171356466
0.852968872118114
0.39586407198129436
0.9238183100172795
1.0260903311472243
0.9429882477774951
0.9063365249999056
0.9522593650531939
0.9457808100995093
0.9453773208786771
0.9254230591669512
0.8991037549266986
0.8667847508934474
0.8441972087089923
0.8039777198672473
0.8194385682698568
0.8787022612692611
0.8899289914568196
0.8891677517051053
0.928626161398212
0.9597254867163849
0.8580511799455647
0.9235948222765912
0.9356429835452276
0.9309136076614666
0.925329123747669
0.924533207352379
0.9214080773285399
0.9327316659502299
0.9496333352559027
0.9270439733735065
0.9493905910275504
0.9348297120638318
0.9228285134577693
0.9489013729987505
0.923007553998609
0.803887064221053
0.8544901520180639
0.8078368010280217
0.8705027798194362
0.790783875988734
0.7872780814423541
1.1208876851133196
1.0716522736796998
0.987786372108597
0.8402845693287756
0.9319772940112655
0.8525353412557714
0.9892670482456056
0.7006874575555846
0.8588494295299007
0.8260520232003501
0.8051094136345532
0.7974332008480658
0.4240379599394385
0.7911413396006648
0.9524598013269243
0.9624671442758427
0.9168931192441886
0.952257241848715
0.9568702574851775
1.0057559684003925
0.9328896750428552
0.7852236626179371
0.8128473642071473
0.8495308870133937
0.8062036992284795
0.9439198070345008
0.8301963914703739
0.869040373437786
0.8973808752204238
0.9055739077995025
0.8688386399295558
0.9428858310103972
0.9194476838666328
0.9557282030001816
0.8818965648784909
0.9086463217735975
0.9059593917371401
0.889308317736523
0.9080250114059802
0.9443627623031629
0.9458418304807507
0.9347945152240492
0.9227949896147966
0.9208692716295904
0.8929499686414539
0.8162484149451965
1.0260260268974257
0.8687347877206979
0.778340320340552
0.7660535824285025
0.7986979619276409
0.7030669728458067
0.6961056421017234
1.0282218947116224
0.8423720365943067
0.819767128091703
0.8377045719035336
0.8921805772593896
0.825732598265889
0.8264501382621181
0.8724003370746874
0.8528416754542069
0.8288864544692086
0.7933649266313685
0.8325765722933574
0.6796276799705032
1.3415865348679756
0.9296006432314852
0.9520104641884439
0.9286151702530548
0.9488488411051961
0.9487664483653274
0.8182185512468374
0.9400143386591812
0.6718292477367792
0.7997556543274745
0.8450388847054944
0.8254241506369122
0.8586376275248808
0.8718219037418143
0.8679831993081715
0.9333086726236637
0.8845702979450957
1.046504856240972
0.8955621494340191
0.7428912064348042
0.9538161292434503
0.9316471191400774
0.8657892133306848
0.9748488387843395
0.924856324275283
0.9325180951640183
0.9795988345676835
0.9038500854068771
0.9749725273363846
0.9329659400815316
0.9636579474650088
0.9250550930243459
0.9511412567528732
0.9433366034389614
0.9865962651142071
1.2079234625171111
0.7982892682053253
1.0085459802052574
0.8088753773244813
0.81477924145601
0.7897996777243188
0.7454658359744014
0.8897117925046567
0.8907314089680514
0.9058222476413773
1.0030344479578006
0.9041608210072759
0.8928748157079119
0.8421763673917256
0.8675372963778067
0.8256497553877862
0.6000135175240893
0.5290872497504641
0.9061994851061563
0.9019877014678771
0.9488979147202016
0.9665200806107355
0.9738579295660602
0.9223338879619613
0.946316246312888
0.9500569655184802
0.8554392424153759
0.9502391564128925
0.8108542027400877
0.8629622398173353
0.8679141403376571
0.9325978866628936
0.808657684773516
0.9397802377492944
0.925806362170488
0.9406780033717723
0.949682326093522
0.9344813039937758
0.9548959250485678
0.9196524657716405
0.9158349834277352
0.9286116300487008
0.9547741892456082
0.9627758628088293
0.9777168104375878
0.9310292361331738
0.950513937512324
0.9513843054359773
0.9180658857854385
0.9318182256876976
0.8870967591046862
0.9303526925874652
0.9153012060908914
0.7542606555396856
1.277380181415939
0.8155783346469984
0.806055750509603
0.8711605473576947
0.9991781206438071
0.9588376624212014
0.9863293245192155
0.9752188232928308
0.9974140199586607
0.9031665788433995
0.9014196457734435
0.8502872298235022
0.9146593981393276
0.8480560018494554
0.9197269241426987
0.9000306432122899
0.8732074571789809
0.5783392157342584
0.5426346392927861
0.898246336516926
1.0999692517751725
0.9135000990883221
0.9210415150391107
0.9519997635010289
0.9008811411477734
0.9149388377843497
0.965824170580057
1.0101710826304624
0.9505276052335397
0.9526082340696738
0.8303690664656581
0.8555399795019265
0.9347629504270885
0.8988562399670004
0.944032066743992
0.942690007004819
0.9267477948353132
0.9382811522361818
0.9376903974187829
0.9273689338333706
0.9139605653200686
0.9355277377894757
0.8961460479419348
0.8454052554294317
0.9497725776959122
0.8721305042416798
0.9459391801197764
0.9326899331281563
0.9278734005448653
0.9331575470916146
0.9502708332759323
0.9190953972422458
0.6286587046031854
0.92698322629074
0.7365859218641776
0.8633107995158901
0.8198250849779649
0.9029525120790314
0.9083359094868086
0.9554445473606731
0.9523355073872127
0.8985163282746587
0.9876733157093277
1.0787923950578182
0.8501566077501426
0.9309561326507244
0.8893483687733553
0.8272932969687947
0.9052813721901245
0.8969728175693892
0.8859605197817862
0.31424785066713673
0.5657407071180538
1.2622500906300664
0.7863330247746172
0.9860473888772109
0.9641698393316767
0.9591744166253888
0.98680680503971
1.0478914206498322
0.9188721430515672
0.9506488511681228
0.8270350838025717
0.8961504153991776
0.9388623532409812
0.9452113655677771
0.825681793806828
0.9373282426525729
0.9427565178590636
0.9434933018878999
0.9399152307892439
0.9413443684689579
0.9451500093660804
0.9423978073361798
0.9404703125894939
0.984608833064933
0.8513013009568444
0.9058573920168903
0.9782152028451992
0.8341228448235876
0.9265772577753812
0.9382705254030675
0.9672940358381117
0.9486091849069902
0.9128348718926373
0.946014339811904
0.7815699181876713
0.8421722941444131
0.8293617578570007
0.981678877873116
0.892228191638077
0.9287532556073234
0.9852732421924432
0.9429068900479927
0.9491456369911216
0.8561697274916807
0.9902234579570132
1.0919291401926103
0.9570335360012117
0.9278011973570369
0.9641365387955847
0.9168507786592932
0.8531002289098694
0.988651059038913
0.42810294101177204
0.6013238960932711
1.0218768369141553
0.8829285363141458
0.9442523800599216
0.9648711124317719
0.8666703497407271
0.9725099150888099
0.9829608710855975
0.9112663459726582
0.8879634776434066
0.9727858180079026
0.9692293946394108
0.9543129290309763
0.930790710631858
0.8937810046430139
0.8445490876432861
0.9462811387463453
0.9424759946989171
0.9995837442870333
0.9463989054219072
0.9405186934949188
0.9424987720486773
0.9384566850897827
0.9475283436359924
0.9281061027221127
0.946647880218529
0.9347474504156446
0.9526671379139581
0.9804387191956675
0.9197979552304003
0.9665278817317452
0.8709670011084449
0.9096821025499595
0.945299232614361
0.9475029870716525
0.904348861990606
0.8446056320742924
0.8525030848666088
0.8402869392041417
1.0014128609130588
0.9659276696629082
0.9470319524009164
0.9100631086305749
0.8622747836897422
0.8701676638927776
0.9292248465017384
0.8398654968157243
0.8572600234589729
0.8636758217569731
0.90752492179563
0.7792587956155363
0.856715021396824
0.18699515092080402
0.5269439511891334
1.0691504839629524
0.925619012355095
0.9518362232965341
0.9872087764703558
0.8722704024055167
0.8290420268256476
1.0883696993780902
0.9217026119111591
0.6827057872843787
1.0439197518687642
0.9304691829996703
0.9564634499907475
0.9781014904390185
0.7908416082173655
0.9261334551899313
0.8730103387295619
0.9413944756725356
0.9539206204138262
0.8692980520150344
0.9202092877403525
0.9414595104181231
0.9435496465779214
0.9413049134330237
0.9403453343188521
0.9306529857491653
0.908295223406185
0.9271718546084686
0.943188412133861
1.0896058867260006
0.9160009905916522
0.9740584851696606
0.7568794076292011
0.9804145262702125
0.9258321399706528
0.8707380876440296
0.8521586216046398
0.9521454764757665
0.8432106164882486
0.8992395995900533
0.9227549814298225
0.9534361355617644
0.9656298018868823
0.924045248098868
0.9401003707347796
0.9390189270188097
0.8437555820316026
1.0130924245471387
0.9007439390490485
0.8781578685272834
0.8278691325827043
0.8333368828673166
0.8273669604938352
0.19314267825104442
0.8635065648270587
0.9381870010263752
0.9665763729669359
0.9734752212149146
0.9850418484735123
0.8125180669989152
1.0218028053364263
0.972114091136165
0.9694745596733813
1.102079693252785
0.8991026469416212
0.945896546281465
0.8720697947384708
0.8156599609668809
0.9428669663536697
0.9419499127252265
0.9357003622572276
0.9316391763930546
0.970689799207307
0.939872795569684
0.9379321130629037
0.935658032262455
0.9526485611711044
0.9313702164208438
0.9469939982919378
0.951875053408313
1.0067685728251303
0.9787026797132935
0.8713512071704932
0.8528263762048701
0.8173316097939962
0.874665184854508
0.8143642472444383
0.853446349131779
0.7859635726712106
0.9917231781903991
0.9246141273440408
0.9428034566833657
0.9267735382966574
0.9573567816604801
0.9429855402057776
0.9548064435529149
0.9202594925874732
0.8769918029393631
0.9474799180611566
0.8329447704719485
0.8229604691744195
0.8234890538992228
0.8274332333675887
0.8438522016848491
0.19659787503572773
0.9512265299224514
0.9569961629656364
0.9619887637669694
0.9559345234664721
1.005675037903676
0.9307523318240664
1.046873361406175
0.9342942351897731
0.999902460582508
1.1389301652870907
1.0242278143683878
0.8948798498144698
0.9625996565253432
0.9446038920475148
0.9455363054580671
0.9360454287071762
0.9664715472728884
0.9371168814775029
0.9476067066726986
0.9403892846898907
0.8727382682924025
0.9443650751294836
0.9337250098629286
0.7720197591573158
0.8026852229245199
0.8107429945122843
0.8629708776171672
0.8157691133118639
0.9475016334063823
0.8129979504983782
0.8042484647775638
0.8284974087064758
0.8248525170052339
0.9915854078852815
0.9111092599413195
0.9382138848137503
0.8749094912367705
0.952040576616944
0.7937669063676964
0.9209375845144809
1.0028946904879934
0.9521990674578346
0.9066254835485653
0.8995932449529611
0.8188878777594251
0.9125645633381219
0.8242896783081848
0.8318918479734962
0.8342572597956419
0.7533533893685508
0.8729762770153913
0.968026730106846
0.993408317969868
1.027661600811686
1.026181579954905
0.7117691136265304
0.9088475530849439
0.9755696848876024
0.746209794385995
0.9418142806546115
0.9304216730141804
0.9430240354279722
0.9424015381474025
0.9347289482505241
0.9585974495630016
0.9441385979693443
0.8988881520507582
0.9494393516970477
0.8094710089243463
0.9425410145536696
0.9373760754429372
0.9457963907798439
0.9807880177813347
0.7941397816687487
0.8165629759973927
0.8104928809039663
0.8243407027884436
0.8581658922666414
0.8112557450752372
0.8128177781498389
1.037150835389781
0.7450440735966414
0.8253530704221224
0.8441776253733397
0.9437785178432284
0.8804805280687431
0.9673166424251155
0.9534460421812433
1.0200432512923145
0.9395353823094493
0.9444744101904277
0.8860409943931625
0.9967605796794462
0.9249657449760994
0.8367454971486208
0.8876915090393569
0.831023052639923
0.8331323443692048
0.8207786301917797
0.14342615031227526
0.6647952101992485
0.7040133741628264
0.9449097058717909
0.9717887008853319
0.9166022637060268
1.0190994693231996
0.8394164031654572
1.0269307517221526
1.0522462537555943
0.7693643296693117
1.02906145439317
0.9188143140842074
0.9438938687195315
0.9401266922987876
0.936299509666225
0.9497843842466752
0.9521199847333958
0.9541264268506707
0.801023547749486
0.8416967135988765
0.944568674171576
0.9422498205254345
0.9389407157885183
1.3052947088488611
0.8068866074497765
0.8060667923006088
0.8600098283110608
0.8771953528269502
0.8001803729942514
0.9038503029909584
1.407446569070315
0.8085647725440728
0.8357233944886766
0.8248769133238842
1.000420042993223
1.0365371307682656
0.9462774363216199
0.9473800171968937
0.9490146349199033
0.9257428282872227
0.9294099504206831
0.8892781060101119
0.9366909640402414
0.9416319259059918
0.9191442833616787
0.9145366880860026
0.8146268301685723
0.8209596295856876
1.0178734421562996
0.8120076947532202
0.8193810244051848
0.8257549906643658
0.2508609866938752
0.5312140406446929
0.7583397943144541
0.879850265059593
1.0149299715044215
0.9179156441356583
0.6732187519973611
0.9998177654838868
0.9668013460516698
1.0011539831712633
0.9961080013841259
0.9204892122685633
0.9431961898746029
0.9439881922011272
0.9453851450844369
0.9347417220277197
0.810667093203679
0.8155307662266148
0.9412728115462836
0.9399554839757985
0.9435710705524288
0.8616161765217939
0.8184979536539071
0.8461076540201832
0.7967461609399739
0.9209423670686708
0.9017621088742663
0.9993850787702383
1.0749257002299768
0.9177839906655763
0.8265189413851969
0.9494118267359319
0.9596922852845851
0.8916142792068065
0.9473074325848834
1.0522326034199372
0.961291419701452
0.8889861638089831
0.9491190306226522
0.944991997064842
0.9633321116520057
0.8477086197938827
0.9346297470899629
0.877265453427908
0.8199615892873932
0.936612856056325
0.8233311730654742
0.8122719275207996
0.6158916081288741
0.588247799708017
0.9383063312342736
1.0265409331630602
0.9356500043579488
1.0516755356262744
0.9497437182417906
1.0649510538791402
0.9685347424651765
1.055640716297256
0.9480436359322072
0.9462881611641876
0.9413095609730829
0.9439261376321285
0.9687211748524882
0.9376991425764853
1.0344145214201297
0.8078837283886603
0.9448481764283239
0.9482481067875617
0.9324868309551851
0.9806014610056248
0.8262176528694786
1.039223938925656
0.9694953073895765
0.8621084914238566
0.891240428838437
0.9075924692487848
0.871927511010418
1.0680389149331324
0.8850295041952468
0.836309959084555
1.0305491628692258
0.9271749510332563
0.940689558339425
0.9449718577945534
0.8432608583176865
0.9049629654226508
0.9411911076671542
0.9440616755882877
0.944856810947421
0.9239432101968107
0.9065192791150297
0.9185675218973072
0.8455706864971946
0.816540673392038
0.9171290288455033
0.8173711888489478
0.8143500354153413
0.4429819523727196
0.8159183088104369
0.9584735472046239
0.9551668120101174
0.890534520986334
1.1526253242803288
0.624559805685082
0.9399027424876654
0.9442326534217169
0.9374616044820632
0.9488403164828405
0.9478561429189177
0.9565545904646824
0.9123651382822215
0.9469191495494862
0.9350648726252673
0.8318766115403623
0.7581932448055552
0.9428301688692643
0.9064600701453254
0.9101661896644938
0.8308398594517057
0.8065896902355185
0.8641791465072417
0.8701187117232937
0.9050402095982458
0.9335949379619509
0.8846777887187187
0.8619307365982587
0.903781979838151
0.8256725558880184
0.8660981068176533
0.883596611847965
0.9196488758413504
0.9477914735440702
0.9502423162429474
0.9212945275624412
0.934565919490984
0.9535977045293794
0.9347912615083124
0.9443760760269879
0.9164217315964895
0.8628756403387378
0.9502138664003542
0.8793486651104119
0.8176820118057898
0.9475818974453807
0.8156629982347505
0.8137193634704926
0.6070627785794104
0.5805131878596703
0.9062196555168268
1.0634986621211115
0.9080657309157173
0.78632045522322
1.1792852890578718
0.9754203725625723
0.935985343065447
0.9487681046778373
0.9419657479096777
0.9243869159986953
0.9445901954909306
0.9862259815685992
0.935226457049813
0.9426529451799761
0.9531158226821946
0.9264341758013571
0.8620208380546138
0.9437514885447745
1.0138447263692496
0.8967449672072564
0.8275158449819027
0.8209713861623353
0.8606417093845387
0.9116195314052122
0.7665118111912488
0.8211609412872829
0.9795955314277113
0.8887826783092108
0.9234200391394802
0.8963013635491704
0.8432475815211716
0.7745621695269622
0.9390833178414942
1.0088352258919848
0.9190923628896929
0.8301569463255276
0.9471206619031138
0.9477067473428953
1.0172635450021486
0.8520164895525006
0.9320440463170042
0.9411032635850282
0.9466176385802586
0.9443268697478362
0.9287474675099893
0.7213774101202411
0.8005013627530269
0.9470156234772142
0.8145015384755736
0.8124092721784093
0.799850482398256
0.5470636892570132
0.624922313304045
0.7599047095858349
1.1351987440835631
0.9568597343814735
0.9743118129864485
1.3018253873816443
0.9462114361603906
0.921167816045085
0.9430069213097266
0.9409549648430053
0.9479247083322777
0.9327646538545785
0.8491618575514696
1.0186412072321032
0.8981817069108085
0.9478198663047346
0.9351595089207615
0.8761980713708137
0.8142944635831402
0.8382397615281771
0.934982119107178
0.7507083759165756
0.9454759795746331
0.8287662242598741
0.8422252662450785
0.8096342994913389
0.9336475935000491
0.886787514775599
0.8360213206529474
1.1405264531005443
0.950561869682127
0.7981225801577889
0.9467513303871951
0.8499558987430497
1.0472459075912197
0.9276778577675197
0.9183286649065395
0.9442515882982169
0.8975423813464856
0.8956512917838615
0.9183288613301702
0.8159266163107957
0.9467192947798714
0.8163763628232313
0.8216170092375331
0.8416483250780473
0.4961964596809329
0.3969785359516573
1.2068581222949997
1.074895540556767
0.8208084031224397
0.9428954088191116
0.9196502340905258
0.942994000754966
0.9534715472182327
0.9371307977336526
0.9265099569972596
0.9478359124655914
0.8287233782338086
0.9480064162110352
0.9032217876853099
0.8141508159541232
0.8647657127303218
0.8409482968925189
0.9311387585984144
0.8058066378260401
0.8270159654813138
0.8232855699855612
0.8567631100402733
0.8319227438603678
0.8639685310995137
0.8392765188223865
0.9008268225295336
0.8818781883397012
0.9086907931965635
0.8995185888886584
0.7800634650837862
0.8827636533781168
0.5348723146828561
0.9416468196591382
0.9466038081621637
1.0111573286046172
0.9301796316695992
0.8666373931423387
0.9492006374220417
0.8578055946636557
0.9158787271528716
0.9475415058940143
0.7991382954975429
0.9494839880212261
0.8241630029941196
0.8121582917984449
0.36066223030551503
0.6794844417663901
1.1509713579377374
1.2044487168675817
0.922842746861436
0.9629758371645262
0.9516851327936504
0.8682034155936467
0.900474100228118
0.935690832606176
1.1491540330306018
0.95159953686762
0.8781361223408874
1.0334309655549123
0.8415260749965453
0.8737373495418119
0.835297849628564
0.905176637219527
0.8121111458291795
0.9580613290281553
1.177559639594773
0.84839942136484
0.8323547903811921
0.8090891821071748
0.9112665473162253
0.979934333746366
0.99048335757803
0.32033365307106704
0.6270297333986926
0.8897028978774723
0.9413855832664418
0.9353367342407073
0.9629541053677647
0.8931046781422888
0.941040110243578
0.9501345813991903
1.1574881159912074
0.9051539042433342
0.9461069806342065
0.9449076049432427
0.8949686939969178
0.8395756754973153
0.6370777261876718
0.8322656011981456
0.8512846816512379
0.8160551600781704
0.8281781822360847
0.29023148540539145
0.8156388336966092
1.2962524890406484
1.1877888913863257
0.9244759106290388
0.9382348639832915
1.0156812128080805
0.8520801813876988
0.9237382634745688
0.9203496387698981
0.7004060061675809
1.0038876323780723
0.8995817625111721
1.0207388210743247
0.8468582077176536
0.8385856744524665
1.090830551479657
1.001098549517779
0.8997447990126177
0.898465321361774
0.7651831046849844
0.8715411674973691
0.9296466509307363
0.9197074864519231
0.9299022299092465
0.9457916899979958
0.8451695264363583
0.9365314183801681
1.0900897483797949
0.29423411492020657
0.9182494684163851
0.8417697389450024
0.9261202606435605
0.9303313193738241
0.9252852757968181
0.9223661341607027
0.8860167602259779
0.8970517390773659
0.946958576256892
0.9283485727455474
0.8930015714255334
1.0622489422446943
0.8138237853255924
0.8444510861451243
0.8231474961391418
0.8221040470133787
1.5929641887184989
1.7381577190602362
0.9320136260986192
0.9173415716516402
0.9413360668040519
0.8770339443265982
0.8711765222423842
1.3610982223924173
1.0229009794607118
0.8105261310753804
0.9269089958837188
0.8865055872103339
1.1876211827785115
0.9295327457494901
0.8569505345610517
0.9304481645361491
0.766688408435896
0.8424502089119296
0.7368838267350747
0.8463382376460422
0.8453575467859383
0.8412368932452237
0.8956375781441632
0.8591214651640239
0.8612283701527359
0.9039912741977943
0.9638998842672436
0.8396839241028515
0.23687334455498832
0.5247777528472831
0.8729077342752427
0.7844799806338293
0.9472291901318687
0.8008126058029947
0.9057621847988058
0.9071680583647223
0.9127705009108042
0.8499181741038558
0.9230071721321186
0.9297194940929716
0.9547050397103158
0.9016841132433631
0.935099093295966
0.8380885619566238
0.8186309157585919
0.9266461555705545
0.8251680289212782
0.8227863172996377
3.868192265225139
1.5912997600204917
0.9522924162602765
0.9236467696448878
0.8351379306200327
0.8923391257354155
1.2886774260664733
1.0708261786872275
0.922390645251484
1.8068256711461435
0.5498692025645678
1.2582199901128697
0.854184964780379
0.8510649677326392
0.9634181449560445
0.8243636712588762
0.8464912431925316
0.829765032171913
0.8404713865433887
0.8499671397460937
0.9179772256524963
0.8311708226934338
0.9148278976048408
0.8523165088215492
0.9849355621228021
0.8351775503932546
0.9077789010141414
0.26595615960721875
1.5477941928751187
0.8266230408654839
0.7925468977887159
0.8423914980155471
0.9102553171928932
0.9160454640636084
0.9427581644750386
1.026758706134131
0.9340676138816983
0.8868760062110224
0.9231145089090174
0.9240451862818352
0.8786998663037816
0.8349293458571034
0.8493755823220206
0.8469455428930599
0.8216624892686808
1.0149576436231933
4.244920346505328
1.4028787351288983
0.9370051787292205
0.915742926292884
0.8528794084896437
0.8230641709229709
0.697132881740171
0.8475146479580536
0.8547778829225686
1.0570275617004223
0.4887508063064498
1.2208223628367472
0.7072059156742498
1.081416039987641
0.7243249217671208
0.8375350943044598
0.8296774354873004
0.7935113067133738
0.9590814309886613
0.9655778576472095
0.9143280093657405
0.9040633065338156
0.9424597175398948
0.8292545716658133
0.8414516909499623
0.2624883176640174
0.6318276416827082
1.0470572143372752
0.8371698216545469
0.9000650741850191
1.0684585347309228
0.8334881499617122
0.9868822366530265
0.8671463766317112
0.9828220342537672
0.9238301938048089
0.8614582025819923
0.7873481685767749
0.8980156766215427
0.9812225735484275
0.8161909387840024
0.8092329006759212
0.8690749268337858
1.4968989799247243
0.9569307017301385
0.9575727705116378
1.1045213083592431
0.850308023976317
0.8269668954390412
0.7599409522391044
0.8909586280730364
0.934506077365469
0.44295456872339156
0.7305325939527403
1.4383539964738306
1.0522623118577004
0.8557953682950945
0.9782834938419939
0.8242728830135553
0.8274025804072478
0.9365069614870534
1.0299866356301584
0.8408410431881326
0.790194018443279
0.8744311833611967
0.8273921787790713
0.1870655746312271
0.9518054670796812
0.3264130862941485
1.0367677366913808
0.5702401688933642
1.1365847717467412
0.7917377206523584
0.9301497273708926
0.8591014830960197
0.9172367226060945
0.9072785852416132
1.0680373797938163
0.8321207688534737
0.8408118142814396
0.8644363410727133
0.8607003850245787
0.8000062058876377
0.8670065082340037
0.9484603253653793
0.7247016992745081
0.6623308061762296
0.801844821518994
0.43496527329548307
0.7948444888932792
1.2535266874862137
0.8013916791280317
0.7369211628754326
0.7415920172466952
0.9251885947282985
0.8151178916697153
0.8162014475781243
0.9527259504831941
0.8802662736522752
0.8220362055246184
0.8196263337447749
0.8292050226098678
0.8489281093576659
0.9034288400112137
0.8405175312323615
0.20364518681965435
1.0819011029528691
0.476778247850866
0.6131252743070921
0.546526282912104
0.8952060001462238
1.041881852577132
0.9727167438966082
0.7593207092990673
0.8937333393801855
0.9277603181674431
0.9337881872915077
0.7130153019661141
0.8255835029009545
0.826456563814593
0.9560617475437335
0.9149257149108534
0.8243733790122287
0.8373746600019819
0.8155543309481416
0.8640810651273764
1.091327933794337
0.7435989740943881
0.5727138230219618
1.0143593717597803
0.8877439199756275
1.3562530140016336
0.6943669066946253
0.9554635319041781
0.911360717487847
0.834623492562616
0.7703617384566327
0.9066930807764537
0.9812373755136985
0.8319292444024512
0.9675501444389849
0.8368219013101497
0.8296900797434061
0.8343225512829312
0.7543004253328479
0.8431824401170691
0.12512554045426919
0.17502649260266082
0.17148360768742718
0.9363077908531899
0.7316682007606037
0.8277884857010372
0.9256199683195577
0.8626110740606948
0.9055593033102418
0.8945034668581645
1.445356560013535
0.8345369474733804
0.8235801111201962
0.8130918968244841
1.0326807999585867
0.8557257962781499
0.8865313663784002
0.9788061865172093
1.0076235842768773
0.9449548975905023
0.7032692390397898
0.89311956501248
0.7815650629276281
1.218067982409286
0.8732555909315816
1.1193860735625818
0.9201537307990468
0.9688115305849476
1.01598121196243
0.8212690064072358
0.7486796677753395
0.8255691308296433
0.8676777099199433
0.8792733703873193
0.9876367326591408
1.054023161832332
0.8397123120612264
0.8535299185814954
0.8252280808329195
0.43528041474330664
0.08007357958330223
0.1104208137038044
0.74798640559077
0.8018068783681045
1.0201161728927695
0.8251699779959374
0.9586810954877923
0.8477711624875367
0.7603517487896725
1.0429356051820369
0.8855167359835496
0.8099911018797472
0.8790134010901749
0.7700081069021194
0.938501225748334
0.8747447697035866
0.9707153218906919
0.8741836034014767
0.6671447024763961
0.606766530360117
0.8433797424188189
0.8839648630479063
1.1101453532857943
0.9820701534343552
1.0076488831609127
0.8910449419723828
0.9868201347644853
0.9331458796795603
0.91528916653597
0.8925000141703731
0.9179904888584524
0.8453560173126536
0.8005703810501679
0.9236891386192819
0.19695393259016855
0.04962090723945647
1.1341557345355404
0.3805155875126795
0.7999109166058839
1.1038812291861884
0.7643317106027725
1.2399303663268955
0.7840530192815308
0.8530448142310143
0.8658469337355861
0.8742832619674811
0.860946613070063
0.9053440176300298
1.1447068156368834
0.7970087875098651
0.9051721791595247
0.8678488062944765
0.836064159290471
0.9120004466574166
1.236697590473048
0.6503181458735778
1.2369855678070998
0.6201434131564802
1.0335076052087409
0.47229334999480815
1.217964684602888
1.0147868335556665
0.8345487015873593
0.8716439186076651
0.8966096782369192
0.8449944646395212
0.861921140637538
0.8795120844130003
0.9864909908203945
0.7609309993536651
0.9382261272235989
0.03615967567885646
0.5494087486231191
0.4562284415715237
0.5927038241093266
0.7829811337615868
0.8156358279687934
1.1672015732236534
0.8210620365363608
0.9577223710096565
0.6534104238135277
0.830739183458739
0.8689336391799526
0.7730409121432301
0.7878284112478343
1.0160174781976106
0.7925898319020048
0.9207737055647401
0.8542677643967129
0.953476355301576
0.8565393984244465
0.6179838007598115
1.6536784435002034
0.8898846828800286
1.3353487723701507
0.5480882759931908
0.8081240162095426
0.7342300602265462
0.9122995365625771
0.8331278729392583
0.8751850988300429
0.8890317670700725
0.9380392557442045
0.8333448724492523
0.9466382337494252
0.8273495086206656
0.9830412438672014
0.9913058813646495
0.11410057998262785
0.5018664801395007
0.8465319516131271
1.057162619131475
0.6980898022477925
0.7463738846427752
1.048554725560208
0.9609258409001753
0.9299008748385047
0.921280908138387
0.8479335721046856
0.777011656650274
1.2300217345127586
0.8169370869292204
0.9542373236675328
0.8315422477889509
0.9272585477827486
0.8286785156471336
0.8554360872103158
0.9231980735650751
0.9809916762084292
0.7639648126129719
1.2803494148620862
0.9544584057274191
0.7233759841366834
0.8858267870626748
0.820228943542052
0.90583426521518
0.8574251914611494
0.8279874467467512
0.8482601382167503
0.8785304086021246
0.8412794066054642
0.8378998888422332
0.9115646727615851
0.25719355984607384
0.37502589369118167
1.0008783481569345
0.9138541724765838
0.7294937709549197
0.9206127037279299
0.8424666739285095
0.8886604241947402
0.8337965581763552
1.111577346881892
0.7517935026255498
1.1347098451057236
0.8273725166250999
1.002575090976854
0.89473910848743
0.7520140682813317
0.8575283249546889
0.8752868291657933
0.7875281148645848
0.7139216475116319
1.0039165432186545
0.5726660907943695
1.0188783769671395
0.7951654286250728
0.8218289435076399
0.9436855251203405
0.9209215213645503
0.7974456678011002
0.8497064731971962
0.8593308859717902
0.9013883362838211
0.8980856944231717
0.8278229508237948
0.45930903739884965
0.3476864801536523
0.6154900769628604
0.5681694383828719
1.2061927786541833
0.8199913104928536
0.8453170769199091
0.854040788609392
0.5645438654945487
0.599923691026282
0.7168154871948584
0.7957909649607722
0.9086898438943156
0.91000148070744
0.8830896916403386
0.9387770989768475
1.1472519501733314
0.9884917767467784
1.0390934611092446
1.1441587591359896
0.4970751367309037
0.6993420016258751
0.9119087615042762
0.6573623812147454
0.9168630788281135
0.9039835385155467
0.9470442788144999
0.849933394254538
0.7891754877224232
0.8976060484820103
0.9412767182795968
0.944604114362663
0.8297787502765176
0.10641203932424786
0.08434693082560037
0.26901571638335264
0.5256724497442891
0.28424793043640617
1.0063702169165651
0.9864789156158997
0.835965837225936
1.0143288607343903
0.5678934705749719
0.52023393126266
0.7010940356701003
0.6819960083838829
0.9640337424004981
0.754583091647166
0.813694563361188
0.9768500833913736
0.8656536649156295
0.6943945599003792
1.1696143507920027
1.1694173584462033
0.5849832623136679
0.7138548347377834
0.6610309926137399
0.6468603360191268
1.0797254998442203
0.8919541806802992
0.9856027059665486
0.8399956102517725
0.7724623916413773
0.6977955023290061
0.7838587020800278
0.06749358184171542
0.11053993172644745
0.260087895752301
0.1663797623008584
0.823015267080044
1.0186694730621595
0.9888227753188804
0.40950727846662927
0.38101762643770276
0.7147429763703378
0.8191539353580661
0.9005256347982956
0.7051085350878548
0.7465928597956217
1.031972300551536
0.7048567773685391
0.8740855875846175
1.2723596448506882
0.3794990792893398
0.722213709927227
0.828285459033419
0.7790173010250764
0.8007664760800876
1.0462654270755343
0.7566693108572652
0.6920623195185099
0.7934289548566376
0.7003028215886152
0.0682926418957418
0.25971077897393036
0.7797559701596105
0.1546443135528984
0.48857954764411493
1.0135446056924842
0.5981849174739718
0.9554823442867492
0.7474553846465017
0.8990659094039043
0.4502783269298424
0.42121923545244483
0.7333510891518152
0.6697718272487984
0.9644103378989023
0.716580248203342
0.1914463114423001
0.4590488315520093
0.2463625953419782
0.688301480652422
1.2204729206064149
0.6958673530521978
0.8503505192080613
0.32486621193423665
0.22488687155225198
0.7303450331277257
0.9063976707434556
0.2427939329910476
1.1282199460659024
0.44298359293160794
0.35099395666874783
0.738833816584598
0.5885155806683514
0.9294444489727062
0.9762408925937425
0.6458292657619018
0.9210958003239558
0.5849071238047343
0.7932879635000709
0.7246721731622818
0.8867987491712216
0.9942553834371544
1.0571691090051962
0.8867141473453709
1.007785867164413
0.9016157457910561
1.0703645693474746
1.054671471047447
1.2398672612874526
0.8440081739196127
1.1789836737083907
0.6171829689651431
1.1397627870760523
0.8629711705964376
0.9821547166549035
1.0248571052155313
0.7201531535020453
0.989899916756225
0.9084375872425229
0.754960920468957
0.4033070325990857
0.6834168927701729
0.4211678952590774
0.17187900509794068
0.19121925473425938
0.392733562034065
0.3562666905124491
0.27282058871470855
3.850482172664296
0.39448829064670926
0.3408969734497332
0.4886301041173704
0.48717479957403115
2.143510430626788
0.5779176746993577
0.24253569941738776
0.6955272635256133
0.6316559577734348
0.9015725364192614
2.8530429303393863
0.8434095957148804
0.4053867073011014
0.7872852467342187
0.9650152464564807
0.9246464333865609
0.5851087009102539
2.3595297372613087
1.2384068433053743
2.3441967010758633
0.8419311894784414
0.8300965262549026
1.980571043501275
2.2787777312056314
2.260700063983909
0.7889629753044478
0.5113469770819387
0.7573730801232463
1.5146726499146834
1.4399174561508363
0.4205017330816414
0.9164216247336485
1.767621937450238
1.2873904953135178
0.6757452616846675
1.0312698217420473
1.706138813000579
0.515774094423558
0.3325930004038774
1.0692936665316328
2.245870366501725
0.3906285042299841
1.247438076943468
0.7884351126247648
1.2579880932384557
1.5363205376467748
1.0969472358966015
1.743827207664058
1.0566685202103168
2.628554587381197
1.999468594390757
0.8392438352111481
2.3772745269954325
0.7367305360691161
2.1312510477675772
0.7555079868973335
0.8299537842877155
2.7760897647298197
1.571194202320943
1.0181972531338899
1.2427740168930683
2.0690074731517636
1.7169056933106586
1.437050891633307
0.9156652346601643
1.035492798417938
2.5694752301153216
1.02242155035321
0.9946182782447086
1.0577747363300651
1.7751203828112856
1.253471548113929
0.3861106719069906
0.9847025611723761
0.9341176480367577
0.9972596052485978
2.097070475794315
1.1207989764326378
2.7283364248801893
0.8740286997997797
0.957318674957354
0.8353068259871487
1.961428386113963
1.1456462279830577
0.8898429538737143
1.7600279367031282
2.725139979224091
2.140366324200701
2.385875331477972
2.4038017022342926
0.22437240449349571
0.8848534592232828
0.34051792597976477
0.19719836528923954
1.17773330763112
0.37566525824208963
0.2680342296661792
0.35133027178404885
1.0034198417292026
0.8718228237365866
0.6407620076907468
0.21941314283851368
0.13412276589099142
0.6883341880114199
0.6225664945520568
0.6488630019794334
0.7484635756263717
0.97876894793993
0.9604617129234315
0.5057461591041028
0.3693239171283546
0.0972137273041971
0.269311793867806
0.75951817437293
0.8934918345418318
0.7881254853660713
0.8687549603458272
0.7638961899315254
0.2994235652598008
0.37353765882212897
0.17419484445889555
0.2478322647461075
0.6834335416473185
0.7413843605570617
0.8418242388568631
1.0470492987793067
0.7969824430833217
0.8620871505687712
0.6972613147388517
0.8832871319700805
0.7118061638750015
0.5534042907024778
0.15908348172896727
0.7796734950948234
0.8298063403357305
1.0516037330293206
0.97665576212249
0.9156131201362891
0.81041200639364
0.959444858406274
0.9069781285587881
1.0654757326405666
0.4602442112403717
0.24545809187302375
0.8734518482936074
0.9480938087987361
0.8198629111269674
0.854587575616419
0.7468010110799452
0.965374097722706
0.6872493675608284
0.6021539948646872
0.22214119464891618
0.11483080654772103
0.8039438591032598
0.7453727542489611
0.855194007960589
0.8491436110542485
0.9983860202940478
0.6835483844244826
0.6836897934133854
1.0138632936996714
0.25680645983077666
0.8207817423824086
0.34056786739809475
0.9794410655918508
0.8446978467791695
0.9661806290174291
0.7615998019452993
0.9119023867906818
0.8420704208282012
0.6985471679150019
0.8060415990683257
0.7997015681738209
1.7243736550137891
0.3960011853260256
0.31417062607596075
1.0865168434865429
0.8501522628716369
0.8435103505099111
0.7669844188497942
0.9048781235092642
1.6625760256583786
1.908751476168837
0.5733788179382581
0.3896139037020875
0.23301168203150419
0.8345567294502093
1.1262299151871964
0.996776700188222
0.4684841880237192
1.1462564645438902
0.6207468591042083
1.443005062933006
2.1898327116221408
1.1189891930414628
0.22812575085859618
0.949576731270421
1.064371131124957
0.7893324207328761
1.1274845048854367
0.5147230967959653
0.5065225904183529
0.5552054335197875
1.5655066630164103
0.5173407154578276
0.2701638746654557
1.0718444073451032
0.7076512753651851
1.3605665129252476
0.7095352857081193
1.3394895225621894
0.43745069820468574
2.0884786685191234
0.7799504211768072
0.2478043574123583
1.0201964558646732
0.8829804021268438
1.5295954077560034
0.6204506207157235
1.5214938599758911
0.13132260556270942
0.2589489461911397
0.8160154089352898
1.1428094420228156
0.16309163350981662
0.7097173242053035
0.20238538555085614
0.20865752502114251
0.20271110223854627
0.17707390689747743
0.18423223938998265
0.3943503682774957
0.36764982102890253
0.18036775100804148
0.592353289198561
0.2928498114836514
0.8155783629987221
0.3491365069686625
0.8137054800890047
0.5396347494206378
0.10030596072231716
0.8281901473162404
0.3415556096613072
0.10554942888874924
0.8564805490553504
0.13591328571786418
0.5215294150402037
0.9455102267170667
0.2537149023401652
0.6472739218635506
0.09273329657606948
0.17013676161525093
0.6496592813330136
0.21916624383238792
0.32684124912541723
0.8361749720836966
0.12621895498158928
0.15496283367754152
0.9288200041402045
0.5556305369150674
0.19662630303128528
0.9198405623360286
0.3690454945877853
0.7501758451103978
0.47545310504259986
0.571543983109714
0.3404530428071736
0.40083599072522536
0.2601723185749337
0.9592087378614699
0.9229472323709036
0.8935159286283602
0.8934087622180034
1.0016943064477548
0.9679539368244181
0.9183125726762741
0.9573260461714823
0.8583807371032564
0.9610495272526286
1.029352561283284
0.8712434717810448
0.8814177582628716
0.8752948905484539
0.9619652417136763
0.9023891188573359
0.9278227036109192
0.9448001553684324
0.8565495294627222
0.9082303923372981
1.0731628274485798
0.9302258845808827
0.9790414662503738
0.8818277210984512
0.9398568337022587
0.8905370945881688
0.9650987416776771
0.978025349817507
0.9102780887199933
0.9457730465297692
0.95420340865326
0.8956228811595418
0.980593670460104
0.9342406852575114
0.9496431336347214
0.9281781771386618
0.9788335709150299
0.9232452183069049
0.9163445052182798
0.929525408860977
0.8898018952323488
0.8662021756061997
0.9470543786498516
0.9501168292034585
0.9634552527067765
0.9070556444850657
0.939378719808547
0.9584983893819995
0.9409205817990361
0.9363448843076185
0.9398014971480239
0.9386719422437945
0.9663660634004685
0.9181539246444909
0.8938825587947208
0.9411422654332253
0.9513326719726621
0.9537725667194478
0.955295385455371
0.9501883183000867
0.9474938463032784
0.9188389869836355
0.9294936895003678
0.9274593042565926
0.9362972170407787
0.9738386789096617
0.8833764370436162
0.924718919820943
0.8764375082149461
0.9902410925265329
0.94628520368722
0.9587773167708296
0.9873243219504029
0.9164138916952225
0.9847641255914199
0.9906466002874005
0.9221119202902637
0.9002182675479734
0.8215573492049799
0.9169443330096314
0.8600129029565052
0.8701368129024246
0.9220441317405805
0.8926791792342188
0.9367968495290683
0.9365983824696579
0.9514334339429058
0.9531469124959003
0.9536613176191265
0.9438206608640383
0.9247240257399165
0.8944105265781183
0.9691930810695544
0.8090092805758862
0.9032866404264002
0.8958321934239352
0.9694087712892544
0.8761867495442248
0.9326813219633107
0.900291909637291
0.9008761782280864
0.9920099684600042
0.8886024609518424
0.9397536932542322
0.9590384813845181
0.9363132332886499
0.9547261168732387
0.9532326862608148
0.9698749156269872
0.9467563832266501
0.9716821199838819
1.0619143951229777
0.8232034684262274
0.934819778248268
0.8762147748176718
0.8790651497800493
0.8774197120716891
0.915117165023643
0.9628622542338595
0.871778926546051
0.9511111604190524
0.9521943469368402
0.9803150493538715
0.9682532430209615
0.9487642428746478
0.961009193807682
0.9439336166418022
0.9396230703393577
0.9430526612772366
0.9705366905887536
0.916822970294564
0.9618971057176311
0.8808210547354745
0.8939007379746502
0.8764256709193279
0.8819838067992919
0.8867844416850216
0.8546577120034162
0.8592911714375036
0.7545308581736552
0.9554687190127787
0.9476562834363914
0.9364972124232015
0.9567789007843998
0.9304021877437797
0.9152340585782127
1.0183111942533996
0.8964930646326658
0.9457765597428881
0.9012500704646289
0.9759566174187406
0.8937792391138681
0.8750169338173229
0.8761130403105197
0.8858630918652002
0.889487229726231
0.787722497793946
0.8802744896168977
0.9295277137037391
0.9468239556816042
0.9491363047569876
0.9660970926927279
0.9300350920274586
0.9430437037676092
0.883633663701842
0.8679660806797883
0.9501152080292963
1.004370404549314
0.986569053274458
0.9807870316909355
0.8548312377887103
0.8777598619667939
1.005681091856112
0.8381015454156069
0.884882623831295
0.8547725122478843
0.884647307545197
0.9281178892023596
0.9177818686609629
0.9398760710592647
0.9216823114653186
0.8484046767740815
0.9478264478573886
0.9685539193887033
0.9281567582072661
0.9840922761011172
0.924109282530401
0.8775123700128035
1.080090865166464
0.9086412508490841
1.0236486949148877
0.8078362343621003
0.9217370512571041
0.8587328353492998
0.9006764019623819
0.9520857596904306
0.8782962012904109
0.8738022420952232
0.9563548741967938
0.9018313412271439
0.743251414140243
0.8811918909941412
0.8249889980439775
0.9299902742868326
0.9686603915711303
0.9803845595523479
0.9275052273108281
0.8693134056460798
0.9052836211898805
0.9291910066607918
0.8668778371964897
1.0523535586571016
0.8833066175684215
0.8386489723148637
0.8016075128835719
0.9236446270792698
0.9104932145331252
0.8882600186965609
0.8896973193848537
0.9624876919848955
0.8714301403124012
0.8916201444975232
0.9851959918853964
0.9187226499563812
0.9255202467159587
0.9641144855489251
0.898472664350465
0.9442112237320016
0.9084440701846159
0.9275814111982292
0.9049646349254529
0.9349818456648146
0.9261934778299947
0.9239108371111133
0.764518006801226
0.8010055449141315
1.0004268881070126
0.7031044015709669
0.7914213451634271
0.9040987314921708
0.8515672824068026
0.9294016879426414
0.8448638625732575
0.9411739355735698
0.8350358553035381
0.8832183509076139
0.9170637013255971
0.9313022022784888
0.9361478288676032
0.9431073860382926
1.1198239590873216
0.8815130443879899
0.9052431509298537
0.9261395000446411
0.9607686631048126
1.0330837677176399
0.9026956778690105
0.9345142248016526
0.9099527923649126
0.8422747166762955
1.1202320605509615
0.9142882707045976
0.9802769512936415
1.05171882727492
0.847563866699295
0.8007482949386
0.8737911671381907
0.8878455741952505
0.8850496125172987
0.8571677169319748
0.9635720783332192
0.9003401504729578
0.8815144542551615
0.8950085214990507
0.9225411662679733
0.9127219681190251
0.9524906069700377
0.8623393144981673
0.7278465391935935
0.522884912095667
1.0271215933572206
0.9936611078969362
0.9263757357518129
0.908535790009617
0.9461569352403997
0.8989983756407559
0.8945673174347689
1.0067086751364285
1.0409562047505898
0.9577916490804543
0.8741863850082274
0.8763422246142069
0.8948361846753475
0.982525050894132
0.6754166592734916
0.7777184538974597
0.3154011514515668
1.0641132162119564
1.0544338228658192
0.9990952826598355
0.8117241452230206
0.7754777244628831
0.9474701249560863
0.8703221773990459
1.0227048570440342
0.9949159297913531
1.057000289605944
0.8148240139510646
1.1894654620796818
0.8131606918634687
1.1466970886842245
0.9487933308663872
0.8856652790496911
0.5406642005058111
0.6897238327234901
0.30907354788832403
0.721071158305484
0.8046752317324058
0.8338133437383304
0.9916167339136287
0.7355307985052985
0.8791547742049799
0.8762944212285722
0.9215901513297243
0.960620687186651
0.9257670973490397
1.0623402750429876
0.8055796469279524
1.0227903065990103
0.9400785979186355
0.9006978076064377
0.772056825471096
0.589458944904581
0.6041243736414575
0.893179452898001
0.804539282662323
0.8896415058096925
0.819373650232697
0.8854371433225448
0.9358817221702276
0.8611235010035262
0.8198267155606482
0.9121614522775796
1.0086542127547407
0.9766086041774481
0.9064853726762316
1.0615815348618343
0.9629096616702757
1.5778216006573842
1.0478470397376705
0.5575046343755078
0.31509509697063376
0.25955420450098887
1.0330538087975243
0.7861864816936801
0.833487888453074
0.9011363653868558
0.7555816563609175
1.10145885743913
0.7749514102863895
1.0464506964122449
0.8335044662760095
0.9109360199151153
1.0014840042243316
0.9045724853375602
1.0548571078566251
1.4172929538733805
0.8127129807191028
0.40695224028727
0.30503820274573457
0.9610432885162284
0.6331729565517445
0.8742843515000275
0.8502031838218566
1.0290316278203857
0.8873617064791309
1.0077424493588127
0.9617146194093155
0.9339585024088398
0.8924866332463941
0.8762140315141572
0.8850443775155596
0.8068496999253221
1.6881604592152002
0.8518274893370409
0.5485958887206273
0.9313142229194094
0.9159368187890118
0.9916733438454975
1.0098109580525483
0.8457307670942523
0.9101239967368803
0.9793155015339359
0.8604403560453022
0.902802719804068
1.0937699082270005
0.8585786045556102
2.4260337147476734
0.8871690240596593
0.9413317202969907
1.0119678546560253
1.0070134478957617
0.8446068414325467
1.065041445677389
0.883098250244482
0.8635732942392872
0.9520133731572331
1.2771277179916454
0.8739978252943221
2.249865543502592
0.9157263030832203
0.9534427597698047
1.041379522370374
0.9206586546619325
0.8109274519542296
0.8188247668095313
0.8845290023551567
0.8536583738409314
0.9787305755729409
0.9022619188881764
0.9868721124522322
1.5364038041627601
0.9797942844844145
0.7767885203967542
0.7815827904197455
0.8030785342413095
0.9198272505602347
1.0437943188086163
0.8965988315927419
0.9823674682779117
0.92853623641423
0.8846211280819877
0.7610946127488809
0.8207553596886996
1.805399884914782
0.9822026297464017
0.8772635361499987
1.0265453999457772
0.898595657110145
0.8878373371293895
0.9256153768144867
0.8791092938289528
0.8275010156965857
1.0105969032203375
0.9197701855725606
0.8454864140613213
0.8618017178019909
0.9013706599538241
0.9215134261129835
1.6640416283350625
1.0403484485054646
0.7490416653039147
1.2374884141341127
0.8069181730556911
0.9650274067599715
0.8950641465367469
0.8930777097886463
0.7870443668508319
0.9480270969057341
0.9594185910957218
1.0189796932329598
1.0172347218715074
1.196244530170153
0.8550644604932073
0.925480649175577
0.8355158964370815
0.8477702967431933
0.8796732990867682
0.8838465345460044
0.8609750493403174
0.8924009700014058
1.2644161364350965
0.924398222495038
0.8265584145468108
0.8811707071368551
0.8745650996754412
0.7975853715892748
1.3884537552337368
0.8866999340002258
0.8416732878968483
0.8883487538480499
0.8820211261909822
0.8567217347689388
0.9660903564207616
0.9215205902013951
0.8218066348921411
0.7583674549454827
0.8022896748440298
1.169472742416658
0.8564987997745664
0.7989570077049002
0.8636223442059705
0.8905303218220659
0.9208126847571952
0.9100667511965441
1.101115512346878
1.0508315394913816
0.879949620981926
0.824559119933364
1.3334283652975871
0.9741428194612737
0.9144743592201878
1.068175244744782
0.821313831616912
0.8496495595324612
0.8508798943319948
0.9470271752079268
0.8552186125346102
0.7302011318348274
0.8885081391261418
0.8469161209189234
0.8741088692692761
0.9278277878004094
0.9023166770854183
0.8652396973178751
0.921173474329282
0.9770240860713671
0.8680041711592141
0.8793892315703111
0.9816238744327532
1.072736859702466
1.0753800026044924
1.0489910602496697
1.2689630105196386
1.0373297506163872
1.1650430585796578
1.0629725801610326
2.5247787413761134
2.3982366675784923
2.69940969160518
2.4789211387917063
0.8169439964693188
0.866937233835036
0.9864657431049845
0.9162081110519048
0.9245822892478528
0.8454678201138153
0.8262157809577253
0.7537242416611738
0.8444016432605975
0.6316671588754897
0.8365614741394346
0.5256939652512832
0.6747765983949771
0.4448751905567589
0.7572130609249822
0.25171703477018925
0.6306214943242874
0.22898218928926994
0.33018008570486806
0.36432605882861746
0.2901654705469633
0.305293561736521
0.21225984689770958
0.16922866866167094
0.1366097761431362
0.16685509068998522
0.23914367874325343
0.17438256514964215
0.1650105483610739
0.3122165475565791
0.4222665996735208
0.2255483833244122
0.3744686712427273
0.46998706527960776
0.2936194677619704
0.6317211977484365
0.7488102601660293
0.5044250702409746
0.33368256877827374
0.2527820774572383
0.7184538292092232
0.90545746100946
0.289516454343921
0.9102324836734379
0.9962340713407819
0.5577414879078809
0.18766607473860542
0.9367664157738083
0.9036490183067403
0.8525970773856126
0.5360871672800627
0.41335698213058847
0.8931616117945699
0.9307609520199445
0.9226772828048767
0.46696624800900643
0.8864047944851556
0.9310321173680242
0.9505503152085519
0.6681940568628485
0.8497437034594991
0.9273952695560506
0.9001235589979273
0.6450208589992346
0.9558936833431061
0.9140531314274553
0.7574551059222963
1.015367190526844
0.6144619341559615
0.9354590366272411
0.8838944065417051
0.9274533400870966
0.9111364566936916
0.9300830104784351
1.1846997852380352
1.0129478263873266
0.8206075162323017
0.8479324906373009
0.948754489606321
0.9287083424568763
0.9203505079370261
0.9253531830164989
0.9126505924302457
0.9101002929741931
0.8485726271649588
0.8531475784108945
0.9114221940279406
0.8937394610862884
0.883026736947232
1.0308127895330081
0.8663071172334259
1.1530642119293577
0.8992775286405362
0.8670394327332688
1.8270267781474345
0.9042032332502501
0.9045337566724488
1.434568501456686
0.9397194041515823
1.129540103536684
1.687088884889653
0.9798287271146645
1.1024551875898096
1.435262090135364
1.0018737556651034
1.3834599777688057
1.0495803316081112
1.7382410365862815
0.9209932083399834
1.5790163962183401
1.2885624075092494
1.9223969380329404
1.1672848394360695
1.8516548209551125
1.1961227288448557
2.1689620054335332
2.49070304041936
2.637862236705264
1.7177929016492441
2.0608212046843155
1.9955353969570224
1.5115424362215781
1.530994949868837
1.45012730149713
1.6912018852229613
1.7864446886359875
1.7622795616879217
1.2848170115465378
1.2042310244812864
0.9228470161572991
1.1389913786053816
1.065867776437817
2.5576220832679275
0.2998634540219949
1.5544591820369762
0.2840309338467491
0.2431755527336195
0.30319722535969434
0.6858051910703289
1.4131846509978296
3.0159427450278233
0.7077524457290704
0.8949943585400659
2.1516443755775465
1.0934685342575259
0.33464609450865357
0.693702116504888
0.5007555564586501
0.7110221005974863
0.4493227900752284
1.128642500500768
0.9487473475631647
0.8707343149231792
0.7899400877934138
1.0208133092892713
0.9401776880373589
0.8728386400170484
0.9322035736252613
1.9496121027708377
0.965497004022511
0.9840608013076467
0.9688701552665494
0.9095276246790903
1.0232817585537322
0.9648052692446677
0.9865436995642554
2.253192494602415
1.0826594536507057
0.9604878011961057
0.8784978583000617
0.9175500190767545
1.3233461191068059
0.9567533574372954
0.9209774973272473
0.9396283200399723
1.8671597758338119
0.9642286823555994
0.9353414454900967
0.9127621343515132
0.9559993868751164
2.4208804953111196
1.1294056915112254
0.9467421682410572
0.9565609299893755
0.9391437765291463
1.99173658214913
1.044330525033904
0.9466872029283029
0.9527647853604384
0.9699856111397349
1.13081869089071
2.276127758234354
1.0252107095889569
0.9447218451873974
0.955762380258581
0.9647785002377164
1.2633680414154873
1.014105682067685
0.9566096935532306
0.9492451618087878
0.9196106612938632
1.2914479118372522
1.0147036846354784
0.9626244142061933
1.0115864842389595
0.9481037229072116
1.1154844273330609
0.9506793527228863
1.0024335357931304
0.9601257600693163
0.9593295079266196
0.99834372557478
0.9498862955695806
0.9577102752878462
0.9475818629890431
0.95141624737383
0.9559307561907615
1.0662113273189744
0.9554008822211675
0.9691533881438059
0.9643206974894719
0.9654821757462644
0.9402753822784454
1.0788668554244334
0.9754324601904547
0.9584717800679063
0.9760133158686412
0.9472974832864679
0.9776216554031264
0.9745979890085268
1.048416636522693
0.9566103369414081
1.0003304862885662
0.9268243027871496
1.23831161549069
0.9257436041808024
1.345387255169864
1.1155341706019615
0.9313710409441023
1.7080172193985428
0.9509311475005756
1.1495693310675978
1.6732934786145646
1.588366327744225
1.3038953301279703
1.629661338169663
1.7480008543484735
1.1302058308519962
1.905947970047845
1.1271574415361456
1.7906887152172848
1.4425849352976834
0.9052008178696332
1.1767690680856147
1.0742429252366474
0.9836786278621529
1.1486519899913834
0.8729380957046625
0.8865151308928333
0.9043157279472368
0.8807883999501722
0.9280039108873886
0.9090260143530181
0.9033839835568437
0.8832343202591163
0.9340773104200607
0.9001679342008109
0.8888021317901561
0.892129059222402
0.8894944993905755
0.9229434112498663
0.9382120351936812
0.8949587627852581
0.8905337875099393
0.8877202170702229
0.8964783305295172
0.901874332503486
0.8343549831892053
0.9086085862786768
0.9060554546481946
0.8911442693486706
0.8627141018945922
0.8016297128267307
0.9100380275867901
0.8554609163629892
0.9066519792822345
0.9033621869854007
0.889994467810346
0.9681399770895485
0.9138618614578474
0.8808933401201474
0.9002591498074564
0.890107461762943
1.0860443597877474
0.871331839376638
0.9140764192984462
0.9303721119500498
0.6935832264928208
1.023051679865864
0.9424233056936124
0.9025010953784092
0.9031645446973365
0.866944104789617
0.9812133252606458
1.1571903148600404
0.9276662572736168
0.8465090225240807
0.9349612453353235
0.764503569152865
1.1317635282184664
0.8862702945969768
0.9581614784004057
0.9372095722707604
0.8781787653094668
2.164101028234731
0.7343507076678022
0.959957717737505
1.229860063797159
0.9938397279810576
0.9579567176738323
0.9030407411901848
0.9026551962535019
0.8280335051571648
0.9850707892347014
1.108874568061723
1.1878770282579996
0.9470844896840495
0.9277814231508476
0.9407300075442657
1.4381096956771557
0.9161973287083323
0.9864910625028585
0.9468831153252534
0.9121311539019946
1.1677753610269188
1.054329885382301
0.9134107538752855
0.9026242939962595
1.2111895455653658
0.9383540450663336
0.8786654107179331
1.0502825226481622
0.8498774566565187
0.8588422171955049
0.8751147538510472
2.3275756296362458
0.7972519510968459
0.8636974049838206
0.9186093424274068
1.43060463163457
0.8519370837236563
0.8735447690263295
0.8827201587114908
1.197445557998349
2.5597172368391594
0.855704381710474
0.8931185790082137
1.120755074165037
2.583543230582319
2.667887739810443
0.8810450937277535
0.8740855682297763
0.9604193111362929
2.582787237460292
0.8690974407462018
0.8738589890739547
1.2049894133014334
0.8822513918041874
0.8431290017883238
0.9865094016692172
1.8931669384333512
3.1677480925389987
0.928952513100448
0.9358392561502665
1.282054263672508
2.814851072546564
1.26963053028899
1.0544545205636295
2.5705731688285156
1.229810307939233
1.0789026713130188
1.915753302081444
2.6958172192062064
0.9516604423160921
2.0578465746590964
1.1675932722092959
3.0386613033919057
0.8726391936970128
0.9247038645239107
1.4567825474912812
1.0253090055419682
3.576976964637582
0.841797495250843
0.9588812941653149
0.8331424493385148
1.0085791814757614
0.8395441914653856
0.9231560002044429
0.8892931640714384
2.304112719927273
1.2607559994558613
0.8081235454165693
0.8887518879481643
0.8468623834190273
3.9887755779892893
0.937239862540152
0.8622344594907375
0.853189009314888
0.90611964565278
0.8963039367318058
0.933106311693605
0.8227170850003888
0.8602050524798702
0.8554046273593852
0.7997035979569511
0.9495386665773808
1.312323368555037
0.8257001846450177
0.8761446992793497
1.19339236668435
0.6230193074245031
0.33329804021107773
0.4291394553142716
0.2950297633711529
1.4453141714302344
0.6904679428778049
0.6969250868115467
1.038690336259246
0.7503003362351964
0.4261000379996343
0.40803330898337076
1.036394266225806
0.6713380362718435
0.40363227390695344
0.9037217182825927
0.2495641395583149
0.2626934599239544
0.9489266811981713
0.6274927077124863
0.2563451043428046
0.41112116666166504
1.0392526358248841
0.8314852585671855
0.30018094316833516
0.7817607879402515
0.30526948478200316
0.5151623734378579
0.6901638154982632
0.6838388956290617
0.986140426145274
0.9178599998883217
0.29349230590647835
0.45171294020526165
0.7308449259041864
0.9045718246253578
0.9106237747849794
0.9398310859310839
0.9000766326950127
0.42728288101840173
0.6282915287385454
0.6969972459735186
0.8318825515116943
0.9230287273384977
0.7432730699109682
0.9300302774798274
0.9364935343764156
0.7870417802543068
0.8513622909638305
0.5266537548761456
0.3246405711402032
0.8431486704805022
0.8817114943336453
0.8988191164611279
0.9371337518709697
0.9552672235766667
0.9215433324787929
0.9047112897910526
0.9485771380724966
0.6765732693727109
0.9200960861054194
0.819838086296805
0.3799760124305647
0.9133751332689474
0.9281147565577913
0.9443694418648791
0.8262767988549511
0.9470881001050275
0.7841279203587179
0.9194792020344559
0.3878630076058302
0.9592581731264647
0.9490002852848425
0.9678353069663582
0.8324859319269202
0.9448963065546051
0.940842681023485
0.9251706860835843
0.4133934813858277
0.8090909368461433
0.9550162192235315
0.881644760731472
0.9389093735172552
0.9523917519367582
0.5727665585900591
0.8451195771852216
0.4207586966940192
0.969930649228546
0.8389346960833809
0.9514089463892975
0.9641155602300688
0.6641611971170962
0.9521704720751573
0.9534014090319071
0.8627218553380968
0.9401337973173616
0.44442600595320736
0.934138683018376
0.927212091816599
0.7013566411365886
0.9402662452610809
0.7040756993128132
0.9487076647872115
0.35375158153996655
0.8758743623697959
0.9447557420056119
0.5588456016245728
0.9167135638837621
0.6643316806801596
0.9962931572128934
0.6205475185970797
0.9238787122483406
0.41927707118821506
0.8987441060589473
0.9254256905821558
0.3806964386342078
0.8574261542377012
0.8939315717867414
0.6127835221953193
1.006417437877946
0.3473118185359201
0.8445376527221687
0.5227512039960119
0.6777186934974716
0.8579947612870208
0.48288546161357404
0.8776534651812379
0.9731304767412206
0.4736434296948375
0.6855173098512728
0.8894835798479224
0.8913009665483207
0.9320735133341822
0.9343690917483963
0.9126131710534086
0.9242975877206793
0.9465262667726867
0.5620360852583876
0.4638457722862268
0.6157899728185915
1.2938200946584377
1.2690098177644216
0.5293701676070762
2.9203723037966056
2.121558482579589
0.8125949429610297
1.933039685806767
0.49232571455273577
1.0292346554919896
0.8305860870924774
1.018721330269553
0.8346680457338608
0.9924261921368243
1.2308335477379795
1.5168103454027682
1.1144614240982083
1.1185681605058346
0.9947125564898136
0.9258266813815633
0.938716682484366
0.8935814112015481
0.9631335256289342
1.3474521796630847
0.9683313351614495
0.6927692121410431
0.8094509898335813
0.858449952250387
0.8368106865460517
1.2235366532382888
1.1445299223940666
1.0435802754348102
0.8118800626750048
1.049633355240987
0.9333468773457128
0.8917962713106692
0.9757760787337676
0.7703283562507741
1.0258506534445215
0.8499803106553472
0.9345278696265864
0.9620115437944785
0.8835016451277878
0.9056290177665083
0.7982144958910422
0.7759809775570004
1.5581921951283713
0.8175268608347467
0.9505801731814788
2.621021767043733
2.6297664680407165
0.49479875248064464
0.35860762922046885
0.38270002879821713
0.638160588016373
0.3792635996065926
0.5873538107630406
0.6783846685659314
0.4297784168550843
0.3848542032493482
0.6431858415545368
0.6844861651428977
0.7786848388940555
0.856043516558598
0.707108503941423
0.7959338030966402
0.6305015816294726
0.8568671203733702
1.2303671983458888
0.8208897965724419
0.6430848788297884
0.8148797755139918
99999
4.670878045984773
3.328274333925159
1.206791272050052
2.6035154697807528
1.3047274242670592
2.793572439358575
0.790422923574094
2.760287877041138
1.2434217161135208
4.547320069889838
1.5081473001095993
3.3213939169225934
2.800036657941696
1.1996169971021309
1.0479629097164018
0.9076808772763826
1.0315223433540244
0.7417171080016706
0.5760079855613854
0.8820324200053371
0.951132752778189
0.8790456046084445
0.9533590696354436
0.742633469820113
0.4700809143496247
0.8654839915128171
0.8856232821676073
0.9416624318970236
0.9022496060040961
0.6043743167722686
0.6994985933009961
0.6777014875589348
0.615646879266064
0.662728064649136
0.8668877274317124
0.8739455519360497
0.8610520963431861
0.7662678913703589
0.807282374098135
0.8815594040179094
0.9608105383496314
1.0011213705476387
0.6431145696001014
0.6490711354180629
0.7829383600916731
0.8672543956377008
0.8919083762640159
0.7762626986932071
0.7960840626334532
0.8052657998693017
0.8584401044630933
0.8710423150384808
0.7826986733026007
0.9505212729800266
0.4985975886556724
0.7546900141712222
0.5981969428569847
0.8895980414522264
0.8477000505876056
0.868079947349796
0.9452916174412231
0.9106036668380895
0.7983617463671389
0.7703960870479736
0.9579086371602514
0.8118909563265223
0.843820871217251
0.8568029733334847
0.735565405986497
0.7702252285040956
0.7075475748417084
0.772163801511848
0.5201013735381732
1.0454317452858968
0.845049297857366
0.828799259900942
0.8651762455127305
0.8681225776232339
0.8297441227493398
0.7985112440171895
0.9277431943468685
0.8483663188454165
0.8789115800658865
0.9412599970837883
0.9412863187520256
0.8119159361837405
0.8402995273263396
0.8529850117904051
0.709159859813077
0.7037952678492087
0.7757596081534359
0.6193095673611131
0.8800179350972211
0.8615505654175055
0.8818365782159481
0.8364488483569975
0.9729969134238846
0.8575077541422096
0.74742881373821
0.7616757545323969
0.776394619232678
0.8074524638019219
0.7918594958489087
0.8174011480676264
0.8995446200985954
0.9188697810909023
0.9523366965133989
0.751813615267779
0.8057618425644356
0.7570577315304232
0.7300534220957483
0.7931225104440023
0.6143239434250084
0.929559744280555
0.41480827236208845
0.5399569989156289
0.8952741580421508
0.8451961712939311
0.8843215875604706
0.8681573938820446
0.7486137447491023
0.8984488238698876
0.7782472485145258
0.7769355648701496
0.6577913776424855
0.7784058974138526
0.6889132033930335
1.0025192946789414
0.9744147440950944
0.8610032459695968
1.0288967996257694
0.7639257533625677
0.7389739825983503
0.7436812172016043
0.8054900329880903
0.7440680792278398
0.6801651100073567
0.7538230642284446
0.48471176231129165
0.6626034105287966
0.9185096213320786
0.5926632225683081
0.9206786698656793
1.2253830279359768
0.9173751786046104
0.8130975704651405
0.9050315440546982
0.8445290344544536
0.9298428090226406
0.8318002869421343
0.8656885762016551
0.7399774000083534
0.7804733786145513
0.7960451158477659
0.7398045969629584
0.6883389555873984
0.7142512719520089
1.1340265458457202
1.0896226138404932
1.1918126593905458
1.05157742441154
0.7399700036676913
0.8205787308602502
0.860309568920128
0.8315755909401149
0.7519196418286432
0.7749833680006559
0.7494237362386775
0.7746158981700544
0.8417523725263298
0.8708163252733854
0.5776663349002304
0.7903516429697288
0.6206939970257825
0.8306836284450557
0.8705892242384599
0.8261983001719645
0.8679887463552343
0.8746550821808543
0.8562533377469183
0.8738170952508737
0.9099172593784101
0.7640484329402268
0.7660954967697876
0.7672631861315519
0.6033140351450753
0.5149462697430967
0.7953432341007384
1.1511140211344708
1.0629499593461142
1.2297158624118854
0.7279508331353692
0.7394250750726836
0.7415023332597669
0.8059403507005856
0.7500199890470324
0.9543505987919411
0.7430903339254613
0.6645870737953748
0.8150063025327667
0.7672579834842385
0.8561739382474659
0.7750551382395093
0.4187272731443207
0.7950388256341243
1.1506026372289908
1.405996654541066
0.8374236382668778
0.8622463499911964
0.8740010020486412
0.8441881450911202
0.890632902146481
0.8707247073478195
0.8191399431920181
0.7517779847535506
0.8094890473375457
0.5926998845331769
0.6055252476209133
0.5289837258717346
1.2867330535729018
1.0471742220693765
2.263289814659036
0.854006196420945
0.8574513037832603
0.7469461067984989
0.7272271440134951
0.7450314717915829
0.8595924547943151
0.790151533348823
0.7157628532001034
0.6995829998894612
0.7070950016913006
0.7472371063978147
0.6516920493074352
0.8402411905338396
0.9389397920123936
0.563122700032648
0.5743626388125288
1.308476912882489
0.9110768134779537
0.8819982990679559
0.7702956335047298
0.9230614492591311
0.8897193168126226
0.8784221914689229
0.8882817622951126
0.9051334971169279
0.8448603334319665
0.8346795599848102
0.8914400042444803
0.9220830856785597
0.6791105661653639
0.6069363837026079
0.5242540982837555
1.360138438971502
1.261739195415663
1.0230122654647276
0.8232402354300985
0.8921488799309382
0.8033098655032145
0.7427318181554348
0.9084244887328509
0.7144415131625547
0.866040506053998
0.9509319131412171
0.7460039918263318
0.8088735853552598
0.6532454358739012
0.9369487713490225
0.8701702420789452
1.005747458004343
0.7821159057706443
0.941061524949023
1.0209475950705869
0.8672774995091065
0.6623971626100271
0.8514739238247693
0.9070934340192196
0.7874514391666615
0.8887454637958819
0.8454034015655472
0.8791276424800225
0.8893439688946528
0.8473746190275938
0.8754511944412249
0.8811927072296
0.8236008476914953
0.788803944045781
0.8293961880801934
0.6670645328153563
0.9467803838948754
0.6103659932033837
0.6346850306845601
0.5310642723756269
1.1955584232911642
1.1347215294326356
0.7829641517375773
0.8178788168496403
0.8513928185282286
0.8354876347281476
0.834959602546661
0.7004860427813774
0.8462439357209214
0.792889215062093
0.7793478442534661
0.7341965300386473
0.8326915924479417
0.9048123596065921
0.8672383820527259
0.9385067878518787
0.6759496916508255
0.842962985643313
0.6490919220814316
0.8981355671473134
0.8673570514257305
0.517405448118946
0.8517312271957956
0.8691257256360702
0.905534125702095
0.8166287308849153
0.8661737466695999
0.8344137975231246
0.873450353724592
0.9855707866749069
0.6779377024765597
0.8659696894662825
0.8377880719665789
0.7470648528415985
0.7991180405493303
0.8748139559095972
0.8050197557317345
0.7599211615497906
0.7403567538705503
0.6870184421196776
1.3181561619229702
0.8379901716231156
0.7845933674847454
0.8973029998274286
0.8946478000485194
0.8055822904306745
0.7944812918698508
0.7968131815101112
0.7728338286187832
0.82171445991006
0.7482423886540922
0.7197276316000656
0.7098591307417713
0.8520571885449014
0.6666542741892993
0.7105523272274484
0.7470949421235789
0.6342204595429569
0.8515422708054893
0.8505921872813353
0.8534513645425169
0.8668570062049388
0.7499345155692875
0.8830558453890855
0.8920834988535724
0.865928793990922
0.8683495009189827
0.8541303720145503
0.9058186360570102
0.8490136998668133
0.8800416468225328
0.933153319663871
0.7826197580284617
0.7954041011654273
0.7539140614642068
0.7904493751754095
0.7569868996291631
0.7809610854468265
0.8696243469586408
0.8397806313363588
0.8930195192203113
0.6533638991919124
0.8297130200102338
0.8405791986604308
0.4419625776110044
0.5470808370898028
0.7185068069321889
0.8256443205772953
0.8190242319094132
0.9065900288482517
0.7974500317237655
0.7033783662401102
0.7579743817825034
0.7629501848009642
0.7522471812944197
0.7433847839967717
0.8778118819728512
0.8874102067825329
0.6620669237450761
0.6113069104802533
0.6559088693917153
0.7677711256206382
0.6671713730963548
0.9245364711488461
0.9472651829952266
0.873034037939881
0.9136622805458737
1.0830646963914303
0.6015064693451011
0.8685905263085839
0.8675597991788188
0.8685310721413017
0.8655078810649218
0.8593533171100709
0.8314707396298829
0.8815784840841554
0.8574009781279835
0.8721068725407221
0.8146288113761241
0.9204938005550583
0.9732427981960551
0.5332328735285183
0.7950150527093052
0.7753171181014239
0.8303097305970332
0.7303869473971527
0.6104033208487958
0.8908752183098696
0.8329520026206675
0.7484481925328154
0.8631968556670457
0.803179955871572
0.7316674500776578
0.5010630875231284
0.5853679249714646
0.8025080420693352
0.8604708660349527
0.8229853969844079
0.7965435223506827
0.8023065758068373
0.8254131530801232
0.8064247253612651
0.8203365188093403
0.805930425409676
0.8148111416693795
0.8348549770607023
0.8210783592587994
0.70173018448131
0.7478477002971903
0.7806050937674031
0.8040501108720155
0.8003941942206672
0.8237927515864001
0.847333231045828
0.806569439683051
0.8306931824100722
0.9730020713783119
1.1417624526204575
0.7775675017671279
0.7568830565549743
0.8853242750373297
0.8491646792872402
0.8652700228481275
0.8659642663977257
0.8865962579786907
0.8859137348750105
0.8741199094772043
0.8696563287888395
0.8630026461654994
1.0309883754214395
1.041666352641978
0.8570845158335539
0.6537132089328287
0.7258941525636233
0.93561733659852
0.8582945132117649
0.7539817174324613
0.7981337730265075
0.6950679939873041
0.7169314047439664
0.8955593242776346
0.8328849970239495
0.8437497344738205
0.8989354784359135
0.7363662182306724
0.8766428153406616
0.885713486029792
0.830432420067221
0.8610054917832455
0.8299232062947357
0.7972425134611162
0.7245825102491411
0.7455975397178805
0.7778569449763197
0.708872872343496
0.8217206889073901
0.870755473770909
0.7074058367756694
0.7150320528963948
0.8525337324467381
0.7057935101782836
0.8058665294264559
0.7227491779193758
0.654352468082395
0.8299008957283441
0.8836377227660834
0.8992770000158746
0.8949434255953158
0.8864388959280706
1.0496669268402665
0.30275859594801374
0.9975487477734966
1.077028261017679
1.0095145527636635
0.34006767874080696
0.9256014267900065
0.8728476286064073
0.8649095432450015
0.8626983306361629
0.8926945750076131
0.8731772884977036
0.8521263411579449
0.8356647207080031
1.0711378720752498
0.9785262419304551
0.7157617572465306
0.8403101103207206
0.8338848974933092
0.6800065345266276
0.7197871030470131
0.8249039241700414
0.7286822258519214
0.6238159420286292
0.769542646926585
0.7859240398679712
0.8344209350418839
0.800886621224929
0.7633023131265048
0.6632934231759889
0.4135188861271998
0.49937843933643417
0.7947404985621676
0.7894331638834868
0.8545269625892676
0.9065091618826803
0.6641233276604189
0.7453577923645289
0.8605365776742312
0.7418987076008298
0.7164914390718689
0.7424231078640443
0.9008338290294505
0.8240796181404498
0.8619080864749917
0.4637609124716169
0.7481500793785745
0.5885317157036373
0.6380859077210987
0.7694536587782291
0.6533574994582538
0.8662518247286387
0.7837514273325503
0.7681280265015963
0.8131082858700589
0.6998627306910391
0.8530355785795942
0.8450275037765683
0.8688286551956274
0.8610280683094302
0.5382700033878428
1.1164133329786583
0.9186642163205524
0.7851592610673616
0.8749585506652938
0.8654898005487466
0.8649432891085403
0.8611069794123525
0.920096859456793
0.9464285435459547
0.8941915726005538
0.8266341785017771
1.0066525687899819
1.3037273013637383
1.1606294994337092
0.8029397610009794
0.698983023679552
0.8389768872227701
0.8237068008387249
0.5885173543654452
0.7382143990740135
0.7703256782754664
0.7416337391578725
0.7549752480271913
0.8794473981008046
0.8553655659629819
0.7956126853334539
0.8827556087544124
0.89171250972605
0.7361757960706062
0.733140162783069
0.4417207169345039
0.489870221332665
0.712086509304521
0.7786243448357489
0.7469685653157043
0.9690693823140071
0.8681586024190163
0.6251208787665867
0.679721092773793
0.8369428111136452
0.7163807657042084
0.7083870667002155
0.7837826644344869
0.8035135389001787
0.719060157742302
0.7863884182769746
0.8345761122075238
0.5477176845574856
1.0973486457413766
0.9097967273848526
0.8664057409944897
0.8367893530898768
0.7815080259039233
0.734785365132881
0.753478002479391
0.7944912297063633
0.7663669246700857
0.8329093641629521
0.805090045989534
0.851966187585696
0.6422038510936627
0.6349206158852054
1.5534957820873456
0.6111950848125763
0.5160656034262067
0.6442545281046932
0.5372680502278637
0.8655114105506102
0.8389500170057872
0.8318872154264718
0.8617683643128242
0.8671002197407912
0.875611620728916
0.8969144278447906
0.7963871966519522
0.7830237234929796
1.0001462458088217
0.8363342749349929
0.7818945487409242
0.7015610757505161
0.8851473005498186
1.2233986533056715
0.8280643253801382
0.899167139994839
0.8941025894129985
0.7237132340592006
0.7897592369289475
0.7915259069215265
0.791992218257386
0.7875712252654153
0.8854115184822365
0.851850138567009
0.7937627374981123
0.40398026903297074
0.7437198927685079
0.7065450878157227
0.9003025814118755
0.6902023029335369
0.6924647014023876
0.9236486861397735
0.7194419061132703
0.7379491620511447
0.8356406217402778
0.8380202706543629
0.6811458256757772
0.7141889371070231
0.7561179548630356
0.8294036925922076
0.8196941023354225
0.7506791009902675
0.7525920107434193
0.9466205105297084
0.8154836532117961
0.8358992140780023
0.8172562427469197
0.8975374154127358
0.7760671740148136
0.9091849818884974
0.8706693164186381
0.846685613181475
0.8507952612756426
0.6193715843233131
0.6791860344329591
1.2913170663569167
0.6149929420586816
0.6810975224134171
0.33917189267171394
0.9298941757684858
0.5851090563594473
0.8722177210839676
0.8614646608854026
0.8432345676757553
0.8638447136616868
0.7708016328124915
0.8786982372713334
0.8112447044069802
0.8169527071539201
1.0403366470235682
0.8923690035275195
0.9476480132794789
0.6851784350258312
0.826599610482588
0.725814956101671
0.9915873700499971
0.774256810322392
0.8062254961488304
0.7475328818843194
0.9160701784482684
0.7740134957269585
0.4187316362043085
0.7580483400245838
0.874050658206653
0.8940154349511479
0.8528656236202218
0.8510106848065047
0.779305551237726
0.7144509652507666
0.7299481712842846
0.7924470221797472
0.6613547591544486
0.9311244923318535
0.7990765880027872
0.7323513914911294
0.742719851024371
0.9130942808129295
0.7176536044862886
0.8097346359308385
0.697120924317663
0.690920734318095
0.6862579292530783
0.8559918700371594
0.8255343683975473
0.7807868778870312
0.8285255080772531
0.7689503356844203
0.8078168941282337
0.7419493050965906
0.7927225382081183
0.768234707516413
0.7709626000616636
0.7847070739266847
0.7650048058846237
0.8274342438605814
0.8152328319488225
0.6824680403496998
0.7140311582560113
1.2129368140561365
0.6132884437379764
0.5952335670617702
0.636610987721093
0.8530627157548434
0.8456684091512235
0.8997390445979346
0.8624016166854592
0.8106574238425581
0.8577344254652303
0.8653786944085721
0.8737519497142858
0.844447658342605
0.8875701471165302
0.7922144907483123
0.7731470994409271
1.1152283619067085
1.4002443572138223
0.7602898403830926
0.635747106565577
0.6448164220964162
0.6615978348172074
0.8806541643797413
0.7903375000231453
0.7785217305966443
0.9223577663578366
0.7661732717701468
0.8269291871715149
1.059985138900506
0.8405101305410082
0.8614958341853923
0.8805907992508237
0.686655083037665
0.7220239384845532
1.0137687060711784
0.7060734189219049
0.8244718075395632
0.6305188078786469
0.7814736898891205
0.7002457189950864
0.7159198044403585
1.0248079543625974
0.7809638609855853
0.7173901517822626
0.6304936318065673
0.919106193857245
0.8345695404473633
0.7559775333580095
0.9997893541379965
0.8802476575603136
0.7725569141521419
0.7710295486670397
0.6739179036200342
0.7170400887709073
0.8448609891778031
0.8495167047194023
0.7990499262192402
0.7542216689357195
0.7869217457559593
0.7720423722312689
0.9186485675987623
0.7681831184543484
0.8173737667515025
0.6926055137922853
1.1627366916197284
1.276011077566372
0.7177720955893718
1.04852544988217
1.1505139485437041
0.6849575045881934
0.7732779165354552
0.8366659174424883
0.8450506536019533
0.864432258753291
0.8010258214441792
0.8883968730672532
0.8144667934316161
0.8939030779711077
0.8035760355720782
0.8323001249162056
0.8441658543404709
0.7518393747805514
0.6859086518897847
0.738453661749905
0.7969057278652871
1.252008511511347
0.5251306167712516
0.5577020504728024
1.1290376167597953
0.8362683145516697
0.6563331829279923
0.6659505525228211
1.0086163066333633
0.7152816815735685
1.033153019921856
0.7850993809973406
0.656244747100816
0.86517894882294
0.850768917881125
0.8684736358158941
0.8922060497146509
0.8472297905258248
0.8553306339927135
0.7259419518476863
0.7577795562270876
1.0681733713943329
0.8082181250014745
0.8706881027682573
0.8055348247840851
0.5344323325009177
0.8728402923344875
0.7973695384449164
0.8194255146381862
0.7885577761557316
0.8184563570607335
0.5768121490151833
0.8632594269229441
0.7994020437645332
0.8264201293432075
0.7831876071638291
0.8530838416630538
0.7423443003876654
0.9886833391551575
0.6982793745878296
0.6915814277006976
0.7076715776688568
0.7915654278175691
0.6986062407735747
0.8169179021173651
0.8051056153138904
0.7617296952867755
0.7271282703430265
0.869218670507282
0.7405751366478429
0.7594495960901223
0.7949878732455086
0.775119517784128
0.5123255201417415
0.6936742262893029
0.9210922374051039
1.0151159973246178
0.751398446880854
0.8349700578497744
0.9115315025762041
1.2032391827195004
0.8218485047695878
0.7394651317401565
0.6789941706808007
0.7949875415271856
0.7721934394492899
0.8685018581406575
0.8599686370702776
0.8021944874539448
0.7836939227995423
0.8199425492956509
0.8644066558009788
0.7815670791710977
0.7566673349869871
0.7806283764605294
0.7955606966642423
0.6658707605552596
1.5987483049356623
0.6358383873338618
1.532527636267555
1.5709605342160475
1.7914297609341712
0.9072362474518001
0.5226651293583015
0.6563762065429268
1.196520727823207
0.9745207259435376
0.9354838473420299
1.5547101151338671
0.7991931445671733
0.8533335120327112
0.8934371000815278
0.881089398958674
0.9597590486424618
0.8439839317817421
0.7953192431989462
0.6934932395041663
0.5768869082436444
1.1628017756188669
0.7591412354730045
0.6413757678318467
0.6252340907341518
0.7183429535334959
0.8170082450245998
0.8956893435954064
0.8326727724628415
0.6984022824685506
0.8001572854812249
0.8019689947967207
0.7460965519525997
0.703688499997084
0.8173363531146615
0.7797660661074596
0.8585485695462277
0.6836911763442387
0.7004659823393221
0.7028566813516259
0.712538642719243
0.7761797832592662
0.7132584742172898
0.8509934008390498
0.784349492290858
0.6542572239689795
0.8566028235538218
0.8184689051363233
0.8953574839137461
0.7410399198625655
0.7298721440461894
0.7297245030113795
0.8369304518770962
0.7801075313238475
0.6995800843963859
0.6719739587004722
0.5180623271742913
1.0519504797009116
0.6839360927054695
0.7249415568867694
0.7108690354246265
0.8455863428184662
1.481347982392282
0.8298931165934482
0.8406709272802094
0.8585859835330726
0.8775568979467956
0.8375150197406683
0.7451406687154077
0.8492270971229019
0.6472135465034655
0.8220712433636851
0.7032692358990923
0.7012224416039925
1.035321937082419
1.2644235739626088
1.797478579305197
2.238584826073677
1.5694770857449256
0.631916020341445
1.0201083678459868
2.561806012701753
1.8798444868087631
0.730454100135606
0.94090779848195
0.8970397497900316
0.8075783505789187
0.8546304638238803
0.8862424034158115
0.8891762597658553
0.9016427442638352
0.7917043104920473
0.7783381086122475
0.8304358010713335
0.7798715708730339
1.0436367964977102
0.6274346858889847
0.6185182355018488
0.8885115789909823
0.7274825291696412
0.5299181627137369
0.9313967594798527
0.9954474792560538
0.7268658123320413
0.7861114747676224
0.7881068101429557
0.7678846024326601
0.7113012618194194
0.8293853712647842
0.7806671378351844
0.7552218714573953
0.8868697887361818
0.6921773281949972
0.9175443110789695
0.6925578113036844
0.7298040037329632
0.7139988892492518
0.718186843118753
0.7813005306381562
0.8291414159133621
0.828373482018945
0.7088227044578975
0.6624530837929913
0.8800412547673867
0.7811756167452248
0.768757525763951
0.8964516210710556
0.7978658315940925
0.7418344220836088
0.6975434371487298
0.655997572572213
1.1940268169572952
1.362065385566792
1.4691217827225613
0.7245029159301316
0.8738435166554308
0.7653808554550818
0.8246503064026193
0.8210210737283541
0.8919902099480758
0.7916219418521041
0.8736421872202385
0.846040102531638
0.8211326835078677
0.7424028310136775
0.8379624969758075
0.8066416697811223
0.7803052466288956
0.7967009214164531
0.7653705760524445
0.7767804982034557
0.8188479932580927
0.7658482688752034
0.826423665185671
1.0538424049274475
3.0925594580754834
1.784403229849591
1.2422372312924497
0.8035032715827872
0.8538210392458777
0.8970373336239665
0.8537918246787832
0.8777690775267151
0.8665238100885034
0.8949216118181924
0.8640443092350791
0.7838713953146907
0.9107807455783627
0.6885406683424742
0.6893680538800865
0.6038872992390208
0.686128509189993
0.9065414822056924
0.5625661820196383
0.645681108628124
0.9314502826053629
0.8148611895653077
0.7970691090408479
0.8082757417942641
0.8086945410392009
0.7494756499492108
0.7805797917577719
0.833742410001006
0.7159721233847067
0.7713059678993872
0.7263896336910362
0.8348551937576434
0.6800157239771955
0.6988657771367985
0.7113880035823489
0.7558014277953022
0.9207535289871457
0.7298141875543278
0.7803828230784828
0.7837649650586058
0.7105693352045142
0.7217666206834067
1.0121283156854644
0.8038301789388208
0.7824805108170861
0.8313141696745837
0.7638668895065986
0.65922837202278
0.927375848347426
1.0515999759646693
0.9945940335119587
0.7581152223229944
0.7228615294771507
0.8060636864089108
0.8101879862114835
0.8109911011965976
0.7759782797558158
0.8724585005133881
0.799260466357014
0.9276574028725458
0.8209959013507896
0.8797829027989544
0.8653853184075162
0.8564789878337543
0.8274219767302604
0.8750567328378667
0.7996794739921163
0.805640820674336
0.774336032033234
0.8499515272653063
0.7958604096437906
0.8324569557462175
0.5455433902273288
0.8514541151208178
3.6353849020470768
5.43660618783599
1.0872899167809575
1.1909806966014729
0.7251719800494315
0.8625733603732559
0.870734941506676
0.8695938708263897
0.8685946827391267
0.8571331757141197
0.8356746137971801
0.8550663492717531
0.9831187582177651
0.7006785064377187
0.7034571830016945
1.128772162618033
0.6703920165120457
0.6154206784951772
0.6733543307601897
0.8321250691922959
0.8356830144472815
0.769545605291043
0.8823544397358855
0.8302928725991741
0.8136797426958381
0.7846588084921466
0.8235228339430364
0.7302309237964375
0.7454634783574224
0.7845714275982013
0.7063524679052806
0.8717709969741775
0.8334016304598495
0.6982592947085035
0.8534274485051991
0.8830008617970693
0.7700083373965789
0.6902950852381929
0.7107445470795392
0.8665298340421866
0.7485093303590549
0.7308535701667985
0.7286068008905073
0.7172039030409207
0.8090512207528489
0.7359991449850259
0.7060045269976691
0.8119034931533171
0.833961370464701
0.7415684143470515
0.5867800922022066
0.6032613854269271
1.0685823931816194
0.6757196537019812
0.7221956408752908
0.6808345939478495
0.6204400281409769
1.0856539716458045
0.6907750005816523
0.8827988989927766
0.8858216916208154
0.9901176288021563
0.6636988266770849
0.9909815322142533
0.9376211989823598
0.6896846215324849
0.810727738062072
0.7592980749304681
0.7958941159127763
0.8248085344563373
0.8529468661229711
0.789081669781441
0.7743746820774979
0.8023223602618798
0.830378176632131
0.7102684558903593
2.161324943812075
0.7661969053592825
1.410467878078693
0.8667066421071816
1.2502018902255359
0.6795680533060144
0.8413202441163053
0.8685747521960369
0.880665182674407
0.8658147448336777
0.8675618616110939
0.883038748884001
0.8088982949755027
0.7381241235133674
0.832414131104194
0.7044675790631537
0.9274403262188773
0.5728789684881628
0.6857517397854987
0.8888331800272522
0.712370193320115
0.7674165473498606
0.7816554743156358
0.8112567135586054
0.7699806398879784
0.7139143218711012
0.8250354623986383
0.8511225532866503
0.6734208148932109
0.9034305017655561
0.7263788651277856
0.7796510164881681
0.8105499360001839
0.6970716205870092
0.86053647768766
0.7042506578264487
0.710912140276103
0.722380467279595
0.6873646166843885
0.7128154391395596
0.814902015923871
0.7381235218315311
0.7757749443216974
0.8472871422294993
0.7293235908421594
0.8137783105919384
0.7496615353795865
0.7374721798814085
0.8499497803341793
0.7248533720865437
0.733685454927852
0.8099184510209881
0.9941148231435458
0.7472087721357189
0.7500115111506838
0.7503270229834412
0.573365805513844
1.12451994791122
0.8648063102479566
0.7893347404906507
0.9737580424246974
0.8745112165204803
0.8435453252281203
0.7221129492062576
0.7415730399820321
0.6513523762314057
0.7007612966154556
0.7643356642937928
0.6467392435087094
0.3970253963411879
0.667796287425629
0.737750641550593
0.982560200323902
0.8183314894070174
0.7772134924361543
0.760477298831152
0.7372644843486106
0.7638764264272371
1.5909683248427717
0.6948440057062447
0.7448989612870369
0.8344261922480252
1.1193082422299792
0.7530702308940408
0.8780657303749259
0.8746811622017823
0.8985883238942716
0.8921004622483942
0.8903270288582134
0.9294012057779141
0.8018211744967618
0.7534830699154415
0.5941389090433845
0.8029560540724576
0.8555483523766112
0.6700474237291533
0.7314052355870577
0.8566313089634305
0.8360464912085295
0.7681920206533407
0.8010779433896452
0.6961510318751174
0.8090167703217971
0.7213531954271217
0.7798087075553223
0.797449302047535
0.817280951389514
0.6917703701949198
0.7490477422489951
0.8280695402004696
0.6843651527687007
0.6447052371123965
0.8209589848114092
0.6907916331140679
0.7100749430711094
0.7043873941630582
0.7432428041665583
0.8237422121082362
0.7680716535519778
0.8371935769080617
0.8964736665212465
0.7249858980441266
0.8359786712439499
0.7337121444668219
0.7677438176339582
0.7380802379702002
0.7428838138216339
0.8131336760779089
0.8406185408292182
0.8302148258508277
0.896622555169288
0.8270253957323758
0.7606865868491798
0.7563753121433138
0.5155839539938499
1.1014067842139348
0.8601899962371314
0.898398519327798
0.7358360003611842
0.8908796566040306
0.6713051282061786
0.6797459476240748
0.5237997664203647
0.8238362907147136
1.037107581507042
0.7843857872997746
0.8748714403068376
0.8487789284563326
0.7034415449994087
0.7657834421025113
0.8189460098206314
0.6842064790016639
0.7135237929564178
0.8873863822585581
0.9459602615429397
0.7943176242174179
0.673619360140943
1.0454405758477154
0.7061663504456929
0.8715169808602535
0.8963470278326954
0.8792222663433543
0.8752471071529613
0.766614807847304
0.8784372027466141
0.8316168435072395
0.7547245855577562
0.6731373766200813
0.7403576221464399
0.7148932256140123
0.8776470492600698
0.70088695908196
0.8088374578157675
0.820522819712216
0.8265047728439259
0.7556017475729288
0.7359920208818076
0.6894307213983445
0.8066997910894099
0.7293016888613213
0.7930739438889084
0.7094630523689778
0.8175480538206465
0.6935512925310071
0.7766972238834825
0.7405218764935588
0.8792092680164115
0.8079730019374539
0.6905519559169442
0.7285199427351674
0.785105706322906
0.825972118022355
0.7240992447287465
0.7022193215695619
0.7115877889904743
0.801927632887071
0.7310419057234665
0.7002039020117267
0.7711862003588755
0.7982947968601614
0.8043501186312446
0.6379668549094193
0.716398171238612
0.7229192523934705
0.8740702755383011
0.8005976579475743
0.8113113629559334
0.7149459968195117
1.6205988084843446
1.1627804588251092
0.5825558513650878
1.1691863899540096
0.8388003121837988
0.81301323248929
0.6333165913804412
0.6896346598878633
0.5648588666234782
0.7657143366596569
0.8318504431441506
0.8142425412801226
0.6643723061966009
0.69112225588391
0.7599069431035493
1.0165051075895692
0.6374566586067021
0.470810386252772
0.8586955640432572
0.6721138991061747
0.7345889784573791
0.7308104079202866
0.9408273411650085
0.8903807455235936
0.8264581178905386
0.9059796809533297
0.7498829597560687
0.7559289399420299
0.7835191012150566
0.7922711755879531
0.7052999795085
0.6850417301981477
0.7707748139673897
0.9299523219056479
0.6892218889822387
0.6854111141569296
0.6442020191704712
0.7632248329706854
0.856558725041922
0.768746840272484
0.7956131586041427
0.6365147593434428
0.6925549673537968
0.6966484313121584
0.754636058690751
0.7940151772643737
0.8391793037195682
0.7296343961433129
0.7163980087036608
0.8053852833661221
0.8089327248779522
0.798146828608459
0.777188069256124
0.8417455046048685
0.861243348143916
0.7242154305795653
0.7493606271045274
0.6668435426318072
0.8518716632711505
0.7184774518782423
0.7261206931958318
0.82749562976005
0.7477667307712867
0.8132174488786243
0.7461161795661825
0.7364862868029589
0.7929229051480733
0.8157667712926617
0.7839816098915244
0.6896248889734856
0.7266939923709501
0.9600688920975395
0.856537464506597
0.863748026507467
0.721544995583503
0.791300376916245
1.0486685419477664
1.0496132044400008
0.6432747229811243
0.8323252477310322
0.9534299345191609
0.7433425845398589
0.7659700071948852
0.7273301592674448
0.7809178356025082
0.538822437672597
0.7886797237561352
0.6902512838502619
0.9018211698642408
0.8300957750115268
0.7979111005948585
0.7971360305399291
0.637955070765072
0.8494533549757719
1.0302395313248056
1.1666288238277551
1.5311881556590412
0.7088153839930351
0.9808874357161911
0.9109683993243693
0.8378079763311856
0.789282752100298
0.7397010984911062
0.6956569136715058
0.9090586527348811
0.6998799094815454
0.7850263883009769
0.6362901862894224
0.6707197812621353
0.7262077978203803
0.7670858371254132
0.6852588265826541
0.7588584036167421
0.6201491134837079
0.75752616585577
0.8050148333503889
0.8679344879353914
0.6664941563799708
0.707523722826484
0.7320515026194311
0.8158688659896509
0.8147284653225522
0.6872978499882165
0.7084580282452639
0.7198995405004263
0.6969497593367668
0.7763320327248414
0.7742620106900281
0.6984779111022191
0.7672600312260535
0.8778589968515417
0.7477094069140691
0.7025002805365198
0.6783425596280174
0.7421600609652143
0.8663345498736854
0.7223388001562328
0.695826022708275
0.8281786376374827
0.7628900645953492
0.7239765339176838
0.9793955490696743
0.7428748349316425
0.795977216189637
0.718904035261747
0.7317186995399478
0.6916649336744041
0.7044688347239471
0.7501776476080914
0.6929719483740993
0.8140413876318309
0.8610536240753377
0.8126840887733557
0.848069114476271
0.7114714408811617
0.83008577463454
0.8933241198799079
0.4098400947526958
1.4140987737294952
0.7256672502365764
0.6561784448618103
0.8105740241807855
0.6709669907359188
0.7335059924855863
0.8095233488904225
0.7594644173754044
0.7823423835000383
0.6984012828076527
0.6995983365433762
0.527234385773143
0.7738007040070493
0.4898484806063882
1.0717701460975488
1.055496998284939
1.4520025139300494
0.8891900340308824
0.8599824449332192
0.7665279307377453
1.002641703223068
1.0501237116559583
0.6931078121763631
0.6731693629865599
0.9028182426907201
0.7773262103562725
0.6353808425867166
0.7868260962479985
0.682005739673558
0.7867092787005151
0.7821088928274097
0.9104174700774739
0.688230074443142
0.7670381926799816
0.629870555307344
0.7474661713111219
0.872552249268763
0.7453260227166707
0.6947633894475578
0.5766924691861013
0.7529507928068553
0.7327081561007448
0.7004889104528368
0.7141370248070682
0.720259563196275
0.6995730870272083
0.743767194195067
0.8222125250893366
0.7750579458047919
0.7793924726168405
0.7249119047827847
0.788517095160571
0.7622544620263576
0.7195229322394732
0.6974225852300154
0.7990887888021782
0.7681431971222545
0.6132205085322225
0.8305804681084289
0.716496628001659
0.8279635785237994
0.752302603155907
0.7902674420333491
0.8549911895002779
0.8726894861646403
0.921133849629056
0.6858003692729414
0.7371694289064796
0.8290447179703528
0.7932187103935646
0.6908855796356548
0.7021742128045938
0.6905686359715362
0.8161074614372886
0.7601276733011297
0.8399515836956154
0.7913235661303516
0.7783719463747143
0.8740145595543188
0.8644414862670705
0.5778449322601962
0.8663524550627831
0.7205118392023421
0.7373478143909641
0.8327575168825345
0.8343357004557285
0.7577990394580294
0.748803734009958
0.7562976258208007
0.7341478897630589
0.8425239999430814
0.793191078202789
0.8721715901705982
0.699038486212249
0.725016636432282
0.7315470069416307
0.5943673538554063
0.7168658130103922
0.9758326655138179
0.9086578960318641
1.908755441569961
1.0821111328391428
0.7035268576833051
0.8612348963993987
1.1806805784965069
0.7158267301915385
0.6362979838522645
0.7233710018771342
0.6947066633621332
0.8759687480532944
0.786964474817058
0.7512340813355853
0.8374720825899955
0.7064427878790616
0.7310197876107595
0.6976534434014316
0.8593894180491776
0.9446471998512834
0.9048194059490372
0.8433966627698491
0.7478370595185281
0.7542856816054044
0.7978390214472589
0.7929085745663671
0.6803783342650991
0.7012999657264682
0.7078962709503398
0.7157581927766344
0.7181671961865577
0.6869396022225296
0.692993717555602
0.8190792325769166
0.7663322555422648
0.7011231315652406
0.7245933030640603
0.7898709748664547
0.8393816682756987
0.8050498492424697
0.6852029160741698
0.7568814637064222
0.8064640386335241
0.7136900402690375
0.6762883252276893
0.7697234795517275
0.6805534990980711
0.7450802554559053
0.6924116266981348
0.6864439628944986
0.8152320205605246
0.7577230122708334
0.842644013584469
0.785121421116319
0.6796319446621528
0.75472183212814
0.6652966755388189
0.7333931106348931
0.6837016459644641
0.6704846886278688
0.6998861496147203
0.6798916625724983
0.7336977671353374
0.7075726112924563
0.8148424178757606
0.73889168042027
0.7268873648007933
0.9247554414494448
0.8124803184811077
0.6264672478111216
0.5859592250605088
0.8608344197190686
0.7184863273465405
0.742246604453696
0.7973186425201582
0.8727136161665975
0.8119792551060863
0.7722791096099952
0.8819963272807594
0.8002174422558873
0.8229468277304898
0.7546935925625597
0.641286363759685
0.6986628488606532
0.7008965656436902
0.7257362084912025
0.7206273254809985
0.7577923293912145
0.8778903760135498
0.7947933505061981
1.9928570944317086
2.1717813338733265
0.7648019088372713
0.7276721161056089
0.8861603517210057
1.2697011215251452
0.8984639204699778
0.6675875633566765
0.9378618692981084
0.7359432140083371
0.6821879039851936
0.8901553384889327
0.7164201815102821
0.6736146830595858
0.6912386367101948
0.8724378549337919
0.6984167783666171
0.7111266116480389
0.7443276995980231
0.8076579532819115
0.8428181886813759
0.8365579045110579
0.8062454577816683
0.8009750362858028
0.7453620465363665
0.7078375528084004
0.7043387430759758
0.702611180582976
0.7168362505014
0.6814601669534589
0.7780547606121783
0.7846745107091941
0.793136821360358
0.9468212048183287
0.7150903922803494
0.8053669974155752
0.7703679245738574
0.7694446876317902
0.7725361466466842
0.7581222438628848
0.780013250559441
0.8016213671955041
0.7012235208375496
0.7770189766722577
0.6797949924899136
0.92673238796616
0.6988071978186419
0.7579224265365248
0.715327600141032
0.8752185946662815
0.7535931030850727
0.9131834204751784
0.7168733882356111
0.7988931520810058
0.7799621348186019
0.8603009697231955
0.6798023387692099
0.6791124387985731
0.7040429344913293
0.7184516642299037
0.6604378776163925
0.6617132857257376
0.6683012265143154
0.6720921537610274
0.6798297448115042
0.735194967726682
0.8073481575719648
0.7224281317802351
0.7442729401993735
0.9498613001547048
0.9815346972303709
0.8256017270537043
0.711284951162488
0.6338596372297441
0.7612591310065719
0.7618333188935889
1.0188753121710823
0.854913332970715
0.9189472928968287
0.8171848839347441
0.7945248132410432
0.8416418741585969
0.8864600610502543
0.762676633622071
0.7028938777183749
0.7484740341399082
0.7521660697310821
0.874307812752787
3.3377030515318276
2.962485798355624
0.7043756975188094
0.7684055450474069
0.8763093984234229
0.9257345658611261
1.1336944773964523
1.0243258502453256
0.951775144322616
0.648240649264416
0.682591624393288
0.7912275995664881
0.6727597084903965
0.7082495873710617
0.6881359463404371
0.8342432457233886
0.6579866555445325
0.7912911691604815
0.6850884488085991
0.7933253441547173
0.7060346279999034
0.6557104823700611
0.7580371665735975
0.7836454707397139
0.7154212165853743
0.7095322964868237
0.7132577100677358
0.8004471665401844
0.7277529594603956
0.7430305377249621
0.726349603766301
0.7161022365645118
0.7181542799407235
0.7326517289645262
0.8155309552103577
0.7627468686025418
0.7099134831695088
0.7251320731933886
0.6955895195116437
0.7646513666202206
0.6821053247690798
0.7642713641907651
0.7143017599193117
1.010778679811054
0.8558802828313908
0.8518198956478042
0.8340467526839574
0.7709177976978434
0.751428797536946
0.7853077447614675
0.7691634702264271
0.6890349828848639
0.6806884483557395
0.7413904783898859
0.7746487893616487
0.6570219520881011
0.6536828628457179
0.6668751964178866
0.6749591794154602
0.6631155919346919
0.7380904414326502
0.7171038088987786
0.7245310842270408
0.7421200996769588
0.9492704294024862
0.9695229131775774
0.6399164222640713
0.7609434326608155
0.6968625637504553
0.7312417366118236
0.7658496204378111
0.7731081341423166
0.7963988246292558
0.8318520827487773
0.8027783660244151
0.8189511121865882
0.8047640811636559
0.7558658659870532
0.7023048485775046
0.8019523677921001
0.7015157272193172
0.8027695617747157
1.44814134407668
1.5575491493817926
0.9369593858776778
0.6586944786382365
0.6926723252498603
0.998303743246859
1.1058982750090205
1.5507677198690275
1.3117058057778086
1.5459614844227108
1.0028784722399717
0.666948287547547
0.7775367233981113
0.8191058269975268
0.7295456833315042
0.7024621980043377
0.6972312674681963
0.8572405732587174
0.7426643567612937
0.7633059444279485
0.6628782283393142
0.733156551073835
0.728957031048392
0.7372780326909805
0.7088306906391301
0.7149097722518701
0.8095817414662626
0.7570621123927398
0.7160208413980255
0.7051129244067343
0.8151992931227915
0.8377840019559359
0.8214051165224322
0.7424693739359609
0.7095042469020336
0.8000461664269831
0.7670441316600244
0.6951540779954923
0.7143844457360082
0.7031815483188253
0.7109053340442364
0.7453212884575866
0.8191516300215012
0.7498413765000447
0.6841374326704865
0.7200534212840258
0.681468006521733
0.781593934708995
0.7291500117677415
0.6954482660928257
0.7403128166986822
0.6936315700075087
0.791293000190611
0.9296563999897536
0.9805236897827552
0.8338399410836181
0.8892587251860846
0.7528640423236237
0.8153522751183326
0.6877338804083395
0.5950159067021169
0.7676481101283644
0.7828182573141276
0.6766850900435352
0.6561598160183962
0.6597089631327742
0.6663692041876128
0.6604953598510949
0.6611641887621313
0.7950717378899381
0.6858104607554476
0.705367557704399
0.8056044754871384
0.7840714292833689
0.8599519032745837
0.8096844084393893
0.817041036420873
0.7511798179471548
0.8059138645156853
0.7675862492072799
0.7961941869566282
0.7500857491257032
0.7880612937750417
0.8158397744746154
0.8228845564681875
0.7683711346402489
0.7028648798730082
0.7022896311339063
0.7050652530247502
0.8265100440742214
2.378394686944308
1.423369033839804
0.8939473447870389
0.6915721517746527
0.5378192857176647
1.2330322417477901
1.3202313351782995
2.764290726855845
2.9487008453966905
0.5330997552220665
0.8332169102932842
0.7519753534004008
0.7141422494381359
0.714632999155231
0.7120241111119266
0.70486915919138
0.8140650661700721
0.719262595875999
0.7642799749797234
0.6810764974865723
0.7529509208435674
0.7033493984804416
0.8009148826086021
0.7093356641522306
0.7535538591331234
0.7147323107272152
0.7814886686718092
0.8040443893397657
0.789678879498198
0.8321531496980642
0.7046883966286349
0.7925362951524412
0.7324566407668487
0.7771319224721905
0.7104035085622258
0.7133907010840036
0.7093081546408178
0.770152171346034
0.700788477685751
0.702985958464723
0.7057973784272952
0.7083661413179166
0.7176180937637391
0.783453166809977
0.8656268350580413
0.7403689769852133
0.8135417270220631
0.6756257379166026
0.6892622234121475
0.7451178362257003
0.6985773053301427
0.7658813594755334
0.7040254111407025
0.7255113608216619
0.8854673481181162
0.857088816328194
0.7590247729035424
0.8442133482069722
0.7616758052738699
0.7252768024269737
0.6884723066305213
0.7922894540973603
0.7291548496857304
0.6778075010416286
0.6477329126237189
0.6599098751990478
0.6612877333412763
0.6568032890545836
0.6697972802543622
0.7479920251037367
0.8227355557276519
0.7622060304850568
0.8417125681343303
0.745900227184902
0.7599491547348766
0.9999769998932307
0.7520176303211614
0.7341208940733714
0.7745253863668083
0.8592486294712922
0.6565189885002691
0.7857303531173019
0.7799829716925153
0.7699997693399359
0.7483557673619436
0.7886932161243112
0.7553088171787002
0.7502594420076228
0.7063328356787753
0.7242250328403129
0.7431575022373165
0.7862746683891167
3.156250242103275
2.0923752307474253
1.7982896279174632
0.6477252688870236
0.7246613354959939
0.7714827418615136
2.1199170302000274
1.9820222735960518
3.1878345445121643
3.0496975016583843
0.6217014709701049
0.7335727207670336
0.7302403014490506
0.7104242804038581
0.7070709338127499
0.6985705177953594
0.9212551792955326
0.7028708842045855
0.8576215733356095
0.7767846041201489
0.7445802394362977
0.7462122055510556
0.8481847845538908
0.7099299577858397
0.7364378280711222
0.7248844904006295
0.7189757087846236
0.8149827456602896
0.7238198355761465
0.8401465556209612
0.6860090401953579
0.7164505432190073
0.7988220754115238
0.7114988221125267
0.6988812924486879
0.7182329300275607
0.715757753547382
0.7304646576534579
0.7121218495953848
0.8231197542175211
0.6934962070562579
0.7919039554306887
0.755552998004231
0.761443794048934
0.8318384267011385
0.66962013904633
0.6740605370937857
0.7802345069046379
0.8517366331811456
0.734499260284708
0.9938298858060781
0.851864288023754
0.8643857288253722
0.8499462690410211
0.8573930375357052
0.7918801932277469
0.8600611239018621
0.6795992363539501
0.6903729679638438
0.6983250480219497
0.7628986986309667
0.6694900449211038
0.6044311349229827
0.6603046918841148
0.6636806622817456
0.662390465272901
0.6622943489863059
0.6713616556636715
0.7147043301805275
0.8255382611195659
0.7255359144264704
0.8092462665320969
0.7045255023554023
0.7238307319394491
0.7524314683933643
0.9373428745075252
0.7617172245430301
0.7887606517869091
0.9562078438883123
0.7832275804575465
0.7156530635089288
0.7607480184403861
0.8062013788403614
0.850524200390523
0.7561305210380633
0.7172212503154566
0.6928025433277637
0.7580966983758614
0.728115110016246
0.8086612815833869
1.8323091443795059
1.304859983622831
0.6776045951190501
0.983310325956781
0.8852598414784869
2.773172735841175
0.9005619730009815
0.8624592006739641
0.7185807421212703
0.7214932041411749
0.7146030316083803
0.7242686833297812
0.8611414412458197
0.7389519535583154
0.7517438675082535
0.7325637687600692
0.6228004871393653
0.8138360262222456
0.7148042414787652
0.70071508742021
0.7001866580599612
0.7508173904818971
0.7241376291360907
0.928363108225261
0.7379831249030093
0.8132406730840138
0.7375036446858154
0.7987865726981013
0.7195320503786403
0.7270765409734838
0.7210487377678035
0.714430526711289
0.7079217222286784
0.7754367831960967
0.7909819119764128
0.8206080135965694
0.7842195257510751
0.768912956139126
0.7543160608319367
0.8095636050420442
0.6762014893968803
0.6280420228657303
0.7733898974997945
0.7555619270789504
0.7531743863266066
0.7751958643495932
0.8394684350405919
0.8541637248367168
0.8457410671088413
0.8406620759663541
0.8270399553862606
0.7467454251990275
0.7286026168361244
0.710539694035088
0.7329565079131435
0.8175417145531884
0.9038574156014867
0.7430822397313241
0.7653737498148885
0.7032394391313673
0.6678687065329969
0.6722440995530485
0.6710937813185279
0.7254016345015817
0.7237016253494588
0.8397699380540296
0.8469448606937572
0.7427439015877436
0.758670818014335
0.7400290052987213
0.7453718828474478
0.7200814577127458
0.746190891964993
0.8109851607103572
0.8630793054989462
0.8413932862054215
0.7907144735120465
0.8208224336964518
0.7678462659826352
0.8075005755977043
0.7481261293057456
0.7707128751456804
0.7310385716579558
0.7429348923971362
0.7318089728329759
0.7438295607967017
0.7470155663715776
1.2931261891956558
0.8481534302479441
0.9620928553590449
0.6936889440182237
0.7536401058305346
0.8517578382445582
0.7120537689971539
0.7085195978650383
0.7739559761130431
0.7488297703470072
0.8063102152421812
0.739316959643951
0.7298774055679981
0.7278940742793456
0.7314365696519971
0.7399757571704737
0.7679757217772589
0.6240816987375968
0.6464318535758702
0.7587818424460137
0.7746588585949457
0.7265905976177907
0.6289770725443194
0.8160068319760068
0.7135147572159011
0.8190259635703192
0.721399014774276
0.7220225424993207
0.7540018209558327
0.7165626626524852
0.8388921597882663
0.8723971896847491
0.7622181672163318
0.7632663663690065
0.7575373440497526
0.7514495506672522
0.7621370892610124
0.812161167558096
0.6779550084617256
0.8829003782305826
0.8222151475833464
0.8091394269468547
0.8512336881845088
0.858860702439134
0.8329688225462369
0.8634598524125832
0.8687982438165253
0.8658660050734963
0.7906094658487128
1.4209990657840308
0.7601789370942241
0.8546245626546338
0.9194798380229324
0.9880004372444924
0.9682472785773367
0.7385897524097853
0.7576941402602569
0.6812823915190551
0.7624727440903121
0.6747334540719194
0.7203955778168712
0.8414200165572222
0.73023689655328
0.8205165911557321
0.820054591526709
0.7485344778087383
0.7463465994390274
0.7456977030064758
0.7749423452741651
0.7346660906952516
0.8687007700152743
0.7764881272206663
0.6945913247031572
0.9419013510069159
0.7983878153321132
0.7771713625946909
0.8728155341835179
0.8563847283662963
0.7592722427315443
0.6280576247465454
0.8566876939030302
0.829270354039829
0.7292762793730362
0.7284846508703747
0.7917710358654889
2.6065438973208677
0.9456045243895238
0.827041253834093
0.7044113852574766
0.6562165711452066
0.7851149959204915
0.7409910109322024
0.6682273000637944
0.7060218204781612
0.7175046569197677
0.5771834744502728
0.7576714626632289
0.7681833181921475
0.7853881741795758
0.7593194857893608
0.8829971324968252
1.0223692176749122
0.6896465832038452
0.8828740732156215
0.8199142446621724
0.6786143218913142
0.7270699563851182
0.8261883113412115
0.7913315483510284
0.7231018590071122
0.7039479595042406
0.7900436021299214
0.7689260999628009
0.7809694210738336
0.7227400468510051
0.7241447843613519
0.7249624821116164
0.723907510882027
0.7352848279778114
0.8204158158064269
0.7511484090266247
0.744819312429889
0.750683783001669
0.7422729493592425
0.7543178068887176
0.7478623631175494
0.750942819829792
0.7614024357503231
0.825594283150299
0.45454257359291667
0.7428684167308098
0.7239097665553866
0.7913898206394366
0.8476384948142356
0.8645631600406561
0.8581684917999675
0.7441101635091985
0.8176707558623957
0.8916533182923392
0.9002690024248512
0.8858532595173252
0.7616113758474102
0.8664028222649703
0.8240180716356543
0.8412841994415616
0.8677278875357309
0.8659314869131972
0.8567811823169869
0.9556111544711964
0.8514517374540799
0.771415424714067
1.0866196346916295
0.8335573439415114
0.6924282096176158
0.8780570715968662
0.7297394605820191
0.7386214584471574
0.8702943244689358
0.7385449993892113
0.8287732855158847
0.70712635323804
0.7258335016281832
0.7331195969197263
0.8133169075659333
0.9056296180711566
0.7204644740704746
0.9604026873198471
0.7831571208328852
0.8669136050307502
0.8157629144790167
0.7567194520908932
0.7633887743506318
0.7737840593394084
0.7572392896766071
0.744981280685574
0.6607106085582027
0.7521860014220831
0.819910117611152
1.6317435489513106
0.6814957924789329
0.8256643741213072
1.114905894672188
0.5530309277882943
0.679913829461232
0.5782115896148283
0.691859211709656
0.7471495659290657
0.7331663176790585
0.8221442687930601
0.7830325934914986
0.7810725584556896
0.7583131358107398
0.7854608998928216
0.8411599765580818
0.7052887915736676
0.783378455764035
0.9296149005544964
0.7060092287858646
0.5941607428511115
0.816727656469883
0.7885458863051229
0.7243675766105563
0.7320652402534612
0.8348563759058696
0.779697720235209
0.7331250189220174
0.7351423908212104
0.7061498389524731
0.9086610610700475
0.734037258693428
0.7387906089770963
0.7464737947898231
0.7382719591784697
0.7585476681140831
0.750151174804516
0.7299897623947552
0.7181014862814283
0.8694482675933166
0.7181925884333709
0.716228966572408
0.7222704337438398
0.841563624907386
0.834839806538015
0.8292578935947492
0.8420090666234705
0.8046049623645464
0.82845641109569
0.8402448193407246
0.9145482838956964
0.8608225088418446
0.881973639571551
0.8096938481902463
0.7813993220823657
0.8103156140696843
0.8148028350077322
0.8589034982386582
0.8707428354962998
0.8599406403673971
0.8293192593684173
0.8118059429229588
0.8042073010223962
0.9052506014391356
0.8197887866301425
0.7274415834394993
0.777360032148271
0.6680951129235958
0.8191973896560641
0.8079837552760021
0.8028397413384009
0.849978890134144
0.744988352613247
0.9669058108161027
0.7698830305948591
0.8091600065844219
0.7909888420008464
0.8760568167011079
0.894994743951297
0.669120799705304
0.8405699742505797
0.8933086536430915
0.7619702805447571
0.7447028954970752
0.7610089626500833
0.769396206926193
0.7402031525764527
0.7841266484289204
0.7468051510690148
0.7802202365749891
1.9996193319719304
0.9966743506923057
0.8429191439789544
0.7771000422793921
1.1662586454576154
0.644773802320225
0.7032469398927443
0.81485721221618
0.619326363031178
0.9760169071016681
0.9736785877956677
0.8268133754487391
0.7868632893936354
0.8346726069398925
0.7362284508780036
0.7760310227415458
0.8389726817985912
0.7606339168867957
0.8446070470778755
0.6889636161935919
0.8704438008285964
0.7702737346358776
0.7621946983968391
0.8134392263275623
0.8023697225523487
0.7561240271069919
0.7104434317432349
0.7280300902175516
0.7883809295025611
0.8167413336377051
0.7401553232099728
0.8605961723882312
0.835275299630418
0.7410512886091322
0.7311115225695923
0.74187820470242
0.7597145235634644
0.745363454038076
0.8664999441769611
0.7102312149020631
0.7124438913459151
0.708760245985016
0.7885097692416477
0.6743427736651725
0.7436110665955956
0.8200133162153156
0.8585302794182015
0.8493365516379859
0.9267331952556118
0.6009560114507715
0.8441063541810014
0.8676795073671631
0.8516850642381797
0.7520909518752183
0.852169684764446
0.86235042274741
0.9078593228866549
0.7581757796347441
0.8601300252859034
0.8680748715138726
0.864397602906922
0.847526611136653
0.8363060757583097
0.7598197128178905
0.8353740330485722
0.8499416160727948
0.8237127676220495
0.8526347355445644
0.7359531029476624
0.7429092598033925
0.7620036361370082
0.8260032135080062
0.7933428973615393
0.8241044148878758
0.8265501276948181
0.7887069259142161
0.8835039979379647
0.6990444171693851
0.9126353265548773
0.678465195411529
0.9987562856965103
0.8731597753605663
0.7555924310152039
0.8415678807272224
0.7559019310045985
0.7634066125114475
0.7660171208992972
0.7578891800456224
0.7519803224187286
0.7945095843147504
0.7522591490042441
0.7594082249851861
0.8685005224870398
1.0203084988365803
1.1097297824381955
0.8123176294475039
0.7317067643710506
0.6480570029296593
0.5210456094019591
0.8076713354617008
0.7258519375413364
0.8850123654460383
0.8626095737108124
0.8778681808695333
0.9245625506408124
0.8402597885562847
0.8221349822119581
0.8364015590426513
0.7548206902744502
0.7409576067737249
0.8376466660496962
0.8369067617080314
0.9290902164911077
0.8284066538637266
0.8853723462592321
0.7708280694889073
0.7379003027919878
0.723102641986993
0.7285091417250548
0.7272109897669847
0.7505212755286454
0.9178593575143102
0.7312636207775927
0.7234994061078404
0.756405335009553
0.7553512263391391
0.8195555938429032
0.7282247066713158
0.7261765035685352
0.739491291458389
0.7498108129421192
0.7460330247645051
0.7572784134229339
0.8288761140825643
0.7214815679034202
0.711252589988676
0.7348034488387991
0.6937022597065483
0.8563394281142337
0.8279931598592328
0.8778258779580901
0.8220810490767313
1.0813624276294111
0.8484842861034978
0.8266650036253598
1.1447505994618432
0.8551915484212027
0.7518764789737545
0.8268859548843345
0.8578727275166308
0.8356919133185362
0.9294506569737364
0.866577139314992
0.8596687897953029
0.8633449988882942
0.759105734769734
0.8869659284439092
0.7931734918722599
0.8615233329791042
0.8251296651138527
0.8555800344370151
0.7654765735632668
0.7422632902006917
0.753914598828607
0.9071230811441475
0.8514831671908205
0.8103144294923997
0.8801044016137924
0.8544905727646559
0.819410158903515
0.8537748236392049
0.7742738956183269
0.7441339540447287
0.9273432978198133
0.635570107242168
0.8668505420786389
1.0283740170720883
0.6851657936136514
0.7058966707562058
0.6277635513105676
0.7587731434950535
0.7624630391032572
0.779399156549142
0.7394625425170711
0.8664398365441615
0.7304314152085315
0.7954613979707087
1.2770113172639068
0.9636996179409139
1.097589417976098
0.8833732016802683
0.6711523633635005
0.8308817393300879
0.8689940301424335
0.9362042521997109
0.6797960183579853
0.8543649777059453
0.8199272761591443
0.8365073528392195
0.8927047925303585
0.8850409609748715
0.8511178841235717
0.8608225889309334
0.7321857316925311
0.9188156884936016
0.8822737755427106
0.8199572299068563
0.7355786266620582
0.8696743325662669
0.7410191310706178
0.6978128602031164
0.7303069063361056
0.7269417708470394
0.7318403549309987
0.7820391781407248
0.8173400035764024
0.7262754908002823
0.7767066917301153
0.827018813908005
0.8568965383663967
0.7609542873411633
0.7301785233970151
0.7507336758845908
0.7523403467721174
0.74590012774284
0.7417835258646069
0.7152146532926446
0.7473507057696183
0.7596359216554075
0.7715502233377087
0.8205849138566993
0.8327090164431529
0.7823997620243964
1.0660886061493355
0.9158830294351332
0.8543553027676839
0.7964830415763067
0.7912258856997698
0.8598457105108694
0.8505367333523114
0.8355014710127366
0.9265763907328
0.8740711811528685
0.8705544236593091
0.8863928629030566
0.8869621929113918
0.820619274691619
0.7344962525841603
0.9264954634645978
0.8453855610530159
0.8543712554772538
0.8460346211206814
0.9110921333081299
0.8370566800039665
0.812266924175328
0.9167801935242751
0.8661662315231199
0.8787403904693384
0.8450550002581141
0.8228102805996801
0.7241363500365957
0.9177403323247573
0.7912763540122738
0.856064877470519
0.7877741053344457
0.6105346547381293
0.6639798602181968
0.9567035599736193
0.6905940781955129
0.7469807713238804
0.7572914947047279
0.7651876449949924
0.7946762953895858
0.7975604238357409
0.7591690274634538
0.864930750990943
0.808311698611174
0.8090114460895298
0.8376777289997095
1.4205976287418978
1.2701459511475137
0.7773475598987326
0.8187334447578306
0.5532198551461797
1.039055341312927
0.707750891821051
0.784806645836166
0.8584663432305254
0.8576929606634907
0.8990008123954712
0.8504112102337275
0.8943634750865164
0.8499546259684954
0.8502367071097089
0.7793657714547347
0.9088381982067327
0.8322561453709583
0.8253418827241774
0.7398703139041994
0.8864535578999202
0.8341517961767618
0.7325856196094241
0.8474133705121707
0.7893463105369493
0.7628740127604277
0.8350502643391543
0.7383845397424644
0.7372493987777308
0.7459991443996462
0.8937926333007304
0.8336215435357944
0.8305838364112073
0.8741005179554936
0.794864746229202
0.7244280835160899
0.7352396006255382
0.7520036604182541
0.7487881089364444
0.8239084025288488
0.7609511398830239
0.7463187290174759
0.7816079796108178
0.8910618556234542
0.8953190746568331
0.8481209470495016
0.6552985974053848
0.6991954751840272
0.9444865155196426
0.8379838374642861
0.9370136545834648
0.8462694998822664
0.8661989390499748
0.7332159746736869
0.8635132822180772
0.7569732404901246
0.8556965893132289
0.8180899594223487
0.8558903408396116
0.7655113319825767
0.8649932699379367
0.8423919976107537
0.8588500964832384
0.8305427189949666
0.8483310724179451
0.8253246805842008
0.7967083959821206
0.7257944815803584
0.821117806563595
0.867147079226602
0.8590036079681533
0.857714036768958
0.8045081537591088
0.8411352819175434
0.6625552627707662
0.7395357252492529
0.8499968297796938
0.767504712120872
0.8317418236081678
0.7668151647637367
0.709229966026266
0.7355841802179636
0.674308858147621
1.0178644795840912
1.0292961425094567
0.7254206512605939
0.7437111899531594
0.7582602125266876
0.7640598636597288
0.787787362362858
0.8157057488890808
0.7463526185041954
0.7471969856402723
0.7649953249052224
0.7081243580755555
0.7818302629206498
1.575092897945813
3.4107974502815654
0.9582731543397035
0.894310094029734
0.9208812125723562
1.052340972393931
0.8832198797606863
0.8462285329446372
0.8842695547420387
0.866707983308871
0.8629187997284398
0.8475214391210771
0.8699888083913583
0.84878157111566
0.8424513040080851
0.7222475199833107
0.7022122582480937
0.7688577587765302
0.9334739624992914
0.9444561592434677
0.8732048690822676
0.7125474251195038
0.832824112310126
0.8526855856201693
0.8522227401775724
0.8479734489279782
0.7811039208217209
0.7490696147037672
0.7515449370919713
0.8530605349907179
0.7439952784305891
0.782747400414694
0.7888855494689929
0.88460433161585
0.8025182689128834
0.7449331508770526
0.7558742915502961
0.7622802444939959
0.8115685509742695
0.8036197017416525
1.3240287679496194
0.8349873586197171
0.8381394568143433
0.851431419473345
0.8570453276186139
0.6283568236480425
0.603672057904595
0.8360881044135389
0.8204938487402382
0.7846499536480337
0.8064418309307976
0.8536805772436644
0.8313866853663728
0.843771579614009
0.7230740638640994
0.8256758827931857
0.8142712590430201
0.8236809562549108
0.8892189336102997
0.8411126861260174
0.8416224718973474
0.7887198647297462
0.8579641159380317
0.8356699623558113
0.7776557787072813
0.8440533651726776
0.8060240769125966
0.8269062518635606
0.9035863330485526
0.8316830857522376
0.7526546767216268
0.7661953581641072
0.8657999523736418
0.8631970614979062
0.8665168087881582
0.8867841629461805
0.8312542351380942
0.865097243074334
0.7579142169860987
0.8588833993919647
0.7577119066650992
0.7872701778107231
0.7921901823495832
0.7748722551696364
0.7443274837119869
0.7028506994229053
0.6990652782975961
0.8581433508520148
0.7630649254223324
0.7997389226268391
0.7625393429768961
0.8361342443368266
0.9132361678657548
0.8183720440061096
0.7681118854702891
0.8016123674397712
0.9125748622458807
1.9698610981839564
2.5370840322505503
1.0934674727936415
1.045149618568968
1.0758479052257492
1.110553516605026
0.8808757730491852
1.0045534038787718
0.8858567847204468
0.7251451029440542
0.8969310998256689
0.8131218635692835
0.8607739430155769
0.9091339059399726
0.8560942287067623
0.8709741371558478
0.8254733596428083
0.8432173536924144
0.8490992814671576
0.8880489170728039
0.7398419737063053
0.851412114868611
0.7603651969155804
0.7496639343891237
0.723414843363453
0.8795783891901088
0.7103224362965999
0.824790528127701
0.7806867935388012
0.8729557964284912
0.7881634739652584
0.7654281328550845
0.7511513632332468
0.8744183748093108
0.822999787117679
0.7657055428830433
0.7372171877455591
0.7156775477697681
0.8145589327209902
0.8482590462283266
0.7494425512054383
0.7638765467647294
0.8442861692902905
0.8419339909216764
0.8572436808414943
0.8583518367579472
1.117378160056291
0.830991306959522
0.8335715371446039
0.8360315911883145
0.8586389638682693
1.0659080295800822
0.8967088345702858
0.9086857932087609
0.9307861007718458
0.7166537950496327
0.7199359858776869
0.7102057485095328
0.8519571449280103
0.8554551713921356
0.8897737180346831
1.0479845045913827
0.8283425095137946
0.7638983350677847
0.8117299330787383
0.856287731547289
0.8408408303777327
0.8531354192835363
0.8455457461472128
0.8169727009615101
0.8346517638491563
0.9351483088930077
0.8761183569385939
0.8746421699927894
0.8260107107064153
0.82414033056734
0.9265170791098334
0.6820800414245116
0.788984198930726
0.8623963556302
0.8669847282169821
0.8557163420988314
0.8671595822003925
0.8713603779665876
0.8017835471611323
0.8154142031602911
0.6560670667355121
0.866028699847602
0.8157707632532692
0.8318825848878352
0.8071194464411524
0.784431007789856
0.7748907282419345
0.744592473710617
0.7399493483148741
0.7274669849711773
0.8495869059007272
0.7830344969590785
0.7710944907656367
0.7733337096382571
0.7530595617572825
0.9026544741495273
0.8652658422485249
0.7276435008404459
0.7591718115877565
0.7951036595223622
2.0856310101690685
2.2417053344487936
3.253840836948467
1.1102023469760742
0.9822031567075423
1.1649429966756333
0.8101669683779408
0.9264871647534031
0.9049017981870999
0.7801668111119241
0.8728785640982164
0.9367377011429675
0.9094947614415304
0.8707451032944231
0.9088683639336667
0.8700287782758683
0.8151739387073778
0.8861166256161127
0.8485086037039529
0.870226963484812
0.8199488901007632
0.9217855210600518
0.6922841481135535
0.7442612586698042
0.7864398172230123
0.7525028727745164
0.7314792354804118
0.7774785485981831
0.8404356124810767
0.7414802666692674
0.7328075639400199
0.7414701444717847
0.7627919474148109
0.9106804823943576
0.8648262833832582
0.7763391349567774
0.8307376610884327
0.7256437603503301
0.7528080934264024
0.7144670706574494
0.7746248389811993
0.8375058257190425
0.9145186684096474
0.8126127054425388
0.7983194146384337
0.8590389853370289
0.8461061931101553
0.8413193422210445
0.8389331059457219
0.8191159485972986
0.8385746977059154
0.8552763338161864
0.8615525050136766
0.8135046129485556
0.7891099933168111
0.7795175118790221
0.8798999802854959
0.8832712444033317
0.7084573882832594
0.8549913372578138
0.8373197972427028
0.8253660342906862
0.8410732854867561
0.8192881092390399
0.8413464424106326
0.839995084468412
0.853033668328625
0.8386789937761513
0.8331668013476875
0.8128166627939205
0.8350828951702096
0.8290593272467585
0.7572598639374076
0.8375655863687559
0.8341074913379927
0.7839673169498644
0.8405858751073271
0.8460900829941784
0.8844222488881044
0.7906493633471857
0.8283723200871536
0.8578726902100777
0.8670753695799731
0.8593654188445216
0.8736284732308223
0.8651351007592413
0.8859870423700716
0.8827879615365497
0.8609476856805452
0.7436748567467459
0.7611986266481396
0.8656429976417389
0.9018039727673816
0.8614582002052393
0.8837223997224667
0.7820055124226729
0.7372368202873227
0.7421833479899383
0.768759296617163
1.0166239691052996
0.7576708709817942
0.8976999193464886
0.7800020989555017
0.759959770978715
0.6647263817750749
0.7771364133980326
0.8694456940352533
0.8066366316192526
0.7891930618290749
0.7919172711878449
5.035466872631834
1.548194733110804
2.0680931683860893
1.3194198901139733
0.8686880013768953
0.7663370504352444
0.8770965077886995
0.8536935303730788
0.9020704788936234
0.9669884519374661
1.139856826633064
0.8634451660900223
0.8750347056772392
0.9197326077645126
0.8921381947200757
0.8468360434457276
0.8670878513951048
0.8825894839120791
0.8439150409350986
0.8517469413534167
0.7207739987535268
0.8639972598091902
0.7632960405227838
0.9132018369425768
0.7564351528377115
0.7370784195486214
0.7770905123296811
0.755044723504436
0.7412690825702211
0.7457749299307188
0.7860446970044369
0.7999345854042387
0.737648761225682
0.8035238165092302
0.8545968437880243
0.7502600260519896
0.7514504052002573
0.8346549094222245
0.85734868514341
0.74677813624018
0.8292681649184237
0.8095915721803957
0.8465727639734194
0.8423600864885094
0.8396378726716233
0.8740429160926602
0.8584080053708653
0.7601855136101938
0.9609967924093096
0.7929163050971897
0.8217889199329494
0.7285953051785793
0.7172617640959728
0.8273470482999737
0.8524839173947697
0.8418554577362198
0.8455327988136847
0.8373930338596457
0.8015485863860619
0.84257338506016
0.8400966666209481
0.8430314283305211
0.8295570671556987
0.8330656013012053
0.8522265700149498
0.8522447846325888
0.8314948172300363
0.8334322725516711
0.8575398543123675
0.7896606271045068
0.9343803977505142
0.803862271433325
0.7376152613423639
0.9006206021404801
0.8017085493688004
0.8176237237035499
0.7915650991675333
0.8601354030193069
0.8682597272000935
0.8770138786079622
0.8472895355140161
0.8595347499319693
0.684099032675011
0.8033155778677029
0.8682322246343076
0.8384815905183222
0.8708708120163174
0.8759255671318043
0.944557233655232
0.8496733955157125
0.7927666763622188
0.8334469364956854
0.9155322555906659
0.781068852495873
0.7868209891581666
0.7986567215790756
0.757740445622494
0.7540040455284616
0.8142760280883327
0.7945551463334833
0.7719036061113678
0.7609772684239894
0.7762755250872259
1.7667627644597415
1.4972824800211373
1.0746786622685112
0.819195617517696
0.8223256104274567
0.7984550796022497
0.884176325406551
0.7169647462879297
0.8122053493614214
0.8483885220983193
1.0311010773341875
0.6971404980176962
0.8239855849186435
0.8890483297158711
0.8341611075513558
0.8178882958924615
0.8156168412613193
0.8917406616924465
0.8126142069392241
0.7847026637033655
0.7797913628290402
0.8530264977055355
0.7684554990878502
0.7472567267970043
0.822011216010525
0.7557559904246917
0.7459558106992915
0.7442904160986404
0.7406422315839173
0.7809195665396172
0.7221123812968727
0.7304341785556998
0.7448773117450586
0.8399551218435903
0.7633621047872424
0.8589319770867885
0.7837127640343531
0.7504574578997286
0.862650011184332
0.8684671320094354
0.8382521816198102
0.8451994028519785
0.8427601106110048
0.8616829185001453
0.821622784496616
0.7457281587668427
0.6990843307505712
0.8439596355858319
0.8412553077393977
0.7598414912252415
0.7582344526631921
0.8292379994816377
0.7300442032240656
0.8245858887524551
0.83615456809272
0.8000085952287774
0.8377304318387775
0.8427701128314887
0.8444467617541414
0.8247214330413996
0.8283907431707228
0.8585258449698642
0.8396932657382049
0.825505746448058
0.8914954924719968
0.9060108313315708
0.8414456417687041
0.7564241192021963
0.7701370149616366
0.7571054777043672
0.884369472550818
0.7655574956970839
0.7750661200985952
0.7694389263756399
0.8654247953413367
0.8668542900999903
0.8248182515317285
0.8854438506199829
0.8572628546488784
0.8853689850118525
0.8536919311776685
0.8701714863330267
0.8771471938422054
0.92641428132317
0.8442990917025429
0.7634221441523577
0.7522560904303645
0.7624029811713442
0.8333092176402734
0.7635524056915602
0.7790324728230825
0.8396743864544123
0.7678444443192017
0.9238629335394274
0.6066280266528924
0.8318240756189442
0.7956481919396191
1.634923420684837
1.0258287235428
0.9190702251342336
1.0333339599876805
0.8439627875870004
0.7686470718821479
0.9878728394727119
0.8634613332227542
1.0762334773334887
0.8402439549393599
0.7960911396092263
0.9373574205952382
0.7990394464586034
0.7758098351933843
0.8465686740384356
0.8861786196618731
0.8148470309710468
0.7684695592038997
0.7810675485862785
0.7315025841697675
0.7535491196020443
0.7243841309020675
0.7741145680465512
0.7502937411391872
0.7405913297807267
0.7468136473529283
0.7462531494006401
0.8246402010398546
0.8438820237192841
0.8304738062152859
0.845966312288839
0.835063150613379
0.8148282025031351
0.7633713859978477
0.7994176014759241
0.7480243245937636
0.8396526944176103
0.7468978645277761
0.8629664608581784
0.8683736221077961
0.8566015141401706
0.8481694874111371
0.8630017735697412
0.8407525127786397
0.821718877457937
0.7198357045481728
0.7791903515397808
0.6365943235183221
0.8411045490242951
0.8084996980044258
0.7253874419609649
0.7222113531932323
0.7946077260221658
0.9107323569302428
0.8347857787061549
0.8529851530147163
0.839936431103817
0.8528980505665397
0.8486624177532803
0.8547689110010387
0.8587037063760944
0.8565558643255052
0.8387958296699444
0.7248083045407635
0.8292005893878431
0.7475177015027991
0.9046482341971268
0.7676666719950207
0.7792658026588007
0.9073507081994349
0.7753478866997109
0.7786923619127268
0.864828312493788
0.8664515692526122
0.8658820163301462
0.8648318220248794
0.8428740894354816
0.8452263031823637
0.8700533528656943
0.8619059831522876
0.8161846778261461
0.860135582554667
0.7675096023597017
0.7526211485104882
0.7676505376056512
0.7820546525792033
0.9267609338651759
0.8988092723287584
0.7820142694205491
0.8148972348537773
0.7490000723681615
0.9572427202704343
0.9119798113615007
0.9771825671136596
0.7379633388798208
0.84528957090663
1.5733258952675346
1.1797788710095114
1.1320786534720149
1.2011363362191685
1.0717590864746818
0.974119593836022
1.0474092620129682
1.0253220884145051
0.7730208483087823
0.8295435940033856
0.8682525424675545
0.787241033176904
0.8416189587064247
0.7665375194966939
0.711138777701362
0.9486433470222744
0.7524698650443508
0.7529486726415137
0.7498872185002885
0.759375275013256
0.7902686373222386
0.972309339615199
0.7791672468001487
0.74922056693249
0.7930124324485396
0.7694620355284385
0.8422081131451827
0.8851565822191747
0.7560776170317722
0.8888745600819196
0.8354822478851219
0.7605770548345594
0.7615528538359156
0.7671736122597346
0.7464790470560818
0.8561669283452606
0.8723613234291455
0.867286610709748
0.8571574345515925
0.8463765285571724
0.845555369992736
1.03663283826456
0.8430092238379213
0.5646756229114369
0.7595130867773794
0.7785318296196403
0.764028336989221
0.8419941787267138
0.8314874881580486
0.6953689252302098
0.7690618902838824
0.7450497295431406
0.8261090966264074
0.8413553349229614
0.8436154351535247
0.8406275167435805
0.8488457337509375
0.8409155373192448
0.8052161733614213
0.8496719523271298
0.8271326758549284
0.8162324451034352
0.7273801650389422
0.7761043948646746
0.7765855653552032
0.8224313718428912
0.8837811912823114
0.748713086327517
0.798452378107214
0.8694440445540315
0.8274066116580242
0.8647492465561492
0.8643722610595842
0.8530923429331682
0.8681196230626346
0.8637914053865393
0.851181388375049
0.8602885625831589
0.8631895347739702
0.8288783164320914
0.7493966759690884
0.755890713101037
0.7555590478763627
0.8713106542193828
0.9811442016613137
0.8825549485365017
0.9023181294996431
0.8196279502591843
0.8466124918085378
0.8766595584900247
0.9380107744898368
0.7821488504092037
0.7507049467415591
2.180092001095588
1.6440537643846214
1.4218738319846236
1.203667529481098
1.0367697073457152
1.2383909622420812
1.0007930196784296
0.9886274564456826
0.8007210283875617
0.8635713529277873
0.8809021658736955
0.8208698594620125
0.7809455889273346
0.7410543499759151
0.9190946001916508
0.7593792570269845
0.7554499454220427
0.6767462264574414
0.7300278731795363
0.8526270955013163
0.8080509387043767
0.6766162956395952
0.7843913255722302
0.7579213497637706
0.821443645863571
0.8325093117895901
0.7913440770581698
0.7681329644538067
0.8409846872022558
0.8259491321137032
0.8360748503865671
0.7636111453840896
0.9372593180307364
0.7563242414799278
0.7673403255146073
0.8194835117350221
0.829787976677938
0.8853213677587398
0.8449591206097339
0.8640589757795576
0.8618368588390456
0.8312452406214155
0.849172425498855
0.8394791595949803
0.776222735326082
0.8226244909740799
0.7771590950981538
0.7535411144175381
0.8382100724226575
0.7945774607386507
0.7183095199712312
0.837270424563473
0.831312158423885
0.8418249144832703
0.9024951312861693
0.49230144444987145
0.7086784326044139
0.7728508255934905
0.7691828443895276
0.7832146847042376
0.9075819633874975
0.9115980012493897
0.771697352532362
0.8328385280763841
0.8671531305338241
0.8836142383377176
0.8623500185509977
0.8828522828823334
0.8311590064212339
0.8690545468623186
0.876171881009686
0.8549876722868182
0.8599991224082599
0.803341522877138
0.7416863987023455
0.7461992502309399
0.752898650643272
0.7441669007272824
0.8676302164294131
0.9785253756506365
0.7627814563281634
0.7987034559920859
0.7706375108150824
0.8362506168192487
0.8200955307468292
0.8795331365798051
0.825471091508854
0.7406910734729399
1.6398839721404475
1.8735286519927432
1.4958366901666895
1.159647030862474
0.8396532144832582
0.9711379603834591
0.801224394714256
0.8946647941753262
0.9001846026190107
0.8211751708090627
0.9599468164925683
0.617381980102244
0.8785480851576454
0.8700750275817871
0.8567627671879868
0.6635725612391977
0.8912351776569343
0.8085073990426292
0.8230072728854111
0.8397147598641134
0.7977313373926903
0.7455905814744447
0.8471407302248297
0.7256245755253962
0.8159377829585364
0.8336051454433713
0.7679593877137969
0.9037316249842932
0.8379028832193844
0.9281523817412864
0.7495884582280706
0.8574006613570303
0.8043671685248587
0.7716655706538735
0.7686545839665148
0.7946222690815845
0.8406217283242531
0.8726095457008742
0.8634821339402075
0.8580055983961128
0.8738077225842027
0.8395040359171841
0.8417728498654289
0.7830062535618173
0.7688972497876898
0.7589438337027232
0.8527098199631874
0.8000271316202565
0.8201786356150457
0.7633737488506986
0.7516896135608362
0.8438724225142662
0.8050618381492984
0.8005543184940598
0.7739503671108117
0.8500093811514798
0.8591865947037868
0.8701728810228556
0.8719352645481491
0.8613864270133489
0.8689210856092218
0.8654366195750234
0.85841838916558
0.8467195276758519
0.8771949806778006
0.8085241123826478
0.7423009809425266
0.7436494690824996
0.7624653895759508
0.8422307234154691
0.8834431845195859
0.8548528742960781
0.8154627111456807
0.8041921741519238
0.834700583341343
0.8348223577383496
0.8585979531235503
0.8670304642807014
2.701475747984646
2.1082976048633255
0.7332630442830433
1.1344100757051025
1.0851813300126356
0.9330210748416139
0.9027934366819588
0.7733737729959745
0.8411897761451731
0.7985635104393041
0.8620639004042759
0.7399410036459058
0.7718270556536367
0.9077237016214023
0.9549979133024034
0.8949915969552004
0.8318494406313817
0.6906021192319838
0.7828974407847125
0.6741716714417723
0.7877476032660852
0.8518302993446749
0.8965170774356729
0.7647096191059205
0.7793948468224166
0.7334600437491376
0.907234697618734
0.7702675152315006
0.7814145329943525
0.7592721522193246
0.8363025000209194
0.8138161146943613
0.7471357865104442
0.7920688341522715
0.7666937001170876
0.8344756309256006
0.878406581823357
0.783999761123476
0.8458168629156493
0.8305264510453362
0.877224146284266
0.8539606746345939
0.8611297422795221
0.8470903667236699
0.8425211566617619
0.7688192043318525
0.8186603062353323
0.9764846876305983
0.7626301851932056
0.8038512346597347
0.8903218244290211
0.7524685794112772
0.8598662385761887
0.8674154481573939
0.8649750321429746
0.8630421252266014
0.8644768884382557
0.8679629882708225
0.8664324069739362
0.8676320510218178
0.8788218670395814
0.9305602702858481
0.7334239074333413
0.7482496464014651
0.7494495237273894
0.7398006895278645
0.747682116869973
0.8619620547732442
0.8955582351400613
0.7682226298335874
0.8103791151326664
0.8206727435895643
1.216630220317076
0.990384006792706
0.8537699485634062
0.6886663180213398
0.8692976323154914
2.1238085090029517
0.9077895548664087
0.5578045165564991
0.6755432018492347
1.2123295222524464
0.7167874032210441
0.8913025250581119
0.8621621032713828
0.75901873483628
0.9175800016692385
0.8327028000366122
0.8414673873893702
0.9595108133019652
0.7815849672577662
0.6622071050295734
0.7905121820282526
0.8609379792372511
0.8480959468658019
0.844432137229522
0.8166294418608695
0.8364315279577947
0.8302670000757395
0.7567493410826642
0.8450028406984994
0.7599194619236889
0.7501989377071909
0.7780229115643531
0.7618808778251398
0.815668566238537
0.7847318324028558
0.8450478447630406
0.8121491007965933
0.8195365427589911
0.8743450050582273
0.7399171730064248
0.8128679839240321
0.7425398955183996
0.7912926692309691
0.8070696989838422
0.8569736022302089
0.8202176912602781
0.8496607807068735
0.8784553935036699
0.8377468974190951
0.8563043770943999
0.8470780372007846
0.7868405858640659
0.6845774359515774
0.6648857414640857
0.7991163646280611
0.8527042981439824
0.9065879669188615
0.8873947667794861
0.863260117261154
0.8667712663868644
0.8497312335441941
0.8863399036002596
0.9043067565793602
0.8819828518773895
0.8238095359575278
0.884633513156483
0.7427519550077353
0.747630007578519
0.7424379966720354
0.8035318444404734
0.8609303958110338
0.8627616660504048
0.8399905263387135
0.8406890917352222
0.8208513896254562
0.8751136029147991
0.7978248285065135
2.8271654734893756
0.8060462866392941
0.6875624918006081
0.7822941639527713
0.8535922124227869
0.7466644967908822
1.0582950063425498
1.0494917097078353
0.8187489873191314
0.8367292689704049
0.8392910488069846
0.8651608198966957
0.7191519772611475
0.7719782212750864
0.7992472129873528
0.8343089414573093
0.9888648225915224
0.7380735528517501
0.8475063659504828
0.8181817421633043
0.820256616750599
0.8468699381832896
0.775956038225218
0.8745626137462675
0.7396199972496809
0.7453294295017882
0.7143201530641142
0.7561653264988898
0.8022602725420592
0.8034041441659562
0.8053611069545833
0.8448576054169422
0.8117215824074134
0.825608041688202
0.8762479009485858
0.8034411332911549
0.9262717267568208
0.750621867386259
0.7805718242678246
0.8676632234913474
0.8530179480346983
0.8582590259492779
0.7890044806619824
0.7398314544361172
0.9152525600425926
0.8139600122019072
0.8928826748258819
0.9408620549143315
0.866089134526349
0.8479544471701073
0.9204552549219395
0.8352109661022974
0.7692057446229064
0.8784176861759495
0.7850264918501593
0.7524283480469454
0.7253397246401364
0.7439339652232703
0.7215222320689727
0.8509578546815951
0.8369354199183351
0.7963251261980234
0.7903196375615081
0.8285024744662846
2.0025772657978442
1.2396874627052077
0.799652481916184
0.8830391530113186
1.2160615150556027
0.8998672679600164
0.9306715333913678
1.4989286925546912
1.3440797755440415
0.904400272119131
0.8469561695426195
0.8509243772917058
0.822154168859838
0.7410546139375103
0.7560464978276439
0.8449784418473603
0.9528983072680057
0.7560569992935922
0.7925006320004335
0.8509187824760212
0.8324126816289832
0.8578189030117623
0.7398155222977133
0.7486021310429377
0.7591609841604665
0.8272695185841797
0.8563895817539485
0.7622679641433829
0.7545044455486962
0.7488503162912195
0.8318970486416712
0.8173132374180202
0.8345427328696222
0.7777808737192815
0.7863768179236608
0.7726956609065359
0.7998818237833458
0.8753797953477869
0.7751611695510681
0.7588333111891167
0.766818789573957
0.8431558740092742
0.7611792866129933
0.8443659583090468
0.8430690519612742
0.8549589921958273
0.8036882607989895
0.7527480877567444
0.7324503817813601
0.9751013441318556
0.7665547097611043
0.8179044908179324
0.826582022686494
0.7681459730131898
0.7889789749456445
0.8341780618545218
0.8939576408932921
0.8681497688791256
0.8417873360032739
0.8602606016382777
0.8042287245691446
0.8415836485136238
0.7599335541288504
0.7422166306604636
0.7495314895494147
0.8205330944432232
0.759478922139285
0.8297049185002879
7.962437257836208
1.8764729222124306
1.1546179887971844
1.1087462892695068
2.6966789096083312
1.19853765916672
2.2605035400851494
1.6124923176153285
1.1882372986057903
1.017277985831994
0.849791158116871
0.7720830582404795
0.777080761791311
0.8704323545942634
0.8290717497333473
1.2878968689126162
0.7223346964751153
0.8246351155544617
0.8883512069739004
0.7213983596385904
0.6759927358703405
0.7373617855065405
0.8019019596083913
0.7795469174070355
0.8591944698537898
0.7922380081438662
0.7904699383203313
0.7460013284675407
0.8486862328357174
0.8014318321750074
0.8736765433004241
0.8145944731456143
0.7901781489702797
0.8245013143876782
0.9235339762935344
0.8705853939071073
0.7166970339098541
0.7600949714447627
0.7723298777682366
0.8493527018029625
0.823318829116127
0.8560417678027078
0.8260772285396765
0.8793447752994612
0.8725820478068262
0.7301785185112883
0.801545810755838
0.8238948878688135
0.8615086555869905
0.8187948542846286
0.8535661864999095
0.7660439282891528
0.7736037875075418
0.8174710970272734
0.8246892271995665
0.7750340793028019
0.76561690314085
0.7850074938168579
0.794118410967036
0.7667524571419735
2.687200844677707
2.2906730504710686
2.2904877048364036
2.3598457728028626
1.5853779102336667
2.984803171775307
2.842824860666445
2.8296757707549736
2.1599435770812274
1.08478048393087
0.8584756435456423
0.8744955252118055
0.7092921919513726
0.8722109349382695
0.8585700006452399
0.6766859441163295
0.8575316168988897
0.8479705336376828
0.7840331471772103
1.0369540632414505
0.8862341482359621
0.8959192542032018
0.8364523624685515
0.8543574612828645
0.817466881871863
0.8154447438887207
0.7898239975037585
0.8174660373751501
0.7647651473316401
0.7768127120298375
0.8388587968249902
0.8011754947665837
0.8333742626375241
0.8196748919082437
0.8087424155176772
1.0197780829552716
0.7852334507303445
0.834189589136906
0.8478606908767053
0.8533057423518574
0.8150184772481106
0.7775952132026989
0.6901370362213944
0.8056483032847691
0.7769393445174261
0.7759476685416232
0.7770597459841703
0.8788391915381016
0.7957888601083724
0.8159093195383398
0.7766387328323757
0.7565018238739581
2.45658890127364
2.84717803583824
2.3800201676310704
2.193024986137638
4.153885087248977
2.279339885861398
2.525377331251959
0.6966627755329429
1.055026729863236
0.7171449114123015
0.7331699470449724
0.6216742608781817
0.7861476615423958
0.9124644444536915
0.7694238315691198
1.8896729290610077
0.9342304049465626
0.7592806822856908
0.8413100794097407
0.8233253169607927
0.6964377514290954
0.6999059952318754
0.8546140373776973
0.8513986390570177
0.7475403502151998
0.7505803221756143
0.81233059563384
0.9443239857407832
0.8431721065317798
0.7546492404018278
0.8016647348733535
0.7650307652570091
0.787027257348683
0.7867444829913723
0.8450254153996436
0.8030643351425524
0.815149494909373
0.8132377814702382
2.52932283304852
0.58896822453166
1.1429010738868144
1.1075693805102604
0.7875617304441518
0.9358121277634095
0.7149278925960512
0.729188094392079
0.9521939628591447
2.3966722077430367
0.7403591195991005
0.7796157562648565
0.8965898628339007
0.8051741578743604
0.795889391163932
0.7728573513433485
0.809102393267164
0.7943311072328222
0.8519338916676642
0.7748348255432158
0.7952813724520258
0.7953077048010053
0.9612883943378782
0.812825466096733
0.7777295938882217
0.7908687819923602
0.7682370548573833
0.8007778672201753
0.7745978940960596
0.8312051826238015
4.990186730890963
1.7114192027968744
0.7814767209751806
0.9288942592085343
0.6479828823021706
0.8153942124006401
0.6113653394854971
0.7464232210597141
0.8143569532406552
0.7184465625616362
1.8853292423799963
0.6835335683118624
0.7046026271761594
0.8225694820589553
0.7260442059859332
0.7484530904830181
0.7775281388870706
0.8452321762855832
0.8078299777856675
0.8448484830302453
0.8203985734963603
0.6660164005789336
0.8335468775972993
0.8740786569515534
0.7500617567862936
0.7856422833714836
0.6682130799735208
1.2598764030498961
1.0930819786505093
0.7647854332537303
1.1159362494940783
0.6307441493337858
0.48996883596483665
0.7161170371103828
0.7227168675897837
0.7985325268594973
0.7186850485321588
0.9472618556623817
0.7574444779355893
1.7966836584131325
0.89336619532906
0.9233285672996792
0.8362238133826959
0.873812472254785
0.7650104615229416
0.7989242558990411
0.8719908430428093
[truncated: 1,395,694 more chars]
