# Supplementary material for: Saliency detection of textured 3D models based on multi-view information and texel descriptor
Source: PeerJ Comput Sci. 2023 Oct 25;9:e1584. doi: 10.7717/peerj-cs.1584 (PMC10703070; doi:10.7717/peerj-cs.1584)
Supplement: Supplemental Information 1 [file peerj-cs-09-1584-s001.zip › py_2dto3d/image_saliency/20_vs_salicon.txt]

2.017897828821225
2.443657557073116
1.572260973844711
1.3522034082987868
2.3765397331061187
2.4044498384180177
1.757619371976966
1.3258363934340698
1.2616233440895088
1.8369321279111805
2.277512610097421
1.9866819337094592
1.1586301987341359
1.3940965402920564
2.224116024058628
1.2964958097397286
1.1464969189898269
0.7379380953979663
1.7144609535445323
2.881151272527312
1.3723269707364119
0.8630228984057061
1.296699414813978
0.9678670907600325
2.7899054976315245
1.264653524366772
1.039518122941761
0.7504140931775412
1.3897709262584943
0.8560998557018562
1.2336180610941556
2.3815073573235024
2.2431701116052207
0.5584439100890892
0.9198994529579767
1.0725170821663457
0.7716522190928777
0.9392692980625077
1.1129857832566379
1.6768600923367687
1.1646891288079413
0.7890812061802072
0.6810409777235614
1.0261972304697202
1.2308795807362294
0.9462760878576864
1.0450447154815767
0.9011222009094442
2.1663147106121166
1.4441213272899707
0.3107915708835439
1.4164833242359
0.8418957288522906
1.156138646069974
0.9610654955601141
0.8911775068984413
0.6862766214642158
0.9688901697073452
0.3473642183002552
1.0514281959694756
1.0906164775162646
1.0915965714523452
1.227561970682485
1.2039949548739917
0.7711235436390212
0.9138487518968232
0.9387682921411115
0.7450814558433406
1.9234749460725507
0.5127380556046107
0.9945727377496899
1.0752715904500856
0.8286023116596389
1.0118247977270067
1.2714409762368173
0.9646134099835333
0.8058113794059992
0.9391558038498498
0.9493580647230949
0.9513967806589606
0.6398553201230871
1.4367518462469824
1.4241157394977582
1.0146719118811205
2.1006337164488778
1.1457227319190115
1.1397650810118158
0.94230978721142
0.8983349164660613
0.8909342729538696
0.9421002122317762
0.6315222460508202
0.9032329789121074
7.874500086808212
1.3815420176055913
0.7224649291739934
1.0958403389886964
1.5843343864577388
1.4040068754407455
0.994577605071776
0.9703907534330465
1.0376449818300104
0.8523289278961508
0.7588328441754698
0.5203938428975874
5.55911996879043
1.0597476596258755
1.4473213606371407
0.9247179483919364
0.9085585515767913
1.4975458319848456
0.9419699350176617
0.8317312423172689
2.6684288821167765
5.361009108542921
0.9376572693025031
0.9195265685141925
3.5284231712614633
3.57530223985629
0.9601887370935325
0.8449673434300918
5.773311978270108
2.6364289427802508
2.178690522121584
1.055577058294922
0.9670910211372615
0.9455480636156669
0.9523578417177841
0.8911593336796183
3.811775961949086
3.3615331880160046
2.957246079359047
3.3356620521804605
5.1840954749579655
0.9167592175426702
0.1376225649511984
3.415150798413655
1.343612621076084
1.1764747679673424
2.93351770618217
1.026034879057102
0.7639165145024512
0.9147015090569431
2.0200953065220943
0.9872165628684747
1.0599928551011542
7.3396673013533125
1.7706554822613925
1.5234147633431052
1.8124944486229455
3.6059979599380316
1.0227317740199846
0.17995302516912476
0.24671323656298821
2.892313187864919
1.2306165922226653
1.161693928060035
1.1085237101663394
1.144922821896623
1.1366461585532996
2.703762160160448
1.0963344675020439
0.8341410773020522
0.9312847127709891
0.8929724431232472
0.920266643333234
1.0662763314120158
3.999866921018035
3.8930658935276807
2.0768104169193284
1.740131190642781
2.56985289027609
1.5985485051971218
1.0296179587130532
1.2715573909237168
1.153573126499534
0.9302420974559521
0.2640289872443875
6.924429143301214
0.8737736342832431
0.889325035664491
1.1393449912692675
0.8389994515470088
0.9192761028730452
0.9226546596164864
4.896423707138354
1.1204980507996305
1.1051670636852062
1.8118364526437927
1.0166954069110736
0.8818260825372888
0.9403531646935694
0.7861054590366658
1.1039318575068964
1.6158595553719086
3.0466584039869535
3.915967508658673
2.1267617755425943
2.548203785000643
1.1652132999260219
1.2554910734935796
0.8878984248681432
0.9975760561727219
1.076377049112865
0.9411705976482051
1.2408396293595296
2.402961611682405
0.8786293755923261
0.4063366140691958
0.6425931728673876
3.590584890358919
0.9135563618191072
0.8930818909286835
0.9848812586993481
0.7197809049431947
0.9386483782586373
0.9492918214539392
0.9343978476013669
0.9539244028206945
1.2808417875070595
1.5525719265502187
0.8568154686698471
0.9496357398488869
0.9391820732045314
0.7043032655400274
1.545863946242299
1.334009491646291
1.42947922846908
1.1664619679257118
0.8603559349973572
0.8460118511130572
0.9110067710182479
1.1543736165900391
2.535941300283053
1.3618819421520538
1.0482195002383958
0.7220611388384297
0.531642707633687
0.5404035383666143
0.9982477960361181
1.3024138300699646
0.9105917227766008
1.2633063105820268
0.8365180188240364
0.7033369821884664
0.9423624219101208
0.9623168373674391
0.9172706920389243
1.3012549407328857
0.9613670314257624
0.9605949565973624
1.3038994735821385
0.8457659489678826
0.966727048972428
1.2416224365893744
0.9544904139808423
1.7587903874924888
0.9192529265931458
0.9048586090770061
0.9158366601549371
0.9679083968416538
1.1267844016814974
0.6413170190404602
0.9846079495530621
0.6734909242163947
0.8175657687201564
0.9498353725893579
1.0434973428279382
0.45426436477305365
0.8947028128371808
0.786544236277718
1.3406979938541048
0.820183179154571
0.9557829440373242
0.8383613723772895
0.788499025272173
0.8653041474718631
1.0024548809299791
0.9091770311825051
0.9195629538921861
0.9936677098787187
0.8875962164315973
0.9599763268819675
0.860712602280158
1.2607070136148422
0.921727569375102
0.7930270610034587
2.0695277580270894
0.6041465260503153
0.7345635120560897
0.965026169334789
1.0824582723015819
1.1015975680097208
1.2442207967066798
1.2471109112032266
0.36342121714042336
0.7350200697397513
0.9036784886154099
0.8397405098729331
0.7909845600382672
0.9221145376954974
0.9030639921211262
0.8286603468405641
0.9065469780027351
0.8745006636195536
1.0992995823167198
1.1799796370844837
0.763137776419533
0.8297416746774496
0.8622741620532022
1.0599035812638673
0.7821032571287118
0.7022714697978208
0.7136907749915135
1.2458425394542667
2.5872386680650594
3.506095977720748
1.260859192358351
0.9058315058766994
0.896121664327659
0.8940743848038631
1.3368227164099273
0.7291039481183437
1.1601298033353595
1.1749459185269533
1.647994292690532
1.3086118879036441
1.3787764588863398
1.1023502673607466
0.6566694175868422
0.7443660417069116
0.7877054053041753
0.6435119052257671
0.9922913561404458
0.8499394672576498
0.8605760965720627
0.848626655868316
0.90135270734318
0.9186491179028679
0.8337241382654607
1.3369588105819423
0.8262338273269378
0.772437696404323
0.8993543212006511
0.9498130115407213
1.2416135175737124
0.9142110270099757
0.7770774124682536
0.6814315136596861
1.4700464935619943
0.7535610118665752
1.3945450628033589
0.800927539044883
1.2428451201237416
1.4606523942183103
1.5377937891925053
3.2721317122489384
1.4366277575873039
0.8975666494525145
0.8100549196018548
1.0165553801791414
1.2263450344605158
0.9839021511618268
0.9996640530791898
1.1055612744284138
1.1834796288153426
1.2846679035585737
1.1522786984584121
1.5490401004626155
0.8272782584417577
0.5337045692520797
0.7863980785488174
0.5370626768010145
0.8660397548647555
0.6441447444936064
0.43015623762263594
0.8005376100530962
0.8289985933166536
0.7866941827402119
0.7859526942181461
8.057972946211288
0.9095006321534437
0.9668832715254947
0.9117184861745994
0.8480417147400566
0.8838392561589292
0.792514165243135
0.989310111662143
1.384070212580442
1.1309183908813292
0.7954433448803101
1.2831577064308768
0.9433058507498713
1.0793747631323785
4.896240671222541
3.4730087461143824
1.628304679801352
1.0054710683926376
0.9092203457868681
0.838388045398379
1.065554619646749
1.2130455877643969
1.0494119729791846
1.034230943796741
1.300610342653396
0.9509186010572455
2.0841581677384835
1.0184796669457887
2.2070179507690484
0.7832481586812332
0.8552321729668628
0.6803980319092543
0.6341092036097767
0.7389416030182465
1.1239439633829245
0.9657608061490293
0.6028734999894562
0.5153741854280961
0.781273283420797
0.7664370280192893
0.6185217648468644
0.6147093153498011
0.9814827230765878
0.7547514742126068
4.77002425974906
6.836406599128185
1.5870024516734835
0.9892061461053833
0.9249800330686015
0.926864611719622
0.9630559383696858
0.8198279653065044
0.8868936967266677
2.352612779756824
1.316697630763674
1.3962489538980432
0.7355521495841528
3.1177904234281284
1.0052349111152727
0.9558855277201868
0.8943667355123625
1.137095418463385
0.8198036750670691
2.824776321476764
1.7639947153715394
1.21409898091666
1.2293732350541007
0.8529595284565982
1.014071031281451
0.6761956404200155
0.8104561517050306
1.0950566440264005
1.0102300860724147
1.0373432977447627
1.0823900856656883
0.9638823389046542
2.6724635374539534
0.7995263052335101
1.207413461288025
0.9014979528345511
1.0372865622361314
0.9214358580123315
0.5475017404787903
1.0939560531319024
1.0653086548725654
0.9846611043924617
1.1980781592722864
0.64270263219211
0.8034015125965432
0.9147843290823109
0.5429903508484232
1.1518446630888182
0.4485017589160214
0.5361313250333103
1.148821938238964
2.8196519227411247
2.1533851601199037
1.1795202613821445
0.93835802961802
0.9516863110476728
1.0271938374695562
0.9456333499583295
1.030915435315685
1.3070082696073757
1.293964897561479
0.740667934937979
8.319924253104096
0.9488352910947552
0.9709019253869817
0.9648942409222455
0.9265615069051116
1.6807238650011185
0.9922430269709436
0.9413854245102091
0.9485614472625022
0.8918505562862112
0.9396065289163361
0.6181663677473858
1.0068385721381028
1.2454251960135712
0.9193157776375254
1.057013239396381
1.052488600377949
0.9611922755788883
1.5537130031070863
0.7871093659817942
0.8992573406036306
1.0180834249099173
0.9725320338998759
1.2032984592509313
0.7748735771735917
1.0126870763472433
1.008924249177796
1.0503541586558354
1.355617707637254
1.055670389014019
0.9413429480046254
1.071100927361428
1.1414942761495819
0.568255765319574
0.5647117850442684
0.8888783698713116
1.8064162485936224
3.7557922761869906
5.652984010048721
6.339208021240191
1.867142141257532
1.9550779228269044
0.8500464666001698
0.9201985832177375
0.919467578101089
0.9946050331774536
0.8839718700933754
0.9248042045684057
1.151255087827683
0.8586964889759263
0.8916344978597206
2.250950471243933
4.361727926078492
0.9450996492748199
0.9631909130653519
0.9150691973383022
1.1670601742772593
0.9543709810467611
0.7296875717529793
0.9704889386063676
0.9076009056017519
0.8958235095568239
0.8703490577488339
1.0490399056793263
0.8626876742042122
0.948414395049371
0.8955062339358522
1.1371446336487543
0.8140153391960496
1.0229697639335746
0.9715406904773358
1.0070076102246164
0.6045871627671062
0.8669645907603496
1.1191133613162358
0.6983717261153378
0.6636089826600473
1.0044967258073367
1.007497780806914
1.0404130604955475
1.0555704774684405
1.0959860130729768
1.1303636659392604
1.0194335879928587
1.0727651374726648
1.1488425514262637
1.1383144750880314
0.7438485710087235
0.7497618361780112
1.446392056807802
2.496765515330119
4.009063669728757
4.755561849476627
1.2281464947961929
1.1260300407361084
1.333257336263783
0.8434138976816205
0.8967734681152579
1.0692271330692404
0.8107938028177613
0.7723125067288583
1.715513489107064
1.0476549776653865
0.3071881928762264
1.5620492473302374
4.270158951205204
0.947294163387447
0.9388818506989062
0.9474850030056164
0.9861081699610257
0.9566369425458515
0.9765319621520216
1.1324761548359812
0.895326885886381
0.907448436629019
0.9486441480506534
0.8641662373472409
0.8285479139472307
0.8321467597800365
0.8476940716776905
0.5067964066370017
1.0420340388896463
1.1316456434996953
0.6094348207495217
1.0369892029989192
0.8806335071023291
1.084943482436083
1.1506708415704268
0.829887593565871
1.0321480674169592
1.0211420084465557
1.069446007538602
1.0322273941585443
0.9771050930147385
1.1395745858230777
1.0661515032329592
1.096468992333644
1.0539418720394764
1.1041707541486867
1.1279298154185
0.9374458148725765
0.9205593588446142
0.3390887090273351
1.0353779625847124
1.0328039233503907
0.961262617106346
0.8567993557238661
0.987751743301616
0.866822688935158
1.0478851601258727
3.3772192721173626
0.4944993016028584
2.459883558427378
1.5344674569129209
6.121866898116126
0.944476096077181
0.9554651535014953
0.947780061145445
0.9535179571317999
1.0563746091511375
0.9064238845174316
0.808149965157497
0.8721631301110758
1.0544157934373222
0.923955974472821
0.8441068596786055
0.8641772460097901
0.6278951084027885
0.6120037838186024
1.3130908534928916
1.142193433855193
0.7464679200977901
1.223432870244794
1.0156623742434556
1.0959649203006203
0.7673136582181048
1.1065913507562306
1.059874792139119
0.9322302813232597
1.1218032190662317
0.8525127944573331
1.0351431212174913
0.8987930125694942
1.0192150380439402
0.9932026494332334
1.0084421972640547
1.2841547896475949
1.0723090755573117
0.895101286460548
1.0007369102111872
0.9873126051273373
0.7752824685385205
1.0623239576765275
0.9614974565049123
0.8793533156457866
1.184705090966413
0.9303875682387053
0.9111757484001878
0.9559074487888612
1.1132548061134642
1.4629449247480775
1.0217027909482042
3.4422391036117266
0.37906369955324565
2.307000181910035
0.11253647077625419
0.157816520877214
4.106618538244035
0.9601995688809234
0.9494301918198133
0.9579996244792209
0.7913832744622152
0.8687501803041551
0.7657322743591769
0.8273148351178038
0.8599625181051054
0.9557576589880356
0.9887805626221781
1.0537367916566454
1.146020051336388
0.9258405102085101
0.3720921917334203
1.2221146687135551
1.2544315182981431
0.8897648125797037
1.220332620927041
0.8836963504922574
1.076892784829771
0.8909256102091307
0.7656575926647127
0.8493403089325783
0.8429398945594839
0.8263502766460351
1.0557699846671929
1.0077256521737357
0.9986207730959579
1.3698962066225941
1.0263765200593662
1.1310177081077797
0.8410026309051031
1.0048358663760855
0.876743153964147
1.2680407867360395
1.7014213912789118
0.9439997329088798
5.221470612612568
3.2231438044606326
0.9771312997599239
0.957453502839584
0.8253767210278359
0.9855940089652682
0.9376690898194046
0.9069483480968606
1.611430991530697
2.2454652253845824
0.9625945150016048
1.0784044499722587
1.5848085719488056
0.1412526051846732
0.4399130544225352
0.39627386643175105
6.462512184485001
0.9495532980563944
0.8945175840956793
0.9726631286825824
0.9253318523227615
0.878965857327608
0.5774534238621946
0.9299717221362008
0.8799771252789038
0.9622644927950714
1.0152039495835312
1.6947402441666108
1.2575318281778138
1.187884944200598
0.7062785985466595
1.0306281396339985
1.29109092033495
1.1898582145422083
0.9041950358093997
1.070985055488243
0.8623939147113334
0.9815916546087292
0.9737714571889784
0.8529912324423082
0.8856676258099977
1.0378386844289607
0.8625578492699838
0.8936006018773738
1.0853056469158688
1.0106666739438797
1.0542856529161682
0.316987073320021
1.2696755132140771
1.0159003027412026
1.0316689017986191
1.282190223881359
0.9374718621116406
1.1267864679353543
0.4876572533232821
1.5366272606280529
2.701599496295778
0.8240438276190866
1.0125468730280813
3.646584978732275
0.9242900129667215
0.6924053703413346
0.8959758454146151
1.1259298358391825
0.9264752359451216
1.0935645641363738
1.04039709240739
0.7771318706375089
1.4757026478901238
0.47427596422582347
0.5469699554246262
0.759064142349
0.8786757599442122
2.3120708620867862
0.9061871153026014
0.7637379589382366
1.020778180684229
1.0730263681984746
0.9349638933087466
0.9326865794938388
0.63575490936681
1.019687474192079
1.011421020368075
1.0396963946479818
1.0229476917261129
1.0922672804193672
0.7180115327764016
1.217464379115041
1.0939501436618793
0.7180573105846781
1.0162155903792254
1.1935184796971277
1.095889605073699
1.2641664557670895
0.981805261555238
0.9675453981204069
0.8878158932230769
0.8262446084645685
0.9285835829168975
0.9998141675498551
0.8937116718632926
1.015583398587479
1.0170552305102691
1.00543312172232
1.0048780948023441
0.9912242838808217
0.29218983918705216
1.5330619747606589
1.8755160798952784
1.072195023858925
1.0629627484736681
1.2282334746692471
1.2770659344684174
0.9403504651850716
0.9928331835967873
1.0595910105855713
1.1628592506535251
0.7551097609436437
2.0899371714132555
1.2829900683914919
2.0672082702846133
1.4892833125685
0.7939974067829175
0.8872583991674085
1.1291847985375836
0.9857068585263326
0.9930298564407987
1.046630417584921
0.9341281021134049
1.4498907114357773
1.483433610384046
1.1020634599973267
0.6552301282063022
0.9578562557786438
0.8070384001815726
1.0541777809667565
0.9691714418234488
1.0976826290297743
0.9958416430820005
1.000312776174585
1.0215487164669317
1.010791015623522
0.9937829844330047
0.6700880775729371
1.5006796922209586
0.6642352528380943
1.1234962371485275
0.7515342399083162
0.25706859692875794
0.28566594595616085
1.0024273478866115
1.5479206865281059
1.0403794529721275
0.9928287261712698
0.9861945333395381
1.0254541751457695
0.9726002231447052
0.9482981876190809
1.0349558564411367
1.0229188816238148
1.0175856336256632
0.9551837717846067
0.9973012622463296
0.9417108789848798
1.0222172468412878
1.0114362059764543
1.0462317143703763
0.4715881238282682
2.16680007178435
1.3235591548543317
1.0893966986903334
1.13187338701631
1.240177035839155
1.2595603170127727
1.2321722589161017
1.0465088422298474
0.6907257855831233
0.7538155498150096
0.9407762185855414
0.7912752212264346
0.7669439947494593
0.8083854668327125
0.9349658968855046
1.4393616346691018
1.1429492460943542
1.6261347469873115
1.1557745583141397
0.8137501001024102
0.7174352315251828
1.142816336352657
0.9025780165687501
0.6331979281858624
0.7786293054112773
1.1892754607230203
0.6127734408732723
1.7338967140721013
0.8639612511448813
0.9541926347637222
1.494975760062563
2.360467892767143
1.0918648782427323
0.9943152004965307
1.0978363675362788
0.9870257966755182
0.9945428129633119
0.9822703932977399
0.9981178039451508
0.7486386760443248
0.5047358512218565
0.73655434027668
0.6636181749356206
0.3834266324532838
0.7777588104937713
0.6202116699916161
1.034568610276226
1.3375330932113065
0.9905833512265325
0.9856346640613581
1.0396367677740002
0.9998539711291318
0.9964624487535201
0.9916296348237397
0.9751959208297243
1.0084673693525867
1.005366919990055
1.0859085183946955
1.0191823917978007
1.0473522581716799
1.005121244222406
1.0387300351721984
0.31870544306287113
0.44045503647793904
1.4316586614563678
1.051646775292404
1.0562179434420305
1.1702830684967047
1.6407024422170586
1.4076192852568872
1.0672449240313873
0.9190391882322512
1.1395161980208066
0.8673341239505565
1.2642653889350661
0.6682758073205185
1.1499528818378648
1.1231899354236905
1.0959194023387164
0.7911017349138418
0.8187690674325434
0.9691979421515526
0.8273532709033613
0.9639870492679651
0.9966402583667494
1.2455605255465785
0.7919176184639662
0.9545379057443589
0.9204370080183532
0.943066753251352
1.1847730195038952
1.4124141386936522
1.6942465409380005
0.7858260182116849
2.78070069615505
1.0705010577358591
1.031943718842908
0.990262263852031
0.9869590876032279
0.9769504361449515
1.0065591580327369
1.0963650383704606
0.6013807437070289
0.7622009111458727
0.33267803885330616
0.84603306621461
0.74371637414254
0.9772279766249015
1.3352529381118685
1.4047102561601705
0.989454753037335
0.9749194947230528
1.049607525154269
1.054074940491391
0.9789160168525531
0.9894378386750988
0.9905181337998096
0.9649699108304777
0.9874247659173748
0.9698479662874033
0.942382097074665
1.0166929169878778
1.0348567078505961
0.9867455259356644
0.2058569512464475
0.16791375284896387
0.7812148448945946
1.6424725931184343
1.6194338623869886
1.0397031165406296
1.0537960411697616
1.2506030785312225
1.045037151957154
1.1665624605066967
1.0186795800260962
1.1411817886602893
1.0024852638683797
0.8666102905317418
0.32061398812397024
0.8898415863867967
0.8586189267964682
1.332112047369186
1.0525503094159594
1.025573103470606
0.9113747775628077
0.6384718765589311
0.8355057956050641
1.0647515679030262
0.9675511192232984
0.8442118882837127
1.7880154795942702
1.1048037345307955
0.8948032458875769
1.385257585885069
0.7789023118477387
1.0013078660254575
1.063135740011439
1.0481748746250523
0.9864006830167531
1.0067103412123237
0.9846682759876916
1.0050436531000806
0.7153750146702365
0.5508418715039071
0.6919334258598401
1.1688594630299711
1.287251690228973
0.8794040062201074
0.8757954431642095
0.8383942988658709
0.763341374833127
1.0195557384327634
1.0686218431067493
1.015444913452625
0.9903513999247148
0.9838380984705591
0.970327174589796
0.9785468060590015
0.9327220924544888
0.9948228648138983
0.6832621897085892
0.984485740165109
1.1323552155558325
0.5456961026328411
0.6812031398437948
0.20730782659131733
2.0104357399570736
1.4388164637621013
1.1844798800315994
1.2197441191711935
1.9334138708252504
1.0998103306061782
1.0717584766255934
1.1119601694106378
0.33526779427124326
0.7407047613326391
0.8742296029116893
0.8449826335232433
1.1913608104063438
0.882117960026221
0.9841422779183628
0.8288405961789965
0.9622892028124933
0.7944806737317706
0.7637582670727114
0.7699270015565177
1.6075533253371495
1.050381360163144
1.245320811849092
1.326384036326533
1.736652791282339
0.9842385339380442
0.9218016119779581
0.8495410875738587
1.8633326422829288
0.857614546728153
4.520633436583104
1.0115836627720773
1.0072214198984046
1.012816221472648
0.9378350843895324
0.9805450184465906
0.7589788191212176
0.7779630496822315
1.0174530097507968
1.1357810888859365
1.1127105448288992
1.1146686453152241
1.0222463439576779
0.9445873100068056
1.0903881811292107
1.0162033460594824
0.8181398245743163
0.9900175074617588
0.9944515493702479
0.9740420935067751
0.9839765080500592
0.986211980551963
0.9960305021243232
1.000789434188649
1.0813411348488087
0.6769000246863859
1.0613783830791925
0.6363844059965383
0.3924810430672795
0.17309905320072325
2.290815351866287
2.0827905540966967
1.463644257924958
1.3862492694452728
3.3332800310926562
1.0817079948899415
1.1040955535042212
1.0444327262165336
0.5922639216719231
0.37739590200049405
0.6512484101075543
0.9191291463539121
0.7314589972598643
0.953490146882139
0.7349256634971939
1.186839387867391
0.7936848759998846
1.0321827165020054
1.0488990222383485
1.072042681537653
0.9615468164163398
1.0791486390159686
2.9100630930567246
1.649744253863886
1.5455520140905694
1.093572597525493
0.8290372206353135
1.2055460573392902
1.2563507080939604
1.322137070325325
1.6173505644238115
0.7890244396206535
0.852526883158828
0.9752515359385396
0.9883926803576077
1.000747861881301
1.018340462590383
1.026362574337871
0.9948652188328679
0.9871287219275505
0.8244721223230546
0.9645504141567303
1.0369382358342778
1.134940672437059
1.0168251564283188
0.9469659077809156
0.7996388221886234
1.0058855427259417
1.0224208506973826
0.9992757343045581
0.9836901657157436
0.5960848114894649
0.7650439710453304
0.6500213693644196
0.2369814709387695
0.7104648240728254
2.00445581648007
1.7190945718423762
2.0431261454631593
2.8692563980326744
1.055430377908073
1.011876272637388
1.3243064953609822
0.36472782693242156
0.7621927717606728
0.9227941060237929
0.8619136928993493
1.031251979254473
0.8690302172407912
0.8695968788177548
0.9807408403469743
0.9737975910149653
0.8912940510554304
1.03933314560731
1.0767652141108477
0.9575274394448176
1.837904047974418
4.806485281407095
1.3100583291490133
0.9695684631410263
1.180011596716898
1.3718260083866696
0.8541379521053231
0.8168523064099837
1.1655979823444464
1.3095492408460936
0.985764546316474
1.317334538189022
1.1269901646520346
0.7665358165634648
7.69015423285369
1.0175438868933309
0.9489463423006317
1.0001194398535802
0.9908699712200363
0.999180375143828
0.942776720104986
0.9851314653993454
1.1133605795472774
1.0165083465454587
0.8968273360853721
0.6145715931616142
0.534969075442798
0.31712295122424816
0.9175898022304413
0.44797253935970344
1.7563464179861485
1.8822799174819156
1.0325665417790777
0.9929467538843576
0.634938507757299
0.28784324746448436
0.6216332182548178
0.6666083227428095
1.076668904724139
0.958817580796486
1.0240346391205108
1.037207545447982
0.9789469609575628
1.0808509343845674
0.4416707035579381
1.004615584156497
1.0018363166738502
3.0747921054230893
1.7334507237513643
0.9203162051615302
1.601908343731233
0.8820633640978407
1.3690956994450947
1.0972677645563687
0.8530956547938817
1.111916609372563
0.7371789740100985
0.973669957561197
0.6606032491351117
1.0577076654785367
0.954217573556977
0.9504886649126499
1.0325972667314267
0.9171726820008312
0.9905234004767126
0.9918339778128649
0.8909106426761394
1.459114145459067
0.5521529386355511
0.8516508471443791
2.003443823940713
2.1527283066562464
1.8167667614081617
1.03757227147318
0.24603887700743832
0.8049635222529276
0.8530397032684633
1.0121607560960049
1.0283084706968468
1.061143409950891
1.2687037799163314
0.986625488549125
0.6167200276850334
1.04964033200563
1.0219027010002117
0.9452078877716501
1.0013635377010068
3.043668050929985
0.9695210552079164
0.9792284868844133
2.215012844775874
0.8789520234472097
2.0015777997003603
1.0972875066886327
1.1864370017061026
1.0685003905889172
0.9370881730151909
0.8921702021892735
0.7178989010790254
0.8053096948127335
0.9909793404113832
0.9875071291010845
1.0455623677581802
1.0749936929785622
0.9840752945456457
0.6821603141398787
0.8340466834429421
1.6683084776025365
1.5449386800815161
0.9341537954128566
0.17951789146468325
0.5247311286953168
0.6935222170070751
1.0276322885037128
1.0041737873168017
1.2266688773676817
0.7415191163654921
1.2988427528988313
1.1063022094084094
0.8704917729783553
2.8312939697916737
3.778157430037282
1.0583721929517165
1.2292025842913916
2.3158100540324513
0.9695519523735343
0.7421667785052074
1.0002337256901788
0.9311409651939074
1.1015324315299322
0.954583461237546
0.8950814380481596
1.0024531794018015
1.0620401472062366
0.8906077095640869
1.6017443639643925
1.6048472865546755
0.16167287602092062
0.2386268592048032
0.7550612886526722
1.0333213145405011
0.981612295494492
1.3765091122615518
1.0148187145946792
1.3291964246726262
0.8701723137921239
0.9945840610617702
2.341857655834286
1.3444008186543024
3.801700029612047
0.8171146970802554
0.8214432158046104
1.097466547110044
1.0906081141082924
0.9241017103726819
0.9688356801805269
0.9132363254037187
1.0654082794647106
0.6862094648973517
0.5810486767016677
1.2010957903841524
1.165186816664528
0.5231096792949724
1.1592841143434185
0.339812578665904
0.4358632285783656
0.6655231915818283
1.050741060840606
1.0792124792682873
0.9567485334241385
2.7370746126960763
1.097245285923287
0.9087707103777916
0.994840250323257
1.9511065265657312
4.535252132604424
0.8883220201495832
1.1735995533737926
0.9915243840303491
1.1327236291269835
0.9601394306748485
1.0054619993158878
0.848357952113997
1.0843432367693386
0.9332615553276309
1.1770993416900208
0.6390711854718827
0.4872953416214548
0.3580475175052964
0.512348511765465
0.7812731781849317
1.0135499331159206
1.1228421444777512
0.8078782244287538
5.533157496759613
0.889201418338745
1.3983636150069305
1.096257741434732
1.1973425105411157
0.9828919609620015
0.7183227026539695
0.6663385794906178
0.37314683097678136
0.32891686322937147
0.6872361477037346
1.1510699398696997
0.8871640240571698
1.1798007076864152
0.8859959017003946
1.0591836515856607
0.915163981804025
0.8711225791071123
0.19317333270810905
0.3833775504027817
0.5529182749198132
0.8822092540022919
0.8601184383353355
1.0807322747479529
1.2402848237049182
0.3040548858009343
1.125278713517025
0.7995090838926973
0.3903847651923656
0.5566594497500227
0.8668988830556958
0.8222208220065955
1.2032230084284445
1.4978277537036584
1.4984674819414103
0.7433602867961115
0.7052005960776381
0.9813892069754124
0.8327642976966465
0.8866000224111851
1.1827062696014174
0.8280752409025929
0.7498170372262914
0.8437643844159606
0.8427815166053974
0.9912698050501547
0.5882684799742286
0.6689225333647161
0.9483023400339561
1.32843860097819
2.0833546073221316
1.0337713199817051
2.5572952291484348
0.8811302961196245
3.3785765847371656
2.919674363425276
5.3946460918551296
3.166387831827422
1.041152197404726
0.8919565837543577
1.238045681749404
0.9963017776352295
1.1188739511603123
0.7697037310125113
0.9452758203381662
1.2008314357273597
0.9888031768333383
0.8251468106026345
0.8956759714555441
1.8965839816168777
0.6459585095778294
0.45473253241360423
0.9934487063453037
1.525062169262333
0.4349775182474436
1.2122976999018242
1.129588255392966
1.4440744598911204
1.1219853187995683
1.2600279893201176
0.5909037096780383
0.843197066144914
1.3356531345697613
0.9764766020547962
1.1851430102425908
1.0883662386159216
1.2927992643892634
1.0051039670616697
0.8796246358817031
0.6109679039207937
1.4281821189957502
1.0035380399580187
1.5947146522295095
1.6773314004298951
1.2064909273234508
1.0709188465777433
1.127081120955103
0.9229290854951536
0.37296622421275644
0.2853376348212264
1.2389232256359533
1.001108731732501
1.1484580914787887
0.9705202033800866
1.5477844265381835
1.4741926092568347
1.172264697971947
1.0565696000551545
1.1092283947609205
1.141742746127905
0.7471252076305371
0.3014794328148514
0.9698606763990429
0.9529751020770915
1.032180161542355
1.0583511619450523
1.5707648730395678
0.7210125077526293
1.3366734436649135
1.2370826492814209
1.07229245666027
0.10484330595639227
0.07352245837417896
0.8530863065906628
1.02711329244141
0.6927815647728003
0.9766699010206269
0.13289107727072924
0.884905991252461
0.959069566017724
0.7147630390763965
0.9678538541233837
1.004524541582879
0.8455853214608892
1.603092524330103
0.9271982982907598
1.3191240848325114
1.515954917642668
0.9997212998144862
0.12553308126986903
0.118968640851082
0.6858368008659347
1.3870506372351121
1.1232359621991466
0.956936197929675
0.7473472802376645
0.9439590177858632
0.941934846761348
0.9586954833414087
0.7996884455388372
0.9276891659420792
1.0961304934927254
0.7322188314613544
0.6676289638337176
1.4066064177305855
1.1212207621998163
1.1252794241230015
1.3756685854585253
1.0252126759596247
1.5680299312594321
1.1567323967942396
0.9388567525687311
0.956643321448845
0.27424730477831893
0.9724861772024889
0.9617023583300266
0.9508345163477411
0.9515606446966146
1.0020444620175402
1.019999946853088
0.996337998004765
0.8804480580878299
0.7862682226306253
0.6945980527589392
1.131301190813992
1.3758922256279018
0.7321428797247045
0.8958144677555154
1.3016391195867605
0.9911520686363348
0.19382560315180444
1.195718726715263
0.9068450572487474
0.8916726053278647
0.8450883290140969
1.0191446758510547
0.9683665875490834
1.1625636375944306
0.510860936297295
0.955268623962164
0.957224811366989
0.9078194336734177
0.9438293641482551
0.9844862202456007
0.8892038045816902
1.0099441960536453
0.9594341129947067
0.8930481352943982
0.8245976199733915
0.6563089749828134
0.6036787297308465
1.0281218053999261
0.7501198044116446
0.8053399657187965
0.340205540824555
1.0667258185718105
1.0232551589051608
0.9883697661909476
0.9352506191940037
0.9094767103401113
0.9580748279596031
0.9504288764444742
0.7919334874705791
1.0735010366334958
0.9566411600124494
0.9472767522393957
0.8684971959966018
0.9444987697518294
0.9418175704182383
0.8797734069644254
1.0545624795277573
0.9330914957917756
0.9672626815437659
0.9385269037585227
0.6883252108891754
0.5940565755376003
0.8073299364425582
0.8439697703725224
0.809947241871468
0.8666145602650633
0.40532580463235834
0.8697428514144627
0.957133135546313
1.0079340347258967
1.0117343995941515
0.895226729185257
0.9233975429024852
0.8987023963585598
0.9900907743181451
0.7662142966896154
0.9968805181738327
0.9519401735958387
0.9602080244485556
0.8314914780925168
1.108130784047721
1.0056118829823164
1.076109424897396
0.9693409290191308
0.9834698884667624
0.9504584773971126
0.9665777400508154
0.9987367064004735
0.9637003830416072
0.9465747629276394
0.6667487868469534
0.938231036884517
0.9579853979687201
0.8214811890865094
1.1028924453569378
0.556416004364462
0.7601025695864664
0.9267130079003593
0.97771941133656
0.9211755291781837
1.05942268027632
1.0529581737117233
0.81819538986144
0.983278804618031
0.9400018649923385
1.0093776026820032
0.9488060172169925
0.8969995581789184
0.9491361739047905
0.9463763321350563
1.0034625110747755
1.1004193912336275
1.0447499281597474
1.2158990536235375
0.9026194918598458
1.0000657926898364
0.9464513654352896
0.964932229591222
0.8355551701104703
0.4838245111866776
0.8804844969315608
0.38097733671593825
0.8080564254478463
0.9855473030221628
0.9390490584474679
0.9424454561847015
1.0249484809654745
0.9751249178666915
1.0657179376151102
0.9946835456571702
0.940348089856292
0.9582503101923029
0.7866990346679874
1.197303174276384
0.9368937089388174
0.9452468025176738
0.918670515997867
0.8186892845936411
0.9923268366218111
0.899353740133063
0.9468306299157675
0.9151354867379198
0.9520166993315151
0.959700985820348
0.942082939976536
0.9491419276231606
0.8596324537919675
0.6238639442745164
1.1252257523634548
0.7804530033676081
0.3856418271388386
0.5241944638258902
0.8984854962847691
0.978873903502252
0.901346354607471
1.0164580947782105
1.0217847666091804
0.9422071108966
0.9884046367734752
1.0044323781417768
0.9916344540067931
1.0023518568242529
0.9591079339225498
0.9566949295827171
0.9614178419149098
1.059853890034737
0.975307762180763
0.8193770903182007
1.0278206953115823
1.0370108523714845
0.9458060516196932
0.954904766538956
0.9653413492177036
0.9643289403174058
0.9533141036180914
0.9346755110601377
0.7620116392094477
1.1038460959144907
0.8878757240519481
0.15966389386612098
0.6984477623604031
0.8988086571170473
1.112415258325819
0.9779881295534486
0.9177703591655026
1.0236647536537824
1.0829268465191082
1.0307610151158726
1.0386217273472407
0.9306959872226871
1.114814400637376
0.9578614435315851
0.9054600270347086
0.9909161777439507
0.8623997081662655
0.9253904433816617
0.9812181948851715
0.8584480623938505
1.0588868852048654
0.8481547013263485
0.995295463702115
1.1227915449486898
0.9483388607017461
0.9266358506887142
0.9135645419245872
1.001326410551664
0.9935292835637324
1.0220773059525006
0.9362261130018817
1.0131724219700493
0.7193067418849821
1.1827220056551013
1.080490096429135
0.3759951180855989
1.3110656331700419
1.0185387075315806
0.9302883842430713
1.2399795215569733
0.9827605403840917
0.8866036732075404
0.9063774742605927
0.8629267468440971
0.9832381858727927
0.8768368104363109
1.001430099805845
1.0591668562478445
0.9381658916284428
0.9716506238427413
0.9815042609343074
0.9587993355296758
0.9768900203845036
0.9620776035117639
0.9786022282736774
0.9393124843443824
1.0350774119540327
0.9804836040318757
0.8951203364373843
0.9544428220198811
0.9666661367660168
0.8972903702736984
0.89696158277472
1.015262183802709
0.9732001047662885
1.0000093620912915
0.9633252823607319
0.9998689597139279
1.0573944635130692
0.8156658781818591
0.9868541786709969
1.224664806390307
0.8591618637573923
0.885128048544628
0.26254143831394294
0.48828494262736827
1.334459757362468
1.293124616012957
0.9839013999765388
0.9331807913014795
0.9198386625691621
0.9722423871928786
1.0395762021417794
1.091468383375954
1.3546980772228476
0.8040130664383588
1.157047470240201
1.0323525292526685
0.9402497404724495
0.8701159204954544
0.8035408079592129
1.0780871800568903
0.9437956012844602
0.9542602797652876
0.9882059068571013
1.078165166129948
0.9257829440995241
1.0818601230142662
0.9718221650579413
0.9902769339757109
0.9660328989853575
0.9560677662797191
0.9173247318529132
0.973889640477991
0.9510982584979505
1.0249997683107819
1.0266544732168192
0.9615605164800305
1.0215642522848358
0.8297506097263969
0.8098800990760424
1.1581840195847282
0.4112703831702177
0.8319680054739499
0.5248214660479602
0.6168338857752209
0.2897969925713522
1.145727231101211
1.243720015787808
0.9919247360883529
0.8287086449820297
0.8916019690454734
0.9793962786314344
0.8917755898147144
1.012077427923544
1.2340818962282636
1.6976935938534676
0.6843658010825441
1.1465651081089763
0.772890149919147
0.9332773793510786
0.9520874325658305
0.8110945873406217
0.9628850832866653
0.9434802934017781
0.8910664125341763
1.035271973063347
0.8873374411821214
1.0440459539961475
0.8842124542885237
1.0742235460768166
1.08616634073579
0.9737183836388051
0.9426028752339217
0.9637588353229279
0.9335798307740072
0.956061294633317
0.909212860036227
0.9036395302008149
0.9653451270035829
0.9953330737469158
0.9665325053353656
0.971551985107134
0.7621441173820669
0.8405600942233199
0.9046452029583768
0.8090030172497457
1.1189353135896989
0.4557924838389167
0.6635059183078706
0.5129279244477375
0.49324171653761184
0.3450608518107873
1.301542653796253
0.5929793858245068
0.9930512945663132
1.0198846633309835
0.9621944173891698
1.1153791707765528
1.0729689705901129
1.1086175297403293
1.2096135836195094
1.6160179534411623
1.2582052656378535
0.9544046841329432
0.9227935212115974
0.8877216468204882
0.7718032608654548
0.945104242012553
0.884519973710153
0.9951009229164247
1.053501454464917
1.0052035040512481
0.9435382742189852
0.9743008546561153
0.9307556722466623
0.9527218254548555
0.9935906168578881
0.9935759015884995
0.9669463606512455
0.9517211914634585
0.970563519530891
0.9168727808154331
0.8290079288061122
0.9698742935908078
0.9405050905952096
1.086511773067896
0.9627103497054685
0.9496915253379214
0.9208316809759014
0.9853826288163307
1.0169696059894235
0.49352358808569363
0.826341829030351
0.413834078820295
0.27711231679569803
0.5754906568535024
0.6240081221099718
0.9792695290245945
1.273818443977294
1.303614137606861
1.7412188387463778
1.3075993677659958
1.006889684142773
0.9421322819033568
0.9803130606594128
0.853931865976178
1.0402017064898896
0.9696683453893247
1.0406455748300867
0.9408846121063547
0.9715039519535612
0.9645022656588945
0.9336331331891605
0.9781473911388937
1.0720402164868819
0.9901633865745393
1.0329379252270283
0.9557230287593814
0.9674245783325326
0.9549476579616176
0.9347754676156008
0.9536727012163322
0.9707539548059189
0.9986993902491375
0.9421260939938587
0.9558204981549925
0.9476750362290636
0.7993074325564552
0.930734735193947
0.93534098875482
0.9733069435837202
0.9095627042867488
0.7557190766532276
0.7544798927847727
0.9002383374527875
0.3077500827704967
0.5769803240555652
0.9242613682870732
1.2858296888745426
0.8910090531726388
0.8714533336395918
0.7217223785044851
0.5110856432680824
1.4648213243033745
1.073903883269349
2.473389666558732
0.983591882089522
0.9511399477048788
0.9912919748642085
0.6267379854603393
0.9668247471558651
1.005594405231714
0.8938589182065476
0.99430101491704
0.9554567856839764
0.9519421922518767
0.9466966966405791
0.8908279019696452
0.9947296073707884
0.9511179312334765
1.0011412058499793
0.934261675081563
0.7903479106032258
0.9434126050271835
0.9381928524242107
0.953451369810613
0.8969243860505198
0.9112891745763512
0.9438037947422665
0.9559344583522442
0.9672782963464425
1.004049351590123
0.958787719663166
1.2394599713841918
0.9631048359981164
0.8893226689187075
0.6026852690058266
1.0826893049203574
0.5399697980147737
0.4667814752200892
0.22403767741503136
0.9350266206958185
0.8324509190301345
0.6377691575697298
0.9548497953641938
0.8791511200169077
0.7814716188429147
0.9507518852822477
1.4491254663508546
1.2675320277304098
0.730878420523988
0.9109944681272284
0.9575867469033972
0.9945043442100104
0.9073710800988569
1.0095812738213366
0.9765010324202346
0.9386449968191164
1.0500238231913108
0.944027609280322
0.9372444727813632
0.9220533850422263
1.0034186093930084
0.9878269778509907
0.9520095930953497
0.9579651076956204
0.9470228749244238
0.9376900640388053
0.9390879588295037
0.9394763145736927
1.0642502697967455
0.8844291796245922
0.9400762312840917
0.9342731774717367
0.937835100521405
1.0029872761600813
1.0106225857052407
1.0253633269323223
0.9776258585958443
1.0021215897974198
1.0215495218888393
1.0679228528716636
1.0415971059169737
0.7429450505836993
0.28003928608394163
0.19231732850498678
1.0307545282266743
0.8732295152347785
0.9422062578770903
0.8717991147189853
0.9475682046475179
1.0602789305656715
0.9879357727663137
1.7079708401425804
0.9271530634243857
0.9458229084775356
0.9341455899045521
1.285973211559899
0.9584407337914604
0.9413151736725283
0.9357847750034245
0.9708001530963658
0.9490775776077499
0.9383241119200226
0.9156691473713501
0.9501933864735614
0.9449995614895159
0.9465915199126769
0.938999694250492
0.9416971346466257
0.9408726822212242
0.9505567136627538
0.9496643123347547
0.9899965733667719
0.953897790530429
1.0157955679920279
0.9348804742066018
0.9453147410617654
0.9795447119085677
1.0108208264050367
0.891775312440657
0.960153224808762
0.8326201300193246
1.0295967533954218
0.9981930760875772
0.9801888422025352
1.6131904183869634
0.5728217061919905
0.9237478251572959
1.019486960219862
0.9328113550385317
0.9381489239010495
0.9001455593322075
1.0164789039973865
1.4682610423643987
0.8422152670353679
0.9676194793486158
0.9179760396136255
0.9772667010626629
1.0044534791991593
0.9384300965615326
0.9550428007454176
0.9483539289992087
1.0166411027729876
1.0108549452651319
0.9318905942962423
0.9488049172857277
0.9266039217950605
0.9151470859462663
0.8881111558335771
0.9382338015862118
0.9377512816509018
0.9426056000061555
0.9295547106199712
0.9549429718834987
0.9678506500286653
0.971781996248228
0.9433769792466583
0.9245543698267131
0.9417258103527383
0.9175925542910774
1.0403520097930958
0.9353743569389017
1.0687407987297406
0.977433672959386
1.371262728954877
0.8548291155818989
1.2343295064920465
2.0615360107298235
0.4296389768559018
0.3358548521915886
0.9126639681692512
0.9082131076871155
0.9342164711805411
0.9148168556481846
1.0322851215257067
0.9657906579198147
0.9557068872001988
0.7876449561421401
0.827040819993247
0.9646450564298139
1.2755192222222822
0.5541419898965761
0.9375491546489031
0.9457408672980764
0.935145299010617
0.9644224456648871
0.9730596343583033
0.9308700207439206
0.9645015153257093
0.929373531568293
0.988631652950145
0.947682890522563
0.9380511904013532
0.9321282272057759
0.9408596489141349
0.9423319919886489
0.9432311325992021
0.9430815470565945
0.9789964847100806
0.9848419110461127
0.9499765539976573
0.9309102843016439
0.9382950502257161
0.923715605525166
1.121091975772757
0.9373622710783363
1.0074613319579615
1.0792783208711503
1.2672585073271614
0.8014383141148856
0.8401141840557018
1.2644365557475743
1.4431001081630588
0.450059248814989
0.4760936813284807
0.27561899777203325
0.933589492316719
1.2473593872148052
1.0129145645960922
0.9526436836151007
1.0154282770122316
0.9339882268071564
0.7561680921190168
0.7802748433514781
1.1326086927379726
0.9659946335897519
0.9332953652431601
0.9522915513932708
0.9802631892636886
0.5188769288284024
0.9440601859635481
0.9427870510590485
0.9473276678046885
0.9905923095416457
0.8640651352134731
1.1578207424729736
0.9614365902359935
0.9431626006428059
0.9876272828795963
0.9348278410779353
0.8894274371000636
0.9363131024401065
0.9405812541362882
0.9500293637603724
0.9424527613301243
0.9361621217290359
0.9445618750781156
0.9480947949641692
0.9407161973317043
0.9716820585120893
0.9541452248918881
0.9423429597131651
0.929920326667805
0.9398644606671239
0.9351724142078359
0.9186977365317239
0.772315327651196
1.050623827048804
0.8435659891957358
0.7754865038921911
0.906930106056613
0.6900280473446541
1.3238155716467912
0.464177485995695
0.2637058069275439
0.21192993021858744
0.8970700755593864
1.158853012316243
0.9614904825207495
0.9742120336709544
0.9209041174707066
0.9776674249182852
0.7685649316796406
0.860000928526709
1.3755851424013528
0.950832021145593
0.9300035441066637
0.8950295012141136
0.9167065520010772
0.402065091948652
1.154723537057782
0.9271860413934271
0.9599621730624919
0.9703050022108886
1.018569237594731
0.9440162253936085
0.8857841646656966
1.0028959036634282
1.0369775319055612
0.9343787895226994
0.9959310630109441
0.9441055608163292
0.9344174355850549
0.9423918718910098
0.9449571875194697
0.934475710538414
0.9884324209532529
0.9512868631746683
0.9268457236416772
0.9926520575219686
0.9611319961644847
0.9179134495939405
0.986107076143292
0.9356975199936796
0.9274008916225907
0.9061194279711382
0.8573732129313554
0.9683370283447414
0.8727594469923634
0.8744027031560343
0.8785763241702372
0.7024279911266768
0.9107083698572629
1.2571213763872138
0.15258468065602046
1.0609786461518598
1.0133055768373425
0.967903915127349
0.9015392550613828
1.0078752277846115
1.0781366922523914
0.9493797936856231
0.8661712819299692
1.034807634053142
0.7514221166461122
0.997195177210159
0.9236286659386005
0.9738585438599164
0.39242986265455887
1.050619029639028
0.9529783302934128
0.9227102385376368
0.9796234958132921
0.9230193147753817
0.9343081770266944
0.9335540785547491
0.9235035429942586
0.8548960126009265
1.0126285202661431
0.885425574113173
0.9992604882486784
0.9377625795740616
0.9380094761926004
0.9491859196637762
0.9449285955519606
0.9706980322765468
1.0377765243454244
0.9371681042568504
0.9730514624413986
0.9441972403827812
0.9938584575052809
0.9841772582761749
0.9345685658362257
0.925758910029891
1.0334851695674032
1.2461013627525301
0.8272026922195512
0.9014531637027859
1.0534680506915248
0.8471325713345398
0.8728623842267182
1.0810942355183997
0.885677087113511
0.9521964117526952
1.1145624425098233
0.9814722538326859
1.0002887151784936
0.8949670153620709
1.037309704352301
0.9904942484234831
0.8922745401838152
1.086429637905254
1.0349978735688854
0.7894513920754486
0.9097672308295874
0.9240751184333641
1.2335205587838134
0.09964641065111761
0.6192579598545938
0.9465941801788714
0.9218202994675717
0.9965376698176976
0.9593268165202387
0.9408623964473022
0.8515842605752482
0.9344299683515883
0.9293986308418897
0.8738637409765334
0.8632985231572095
0.9526003983338062
0.9266587763895379
0.9784169940610099
0.9551880671069594
0.9499371149682685
1.074076433070946
0.9707413423763156
0.9815876632404148
0.9514502449584287
0.9502407066167836
0.9679295849294199
1.0044047433706005
0.9231538490136554
0.9367149044113037
0.9282620884223988
0.9971067253883896
1.1681173814969836
0.7892652233840725
0.8786873943386316
1.0679736909780315
0.7334640678997416
0.9364734269724171
0.9384000460606124
1.050315386988626
0.9427089162478532
1.050839781974615
1.1273367880792338
0.8880908590318073
1.1122813796667146
0.9344280782096833
0.9374283933010539
0.9017792340561597
0.9359640213229383
0.9712133138718472
0.9135682920927743
1.040415439323559
1.2359200324983768
0.17862518058776636
0.2567900353469335
0.9421217443073394
0.9672036920679553
0.918780692915541
0.9301750777736335
0.9512117340598131
0.9375080311310976
0.9398309145664598
0.9395143042379566
0.9882591370327831
0.9365283712820266
0.9414370607138887
0.9234826009096502
0.9584921458256109
1.0127009307008628
0.9873965999962119
0.9409596165926534
1.0271027807559245
1.09420671992818
0.9179411162472174
0.9623001225773037
0.9940345175348109
0.9319142077179284
0.9266940308125249
0.9318973140764253
0.9269386337372897
0.865100922121272
0.9639785800616493
0.9020673560630927
0.8567548320722786
0.8515501217217366
1.0396740114760155
0.9766369775159311
0.7641049217119401
1.199057919334598
0.9352865875851856
0.1411923488582132
0.9347219071805126
0.9435100366066925
0.973781193129861
0.9034952108056618
0.9837141366823225
0.9780613280311765
1.080468682284883
0.8997704787456404
1.0517426993182517
0.8767052714690338
0.9719123728577093
0.8965786066328535
0.9627302534249437
0.9223116042788172
1.9032868281460975
0.9663808594485694
0.23735517643013598
0.9404583109894058
0.9455747888792595
0.9474154791543068
0.9579079325614699
0.9679594351200806
0.9443509392624205
0.94314525992752
0.9661917439076233
1.0448997046526507
0.9437861629481882
0.947994527609311
0.9983803678655557
0.8708941042746656
0.9393680092613435
0.9804509860011598
0.9653710533541897
1.055460478977376
0.9251887194333358
0.9706436696216747
0.9076022379507981
0.9473229010090604
0.9262997025254407
0.9277553601269365
0.9454648549248652
0.8492155118493127
0.9317596289159997
1.0918099006438402
0.9819805501451762
0.8686497755707611
0.7273106053436271
0.6804460424030685
0.8657695742989893
0.8908616937761022
1.004463373140494
1.152705137463978
0.849005219950625
0.9587993254528283
0.9279566419682878
1.0135753240223075
0.9041393536461879
0.9689256899762924
0.9994423708776949
0.9379931787789082
0.9784081657148951
0.9407940753231604
0.7940823903046091
0.9666259695277393
1.0805755425758892
0.9232853623501136
0.9621292771057819
1.0987480282172204
0.9134448061588926
2.8806833979565916
2.3319292825896123
0.3743451543942293
0.21027306706423116
0.9419540162999804
0.954948882325701
0.9506387061065917
0.9358284128457868
0.936012954476265
0.9424047745982123
0.9560519906138606
0.9612764525729189
0.9992765241720067
0.9439929378025528
0.9451471946872088
0.9396768836431303
0.9490809987075851
1.027736830469948
0.9507887358666446
1.0094969920222636
0.8993195255570584
0.9342954969878957
0.9389462412647358
0.9347633709155363
0.9524483757646995
0.9465377662375861
0.9710960529689286
1.2079157602389783
0.8889119387025154
0.9256225296636662
0.9945443058415916
1.036460742028596
1.0505993063585877
1.053628937200381
0.8311064941689086
0.7061593477795345
0.3612800432921519
0.6478297581958048
0.8444458091195894
1.1818935625587597
1.0418665316851166
0.8121718007874893
0.8000826507036671
1.0002234174545013
0.9323497834010465
0.9438161071791554
0.9262391249052646
0.9085765441849807
0.9946924089460493
0.9371980177101111
0.9474983264890637
0.9931704479236737
0.9649359120263051
0.7884447097894098
0.7572716535547213
0.9539048190915183
0.8807131913835687
0.9325655068463303
1.3518683946860797
0.9343607511953238
0.9392104634998536
2.3202743093095104
0.4218804971513444
0.9418484127675906
0.9637429084712044
0.9356864063839242
0.9529016083648711
0.9848049033813876
0.9492762387394496
0.941342747396989
0.9941076428368927
0.9455144313391471
0.9463174651794535
0.943400116423025
0.9921000969978825
0.926853981367722
0.9478521432163483
0.9367478300485687
0.8853110176778766
0.950117761630715
0.9548458801940858
0.9483649590902361
0.92271113689719
1.0126784696754025
0.9447652080606587
0.9349464269881498
1.1030465762392332
1.0656280391315769
0.606164898446253
0.9664094449181266
0.34016840652407093
0.5233837076592546
0.9849756262754281
1.1420542067584643
0.9009989381149559
0.9971358494945755
0.9318874898939535
0.9528446090720862
0.9316772670774999
0.8353863764236373
0.9598536736728153
0.9918400529423348
0.9663690448929915
1.0714026425368615
0.9492703906215608
0.4933769544749922
0.37867928403953954
0.4397768880275453
0.9138357114562066
0.9938291720061154
1.051744681295421
0.8836482018559798
1.0394004680332354
0.9237922609660368
0.890125116156105
2.2723135370205987
0.510665403365143
0.3080205425722572
0.39111885019129805
0.9881105746662574
0.999976453050099
0.9408952412968423
0.9769217947093344
0.9564082910935796
0.9543351866146079
0.9755219965969869
0.8671551683240076
0.9577982886115578
0.9492314005414493
0.9383096968314183
0.9412676921318839
0.9605441594615595
0.9581525388391477
0.9423616543022463
0.9890341514409585
0.946135611426115
0.9446829953335567
0.9552526181905258
0.9903123423478817
0.9463486055951835
0.9889258078284141
0.9783871951323468
0.9366129586671605
1.3502574317543021
0.8551171224903171
1.0616447980632917
0.2864054399837575
0.5486852915060378
0.8724351854714174
1.0946758839365924
0.7390611342801879
0.9885334306029891
0.921223323642292
0.9734124648996345
0.938799361126767
0.903540418736996
0.9800653141625824
1.3191878278882208
0.8860328516110407
0.8958256869703887
0.9870598119773187
0.9177231799903781
0.6604203645229361
0.9398447885698553
0.7095835157496178
0.5766635747387338
0.7971580690175175
0.9509715207256347
0.8973302442602394
1.0355646277822277
0.9052039245704034
0.868400138505475
1.950017412232798
0.9212695424834711
0.6832223740011936
1.1235542567093573
0.6189877874078497
0.4404307658797091
0.6145482427080889
0.9264655088367685
1.171803893700018
0.9458453106986515
0.945318271374794
0.9898028099393228
0.9225056406846633
0.970912553520269
0.9736343695800203
0.9174843262001774
0.9427123262265277
0.9404642751485623
0.959574471183178
0.899991619912706
0.9446642859788477
0.961847516800466
1.0009951174514995
0.9964835588184044
0.9492647397872961
0.9468301579420778
0.9332754431890836
0.978298632780208
0.9697284186900134
0.928288250595223
0.9254542512423279
0.9324014466496202
1.2599923064968306
0.5336341050951542
0.9115731781455665
1.1515964857388956
1.2740381974077923
1.2219068410876572
0.9568538114707826
0.9816069403164631
0.9399526047686532
0.9020932631390329
0.9125832235470672
0.9024433880257341
1.071725284311301
0.9985377337965446
0.9218743911830856
0.9725338581485288
0.9912172104386379
0.9246438872877382
1.082939304271699
0.9410373387601608
0.8855653921239031
0.3940321865336585
0.9020605022625712
0.8862787481541751
1.0477633851609816
0.959159563477326
1.2449386154576694
0.9085618676793961
1.0198551837503305
1.3070297276506813
0.9291403703594098
0.6294562784593282
0.8451405576759412
0.5698635339811632
0.3816245017413331
0.9161446854899424
0.9735379537317493
0.8326912088576722
0.9197829447055064
0.949105751751252
0.9762500173657981
0.9727287477809197
1.0317751643413458
0.9270699889507855
0.9404248204130004
0.9224392277115745
0.969294341537401
0.9907496139949771
1.002614559129559
0.9668990004065796
1.0234240120169689
0.9427176043937123
0.9471516246744001
0.9539072379386264
0.9703026126592909
0.9673623345972898
0.9244163899592631
0.956493069004264
0.9438511912852975
1.0021912409185763
0.9676944618339403
0.9795890188899531
0.9456236397467721
1.1475740571243893
0.22493910909689938
0.864179003297061
1.0122108756384656
1.4570221136908454
0.3351047336171614
1.1057618329287506
1.0449385522648504
0.9318858880068982
1.0977384757999789
0.9359093953972368
0.9104882153648611
0.9413146574215884
1.0425494606141845
1.1038043612510917
0.7744081005916239
1.0279495907747958
0.9386282130184165
1.0071734048170093
0.92942988783197
0.9309826176044246
0.9429089812697162
0.7768623746209843
0.5903991189094762
0.7265145791371049
0.984175101184423
0.8538311758173537
0.9428652561815385
1.1071231495582308
0.9092349822446768
0.8178172081626148
0.950346200419846
2.2381538798388845
0.8880716210904853
0.9271085774476452
1.2995925013231981
0.39002061178757674
0.3179421763024412
0.3944523230527485
0.771084670788289
0.9872500631549918
0.999047802266058
0.9941259360342276
0.9636234036219353
0.9546665296970255
0.9268504192215552
0.925636031310769
0.9392835209274571
1.002976010066949
0.9979254529573397
0.9435869860479001
0.9117993964939753
1.0182410430065143
0.9516770919914597
0.9404469723109875
0.9449338300500089
0.9561592975055444
0.9968181305193455
0.9495137062054121
0.9344016043138283
0.9415345389473795
0.9488762230131186
0.9317324239863243
0.9471560258572532
0.9702669182121002
1.1355279991523488
1.0957787547426794
0.6304959146939548
1.314237468530149
1.1546253111042024
0.4358850534355047
0.42754256438741567
0.5179151043837744
1.048898138538135
1.0463487433046559
0.8670807469833625
0.9509942432874849
0.9818550241374213
0.907148247415416
0.9348462262892632
1.0107806591479558
0.909156953439817
0.9061753024253277
0.9551179506303765
0.9366404667101403
0.9027674744793354
0.901300776261492
0.9745881613741116
0.9567124008993805
0.9435613794921196
0.7741577061951611
0.45240891442733033
1.3564748690038244
1.0259677385352446
0.8407492792403194
1.1069862067174723
0.9108559638936882
0.9366180959200289
0.9232864961037471
1.0919669825435403
2.04916542755955
1.1555713508099212
0.922378257650896
0.569675692744151
0.36621290753165736
0.3841320978097823
0.9120740831655185
0.8810654731029015
0.9874687905411251
1.0092550395685234
0.9170594589735299
0.9251289720330337
0.9610840833425428
0.9345811626536582
0.9609652613924834
0.953915154666029
0.9174705905884607
1.0011293628311833
0.9843951911263961
0.9991897789805385
0.9753879167125312
0.9272392419923978
0.9368197478969332
0.9538247956783863
0.9405583485782295
0.9649352277983642
0.9950386909387839
0.9314573359067566
0.9764793485535603
0.9763994131985031
1.0140101384637457
0.978324434265224
0.9778226846514875
1.0803993725107541
1.2885844675522655
1.0234846108733833
0.7376981674261526
1.050452413735172
0.6122724654122459
0.5826253684902446
0.9823004479596944
0.9741848311005118
0.8890743781241562
0.9399603287297106
0.9296660831926673
0.9655762969858764
1.1443608282074245
1.0673183331106526
0.9261344999606672
1.0555772662957283
0.9580256911397849
0.8204093724903442
0.9235223001167031
0.9188857739167149
0.9171912350925794
0.8928485241517544
0.8690315565224969
0.9071305971639798
0.9851272815497975
0.9328946011898372
0.8339193121285556
1.19307625323846
0.6505487671137804
1.398666859879757
0.9866612280452007
1.0394310997272644
0.8245941761357781
1.0817575493414024
0.9429761033975003
0.9165784383815797
1.0934487927325551
0.8956950323777492
1.017255226137155
0.9194240698461188
1.423194172420379
0.5069906249634895
0.3694295701520894
1.110704213984008
0.8716151103016643
0.7081499616914049
0.9405010476551783
0.9402980971262394
0.8210287942850413
1.0120047616978878
0.9563927014744732
0.9448715399051661
0.9316459959387604
0.9235073760634444
0.9288079127008667
0.9456053673615817
0.902347832528829
0.9760867485158543
1.0177203481751858
0.9130640668893285
0.9362767282887765
0.9436215542595753
0.97848250847469
0.9415320636625244
0.9637939991175634
0.9172053904213204
0.9469319085887855
0.9254082341634902
0.8792093052865319
0.9590937294132994
0.9613427536525351
1.2079981201736312
1.0603488672346744
1.233769298516038
0.8188125150413148
1.0018394241746063
0.6201491944476214
0.8452171332194814
0.7317437198237247
1.0050995358472092
1.089483794057245
0.9832134640508646
0.9123088464312616
0.9024809357544283
0.9757420821281714
0.9916442736133887
0.8006594489660402
0.9490542619159682
1.1332638317383354
0.8873936328395224
0.9179091087206994
0.9838952662112361
0.9025268195614623
0.9425676058385486
0.7968308351800367
0.8544128373725736
0.9066470909737601
0.839405833089321
0.9875132404952445
1.05423609217919
1.255708745500856
1.0078393793119513
1.3766332583263188
1.6718585366482737
0.9172618619920582
1.2117722061869793
0.8620150209088778
1.3176772968703667
0.9299553772889961
1.0983666465373472
0.887978201230137
0.8783957757008196
0.7443236871933473
1.228268387427848
0.6568495318688256
0.3488362523309195
1.087623312700356
1.1063425566650231
1.0184411820911752
1.07531931868588
0.9321671085690052
0.941321340695227
0.9639002691143057
0.9520592363309078
0.908853301033712
0.9614626969647061
1.0084349600859832
0.9652070259693915
0.9473272923001917
0.9605624249330111
0.9872105885099036
0.9307929542110962
0.946327614414531
0.9434299813139622
0.9351237115262068
0.973265569389802
0.9230576493249292
0.9394915369889163
0.9405771310741342
0.8918874164076507
0.9400860882927847
0.9963851401294841
1.0645982495532649
1.0013472911165933
1.1910869707620226
1.1670444704020762
0.9933439129534101
0.6980888441006476
1.5701639779691543
0.8080614942757345
0.9941499281964833
1.0320458174942884
1.0189460618126718
0.8948604687572734
1.0150845340378567
0.934479126844648
1.0393059443808048
0.9730546144794217
0.997087387161
1.0317595840974858
1.2018787345818758
1.019827726030105
1.0607861335988984
0.8595221010962866
1.0514563361175375
0.9708412217854044
0.8867891053072824
0.8393940187088851
0.9720581382910699
1.0378248634015952
0.7696027605484536
1.0009282005355804
0.7633001613256142
1.143110251192302
1.0049392695909187
1.586180563083079
1.0384686119209867
1.2102906284744783
0.8223743960844987
1.0036205145634152
0.9409378779426274
1.242505740151877
0.8538363932390886
1.0271331323839827
0.9983165653935545
1.128292387192252
0.9766423811536448
2.1469915964069743
0.9185302925992234
1.0613022535385956
1.07357324546162
0.8061682333804024
1.0316115452215904
0.5217627042559421
0.33067368352970056
1.0109949394147544
1.0361094837053524
0.936326217553606
0.9308673554102067
0.9231813759591491
0.9484475506485621
0.9309401254268339
0.9156745826322134
1.0610809558478458
0.9996342068096752
0.9898245040520248
0.9381028902583732
0.9941086619280116
0.977450284350582
0.9373778775685826
0.9268909137216539
0.9460016018476202
0.9391277700441841
0.9555275115044876
0.9714015962442855
0.9376749908455033
0.9577559824486575
0.975836546733615
0.9661921029353608
0.9498502006776618
1.0702632196695607
1.0019780255733741
1.00086038223706
1.0694537931509813
0.9965036599331599
0.9761401231263993
0.9113175365497532
0.9921192789441932
0.879932451566855
0.9231520942253302
0.9791603066273645
1.056413257509954
0.9381716943173668
0.9380128885028344
0.9166959056110361
0.9377184385096141
0.8483883631436361
0.9594891475568718
0.8531465095461916
1.00045364082179
0.776030209596145
1.018897958747308
0.866479435242127
0.8469827576038855
0.7040246509117687
0.83741715432031
0.7239050923218465
1.0198981526612596
1.1570602613697611
1.5537026307750883
0.7019548849676274
1.7744169584754692
1.1454805082819033
1.0486434163683218
1.0665171445840393
1.0450515192127128
0.8882010105469647
0.9196834444929503
0.9961675755018912
1.067570502949786
1.643232472979109
0.9894606735388016
0.9431125314797577
0.8538626882897019
0.8018766597549076
0.7607109800520069
0.5097136522588802
0.2584981529358115
1.0056805176997772
0.927735807383389
0.9348344132104057
1.0068802246277146
1.0291146051131528
0.9416427102827793
0.7808116745913335
1.0218983651418025
1.0025085981275421
0.9982478420165336
0.9399764741647272
0.9267608169669361
0.9528274246797398
0.9446293880631501
0.9401293552940889
0.9669915200334331
0.9549472059413942
0.9418239051348132
0.9266111525991398
0.9385260049193105
0.9330402077834632
0.9011506742364532
0.9237799935955762
0.9403393666001912
0.9516951693552888
0.9326915071156979
0.9448560601166878
1.0287440848469225
0.9986957869003081
0.9935908123964802
1.1131379875475311
0.9960181432531002
1.1044202447490576
0.8226162394464346
1.0061824293678066
0.83393984237968
0.8799557870748409
0.9398321109405839
0.9567692488278128
0.9040291302628914
1.0087548113824927
0.9665451580267981
0.8860722560201189
0.8044350215329428
0.9964983284770369
0.86153572597873
1.074328381767451
0.9253756086967226
1.1064619421273139
0.9252275791258792
1.1844065988310033
0.8404242687880709
0.8937879803903447
1.0219909646647558
1.4954607816299734
1.1733708703349068
0.9283607622618051
1.180455495234628
1.7984387660844179
0.8924648714594665
0.8993357573151439
1.2038879735862158
0.8846320663608579
0.9247265249532711
0.9268247649625682
1.1427933855468744
0.9398318965640806
0.8987821490120149
0.8076412942506523
0.628379224800559
0.4563742020010308
0.28480963383959657
0.9336576679465104
0.9356643860340582
0.9524635224331642
0.939914460396704
0.9637613960156243
1.0149447857226124
1.008501455962983
1.0006067076274419
0.9992078546188624
0.9315099681863576
0.9321585268999063
0.9747400668093602
0.9411789163085026
0.93217004814525
0.9437200451112706
0.961745683377993
0.9265382890308148
0.9404399782452265
0.9473726816162271
0.9398370068634099
0.9371968538600961
0.9573041287575059
0.9462210266547335
0.943274700316228
0.9492237181485661
1.0070118940223416
1.0359124416564307
1.0007974838932756
0.9983577928006298
1.0237163970056584
1.0112329144760672
0.9578017947163243
0.912445146414877
0.8747045972810458
0.9628290560630431
1.0459339540337371
0.927429992592887
0.8511602289936001
1.0482013333940683
0.9708838841752672
0.9457144426629847
0.953610364004666
0.8183727541115443
0.9407911994154403
1.1384956100533996
0.9360535666372466
0.9617677255344363
0.7837627442079719
0.8302277519218835
0.6956994554069387
1.2446609963916055
1.0636672941869065
0.9731736168694343
0.9703024212206288
1.2380554670185704
2.0080052574811624
0.9166185863382654
2.4212823670179358
1.1570166689278556
1.6588571021897347
0.9256636518522349
0.8416987334664547
1.077075280496657
1.0243587406092551
0.8517103087928237
1.0108009645103246
0.951427749285496
0.9907396752178583
0.7607419377498048
0.6686380052925842
0.23586966285040814
0.9343487124240618
0.9310036783108218
0.9385609946122061
0.9923269076108117
0.9875311830829789
0.9490063888552088
0.9753906073990285
1.0858421611718112
1.0297932088323385
0.9920586504472739
0.9991135375825587
0.9390405212718484
0.9677572373060088
0.9621839639009416
0.9352970514962516
0.9334793895044872
0.9426305519642849
0.9760460803755507
0.9358324848418069
0.932510179442336
0.9310154164581574
0.9450077010113354
0.9069489726850388
0.9343056007568874
0.9452463460763673
0.9997324798619668
1.0029677701824855
1.0038054717323963
0.9709597741567633
1.000000323365991
1.0030943284062555
0.9153705187673473
0.8004439310607325
0.7552509600073597
1.2262176197733106
0.8843173887586554
0.9311289314010984
1.0589044091014017
0.9538001745947202
0.9658534604477766
0.9951450065556764
0.9588241891235141
0.8178901239913743
0.9393600461276174
0.9740719054061625
1.11926334728352
1.106892786639266
0.953196454439117
0.9462208720896876
2.1889810646433894
0.9375342848675929
0.9442932225644333
1.6409377633867186
1.0058618699186102
0.9832527381333498
0.9375324009650055
1.0677751045369117
0.9564851442972551
0.9534657795457067
0.9618153407486868
1.0041941809488857
1.0096111620338004
0.5945686266329879
0.21678839597601063
0.2469107368138269
0.9273432740722352
0.9360812922811588
0.9381222132804855
0.9302876592299354
0.9056094161487043
0.9987371511280873
0.9327627959795036
1.0596050855714045
1.0015195017717389
1.0114284774232085
0.9850746450732357
1.0052369662568161
0.994418537718902
0.9343954429983136
0.9589860487801567
0.9115309123903004
0.9318356637574364
0.9267905131525462
0.9367712554840195
0.9980570510813574
0.950993353315124
0.9531070297412528
0.9580406057367286
0.9714759433222504
0.947757200041042
1.021744661925414
0.9697549587627842
0.9914222077299922
0.9955096309810648
1.0014941611515609
1.009283482562764
1.0033666204809146
1.0169366910625932
0.9815986383462306
1.010591370120791
0.9831917006440537
0.8047440392912216
0.906187476814697
0.9235022804866447
1.067496824506056
0.9412565599276693
0.9599220019577691
0.938951197674654
0.9311075627932522
0.9761840699718483
1.0136801314503083
0.9480592620170818
0.8966585762715672
1.0221742406612226
0.9502657204322501
1.0886157114743327
1.1549408937040369
0.9657000231533879
0.9591906758988692
2.598945706146814
1.0179865348597785
5.508521902279962
4.06998867407389
2.6828005484696393
1.04453337580694
0.8985532392678267
0.9291426082196584
0.9930401496450691
0.9320718487808989
0.9933778583652592
0.9270291072582485
0.7210280624467603
0.30153541084709995
0.26656390844549943
0.933061328617685
0.9356710042472647
0.9343554473788181
0.9338706295176202
0.9443128890216523
0.9481804473020818
0.9819354089105363
0.9457025201623058
0.9372327223299483
0.9725431377836443
0.99144028261186
0.9907477104945909
1.0059680500325798
0.9894141287242502
1.0009883905058579
0.9406038464515373
0.9411760199775787
0.9595622541858606
0.9749382654651461
0.9765778710639461
0.9667585159746281
0.9746959238921128
0.9578757492640423
0.953307520476081
0.9552113076232333
0.9558267038102856
0.9501357612780739
0.9390603888403501
1.005515133161578
1.3331165064627102
0.9396627419858845
0.9883244785155295
1.0035258943839476
0.9970544362477688
1.0196688322805476
1.0054722696319514
0.9924490302195053
0.977534796274327
0.9749702169726755
0.8779553489524611
0.8080883742602506
1.0357417164387317
0.9345718483193769
0.9556950592572427
0.9216412237076054
0.9536163942796505
0.9167517917445042
0.9305725729894495
0.9614876078206369
0.9682394815247993
0.98890512502861
1.0114041652445303
0.9360369451053833
1.084441328398862
0.9857436847325136
1.1974048239950579
0.9484683974546158
1.0012424268028086
0.98257305376677
0.919023837379733
0.9575527111946103
1.06452564041946
0.9734117315087235
0.9793106690276511
0.9929652993318974
0.96044405143125
0.6739273934760488
0.3000880240980482
0.25328620922063083
0.9343205822726159
0.9343487124240617
0.9313468986460958
0.940865062972052
0.924528076733602
0.9738816104142319
0.8866245874139315
1.0439340325275444
0.9896226649960269
0.9899190949754588
0.9807699719742059
0.9623466663185848
0.9267088044724289
0.8905798958500918
0.9784983658888037
0.941834186546567
0.9383226262776282
0.9958655659230349
0.9846441379351077
0.9656140786183708
0.993930582112696
0.9673055558659344
0.9715512499239884
0.953563733635722
0.918436519297942
1.1531641236276022
0.9332701041371809
0.9893138271928016
1.0199322653451632
0.9876893172559379
0.9098041346840298
0.9297641038553285
1.0559055566308464
0.9831571830924921
0.9656038777324143
0.9805268409997786
1.0619680624027534
0.8741888692122389
0.8796467317671274
0.935673793901547
0.9671014016269611
0.8994289381422618
0.9073610611922873
0.9418514041714469
0.9399101421212311
0.9866574447365142
1.0219930527723435
1.1381217546579758
0.944256181304064
0.9330653045625777
0.9650543963585666
1.0705529244576963
0.9891230276642858
1.1085354846333537
1.0010413218565972
0.9548834634665748
0.5130585997929188
0.33090446493246606
0.9343487124240615
0.933772822781552
0.9390167332805751
0.9604681857429912
1.0270954672705896
0.9675664075012345
1.0610673146387888
0.9931175515564288
0.9947419204957217
0.9896772961538449
1.0195828749171927
0.9856247113249128
0.9863462929136281
0.9389405527613243
0.9679207432001221
0.9320268986474496
0.9515152152464471
0.980381976350575
0.9638884915668354
0.9513654060920089
0.8562567304537108
0.9411148423065662
0.9901337112443702
0.9556765307380354
0.9396948984546493
0.9333160896496281
0.9368497261100245
0.9385099117958414
1.2862106070604102
0.9476343023318587
1.0195907642584536
1.001187347375296
0.969604676537346
0.9462344119804168
0.9971896519307171
0.974442448575737
0.9903557858989862
1.6433545178947946
1.7785335315878728
0.9850473122967385
0.9450521360460493
0.9385351875258248
1.2985587774578824
1.0858853651098048
0.933946436631027
0.9303573888991825
1.0026524299420376
0.9533338465224269
0.9163463327161339
1.024397222812413
0.9496541175411303
0.9383830420057452
0.9190274325747942
0.9629831563936254
0.9912426240227495
1.005317805189429
0.9043813152679439
0.7477643927891655
0.4006446451417175
0.9342640102103575
0.936340523479982
0.9459286299941622
0.9328447429139168
0.9666182381122518
0.958714699057324
0.964515348813102
0.9748427292998484
0.989439950226431
0.9602824518363384
0.9932895548744857
0.9854938641226976
0.9879614066287611
1.000304892135675
0.9800946873850472
0.9878840912009627
0.9388151251477105
0.9378866553449446
0.9611404257877065
1.0026018146368207
0.9630206385322756
0.9566939506847277
0.9707328066786716
0.9595774613562464
0.9287666554834353
0.9309808825912331
0.9321314826476851
0.9269566792070485
0.9532678901134144
0.9153373265563121
0.9283370619345489
0.9713829851944288
1.0268025585452099
1.1728033144122132
0.9758588417668382
0.987830442887278
0.9950540028375324
1.0713068693154761
1.0016847565559324
0.9843757019330972
0.9894995442080952
1.2050210955797271
2.361218527771231
0.9905717993291366
0.9199691077142331
1.1307643832562133
0.9349881739035183
0.8655169832600271
1.0249543790277684
0.9770952972291869
0.974292820845303
1.0883300806935001
1.030491861462127
0.8073108712140821
0.9822189082804204
1.0300535044839612
0.9467544131042075
1.0483615676484448
1.154789432460297
0.9535820397504956
1.0201254800311235
0.4985220425092182
0.2713181331572645
0.4325504165524035
0.9360004634257085
0.9381112357379167
0.9358419467712278
0.9325106037754847
0.9210505913802156
0.9632265120286944
0.7850880775664553
0.9913875264798825
1.0143058114637389
1.006140193865354
0.968135579662208
0.9876841585736634
0.9808937009510179
0.9829497527898263
0.9863276008347448
0.9850628301947173
0.9859140811932009
0.9982279406454896
1.048784678376083
0.9810918083738265
0.9931118858805917
0.9751337281510781
0.9189816455726445
0.9417544337655716
0.9323994850755781
0.9288924428030378
0.9313794511613442
0.9087871995668735
0.9146677047845544
0.9519646361336422
0.9379106762846119
0.9551898100526839
0.9201587309895245
0.8731694343778652
0.9423497670357487
0.9384613354328777
0.9750205383555178
0.9849507841149627
0.9914203074698091
0.9862704683801379
0.9946867642451526
0.9852712419588777
6.1306009324087976
0.9875074496959224
0.9593174542903009
0.8976143515031118
1.6506016349403303
0.9191544453874619
0.9618387191157852
1.0280615850814434
0.9134417641103838
1.000171907635201
1.1664970509419597
0.8776201051311167
0.9575765108707854
1.2632013634659005
0.920738314804613
1.1306509436626389
1.015864791588594
1.065199848499654
0.90423657324974
0.6685177896416793
0.8860514841286472
0.9745739013893808
0.9578977166623429
0.9932060799822919
1.0925518778518826
0.9708347333737418
0.9759156422037742
0.959577272408213
0.9966297385058089
0.9544869108226576
0.9883694659006139
1.0029636250838088
0.989787909134347
0.9910453004615807
0.9945182724335139
0.9886978127314097
0.9818596302861491
0.8516708034153794
0.9602928484705399
1.019169265642001
0.9774521316990602
0.9295180619975825
0.9076517644103869
0.9283135667105717
0.9418898485286
0.9267465804308344
0.9157176407569522
0.9410179747974423
0.9469776142859458
0.9313809953509115
0.9626466166755098
0.9510837290518097
1.1761723985868162
1.0879357371593557
1.1321066719335373
0.8780539371393726
0.9764655786899646
0.9809155164464857
0.9894005961396538
0.9886489969580212
5.317696917055477
1.1063582328994361
0.8890226211110405
0.8010496389073589
1.137580845503604
2.970255802163257
0.9128394707710736
0.8903117442887097
1.0042766473115392
0.8938890595709619
1.3981205523381988
0.8014688733786448
1.126440359171398
0.873040897335461
1.0513282255160004
1.3244026608408985
1.082961231588314
0.42171200287704
0.8998518528526404
0.9672482007538383
1.021877644695599
0.9787897322102185
0.9993529081791389
0.999964721567139
1.04397958424062
0.9737494090882672
1.010392614068409
1.0032721840307655
0.9830643181992281
1.026581841740616
0.9836700941903598
0.9847408116714681
0.9804380364846114
0.9938033024239726
1.0034441034463857
0.9699525741574561
0.9588873242200958
1.0173718807544858
0.7935906772773486
0.9225023193021475
0.925156281369127
0.924749060189547
0.9396871342785005
0.9219283337455357
0.9887733937089727
0.9265636963507343
0.932994273224542
0.938869855568698
0.9271595151931125
0.8430585970902432
0.9829553074791397
1.0010544719406431
1.0210790291789016
1.0445095321821087
1.0014421926704953
0.8876991603482206
0.9871019685379376
0.9978219842013322
0.9872589777374748
1.0908523918510378
1.0253599243720082
0.8482000309555001
1.0810949548946474
4.939713770830233
0.9562824080091882
1.0153761929446357
1.1147603406773392
0.9898861265648861
0.48160149977249495
1.0760065870409035
0.9435712882349528
1.0167791498205088
1.0571092674062583
1.2061770859192797
0.8899778736217752
0.33361453823345283
0.9561171488361215
0.8085215313887156
1.0023289621702447
0.9785083744412606
0.9967415731552592
0.9352824455838736
0.9851176819100765
1.0078076518053762
1.0058156005516121
0.9957515558064984
0.870079776814958
0.9750998314671545
1.1915005463161528
0.9973627213512738
0.9861348683900815
0.9980909057410121
0.9564459115453257
0.9871124257566198
0.9833041276125444
0.9923730580985213
0.9908231302193518
0.9807189043330062
0.9337993221898556
0.9879933671886025
0.9385408003264941
0.9138594834478908
0.9213296360457242
0.9271489992428299
0.9242145315826185
0.924957298573705
0.86255813123164
0.9591860928069659
1.0016875960625036
1.0004730239171582
0.939433576977893
0.9327181154046655
0.9826833933764423
1.0065144526552994
1.0317484387012934
0.6810330562153678
0.741669883756944
0.9195398695927248
0.9534212015209717
0.9949212392749693
0.9901424231223674
0.9843162481835753
1.1257704250741432
0.996973450880774
0.8751224716071814
1.3950169203002782
3.1049773115610653
0.9530963584794468
0.2614285439122558
0.5618223071126837
1.0949438993937441
1.059367590283607
0.9147607707251255
0.9774208290957089
1.3375698238244842
0.8685328167801454
1.015796038932486
1.037464641807074
1.0062283260572342
0.973357866606104
1.0139278213136593
0.8722171013808099
1.0171947336154612
0.9986132609602678
0.9982060593126849
1.0005732423585976
0.9982386731348207
0.9956331208322751
0.9784245595171758
0.994337385065303
0.9833246796292034
0.9894177457743829
0.9827927108676037
0.9789060835626487
0.9929701393347543
0.9700375569427431
0.988736228976193
0.9875936551566052
0.9685058005050462
0.9261590954326249
0.9044687951756982
0.9758375717538064
0.9266018220807224
0.9113458914706531
0.9201424971953833
0.9321685524977951
0.9232681868442438
0.9360601455726808
1.013384395706667
0.9483750675914293
0.9789633430373638
0.9610756407952894
0.9471833985702949
0.985386678626764
0.9227439946517264
0.9306428759401224
1.0464205828229896
0.9338466155351496
0.9478307829890512
0.9759906701775558
1.14829089129088
0.8500913372753275
0.9074647467513045
0.9450932053748987
0.9904634287330513
0.9886278311366059
0.9860638043208669
1.0384471359689635
0.8123621034093685
1.1036398898736859
0.9097099567442447
0.9604335194300389
1.3558168186919641
1.0773803434187381
1.1653895428017926
0.34874219439070675
0.6267268562405398
0.9498573770065447
1.0381369616371567
0.9479676897260171
0.8713559796269774
1.2985418590680475
1.2402619779556032
1.0064680855648718
0.9964143678209068
0.9232771287417243
0.8906349917116781
0.9488045417051926
0.9973354447389013
1.0014729640371505
0.9979911293650807
0.9974347743492553
0.9951870533248239
0.9865836547350323
0.9914888013327715
0.985628841192966
0.9831675247509885
1.0132587687612156
0.994819464061622
0.9936055535881105
0.9841675423028617
0.9906432987315936
0.9616251784490529
0.995407150635148
0.9854671935087165
0.9832923810469709
0.933782875660172
0.9704781684307983
0.9341032058799227
0.9907234333976692
0.9246324290050246
0.9413154194163814
0.9153630748727631
0.9485167801358991
0.9120783863421542
0.9635183373884895
0.9729162610859625
0.9721517058700169
0.8952310596763468
0.9260510144157852
1.100470914476844
0.9600184343988224
0.9357225528196785
0.9403205136868906
0.8830048677871302
0.8506899734719591
1.1659302298150445
0.943842148777066
1.0624545023896483
0.9902492835253357
0.9844761719096038
0.9679524506532688
0.7811765434839031
1.0244594472271182
0.9011114205084994
1.0682040114897744
0.9193941808554734
0.9716777980241329
1.5206945187766405
1.0082983667607537
0.25362630722484414
0.4822975801771173
0.6660670949955043
0.8554225998285969
1.4921101503101548
0.9387118982804403
0.7413295600104881
0.5234436684877789
0.6122870784295488
1.0022488758622705
0.9350822380148389
0.9963860880986056
0.912863641101944
0.9371435272052933
0.9944635423344474
0.9967930116811363
0.9992627460396093
0.9962380908775494
0.998474276820114
1.0057995515808695
1.0198731248406234
0.9864471856150483
0.9920164791078064
1.0065103862533062
0.962382053167873
0.9911805161475578
0.9962078195219507
0.9896586890734906
1.0264520980542746
0.9696984240393535
1.0122395277742704
0.9898845690066044
0.9957951104302325
0.9245301010915652
0.9547713167544565
0.9915567296113514
0.9345351122242913
0.9381927021267639
0.9237202097688163
0.9993684760943251
1.0800973834899548
0.9017270166379452
0.9607064534458748
0.9485158910448238
0.9333300559490869
1.0637680586709959
0.939381261995761
0.9831026912148347
0.9747271795888108
0.7552863502524427
0.9408370704425466
0.921764222136818
1.031154321737893
0.8509698122740593
1.0815415480719566
1.0221045438589254
1.1114957229774889
0.8106071730721934
0.9893388923855885
0.9868646851399344
0.984196613876349
0.9053587546185312
0.9502567809828252
1.1594572692087728
0.9656826024037968
0.8886943284942548
0.9664893232081695
0.9686317459752832
1.168548677466148
0.9978386234484135
0.4220274512797735
0.7868484448520803
0.6331147390152438
0.8295350074434654
0.8165779622051602
0.46730228233881665
0.39677960868795015
0.9967753040941636
0.9766381323865697
0.9494301158022261
0.9392364760693152
0.932489985786395
0.9828887293981029
1.0000135084102013
0.9966656577443118
0.9987902513929597
1.0004126656757666
1.0006550532312102
0.9790710793994981
0.9991159450817706
1.0019441430970026
0.9657941300857471
0.9633424493440839
0.9882343024067083
0.9881089324347047
1.0034015905700746
0.985837596540359
0.9892553122891333
1.005152810914358
0.9666038814858592
0.984285234292542
0.9865693643561969
0.9881876712021804
0.9613252960431335
0.9800415440256771
0.8926533279554967
0.9976430461875316
0.9796106262479864
1.0744819186611119
0.917517014973395
0.9870908302560568
0.9371556793660196
0.9444042354658316
0.9396265718571779
0.9361623003663216
0.9830206930225378
0.941150073471844
1.0125931252680436
0.9221511211438334
1.0635305103233714
0.9503655893512091
0.8047275699969114
0.7429696170797538
1.3084484271881547
0.9387145644643052
0.9863585167803575
0.990895539337548
0.966844262286147
0.958511672912714
0.9021006828384956
1.093307553726127
0.9705532519721394
0.8413432917687427
1.201180334378677
0.3808143373503894
1.086891818562147
0.5344458261350289
0.5014040268419232
0.8451305206660663
0.9397755739045031
0.4874043035838815
0.3269816262481606
0.3390918930392574
0.9185683424851778
0.9927303571106855
0.9546577767364862
0.9423196420639952
0.9402951299609826
0.9401070558439478
0.9134896022824454
0.9990331313721259
1.0006770321569944
0.999127007526237
1.0221874924353638
0.947603051106052
0.972960605451574
1.0034290631667275
1.0069726784998834
0.9896090586294025
0.9868037511272986
0.9833476576432341
1.0509079579119465
0.9658499271230724
0.9787953806010417
0.9956668771888458
0.9912891165364994
0.9843445699000994
0.9818239253294008
0.9909140131053612
0.9527980241469861
1.0180008431898333
0.953325976411111
0.9366278399494546
1.112434489707697
0.9395768351765924
0.9415817492652947
0.943189648378171
0.934257739697062
0.9437867475314717
0.9845041881064833
0.940865664095322
0.9464651458299229
0.878187548273291
0.9350950945512774
0.9449476307007719
1.1593531639373793
0.9432560783497431
0.5045351122808452
0.42763316173467775
1.3571962929898005
0.7459296782956374
0.9840508474476138
0.9901472174940371
0.9965872234799185
1.1602643359460485
1.1054630584034393
0.954710145125421
1.0283315775476964
1.1363022130179303
0.885709406948801
1.2786011588141086
0.3062383596313143
2.2235293375138183
0.9548469330530743
1.0654704930100367
0.9728051706643921
0.9047572703349016
0.9436783067703003
0.9308873300604577
1.0105820302296382
0.9353220313795756
1.0314867024982288
0.977525611177283
0.9976317810579525
0.9981809715555341
0.9982752940004932
1.0197995470507695
0.9900731426261508
0.9834910446742869
0.9844216615357747
1.000465748218043
0.9989649288706056
0.9889023943261877
0.9887844077403626
0.9852268896438936
0.9828287721965288
0.9683412149310086
1.0073575515235609
0.9723317590253315
0.9814692467812108
0.9978441270110141
0.952484388263848
0.9447740569544059
0.9811141437299139
0.9723861251263244
1.1955913814438717
1.1683721053827145
0.9310733082327746
0.8622541605070342
0.9201543077903598
0.9343304999197253
0.9398618365660442
0.9968878394906999
0.900178652550236
0.9274794563908102
1.1561543857657581
0.9527945295482568
1.0110282661420729
1.2300577200157123
0.8282966147852755
0.9878917146158157
0.9856320862001438
0.7422032108896338
0.990281845743927
0.8181229380254387
0.9586407918037864
0.828748397077739
0.965048469388347
1.0542305936976821
0.3763582079349704
0.9629364442854675
0.5311489979125767
0.7913741087551389
0.9275843586459827
0.9505237030060215
1.1108020134445002
1.0128120902489788
0.9469211801468128
1.0521947084436352
0.9476501771897019
0.8067179608607897
1.0003892115783288
0.9998902260573806
0.9714658288277189
0.9845460247420601
1.0013207734063039
1.032316621082032
0.9914200969088451
0.970816165343286
0.9967421084709466
0.9829855920705733
0.9808715375508106
0.9961193876343029
0.9789985259822467
0.9921756884320688
0.9951344541250464
1.0292414701012567
0.969956885259312
0.9578404140901212
0.9588074977368972
0.9371235777840188
0.9198725552150466
0.9139520496003285
1.08674093889136
1.284098306769882
0.9468855671027366
1.0683940276996482
0.8557195344736669
0.9236953604080524
0.9402006539278538
0.9401926374628761
0.981055002599347
0.9741563122723395
0.9275467063585121
0.9794014786815617
0.9930824182811221
1.0816716844931404
0.9835892772283316
1.0623203097131309
0.8301549192729168
0.9424356934611701
1.029341221929416
0.9685886724537517
1.0341451315625791
0.9917600943868496
0.9541370861303503
0.9649925335328174
0.9714378701151244
0.9372439373284747
0.9995425911025881
1.021161247630091
0.9954979098285156
1.0013318100287878
0.9968602159391761
0.980743094240428
0.9899002540199225
0.9749419400640231
0.9973989910001908
0.9965946784264583
0.9887502059774972
1.0082351032067056
0.9849207790036167
0.9920725505993038
0.9680924698256633
1.0083582075774258
0.9861485142611747
1.030461319913318
1.0057485452473038
0.9740149064028466
0.9939269969798462
0.9121989641739126
0.9791936422162814
0.9524117720797013
0.9761624248083479
1.0422697925347457
1.0023966500289025
1.2275790595863558
1.2224358997643892
1.044412962850576
0.8767345400504071
0.8520547895217152
0.9329729060753058
0.9234636540491117
0.9682934988014672
1.006652117563923
1.005016963236711
0.913198743979089
0.9854506519906843
1.162955026714889
1.0655076757119024
0.9730598964494235
1.0209519259238136
1.0820456667554224
0.9596387842611351
0.9275334812496863
0.7129033527518975
0.882542786170814
0.9301514752007364
0.976888859315829
0.7996480727656311
0.9866689891854755
0.9819923944750899
0.9838428449945247
0.9364383144275465
1.0058599779336252
0.9829282880252431
0.9876621844081167
0.9771000929618824
0.9902378958181559
0.9944061978637421
0.9867712044439104
0.988832886494506
0.9565277492526418
1.0020410080421405
0.9870369506512228
0.9871175205039826
0.996638497589364
0.9823049352329529
0.9916604578876653
1.0049023322220247
0.9229848965558658
0.8279038417314671
0.9413677942239373
1.0088666786676137
0.9862830191944225
0.9832985431325231
1.0435717153443116
0.7507413135848404
1.0988828750389474
1.3273589457580222
1.1405545435829998
1.1577376555746546
0.8612631424522328
0.8465951465688535
0.9312321009114328
0.9036133957477701
0.9361515478662866
0.9515889455132253
1.0775243763151248
0.5973938693245969
0.9942618168238048
1.0786789431985646
1.0764869395282382
0.951521305768852
1.0297900230683839
1.0319351583094611
0.9895147633898147
1.0945775250000496
0.6193150938393006
0.9947347170300848
0.9516658134709706
0.9267906113358594
0.9774504719713363
0.9732118840104769
0.9603892045237505
0.9746992737353172
0.8963307651573676
0.8913606825133451
1.0400922293204613
0.9937861642779695
0.970215696820664
0.9933082939032992
0.9717162436217984
1.0038699458213536
1.0162080433099978
0.9853693571300461
0.9745430386086585
1.0070914853069897
0.9745053010831617
0.9799141876497153
0.9993307228866398
1.006678427081335
0.9807438253332369
0.9290466722244765
0.9339146783407152
0.98255011722468
0.8939870638478782
1.1237342979137526
0.7704987258527397
0.9135797164774391
1.2722635272714544
1.019770025993352
0.9439888285129432
1.0324739581760625
0.833456874092407
0.9679539581889038
0.9622567259323666
0.943902421317149
0.9325837064231934
0.9439220955294627
0.9558236956970988
3.2278921116356374
1.203555769339608
0.793398367582614
1.102376954015938
1.0645425824537333
0.9550677233125014
1.0526364944126738
1.0438101176956025
1.0607277978058849
1.0369320409262632
0.7481665528984057
0.9337935913634078
0.9400178695254787
0.9301539439910909
0.9226828218646672
0.9590869572745097
0.9825702212480568
0.9248631369218087
0.9475376993101784
1.0967212661084653
0.9794597555854018
1.0465305005260988
0.9882297813975093
0.9612072244368141
0.9874688001893781
0.9308336241754963
1.002059134031899
0.9426991738257957
0.9963887157081616
0.995278352520574
1.0041955771183668
0.9717640216539688
1.078064664853357
1.0127973262370218
0.935956448839074
0.8247921767726336
0.9348489182587004
1.0142280959612127
0.9251837196119221
0.943397047355525
1.3164374005484643
0.8646543778496334
0.8262866402567468
1.0151883679124762
0.7238582041237727
0.7581340984221222
1.0071998963750555
0.8175068659191773
1.0444484700899386
0.9312184036416226
0.9309325110453139
0.8941016876419949
0.9330307346769173
0.9637395906977887
4.590699321410932
1.005807469711831
0.9682820941717027
1.0916740463823407
1.031458642842516
1.1466903481743174
0.874528747926866
1.0643263162033652
1.0847844197208445
1.075939404539914
1.0894733407231818
0.70658773725305
0.9353889871514816
0.9423945317459913
0.9591772188826031
0.9544070847984999
0.9848380529371995
0.8973881106862642
0.9313571553805854
0.9750521660865551
0.9321563972887713
0.9116205635086504
0.9745458055564603
1.008611744646425
1.0006339366803636
0.9742413444522688
0.9567203585783198
0.9870176136771799
0.9870674023666378
0.9144907996908994
1.0152676472019035
1.0410390019692577
0.9569978586735541
0.8946357798180863
1.0526267223412973
0.9717588607820942
1.0045210143203613
0.9460612105565254
0.9616160729124497
1.0234156327789845
0.9369498738330496
1.0493503803409496
1.0524598318697993
0.8287491883178661
1.060972328658429
0.8985105457411817
1.017956027199559
1.1169512205727947
1.1441427824937442
0.9584826771678702
0.8561102494179278
0.9417394188558578
0.9254089245596627
4.464702955105541
1.467032194415551
1.2934887921596172
1.4418956211593388
0.9405301906498759
0.9354419087158928
1.0121848695832596
1.1367510381942447
1.0375884771614496
0.9394763298670645
1.0685526022935319
1.0969310710460194
1.4507833025409753
1.1734777921130861
0.944178518009907
0.9525686543344019
0.9531979659066331
0.8917931446617198
1.087711168643635
0.9945068460429582
1.0190206566462399
0.9882657192195738
0.9329734288437911
0.9578288415031971
0.9991282050567105
1.031411204285017
0.9867569456631533
0.9351476742732202
0.999307754561904
1.04950695547478
1.040881887501084
0.9880885714023158
0.991237037888929
0.9069767951968875
0.9903682772207979
0.9503232185654765
0.9270482435491851
1.0526615050576478
1.0509493775938072
0.9530247008922919
0.9733339561922182
0.9759881265922212
0.9482885333776078
1.1010639340238817
1.0331325371813738
0.9961186286497703
1.0377706528500572
1.0595567658370484
1.1424579718783585
0.8918735377622286
0.8938299136111417
0.9395408017675758
0.9785017161997273
0.8615444643186027
0.9884333082391564
1.0062206364214477
0.9356596452118113
2.9318310318402894
0.9672357050847417
0.8100902590905972
0.9936396687614677
1.009389488349158
1.1482313911829563
1.1742867150777896
1.2100242127244198
0.870042781730089
0.8603148983631901
1.0318488290131702
1.886012206500892
1.0953232929175416
1.1052232215818267
0.9316757729110228
0.9590463309499472
1.0126525540305908
0.9861066448211561
0.993926190233454
0.995808456922412
0.9922333557038147
0.9984246932242394
1.0001451635545027
0.9999671309350964
1.02165650317922
0.9751798284537619
0.9925043967227839
0.7670325032486717
1.1216885043370977
1.0456310750274758
0.9985210294993426
0.9617658159531992
1.0484724957540157
1.0234097607800197
0.9932826051824224
1.1034548543881937
0.9580802985611667
0.9553979228158522
0.9229762754240743
0.9425392834665917
0.9512689414584783
0.9347484487703231
1.032644111915614
1.0120755580540335
1.0078071819551444
0.9195368716854183
1.056362013587669
1.0147776573808482
0.7763951185491402
1.0593210268783537
1.0102048418881824
0.9693655634462474
0.9481509929987938
0.9916511825718003
0.9694596685362352
1.335820568548254
1.119249628440105
0.9096904162240119
0.948888681312692
1.3577195210494548
0.9543325101977276
1.528672923651584
1.180038950988665
0.8635019517438293
1.0136280657082215
2.193939755656062
1.1150726898495693
0.9091721668061697
1.021428779902356
0.9978628749914084
1.0005121220571382
0.9929915819762491
0.9923345228166269
0.9968490589474316
0.9982443530323204
0.9960687752484414
0.9962090445566701
0.987340176277958
1.0035520520694432
1.0023393425143001
0.997942109424226
0.9232118558972524
0.9538490869461167
0.986861069368555
0.7836707315038901
1.0074215661457757
1.0431542074285325
1.0736357548000812
1.000679599867616
1.0222139904681784
0.9789625322958645
0.943737130394344
1.0190864185803916
0.9508875410024056
1.0235784648354442
1.0160466498962535
1.0087397858044898
0.9985862091541262
1.008314657057151
0.9925475678886538
1.159355659383029
1.0901103069094402
0.7752036033369739
1.142390291494806
1.085170105443467
1.0278319495910546
0.988206127435313
0.9821119907683824
0.21697951376702332
0.5250906036401898
0.8759442045844602
0.9638841907999625
0.9879459335614594
0.9689934184960822
0.9918349278717165
1.0102398271053432
1.161642659335939
1.170825785544382
0.8544966190267375
0.9997804980153723
3.0336832342394695
0.8219381214199497
0.8869014436189355
1.159921350809495
0.9532038638890051
0.9782562116926885
0.9657853991004198
0.9923329321897854
0.9925661342372175
1.0354335290895154
1.001648911091833
0.9883344629162308
0.998033931582943
0.9922309694574192
0.9933891294087401
0.9818477922177533
0.9846167147574139
1.005919454348455
1.0077212553689459
1.0452054669772128
0.938905061334409
0.9646754282350696
0.8971993774974134
1.1392953224562865
0.9680831062274255
1.005436934849781
0.9860538962965981
1.0505250653999911
0.9000781326284648
0.9235144350893543
1.0253875363324163
0.9984390629185264
0.990322569692112
0.9736838179786248
1.0069015915019788
1.1514972583445016
1.0318707166717616
1.05101974265329
0.9508907378284371
0.7472874337339839
0.9493742736850584
0.9757917641615035
0.9647373619878514
0.3339872058169331
1.1449322411413532
0.9032268971899264
0.9834985524536539
0.9826241932195812
0.980408265112973
0.9289048489919842
1.007492870157776
1.7886336215670222
1.2415614548094622
0.7006589901279511
1.088354775096488
0.9921677389096019
1.1105174370577047
3.8637516475186824
0.9878724801854072
0.9894472081903662
0.9125140504823088
0.9997713616215894
0.9940827719199988
1.0068714442001299
1.005893982798353
0.9998911596787684
0.9968625934996275
0.9894079028215649
0.9996454250288446
0.9754470832799061
0.987816457078549
1.0499812407953732
0.9990706665188294
1.0686815148943762
1.038016118712127
0.8662833632902839
0.8973620743650138
0.9240763442996941
1.0094780299651327
0.9529541936138693
0.9643291754320462
0.9695050947642565
0.9115644526966991
0.9626877965734897
0.9996906692475998
0.994969459751941
1.0203961218144377
0.9897185640934002
0.9468142310494752
1.1902489439013544
1.0296054918618467
0.7539016126981495
0.9963272609755154
0.6545928686908568
0.9537265039382401
0.9555114104886062
0.9462009588555131
0.4173133331305238
0.9602073676179964
0.9391371408030863
0.9772737311030306
0.9887076384338213
1.0220288262638786
0.9919961103121703
2.0051177127327233
0.8916268420220286
1.050039702632151
0.984194896987682
0.9864211296804533
0.9878690052007725
0.9947406778532479
1.0277028410924784
0.9833544407460701
0.9955395077621558
0.9915964516107619
0.9952272062538262
0.991673999052248
0.9804632852992584
1.0043779400821304
0.9925534212703346
1.0001456990478694
1.036821719986138
1.0830936418628296
1.045099819267701
0.9067352971183279
1.0171918532503148
0.9591374090274702
0.9325284238475644
0.9611571682393835
0.9664963821284311
0.990588784027735
0.9831950074759345
0.9989160505649799
0.997258061396026
0.9918290982728949
0.9995957044842275
1.0206226762937824
0.8886053140334775
0.8984852182597609
1.2895237719982309
0.895037981365147
0.8604811990590567
0.922683233524922
0.9480895045865131
0.9264325280515294
0.27011725244463997
1.3153913405949917
0.8714807343360321
1.0112892210324664
0.9301022872230923
0.9874740359945418
1.0021271248295367
0.9644762647506949
1.0504836629538958
1.0061297333594
0.9945379814247501
0.938859185417396
0.9975169578411962
1.0017258869106638
1.0614935833372536
1.001612469708605
1.0037628391124596
0.9078782305260257
1.002326548487442
1.021268442973633
0.9353640672677063
0.9378199082682287
0.9211569594076577
0.9340895825086851
0.9518786576285665
0.9389265898305263
0.9540031268876626
0.9567763031133028
0.9453422936163793
0.9480909131053892
1.0238324828526757
0.9964200928300989
1.000876419868979
1.0192215046634285
0.9987895259955378
1.0202940881727307
0.992159713622258
0.9883119679477461
0.9789678748958747
1.1312688744675579
1.108666882271212
0.85075106495384
0.7173003142494944
0.9024932955677983
0.9545971461666952
0.9521773680585736
0.603588007102843
1.5629935285751946
0.8120439704619421
0.9862585135470598
0.9654358811393912
0.9656525606447185
0.9875182182319405
1.0003073614912878
0.8706147521674252
0.8793282134160306
1.0209000149110863
0.9961009453331148
0.9962252369436106
0.9764587880433684
1.011238952000069
0.9927396686643768
0.9637582910247215
0.9992287641811309
0.9158217562773461
0.9948571850433723
0.9972466582868094
0.9961539169967518
0.9647567485248686
0.9238589892638379
0.9617482974471222
0.9221979940416649
0.9351984508164621
0.9285811290822826
0.8917245953897361
0.9775647516894258
0.9418674686940655
1.0582525169107138
0.9515940093915005
0.9532236903282779
0.9667624882669744
0.9940817122392105
1.1045702632191325
1.0026855523446612
0.9828290900573888
1.0027927748949437
0.9792812362341846
0.9941292965574903
1.1758028237085096
1.057919633631688
0.8466552689581034
1.0040427653195594
0.9819819603130325
0.9508051106238551
0.9899078206181777
0.7920782338606955
0.9846354820549803
0.32466567625554393
0.9404707736993264
0.9989543462480062
0.9885955360318377
0.9948342847026059
0.9950308957354623
0.9997172955879781
0.9738994497852922
0.9553809139394032
0.9962647676260743
1.0116152645427174
1.004199446839379
0.989786319664974
1.050415931621579
0.9571752494874481
0.9422174182284276
0.9987880153212867
0.9979547842900114
0.996490206318431
1.06687272017189
0.9338822085697619
0.8705596906394859
0.9681058421095936
1.0180937045433947
0.9492407960577207
0.9780790733653982
0.9711682455115968
0.9445577328706184
0.9513918968643323
0.9381582327918898
0.9409296122637765
1.0350419291671629
0.9911483458389148
0.9865509138313218
0.998825634126231
1.0615630899051915
0.9849707702033108
0.9843024977380648
0.999228654262066
0.9844988713886359
1.0058492540781514
1.2008547528259814
0.9763740863660331
0.8749407194542407
0.9940411829636759
0.9428228004228661
0.934049582871018
0.9025561209138961
0.9186902943948345
1.0111108044219412
0.2869784215256704
0.9154040128772849
0.9916152910816087
0.9595117090782251
0.9921753028692994
0.998593920979201
0.9968980827597403
0.9901166837618177
0.992748590937449
1.0000932754077518
0.9982323986457446
1.0029359394426485
0.8924275648362159
0.9381721958384905
0.9985632788824013
0.9982435573362062
0.9967067894074669
1.0127963825187911
0.9466120349259882
0.9007973810899457
0.9219466919969306
0.982000660960562
0.9974630709538854
0.9929708320879022
0.9088945807850051
0.9783292958583922
0.9394520473170587
0.9096924194929449
0.9672170663767892
0.9923283324707586
0.9978698139974804
0.9692232411459805
1.0063339671582714
1.0029889304400597
0.9993872366890741
0.9780650851441947
0.9923112382711793
0.8573065893866217
1.0004460726567324
0.823343072924103
0.9308384292058532
1.0527210313386206
0.8807204900360371
0.9224119996748018
0.8413121224068411
0.5292334573448435
0.9714219801392121
0.9882699018363269
1.0106829484108788
1.017552968031328
0.998743625503988
0.9968575482046226
0.9961134858657548
0.9930588030148555
0.999361251220234
1.0059988593030036
1.000930215521267
1.0015537764197147
0.9257046567777061
0.9991285984784891
0.997691521995291
1.012840300229448
0.9570787123869718
0.9398208473156329
0.818185177144414
1.1172734228965835
1.0446465211676415
0.9784063859188594
1.0234286353407973
1.0269525395168992
1.1802655201845362
0.9952231041546886
0.9438254261663193
0.9935758576273529
0.9990874748792496
0.9986488983604123
0.9988441162401249
0.9850145990028072
1.000071376291425
0.9981815329499566
0.9984189031888028
0.9998846055456313
0.9899466937670516
0.8296248637523645
1.0865366501906317
0.9072495874072173
0.9442149302870858
1.0379305115540027
0.944421076426968
0.9278081771434187
1.0924728893639069
0.6651700613800718
0.2829162257202891
0.9596514644463899
0.9991937675003499
0.9164565948132273
0.9996998876769763
0.9979811118746726
0.997743028625006
1.0001696153858923
0.9964179913826009
0.996095204180636
0.9947100082142049
0.9987424058102176
0.9708525728157237
0.9966029759347471
0.9950639256978374
0.9497821533602191
0.9229183128482726
1.0073901917707246
0.9148870236569573
1.1347428839171034
0.9513546348772959
0.9346782568222806
0.9943168142999075
0.9168138805003447
0.8974017958286141
0.8698498330515816
1.0224329629073001
0.73580038356772
1.0024174687553973
0.9152022132753053
0.9841314552639614
0.9958124901052618
0.9981736227497918
0.9995202525925894
0.9976248006158952
0.9985261234928657
1.0269050733247287
1.0072045408295487
0.9997204920876535
0.9986785858369281
1.017851902725684
0.9263075761425164
1.0634236169273688
1.0759441750702485
0.9236477627437902
0.992187052593441
0.9289282719674522
0.9297235666886472
1.1428008692174783
0.5966682772909662
0.8651531345547139
0.4040996499005982
0.9246978839059729
0.9975673229839105
0.9344844078133957
1.0105964316161875
1.0000621316549834
0.9970259884642593
1.0010260973423715
0.9946274756070005
0.9966696575594076
0.9923525885872456
0.9959034324682396
0.9911652333373941
0.9952294211251878
0.9985121024492486
1.0029561943854592
1.0449341369673313
0.9335205837884406
0.9968582898793268
1.0436100574262497
1.1214824564836032
0.9261160755828497
0.9393511479630552
0.9409075624392413
1.0811575118615813
0.772323087950514
1.0326311779635828
1.4129818710468747
0.9394297640184296
1.1554508147422713
1.0075709156482069
0.8192571192174876
0.8110682781621935
0.9956883324812574
1.0305470078375663
0.9981454415055967
0.968198676702818
0.9978396445930043
0.9977079535207131
0.9663541075977359
1.0026242567179864
0.9993158115275571
0.990003993767633
0.9973912200130962
1.0841130248508404
0.9448978726290098
0.8926251206946766
0.9005361083610915
1.0006531227131443
0.9359325474343926
0.8647751934001442
0.9282677803349262
0.9522033963074984
0.733855197929753
0.9533399452877246
0.3917771502796654
0.9948894538284091
0.9843515082778731
1.0215395748310947
0.9994376586036874
0.9978391081817567
0.9965074745077185
0.9972683541856328
0.9872314919886485
0.9935810777728065
0.9950291547331857
1.01681708196269
0.9871464211197657
0.9972521908960916
1.0289765082969464
0.9973956112655722
0.8956815484235175
0.9601987672314564
0.9362924561548539
0.9203103590475853
1.0489972394553329
0.7933833904326946
0.937441175211389
0.9050759793784948
0.9514439177655989
0.8869225034743243
0.8617105294349168
0.9891604665062302
0.8836486574614129
0.9464533934908471
0.9993231386703038
0.9936349105948754
0.9991808999451763
0.9480812265934487
1.0392338074605767
0.9926212220090977
0.9758932295776973
0.9984531863785047
0.9915170835894332
1.0578775662016473
0.9947277435476498
0.8962559734259152
0.9967170137864786
0.8849325489683679
0.9124243877092799
0.8343585850615387
0.912658696890702
0.7935163675049832
1.2008141366958622
0.35858797141813264
0.761220613886557
0.9940836042543066
0.9958839088502595
1.0004674797935964
0.9948285372233888
1.0021469853757323
0.9932544471385465
1.033097150814904
0.9946350184901872
0.9956550042248273
0.976275308520111
0.9823417308285205
0.8548399101923742
1.0878339379347333
0.9412336950091179
1.032440095374495
0.9782774348286912
0.9421253897911013
0.838844367158306
0.9490614519124302
1.1992912943435456
0.7938888589926346
1.0456411317474907
0.9197002015744453
0.9437715153441665
0.9673847533348169
0.7804699676715633
0.8122569235774232
1.0567293331888648
0.9888152680300302
0.9848216831658365
0.9996249581575145
0.9965971067249831
0.998918307821565
0.9864623362321224
0.9991775261774245
0.9953238474225511
1.0025888496677002
0.9996683559526303
1.0454316133868105
1.0429562518414182
0.6997671941616198
0.9319592734889132
0.9991477397056346
0.823318383082469
0.9352692445049644
0.979179879315624
1.0577844123028088
1.0578276870549137
0.5178770147375735
0.7836722383615445
0.966961634503564
0.9785282840003394
0.9989000935469085
1.0195122998011366
0.986967780377507
0.998535056515531
1.0349570064118463
1.0146182264209853
0.9996176280357862
0.9204248914063473
0.7986556025946483
1.0905874466587144
1.0063862577098444
0.9141052509458537
0.9576855079565576
0.9323945038735082
1.2862551698008473
0.8490653675453368
1.0511521177869003
1.11395591814954
0.9589560459251333
0.9140345892986119
1.1445958202251205
0.5861707954361994
0.9241695631822581
0.9849918630409573
0.9950102122959614
1.0184999968823136
1.0014822308067004
0.9986337075867736
0.994005833820153
0.9931256372048688
1.012725288072796
1.0001726918445053
1.0306849926715593
1.0367018103682428
0.9925298491038854
0.9963327051637554
1.0001324971070913
0.9285089913775842
0.8209861473754345
0.9024675358802071
0.915429011483898
0.6982703812681256
0.8931543145813414
0.9354294065376253
0.9800220949494078
0.9114573065142455
0.9741978527023049
0.5236495948545066
0.8166291494993312
0.973706182512615
0.9890098410141458
0.9971148374890274
1.050696426536574
1.0546978182899587
0.9446059593746214
1.0082483113103555
0.9440248043044986
1.0174005927650698
0.8830747486292585
1.1419909555783778
1.0131108083689957
1.0658956016181822
0.9629415254902867
0.945799212073206
1.1146039607618854
0.9137578010869755
0.9822136269690392
0.9481493706205233
0.9844349911294407
0.9637169935464946
1.1553803279337331
1.0696842522266987
0.9516291943440808
0.8815858392643282
1.0233951053324557
0.7044168560973996
0.9632894605213137
0.9996328985090762
1.0036043446681744
0.9905912942292602
0.9861992884599898
1.0005134575312569
0.9949846458393573
0.9981304767412597
0.9947538573261162
0.9337052109997225
0.9894575345369727
0.9978581077618965
1.0210841819930145
1.0120217312024793
1.043942839040068
0.9301426371090415
0.8097863628185638
0.7718927468372907
0.9488451348092417
0.988326247913425
0.9679838418056086
1.040017208979097
0.7660313744415302
0.6582203416677385
0.9794990640336585
0.9983752155717653
0.976025966757602
1.011884650207443
0.9332362882236356
1.1703980706776045
0.9171655064495668
0.9307286443552455
1.0021347720351015
1.0286211731768984
1.0506464930330535
1.1228530005779824
1.025995111374613
1.0016213849129716
1.0136769178865044
1.0580572693380306
0.9192068333174152
0.940157295117588
0.913585317802327
1.196278780038427
0.8845171166236241
1.269277296005346
1.0023918550125879
0.9615746354192444
0.8925572546541275
0.9410564818225566
0.6870909329490728
0.9956448746758684
1.0079664835930844
1.0063444585672228
0.9990526324019524
0.9911862042247297
1.0012303756144982
0.9999767348853469
0.9994908309989992
0.9949955917272689
0.9904905357100899
0.9944721149799696
1.002060101070781
0.9904635666575029
0.9653286855161696
0.999985344481784
0.9301035021642329
0.9504223110243821
0.886049710731856
0.9380830110169468
0.69903388216646
0.27921938649817796
0.9607339567955477
1.0663017244528616
0.9578184509978256
1.073383245025738
0.6449883390594187
0.8164609997004717
0.9950574581860976
1.0559992660318227
1.0940450227415732
1.0475008026494734
0.8937172504536289
0.9491385176831634
0.9290596590810938
0.9808478959693848
0.8896314456253506
0.954905279883679
0.9688934062548873
0.9616033543320648
1.188807626052746
0.7426850086226248
0.9234590449568373
0.9194631618759773
0.9393840146274669
0.8957535063643235
1.048980151951387
1.0050815640799473
1.0022384995188043
1.0068301824171486
1.0835598087078273
1.042324017730601
0.9318938175043302
1.019093426971784
0.9968794153314829
0.9952807769230333
0.966985408504753
0.9890566398536081
0.9070448412602207
1.0129790002757433
0.9768111508702257
0.9659770984993963
0.995444813177568
0.9748019415249614
0.9837495365344522
1.008239372925971
0.9901652366463561
0.9836672242306966
1.0882638026735936
0.9131687899011123
1.1908496492039138
1.0670641734118604
0.8945488639420895
0.853456957176419
0.32845290328401394
0.9877146836866979
1.0061508506148438
0.9813221478345112
0.9332217690415862
1.2503918630560782
0.6372458200797702
0.752177617669427
1.3692809321281378
1.2591204096551032
0.9018187892789842
1.1346512057024303
0.9206152527282346
0.9870147913697491
0.9140561941413292
0.9056967548579521
0.9542418459898767
1.027415826319968
0.9429168604312408
1.0925906963910188
0.9874158931479388
0.7082682782141297
0.9451024905359445
0.8989718919413029
1.1022175073300131
0.9340171465479714
0.9423540548833002
0.9628228007256692
0.9316997489261697
1.0061765076503424
0.942958586886899
1.0741374982366922
0.9623252415879583
1.0013392767590128
0.9993229253741319
1.028700714007205
1.0220258519228895
0.9824220508330849
0.975106800416229
1.0143245826502818
1.0023075793502767
0.9573106975848994
1.0343927414195913
0.9799356088040709
1.0077229417267697
0.8136115270914658
0.8997177144389459
0.8562689559330885
0.8031387363195365
0.9011959662866744
0.8340000639602068
1.1032976542618724
1.4699247705675496
1.0084646201337728
0.9975827826094071
1.0122233973374493
0.8116285488639604
0.6212265452374309
0.7540745474631371
1.322115690545137
1.3346616024128042
0.942281782578629
0.7417062219712138
0.9543385550870773
0.9426886353876461
0.9684226612712236
0.9365892632456698
0.9354944143991554
0.9855763697958477
0.8511076026012767
0.9558260730879117
0.9472348241456316
0.9311626385318781
0.9993426714558782
0.8832442600699169
0.9518244379842653
1.10465484898577
0.732553287523145
0.9435733755989667
0.9800089932648125
0.9513004800573227
0.9516185321249151
1.0041156236619824
0.9950283485957415
0.9765825337479928
0.9974608990132514
0.9987107699319993
0.997413962936327
0.877896223157514
1.0192201678959294
0.912037277311546
1.0702343345209242
1.0987094422013515
1.0116208164596978
1.015591452667529
0.9300787975958617
0.8627134848974428
0.8914520449484375
0.9333421130609666
1.0360942627098177
0.9810373086157882
1.0626266293488873
0.981665683915761
0.7243668760975572
0.6263725705887964
0.511662127508284
1.1122391504473164
0.8478361035064609
0.8178047683985828
0.9935383302670642
0.904192997669888
0.9098301481019903
0.899511076153161
0.9600390760480287
0.9813443056518083
1.0056231301288083
0.8773758215626545
0.9255217780727235
0.9736061385643519
0.9900227794731502
0.9100307435650525
1.0098400860455987
1.1048079754381297
1.0129370093912913
0.9045594390824072
0.9493301671422401
0.9650437388542322
0.9506673170620226
0.9532565901066615
0.9697828637761877
0.9887354187848717
1.0131209234391767
0.9932620455528571
0.9892829999536544
1.0736939509913042
1.0000673762016652
1.0859900623703862
1.0233710061557253
0.940476609503703
0.7957220679230238
1.0404001170193868
0.7114910995232043
0.9097050521926859
1.0680584986679158
0.928827431576532
0.8871832273195028
1.350375457754181
0.9014765607477786
0.9421176421518539
0.96897941262079
0.9982813319278298
0.49572958862945793
0.4060142311535888
0.827570178183111
1.1635991615896317
0.8990838996995107
0.8222235952133392
1.0949222819484703
0.8879661107220049
0.9351551854085977
1.058751613120191
0.9934102677719625
0.7864797857523905
0.9699934926008335
0.8870771910111133
0.9523512480982901
0.9269240826565264
1.0136312463437178
0.9276560916822503
0.83404254810364
0.865955319054126
1.194201362163495
0.6279464800326707
1.2044070956438957
0.9560861578635964
0.9508669455295724
0.9238861728178468
0.9923572135805441
0.9942094903093673
0.9944300811106526
0.9577364391253237
0.9786914285772218
1.0376702378842706
0.8522369960296751
0.9884300936671836
1.0310618453533131
1.1178330895725992
0.9492544497265714
1.1086584949127611
0.8855102459426826
0.914244879316112
1.0631271755311322
0.9377056874546688
0.8875274155304506
0.9139077887273194
1.2767601340218466
0.974279418021301
0.865700332123893
0.2776133367368338
0.8031223792640761
0.9431360238153058
1.045745683938959
1.2901021600801938
1.0343196854925951
1.0744963357392965
0.8613591654572141
0.8605966844909854
1.0310077052084918
0.9347981182191112
1.074550077505003
0.9558056553386628
0.8305995751152638
1.0006726604551663
0.9666840821982334
0.9940711563553014
1.0084096823858104
1.0341865632953724
0.8795696843085326
1.048006382228373
1.3258691795261055
1.0406838766096027
0.9414710299069021
1.083742537179602
0.9095619984734307
0.9593215350215172
1.06655968197641
0.8739735740502651
1.0178208501563468
1.056748778454915
1.0346587263981917
0.9500038220294629
0.941215978829141
0.9524900831132751
0.8841181857018818
0.8537067041247518
1.0719640447797247
1.0369931881516943
0.9440713335572459
1.0462504191646176
0.787682642817093
1.0539618168657439
0.9313030149583102
0.5522768880189752
0.20086290742730975
0.9727067106856336
0.9816485003809643
1.2036069594515426
0.979118531899735
0.970678181850403
1.0891046418190546
0.8855883680846903
1.0392463223564865
0.9346999665211149
0.8543397695582192
1.2288948638198136
0.830880400723
0.9350224850317645
0.9998316472931666
0.9586113380312835
1.1288880701008401
0.9286840743274557
1.2092284620893232
0.9622983658708235
0.7580018357969344
0.9448715035032292
0.8738040323312545
0.9429234167900796
0.9901102584848911
1.097591253223896
0.9386083810767347
0.9848260245905053
0.9887245672512494
0.945774196970569
0.8989627835817695
0.9459714235027159
1.0281976199432539
0.8446442553587897
1.0171668220026266
0.8990950124715398
0.8011309312446653
1.0359431499016998
0.8482651728327195
0.8407947584390602
0.9224523602888138
1.0355236139252235
0.7847573622124012
0.5898414326489574
1.0455665281875988
0.9976279880158493
1.0566254654012222
0.9197732353094668
1.066437796472977
0.9061656332433453
0.9279129460872557
0.9225153346998968
0.9447375942457068
0.9352575039675008
0.9817083537010415
1.0929131459534407
0.8960656576291322
0.9572996220448727
0.9780725704512837
0.8646045955441141
0.925159544073433
0.8302383764881436
1.1153747572647188
0.8061231782201643
0.9579728726756268
0.8620422182437182
1.0919578660745837
0.9621418386230915
0.93204695608092
0.9876231127387615
0.9780618422302759
1.076982625421123
1.0063716899303976
0.962656792974068
1.0246806863635562
1.092442387337272
0.9147023212799803
0.9720420219995701
0.8491993934510079
1.181915857409271
0.90451745233624
1.025049378187225
1.1826014623350471
1.1018373466549933
0.983177266603415
0.8452225134108018
0.8028532356794725
0.37116025840712485
0.8883752047401181
0.9855179974569018
0.7404211314796865
1.0210549988583235
1.0947093011859745
0.9849062944824043
0.8851541571420533
0.9932803002019055
0.8035414879114269
0.9827880315804717
1.1158599407422825
0.9338965905632799
0.9906703047767528
0.9224104955254343
0.8147045286507936
0.9182996199329178
0.8827847674411547
1.0820089841598446
0.9542034009181115
0.899751376284479
1.3729245176234424
0.9374763181114308
0.9178579298526929
0.9436585379273144
0.8905277927649289
0.9723093092419547
0.9536419597401404
0.9543799042353402
0.9499941312724118
0.9900979375020755
0.6824895889987633
0.9748995961236893
0.9324746995962906
0.9961456595643304
0.9876874460563603
1.096747085663774
1.1105881845116568
1.0776690099883075
1.002788618042155
1.1532174955397156
0.7548232317016325
0.8850231905779401
0.5215114545856749
1.033805341133121
0.8819426449068671
0.8896618481397628
1.0982638533726026
0.7521124794273323
0.904638669443409
0.96163745950231
1.057388843749091
1.0225727750211373
1.0123020405844216
0.9906288245697403
0.9334723571099491
0.987607929418656
0.9422032274269281
0.9379375321376622
1.0388072512917406
0.8400815130559902
0.9386396437475977
0.9417068297579609
0.9756555448890893
0.9542729249384154
0.9248311202142298
0.9746055806743185
0.9754574514313669
1.1335961857751164
0.9413757307371037
1.0155265511344067
0.8857985809525041
0.9456899906372765
0.9590370106187516
0.9315891025712771
0.8372015068093048
1.0138014050758384
0.9191410387732668
0.9121029690045415
0.8412181862194248
0.8836130145765387
1.0720900207713364
0.6903870996412361
0.3412650893857334
0.9689245569766948
0.8202476047570098
0.899695749463418
1.0863108471403964
1.064584552270871
1.0722426768598101
1.0004430919664486
0.934157824098713
0.9563644716936298
1.0406023588153797
0.9321167484035526
0.9160800520154723
1.1003322140131335
0.9371113500991641
1.3212399368326335
1.1659973556554892
0.7359630334840626
0.956442994831605
0.9507094392714867
1.0720870471155781
0.9783554502692029
0.9239192319905803
0.8618876189305913
1.0239758746728993
1.023566279231582
0.9523668674478227
1.160295222093308
0.8577737232692906
0.9989428950702388
0.9800024277980031
0.9612286027192513
0.9635887389310372
1.269458467143618
0.9351888317792655
0.8711800482881444
0.9363007822454054
1.250560048813935
1.0289909792541037
0.7539671739315819
0.38480311173494597
0.8773835887015292
0.29401036480742315
0.7693146162816327
0.9706955070587221
1.080784963640585
1.2185864172955692
1.2293634268785316
0.9822332041460146
0.887046220674582
0.9466479963062273
0.9367533243278269
0.9535746403893065
0.9670080188154769
0.9742324716344901
0.9737835735587642
0.9984896667145198
1.614129485181101
1.21179240047727
0.9895809619253804
0.8784408073898196
1.0857231787371364
0.9768720800193418
1.356633726954417
1.0100996051979567
1.0005541910403548
1.011775286289986
2.0569987931743854
0.9474752813887225
0.9103956844382158
0.9101062550865834
1.1880706735004423
1.0902914521778864
1.0085363388735533
0.9484708004254724
0.9355858158167475
0.8907433796598904
0.778168133051302
0.8309161968948571
0.7393888379914763
1.42100190777755
1.2220133489411882
0.5882908638528234
0.8896570805574777
0.4684639405982518
0.47638376997806675
0.9529859028634213
1.0274850760904155
1.0522266288258586
1.0666182388390015
1.2967220069675442
0.982028929513723
0.9113210722839389
0.9586883030592271
0.9876247871601148
0.9833061065431778
1.0710068296133264
0.9640025338064301
0.9841594186536505
2.53051947732389
1.3655891493461831
1.6781707233677707
1.159844488301288
0.9115102227580615
1.0386531069909433
1.58099425170992
0.6777906836888903
0.9305916482332259
0.9119937529084825
1.1757740525077696
0.8472732537363682
1.084615154721752
0.9570194719045078
0.9502686422937923
1.0309409660890685
0.7506272832592751
0.693929181527478
1.0706835409857218
1.0650399150769487
0.7058980818937268
0.5792259092774148
0.19477290661404204
0.5262191245757676
0.38992217704854804
1.481825689077395
0.9517577786049203
0.8104302704516967
0.8465314817566616
0.8694635925268991
2.2357601978004578
0.8502076795030893
1.0922294832731336
0.9685139961525979
1.3214590016315815
0.9760896454965051
0.9486646798353733
1.2193847081117155
5.600797105962899
1.093188642595734
1.3809542557639973
0.9257163580302348
0.8492454466774404
1.1363611287269555
0.6240882438523941
0.8253283207435177
0.791651770078132
1.0389394558238418
0.8862050522612076
1.156951093116098
1.1343846129393962
0.8824212042946972
1.057932634009098
1.2020370510146345
1.2934347811565896
1.262124996604534
0.542780906946187
0.1416616403884713
0.2647024240415828
0.36626652276130645
0.4594918489429173
0.9545809885448178
0.8992387549374776
1.2544497121631026
4.510909172990762
0.8200839314496678
1.2906219051834025
1.073551311464825
1.446763398499387
0.7043697793021865
0.8397870816711268
0.7381354091777846
0.8402269221919245
1.479215243527844
0.922965278140762
0.9467049594192809
1.4009496512376767
0.9509188909661218
1.4822970652074305
1.410604897007843
0.1282374903644063
0.4377459823710781
0.45220534457938816
0.552596156823046
0.9438517585862018
0.7666915872455597
2.5659479056259347
1.5306403958800745
0.5746906664690383
0.8301240663374135
0.8695415243020823
0.7827977926986905
1.1424110664811709
2.139225118681896
1.1738651368320534
1.8153905707049816
0.19346674280757709
0.48309754474666106
0.751032646242993
1.1956454591988932
0.9061151080521135
0.48802621430631166
1.1589267987464358
0.6451620059912567
0.19016677097359047
0.40717017456709603
0.979137173804198
0.771653390915104
0.3612890554888793
0.5462571097785069
1.3877359539878433
0.27156219939388965
0.8325356419657564
0.4897811251296222
0.7727318193064003
0.2582998820648951
0.71183611831525
0.5957854407190927
0.3335791788055368
0.8821779616255556
0.46079962104866423
0.5034932044683756
0.8411754286110883
0.7175913389600334
0.5994105608927197
0.9807500899999477
0.41880611545712676
0.5552250839481218
0.9436878524524561
0.899454796019693
0.8623195934349936
1.2261632306173125
1.0773450720497326
0.530691555741441
0.6599412631062257
0.8051883675406749
0.9114242927417917
0.9535516701106944
1.0533216560702867
0.8775131096130722
1.112770332679404
1.4684103388187186
0.7402062410207494
0.6574288252486132
0.9056824178969664
1.0806697562041654
0.9664002410087926
0.5831147559329339
0.9154528716152122
0.5143952847631964
0.7167097977517689
0.8308838304979351
0.5909718276859712
0.9071482046796627
0.9700327923355588
1.102166315422079
1.6978478078372314
0.8954855882829192
0.6064887472879719
0.6400887704587374
1.0373759764376398
1.0081345942694082
1.0022487950906658
0.9930782624675558
0.7216498988310186
2.6285163654506865
0.968903488086984
1.0856462908359377
0.6561652033620654
0.815571160903341
1.0170030410658175
0.9431181963819532
0.9818297205751867
1.0072024395209227
0.5168577145064017
0.5553454650253427
0.7095211041064843
0.9941476210704889
0.3642808769939816
0.6622815477096518
0.5312903236025553
0.9527964801285622
0.9616374605930175
0.8950597248916308
0.9566786030902495
1.187688764014366
1.2755936414950233
0.8540193703599749
0.40752070365937176
0.3590376365491838
0.955039961400754
0.695034599790033
1.0805959813823045
0.9638183170289258
0.9301749065140427
0.9296729617053464
0.9647439994646811
0.7355901840291602
0.7265504712777185
0.41106541387188633
0.5378291430845125
0.7323592040966358
0.9958878123937812
0.909446140274129
1.0851778997212138
0.8107517956567966
0.8117161867105828
0.4317076033334564
0.5367283430031018
0.4439524400628671
1.1297078588632918
0.9629328756377104
0.9523122639362852
0.9490114667321771
0.677210392309715
0.9213808250800491
0.6719903492523189
0.9769656659056658
0.9971613411555901
0.922918870207574
0.9802473959313336
0.8340278580938829
0.7643109155817249
0.9363788337508446
0.48946383568318497
0.8353713395152118
1.0465140447666044
0.8860901228804426
1.0947275079996375
0.8780477939991008
0.8220466890205842
0.5898191785862495
0.6987635401113951
0.9245088104936001
0.9197380527268083
1.001369101399366
0.8412304576035273
0.7151882302486047
0.9057425498033179
0.7634176876191343
0.8880030696819893
0.9475321495537349
0.9172205233920686
1.1359939982458611
0.928223322052839
0.8172340437485259
0.7887898361939585
0.7917848353982359
0.7199912622722953
0.9803675031694256
1.0602939213445308
0.9690599753826721
0.9352401475070294
0.840580048763369
0.7769255624588444
0.6121391752984086
0.7219862724431397
0.9925419876788445
1.0290850622648757
0.936143468125121
0.9331757636401095
0.7209282682262119
0.8736682731057136
0.9260294148247572
0.9366889428035783
0.970261080630557
1.0262784955217406
0.9683747583626874
1.5904159168769547
0.7765329997134224
0.9101118682093217
0.9040197850266575
0.8808386369632071
1.0480118226265847
1.0091519775671696
0.9710472191420273
0.9709927110618132
1.001321735861343
0.9926353601199577
0.8055208853840256
0.6978705928509943
0.8397429280116118
0.9468959164756349
0.9474471796568356
1.0145922529513924
0.9727209376618463
0.9615937083325251
0.9444843599632059
0.7392641784707336
0.7590762398712818
0.7900972666682315
0.9598355628604684
0.9515395292006996
0.9710244984547017
1.0017397662071301
0.9863737137458426
0.9659666108285128
1.4516005572464517
0.6553935205804795
1.00688976022332
0.8633417264273654
0.804780091278694
1.2056664218664672
0.8866449699789595
0.9000228760879552
0.9671836149158056
1.0255956267258044
0.5017031198858596
0.970600952726051
0.940878507431968
0.9824862913861827
0.9800249088120463
0.9564515570786182
1.005842477723229
0.9839888398449566
0.7557582094239594
0.6861032517366835
0.9391310501269132
0.9884905761880711
0.954189145643448
1.0027472309262064
0.9520882794569089
0.9893259667590962
0.7427160182083873
0.6065958807613673
0.7947412517848232
0.9005760592174009
0.9462518870723482
0.9842129359248596
0.989852957117527
1.0002891752256946
0.9795653944845841
0.9931382734838902
0.5147864460768391
0.5850506820306527
0.8422861015821743
0.9878017770789188
1.0078959933630944
0.9863145989455109
1.0691475407909192
0.5403087228965999
0.741867241783813
0.9432005545248341
0.4579071858812335
0.9889916823123841
0.955070917715747
0.9835269241385399
0.5639985520726061
0.9433349218130711
1.0141385528292222
0.530085882188044
0.8100451840350886
1.0027934574044863
0.9896134617161109
0.6750316063817032
0.8757298318655705
1.1078907336842942
1.0024643516134246
0.61782430476555
0.7022516052888433
0.9966738647110276
0.6998759108386675
0.9651159330187246
1.0461525733371757
1.000388555514463
0.5166195362955485
0.47266275450107265
0.7120695876871611
0.9967585820151496
0.9200388541203417
1.0160909075774607
1.0568854438012885
0.6141097686188842
0.3842864858661164
0.5727253981359954
0.9835618326950829
1.0021396947147845
0.9867175143133031
0.9317797668910488
0.8976925102780446
0.6016266270330684
0.4362285242642175
1.0056462814445968
1.0069037482588075
1.0058720037531932
0.9794538830696801
0.9531960525217026
0.7702069653528589
0.649317308490732
0.9802927914399299
0.9652268423542288
0.9889441895677064
0.973535426840408
0.961950070545114
0.9497125085537256
1.020819251756913
0.9755116222584166
0.9233149932175682
0.9856744789919307
1.0134845797263698
0.9983312306022467
0.9978218569844967
1.3430750765864334
0.9694231606603076
0.7345188058496377
1.1119114469607863
1.1397884625560977
1.5459184556485794
1.3418626258204063
1.131569643632481
0.6968280967239759
0.5443197612905117
1.7253554034239975
0.7676761006389079
0.9206414861030421
1.0169112421175148
0.8838319829359317
1.0957906115198828
1.2135058308842561
0.8839154950861476
1.230944878064447
0.9946621643810167
0.9586158724285093
0.801042999838827
1.1279814345367283
0.9281190879045619
1.0372013631700412
1.0999163214178895
0.8689632104294013
1.3793887024718636
0.6593980578119959
0.7397271839722996
0.6067094707509241
1.0263310694111427
0.9225154319518625
0.9900184463355082
0.9524845780684644
0.9578906708189546
0.9726931698554978
1.0149215391718553
0.94404071329262
0.9801710134605908
1.0475674509335908
0.9191849578516341
1.1998076768077834
1.0418062760907412
0.9444025597349024
0.7850255416613121
0.7663973420942893
1.0064465763135688
1.1362026499912399
0.9225377039235939
0.9300202206626973
0.9219668757328501
1.0635785360817531
0.9553934308240173
0.8893199770684767
0.9521265618040474
0.9601975307739885
1.01965140156781
1.1272394561515973
0.8106045228515949
1.312072755963101
1.0004064518984068
0.9877847974119398
1.0311931373917331
0.9596925870586627
0.9306995083044239
1.0099071149653978
1.0446194450138377
1.0505135596496527
0.9728773387493019
0.9514638016460518
0.9475324157784194
0.9202456373210257
0.9843430986969695
0.9915438279124821
1.1432578556870674
0.8096123740070447
0.7638076935402631
1.0845889070719943
1.0649073218559661
0.93678752435403
0.8622455682674522
0.8726536755562753
1.0376891792546088
0.906220384714968
0.9041430197671683
0.9524011231593327
0.9333741410223328
0.9596582973998289
0.854988374065327
1.066781470793176
1.0075252581328709
1.0300734931082414
0.9364997880316636
1.0472469654977248
0.8739503456331413
0.9803481393039063
1.3964170705909944
0.9451245703724128
0.9504154079462928
1.00851181620394
1.0272081445565555
0.9729454619182079
0.9450436697135253
0.8985734354437792
0.9571864749059968
0.9637395931083244
0.9952120231320992
0.9924397455532744
0.9959705161607404
0.9055194307458205
1.3022079628035474
0.9164492100586482
0.9904948996649119
0.9633449468421555
1.5433463592550944
1.2049555559800413
0.8245192202825387
1.4986774292558496
0.9942348461882486
0.8982217535756254
1.0713064095286324
1.0119116066531655
0.9147505277509982
0.9779905693278867
1.0585786904551329
1.0642432504410255
1.1097542677604029
1.1207704009051196
0.9523993765122893
1.1411564801022358
1.005285917745497
1.0083622661419644
1.0524774897627636
0.9593279733906664
1.0102866373535277
0.9681699922207437
1.2765552023552054
0.939267343665895
0.8236521726803528
0.849688422604418
1.6527186199007984
1.0116049868101291
0.9699934604526304
1.6819852409217169
0.9418445220358658
0.9543553369637974
0.9621132268074951
0.959764484174511
0.7734371853033358
0.848099902954332
0.9871424204193687
1.0689553771760612
0.9116119765666341
1.045582900976475
1.089486395760165
1.1637411851010842
0.9879756059978207
1.0615744786714338
0.9632975300625859
1.188258748323239
0.9232519083803281
1.005352685774678
1.1158859795858893
1.1514737161519313
0.8633326023845633
1.009621819868017
0.7141128641522636
1.3450429073997197
1.1218258053033048
0.8466968424895256
1.2988628778551756
0.9631496522377574
0.9972016872276864
0.9574444153898184
0.953732293153714
0.9573191181950242
1.0536504539370593
0.9869866990579815
1.089129894295581
1.3589733238065493
1.3907179908218097
0.9222920012317368
1.0652315526681284
0.9633391922629145
1.0141129242276226
1.0188106507334567
0.959238768777344
0.9832763347532565
1.0623580755498083
1.20268129289231
0.8292228132187198
1.0478946950208208
1.1429983174414609
0.6810562372340367
0.9536729724180898
0.8348539392226534
0.8665304800776501
1.0057580678156401
0.9595658944190942
0.9681809861539489
0.9755702834463728
1.0694644913992766
0.9552826209909594
0.9488899411332588
0.8864289821144014
0.9243604197315014
0.9970128017238062
1.0651188496965516
1.2445538953917343
1.408137663130044
1.6207415202000526
1.1529548948618213
0.9761719958110135
1.045524213334016
1.0147842432068326
1.2916224396242484
0.9273229943525129
0.98071443505851
0.9949232663299287
1.1390381922209327
0.956446657700185
0.9433790343603914
1.009170218695605
1.0421098998755118
0.27506824141442804
0.34389863752181005
0.5470842872645498
0.9503671109437365
1.0609888088178994
0.5448213861605302
1.048905512448907
0.9916711140545835
1.0040427420543594
0.9345013021657014
0.9165032150775946
0.9735278932258938
0.9696975079259466
1.0248879598940557
1.1476754177173647
1.3823412300714588
0.9459331383783839
0.9592882179575906
1.029246621225705
0.9839941547682938
1.078284887793933
0.9582197662801485
1.1230730610041826
0.8936450929250095
0.9741866125078212
0.9693631863785849
1.4885382111883743
0.9794042450310741
0.9195231422660455
1.1100228106018362
0.8110984392805669
0.1426369972739427
0.2643320496999562
0.29467710143657766
0.8376927249116172
0.9081730190888578
1.2267636768481425
0.9682477484911478
0.9694894494658445
0.9984569917388384
0.9223114870989811
0.9947284411312499
0.9511119219886753
1.0130056775723315
0.8869244346318008
1.0436218959601773
0.9748102875126702
0.8676766042669459
0.9969745394470741
1.0466781409845438
1.1176805347306888
1.1086311418176853
1.1672687609694523
0.9594414099243056
0.9988501939793308
0.9262046183910632
0.8539047256785809
0.699078463137127
1.044879447639759
0.3304261001487858
0.6824554452906003
1.0475152990791838
0.7201301156468536
0.4485631518890426
0.8555639415121525
0.8959853196998887
1.0368752871975186
0.8770482600721926
0.9832525593941523
0.8926769179761173
0.9978525153900452
0.9562009669738021
0.9883280987707892
0.9179383475663744
1.02234029021956
0.9736456305005384
1.0061172301035781
1.084706660332765
0.9931581119435431
0.9814467434744902
0.9710193130126785
0.8820453102302896
0.5026632956312445
0.377771345137532
0.994270270222681
0.7097750724968803
1.0756000337029628
0.9076184352531156
1.0500400866478954
0.9916939373090309
0.9869662904001063
0.9339552226998868
0.9935380891987567
0.9984330304707092
0.34842688771355557
1.0200453189802274
0.9542673816315477
0.9831201931941178
0.9800858609275052
1.021830822072028
1.053391197018657
1.002121599306744
1.3022863610638058
1.0034941127805557
0.4228895392089433
0.23717394594065297
0.35070013531109173
0.8966027050345545
1.2002270769119125
0.6908919831655403
0.47201844505959345
1.0833882870136489
0.8961670307002156
1.0267885359937519
0.8190839479746282
1.2357180622087007
0.987408541168574
1.0371723699490887
0.9604750949745686
0.8307281307046465
0.9616978625455358
0.9583657045558405
0.884321332425023
1.0864156899415056
0.9972278223061698
0.9636000596592151
1.0017558381488059
0.5561390799585305
0.999021898108874
0.7591516324030111
1.0476617549392442
0.6649654762497886
0.8419205233663987
0.7884540588793733
0.9639978018829714
1.0206236721286137
0.7704806117405298
1.3354888555621582
1.2428239428851808
0.9915496267993381
0.9907880476680939
1.0831765391804309
0.9616154458369702
0.868474297088469
0.9904705311611456
0.8786028318798336
0.7148298548584391
0.47235688046514107
0.8688119071723855
1.0272924198055797
1.0913195758354284
1.0264299669134966
1.112367235693116
0.8112425886686319
1.2643822032341663
1.2246546554474957
0.9189060790827454
1.0171215223046846
1.062321707016031
0.9189527481516008
0.8410627477152901
0.6996077324502401
0.6449707142104346
1.026187757377524
0.4202753648688224
0.668945741852299
0.903425316384069
0.9296953739476278
0.9217261528469876
1.0629872672647807
1.2159798116813112
1.3256016721929471
0.9018784259163484
0.9483099148340063
0.7662843870499718
1.0666222588731011
0.6738187081027395
0.4464223054038014
0.7279386160508897
0.3484357086882194
0.9612341875007129
0.9543414449583705
0.8883954172091981
1.2266868630318475
1.018876376902547
1.0904768027383824
0.9839477687750617
0.6554925632134154
0.5662408435594055
0.5370514955190037
0.390295101673725
0.723915810162122
0.7561048015653865
0.9476210432967311
0.7068552009467071
0.7481238422079513
0.4602393533609405
0.6283292999380112
0.8303204822853596
0.7669608818886242
0.7715175636207762
0.8034992527449901
0.7012345866581644
0.865174332118636
0.26718785639585296
0.5610861574895964
0.4833422160080598
0.28217545751942646
0.8219704510883773
0.4933871441200781
0.9523883400194613
0.6619916256661501
0.2335541603403114
0.6737493368696951
1.318079399028896
0.7520927061911794
0.9449907168690027
0.7533341669238885
1.1579942895456032
0.8550443443552479
1.0577839927409949
0.49833896013988394
0.9404974185471752
1.0293107214977786
0.2270383451963663
0.7987567542531304
0.9683698864020004
0.4428602478128891
0.8947181102434224
1.0125367656068816
0.9834904452432148
0.3555672380688279
0.8804163168153101
0.8813760180463988
0.9586249881407163
0.7177632764366685
1.0160398957252894
1.0185711807153586
0.9236107896054624
1.1073030900825893
0.9979306663700518
1.0222560412794726
0.8393217637731056
0.7612085432841159
0.9756212522639106
0.9874055422930474
1.018896078400697
0.3790755516582569
0.8452838996387393
0.8802903079197578
0.9606333791328698
0.974931423641434
0.6754670742509017
0.8832118542819138
0.9620688248228074
0.9637682897401415
0.9641713755104163
0.893559016898168
0.9814980551979477
1.002525134933787
0.8683702017954995
0.591910449941719
0.3135485520603449
0.9287272746249525
1.0774793450149747
0.9205964111935947
0.7767637939450246
0.43867317692924973
1.03513503434806
0.8752216180017383
0.9998059381895832
0.6985920501424177
0.9166491364151224
1.0562798475961108
0.9348638471849097
0.9598746469191222
0.643026212223504
1.995672228968698
1.0292789853867261
0.9563131099676457
0.9689380352586292
0.8271215563881879
0.787376412860535
2.211089749509442
0.9519881145976693
0.9699060364910066
0.7167090683050342
0.922382769389394
0.6356378082662612
0.31895400516802724
1.127855044641821
1.0377149105973515
0.9852456865108669
0.8453819386321985
0.9796999353985045
0.8808528032461872
0.5319973216930886
1.3095356406385485
1.0520748888728406
0.8708142736062371
0.9307353455281898
0.9064922005516458
0.920946834127124
0.960847704770543
0.9542660350137826
0.7957906989468821
0.8078808426942217
0.7713366485159003
0.6091359057438589
0.9311167401071451
0.8505015628418688
0.9475135069990974
1.103736224621478
0.99747613054902
0.47362445224123934
1.2108614681242795
1.1051719925371315
0.9353238538527158
0.8487400047141646
0.9475650497658308
1.1896348978569102
0.7153921281820362
0.7864835989456456
0.9963285952927301
0.9486300879559781
0.9055767437401028
0.9531441981960637
0.2404650715468208
0.1925192613365145
3.404751662894739
0.9070023303711443
0.48042619190742575
0.734289577746331
1.1221884476400652
0.931500014117329
0.929201416251722
0.27872983693556985
0.19420912281213265
2.389559239980896
1.0729254279930527
0.7907109938877701
0.9559988252094279
1.0570465691300992
0.3663007537554881
0.7170662317335684
1.0564667144031914
1.0134728389490886
1.0561576698214488
0.9355243615845442
1.3112032716737545
0.16845270088285547
0.7660123054081198
1.0147017951455495
1.0126787113673141
0.9811822158153047
2.711769576827144
2.1269655097692697
0.974427800790329
0.7739561914994267
0.48072327742923804
1.0942478286966204
0.9742323070648908
1.046544666428175
1.5900856564110557
1.5615106498091904
1.055978148259044
0.4811586037411241
0.3919287978357912
1.0953888878214395
0.9647471585186945
1.2103373836883367
1.2485697577884478
0.6967035067330084
0.8251971143328948
0.9950843714736809
0.4850816633130344
0.6577904384449623
1.076923602518553
0.9268989911526633
1.0394030343963168
0.9133639273509169
0.9307814062777676
0.7516641929378587
1.0448422666767758
0.6845424246567462
0.5343700243981101
0.6639575843556453
0.9890919168350445
0.5248828833455126
0.948851078166736
0.9670511412301078
0.9225184260739884
1.5766311519422436
1.019918698557533
0.95850954368802
0.9327231753652666
0.9566442075926886
0.7799766177346062
0.5982281293372168
0.6379867781164629
0.5337451730831861
1.0829433878788053
1.2280589174290872
0.6211314853720994
1.1395223250284612
0.9622346664776945
0.8566428625898964
1.054854321568859
1.0955795523166474
0.9194262141679006
0.9279171778105697
0.9442322471424323
0.7652621576420989
0.6653414565424697
0.7462198370574983
1.3984406419884328
1.0493156158714414
0.8705728798134207
0.8305121436708207
0.93893771543615
0.863956230598748
0.8962541231776374
0.9396101580658976
0.8985554321867285
1.0916147108270335
0.9361412480464468
0.8628792419422123
0.9368868488805006
0.829695731300182
0.8823483801806133
1.1239886349138788
0.957001704633196
0.9257570466419981
0.9008323035308885
1.1076919609622327
0.9160401709024819
1.0219069871523727
0.926453748193076
0.8867188366194644
0.6652487435808777
0.8875381034692899
0.9316327374719097
0.9990902990289401
0.9488674602426909
0.9671950337140385
0.9378434944237639
1.0597822679207656
0.8852829203221464
1.049615134108333
0.783359666531846
0.912809244015852
0.9340924728113182
1.0737172199692966
0.9702767134093304
1.0381467804490077
0.8886552660054222
0.9298659660592472
1.0976087344022247
1.053665422368545
0.9453275861846846
1.0408508153780682
0.9794276042760386
1.061696540184915
0.8412139857341958
0.9879178674534895
0.9614511246947686
0.9924010877525279
0.9778047551643061
1.0440594836908648
0.9793293311725016
0.9963464358497806
0.9994335389988029
0.9995827591620758
1.0163907433372554
1.1035786159262213
0.9455517085846333
0.9531123023585257
1.2639685962324945
1.0494282702394648
1.0098766868422588
0.9859638077585402
0.945244441289496
1.1210325801659773
1.0005238636077773
0.9973798635292151
1.0025983627050283
0.9821440866795089
1.2272737428939997
0.9452032709767075
0.9985601051507863
0.9745446542943825
1.0165492992684249
0.9541550547804877
1.5167792561189877
1.1041385114337472
0.9668551466363147
0.9774552200619695
1.037662630950845
1.0061284684002956
1.0121610510567087
1.0272155950681354
1.4914779742394446
0.9883151175268552
0.9890472251444086
0.9506832856123258
0.9802011683148716
1.0040437927916148
0.9915274999002704
0.9859834300762306
1.1969217146512061
1.0066854691568357
0.9734538522285416
1.0127692935088028
0.9727055897324453
0.9504087977066729
1.0000118404050264
0.9883760846382993
1.0014599747237514
1.002069773828089
1.0286618245041816
1.0110370519794978
1.0042746459521
1.0056457078899688
1.013300206571366
0.9741211145643158
1.019569416943114
1.0154612653461466
0.9612222086258189
0.9934507511597527
1.0132666264832082
0.9971047454573622
0.9868333271413923
0.9852305322229338
1.0359321577755287
0.9862616819912201
0.9680450857917358
0.9876188782273668
1.0254505325346541
0.9425789155556298
0.9464668288722393
0.9796056536929023
0.9719555091664076
0.975470174320846
1.0199266313459627
1.0093746534307584
1.0184789519791608
1.0149594289956025
1.246246419742186
0.908302087593774
1.0027733499096922
1.0648941704433277
0.9099327833457462
1.006837184669919
0.9414928731289995
0.9586087588347723
0.9891032339273257
0.9288356498600406
0.9864002616606482
0.9973483414525002
1.0034715314361096
0.9998679111865391
1.003672615818789
0.9868707241256458
1.0012252212478292
0.9760026250451119
1.7257162590541415
1.0973203086425904
1.0587224401300475
1.0002127702604455
0.9999092782377932
0.9381567706666327
0.9747197288772622
0.9837633316005518
0.9631030876959554
0.9920540352388229
0.9293984901438993
1.1292618120958127
1.0228624354549403
1.0018379281371463
1.0065702288847558
1.0189509726292838
0.9821173941798831
1.006641256173221
1.0372728572887684
0.9895542069081054
1.1454732818824502
1.0095814639647815
0.9552451017635263
0.95844729100612
0.9696319780510788
1.0623045433667846
0.9336444993665769
0.9363709993585904
1.019333570917592
1.2384233382600915
0.9965865487164041
0.9998576369707798
1.0017086716779857
0.9896043995119908
0.9976031448846301
1.0005449983424346
1.002115418212693
0.9661573907067692
0.9608693434890568
1.0086300486098232
0.9795452794962934
0.9420347068843019
0.9691850969260069
0.9666137653696898
0.9772406417868398
1.0128328959528046
0.9618720024265692
0.911712129185278
1.0448323227032301
1.0005679227986684
0.9757276434672226
1.038925267399075
1.0165155462224136
1.0113153367853789
1.0057263202218194
0.9577304115787934
0.9847295738031059
1.071095450699241
0.9572347972462971
0.9499461455793705
0.9434479647434793
0.9641261755656965
0.9802003743978402
0.9955071379725184
0.8873532826774916
1.00201980120396
1.0107587915448395
1.0134146500494983
1.0003908562161345
0.9870832353839245
1.0015821201539752
1.0280607775131643
1.0814036810156524
1.0036040710632061
0.9990865495799507
1.0465611960841452
0.9845280227395293
0.9588672615044018
1.0226121020028802
0.9694970786733296
0.8913082602101411
0.9363843303107922
0.9656026885379169
0.976176165347971
1.0226856984283883
1.005370378061524
0.976869406488123
0.9703586051827615
0.9857952914467252
0.8885680878712728
1.0291341750323648
1.0172496343422373
0.9745885771131526
0.9585067769035015
1.0234720988220312
1.0287918256421793
0.9988752206374707
0.9790666241161284
1.0821969653945736
1.0497928906385205
1.0315637499213326
0.9602332329287537
0.943339154256004
0.9992886270214951
0.9724808784969784
0.9183489712352083
1.0293024577031202
0.9876810610934267
0.8798247968761244
1.016560377890826
1.0282377543332164
0.9934212049062263
0.98850108826967
1.016279517057227
1.0255533739932567
0.9658637260985368
0.9965959606669569
1.0029154959631466
0.9547382914156043
1.0405903002253416
1.018600196676724
0.9868419354379043
1.0002053742040629
1.0029619464097765
0.9334659445951421
0.9608978223942235
0.9975719197482984
0.9918198432440654
0.9665540007705118
0.9680362526483338
0.949769453439631
1.0293712082585151
1.0143722151824257
1.0808354113357472
0.9330680908298171
1.0431252491558831
0.9155467229638374
0.9931051859588308
1.0306560477056075
0.9509665649863485
1.004009194652334
0.9970530088631399
1.0028102325344372
1.0052231646315797
0.9569100173491317
0.9878548996041726
1.0355169267358875
0.9658226705353885
0.9527449126708595
0.9615755732295647
1.0145478321095183
0.9514121085165446
0.9912148632514434
0.9683373430799954
0.9783548933719807
0.9857232500085569
0.9740103364511752
1.1563480703254323
1.163940046451245
1.0083123468068258
0.9947453852229646
0.940019348327405
1.0015606772265846
0.9802081836760597
0.9776035529677862
1.0019213427726317
1.0048832163997794
0.993276614660996
1.0961477840754086
0.9584841140680649
0.9540561549657995
0.9829675486830688
0.9627444893002078
0.9483275368343133
1.0099459651171014
0.9625314510142303
0.9577734455725233
0.9225464118402394
0.966248095496179
1.0932860979395609
0.9624897687237487
0.9780572182874118
0.9001164669705938
0.99017011193973
0.9573104913108087
1.0111763432173368
1.0224929943663312
1.0274621111048274
0.9557001088147741
0.958321391048307
0.9588224633115455
0.9516877944423264
0.9474293699755625
0.9665811055233283
0.9800811213324397
1.0815676759688821
0.9655675480389924
1.1061837658886255
0.8468764735384067
1.1814305225035884
0.9956744182516447
1.0058244786711292
1.0189291136006442
0.9983150544019823
0.9898468399449456
0.9723162907405265
0.9868810125380466
0.979753520814284
0.9589718277004555
0.9578119575254165
0.9822089530519456
0.9813156669001067
0.9711349054013813
0.956827832471902
1.1549452214303124
0.9549085330142093
0.9474043151619939
1.088484866402109
1.2516005623715947
0.9772656030918314
1.000853582260367
0.9979750794213069
1.0164765711545813
1.01349114268696
0.9402651701536315
1.0363242942659094
0.9924866465842033
0.9356243190805429
1.0108358809506466
1.031349252874505
0.9710811649780455
0.8257961260129686
1.053202070749521
0.9732667116189195
0.9896344021019293
0.9532766494860532
0.8997489454050285
1.2749056454623677
1.0380459026442213
0.9891873750095329
0.9596860270801391
1.0497039793425138
1.023076006467212
0.9639100084864516
0.9607856723245088
1.001563652819892
1.0337077188365333
0.9581513049655265
0.9938007818292771
1.102067446397589
0.9398496267733734
0.9184160016761347
1.0015787849557858
1.1299942080161691
0.8315659683579316
1.0318131851554788
1.3416123995256635
1.2945204991917942
1.017891832624094
0.9651835709261787
0.9720986014991312
0.989691953062052
1.0035679103910549
0.9526676276696201
0.971194380892673
1.1164953791898362
0.983671884136304
0.9989044893515386
1.1142754473553806
0.996633732903091
0.9276618202801331
0.9737189062228366
0.9630438870758369
1.1007677390072172
0.9249126304600622
1.1972468503400473
1.2054676416313312
0.9942493213340403
0.9810454618102852
1.0365045605214396
0.9703106462440976
0.9384381040566601
0.9965910852644636
0.8648453440326481
0.9473636820666531
1.059105540878585
0.9527727969219761
1.005767132162662
0.9498023735146465
0.9724874976739355
1.0088701522268135
0.9651411541181538
1.0529970228589223
0.8850905263001385
1.0521023599186066
1.0025695300373656
1.004890063056118
0.9484567935618163
1.0456538475260972
1.0746820609844485
0.9672643958787219
0.97194378772065
0.9467763650901109
0.9559756337200291
0.9959111554971846
1.3839329470873003
1.0037154659369205
1.279472622105409
0.9584516630149172
1.055204715777783
0.9551226053745817
0.9579635395013576
0.9030143977382915
1.0116653070471433
1.0046648090730388
0.9836797491357963
0.9799983883345362
1.3313744515991228
1.0211237625765377
1.4458132087141795
0.9626025785372425
1.0197157225592413
1.0484540758172778
1.0532161153020199
0.9740045847782955
0.9906993910225249
0.9663257993092664
1.0071413392727628
0.9616374289002367
1.0009162782637417
1.1730908963797633
1.428381168583801
1.0434310869226329
0.8066450522180535
1.0180982683401012
0.9539110472898319
0.9365351974332514
0.9494591057831123
0.9669314195605034
0.9998457691527166
1.034885134358746
0.9004786716272548
0.9907576796918358
1.1624928268896944
1.6249646543931067
1.0216778357342688
0.9555446561865938
1.039570996851974
1.0340205336087775
1.0189531024378506
0.9865988971244432
0.9711711707362657
0.9020289516175474
1.004755415911124
1.0391362770358539
0.9767169350417265
0.9080308263493233
1.0351915215814835
1.407782119973511
1.4684262833506228
0.9378253272485437
1.0025174682811844
1.02232042933888
0.9625895167213155
0.9377362963035707
0.9648144540053847
0.9263968596493595
0.9332878876984386
0.8014569593132427
1.0331912271984165
0.9959977285149162
1.0061200780595794
1.573924023285327
0.9525986481138684
0.9685158804153099
0.9924253202562576
0.9396648368371231
0.9587628005890629
0.9692143088783783
0.977055425443445
1.0380384913510823
0.9999442966032113
0.9774183456073432
0.9667224144790896
1.0872661162845667
1.0543198799248399
1.0115856409925081
1.3763406925385928
1.0573778590219745
0.958757524463567
0.9602270513618081
0.947099238389717
0.9669347321724052
1.1215365674538031
1.0653509332271978
0.9292184221674655
0.950817518429263
1.1558472625009508
1.5256510682843938
0.9839046152652221
1.004247876678601
0.9476890745367965
0.9841398781422882
0.8791898714998714
0.9005672403420394
0.9429887181627475
0.9994682739440925
0.9810094019497917
1.0394435522940493
1.762477325840702
1.054296239540017
0.9135829517855643
1.0906933780690105
0.9526786659329315
0.944141973817572
1.391246872601632
0.9678139828565012
0.9851522948905064
0.9976954748093777
1.0636274310575493
0.90771718863749
1.0209222510956544
1.4094738537795861
1.596524144557947
0.9948031747709629
2.0983123865129913
2.160270117924948
1.4529073676545192
4.161159578050863
3.432691470391215
0.9999931731214955
1.0221571209836922
1.0449715280931016
0.9720446588717446
1.01515200821494
1.0382188841391196
0.8623933827943245
0.9899987487588523
0.951491695255656
0.9739204326585065
1.0868155347043666
0.9968678063761682
0.8902270813600611
0.9430923475892332
0.8707963826039498
0.9407964722631863
1.0031416118279224
0.961232788317666
0.9671819301675026
0.9725266212377582
1.0722155392507555
0.9734182663113681
0.9933949010701277
1.001515682068487
1.0102160398075044
0.9644449155812762
1.0223607003954867
1.1050682479789526
0.949071784861062
1.2182994069659234
1.0104185097069285
0.9645087312221498
0.8299370612511956
0.9744596498963342
0.846186611116563
1.0117766422012313
0.9788887256631477
0.8885260329558541
1.0296672048394837
1.0375210365647662
1.377358906828929
0.8838802930686431
1.2151024732438087
0.9735481724491934
1.1457501749377084
1.120348355042015
1.269251504259217
1.2087321754136369
1.182910670587009
0.8248075302369903
0.9554199461087878
1.0004251806894782
0.9753122128723046
0.9709592052577238
0.9817976843606576
0.9249461409320736
0.9666502393940665
0.9630273313006524
0.9610729711349726
0.9148315746267451
0.9615235771436291
0.9635877404644967
0.9592093689361918
0.9914847964646281
0.9350832736661004
1.0048001349864994
0.960357223504673
0.9689833039682387
0.9629186540466168
0.9733840459169133
0.9876638532618336
0.9429361239777742
0.9854804619874559
0.9844395862095157
0.9630243386840277
0.9906878971771029
0.9756372549427585
0.9732657431434037
0.9936719247784225
0.9781338138065704
0.9704484296349835
0.9571448581217498
0.9880976382752709
0.9821088530404585
0.9343140699510357
0.9820479958358245
0.9514825043479084
0.9715487697558337
0.9563527366335118
0.9118427615060121
0.9735503261901994
0.9624453117446026
0.9678646964832847
1.057893996637464
0.9787488273269398
0.9783693180829618
1.1055572178235404
0.9376002403348677
1.3759855681413844
0.9907966905391066
1.0554637645811384
0.9896587821650564
0.9691502017087051
1.0755137235662136
1.0908759962675283
1.031781057156683
1.0192917067784169
0.9911946273552324
1.0969108917862913
1.0324903911803034
1.0265434546469914
0.980624124041838
1.2367664436091192
0.9927397298613182
1.0872976197865476
0.9579167615856412
1.001889945573458
0.9671128436909706
1.0535046814006828
0.9782733108208538
1.5089545298386051
0.9613877908868682
1.1032641891790942
1.5747994154253544
1.0272544701415829
1.120118877699527
1.08574048902037
1.0019566769387618
0.91900952077923
0.9174363733713259
1.0850194885207138
1.1466061949459365
1.0818926859885796
1.190014015257384
0.8295091396978347
0.9624835322790203
1.0442130034447021
1.1367505695558875
0.9672553631758528
1.195984965772207
1.8958897554499288
0.9489889770176699
1.0669604685080838
1.6714869038773728
1.5709519928336424
1.4236391339419692
0.5466709915200657
0.8708481451754132
0.5944427471020568
0.8609181679604124
0.870536606481637
0.9077029091111078
0.9601790513782272
0.9467097153974048
1.5751561939652685
0.9680921937047882
1.0236667976373515
1.0684692940805165
0.9966112584648072
1.5173288213241531
1.2396258709153283
0.9947728192626718
1.0084631601556628
1.171005078024665
1.0001291859542913
1.2310655917947178
0.9701652577772051
2.208875550655303
1.006834206253907
1.013675002694003
1.0991882256538672
1.0082873260992942
3.0873527228413846
1.4349439729176041
0.9895292560408794
1.1773541064349704
0.9444243948834026
1.9534037309923025
1.4594567641837863
0.9839536538840812
1.3232378938327847
1.1841534039341732
1.0267784406414802
1.1023137553280349
1.4534582176426893
0.9887449238454152
1.0597017367846258
1.6368008706814763
0.996252222756382
1.0277296482035483
1.9085596919165648
1.013777711718582
0.9994312716506704
1.3614730950805576
2.084319414135673
1.3000300466933623
0.995564522016559
1.1286023936263134
1.159274920767156
1.3957439203347195
1.0171691656776847
0.9976657594064664
1.2253854578780334
1.7700806362902435
1.3111892656103323
1.0583030564341487
1.003943724129951
1.5453431222532976
1.618214117010184
1.0306480818789774
1.3037471660763906
0.9859215885494168
1.8032879665926151
1.1088934511638644
1.592541460221402
0.9936296315864239
1.1071773869114734
1.674233349389543
0.9851168138995937
1.1754504056063864
1.7220137189703753
1.0029726561125132
1.058184718980891
1.8073402521681283
1.0003701276881534
1.3203683972798297
1.8809023526836428
1.011600412765638
1.1054560804541085
1.993809185708042
1.0221113624646796
1.5256163223153598
1.6075751219935699
0.9987344453350357
1.3083596248514515
1.4894736487712679
1.056605238624957
1.5509929458702914
1.0203197928875236
1.4211753786533141
1.1669683801582504
1.512671593667892
1.0842511528512901
0.8119790579876931
1.2183342330318963
1.5580258165371978
1.1945229847287084
1.5500002153892447
1.0826928291353815
1.7305702513665697
1.2049710570168362
1.0798622540056948
1.5819364117525019
1.3360810736910773
1.447577748502775
1.1841922042860764
0.957500691167685
1.4595474729042055
0.9273905256960127
2.3241645500584176
1.4610167339220745
1.6293683621156878
3.993467607864113
2.272731189658915
1.9218486332543951
1.3109743086331687
1.4778410183820399
0.8272267780734235
2.0272082070989894
1.6426439794273289
1.0029903469516452
2.747055928736027
0.9460698095383352
2.8204766863766126
5.3179160175382565
0.8543157978089659
0.9888578999126325
1.0129890922787164
1.007912668686165
1.4340510663677264
1.3093802899725209
0.9971212029738993
0.9809758059092989
1.8375788697182107
1.1762061304345572
1.007801721650767
1.260661093880852
0.97309052314197
0.9931800896028206
1.8922431779673352
2.309473430900308
1.0789609962667326
1.107005305750522
0.9677500328733628
1.0238923332826793
1.3171838084011458
1.0278102534521425
1.0084887961693416
0.9878696470566534
2.1638026379213686
0.9780979744599888
1.083965554569743
0.9773823114813585
0.9823259644743679
0.9707585539709759
2.3595772825426007
1.0218206437310695
1.0823424732271008
1.198792094975373
0.9861084278737786
0.9658657840980702
1.0055157424472072
0.9901588601561274
1.2435243569230443
0.9824105151929962
0.990882493205729
1.1158912957515001
0.9833076161166618
2.3308431476685705
1.000053702212963
0.9489541976535826
1.007088816110836
1.016181798314397
0.9997810130672797
1.3254041178120086
1.1507886685056639
2.026320394064732
0.9889217148253138
0.9958777676838817
1.0050725724096417
0.9894501499168408
1.0058709726675528
1.0083453538933427
1.0563804010483513
0.9782803550103566
2.5433574248922963
1.4982165366693427
1.0135881358952696
1.005492629651299
0.9962646115779171
1.0120091857935198
1.0199199900685427
1.0773530596596406
1.0840394190573255
1.357031534818288
1.2413480081325665
1.1357775705630606
2.1167119826248824
2.011871245662371
1.10311657137692
1.0130837916265398
0.9966703026474997
0.9937996492913269
1.1819505408518807
1.4938418151732225
1.891544283816596
1.5944588794424073
0.9868584576436719
1.167272633735737
0.9960349008543552
0.9397406294262469
0.9998328769159921
2.2747670985095096
2.308384627930775
2.472309910784457
1.4968605202894796
2.907857750909889
1.03386692662866
1.5321094354329443
0.9911824710933231
0.9984144455776693
0.9299020277560012
0.9988325897469906
1.0530065663937025
2.648413321423988
0.9948629973646796
1.011452020237811
0.9388096498413219
0.9810731663094187
1.5508830157425402
2.4523076485181585
0.9932788931986971
1.283679270047898
0.998268122225769
3.1072829691095376
1.0066244926787298
1.4081533839564422
1.0176726788561166
2.2682824685592156
1.0143342878668105
1.0126901978437295
0.993706544586734
1.1978216510178905
0.9841394527065969
1.0058801775905413
1.1115562809070068
0.9963977059545551
0.9813362578537964
1.0119956216987676
1.0821750774976333
0.9888041863950717
0.9837420997137988
0.8695224369210804
1.0081126433716954
0.9764731869599204
0.9149329984019365
0.9769056800662369
0.964984373065509
0.6499889497935806
0.9644484629081653
1.0201840885891573
0.9996214546840243
0.9367380239592819
0.6636549777450282
0.8295011157571734
1.0054878651843981
0.9582932721381193
0.8578667846090886
0.7959681376429126
0.9366333522299501
1.0175724780860806
0.9164290538089003
0.7677649230659808
0.9756714872430801
1.0146818495036578
0.9409547972762075
0.5787626248073272
0.830965392297449
0.9278183844815738
0.9303304398701399
0.853426365874788
0.8135413314009182
0.8957140213556227
1.0037794351815614
0.9070994528919115
0.8297430415003857
0.8488026936899813
0.9654013824365398
0.890656671785143
0.9328638503378475
0.9444031186112395
1.0205192169869717
0.9354379925943199
0.9936835995292526
1.0192050878866872
1.2021391856382846
1.2885514999775205
1.0315412665168735
1.0101958445765815
0.9434606943017927
0.988936779741133
0.99635951788342
1.1221141699342847
0.9812024471451193
1.0746497847965528
1.005653649883625
0.9942894712423188
1.00765887684287
0.8629572893728715
1.017970064554059
1.39088621112604
0.9717712346412773
0.9776965910294982
1.044618731535733
1.3470592990672823
0.9940549509856569
0.7009186078593579
1.0648001313210225
0.7691654172168683
1.0495944649931706
0.7459193416583784
1.0745426912132001
1.327802626093277
0.5871013048649378
1.4367105642208398
0.8530216245043425
0.9397216184258582
0.8579719985200276
0.7959029229423831
0.8495973987160454
0.8829348472962517
0.8797060332572396
0.5533188054399638
0.7542264935329043
0.8041988529910713
0.6766549661169174
0.44233429570049393
0.6775804319462165
0.7146202051881521
0.7616352256647998
0.355544866378571
0.39609800772931525
0.40839047891124103
0.9147746974283782
0.3925151372168084
0.2606177911823869
0.5665289984590319
0.42327619593702775
0.7622771680694383
0.4855146816188111
0.4451121070383102
1.0046937414219765
0.8431735587460207
0.42228035000055103
0.8324605785860002
0.4108323633165061
1.0359050753712733
0.5234546582445668
0.8088073713410828
0.49659199297524487
0.6848435526495125
0.5754354243970888
0.3378291231506756
0.4275128398479785
0.36201388372932897
0.9730803111326239
0.9563334424507791
0.4236224185322786
0.7608081132579018
0.5874294145180765
0.512629292583661
1.2481457703019805
0.7393221493439855
0.827430459369016
0.7678510849529089
2.6053606691783937
1.0491272879747577
1.4412149335900053
0.5433470179535405
0.8634408693791049
0.803710597907894
0.8430400166194156
0.6585674229769879
1.219469262657902
1.7046856790219251
1.7074315300112188
0.9699776320509959
1.2896804056910256
2.0181550168946396
1.8051539442719031
0.9706801113933136
1.9838804000147316
2.612163957792149
1.6594049225426302
1.2037658869399561
1.197436222236242
1.6374667273577204
1.811847521750738
0.9716464828889972
1.1887036955269623
0.9744601629936541
1.6864434008647844
0.8302128735479701
0.8049068411191277
0.7378218452889534
0.9013050550746031
0.9919178581119016
0.584522876801947
0.831561844819688
0.9374471320400743
0.9903569622190336
0.9282403636728256
1.0226828132234844
0.9058032998379741
1.4020521263843453
0.9823527198652082
0.9936403589725481
0.9176540197019515
0.9860227925853646
0.896283632043618
1.0751851448662313
0.9719718998132438
99999
2.4200017431394882
2.3697755725500356
1.866972177172253
3.469921668066295
2.717958347634093
1.8928613287140412
1.9001610268201252
1.8047129050613766
1.288172529340042
1.0658017188141806
2.27961459401083
1.104849130481041
1.1104243656047192
1.3366935943706837
0.9667512666219256
0.9536510720796607
1.050779632941111
1.4669631521855415
2.6640740925275486
1.1883698575518231
0.9715773180579504
0.9834541424568111
1.2884897216627116
3.2582067025310004
1.183530572155359
1.0174527928709751
0.940430053945964
0.9749434507682779
0.9928917862200576
1.0335287022025352
3.227230824118489
1.2469394599030854
1.1696107009551848
0.9009641451856505
0.9646818650672143
1.0079669083305733
0.9859139877158815
1.161756792285627
1.6332893525468712
2.9641671054395715
1.1585903985143944
0.9725699504661318
0.9597303147409982
0.8029028770142298
0.987015741184508
0.9591663735289973
1.0114444558603566
1.04650480120505
3.809133778253172
0.7794619366859181
0.9734466473891452
1.1396935960474779
0.9909186202956852
0.9562826575912321
0.9459575430183031
0.9547756382149647
0.9858416648189998
0.933748145247146
1.532049520241184
2.6147989697576124
3.9461552000399207
0.7475882423920646
0.9532537805847695
0.9530978794411404
0.9775861085519661
0.8764386722400457
0.9596026311768471
0.9891278545483791
0.9037773835427023
1.1808581850231363
1.5178550446182417
1.512495709345267
3.395286528426181
0.897998433601927
1.0060000634447062
1.0735102930169182
0.9905498402767013
0.9553705252228955
0.9490333510935038
1.0275364301514465
0.9552659439619915
1.5679854114196825
1.3747914936620642
1.3816225905576212
0.8025652654362148
0.9685559245769428
0.9908207414775997
1.0486552420039197
0.9580465131295128
0.9908554366791994
0.9668287710449304
0.9898040249548364
1.097083045114156
1.2475435856418302
1.2020912806057353
1.5783426612735083
3.515651476864473
0.9474375571538824
0.6757666283127206
0.8233006909032355
0.18024867658846286
1.095272006823945
0.891365622804905
0.9295783425909978
0.9594944256057979
0.895438529376227
1.031509788846833
1.0372789028897094
1.0222141016731883
1.1627049494296413
1.2194327983578348
1.2551923636168036
0.9207070016867188
3.844057577791977
1.0765018240137094
0.4183705704753844
1.0118388174738748
0.23144406890965047
0.8105340209040015
0.7926330954391227
0.8448204277889262
0.9721362112313673
0.9860148660273474
0.9279420538525506
1.0139852818685533
0.9016461254840578
0.9408069248961106
0.825345660355343
1.1839229832833558
2.6089798735878453
1.1912758085809718
1.0114627516783103
0.8240748445316555
1.0852542950910706
0.45806040636762896
0.8467450858333194
4.141113594929237
0.9977188779114278
0.9722719886169073
0.9987539326014905
0.9547901576210633
0.8881045301981899
0.8566650606912956
0.9995084996394471
0.7820354556676127
1.199759728388571
0.9071897911252819
0.949295753333247
0.7673515388180407
0.9463586314406527
0.7204063503450773
0.8932902263563904
4.608294816852533
4.843096391490472
3.360115717222491
0.9846237917068625
1.0065132421154712
0.7826984691588271
0.9016967789387417
0.9044702917190584
1.0244762025341945
0.9321364870823049
0.9778576928565046
0.9032632465652094
0.9376588880002427
1.0512392240580994
4.521428242105837
0.8667170438218021
1.2341627386639094
0.8577901134934007
0.8005538004394188
0.8397378463560875
0.8508508431814092
0.8810684706500185
7.740527409368163
1.786266389373419
3.9747208162540573
0.9332664239622563
0.8645679665880368
0.8293919747264227
0.9846284426671703
0.9497316450282097
1.0087581141871924
0.9405387232769852
0.9343362255432531
0.8240992673548997
0.9186042488881908
0.8793765237301779
4.321355802262821
3.9262591891831327
3.9930260422439106
0.9290442993216319
0.8236429413628353
0.9465429419269906
0.7074675574363505
0.8880559380807751
0.7712217660951998
0.8712557007538692
1.7293989283628288
2.2781003928444554
1.9634364436700376
2.896892161078825
0.7919962085668977
0.9442402926555074
0.9795117315975941
1.0356256248097977
1.688152226667891
0.8861442929558332
1.0206980417303329
0.9489929377370663
0.9447687465399965
0.925074392781968
0.9279803426482385
4.324765954965256
3.3035750803571755
2.979899111842391
2.825732713188648
0.8408614749861207
0.9042854606450935
0.8732980503730855
1.0371546782166463
0.741782884130438
0.921830025496991
0.8824964818162231
1.5954531258890405
1.163535963690838
1.6252259249152925
0.8761954275000153
0.967003105809111
0.9957718570205224
0.7430524505418197
1.0943493960983415
0.8809985483072094
0.8653654088713995
1.0676980971219028
0.9134727492701206
0.9308097466270853
3.697203783203222
2.1398440324627286
1.731431746763996
2.833761477609371
3.078957888685879
0.8692760255322938
0.8784107287723788
0.8847848375787793
0.8009158275411448
1.059054900198403
0.7917112904165026
0.9538302933084291
0.7493658189876617
1.0263330117703813
0.8003843969260329
1.186169969172644
2.01111445362131
1.01160758950057
0.9627944777022356
0.9813159632342574
1.3485707828832483
0.8529252745240141
1.1431570720109296
0.877608043250814
0.9023788975604609
1.1442775468621227
2.897893612878913
1.6010814248779832
2.812233888561473
0.9760000781446454
1.8076087624495483
1.8374809909590104
0.9023529806587303
0.867665924244478
0.896417303200629
1.084223759672826
0.821887170246151
0.7525578875882538
0.5770655323876009
0.8061516770299769
1.0746024349669714
0.989031393897739
0.9352192211517145
0.7662917461689763
0.8267534027956537
0.7501625300090503
1.4666887481146405
0.8656705680843635
0.8549523780953983
1.9481742996847242
1.2976936969139305
1.1385769088187772
2.4452761816728255
1.189846868313764
0.8099158328396384
0.8888415099086059
1.0042794284460148
0.8955143995208448
0.7548995992149008
1.0712740985673326
0.7424202073122562
0.9766417283303134
0.6475213851485369
0.77425059796456
1.050242819798584
0.9908124162043601
0.9984241137297671
0.8527977753986153
0.7143057427783873
1.0062299924997962
0.9140508492344269
0.8702083917161789
0.9883735388504279
0.9805600286954875
0.8809056121340606
0.9741040856748051
1.2398298988579606
0.8448069120534184
2.4886018271540973
2.662093770101776
0.9070375830221117
0.8534177243667778
1.0940751721026467
1.0433581697964576
1.0433846813716248
0.8593361796499356
1.0449266207303167
0.8442450401156975
0.8472871838573188
0.9328988990567186
0.8846733617009893
0.9159762566417176
0.8406182091615864
0.9202470338951377
0.8680686101227235
0.8231587944338713
1.4483057645350952
1.838649211628188
1.427931505290646
0.9289616673333794
0.8328630450454013
0.8657889984832161
1.0217425540934524
0.8890102149535454
1.0742487331911799
0.28291564778761746
1.1838627568536768
1.0626929247059287
0.964913912335066
1.1059964151940829
0.8762119973642404
0.7609730245374439
1.0652519046430253
0.864449830796498
0.8078928417837102
0.7768565514790675
0.6931925756903208
0.9847367916192684
0.7602376791457334
0.9881231234633218
1.0653177094344597
1.0203261917763646
0.9204035254892019
0.7958796563803417
0.9928705404144944
0.8745661212674672
0.9514831911202791
0.8424849689029392
0.8533229205017854
1.9016153308264419
2.6944356488061727
1.499026961088928
0.8962206255998497
0.9440314575510327
0.9176745633399848
0.8799207131659946
0.927386197088514
0.8789718855911508
0.9127468894086704
0.9086029958153958
0.31802769216636506
0.43201717337526707
0.7579339377839965
0.5906646992456103
0.8855636640857029
1.0799964831020434
0.9870255092238689
0.9582711174307482
1.4976085964408643
0.9695232378479136
0.8266160612297621
0.9303888194913961
0.8538871402195026
0.8413263429602602
1.1636971455611307
0.932731622142217
0.7896069332672935
0.7134250904019142
0.8955667051482997
0.8746151278777061
0.791404282470255
1.2609381786863076
0.8569431698321621
0.815753025348085
0.8977017462700925
0.8624326754210767
0.8534241203296906
0.8625758126156857
0.8058048474802114
0.873028091130416
1.5826003862237317
0.9378665360096794
1.3510794545129854
0.9885935717466138
0.94509808656714
0.8261737905519724
0.8671675505477672
0.8770695470165795
0.8538522273694258
0.8894099925388824
0.9621883284796385
1.6187232333728065
0.3053915892007558
0.2759248736235635
0.6549259411425636
0.4545263372815566
0.8643045038049966
0.9783136935435954
0.9119810973013482
0.8879130880890926
0.806088652337562
0.9572203777220071
0.9471101889323318
0.8921712834651724
0.8320106876046074
0.9483686845071229
0.8879469641624516
0.8265913049661265
0.925542765843288
0.885045521527537
0.8665131282311855
0.7289478832095215
0.765812612621778
1.0676575701991229
0.9445709519069336
0.7326694439515311
0.9842806411881825
0.8496592702483257
0.94651740023068
0.9868582305459485
0.8612610078534486
0.9263187251591883
1.0264743423019782
0.8439491398318019
0.9062458249945735
0.843577015000156
0.8448349981198435
0.8672177217014475
0.8631573832155859
2.032359043283569
1.543872911789157
1.3077343315954375
2.6934815517050614
1.9983014417076153
0.9539596412584608
0.8685066734800061
0.9002773975703239
0.9039605911827495
1.0327963969033924
0.9463581463820171
0.6796634504051875
1.044317518451192
0.7082881181096166
0.5092451386105381
0.8935245263877389
0.8857277774788034
0.8778995937354567
1.016728417520411
0.8793885240463944
0.8797915493056587
0.9216296886177038
0.8262602958383661
0.941473711116431
0.8342390280780903
0.8484298510466971
0.8935299434863688
0.8723589897665753
0.9977559274655464
0.8160098778179178
0.7498768364031454
0.8408618342360833
1.0285554657429952
0.9683132178495869
1.03164789043437
0.9967987289307716
0.9579013646388731
0.9375289887578481
0.9956578353700356
0.886839951745788
0.8550672441013435
0.939072694137619
0.863683096181397
0.8710222943068556
0.8346387378549358
0.8643050221457335
0.8740376251806631
0.8779044024839585
0.7968904912693843
0.7562968000494893
0.796029836744904
1.407512111863022
1.141934594453745
1.4026322014280532
1.2467048345605674
1.0312452006931825
0.8854841937746485
0.8705140948320438
0.8478671067407324
0.9273770262174051
0.6343028503642368
0.4771208246865643
0.4998783534741969
0.7642197308232691
0.8003636498284664
0.6368672767328682
0.7221388229670536
0.8791807360020069
0.6697856571244515
0.8946569488101672
0.9059491926493104
0.8750904506076972
0.9556453787252738
0.7766164576009029
1.2651430052180757
0.8835022374659289
0.8788526695072543
0.899013730868281
1.1370993091451815
0.8320266937417239
0.8932424643671351
0.8601540197789082
0.8306390179526433
0.8760475123440277
0.8634039890685808
1.0088130406365259
0.8257738653133153
0.8003438845953713
0.7247796106826863
0.8304700626419071
0.845643721374434
0.9165909666763042
0.849742808895169
0.9206106420246939
0.8671217167912251
0.7596001324716098
0.8667521928848302
0.7963731895909886
0.9163632804715893
0.9812547503375899
0.8629144339186715
0.8724381195618182
0.8296198672601316
0.8591050417599311
0.8512378915023703
0.877549908792347
0.9275767133870001
0.7976238245757713
0.7736246516655296
0.9169296799115125
0.9224349143893346
1.2109799743963374
0.8840111414979873
0.8976721911998777
0.9396994566186792
0.9156820948866601
0.8727377477997121
0.8812517950880143
0.8701080882132999
0.9220511977088407
0.28410901720628434
0.2387376169522558
0.6993973364286145
0.5594361836677536
0.9096178361373837
1.0197981649987924
0.7980743472620407
1.150983548520002
0.7439619664815229
1.0829452488953968
0.6764681274403735
0.9778106741455427
0.867463693563566
0.8833137338097927
0.8767306075958152
0.9727271387287845
0.8520166962245149
0.8390261716212751
0.8648567206890859
0.8859667645539027
0.8084329364634043
0.8915182796418862
1.1624667623809386
0.8835605801721181
0.8176278977906755
0.8651960023757833
0.8900868601614328
0.7883777905780615
0.8641372250556191
0.8755007453036486
0.8586097722395383
0.627452029689763
1.037624768716162
1.0391349024254566
0.9909379795167659
1.0032873581916606
0.7851394567395751
0.7978706766905804
0.8785847857429292
0.8200487901536767
0.8098588304254534
0.8557771370636322
0.866578564066905
0.8412198608157786
0.8609219519913969
0.8428217064823127
0.8477964664867476
0.844398251779595
1.0987011942219012
0.9415924890540988
0.8300889424123895
0.8044426767217324
0.9542702494605622
0.7119932789742499
1.0508509115891107
0.787649905403318
0.9038077288490427
0.8471510873622845
0.8871531734326769
0.8987900473110974
0.8972996065784901
0.9203487798782237
0.9744700663258407
0.2712191537856363
0.5988813135777601
0.8054973304012478
0.8328983026915343
1.1467976772343258
0.669140285927665
0.9839686301368707
0.8087762224975266
0.8825117867554783
0.9380693296287651
0.8632017415027615
0.8284444780740873
0.8443840743671471
0.8693728140789412
0.8757534101213055
0.8541440192443184
0.9643924260440325
1.2234822485401893
0.8108039511912689
0.8766882873049744
0.9397978621660854
0.948608391991167
0.8727462669055329
0.8447487370310914
0.8056503372850434
0.9838424886374693
0.8948159563501809
0.9985629840146587
0.9787818440746995
1.00081005343609
1.0466608052310198
0.9839291824652003
0.7752287024407544
0.9955539299257954
0.8306694374603033
0.8206178086867755
0.7865750322124991
0.8817022795972977
0.9153214526182489
0.8422005708378508
0.8455360948806306
0.8492398388062817
0.8588299125801104
0.8624317917297811
0.8113441022997824
0.7924435578119408
1.1727118641984913
0.9039216147210587
0.8971500343277329
0.8593359365886808
1.0575156605793374
0.8523410494771166
1.2482440640417949
1.1222863289231548
0.924601638095333
0.9040899903775113
0.8466451030065364
0.8992517725084255
0.886743621809333
0.9684053445234774
0.3912850101431116
0.49414561707377463
0.7838509904733456
0.8558731070574226
0.812981524983888
1.0584691381259237
0.7336767425851457
0.9007097787457508
0.8187190107934973
0.9053695140512642
0.8222946161450881
0.8343485229245869
0.8827985127639182
0.8447479932147288
1.0302817328728493
0.8916391923935719
0.9005048149148026
0.8635606622619288
1.0429380377436468
0.9073528783101978
0.9113822262498652
0.9635738718973852
0.8710445114724501
0.7987882745591235
0.978963057699465
0.9151271280237526
0.8328606782309055
0.9802770393610328
0.9580454353206171
0.9697124721009227
0.9664235790842614
1.1339428504516593
0.9602964259705894
0.8532563817722267
0.7726371208451769
0.790586799361909
0.9610019586524641
0.7511317471544243
1.2001868378405476
0.8019728902671874
0.6585273294192008
0.8296458664301478
0.8516343214384903
0.8731898140124666
0.8775726665950211
0.7261266614254619
0.7969465092696699
1.200171868169419
1.007387770784998
0.8920443458522629
0.8592073908258028
0.8675016888875293
0.9266392515257316
0.8806288419172519
1.1523779886405598
0.7528687282622006
0.9079055557064938
0.8785422585063419
0.8975868827161932
0.8959979661032491
0.8942089015090369
0.9061837215993235
1.6251293568918388
1.3250641687915714
0.5726621221125426
0.6252640824053733
0.6362725806551796
0.8314935436898928
0.7336461169736399
1.1928033324441494
0.7872915937293503
0.8386282252714972
0.9501109500914557
0.8716232831520155
0.8445089676573179
0.7396902691490712
0.6435950856902115
0.7011771288700397
0.8486784946388667
0.9937285376888053
0.9183249195623542
0.8899267572543068
0.9288698257761507
0.904680684087602
0.9034355863326685
0.9342488093888082
0.9399538054591481
0.8839893271974582
0.7785273366161002
0.855449043236893
1.0492772424881676
0.9571829480556608
0.9335967889628175
0.9033565667642559
0.9164436722393241
1.004253746780413
0.9751939938291093
1.2675216800411315
1.0404756755514093
0.8451029801660881
0.899936227967076
0.8653326330293805
0.8104439121971777
1.0522563728697285
0.919851182872378
0.8089385390531799
0.7854131051414931
0.8586398394915473
0.8685835232510816
0.8213118310311546
0.8534092733637102
0.7439171113434122
1.2689720000252844
1.1398985035193467
0.9064336732895725
0.7425809842297594
0.8908630495986689
0.8506451216064798
0.8772714559778415
1.4669487819382339
1.0818976599061465
0.953621094833098
0.8816481260491178
0.8667405957698884
0.8709978878640409
1.042785760598541
0.9371684256397526
0.8750681951967081
0.886382713193179
0.9236614298689771
4.798086008902602
1.2985596589929491
0.7456801797556274
0.6502691810996734
0.40692800931681433
0.9158055461575682
1.27183951392982
0.9479695993409109
0.9367076977362436
0.732611203401863
0.9491263355205563
0.9283683820928057
0.884110379298892
0.8928851385082822
0.5099081703033235
0.6607520658382636
0.7468958028151343
1.1104387819149397
0.8585019983449917
1.0128909928853014
0.7972103664284879
0.8964069507028055
0.8750751262961255
0.8866684534096376
0.89732876888408
0.9027684869844796
1.0119049642226663
1.0499589316827886
1.3692504378595531
0.7948724051553184
0.8661938956093903
0.7899144359314485
0.943574736722958
0.9520599422605381
0.9685882862609497
0.9156984563966943
0.9953106246279547
0.9925630980654497
1.1402630065889208
0.9108193447813839
0.9885550029086614
1.0514385925039045
0.9440915356125936
0.8683498618743539
0.8830322620032538
0.9194824703418388
1.034752121179882
1.0147093674498793
0.9370916167353678
0.9167178010830287
0.7393439426759947
0.989693440200293
0.8415547767066222
0.7819471529201129
0.6520619327260766
1.076917975885007
1.0927165975327728
0.8981377775361827
1.0265047925531507
0.858286036141826
0.8147704109595492
0.8747123113984759
2.228243020920819
1.3489355557470069
0.9760926576934585
0.7732993864699018
1.16756905069982
0.8979984017286597
0.8316065167268191
0.9135056621102317
0.9215888319501157
0.9035570769236534
0.9653004864974496
0.8889727107315671
0.9223253200457572
18.192535416967836
3.0135106494985058
0.8490692710331441
0.8404426939636582
1.1779743325867886
0.34611067883082824
0.5508838778006434
0.9865153771983219
0.8525149870715483
0.8484358867816202
0.7645037947096194
1.2111549398369674
0.8262305073681815
0.8191334101223514
0.7565352312375165
0.49829924558850536
1.122626852654389
0.895875089187849
0.9032037776840904
0.9002304029326541
0.8826738407348748
0.9009723456003241
0.8965440078978116
0.8877231048966903
0.8902979765969823
0.983519470948097
0.896889446867798
0.8728438886212823
0.8582704916811069
0.9947594312474466
0.9981873154265111
0.9193972579867605
0.8963269151057428
0.9585631590821251
0.9374481545500231
0.982688501241833
1.0288420349552192
0.8764141398376073
0.8656882895154564
0.9061522813913203
0.9543486558755925
0.9679504506323281
0.8740858252540238
0.9553967313733844
0.9587237605090541
0.9624286553427418
0.9312866498073735
0.9084461443765256
0.8674262000106332
1.1602153311454155
1.0437488142318743
0.670295668852441
1.151240824723235
0.8012030403367854
1.0221928325169998
0.8526323934391076
0.8811646612926736
0.9711427903048567
0.8827349857245695
1.3697935210165382
0.9400187372038931
0.9821683514047908
0.9789646470259337
1.1217959749059518
1.0151689397103423
0.9420662301661127
0.9080752587103843
0.7234194794120967
0.891706422642734
0.9179030477395855
0.89629263070036
0.9182350935987084
0.8788057039675448
0.9192695411392602
3.436529746770759
1.162187686893486
0.7111041943203633
0.694557723589772
0.9140789356701068
0.9276001930153436
0.954692874031066
0.876201330374533
0.8036085310319483
1.0371458845915251
0.9861844407295944
0.7053021387579005
1.0979448025118843
0.8896796857208699
0.8918036116914159
0.897382405597209
0.8891401053768444
0.8954500600614638
0.995185873068046
0.9700418717494584
0.8775814434574553
0.8850636345182342
0.8455846652951212
0.7448831453061866
0.8836235420586185
1.022418433605935
0.917687494502318
0.9609960565151855
0.8680339311657868
1.0331654013607243
0.955929440877284
0.9626284433337119
0.9562480576838978
0.8377711500547709
0.9968278444576145
0.9787497284712401
0.8877239039771448
0.8688214183319913
0.9647746376494027
0.953454812845094
0.964570080849856
0.9754581920557795
0.9703474526783898
0.9405166470789502
1.037360263130732
0.9549543958678792
0.9794343055775722
0.9588438171573621
0.7451458619623234
0.8335605734386459
0.7974497788547281
0.9883501852400137
0.8354171816111384
0.9797585590600743
0.9881147771925685
1.0280177814772566
1.0564684432535627
0.8763305074823046
1.0658071174170487
1.2740068975225358
1.2314464367806095
1.0785220551248362
0.8973163755104022
0.8320066978901195
0.9203238715429779
0.8784747235770533
0.8964924631179083
0.8893222947381658
0.8762454311307617
0.9260304061768903
0.9894746604709465
1.1614222332723638
0.6211224638216606
1.0275141524886033
0.9932009103828271
0.8383628031889937
0.8795953836207233
0.8873488068103033
0.8872069287036846
0.9828731987358384
1.2984195295458403
0.87402294722627
0.621725313005796
0.7703141702347622
1.0490123181682993
0.8964297159828024
0.8774820520075014
0.8900550416417847
0.8931097028104541
0.8956687333067049
0.945524261285799
0.8072350720697682
0.8814589987131597
0.8788288250394473
0.9332701485396374
0.8129682260776956
0.9075021693961469
0.8565554658858322
0.8723805477325823
0.8894505357445026
1.0296568255803116
0.9546469659325628
0.9913753662073654
1.093357217091674
0.9563837621323988
0.8699131737880619
1.0115768185100167
0.9733348872874326
0.9887340197606516
0.9458681339004114
0.961869757830774
0.960391963624694
0.9744103295249872
0.9625606274152465
1.0051126891125428
1.0293863013240778
0.9687934677437746
0.9813263878821031
0.9569752614230129
0.7198570181943263
0.7809325484656058
0.9950480124655925
1.0944316585588738
0.9523268387362278
1.0830087635003443
0.9344411948669346
1.0983449224316286
1.0884541245593238
0.9819064221184518
1.0814140310919622
0.7955133359238902
1.1705603031971556
1.5563280147213125
1.0345515476211635
0.6853308742811773
0.7799183284812515
0.9042841687303003
0.9064332826013813
0.9046458800639077
0.8952077913289015
0.9356952563077757
0.7996519412835368
0.972858221397487
5.928481816824971
1.0030345430296626
0.5245227635992767
1.2231298946255507
1.6750582490784671
0.9031992160720932
0.9817074380525088
0.9963732549412481
0.8637791535150103
0.8757512326880377
0.8330581695249577
1.2019687051223535
0.856499379648796
1.2322850724386676
0.879357196401391
0.8890890876279187
0.8873045531849185
0.89484833301473
0.8945520922047301
0.9337262399735953
0.9599542951052028
0.8605279408770294
0.9213157368267979
0.9356780694342948
0.9047646819006702
0.9077579450518045
0.800522890096987
0.8096078825793664
0.8749224062007578
1.0596944784633155
0.8118745694345098
0.9368762568753431
0.9571591015768823
0.9947557354318879
0.9817169805340283
0.8013264667748252
0.9639767427355955
0.9498754632622768
0.9930027305383998
1.0149848844960154
0.9203007780144304
0.9480211898042981
0.935440314483455
1.0017773387151214
0.954869232449039
0.9538661428030116
0.9777948349838339
0.5624318685666756
0.9473374432096827
1.0031170204674935
0.9600157074239617
1.0160491680043546
0.8876668412944758
0.9241153957448006
0.7188483684712195
1.009914270835837
0.8939065208046985
1.0231779166496298
0.8196141347426269
1.5587575870909247
1.2845532442540026
1.0258663340382923
0.9178206767136033
0.9046712355353732
0.9099746829537055
0.9049002948784167
0.9374092263876218
0.88667130999633
0.9013093950653212
0.9957105629477515
0.7262025594396455
0.9228430754398765
5.407838291040097
6.723687374814141
1.0001536009206335
0.685521404536587
0.8660444098378963
1.1835564225691464
0.8268536534740853
0.9708249646959876
0.9005110121069074
0.8586401641339204
0.9442285686634856
1.2418017858225887
0.9757079437498348
0.6136060518398989
1.0028719019245371
1.1190772493681747
0.890708271669633
0.9047070182292988
0.9037764390151086
0.9331644690115685
0.8683534404126297
0.8783083184185365
0.8281375806962812
0.9334015472968993
0.9438632885804416
0.9746217095915422
1.1821332642005153
0.9833885135713805
1.0480856270467969
0.8631432951271732
0.6509964567358613
0.9647779029115747
0.9830064657784802
0.8619877279159087
1.0510710072955831
0.939858361656567
0.9573095462262224
0.9519639928102552
0.9247396785988602
0.9137014722431834
0.9207506398824105
0.9129764799035728
1.0279401306369618
0.9522517581459337
0.9479350753285266
0.8528108112885271
0.5459240788776618
0.8243100933915914
1.0657123416145216
0.970720794141738
0.9560565385287527
0.9292436177650054
0.947263303684961
0.972250524577792
0.8571988036559944
0.8131407968866635
1.146882920051242
0.9642653679105655
0.9843959689659388
0.8731068244636867
0.9162821746233732
1.1667038291206184
0.9552347850266627
1.4005227175759798
0.8021067336294497
0.7068309616871732
0.9211883542498227
0.8970346472945951
0.9008521036758
1.0368240298528566
0.9215245867067675
0.9475380906237763
1.3417229321531297
1.1117431386111856
0.8171391646525358
3.288853240745165
3.374029240971714
0.6244100258747375
1.1926460046475773
1.7339976104367203
1.015027852649725
1.255041454912915
0.9074742338357166
0.9749430859848761
0.8635293057622128
0.8065554994379475
0.843005652387914
1.0414076163897614
0.7117750459149984
0.6078242867827032
1.272466690861954
1.163176039924736
0.8978054721667159
0.8802774407742351
0.8822206399868996
0.9401342555219564
0.8571907536834296
1.583736211485454
0.9442265567534925
0.9085726245053486
0.9179842058962386
0.951771849766691
1.0811875943239921
0.8744076663492801
0.9333748469312175
0.8158681307429011
0.8859612976093079
0.9170674837623668
0.9553275714691105
0.9725750732637145
0.9973342818222253
0.8719295527686303
0.947629256221273
0.9231874550324218
0.9109952074906577
0.844365502453974
0.9219648122919807
0.9303128669268075
0.9622775967616655
0.921808878380494
0.9388427638413355
0.9626581079654396
0.9222893388839135
0.9587817009564901
0.9270987019513895
0.9740540268142223
0.9750227016506056
0.9667248416493616
0.8524596681052983
0.9588406815342829
0.9559739428072737
0.9548698898555051
0.9369880534355243
0.9056367010737622
0.9283575214410121
0.945864675295591
1.0969064911237156
1.0010379298089984
0.9714307998491412
0.8879768009499414
0.7865863402537349
0.818928344237361
0.6889995958271382
1.1500560870120573
1.1940378679345172
0.8549535776376039
0.7694614644644309
0.9014069614573924
0.8816405161302248
0.8525800844920518
1.0212128376457528
0.9070239702820172
0.884266144578616
1.144946734999981
3.220744795573004
3.407169986615631
1.255066308059883
2.6017441929786753
0.9464321704574508
0.6381235735455794
0.671623327345509
1.3083802867974013
1.064159403563764
0.9867091637991977
1.099324044215664
1.016027632891267
0.7254590285572313
0.7959865401690146
0.8459848994042689
0.918653993612243
0.6934313693193205
0.5685628864355777
0.5558484839345802
1.2552850759137497
1.264425952809702
0.913680413652305
0.8941329395214256
0.9442733828288563
0.9124058882030823
0.9914357012562548
0.9063256906987147
1.0169069080609738
0.948667373947539
0.9596006924153839
0.9237982243123863
0.9508266882628499
0.8343210683933668
0.7983059808091225
0.8868964245906674
0.7317151860694805
0.9218693969710735
0.7306637298620979
0.8953237359743902
0.9480682954600606
0.9578599051686113
0.9414634783735034
1.0308653650994986
1.0090039280498995
0.982856793413633
1.0199223330006015
1.0378164065348023
0.9437125931484898
0.928270147374196
0.9044047703933623
0.9436250018941977
0.9459134352126577
0.8768763156411162
0.9053863007802633
0.9456901100756383
0.9295811937903155
0.6311515503033963
0.9997156271659531
0.7210135824895874
0.9153965164192436
0.9494794750219806
0.9711858070203927
0.9468501640132113
0.9535547215945147
1.0338426445627773
1.0227875727900027
0.9926533893534111
0.8475594275950799
1.1430615781044031
0.8088908440431569
0.8070818560933802
0.8463347521401918
0.9002092881904744
0.8105451505099487
0.714711856516693
1.1236777883325464
0.9360753680974562
1.0567403095811267
0.8986791378724617
0.8609535719922784
0.8893123435695569
0.9022146827705633
0.975529226502678
0.7255350828725693
0.8319844285800676
0.8840175402366591
0.9131350923983494
4.311790039545815
1.9090398678436353
0.8602375798622712
0.7195278544147373
0.7884580443214996
0.7341075788384096
0.7277120667585959
1.0926488231954379
1.044357001328149
0.8269102994303448
1.0036976608792354
0.9112446269822578
0.7045804316573806
1.1308271035046333
1.077072541925061
0.7377024337376651
0.8064742293419349
0.8769445024196681
0.9206106794858057
0.7723275496694363
0.790277453601656
0.9206115443913679
0.8745002415025728
0.8981239694207526
0.9851433726164367
0.8741308915210295
0.967452138949391
0.9442235775430312
0.9420219441810133
0.9614654968685283
0.9560785814436291
0.9492388859500361
0.8639427873340958
0.9843989992735434
0.8198335711052465
0.7965938091677812
0.9659807356809412
0.8758896694044376
0.7863677271417723
0.9525855027648312
0.9742415414163181
0.9293423824456355
0.9448809896599671
0.9222220788134231
0.9417157367144987
0.9408805239109406
0.9349655848869523
0.9566495575987071
0.9463218222703661
0.9252740593754886
0.9529378099345366
0.9665887858027357
0.9193686992921495
0.9373207408310522
0.9323152786933987
0.9546673704731186
0.9351360293946319
0.6598494625832593
1.2308215997063796
0.5022358464178375
1.0650971786695766
0.9467327930412534
0.967026185865636
0.9607765388295919
0.9542256194864055
0.9774998781862428
0.9706276771254356
1.0338469895780862
0.8387045986119811
0.7694041795849161
0.8689744620496792
1.0654742899631584
0.8722625276239482
0.8978669136269269
1.0459018063032457
0.8723913032610745
0.8614897413024021
0.8481053451808204
0.9170914497568041
1.1682509711953994
0.8589060637129085
0.9780450096333108
0.9543039750061528
0.8976587187295887
0.8273349261705235
0.8620114814331156
0.8543135088007515
0.9571376842516021
0.8644266592489214
0.9409232721777643
3.933692199045638
3.539027839324401
4.666645402002828
1.8989504878220873
0.823378922942246
0.8102722988605998
1.1307841198224744
0.8576233201056092
1.3707462682122797
0.8853674812356785
0.8867022089584337
0.8775611760848258
1.021787661721988
0.756632903068831
1.0929877733473208
0.8852460652850963
0.9011383550375245
0.8340109959143717
0.9859537637654837
0.9767197870505222
0.8289471073103167
0.9821347745385371
0.9611835663286864
0.96762801788346
0.9462977171194019
0.9313199558533696
0.9370754599029895
0.9627684307210794
0.8727243178327834
0.6885747509051027
0.990500682729433
0.8406216169558305
0.9361971749241456
1.1228833957408269
0.7901052861694033
0.9604813193475142
0.9968722307216544
0.9201395012155695
0.9378628120292299
0.9046567612906246
0.9406171413483285
0.943959916705234
0.9411550720426601
0.9394877810303969
0.9365274915604417
0.9422299670276688
0.9269300926469128
0.9754145867243956
0.9783833115773508
0.9295425711106433
0.9635002147015518
0.9218738199584862
0.8814567939391867
0.44025518271838193
1.3173850046020106
0.6241349357985462
0.6857657314378548
0.8144604966918266
0.9664404518590585
0.9789415439361657
0.9837137040839631
0.9797259455364595
0.7639634874870546
0.9024638048713969
1.0038942979061225
1.1789456344294347
0.760522932357974
0.9039720741863587
1.0759108733245808
0.9757122127265867
1.0461410642128832
0.8669928837926228
0.9834380260247443
0.9564091094329285
0.9846293903102001
0.7936319613553237
0.9154145420993384
0.8801916946509516
0.8663828803656682
0.8896959968714974
0.8934697134004835
1.0437013669762942
0.8753961698771399
0.8750103147210578
3.6843962593716295
0.8317916554985266
0.9435983359947072
0.8664256482877253
0.9420481966762666
3.3921979665984066
0.8959966913337293
0.8633382205281889
0.8893161097798598
0.7812872057302219
0.7534493883430419
0.8380060119244847
0.8902589267536053
0.9316118686041968
0.9022623991272496
1.1481704418180276
0.959479402013842
0.857937637027477
0.9572885819168706
0.9674622711582351
0.9349556120881002
0.9285109216679919
0.9427850457758397
0.9217083761722487
0.9766017255311968
0.8476822088465042
0.7714825400329083
0.7664957540981732
0.855859429583641
0.7512858999443814
0.9714259122649113
1.037876144705989
0.9498278360586115
0.970148725100247
0.9399099899374969
0.954295251232092
0.9531174471238938
0.9586082772156096
0.9427880184167025
0.9575416639165946
0.9383607860983488
0.9450278265903298
0.9502429380337809
0.8923399613671373
0.9599596651187793
0.9411593955980851
0.9024366692618444
0.8992821445787685
0.8934660758393762
0.7580459296325991
0.9781593328805587
0.6299739865459434
0.5199450277066285
0.9147492753466007
0.9557790719179958
0.9810720238866457
0.9462597787689573
0.9632170775186559
0.8609411242442758
0.9853778302289827
0.9922592728343306
0.9155975186872506
0.9307642961961708
0.9598717793111031
1.0365812635675475
0.8317773821534648
0.8868918662604257
0.97691413378746
0.9587280316945268
0.8884215015629449
0.8638760839262176
0.8428608134636281
1.0017368590596871
0.9049207134163278
0.8962870102292171
0.945346077438224
0.9156773343535272
3.9468976232557833
1.9160185229859883
0.7813956484441936
1.2430476700488313
0.7525828945908994
3.3271247054676882
0.9015982022079394
0.886521046771561
0.9022686229174286
1.1278614304126016
0.9820622693016696
0.8843075007443715
0.949317595253583
0.9553041351416635
1.1224560411991333
0.8971625245331275
1.1967138005495561
0.729290130670864
1.225135704200672
0.9166710831595226
0.9570309089082548
0.9669123294083357
0.8977341844755659
0.9453597313804126
0.9398963490203893
0.9427834894414492
1.010878992832389
0.8665482803087504
0.7904078719630002
0.6821774347989781
0.9250189786884571
1.0597861065388616
0.7674610183050645
1.025535561843964
0.8445706899212446
0.9532544309509612
0.9625186998796181
0.9507665007474689
0.9452784697593404
0.9312711862693634
0.9414135538494024
0.9487194301809013
0.9412877401011583
0.9309938715065685
0.9496738022821358
0.9762643673102132
0.8970403563425161
1.0598996236087543
0.7741258470768569
0.9090638539290111
0.8870398234230349
0.9777134044248404
0.6901956354386009
0.7315565162674125
0.9521247285051723
0.958802200848693
0.9502944468712018
0.9573839100916217
0.9408829332091836
0.8586429714008829
1.089299293869603
0.9450440053899584
0.9849960740057745
0.9636113644358878
0.8486165811314863
0.8804479890346881
0.9054295540947053
0.8939118461962755
0.7201165243636604
1.0317880526138652
0.8687693286880428
0.8991627356890713
0.767392346529688
0.9365623620327954
0.9204124457351973
0.8573662767412695
0.85581958204988
0.8758568128337526
8.670368015655276
2.138190553648978
1.2830368279936832
1.0140162128197099
2.142019596145826
0.9467529700073852
0.8984394138264371
0.9025697644728308
0.9482412577752563
0.8836719117224703
0.9038688284320736
0.9302383610434036
0.9720366467338029
0.986693058175875
1.08292458034604
0.8638191132293147
0.9785710627216433
0.9003405193230892
0.8140859597520794
1.142447923279914
0.9548842231511245
0.9601961415243945
0.9218367649075286
0.9445448636329309
0.9392239686712666
0.9577884699008722
0.9767748448555161
0.9665714356774102
0.9926312998587322
0.8935195674171699
0.9904382163272338
0.9742630267503286
0.952535069446263
0.9841820060642195
0.9511740661757528
0.8862276355123045
0.9511386267750571
0.9475387785933772
0.9360519263259677
0.9484777530825101
0.9497356263116392
0.942109503529825
0.9818205753687985
0.9763007408606355
0.8650620418205193
0.9682640031552717
0.771333945814354
0.8994706129750376
0.8806727353981891
0.9052944494323192
1.087554387279598
0.7477017798840504
0.872915648114268
0.9806745781714225
0.9390183642243709
1.0932795387697318
0.9731576523106918
0.980717126249439
0.9788337482625172
1.0873676004971087
0.9545877074582291
0.9609829885987219
0.9575837243537486
0.6928960501055386
0.8864262061219083
0.9026762412367229
0.9108155915347628
0.9056230475991678
1.0491822932695312
0.8916977955491504
0.9737911204811649
0.7481638294010081
1.146069666163529
0.9766805704049949
0.9884896048598034
0.7354692560610961
1.022435932339982
4.4449169863250475
1.8476879427584003
2.376177840734791
1.43782503963061
0.792797030976586
0.902540896595309
0.940806134226507
1.0046956987208906
0.9237838645324
0.7501271973379882
1.006336600612103
0.8541628944981142
1.1954664874604684
0.7668974182027989
1.0521229035376893
0.8779640746975653
0.9109173953376247
0.8000071624316935
1.2019738452583255
0.9268149513076893
0.9639929137707173
0.9551199744438835
0.9577067481072398
0.9931224633446312
0.9433572893092507
0.9435718361835751
0.899101757055986
0.8987489530882703
0.9621400559346461
0.9680963906590705
0.8863350802462725
0.9179896096222124
0.8489246152705414
0.9649464998486121
0.9551569339554947
0.9566257659349775
1.0151707093030002
0.9313485178259606
0.8786885327369484
0.9021571713313569
0.9257769982089247
0.7493581598750858
1.0633213386036398
0.972054163023085
0.5368164716847548
0.9957938015895668
1.0945394552317984
0.9379204380493265
0.9693554349950387
0.914212868681346
0.9478938006949951
0.9893540305705172
1.1868451491460807
0.9623760682484334
0.9571613950817885
0.8489466305296469
0.7181533087166346
0.9046788196278728
0.8947326175537853
0.8894949721954346
0.9505122898956878
1.0102400820462591
0.8312530098361555
0.9427098657625952
1.0727332210027098
0.8899070967977727
0.9723772129076579
1.000929679867839
0.9888471282859216
0.9348107003301462
6.909635920599777
4.441030467422972
3.5506317911468734
1.4067025063883365
0.8774168186163435
0.825930762164259
0.8470975823822976
0.9214291381991885
1.0266296330654643
0.9892389666144545
0.7991518106402371
0.9823424518533973
0.8000116937583506
1.146752531246204
0.9121626521122901
0.8368551954848972
1.1075035992435234
0.8937396116256233
0.8361914626546683
1.3463109367364368
0.9936267963943125
0.9112579617053139
0.9508713522813913
0.9584242035627758
0.9097469844684455
0.9530133551949849
0.940893800818094
0.952547027905574
1.003940867635028
0.8919726974100931
1.2141395677955573
0.8722374110163715
0.9201488065669317
0.5782276115988496
1.104386989560137
1.0807858564438197
0.9055903324800108
0.8000879495260556
0.9419447709431965
1.1288290602554085
1.1539522576939323
0.9541837218859797
0.9068595899215619
0.9682945213881438
1.0758831214344056
1.0211435586292306
1.1223192557236077
0.9193186546639118
0.9497465052738777
0.5012115564327241
0.5859588720902397
0.8998795609930359
0.8852929171050846
0.984830081696344
1.0464329433633814
0.9769254326920123
1.0997184948281784
0.8317886224607702
0.9627704750515391
0.6873922402174768
0.9607856828366298
0.959745939428227
1.5032376207708176
6.89802080052312
0.8790648677288629
0.838814720395802
0.8819207699444889
0.9405417617838308
0.8823056732935834
0.7887685378351956
0.9876064949373107
0.8831574154408103
0.9649248649692641
0.981959560451067
0.9892259445769876
0.908803857660665
0.8841337774863233
1.1003749437074188
1.4175096322870082
1.291432899572857
1.0362777440784274
0.9394261832566354
0.9416678342979085
0.954767079439453
0.9581824328520161
0.9310277345077209
0.9427845482831525
0.8882678680492846
0.8286813479124899
0.9021512848281475
0.5240999061261717
0.5472224831865201
0.8483779713345402
1.0984567217046985
1.084374652776541
1.0577467627365489
0.9613237191758462
0.9696344812633464
0.956646608460989
1.2261595720165264
1.1294817504243004
0.9859481774899193
1.1535485235981453
0.9355306498723275
0.43345950580077086
0.6033799816644233
0.8712092153631581
0.899072088051779
0.9083791778957079
0.950413133726176
0.984045077368257
0.8389433635204971
1.1015245507423557
0.894989669949286
0.7643121327640628
0.8707474659417112
0.9867992284687683
0.6289761435162274
0.9576340919344726
2.200038250945834
0.9788298786673051
0.7154686403830741
0.9014216926581096
0.8404686576205173
0.810871979816566
0.8820796599436146
1.1648762905823535
0.9661969855166106
0.9358869734641287
0.8684198123218
0.8750054079535932
0.9304261556004173
0.8916665271733003
0.6606146152639594
1.0103025293807368
1.6586787113118175
1.1136525796990375
0.9576874865282762
0.9155202437302569
0.9351075537633137
0.9807375308088216
0.9614442798247627
0.44818727669186126
0.5638950196657648
0.8749201722046701
0.8922861772926032
0.9691794798828183
1.0599853983228305
1.210726752233456
0.9662018483675799
0.955219058803497
1.0010292169202608
1.196331617923244
1.2355230542206999
0.9951100078311648
0.6627905854764276
0.9611892170156765
0.4299136932430313
0.8715438003368852
0.8885486055537821
0.8819936651344334
0.9519144409034511
0.9564802517653054
1.0399414208062874
0.8760879779201295
0.9887320982503247
0.9708906705332954
0.9101857530629908
1.0328579102540936
0.9184900765870779
0.6333361693338551
0.8962268194749914
0.8504592236588492
0.8243764712576623
1.1402169013840397
0.9458461654627401
1.0149761981459857
0.8549067398449807
0.9624342876367646
0.9453741169688206
0.8974352192201331
1.2630987385338737
2.458237483012185
1.216983709590823
0.935424458989136
0.9536749097434185
0.9837793668959144
0.8014613894213567
0.36698532540140066
1.0412256371276676
0.8528638350314681
1.1159036237112823
1.116641608492806
0.9401271111145321
0.9499356707003977
1.058775181728577
0.9768651466573363
0.9720092938849946
1.0663454766168388
0.5318493813814857
0.5762395656984477
0.7887700100529722
0.8928442646652367
0.9131123697012816
0.9586896794343053
0.9662668906044614
1.0057257989257373
0.8786376549519934
0.9679087234530864
0.7994235757533693
1.1025193414632777
1.0475367898618617
0.7164198194662649
0.9079612767788442
0.9388197174430057
0.6848172057040938
0.8384877086160081
1.0244167401126
1.0294658334823865
0.8401188992360149
0.9854820941451632
0.8763384178642012
1.1171719858908222
0.918363192548346
0.9395668191724467
3.5774527784171175
1.6032082857013965
0.9332233946869631
0.9389994229055996
0.9654204542097895
0.9002996728760234
0.8125886405704326
0.9705451211931426
1.196934442356545
0.8445436634431058
1.0245969730820366
0.7417529207379924
0.9103540576046192
1.185043487968758
1.0259053853091111
0.677795637951761
0.8676023671205092
0.40969140572215323
0.9930952390744976
0.5979756150156463
0.7017865434988688
0.8945908359250443
0.8781374833401524
0.881238545589423
0.8951511637759088
0.975416076390648
0.9882036611040937
1.0640816826259587
1.2472658600505493
0.754053665421504
0.9831377664399933
0.9814146786349479
1.064205563919846
0.8118367811949364
0.8950968566356712
1.00651338042799
0.9666744188861652
0.8759666843729519
0.8408929471227572
0.9538746713187989
1.0496507312364043
1.6283428700630005
4.667149688629827
2.007792860840698
0.9556426206122483
0.9083847693481081
0.9033705164040774
0.8155251294938244
1.1361936238436139
1.0386219812479565
0.9474974858799864
1.1924471984103306
0.9532295834062955
1.0615088770471879
0.8201614575826734
0.8144629465998111
0.9046361858241142
0.8490166301116628
0.7924023664494465
0.7597825301167461
0.9000387781920538
0.9291489489329204
0.8981146531331611
0.9742674214202295
0.8572588818560214
1.2974230282585177
1.3520163414558564
1.351485289674745
0.8741754552629001
0.9601320003279007
0.8997251527934735
0.8832019323500121
0.962782482272405
0.9414213835644687
1.315540744360119
5.751956159180391
2.70324332048544
1.0390873924258408
1.0915828423867417
0.8947323933132643
1.0528878743681807
1.146046795492869
1.0351180787813568
0.8873106120083443
0.7975091888156551
0.8245006169008131
0.9315137545890523
0.9328124025996516
0.9353244433142253
0.9108264981249024
0.8110139960727369
0.9784385339885713
0.9009469692512375
0.9679076467363271
0.8927282787417005
1.680776906664672
0.9226480340597978
0.7961756286951106
8.206373579932109
1.033917454081751
1.1354079152110315
0.6849957416333785
1.0784529501862394
1.1139396810419615
0.8684317286877097
0.9512496527810702
1.0303581318269883
0.8588323892498502
0.7885348881271239
0.9770491326226436
0.8733225331117297
0.8541802038474026
0.8615040755325517
0.9579031791238584
0.7201584522308101
0.9569633197028398
0.9678511281416963
0.8506231998018372
0.8823510878884749
0.7805051956974336
0.8778230144733841
0.7189638999407697
0.7603191144162191
0.9713530358965554
0.8974618830713186
0.9267902508479381
0.9052262182695304
0.6784818481088932
1.0200198125448616
0.903490182850903
0.8753307685437755
0.7217234525062626
1.1111323322225881
0.9801490617015501
0.8852921144155959
1.0567940766921398
0.9255966695327511
0.8761677067656388
0.8306924830742248
0.7754567320787352
0.9630537652204756
0.9903285100979767
1.078976772370314
0.9436415297632031
1.068860300969628
1.083874950256003
0.7961229840054523
0.8646460739244854
0.8121890495626717
1.2016367910874288
0.8911249397422296
1.1287004901365933
0.9826451181430017
0.759371841823968
0.7475615740666367
0.8852856226172582
0.8966800462682168
0.3632190671535308
2.722281649220519
2.9225718257627897
0.8793494272436714
0.8023204485697017
1.046445569599013
0.8204832278290506
1.0908976156282024
0.9124878963676438
0.5388478968197807
3.489893054163985
2.731465039312952
0.6353588712057343
0.7753095681491594
0.6384845492867323
0.8109174598284651
0.8192247942119795
0.9728775397902963
0.8064314218098158
4.4726974508617126
2.3986657770324458
0.7529381435421513
1.0127997153905532
1.0562043917723793
0.9099654201921661
2.7618368368834045
1.2232102173384292
0.8483937244795491
1.084334263628872
5.295657120958194
0.8078976277735946
0.8893798161886862
0.8662092860611627
3.665762247291
1.3453775496630256
0.9587558047355933
0.8777212334237162
3.187649687182156
0.9781269718568543
0.9875374308723194
0.7114296409066131
1.410802750607998
0.7352536995221617
1.1429765245933128
0.7905621688848217
3.7384010384490964
1.0039342275019878
0.8109984745381559
0.9893180697328786
0.8418575415547436
4.18252808788219
1.6226381722143481
1.017603515455197
1.061445264765122
0.7474714833883154
4.6404624341369685
0.9392531660967817
1.0099637059114734
0.9461748068333243
3.548888635080905
1.0771040565838599
1.1346861726146618
0.9840096996689086
4.086880352713073
1.3326442097026394
0.9207280995275582
1.0750041194897115
2.716617765488026
1.5174341910263052
0.8792365454190277
4.147289610035916
0.7427612682674845
6.172641534320371
1.5715756588469592
1.0226117899453089
4.700237896335685
2.625335215538364
1.1279937639967135
3.961570188715083
1.2622922581313867
4.848295237873078
1.7020597129238635
3.1952112750394925
3.670919609420299
1.7264129118816178
1.0292197198326292
2.1549814877233002
1.004337917452661
1.2894836089854707
0.908770071698973
1.903600638154045
4.054942117663814
0.6554086594689781
1.6538892122687994
0.7707456867528835
1.3060179637619265
1.0977441483624533
0.8823972803189012
0.769223329043339
1.413551743789557
0.8104795689229619
1.1253143870166682
1.3116322754821366
1.4496805517286422
1.2291291081640796
1.1183060040942332
1.0374128308079575
0.6885940340233869
0.9107963134630718
0.673387594032479
0.7935833829961818
1.6383025591577234
1.7083997679322953
1.8827451497653056
2.0129835656332333
1.548738710996026
2.5510318915389805
1.9850282628172131
1.7044708315802446
2.231332634394468
2.252662923380385
1.7743760182512216
2.563039208757901
2.6514170150944323
1.635055361402926
0.5038209875554495
0.43449116024305756
0.5168124770132705
1.0907632302041155
1.0604027519599528
1.475923852433041
0.8185797281780698
0.7157095124496016
0.7124448956444709
1.2015114304948127
0.8278510785212158
1.051788712578997
1.2525215368598601
0.9935155997839621
1.3678755705177166
0.8312571646863486
0.7556512524084998
1.2376095688351436
0.9289534366876079
0.8997611897745004
1.0465245226220192
1.0087663311162758
0.7500619189121802
1.9420705428481404
1.3403862346253022
0.796291862263199
0.7761282341677251
0.9337239072719348
0.7886039519776951
1.1790557410504876
0.8969441075164705
1.2463387914691286
0.8504049767987868
0.7502876817811087
0.93878188810033
1.0377800733003748
1.5556771037718322
1.4069850987668893
0.7578065430422593
0.8435520709766542
0.9713173217529752
1.1186880057450672
1.6434521748603197
1.1137934039549764
0.8886268642084714
1.1887191083948772
0.9164268194009202
0.6959769674064928
0.8988784273740674
0.7801867937756293
1.0057410236968596
1.0141488502216922
0.8708900644208122
1.0796584823625557
0.7525056688054708
1.2775411063259807
1.060999854068666
0.8015104965147475
0.8058347619874955
0.9542125648357213
0.882941720618004
0.8815452928085262
1.2383782236399574
0.9502951950789957
0.9892724018395582
1.0162844611083204
0.8569737469680656
0.8421056851157677
0.9859215369517262
0.9056290161309205
0.7700678249112085
0.9615383421902982
0.9989963290736981
1.4691119424367252
0.9348858561337839
0.9910208623462898
1.0193764707710413
1.1523175853290222
0.9660784181549883
0.8905301763503882
0.9690469713179273
0.9007364857415058
0.9025477003456794
1.1409110482137834
0.8957692307163285
0.9886171343593511
0.918642908099544
0.7377678750911156
1.316260117843699
1.068491777565124
1.0006946053977204
0.8903249454863176
0.7858485960691515
0.8615596342772233
0.8134335110036048
1.0620362261151226
1.2279473265847243
0.8932085991805369
1.0456328419237944
0.8019392439917087
0.9058174989208403
0.8273714659349318
0.9519325703055622
1.0471149724546018
1.0311275151190182
0.9618875958046391
0.9706024876429544
0.8760693634305244
1.2383081971798167
0.6788722856107121
0.9175342937561844
0.7880329740663066
1.1042589100909925
0.9220006632585815
1.2123936439882985
1.0209544965046553
0.891683079800632
1.0353024474193309
0.822487118104284
0.9549955533304672
0.8681514046251362
1.0563416754244295
0.7788792243232863
0.9020339927900535
0.9273039131618547
0.8711299606309068
0.841845444549734
0.9266160100893293
0.8033335288164205
0.9254008487223755
0.9489925292596837
0.8963522845536375
1.0390986810770562
0.8499358744136903
0.9687853715156834
0.8750231682930051
1.0151096889112399
0.7213605623552283
0.5708113531143436
0.8806928502324309
1.1445625620490596
1.0325913690651263
0.8494898200993014
0.8756260249452646
0.93718402444648
0.9420605662583544
0.9377374234265752
0.9637269204578413
1.053105851808238
0.8720953187328342
1.086924497238997
0.7857291335503919
0.95502795951135
0.7556557791517531
0.976536585093828
0.8832276322294701
0.9178315037667041
0.8474753642893555
0.8607390578319672
0.859006411145175
0.8301402110584842
0.945970017594901
1.0560341073933273
0.9036655054915815
0.7476929511263882
1.0441915278762643
0.907560043546631
1.086817037062015
0.6894719622291431
0.8543221000126566
0.9229170073704721
0.8266611194063808
1.0129751900911033
0.9249942647483246
0.909604290860191
0.9632112752330065
0.9895408384112553
1.0496983148759287
1.0437732026093642
0.893330457531025
1.041262789177921
0.8903196368146485
0.5438578139427861
0.9232115168700934
0.9016877042476608
0.902403701790632
0.8627829737010838
0.8346451120399119
0.7601749488813659
0.8907137344977463
0.8202399015419048
0.7639683485747731
0.8161471249024416
1.1183383353868126
0.9503947284403335
0.8631822537924272
1.080640725028039
1.0622078397314305
0.6495037020617112
0.2971418302539714
1.1369285843234722
0.9750683708688342
0.8745473418296351
0.9710644772783286
0.7199967557341795
0.9323935153047828
1.0190610597068115
0.95350658532454
1.0580151450807056
0.8802492257702357
0.9060914195056222
0.8667232554474895
0.4385166542910205
0.9036898002625421
0.9116749324314012
0.9087851778334803
0.9135863201844988
0.909756040450665
0.9828102808733421
0.8335372341702282
0.912463935677499
0.8823389640912286
0.8660160635392523
0.8034671386721782
0.865888571248431
1.1007946945824716
0.8670619419942632
1.1150230449568652
1.0185539658451166
1.0590541565376383
0.6376871186983987
0.5751380698748415
0.9290742892840088
1.1318432672620038
0.9864170738402577
0.9154128695420835
0.9101881883708652
0.8094083762256421
0.9490994280396255
0.9053977388486949
0.9347766023306939
1.0119133784988503
0.9724639026449553
0.8995098551039822
0.8926998826600979
0.7353020925671256
0.4404550522564241
0.9144327477150218
0.9089336927915637
0.881148383727872
0.9638019136399886
0.9496875717849274
0.9422808819029467
0.9042951565116549
0.9139617222414301
0.905967788163521
0.9119502682383639
0.8965170617100516
0.9289225526460625
0.8260067633505171
0.7984148665991236
1.0240597919803458
0.7909558633283865
0.9051345140607804
0.9609373174406552
0.7015454358820412
0.6501071964924348
0.927578844859605
1.1612219346520598
0.8995377710896295
1.0075752220104919
0.9711279544818812
0.9184978938171751
0.9237052485696532
0.8870236600540484
0.9638171067993442
0.9180922691596491
0.9292459673866448
0.9201980527159556
1.0250430253383016
0.44022409835477794
0.8816146539676568
0.9175774322588472
0.8978542811692807
0.8846182767274442
0.8849197622242728
0.8648669164946565
1.128379709487914
0.969786382201562
0.8558255205164398
0.9059391272424068
0.9098764714976562
0.8895774125418535
0.893067657397265
0.918389923048085
0.8599819645526411
0.7817108774683514
0.8628480652152826
1.0180386962576171
0.853328730450221
1.090597214216834
0.9549260475892971
0.8769384751118781
0.9284325569459179
0.6912920049720211
0.8815520561809221
0.9449690696180715
0.9082448303466031
0.9303508548025053
0.9753880753428392
0.9379482741686449
0.95074340437392
0.8514989439524554
0.85874290673919
0.8609427511549765
0.8826317135217563
1.002100937483217
0.41160974322295857
0.7064795080753523
0.9281249491371932
0.9097829462516768
0.8772431967508634
0.9171850409194138
0.864712708455984
0.9789798880906405
0.8860792903070436
0.8990811374922641
0.855837222656023
0.9619949160364687
0.8781236199322384
0.9081554011095205
0.9150584598249275
0.9033088108906556
0.8958514020523829
0.9404906658503962
0.9532693958208289
0.846037120475535
0.9024550318634372
0.9299146597393848
0.7426602082626643
0.8923538708091021
0.9490457687796663
0.9004961527608432
0.8190243903029406
0.9090444971480638
0.958852352214366
0.8424532153632598
0.8692399566976677
0.9228133286281035
0.928271297608755
0.9159723153401215
0.9680841937569284
0.39686169452863496
0.7382375215827063
0.9107047284270775
0.915993970009349
0.8872165225563392
0.9814451722028961
0.8112371663588127
0.8683339908208584
0.9763770593086816
0.8992510587342003
0.8911277867131313
0.9127498365747064
0.9085599788204781
0.9097454129971492
0.7915896685717061
0.8740558584184606
0.9136320992429787
0.907246254734525
0.928344217673815
0.21690573141948985
0.811792464571668
0.7892727238400936
0.7555761794088078
0.9389503384574454
0.8890837895784119
0.9201872865260433
0.945112631183784
0.9418334508392534
1.0138584704810116
0.9341781874283898
0.8733162044304532
1.007236538636469
0.4573909074038887
0.7908357826398497
0.9141955231399187
0.9096271566406327
0.9767230893190731
0.8920910803795953
1.0025043210441682
0.9700456751598129
0.9611975990551476
0.9454765743676501
0.8570654546234012
0.8875268047570435
0.8984134087821571
0.892521884918852
0.8992086436487715
1.1215934760141495
0.9444956630986583
1.009145943466974
0.8915552094245075
0.8777970485257537
0.9052597736611555
0.9179174755170919
0.22850039396955232
0.9253936902859242
0.9973826318019158
0.6644949184949182
0.9203201225571764
0.9499617273808743
0.9557276872118083
0.9616792054567797
0.9111807219233369
0.939225194328489
0.9899037889035645
0.8701740309735841
1.0227519226264754
0.5342679571673901
0.8805955119201266
0.898624452843177
1.0026743207081303
0.8718423278879638
0.9235427287370012
0.9145714413186276
0.9306966815842233
0.9880112120298542
0.8372881964228629
0.9220991623304664
0.8968917739732585
0.9001034886580092
0.900638124840207
0.914319508408635
1.01192143570352
0.9567902142305199
0.9455015093377965
0.9190622704401304
0.9020075115410989
0.8741347586753064
0.7439429258328748
0.9163779391936048
0.26688537064406337
0.8746868573899518
1.1882674869746428
0.8596424637881119
0.9125895824019498
0.8661989174507276
0.9846134656413185
1.0191217815385731
0.9379801631947049
0.9292240338678838
0.8902162428782767
0.8368940602219243
0.9032324992341456
1.1832400256947406
0.6898365280385544
0.36906931319619835
0.8929354576382408
0.9129093303454208
1.0402007055384974
1.0003814067756653
0.9249576687628714
0.8487601769919175
0.8759767666597453
0.9088893173105921
0.9650064157790201
0.7957234477531108
1.0052740452086537
0.9267474795899855
0.924784741967827
0.8911166007422665
0.85262461251841
0.9214948193689924
0.9747107720369463
0.9700694954069873
0.9053798545167874
0.7677082919133716
0.8930517764637025
0.8942848750403807
0.8813518143564759
0.8181511454876885
0.6757539205061447
0.9485085309889602
0.9976993474530035
0.9391368167184426
0.9365785100103007
0.8376737500996286
0.9297215886467912
0.9120691896109967
0.9457066061757966
0.9571755493304227
0.9810332953331662
0.8634231836537394
0.9647102574727896
0.9552689375103697
0.9129020207809885
0.5415250416138773
0.19612574008991707
0.9023533081394763
0.9019668644510188
0.8887563210198528
0.9712037729245637
0.8717180809781694
0.8851438049514911
0.9203687282138138
0.880758070025497
0.9261562713769735
0.8459466814133683
0.8957201133068952
0.9046608360211967
0.9399109821316889
0.9535239523148957
0.9087070705331802
0.9085742364286293
0.9233683671614732
0.840606603469202
0.953955096794686
0.9178442986163465
0.8953146179842094
0.9034580021828071
0.9028212078440061
0.8648372934932945
0.6707244352023465
0.7011732986751338
0.9700878753814554
0.7987778642930246
1.0318990136065906
0.9168938530154167
0.9620568973491838
0.9010847021802961
0.8357685324727946
0.942390315001252
0.6425558778401907
0.9377903390351588
0.8970699718317621
0.9656196485675216
0.9373118184868595
0.8974496098261047
0.3183403397628685
0.9206948129119752
0.9052294322296872
0.9101503347483278
0.7995052958679162
0.9395038002646081
0.8281588409658998
0.8744404464302401
0.9164301066691433
0.8691507247485205
0.9609549770046849
0.8759479743260731
0.907421143919568
0.9240083780620325
0.9378190628415601
0.9573509916943949
0.9570906529470308
0.9018688726260444
0.9631209229219659
0.8608842539436764
0.8872293059783839
1.0208433484348003
0.9033198418082107
0.9082694082683401
0.898060589533767
0.8791561504847095
0.8720530517177466
0.803179824381065
0.9523626902772456
1.0059930029919415
0.8998263081784539
0.9038828962681558
0.9773391843396393
0.8434119912782653
0.95627671187345
0.9314153034909199
0.8413731376734577
0.9132029013141906
0.9820889499626224
0.9413614799823519
0.8845147039280886
0.9146882162863033
0.25602319862275585
0.9754705148080459
0.9011597963971771
0.8769053469270282
0.9683734948870198
0.9517857048791211
0.9471579128900077
1.0437610308814522
0.824556875663222
0.9531348897534249
0.8578217327004994
0.9094648002256389
0.8775664392093175
0.8852366411307292
0.96339064936901
1.061011616243919
1.0595248799535506
0.8821057219876995
0.9007632231597197
0.8852860967904467
0.9309326209362397
0.9208452513275445
0.8997447008939412
0.9129548580725848
0.9189092718913917
0.9746639398734923
0.896465391212691
0.9127063170012469
0.9070373632125124
0.8730651926499731
0.909883888064572
0.8801729905083489
0.918843648809295
0.8736169445576657
0.894625113233876
0.9306156919533549
0.9757056939845866
0.9592193443629998
0.8425564555807419
0.8021415671889547
0.8742669005803364
1.0940532687779987
0.8588762348594253
0.8855171099747318
0.9712881824173415
0.5305706886198993
0.17017239515825988
0.9029903437323664
0.8782975113885994
0.8151432612285832
0.941006015382006
0.9238946411811457
0.8814088697107735
0.9330798029372467
0.9514156204059118
0.8184549695329993
0.7609670015762222
0.8345480906716953
1.0140553094756501
0.9295626725188749
0.9609150680829616
0.8929512673245361
1.0003882724293014
0.9599522820896417
0.8883151553389854
0.9385286938977961
0.8823493194941696
0.983204156855287
0.9124508828929201
0.9907459908085353
0.9198012045890102
0.9054904861396003
0.9059326021745854
0.8957853746330773
0.8454480860292272
0.9500507831969213
0.8432302668154139
0.23403345550669535
0.8390361921819031
0.896317461839631
0.865177671228191
0.9129490764726683
0.9353492005337806
0.9555786122066005
0.8565877595296876
0.8417871322647217
1.1592408197211903
0.8631439794860448
1.0212649121685902
1.0147447666978608
1.1073152465664162
0.667586182235863
0.2985472595476613
0.8773548808483117
0.9236937001878675
0.9379555857222049
0.9779140184902108
0.9566253662608826
0.9416356791290489
0.9345442203067044
0.9551411590630893
0.8548981631830143
0.9295025664905564
0.987242316472246
0.8904973731944498
0.8860050882587217
0.8941717186333218
0.8910279247642292
0.8969172241974829
1.087114658518399
0.88242547483497
0.9002696295689613
0.8998718141017488
0.9216373310521956
0.9360816328077731
0.8927687390717326
0.9844514555735029
0.8352102930370606
0.9824032608687935
0.8961375289248111
0.9041882755993086
0.8443180803423936
0.8712147132600969
0.8851827521512725
0.9854038360849642
0.888371154030313
0.8736152963897956
0.8039291134384787
0.9624494266164502
1.0969239791561618
0.9050713632919659
1.1542533406404394
1.1608525582001787
0.9677224997195946
0.7948737797756664
0.7265054228782937
1.1260785260846686
0.9015348815062826
0.5914062121755471
0.5603145622129984
0.855532656999703
0.8065892044763945
0.9123855685681675
0.9577470397946108
0.8956486698946399
0.8905111847786308
0.9005646506459194
0.7625326455053215
0.9244091037660369
0.8468168759735989
0.8876764599983021
0.8919813040550808
0.9123596387367018
0.8765338233426789
0.8703924468839177
0.8948707921624383
1.0009439873608814
0.9687222273498615
0.9142053366069025
0.876232138795162
0.9293985312435881
0.8968872829171991
0.9450520041233776
0.7929926494697057
0.9051873926632511
0.9304120911905936
0.8797863939602557
0.9323359537287186
0.8431930591634477
0.8475585750470124
0.9512977555705869
0.8585448444037977
0.9867350076217131
0.8683288995051602
0.8889862008069253
0.8923773398381081
0.8944281379056787
1.0219400949873318
1.0487381099920259
0.8330428793563982
0.7942170762589187
0.9998648077514076
0.9394150766284086
1.362479326163982
0.6296998489698362
0.8389507550597674
0.8215623413921682
0.5445919547407557
0.1831610020442918
0.9228408733798767
0.9396767450707861
0.9139222911464294
0.9453760293244703
0.889559084987235
0.8044873885255097
0.8659957686517481
0.9736977050283837
0.8190710394881289
0.854618238878247
0.873194233142633
0.8769950712234912
0.88235163670977
0.8871959187105752
0.893938925988381
0.9312573230709275
0.9179146117622687
0.906079436841295
0.8723883386513271
0.8825980865668647
0.9512620690441472
0.963227391312173
0.9535477102198722
0.9295527173642937
0.8077870367218598
0.9586185052784997
0.9412390042646773
0.937011863529727
0.7826358580640467
0.8152728636865071
0.9571153556227402
0.8614036557471085
0.9993766103129149
0.9024720691098577
0.9396050794093511
1.1913130536959529
0.7344940341364378
0.7785278784147783
0.8180752160115302
1.2237182867025598
0.7916147587718682
2.435406186341016
0.7515071294085603
0.8819924737290686
0.2370351651865686
0.879102298795964
0.8811713873600217
0.9318494196872017
0.8733934283807443
1.001413387929535
0.8835199056523882
0.7514648384739041
0.9382853308764463
0.8918826302031269
0.8808236265674279
0.8853364531303971
0.8895461539349242
0.879858912496419
0.8898308281172124
1.02445538927192
0.9228385613969754
0.896617691714664
0.806604296280901
0.876988452321438
0.9024441345916141
0.876904943875713
0.9700964838009012
0.9468371209488001
0.9200221041447177
0.9214841008834488
0.8413356076785256
0.9876636733342737
0.9008249252141023
0.9543179744739521
0.8788545156081045
0.8878590332288576
0.8805880619236196
0.8900580391178098
0.8949565410143578
0.8809780951043705
1.1140932488945159
0.9522463590649941
1.784748671517225
0.7999872046979936
0.7342677388152116
0.7863191505370921
1.305074642796296
0.5686052994060209
0.25931145065425487
0.23689157480428097
0.8992358958642395
0.8874937349885327
0.890098348268867
0.9405036839361441
0.9169981220568689
0.8814054171809861
0.9615473630865462
0.8518490274364514
0.8457332750271991
0.915732986980883
0.8785565351687538
0.8797823024065698
0.8822992641660223
0.8953165230214282
0.8948097264432974
0.997295750382636
0.89065248730912
0.901102097472494
0.8826359808593051
0.8781477336256218
0.9002500506966078
0.9161296851291819
0.8918714635601919
0.9596782740507944
0.9333476483106508
0.9476009812797296
0.8556708731302957
0.9615804982266519
1.028753951950949
0.8802907635174593
0.9774183900793116
0.8581849671435481
0.880831199079444
0.9113583262155992
0.8958254604706379
1.2741359167643584
0.9768751838818401
0.828868991491262
0.9470262144295867
0.7317180170996691
0.9351441382408393
0.2485129595604132
0.6273694198762289
0.8870295232183992
0.8907457282085217
0.87948013792571
0.893890072912698
0.8886356674954972
0.8888691279798725
0.87561994545662
0.864838559633071
0.8005451579739393
0.8879913969420118
0.8838392540533431
0.885441030202369
0.8776781552685214
0.8786977169528462
0.8805904172308561
0.8890977727033175
0.9422616910667128
0.9252586773066201
0.9754582381595639
0.8765923973407758
0.8704881815471921
0.8872999846635935
0.8951693671981107
0.8856110359310486
0.8428278694159632
0.9239701048718016
0.9570382560905966
0.8987250335432208
0.8852482137846759
0.7995416193005054
0.952971407050587
0.891174493982765
0.6705511800281884
0.8499817110841272
0.863705843392287
0.8627586905645395
0.9145808266187634
1.343001020902241
1.1356080636915697
0.8161018983045665
1.0771856087191307
0.861884795777945
0.3827209061797228
0.8094957986811882
0.398140267756367
0.8843027603094517
0.8894501979111281
0.8878033352937893
0.9463969144087705
0.9016575212033432
0.8767234714493749
0.9590314261057337
0.8729938998427441
0.9475211558672373
0.8832245441588774
0.8933234178711442
0.8859019451796547
0.881187761113926
0.8888515140724979
0.8843143737487054
0.8871147262307533
0.8865203819428218
0.8933494323071564
0.9193483815580265
0.867242004569906
0.8998386275648146
0.9067178323857734
0.8761938298897437
0.8838860063293263
0.8768489755307927
0.8856387429668336
0.9116433077113564
0.9268936116513409
0.8879413452111243
0.9114462599440786
0.8803778384556717
0.8445909823542818
1.025154861694369
0.9257549293569379
0.8616874662752768
0.8994222834524083
0.8824538282508326
0.895136405094676
0.887509560412064
0.8355585419078266
0.8651746230780126
0.8986872486608901
0.18321542772192342
0.8224886261218304
0.5119159354933015
0.24047578054567298
0.8830699543561505
0.8902578148185568
0.9100223178709254
0.8137757487379498
0.8906741898124475
0.854242709607738
0.9562708061764855
0.9615538894127251
0.8908571330194598
0.9341692550886986
0.8826102134813022
0.8870705502048103
0.8778015754232195
0.8819505287155991
0.8868688651332068
0.8787497735007157
0.8985299008143958
0.8859583178877735
0.9926391750984165
0.8926693402200188
0.9042353562572344
0.8435511512911299
0.8733435761807772
0.8793552401789344
0.8791844839891904
0.8614908541034777
0.8486173064343443
0.8409908091936931
0.8819132884666975
0.8892288614877506
0.8932451668744847
0.8899739174275719
0.9661566681909481
0.9073214609488097
1.0462108195696531
0.8887066382494547
0.8875485384156673
0.8585665107576895
1.0455775735084267
0.9095864324660313
0.8823721584984707
1.021274021448013
1.2943838847801117
0.8689322668428745
0.7479422569000138
0.8404205200312971
0.9000888255918568
0.1732740521053783
0.4332373696418265
0.14368914560775545
0.8968138459243424
0.8877824887083053
0.9282877164141782
0.902181570815903
0.8981544317439649
0.8827008617082124
0.9916534738134389
0.8782605337120001
0.896702025687056
0.8946582557200843
0.914376121355561
0.8825557599967673
0.8840243245245201
0.8889141915990205
0.9001305607310797
0.8809659489397182
0.8865771218940302
0.9096661584153574
0.920177640963352
0.8886345765141701
0.9395798439713667
1.0160506398688063
0.8722652183618379
0.8718403609732343
0.9254431314715978
1.0302318220199067
0.8702214083511894
0.8892243781397792
0.9247004686782938
0.8125683247424669
0.8912337150616993
0.9482921666679573
0.8431148297805424
0.9615368424100893
0.9073193748875017
0.8995850331801797
0.9671936081106255
0.8856978140649123
0.9654236808996374
0.8909271054776842
0.9005966063042233
0.8570756476597865
0.9690421247565749
0.869608504622575
0.67885974276558
1.0374883116097509
0.8339787182288768
0.24251240264759838
0.7298300936695111
0.8937204073993849
0.8831752492661363
0.9206685602243424
0.887100176317631
0.8862194697476239
0.6502844207294216
0.9259173412308452
0.7454322255296975
0.8982655180069582
0.8964812268778269
0.8799494532817435
0.9289355237185496
0.9259684791679097
0.8756603264114183
0.9444233255083576
0.8772964963284458
0.906604796089291
0.9077665538233501
0.9837237581074024
0.9953833738436632
0.9408509736720168
0.9101375427520837
0.869471938712239
0.8816435921734705
0.8715774022353117
0.971825155397092
0.9190835905512006
0.8788637368943988
0.890019857536682
0.9636610862182802
0.8732304568944314
0.9061297227407223
0.8795874692454667
0.8846089355857284
0.8764269693212375
0.9279814016764159
0.9340508641637671
0.9274345068359127
0.7780059316916186
1.0839588775991225
0.8886785966216056
0.8472769331728269
0.6899882297354477
0.8818909259153819
0.8986048296773272
1.1708595362166976
1.0105942461914632
0.8867381171682049
0.2325883623822413
0.7621050917411938
0.17051191602117163
0.8784880710712788
0.889034603595873
0.8810297490547149
0.8875599419901038
0.8868243730632167
0.8866384668905688
1.0365600579014131
0.8452337749185498
0.8609732749353513
0.8827025996092424
0.9214017715605581
0.9338057880218444
0.9165951858092865
0.9383609046929479
0.8762767131982079
0.9255707425756722
0.8933857500665324
1.0126325284865652
0.9507665600488624
0.8955422365881689
0.8587929599861148
0.8803622266536109
0.88248103772804
0.8849880665621542
0.93680832092306
0.9120353077687554
0.9392732769731198
0.8707946362368628
0.8734508477480974
0.911353661808485
0.9575911674466538
0.9252745778786834
0.8613515991039745
0.9220557240722511
0.902822938104836
0.8670992278263593
0.9815918398630074
0.8682326567071754
0.952485993721976
0.88811144031927
0.860889491305751
0.839696491453488
0.8944901308114456
1.1129789761594202
0.580867243757048
0.6888257863666981
0.9056733070774154
0.7896609917224641
0.8701654119598179
0.7496585047320083
1.0545871430299725
0.8572209263195619
0.33487935752754866
0.7993373404092997
0.8768814542071397
0.8713504760923785
0.8863638815634414
0.8840326638527592
0.9646438746503134
0.8831057689418215
0.8877469919995766
0.9316300030449803
0.8478292026791495
0.8887907801498436
0.858375080848717
0.8943355856525819
1.056242030447474
0.9796769382184922
0.9158777374215197
0.8866387451814326
0.8841828177712202
0.9686740076994731
0.875126898813207
0.9018671371263617
0.898624721557847
0.8813253977048313
0.8887535111022228
0.7739469198233001
0.8064558835996593
0.9110186131761079
0.9555342185056341
0.7909189489597663
0.8995653795558168
0.899567792309146
0.8462505924140973
0.8891208596201555
0.8339095459787172
0.9513245349006818
0.9046071929156659
0.8848750175227005
0.891470607203387
0.8528160116661992
0.9015165088249091
0.8776707914922369
0.8888178962108131
0.9338885752034753
0.8631250846428128
0.9678161428043501
0.8251156485024721
1.1428767562052684
0.6635494808628662
0.7966076368985646
0.8272566697117022
0.9626933175105163
0.7929684569896842
0.8352514579187305
0.9129174460391003
0.8463117469140397
0.4849720080969861
0.7015678103195696
0.886373556552755
0.8751141923036573
0.886550941661485
0.8868579468103531
0.8736083838392515
1.0535215029359293
0.8837891891917488
0.8940456161252128
0.9056112079464748
0.8991510001609688
0.8918421157366214
0.8958049128141573
0.9623390494849415
0.8676174634544378
0.9679642300725717
0.9414681128550263
0.9633050976219154
0.8838937471370512
0.8969181469122295
0.9062935360818132
0.8838973624028142
0.9156505706413369
0.91781903512513
0.981378236734262
0.9765228493568356
0.8918895613287602
0.8666226130201462
0.8504217155496294
0.9297608545355674
0.9087716909927032
1.0594977112272572
0.8611918455799401
0.8033290155056172
0.7516169689744893
0.8824040846190456
0.9449273099658609
0.9472616584799949
0.9309954939301881
0.8973897396162324
0.896247381608055
0.8753970134693474
0.8761098977357601
0.879810825532579
0.8578189507017795
0.9468689752501382
1.018172274533442
0.9335769459881657
0.9500162647749774
0.926431172517896
0.9911765994677371
0.80138811954433
0.7823868618432488
0.8607757668210141
0.887408240503156
0.8502793340737783
0.9627234230644637
0.9465830837381537
0.2704231288806461
0.7035835632943283
0.8761055952699259
0.9193380960016563
0.8840520631645821
0.9261209495031361
0.953558983078554
0.8877733508940785
0.8893861578714711
0.9377196839899739
0.8859480517565227
0.8881959029034534
0.8944834846109069
1.0281689834117274
0.9114133435556151
0.8791514463938827
0.955176591262974
0.9171632368513246
0.8944042070640206
0.8821472874694706
0.8995212464060255
0.8444105929729667
0.8985646836883161
0.7900134825016845
0.8882652493628791
0.9052056262835704
0.9732422338354527
0.8730816160034084
0.9227323631047346
0.7665564801678948
0.8204138348644512
0.8806189792158791
0.9598249349283212
0.9939935615508129
0.9036793204014961
0.8850438180482413
0.8747006794451663
0.8280516773721037
0.8633127927612254
1.1218990219606026
0.9223462874311168
0.9309916522946844
0.9270803393209701
0.8886513131328387
0.8754762845059736
0.696626056836268
0.8127222680137354
0.843530182980425
0.8770888015576684
0.8152130109094032
0.9486468461596991
0.8540262733194581
0.9925775843287891
0.9993037322078189
0.3671088712562119
0.9243543294055404
0.9348054191814927
0.985531850037568
0.881903249818665
0.8452958192009946
0.8726446488023661
0.8761593586071772
0.9216295367885938
0.9435476582970689
0.8963616363409223
0.8941685442584395
0.8931315804066949
0.916774090556049
0.8708848674969463
0.9597453309176908
0.9314087344256536
0.9422085448128157
0.8997208496819616
0.8880264720280522
0.8821293528510261
0.940944572063583
0.836424099695894
0.9136358607013458
0.9374688909919588
0.8779062231972395
0.9258315156654308
0.9106228123195783
0.9057362322954581
0.8453625622625348
0.7893959488464293
0.8027364046705237
0.8671687765434309
0.961187298001832
1.0032471859046586
0.9210848034951538
0.8745755982449953
0.9167025700276568
0.8595557871234886
0.8670822618465001
0.9823675984488829
0.746891247192069
1.0348587361764094
0.9224860282723674
0.9082365315340316
0.93114910731116
0.8515884584964482
0.8913022879391157
0.7848869958499145
0.8746641266068728
0.8490366622613397
0.8907435943404274
0.9630237721840185
0.9643054248126731
0.9622878778587383
1.0235002023617021
0.36015397308405384
0.16692577441077402
0.8809614997951615
0.8727603863213724
1.0736956338376769
0.8739996526796321
0.8888593444831248
0.9352203927554472
0.8988110533626114
0.9111612757903711
0.9339511363163883
0.9285610164749551
0.8803977792865333
0.8859545415106317
0.8992960811360186
0.9689334165934617
0.9156762939851265
0.9249221535324518
0.8027071613320483
0.9101212535065112
0.8866074916185178
0.8902771384677114
0.8207427510697254
0.8461546530336452
0.9047272622860183
0.910519546693426
0.878846996234521
0.9248900921163327
1.0269925469424832
0.8927817447766042
0.9042170643821915
0.8155562924038638
0.7805000755207161
0.8890303190161121
0.809120676491897
0.9555009716780994
0.8948459965713629
1.0192638096266267
0.920776591184157
0.8236012308075084
0.8837716488626991
0.8485771136838938
0.873218025416137
0.8682208167839659
0.819015612980543
0.930234189427621
0.9170705498920031
0.8891049688781262
0.8806606776973709
0.8968995365495591
0.9471407535212902
0.8769436990951293
0.8878273216315561
0.884096679322875
0.8869679030362865
0.8397020999568999
0.9426955792429779
0.8501425445686328
0.8556149182671225
0.8103293692371206
0.7661991344992194
0.7612660219540134
0.1958919746553967
0.8958992188201664
0.9849446983307824
0.8972032027455643
1.2441585730253166
0.8887524113318586
0.9034468797070032
0.9346427733083376
0.9307263187953512
0.9531020937951512
0.893053456665029
0.8922861850221013
0.9336553246583409
0.9361226483756999
0.8879335194580488
0.8805134263637296
0.8579376943811633
0.8855911865539922
0.9246681315863619
0.8866699300814289
0.9030203937781307
0.8558255249679412
1.0073159342578972
0.7748661855786115
0.9232810112224318
0.8204259046714173
0.9525407319117999
0.90787137133313
0.9130229652133233
0.9531203110938653
0.9203028521696606
0.9126757022250557
0.9658998491037573
0.9189900616984685
0.864317267467327
0.9937086362978796
0.873466525884624
0.8944272507106192
0.9630972966352861
0.9609254516893743
0.972840914421073
0.8019585058734076
0.8983498188549294
0.8573962619812638
0.9353096416864142
0.8724409554818022
0.8125310450947621
0.8212433181313014
0.9397480050898768
0.8948843111476871
0.9114168141025145
0.9018298483090047
0.873433829023495
0.8801422091887647
0.8820131689620483
0.8935535612288457
0.8779591793305205
0.7259699939153361
0.8882591641164989
1.0189098643153827
0.8369632936946431
0.8190492653915381
1.0382406864533265
0.7122412412989241
0.06592448877985219
0.2877430584145267
0.8724694340033978
1.0698430068372269
0.8227821745124189
0.931370964774659
0.9295258473549795
0.9134009415514718
0.8545545105379605
0.864941662443324
0.8848201640347552
0.8886658925610446
0.898015184547096
0.8890930612292551
0.925350857429954
0.9572114391187295
0.9256024845447219
0.8919856485729389
0.8845825270904708
0.879956775647012
0.879226757326214
0.9248118755740842
0.9014740546291931
0.983290455907676
0.9075959968986206
0.9548896781539258
0.8087234410389824
0.887356512231162
1.0106110628552774
0.9755869535810501
0.9580456212953826
0.9542087942341076
0.9114074414984019
0.8444493044991068
0.9711801450282487
0.9157146987928441
0.8285300934294862
0.9266451787016934
0.9410037929117625
0.977246438033966
0.9835895936346838
0.9093473892509416
0.8979721879960688
0.8233050140310767
0.8374496845696
0.9213294943924393
0.8974195485954636
0.9442300792598195
0.8949801726938518
0.9188087164539226
0.8986709555326514
0.9066586758782518
0.9573155943647437
0.8901764751735374
0.8684362792252096
0.7759730820264532
0.8510101743180802
0.857172973601322
0.7378285523492487
1.0323558732632905
0.8532442130405642
0.875359931996706
0.9466273890939984
0.5297973244732851
0.8694040166793192
0.050663453829330275
0.1101373088675753
0.8615860769364311
0.8142309336204775
0.8867527831445196
0.9043915415069604
0.9959835372552452
0.90223740489903
0.8849170121753751
0.9352034617323215
0.8944721599350384
0.88401752504014
0.8581754215955136
0.9103727900261219
0.882370499716249
0.90356304503759
0.828027511100274
0.9309678651661756
0.9599947512228346
0.8890958472615283
0.8867662462383189
0.9468015262921025
0.8496031249766824
0.8621854986714713
0.8800889845451002
0.9790507261824718
0.9946119369219416
0.9007674415212272
0.8750972518514075
0.8909307900500831
0.9365239946858089
0.985650331964514
0.9617088079801148
0.8307224697229081
0.9568579460510965
0.953284663828319
0.7784357081332061
0.95525968099202
0.9782266247677066
0.8590634587433189
0.9171059951213577
0.8917522030578853
0.8499988152949408
0.7505859536986186
0.7527983920139143
0.8886519657382784
0.9685266123025603
0.9495121060356796
0.9031513665663466
0.868265781230643
0.8985836502507033
0.9150455565673357
0.9069294497624301
0.8497939862525545
0.9115995592840757
0.8757483781061627
0.8494516751054392
0.8463985108378788
0.9035247164071697
0.7027839548622415
0.8435673723217305
1.0944257874058174
0.9551339817136667
0.9125771385652305
0.9928239471352984
0.9417002787667925
0.5062826231603418
0.898107919274791
0.06429196238657348
0.17918431493130538
0.9497106660132814
0.889697673226208
0.8094472623739978
0.8643773710968812
0.8845003486299534
0.9818236212538993
0.8959793579105497
0.8789793310702839
0.8837994426500578
0.8897034746389337
0.8259673560948771
0.9367017949086809
0.8821979143250975
1.0099648874801115
0.894292510677927
0.9541995613347877
0.8988479898280654
0.8910003810315232
0.8916365579643432
0.9418309640996523
0.8960870163498933
0.946713311804288
0.864077476966729
0.8930694143673144
0.9520379860022473
0.811814007899309
0.9015099059494662
0.8371480702207165
0.9763224492594859
0.9569444959495094
1.0334002222690686
0.8486036057322494
0.9546247935678697
0.8682082773188805
1.0943207704217377
0.8040905364979295
0.9570301077442539
0.9492859207920687
0.7961110316787993
0.8658864936888605
0.8898526556033756
0.8949296351064354
0.8767435639591395
0.9906146680580936
0.8422121814306427
0.8663118472958636
0.8293008200946128
0.9625598327061783
0.9420245300974194
0.8911090286328537
0.9218723305746148
0.8670327902480797
0.9069057512688009
0.8917878159550976
0.8697612253585727
0.9115420678698214
0.862787352731963
0.7175208002892093
1.1288405223577962
1.0786104418510603
1.2277577282726015
1.0462594494764348
0.8299203371030277
1.0826851558460926
0.8757447298369785
0.9435856136592659
0.8825079367421633
0.988418040267542
0.6717835797555468
0.06990977199331048
0.11935449717338263
0.9744496382260044
0.9516662618942563
0.9159626722176661
0.9635539356051652
0.8788712200023411
0.9862297096076391
0.9454322437357954
0.8930166317463807
0.8951518887441384
0.9335719456879624
0.9879734352605697
0.9269566342667013
0.8842409805747076
0.942702528146499
0.9094689299518757
0.8869634954356945
0.8620515625516236
0.8867299000648089
0.9565840174918412
0.9219361677888772
0.8709650000245047
0.8804324629676217
0.9148729725480726
1.0078219933421657
0.9244889517903021
0.9657371371811581
0.9553242552165052
0.9552475383542756
1.0277577719785576
1.0175899969306526
0.9544459858697543
0.8199014681671354
0.9218146135247224
0.8231575222957377
0.9599423827942632
0.9393240448096273
0.9068994796611417
0.8739135842763264
0.8079632010059816
0.9846402560706359
0.8854585580613747
0.9137520013957632
0.9389401352744511
0.8427907587103765
0.767997105290646
1.0118595900800798
0.8798093449993645
0.9049503409218135
0.9201592309972533
0.8715545424079352
0.8557863188221262
0.9169692989326514
0.905390197433344
0.8948800156794585
0.8661185951020443
0.9239589228445901
0.8633539054159124
0.935743675252406
0.8761581791209186
0.8691568678527761
1.0483344162222372
0.8029383753928587
0.9042510807476243
0.942047747167192
0.8941613686611999
0.8946182735539581
1.0195684357949066
0.9341071034691305
0.8848125199720753
0.9834862665292444
1.0105796949203294
0.5182466562087237
0.13841663217329936
0.9480914535672517
0.9703802961609101
0.8764917017562743
0.9429355874584568
1.0300884530280092
0.9221760846755538
0.8886416865785112
0.9004115786111347
0.9694578520459091
0.9560135644572206
0.9568774989911593
0.8759611096841362
0.856467353644211
0.9113289217687254
0.911242385347255
0.9691259489109663
0.8804942607831403
0.8766567463236388
0.9010693003903002
0.8801579422366995
0.9009562507722734
0.8998403968295757
1.0284028306023862
0.8850489473068578
0.8910452533274628
0.9615182363814605
0.9534177496556895
0.9546733692604882
1.0681483653462296
0.9551809801909819
0.8328038299929482
0.8875573231952818
0.9583458045351748
0.8785444191392684
0.9320781332720859
0.9154769396235591
0.8354237577136412
1.0005295854447018
0.9323857050703608
0.8792916850056328
0.9661715754913969
1.014499329498443
1.0554320421526937
0.9874217043691548
1.1635197662231087
0.9272579504048523
0.879121964455064
0.9041912399479175
0.9014435266059249
0.9093468339991412
0.8911959587296023
1.0489533670736617
0.8429618381347093
0.8143697749275346
0.9422637538540042
0.8990537102840748
0.7963851705829479
0.6717949707009939
0.7764307456879787
0.909294368083913
1.0404040942844441
0.7651330349152099
0.9536006997423336
0.8167927045150686
0.9619496422172397
0.8754654545380429
0.7107136324675518
0.13507803288385462
0.20308580856213812
0.9541652889724114
0.879605809731536
0.8768735825652566
0.8933100321017498
0.9032480146549262
0.9041148920179349
0.9000598797912809
0.9515340503958697
0.9548876823066298
0.9537889324403684
0.880712346246533
0.8714366727096419
0.9243231693471374
0.9795960053069268
0.8890104574774139
0.8834550594054237
0.952146242724946
0.8786742909334457
0.8804417826923271
0.8729697593119166
0.8846386098931229
0.9258878638255678
0.8702198905471262
0.826604407948517
0.857209656153623
0.8786984119058499
0.916479765887401
0.951342141010829
0.9532941202485851
0.9530735989174358
0.9862202777806114
0.9539648632335349
0.953034215863297
0.9000367495743795
0.9495670940568731
0.888109706912206
0.906471968451698
0.8908789933763868
0.8285788016291207
0.9184942460185349
0.9198687690131095
0.9322925919531959
0.9051611848219433
0.6310050778585714
0.8243953986927081
0.9427647014013971
0.8726600464880215
0.6912420852486328
0.9077545103406396
0.8419474480679566
0.9487098008600455
0.8205580177370261
0.8171681161127348
0.8985492588948238
0.8579732943301766
1.013595977976467
0.6972986800956297
0.8254844250706961
0.8413149117165873
0.9100397079803776
0.8461339207267659
0.9148328443816615
0.999888567518236
0.862275503005837
0.4022962217524023
0.10646840605633809
0.8782524719243376
0.8762076517814931
0.9145573101410956
0.9084391673732995
0.8998667821467389
0.9154140284916161
0.9553084421201349
0.9517044790831288
0.9537326943688889
0.8772675266876343
0.884509166116824
0.8594937780161499
0.890172788425976
0.8782029131751456
0.8812702682008476
0.8405373375032473
0.8748864964290013
0.8853314292043154
0.867766348979435
0.8846367291292786
0.8854866716898104
0.8827361658146593
0.8867222763861686
0.6732933730624582
0.8574624170559595
0.955188646073297
0.9570574908889076
0.9563446216357884
0.9535895401636449
0.9702001098983067
0.9524902985224242
0.8912301236362029
0.9225959981653682
0.8568057073608238
0.8324602802923207
0.7965616998886713
0.8930633805288746
0.8401463439744397
1.0021324769899893
0.9899113904288364
0.9109818983251062
0.9235439370723582
0.966099962879284
0.8140413622062914
0.9337083807068193
1.0553682010976895
0.8668784126397483
0.8569689180427048
0.8838012777629909
0.9839377454627634
0.9874934825217352
0.8373232300178742
0.7357058369887932
0.8980369026413069
0.8622986140571413
1.2314077592400465
0.7081495034032564
1.028829943796716
0.8764170999259456
0.8553169448047718
1.0316688187890248
0.8764844359419715
0.9252481779932501
1.0500086647236024
0.4686405996319726
0.17789741261998754
0.8772655339145506
0.8822686016795218
0.8784513332151558
0.88179869620168
0.9336814051155501
0.903823783794961
0.8815125919338634
0.9630503297744268
0.9427528416531318
0.9505068308960851
0.9545697483518925
0.8682789085422516
0.903943985846462
0.8984463687191799
0.8776593483206896
0.8788383579014014
0.8834809582920428
0.8938136625330547
0.9034729323630528
0.8889927914509266
0.8808327087289641
0.8325899739891467
0.4926950662118744
0.7489822229850017
0.8377065385035379
0.9572152837492647
0.956621252467699
0.9534111397401092
0.9844521428382692
0.9365582456717628
0.9436230095743945
0.9511306819075235
0.8037584728223096
0.8162529420827423
1.0542464281217896
0.9424365837277832
0.9174296402899577
0.7752921236446577
0.9510719522552064
1.0013387479226767
1.0540321045130372
0.7680885026035268
1.1308548638888256
0.9225527256747046
0.9536347628265779
0.8654609391121002
0.9162297319629684
0.9084004280934446
0.919772941761872
1.074393293590509
0.800747429549014
0.9076720575746893
0.8891381849851479
0.7013132190635553
0.957031808317062
1.0868089966840777
0.9726258567695827
0.824251904019489
0.9244503136973092
0.9449870376057129
0.8459922654258979
0.8464048881888916
0.9382862534670104
0.061831423966166456
0.8829824977279827
0.8768305947368058
0.8884791067299477
0.8763303634754082
0.8607880244921323
0.943657282472251
0.908485354975097
0.9613195774270398
0.9671223507204402
0.9460595196945624
0.9345320289170128
0.9573870547227027
0.9535081758026036
0.8822573815679002
0.8647914500160435
0.880829394039554
0.8776255887381791
0.8724345624435028
0.9652938577023689
0.8299905682917879
1.0282193583592527
0.8491843325323623
0.9173347171005808
0.939680436287598
0.9767001013492871
0.27513743409369507
1.0813014263645093
0.9872741069908874
0.9548703456336326
0.9506139535334734
0.9450205521234587
0.9557899933524688
0.9591948419502015
0.9665191692544349
0.9487851544266674
0.9584512008165844
0.9752017141029214
0.8697881797243507
0.8373118822598486
1.0470775692060617
0.9017845968438938
0.9029111196033098
0.9290966338553052
0.9513965281246347
0.9035454902279219
0.8937326890745322
0.892140586863944
1.030480701018078
0.5992301886473961
0.9061736178540695
1.0579377885232448
0.8441989704092967
1.141873783080626
0.9073648480745946
0.9995401947367456
1.0393679062075638
1.0185256148818984
0.9059993631678304
0.9170426178448315
0.9911900580043517
0.9897231573364448
1.189799851555533
0.8190950667150023
0.9052102742319553
0.6901517648624388
0.8484568398819801
0.871676023342192
0.8904950638288733
0.07506001749024813
0.08188944771974854
0.8747597584578848
0.8756208618882094
0.8772677245672408
0.8822879677896937
0.8807265322489549
0.8892470211479849
0.9199013432264566
0.9041204325114536
0.9048482770653908
0.9473811440885066
0.9466910352764932
0.944477211023698
0.9521172668266393
0.9463403540827102
0.9708564319680154
0.9307244060405359
0.8747082986310811
0.888565033978438
0.8843201566682972
0.89887975647405
0.8530899101924915
0.9658938278240863
0.8528200210963417
0.9256469556813057
0.9912964939561357
0.8477207481331188
0.9253248077178198
0.787661671582293
0.9041560955052741
0.6843467157436646
1.0810498557238457
1.0973031184852429
0.9502709298481008
0.9536881429195033
0.9419192269317074
0.9130405202723227
0.9493422610811661
0.9329551056954661
0.9262120234408403
0.8014299842618431
0.842282776527797
1.0148627613705525
0.8974492300501106
0.8976055818356647
0.8966276047816176
0.8763818767617129
0.90559700556574
0.9056343572099167
0.9808800593032937
0.696560468983663
0.9739053187519817
0.8799323182216858
0.9017554088443885
1.102247316976581
1.1138068855988328
1.0178705579205334
0.8863225639884091
0.9080926500582827
1.0136544542008001
0.9035142628283304
0.9621519324999342
1.0350394596030459
1.3215427232216068
0.9015890243222189
0.9298594647784652
0.8946307112071733
0.062224294503529516
0.877115952083443
0.8772655339145508
0.8847673385108159
0.8756337131366193
0.8881554634261164
0.9222267431492901
0.9331854029261355
0.9125904358424364
0.9429867678605401
0.9601329785652443
0.9403306361172911
0.8919302506231654
0.891316066529179
0.8966489903236627
0.8991513697407644
0.9506573142513828
0.9210087625428292
0.8882648226878515
0.8841906313325654
0.8958118555309421
0.8461179498447465
0.9284025950619558
0.91223794114562
0.8722029168566255
0.951309153077711
1.0138633779784945
1.0658824353075664
0.9572739325990197
0.9538191272020439
0.953117894294287
0.9495392238806717
1.0228031956686074
0.9738467680289075
0.9377650289250739
0.9616759750270333
0.8528715162596571
0.8834561659512734
0.8427075082310199
0.9371067101598416
0.8769392103888797
0.9482651089438032
0.9086868256851574
0.8693971493650354
0.8907413579825596
0.901090329152646
0.9237043047306528
1.167684451514496
1.0000496001541093
0.9652113785138741
0.8683700799964026
0.897332014721465
0.8966950256442997
1.0241741554765542
0.9099310981534287
0.8686743506465424
0.07757698170604889
0.8772655339145506
0.8841760649228649
0.87986187178424
0.9190784083233714
0.900392267841952
0.9232708102242686
0.9473275357098672
0.943040106150533
0.9363101050457915
0.9493186349658473
0.9602214940953124
0.9428733796659263
0.9432895324006252
0.880739109573855
0.9090918314020995
0.8850370761758299
0.9333039215564888
0.9052665933619847
0.8866444114624314
0.8828600162250781
0.8793601936238876
0.8923452129434534
0.7655068845578615
0.8330145509776717
0.8913679681700624
0.9090250547564074
0.885982668403328
0.8652418831852342
0.5051342431666799
1.6755439513626518
0.9296753659128494
0.9500272254915427
0.9795976278626843
0.8989170963830794
0.9100335420462113
0.9463380392868771
0.9117379768379105
0.9360794393046625
0.8869779764180484
0.94284312161997
0.8941433107923933
0.9922000478120163
0.9787879989275332
0.7934697262637935
0.9005583808729059
0.8960902326407908
0.8225867634560236
1.0615898669423718
1.1207708847030555
0.9592879471678943
0.9813212781075981
0.9127840820841245
0.9482508609052327
0.8836672534536237
0.9213154637947376
0.9129722715614865
0.1296282538205593
0.8773854003793382
0.8765590668911042
0.8730953253793222
0.8764281382093407
0.9037247530318715
0.9299035235811506
0.9097562813097477
0.9222147233311461
0.9583199607099994
0.9193423052816867
0.9418361748083296
0.9460520647403777
0.9483471269782693
0.9804814391323292
0.9402322620362098
0.9407479796884257
0.8900416229137971
0.8591552496019765
0.8888196194331385
0.8810261198521319
0.8986550533963347
0.931441535493859
0.8717620070798079
0.9436832721311087
0.8740239070877427
0.917080249350891
0.8629885452924237
0.8754337385878038
0.8611656663734618
0.9557402343287446
0.8751456109762834
0.8195388738912571
0.8809186378061051
1.4060373051858774
1.2436216312662294
0.9360455271630169
0.9299399326750631
1.0127522264960511
0.941925540253754
0.9453896651158782
0.9316765841284187
0.9325081805730907
1.1126281633846493
0.9534838311524327
0.8525178018722334
0.8138138043606367
0.9426619593232125
0.9078888588070896
1.0208928081986832
0.9028523861091488
0.8768534982710863
0.9404625819920357
0.9415318189848431
0.9974599905325374
0.9070680249824954
0.9323026768129762
0.986618024550603
0.10970358989812337
0.8784509893739726
0.890818945529197
0.9008870099387025
0.8843164532527777
0.8900746503829173
0.9645184654750281
1.2015841463808266
0.9145200378454279
0.8770109719871717
0.9448446550622395
0.9160057230896376
0.9404011305662963
0.940187981606622
0.9406771478500847
0.9428238860258356
0.9394757677559452
0.9416943458699951
0.9380362708924604
0.8586026075269163
0.9201071321619437
0.8832777757891777
0.8768603185267319
0.8595632731099853
0.8902480742041878
0.8774364177965227
0.876213557499419
0.8749416843398445
0.8551488669742282
0.8843595487639527
0.8843256566454221
0.900363572724992
0.9330616618986403
0.9076553998875362
0.1845458315576245
0.48868678563345613
0.9988949611049902
0.9953890134360918
0.9423015374695737
0.9559257535214257
0.942221688879478
0.943371106482451
0.9410563835626323
1.0711046184857922
0.9388023597557514
0.90995128811417
0.9003954436170096
0.80779497127448
0.9214987500918194
0.9322383541407222
1.0411253083523169
0.9683623650354898
1.012061408315705
0.9820682574747003
0.9072564886181111
0.9442634927124101
0.9761347158334845
0.06183536472654528
0.8824155634339107
0.9057977751434806
0.8826560917724005
0.9468896757394987
0.8238090640797635
0.8601830698864084
0.9146560910517735
0.9261634741484024
0.9351542662307761
0.9514649917758382
0.9364401361578791
0.9450512349205012
0.9485307988086592
0.9476569620703716
0.9395062726136132
0.9423489096724926
0.9503965339667938
0.9129377235339009
0.9075818557886044
0.9123106317577124
0.9247501575097722
0.8438239870215015
0.8751057083945816
0.8825340126585464
0.9180834271171822
0.87400608539535
0.8481613263441934
0.8667925352664222
0.8800044949894943
0.8788874708531372
1.0545496017854554
0.7986421603019971
0.2716631083680125
0.252103078023261
0.5818347808337312
0.7326789576960681
0.9546008766267661
0.938242709019816
0.9422848796858605
0.9394664236692478
1.1540019104296124
0.974866632548765
0.9621807059907438
0.8311067053728031
0.8823316260983615
0.8459022050329723
0.8835851132643108
0.9667315491234385
0.995815431896483
0.917917724175729
0.9526946982733213
0.9841143648632086
0.856609209808207
0.9318359508662238
0.9614838939732512
0.9420080121433441
0.9545244248138065
0.8991073356893966
0.915584935520098
0.958700753042771
0.9553001222923347
0.8853941117636335
0.9425662870420899
0.938925719231804
0.9213972653855785
0.9443849345077714
0.9405978333404432
0.9447245384699217
0.9437567456732533
0.9253621617501531
0.9205842106487309
0.8838013525224699
0.9512919901690727
1.1595302372369738
0.8573666859407563
0.8534252639861611
0.8714689032138455
0.8088854296974709
0.8730530249549876
0.8481808090840379
0.911148363246298
0.8709688127965498
0.8810023811236352
0.8580481983701804
0.9725175652128482
0.9428340931847196
0.14738537763046747
0.18177828777237262
0.36196640839154703
0.9101196722467768
0.6961862179919779
0.945985090312249
0.9419409538640469
0.9419706329598555
0.9408784968084696
0.8760608899347482
0.8629452561464623
0.8790722066407363
0.8655450394447762
0.9147318954429672
0.8518008457329159
1.0052837873148246
0.9536967201029736
0.9034059629714852
0.9500179874485155
1.0005258891621647
0.9372457342503165
0.8717570004547289
0.8976917681298474
0.9628094889279056
0.9478392157043354
0.9486359577870486
0.9534438588713131
0.95582623001688
1.0065627953454648
0.9580965610890068
0.8941100855997168
0.9533043429567433
0.9432025834514496
0.9434341124383079
0.9439498548558064
0.9402338740220425
0.9404082285675682
0.9263775802378346
0.9379428542197931
0.9419418491129193
0.8718149693091624
0.9520766440638718
0.9291695602429084
0.8639617201439368
0.8455827383016022
0.8716084580000395
0.887316430649884
0.8744131448661872
0.9013834213923962
0.913602565424
0.8936910026627523
0.8834162132284268
0.8860019310892944
0.8823133796238939
0.9615981174034669
1.0682390100794354
0.06969356161316345
0.2517983479509122
0.6557326496205097
0.6576279180436835
0.9424539838122498
0.9414752315600008
0.943911163653664
0.9821452534203706
1.000466878114174
0.9043779890830363
0.8820163289177604
0.8198780196635534
0.9330589311050874
0.9680797391531668
0.9426629016264206
1.085247494060872
0.9936682031453932
0.9154932631403846
0.9046642959123187
0.8833168513170622
1.021745389681777
0.9347071712462637
0.95576513514765
0.9547351998582654
0.9522292151464977
0.9528898615930129
0.9533967400846848
0.9560677729139947
0.9337883083599964
0.9448213951545452
0.9415432486775414
0.9452101954996736
0.9475267557493124
0.9488712590531628
0.9368463899510684
0.939398311603941
0.9376847903650991
0.941146118696354
0.8810325816274917
0.9310821003426519
0.9085203964235073
0.9198179146605213
0.9125036598894383
0.869837726712999
0.8719109734864765
0.8660144143829801
0.8726536721042444
0.8978899867046697
0.9500202420659429
0.773012980214757
0.9141150846919704
0.8941940814828726
0.8970654710196294
0.8816402015067275
0.8827278688003709
0.9963129404674953
0.9073365177711451
0.9142033374486632
1.034231948372936
0.49819410755443744
0.8723004890209666
0.9381401209562114
0.943468010706982
0.9411425312835625
0.9353622374866347
0.9827878229369316
0.9277636263377904
0.9296664577107108
0.8956567035516189
0.9121266923115705
0.8906959278896018
0.9489627035002622
0.9485098090715354
0.95319198178292
0.9889770130447699
0.9130040537776359
0.9548598018630916
0.9537129063821838
0.9554492589823135
0.9537399366775492
0.9541270639201236
0.9636615811554992
0.922296571953607
0.9581374932510415
0.9573823407729939
0.9234099998109602
0.9347392217001274
0.9503919976076778
0.9392661894539793
0.9464028076218347
0.9342356369191961
0.9451363729732167
0.9400043785167059
0.940889624875921
0.8867338098713585
0.947495622737493
0.9335677132760626
0.9362362231719494
0.8659579034608086
0.8815622877369146
0.8251203368926723
0.9621214474519106
0.8050661239180258
0.8797806577216466
0.8858419890037302
0.9746244297302495
0.9679682755805705
0.8834034889824022
1.0696207684390702
1.0695972302619625
0.908521162440915
1.039813919068145
0.17909138119489237
0.7667601670367664
1.4699170373314225
0.9400356322970571
0.9383346539652585
0.9381199809769056
1.2491622921311674
0.9301071376445718
0.8972020187533701
0.9091877676592062
0.9234760208901079
0.9046040034192504
0.8820142729070076
0.9252024639963036
0.9535129955641625
1.00225692334955
0.9564378874603029
0.9062991581935377
0.8786583014841312
0.9538701198328559
0.9560923461592128
0.9563405566404165
0.9551014833579912
0.95567773826351
0.9602705411941423
0.9346957519234914
0.9654376062270021
0.9395465689570336
0.9543746750771679
0.9390385210221802
0.9370347840347006
0.9365093228856279
0.9404387900961775
0.936830408735011
0.9200902600012838
0.9349939088372362
0.9450651761493121
0.9314089028971297
0.884214987532636
0.9048052119228721
0.9069063107718113
0.8878472781896023
0.9668817373780764
0.7193785495199742
0.9102704786773349
0.9014113763790553
0.9599494722203442
0.930993052854159
0.8770155966524
0.8786073983548789
0.8081273126518959
0.8770959720316801
0.9302575157835605
0.8726697790887764
0.9376652634126715
1.0359071883767919
0.9390029841840399
1.0765552796390807
0.24310944614047036
0.816169235885218
0.9428144043194359
0.9413865715812758
0.935834562234562
0.9009852985975341
0.8710855380776793
1.0093938698829303
0.90032159372858
0.8676787877790733
0.9367202585308928
0.9211173710898651
0.9297041350224937
0.9134596059857187
0.955879692732542
0.9265354228272114
0.8814081360972433
0.8750457978501529
0.8829260681065786
0.9632533390338709
0.9555575382504417
0.9501086098820694
0.9547084382037981
0.9536637723362644
0.9469568700913938
0.9511836894039848
0.9697352510484539
0.9498167557667407
0.9709949841020747
0.974194869355402
0.944129032106433
0.9402346112693466
0.9660722447475903
0.9501873308005236
0.937165925421776
0.937658928983897
0.9230453905425758
0.9606780180393689
0.9458013300821481
0.9443317637940001
0.944647772706166
0.9415421973973216
0.910107876830706
0.9146645005164599
0.9454522315445707
1.0079188060724997
0.9474396404652577
0.951917681577675
0.8935495754329378
0.892447074471223
0.8910304006314055
0.8850726790134527
0.9276318857037869
0.7604800901483494
1.1009276354912205
1.0738293605732607
1.1320722734562088
0.11573569575744398
0.6028732979794683
0.9487642395708769
0.9393165057096723
0.9419750550722197
0.9364795639514603
0.9214699178610686
0.9058767711748861
1.0626451433007302
0.9040922054401238
0.8440060253330053
1.038029922457267
1.0982398980498491
0.9591341601180216
0.9129053370490998
0.8826140782266161
0.8738764212704792
0.8810044811407963
0.929767428286331
0.9546375780319227
0.9546335554999472
0.9549502750685926
0.9532306987626327
0.9146104268255923
0.9179046538924962
0.9441133244897904
0.9499382338752888
0.9477921747068093
0.9432209425939682
0.9297617666021378
0.9536024925510461
0.9326655838313426
0.9490624902086622
0.9617402970201457
0.9453901836796779
0.9442354978945819
0.8995126665803814
0.8715155918228724
0.8733687472901226
0.8775505122396287
0.9387556390991143
0.7350988145310624
0.9133689728298527
0.8308131787127573
0.912275318974156
0.8840633315621723
0.8868154829637973
0.9005550974569747
0.8848750639336261
0.8846237514355597
0.8844889393469488
0.7648593523836714
0.9575924566680702
0.942523128579988
0.945462567469362
0.9412903839268149
0.7855175875592868
0.8793552122525119
0.7791144149492837
0.9232215832262284
0.9220688110428624
0.8506860142205919
1.0574841040715117
0.8894189556422256
0.9403089054731774
0.96424036143018
0.8959033241153238
0.8803716899486471
0.930339964331808
0.8830281533315704
1.0676231741266595
0.9715841023470164
0.9561848256196487
0.9549483600334125
0.9537299759228633
0.9324202755155085
0.9386024569320298
0.9227634013986089
0.9451815938425487
0.9467577733060394
0.9376899436843622
0.9403875010630608
0.9420958250519353
0.9390673433773933
0.9389979215571642
0.9408706270498395
0.950272332738945
0.9285539759224338
0.9435276598738599
0.945462194059813
1.0162670900411617
0.9222079774244485
0.9097567007806686
0.8482646691690281
0.9964477100642836
0.8472678308095359
0.8037328918071882
0.920829378364178
0.8808582092389924
0.8934670905336937
0.889637955971143
0.8548652132526571
0.9472223430668901
0.9430643200929449
1.1448276114649538
0.9845253893624241
0.9395070964301158
0.941286617688733
0.9036555495952953
0.9684061145586306
1.0024895574530346
0.983140840936676
1.0714721683740505
1.007013236018834
0.9190694110867654
0.9587879533046061
0.9832256237502874
0.8294829681881903
0.9174221816670294
0.8938224312627858
0.884738144246575
0.8940611988479992
0.9698592524847124
0.9509565301961289
0.9538238114624782
0.9568497506464267
0.944769003513385
0.9472903872851736
0.9367051072769578
0.9466723075042149
0.9554735079089278
0.946583337613202
0.9438128255511892
0.9430525920792143
0.9450213803186861
0.9288962271981589
0.9444803014556179
0.9362998019357949
0.9688264485885453
0.945773783870929
0.9340193808391389
0.9100545006222707
0.950999515763093
0.9536628340302785
0.945306364383197
1.2031795028384604
0.98583660421832
0.8190155166320484
0.8026658680688656
0.9026305566734025
0.8646483219043508
0.8955656425152793
0.8820039547830985
0.9136814929058072
0.9232620905605422
0.9440438202033818
0.9376278701214351
0.9473628449239332
1.0039826375682817
0.9500461901054666
0.9945014620896291
0.8896298344815969
0.9537502159196222
0.8603315095691447
0.9287344172545313
0.857121687413551
0.9220082750380396
0.9009327921927669
0.9210236191254272
0.9129887692366173
0.8977912712660417
0.8815107129879558
0.9717003518091982
0.958058951971388
0.9587128172642329
0.9518856625249915
0.9700836195661564
0.9400148369247634
0.9423033004491627
0.938970120286794
0.9488306058664161
0.9529423432127575
0.9443323332289512
0.9428501239860099
0.9378368433430984
0.9548024350079911
0.9236747868273615
0.944802295940105
0.955051597367611
0.9548425114598889
0.8802268501880922
0.8923567770054679
0.8795199071347508
0.9170286486785618
0.9007546159703608
0.9351672751369552
0.7319714161797695
0.9809437596925921
0.8749914497511307
0.9237907692984266
0.8153179673224814
0.8643481406645742
0.896130350496055
0.8894057127235319
0.8956723770906996
0.9182538483430966
0.8950750640805396
0.9091714749503398
0.49203903883579975
0.9367692757021067
0.9745258516934604
0.9282699459798593
0.9691039298748135
0.9449028513221833
1.0078517263701918
0.9147490100552282
1.0154407425151666
0.9133976315980478
0.9238449028337921
0.8240461118265977
0.8957892457377654
1.0549844752267454
0.895283028149886
0.9266368300920349
0.9073137477044331
0.9832381430583466
1.0033411007185578
0.9500660300709264
0.9652377619062857
0.9352131089557663
0.9441006545793148
0.9435194835799608
0.9469903265203689
0.9447913785184112
0.9616144778285467
0.9379896569850061
0.94460990323321
0.9369395722463016
0.9498538103238312
0.9445999908536215
0.9445870375787201
0.9480595698714461
0.9516454729254326
0.993888343401883
0.876960924648132
0.8478372864620805
0.8194096576466371
0.9146001952851446
1.0294798704077568
1.002887078356123
1.073170902869028
1.0979492614882145
0.9762836477695339
0.8945524281430814
1.0651779652178217
0.886843050541533
0.9692586589977736
0.8687341009540042
0.8719612815017174
0.8862606962236962
0.9471320730264972
0.5256014681507559
0.4077308619478611
0.9432572457878069
0.9824094559465235
0.95281035675518
0.9183392317373807
0.9620802493466047
0.9568261586272288
0.9038846190747103
0.9377303816270475
0.8170752875625215
0.9191474901664921
0.8589757487811911
0.9565638978869082
0.9179551075486871
0.915188279714504
0.9249016709479916
0.9213151644835645
0.9033394348789594
0.9479338071427833
0.9254441786896745
0.9376159707943748
0.9286026231543995
0.936600536801225
0.9442978313765887
0.9423033208687001
0.9330593586391628
0.9458190950487673
0.9552950551505649
0.9426430336584628
0.9267290315324589
0.9455188901670194
0.943143394065176
0.9206074106946122
0.9460331262392796
0.8807766747063327
0.8790835339830844
0.8999253838475486
0.9124802572574194
0.8197449877524767
0.8419554501291243
1.002500219417192
1.1266127422658792
1.1073159724354023
0.9000394577138002
0.9221086964501316
0.8564076836526631
0.9487111747580098
0.9366020568201954
0.900155708529967
0.8819944975359578
0.8987501212951835
0.849300989891856
0.6238285090582819
0.7480807248718473
0.9746360495803631
0.9898900749852091
0.9538706724528402
0.9591432987627018
0.9501296310924797
1.0870334237751977
1.019554133467172
0.7598889800792982
0.8810531172626378
0.949528360760681
0.8762706019135154
0.9121129251719001
0.9251142396962379
0.948669861297012
0.9290644297337817
0.9937392336928423
0.8680022198310875
0.9300366392760654
0.9417417052949532
0.9209931258657132
1.0232607625895629
0.9340142795677997
0.9598548261953977
0.9541544807709248
0.9366905151324462
0.9461458420507048
0.9555972455230058
0.9233249350409864
0.9542786321602907
0.9355721904383314
0.9723441824081879
0.868526413529461
1.0198648175599365
0.8797925920646534
0.7984964921614861
0.944253661227391
0.8790990842998528
1.0337236221021247
0.7698741274932684
0.7458098910849105
0.9537177899437352
0.7877109394887766
0.9477529288822338
0.9512969265733531
0.861111046900489
0.9399623180253165
0.9092736450360418
0.9139291709126017
0.8875414228485221
0.8835993969585045
0.9064479140516842
0.28738743666305333
0.7752735266488475
1.0608777615723486
0.9587685669437814
0.9579785575974916
0.9011317420904088
0.9802972966985202
0.9542152423543868
0.9987024249033006
0.9604608127171743
0.8031048433473442
0.883714976085679
0.8922554826582529
0.9239515903676363
0.9427514805653125
0.8962012081939228
0.9227585630267261
0.9838212769918224
0.972627477531546
1.0950052032850297
0.9956657294335368
0.8274374063023389
0.9267432796908579
0.9214850381152565
0.9394581308014505
0.9803274692816544
0.9538446668707066
0.9375499263950574
0.9589553702966739
0.9639832673078234
0.9461282834392417
0.9586081595638589
0.9298489274106544
0.937366458398602
0.9734996759657758
0.9627632981955028
0.8972807317344387
0.9375127540825592
0.8875696543696076
0.9142027903587736
0.8779363625945934
0.871477386746532
0.9442657022311289
0.7454783202831718
1.0151279291808177
0.8012126827439712
0.9434918871006227
0.9986044226936247
0.9618703022064293
0.8831385575125812
0.8734440124659281
0.8851108710299773
0.8973000427443479
0.5460257421930794
0.6466663170285826
0.708650250119168
0.9724234627598268
0.9910523376059447
1.0271884166500729
1.0308737717270275
1.0440126232117337
0.8364517056131844
0.9740163269055058
0.9543665004109902
0.9000207477242902
0.9995910645119358
0.88395001546161
0.8614174027046946
0.9470403045343683
0.9606408265247167
0.935714585146939
0.9563264689592752
0.9549083246303984
0.9540879263081072
1.0420786100007968
0.9502808244203661
0.971762242724661
0.9286164047536489
0.9823928519534654
0.9589507536238808
0.9423728454016432
0.9630825188742739
0.9863493671958776
0.9715964265789332
0.9299409822086864
1.017294204951473
0.9530315198412305
0.9836715222267823
1.031338056641532
0.9566081033560982
0.9778373771784149
0.9066961434961859
0.9018313973031169
0.9277659012086406
0.8679585794415077
0.8770049839853451
0.9920349348785763
0.9542984484375091
1.0644011971364085
0.9890103496230627
0.9231596073946613
0.886430593434189
0.9453684093713198
0.8797742929150275
0.9303140310387665
0.8740387814602978
0.9416885752751497
0.921801047392632
0.9547499252062676
0.7780275636122017
0.8213011551549908
0.8891275055641158
1.162357059957442
0.9331493832571203
0.9582656669526446
0.9751113321073962
0.8813467754536394
0.9481193167267987
0.9951458595230744
1.1045201153842235
1.0089468561766703
0.9651858797576642
0.8995019136314459
0.8872830364091938
0.9570596924531161
0.9297911534097123
0.9487995760276714
0.9498383162045977
0.9540335497342807
0.9496708870705795
0.9492186854834911
0.9471260554893729
0.906008174307675
0.9674560375967666
0.9018532883139554
0.845797037303022
0.9607475092408935
0.9457359079828641
0.9562134169156337
0.9475707118659085
0.9252262939867101
0.9417923594399699
0.9616381168188802
0.950506219738813
0.8930448309139896
0.9483786363737007
0.8286795414459438
0.8701445060653256
0.8851008119703573
0.9561596094345597
0.9420018516228197
0.9527157189592164
0.963704706479088
0.9425987336006368
0.9935801566938482
0.8102761871463638
0.9013925358251506
0.9931155171422973
0.9380617679613639
0.9311917629940212
0.9401171237806331
0.9079060376013943
0.9281777538281546
0.8672657695356477
0.5344341985367824
0.8317922971374572
0.8472306108310965
1.076644064017647
0.9238318603380603
1.0055129654483441
1.0055964816043528
0.8730085910769355
1.0122752346922366
1.006202074612863
1.0051087400218452
0.9580626244687577
0.932638039433294
0.9080837825813308
0.9516929962059345
0.9533613474842696
0.9552172854025192
0.9505344027643257
0.9535586946050623
0.9493935745421067
0.9505044698819081
0.9510936564154354
0.9683672603465008
0.9402066830917015
0.9421057018003383
0.9547824444737274
0.9787464445572837
0.930334954779795
0.9823038874373407
0.9076733088472678
0.9188623201798417
0.9483373279969162
0.9244994548577996
0.9475652807507231
0.9235762661335983
0.9500820944040592
0.9159721997069952
0.9422367027872816
0.9142463675389303
0.9309699367141395
0.9458973109899202
0.9314759847657895
0.9513264353550268
0.9578521084833219
0.975150199546913
0.9962953935117137
0.9302520061735498
0.9268918796659691
0.8068803907632638
0.9835943793589097
0.9331105625777505
0.8912237648507518
0.9070732758774316
0.949757155308914
1.41363206613032
0.6516041308457288
0.8805683700998097
0.8380346631997145
0.9072335197420194
0.9463630444857682
0.8891552210265601
0.9180012766458787
1.0037459304442948
0.8744933154365202
0.8475740884436873
1.1101358240939492
0.919766504886569
0.9638678478478321
0.9936188927635408
0.9828423156058705
0.9853375672515803
0.9346108062108199
0.9307277643922195
0.8747664073846173
0.9513476228959321
0.948005641716395
0.9007280648170325
0.9490306084159891
0.952353193501848
0.9492188857110914
0.9537396261563444
0.9539456777303201
0.9425489085825639
0.9523162485506654
0.9539377458835951
0.956779365760991
0.9547593438836345
0.9276895939575911
0.9447619330500326
0.9610124831082127
1.0161718921610343
0.965977476138839
0.9511351580161261
0.8913346101388252
0.8499438120129952
1.0459456382694614
0.8967630506309977
0.9488899421627844
0.9660966511928794
0.9552815281312891
0.9531371365810701
0.9421626924172429
0.9145126889567288
0.9774649578795161
0.9067881269112305
0.9017442604810628
0.8408997331310898
0.9280939173337622
0.8534588311343446
0.9141600949090485
0.7285752446433307
0.5944307326456623
0.9063530225283423
0.7721678597840377
0.9328328395364389
1.0611315843775575
0.9480455429356066
0.9521909584299458
1.046058822931063
0.7823007826708709
0.8450722940594425
1.0821373371853418
0.9139902942139406
0.9460130198986817
1.0126746799233053
1.0027479891192481
0.974847089526245
1.0310518047973547
0.9229899791738442
0.8350858629567355
0.8844168897702388
0.9533867679179837
0.9538294627282345
0.8618558410652566
0.9553848899982453
0.9502194799956
0.9553024903731413
0.951184845127215
0.9541813496633104
0.9690234693498812
0.9491948124668238
0.9472760168915452
0.9548789555931114
0.9269821835347952
0.8805170654540202
0.9695152995141815
0.9031761589007794
0.9363820001646705
0.9183718961786878
0.9543684176660806
0.9492901271445892
0.8785017394347733
0.9430499808163145
0.9337786991516668
0.9559225693861241
0.9613126111026261
0.8794286987980309
0.9204695814524113
0.941413006260456
1.0119073710114013
0.8895233094731698
1.0787997452660252
0.857476980283332
0.7737546147803515
0.8684204176445152
0.8917712782576659
0.8943218458361999
0.38171184013299814
0.8825181065825174
0.8832424001952517
0.876813065341148
0.9560371479646386
0.9135992608070996
1.0200036634611784
0.8959794717069763
0.7748367425284862
0.9784596806317482
0.9807841241846038
0.9479373148430732
0.6911216792203676
0.9913457028055782
0.9541891108252544
0.9349249131258817
0.9683424545065336
0.9567254092112348
0.9515908326532108
0.9295152346218228
1.0105940092071357
0.9499743314590574
0.9527953473578267
0.9551829411015054
0.9619865384154352
0.941168691170681
0.9327755608494273
0.9547748122660061
0.9616014899537619
0.855553327840414
0.7614608957091893
0.8458975384216304
0.887635764661901
0.9456086724193457
0.9483007541881808
0.9047469184953302
0.882111111568597
0.8644682871752546
0.9543962944629863
0.9394603630945829
0.9609615553122268
0.9479542320583035
0.979099004343819
0.951799344419649
0.9162614211443137
0.8561297568646463
0.9240112019341236
1.0042434633990132
0.8894997322949509
0.9019469051190298
0.8847835567500585
0.8926874299700798
0.8974690378098895
0.5464024171504651
0.6612732383782691
0.8839230116077171
0.933121170650133
0.957604579470928
0.9502666576073432
1.0306207541368497
1.090565503383845
0.8086707430745518
0.9622068066440801
0.8589228901647085
0.7761272673549348
1.1010106187964117
0.8474512843895716
0.8656762378797118
0.9650247513407088
0.9533233741653596
1.0034847457215144
0.9619622264447086
0.9453158749270458
0.9363913842150647
0.9366145639301539
0.9481642464858085
0.8851124455775261
0.9501153754250948
0.9670493379334353
0.9502600376033711
0.8819729880823154
0.8794149567622314
0.8622716873993581
0.8829076175348498
0.949521693960199
0.9646831308885451
0.8744226724113358
0.8886870738057959
0.8843783729560902
0.995744550259119
0.9584513268739212
0.9583245560606377
0.9379155429751058
0.9532185566204123
0.9611902290579125
0.9569792276884562
0.9414052187386109
0.9614982503636171
1.0369865723378904
0.9641812595802586
0.8665409620859131
0.9165786571212279
0.8687383551697504
0.8880364345136974
0.8931584251636215
0.48753707772212607
0.8197383862287051
0.8783387767062197
1.1137134374039162
0.9497304217600591
0.9532558827408062
0.964164335579074
1.0644814734615506
0.9508831751580064
0.7191541094840717
0.8812952353812196
0.9842058587735939
1.0194870637977056
1.0267098230362175
0.9784284900664109
0.9534553773521983
0.953825548804129
0.939861621980872
0.968548853580109
0.9537219850004337
0.8911627792892483
0.951041371543654
0.8709875831775571
0.952984981167836
0.9501484375845982
0.9514323820867536
0.8217939898376798
0.8796555918581331
0.887621991026161
0.8797149287875107
0.9075461175600668
0.9003788620584704
0.8825890962816065
0.8975096959335599
1.0338464031264505
0.8530888724468944
0.8889448682478175
0.8894208980563952
0.977297917936553
0.9328500347449823
0.9177608333443237
0.9540041524480048
0.9538929814019599
0.9497627262941771
0.9681440019629486
0.9485248140597196
0.938514991573654
0.9695042221975523
0.8678375517538126
0.8744621068045213
0.8919762963934326
0.8960549114255851
0.8769852354033298
0.8807593102875021
0.6031604013008763
0.7581982666509742
0.8924980075327106
1.0655734448323035
0.9152433101863278
0.9661913569034704
1.0302281893668903
0.8965933243426643
1.1069008828186482
0.7772143559670068
1.0677556919169153
1.1945923633289908
0.7823658201663137
1.0986059462238562
1.0212446922120677
0.9589367152183216
0.9517382468659569
0.9323105212184382
0.9450049114800163
0.9347221568429253
0.9479675813425976
0.8774026303693603
0.8821647127031642
0.9504982954097094
0.9504349208120176
0.9530935339755423
1.2427287850127182
0.8948744630033256
0.8727050606487817
0.8961730049902092
0.8886864162265883
0.8901099756987026
0.921034756971416
0.8460740575182499
1.0236908037340962
0.8895723215959265
0.8975429645908034
0.9306047034628343
0.8823918352080528
0.9575674746388728
0.980347962586277
0.9537711195092997
0.9149016246271524
0.9643614348786124
0.9353655501697278
0.9562874060492881
0.9576929103573344
0.9452968442400153
0.984291604774551
0.9209122289069094
0.878572265248643
1.0170868544827436
0.8860270045161238
0.8876314273571133
0.8737802638705506
0.45586305174669983
0.8482423715548937
0.8382988306161394
0.8566462234419403
0.9607070022858193
0.9628667836930901
1.0750598975682844
0.9603531628194855
0.8566288910003556
1.1310709242942327
1.0520215118029637
0.9590411837236514
0.9545697412842767
0.9497643578141107
0.9517883853552217
0.9548677522966623
0.889994733495727
0.8696351147089731
0.9509463696177516
0.9508175604669269
0.9538173129169764
0.9286507608582742
0.8750933046226098
0.85582388857761
0.8784169630050132
0.932217613880051
0.9609447323624684
1.0327935511114081
0.8316936937512519
0.9569183652924789
0.892248632249513
0.9006002646983405
0.9654489516944785
0.942651277094591
0.9547461466664677
1.0094177778134983
0.9289905197559847
0.9303409386775158
0.956574113143032
0.9578736421105917
0.9491414153193071
0.8520825665650719
1.0084236201955006
0.9296833165133431
0.8846899429140923
0.9455799250309798
0.8799288238809126
0.8978529061701108
0.5122682523684794
0.8633341629663231
1.0598184912351707
0.8404717205689722
0.9548845750334218
1.0484187283137227
1.0080413739999834
1.2377207636275234
1.0979713798597388
2.5035103112175365
4.718331075715036
1.2731974763071916
0.9544491689801944
0.9504200519701888
0.9497117564894262
0.9499849178952093
0.9453705765089048
0.9527997965541889
0.8173997190773477
0.8830465929988387
0.9520765729860459
0.9501563505037591
0.9726504910603682
0.9388097877801078
0.8821987330265088
1.046982006055637
0.9935884516530848
0.9725532673910701
0.905048184903319
0.936938814766037
0.8758901564965335
0.9006937372225341
0.941400920531377
0.8926194467132418
0.9945160552920015
0.9547164239181497
0.9575637758774384
0.9540613737611201
0.9225976168886743
0.947047717523522
0.9545719371620188
0.951430881826855
0.9556327723950102
0.9558396676703416
0.9217188974987502
0.963989055648242
0.7272096161315109
0.8857955858985824
0.9678825293171526
0.8788561451020455
0.8756909842076613
0.35377064425514193
0.7643723259029114
0.8612011503477329
0.897489392158677
0.9580997305358778
1.025880839913428
0.9600928825060012
1.0922584798008343
3.1602757027451034
0.952933271230217
0.9554525748814441
0.9492207058066237
0.9527937013729008
0.956947369171549
0.9472262383897575
0.9822321537248777
0.9477362771343169
0.9535210411318883
0.9372693352734381
0.8966180361058849
0.9537393155896331
1.009684430988969
0.8952776812250949
0.8870514885696538
0.8844051675929359
0.9500267313160073
0.9570152761235017
0.9222489035665323
0.9563090578497768
0.9569729402933127
1.1125720499131848
0.961135115434785
0.8921316599401615
0.9709816665310236
0.9497768399838717
0.951551848262952
0.9531502808859422
0.9550002253477264
0.9563408396667075
0.9294038318792811
0.939013788908772
0.9495631542490797
0.9528105338802841
0.9399650108820549
0.884375741922183
0.932458640813794
0.9148692830986286
0.8785505043548455
0.9528253255457478
0.8777603820012724
0.8954470135736614
0.3449153722951186
0.7957502028205088
0.7493041650998984
1.0545777027125784
0.9496461514218597
0.9568582203696875
2.3355665626858
1.2802783280670373
2.7342988069786407
0.9525120587043181
0.9524447183426537
0.9537516769741733
0.9495463399639291
0.9529773560837401
0.9554065670596033
0.955693279502785
0.9574711332198894
0.9487195830232136
0.971382223153686
0.9765680295205633
0.9525866172452393
0.9218236162189424
0.8866576977697366
0.8746905356129185
0.893798067753479
0.9172099158395024
0.9730732433722777
0.8544622811001776
0.884352173207639
0.8487069438512821
0.9069201430205613
0.9126564639933544
0.9436550857371473
0.8709118516425062
0.929942186957357
0.9517477025136549
0.9066943812025957
0.954877406620496
0.9458205284888718
0.9540266855374502
0.9571327430184687
0.9495701397964881
0.8677725376419458
0.950501515433684
0.954380267899706
0.9515341738896389
0.9745573360163512
0.9178537515958795
0.9431642401010984
0.8970982295778763
0.955383582061809
0.8806482137148549
0.8801531081075993
0.9194684240387642
0.5269246137001733
0.829263945112043
1.1048695323497748
0.954048181580844
0.9557762343522432
0.9541508520256606
0.9349499292712298
0.9629243666739737
0.9555157712839927
0.9541063410361957
0.937539635099616
0.9205396626864528
0.9203747389369915
0.9231802926025323
0.9531337226647798
1.0363812703691695
0.8907967750735846
0.8837639633315633
0.907139836860524
0.9003997673683393
0.8304355768425649
0.9284978649606912
0.8937248679826905
0.9036441511054871
0.8551213176330108
0.8792962217727882
0.9469718790417553
0.9098984061013684
1.0398456908165077
0.9548951637521496
0.9464042835086243
0.9541528858410592
0.9848983138026505
0.8964794799050966
0.952025299284509
0.9571644975880024
0.9532343403545089
0.9418168000552197
0.9444626071611585
0.9060815372183155
0.9045608721192018
0.9535778989458173
0.8805315757894723
0.8778755585789421
0.881619808049489
0.327635192961414
0.6242109417909982
0.8236042477444926
0.9180401750000166
0.9292503503069455
0.9552623638765317
0.9475924183691447
0.9644618627047066
0.9579692895172723
0.9544720516343241
0.9937725582653626
0.9542219948346417
0.9952607057556889
1.021012322817227
1.0204267769008917
0.8412802318990126
0.9063313156231612
0.898308355951015
0.9321523550967834
0.8829328471036265
1.001929291484221
0.8830810671147781
0.9270645650738482
0.8992864366085107
0.9062976800104838
0.8973681687135597
0.9067945768948251
0.8527476657134676
0.9501162127470268
0.9532927948535763
0.9447671846426301
0.9536116791888092
0.9492836674200669
0.9528940323006477
0.9489526725091469
0.9775780294841957
0.959524704969742
0.9436147583534897
0.9585575908374112
0.9289693425791059
0.955991661652761
0.9410177046380125
0.8861129699145047
0.9554048495769816
0.8803028368604697
0.8835726698720267
0.3731798484989403
0.7637862641528718
0.9241059539209467
0.9554020024740779
0.9323850424611906
0.951955901324731
0.9788362551552153
0.9540613390792295
0.9139438132781841
0.9481604446888323
0.9468982376733793
1.0363068127706294
0.901033027156858
0.8935165202778776
0.8875173189729164
0.9290018330868146
0.8950884456399888
0.8772656892708928
0.9073510090383423
1.018331789130588
1.021132413079812
0.8941963185182401
0.896935051044454
0.8414379626826238
0.8547359156185452
0.9842636985008446
0.9283370119456548
0.9194542739213116
0.9181107568464982
0.9424954021913294
0.9531816525822602
0.9569388305729306
0.9642692179618014
0.944333521745892
0.9532944720797188
0.9186651509827486
0.9730565248064734
0.9590918347884906
0.956733873712535
0.9583910810456664
0.9798876479674186
0.8206658832422223
0.977952455081664
0.8919292376083099
0.8712048881342954
0.8798602457557653
0.8878987512245634
0.3843936272437354
0.4040714694448809
0.755702716517612
0.9535170497923511
0.9537838223163848
0.9663913150142316
0.9663047463597898
0.9289103187447171
0.9583179785342884
0.9203626020728616
0.9393062687421131
0.993902799211412
0.7945555490130207
0.9784862815022008
0.9118442175276481
0.9108340039197907
0.9039390889628526
0.6662706130451294
0.8591051566174916
1.1022089937657353
0.9082464464515188
0.8060440981087366
0.8094014537873053
0.9972086433824905
1.0293601626142719
0.9279274678608413
0.8324520241495729
0.9125707807408652
1.013783433806955
0.9055445627245083
0.9513790544741656
0.949057823319547
0.9955056296721864
0.8892884854002034
0.9581389544104326
0.9482861120613677
0.9547625281692085
0.9478162713763235
0.9341939426565707
0.9468297779099024
0.9540140232840293
0.9499940399014294
0.8898736291194447
0.8536520098151069
0.8834722108701879
0.8940977749873419
0.899585326431181
0.902948976232724
0.6679625893711401
0.42315262612059473
0.4049604348889523
1.0890950406467097
0.9475230693018369
0.9769752932271313
0.9956353356786153
0.9881842249988986
0.8820481417828919
1.1708012412904845
0.9390907680301619
0.9098356109991778
1.0320168246421555
0.7651331851772097
1.007978413480842
0.9730836978886472
0.9434625273149543
0.904413665417443
0.9358362967699027
0.8815144424666053
0.8390057250731745
0.9052027597547828
0.9525822261943845
0.820727592876862
0.9127999833462241
0.9197767080101785
0.9111153735289368
0.9792040538627691
0.992849161094619
0.7674712007410065
0.9528941419097692
0.9233494794979322
0.8998751360790445
0.9417172106213731
0.9435366383923006
0.9345995896841731
0.9517597766452784
0.9472816358621883
0.9533499517852214
0.9164459836970066
0.934940694324114
0.9466320367853965
0.964129560828386
0.9631200356569084
0.9369681865310583
0.8878921112492594
0.8938498378724207
0.9034855308654302
0.8807814073384895
0.8359268542873075
0.6397254470712017
0.5146763640856697
0.6281594790755799
0.8840858559649725
0.9615379518743551
0.9746808409370051
0.9102361239672302
0.9862041635716544
0.9964676238421004
0.9561603320710766
0.9429172425511171
0.9989282876831788
0.945854584450666
0.9075261684411837
0.8934292596458636
0.9713492419860483
0.7708105012803224
0.9187258110794021
0.8776538935888195
0.9231184247771028
0.9571908312639796
1.0222281169530527
0.843146384190879
0.8936851301436199
0.920445119553263
0.8882874141709447
0.9318974441326869
0.9168218836983503
0.921146448421453
0.9484057274281023
0.9405406928800495
1.0881243401046587
0.9111918086311446
0.9625852376986829
0.8756192319859543
0.9860658469566834
0.9674802893056088
0.941962607201168
0.9683878800032469
0.9202441667418383
0.9351586471796963
0.9216751865940433
0.8935840477398489
0.9154859897365429
0.8895973617378686
0.9022682780311618
0.9961871943912708
0.8781423778057217
1.0233789404105587
0.9834097526169386
0.2487776972958918
0.6787315540915848
0.7400433543974398
2.484512369318255
0.9394453016044261
0.8828090467090923
0.8679556729532718
0.9432714432043693
0.8534126533182325
0.909976265992111
0.9743193665524323
1.079475595573282
0.7819473149844506
0.9025189413072797
0.7954879468366173
0.9370204192174676
0.8082839222486733
0.9085919688333111
0.8865257680230797
0.8926678955338601
0.9321549716353217
1.0282484491506323
0.8899978790592883
0.9719086824604343
0.7244578068690272
0.8945670867541716
0.9462787829364641
0.9081177965871439
0.9410437630391685
0.9454167171559197
0.8946729208250904
0.9930508066177488
0.9228746193874067
0.9742942590074869
0.9559638000482784
0.8710953393119149
0.9606606648455769
0.8899123844668627
0.9548807656730878
0.9750876781172831
0.8933944012411265
1.0219985476639586
1.0121979433043937
1.0123703711007956
0.9187447926184433
0.8332676686217362
0.9533505562580855
0.37865480857623185
0.7630525103125734
0.9677237019146728
3.0618628305243787
1.0010823086090472
0.9560405855776459
0.9551015782595578
0.8597885340391035
0.9442444972129159
0.8714020395298866
0.873734854074201
0.9177967441852471
0.8783654147755173
0.7354664869363923
1.0006903388189465
0.8646028712771717
0.9332195955622961
0.9687962198175705
0.873027008344203
0.8916360914660112
1.0010246873610802
1.1037756676512098
0.9043567731624874
0.9472103867785627
0.9140433401716885
0.889128090261416
0.9408283926426477
0.9438308036686485
0.9217248468466441
0.9246519025457538
1.019440102557453
0.9078214257140914
1.0208566249444149
0.9036197901873984
0.9638194296712966
0.9491351883052209
0.9109361918033081
0.948500702187301
0.7835642065730122
0.8755323354016528
0.8831369089739405
0.8576146406746046
0.8999876470116721
0.47185242775410946
0.6387082570063598
1.187347090963683
0.8502542918630801
0.5192493348308644
0.9173613234987488
0.8525209831887705
0.9726364032959074
0.9471974774278711
1.069451833578605
0.8620986303991213
0.8329066639563413
0.9610195304241134
0.9622470420042986
0.8915284953722575
0.9156800682599823
0.8248484092718348
0.9143298252796258
1.0720723993677848
0.847980406414871
0.9225213453407466
0.680863962106525
0.8163053498481156
0.8986342369991073
0.9061794338718223
0.9003013878373408
0.8241705545078644
0.9117719148730193
0.9103551882405786
0.9462004453660828
1.0215282249136453
0.9991526336008529
0.9784323522633089
0.8729295253941882
0.861412599385413
0.9556560265625296
1.0232715796284961
0.8675491517190912
0.9264047442439008
0.8643223730842129
0.8938157323175054
0.9424338741616789
0.9062335782859694
0.8637010501416915
0.9907942569570505
0.8997148357558187
0.5600467970116478
0.6330944482223917
1.0904863500413704
0.8067442375388313
0.8709554264725469
0.8688618232385524
0.8303580623723927
0.9550311340837899
0.9476037714767085
0.9847266584780475
0.9823305682134656
0.8901133702559618
0.9031957981927107
1.0068737882448304
0.8541915479121457
0.9865380925440563
0.7683332867006615
0.9002388485762824
0.9206726746068029
1.0599271735112525
0.9861117347786081
0.8219552603176281
1.008405325825955
0.8980552746867483
0.9034199867052991
0.8864111733139106
0.9271801244184447
0.9470937516439839
0.9207112373995829
0.9403341063346606
0.9008548795189132
0.8662588136855108
0.9607056265437771
0.9074941029724201
0.8923374538302029
0.8751809352995494
0.9310176319402098
0.9216772180324502
0.9642686404642018
0.9093864062643059
0.9166243038596873
0.8861793137658502
0.8985180871816989
0.8905614743433986
1.1569159559169642
0.9388472183539549
0.5672720515123432
0.5220550993593861
0.9927527969993499
0.9392532589278815
0.8353755961495368
0.9500967469487603
0.897250078753852
0.9888858705983814
0.984674541638877
0.9220544052283653
0.8361484456611429
0.9322566259693982
0.8945960358201923
0.9912562594193784
0.8265213567243599
0.9488442715242911
0.8730012659772767
0.9050624543006273
0.9522830014646024
0.941949758271326
0.9839243411075002
0.895012227588467
0.8859368155165945
0.9030296482214002
0.9370759802164179
1.0578941342758212
1.0216807746898693
1.2172747121457608
0.8972179441705042
1.0040493584963868
0.9074192663087802
0.9521637430816461
0.9342998378593659
1.0705030298544094
0.9105358491727524
0.9076898533902391
0.9144494736056084
0.7764950337735222
0.9143262066610115
0.8294860596291129
0.859630441455108
0.8791340207262693
0.8639779938514734
0.3702102176074286
0.5568093557963549
1.0025808771839715
0.8866959432961848
0.8648364059819659
0.8332034497308585
0.8722316045839985
0.925293479880095
1.0126910172387809
0.8278814676383933
1.0515881740066844
1.0153432402441402
1.000521388507251
0.8454283255852507
0.9096708411986463
0.9786885594686271
0.9752525188631028
0.8392304690052781
0.8108276286212296
0.9473126076798646
0.8865631632485006
0.9497406561948233
0.9571243963197879
0.9101472169386974
0.7917742094968291
0.995702926442129
0.8902907295963338
0.8778262297367031
1.0009482958903722
1.0334560774660126
0.9276498812977175
0.8996963137539359
0.9330457999407079
0.9174635018066016
0.9723116803507289
1.0790989015064092
0.9239246084510803
1.031780801485431
1.007294939922181
0.825854334189509
0.956572739265759
1.0927447325175745
0.4051105877100157
0.7221376672789872
0.9228156043444841
0.9597341455217511
1.0417722344920322
1.013960681130211
0.967140219505093
1.2111886345803042
0.8499410700016271
0.9087724316952793
0.7206649809731753
1.094786929422496
0.7908749128150457
0.9623433851721479
0.8675160498811004
0.8901126646066195
0.9257437007049756
0.8362491572885596
0.9540304697653692
0.8350713913594989
0.9345650016094444
0.8447456972478028
0.9641137049092772
0.8970649181935085
0.9025912943224754
0.8192015797524723
0.7101017845682768
1.0412108266114075
0.9670007854799919
0.9277117093152834
0.9287610178080291
0.9518428644633825
0.981063536365013
1.0285405561056442
0.7976467809431422
0.9128005638191073
0.919613477742195
0.9439810422681176
0.9666113060177052
0.9001230303067599
0.9860180456332345
1.162969621508401
0.329733613957575
0.7407871154577466
0.9081664284180793
0.8015294174665903
1.04554079089863
1.0939915496944073
0.891057050707076
0.8572338644051377
0.8067343559457342
1.145965461996906
0.8811080932000273
1.0081389653901078
0.7993080575712412
0.8394843462606755
0.853919818685855
0.9384916644167349
0.8924119195864026
0.918978242914389
0.9488612484387854
0.9063431991434928
0.8886057697206314
0.9552809849516715
0.8916940568210466
0.9771544419288684
0.907735279649203
0.7737097889821245
0.7695793959425387
0.6236594335517966
0.8190564315204861
0.9456615294890807
1.1797901177099925
1.0434900057755183
0.946234564251059
0.8282094538093613
0.9171009240327666
0.9981719616739116
1.11758970146276
0.9061589106892803
0.7639461251812227
0.9562876327692913
0.9945223203707287
0.976037136683719
0.4316127295113277
0.9545497379868956
0.8650523317146189
0.8488326850817451
0.8477100250497043
0.9984619169280212
0.8832429062831334
0.8998099767599029
1.0055047509557806
0.8573578309407425
0.8367681495441032
0.9739691736814374
0.9660488908632654
0.9028108360003115
1.0197642330407668
0.8536932941965883
0.9900912002661862
0.9551475745573921
0.9267701371454917
0.8898432046282704
0.8898749328045904
0.9131387619851848
0.8515335258665421
0.9592355966176207
0.6685580036168819
0.8400784174523664
0.8666638487698882
0.8643940324940942
0.6941883844190004
0.8945993470614897
0.9198680707705712
0.9245918325818463
0.9213294523124784
0.8577963462083903
0.8838867981616141
0.899103780891987
0.9092715856599818
1.1122222138691495
0.9163528610301698
0.9041649275616311
0.6704742924082907
0.8834506987864146
0.8868204956126826
0.8838422857496323
0.9808662941782209
0.8974664169255939
1.0597727258701735
0.9700838163868951
0.867846705574513
0.9230457224541831
0.8171242106029771
0.9198692374142426
0.8577206950715409
0.8436523244901468
1.003498357154437
0.9918767580618686
0.9272252816312918
0.8863846881392211
0.9041818244600607
0.9919824845283908
0.9293528566317745
0.8981865382820927
0.6204667564871205
0.6075419815591496
0.5507698760658706
0.8371134523513178
0.913500733326283
0.8551410904596886
0.797435851662728
1.25609092178559
1.1632292960787156
0.8984129459515479
0.6993525388392933
0.894740411097939
0.8823286856329695
0.9038825859751737
0.8647784978231512
0.926064689127395
1.0838155999478212
0.6693814009002897
0.8688395989842332
0.9231061322362852
0.9415171172096101
1.0040762646313377
0.8983892635020958
0.9652550739871815
0.9433236163373457
0.9096007403063282
0.894425577937334
0.8404420506831374
0.9022180901953697
0.957904033176724
1.002470364038928
0.8918294903115512
1.0538467423438302
0.9967220327529743
0.8040209232125187
0.6628651667302348
0.903346031293834
0.8938278269406011
0.9671308512688209
0.8922139319125123
0.5640063942261305
1.1210955102291504
1.1867906482616126
0.46482916507311645
1.116516712854558
0.611357977759968
0.8762933600303161
0.799323762640314
1.1673136714137025
0.9016115716204909
0.9566301222773423
0.740827858650755
1.0297940155716647
0.8566324211636955
0.9213766176153162
0.7935066038958508
0.9734657881789865
1.1521954562744612
0.7741775644089448
0.9213739797486492
0.8413955353379298
0.8287138983154323
0.9676297470333083
0.8221700449910347
0.9753068779748644
0.9076773437308525
1.0141682695689673
0.9101027350507307
0.8937194651523506
0.9432843548822808
0.7780705162440352
1.0901293734394455
0.9322093395098853
0.9566412549159757
0.9673978246921539
0.945063567114346
0.8408220210190895
0.916367915840423
0.8565285254980354
0.3258230197811528
0.7343555351221052
0.8191768315745179
0.6093035556724647
1.5337755290384725
0.7590841157465746
1.0484318766515017
1.2660431985286698
1.07309075001732
0.8783150514018017
0.9093747807341362
0.5750915774533195
1.0101818778427865
0.8316870141809306
0.8687136961326067
0.8441005362121903
0.7867406712195563
1.2039593146572989
0.9109146578305839
0.8425831998390726
0.944853821180304
0.7737661960095366
0.7420158165924591
0.7723681039385984
0.9500417524852854
0.9531030923179539
1.1311395447955424
1.355044813938068
1.2221195392640043
0.7955602901214259
0.9265180847135257
0.8248920326918948
1.0119788681902493
0.25393868019535526
0.5936103912199557
0.6178621002595993
0.6292091394518908
0.7367225998384691
0.6127462843190706
0.8454839690531154
0.7360622564461743
0.794390121521144
0.7602060100310761
1.3436067951829158
0.8653213931390001
0.9015719389219539
0.9137057800148676
0.451515347894184
1.2065928335704785
0.9569773517652201
0.6683973901258704
0.7627554574224803
1.132205878580574
0.7590684221527383
0.4559995112707386
0.3882477375850906
0.4774609749201409
0.5646831475139931
0.4515989526425347
0.6081325532426589
0.674222792636136
0.9816286499211041
0.5464007917353362
1.021343308160577
0.9298554569289426
1.8958080963533717
0.263188185348003
1.3381425630830523
0.8802804942288364
0.3374923740395559
0.24091674258037607
0.23490494840768686
1.131169952538813
0.5311231311574836
0.5561115841520815
0.8127184019760525
0.2866506501667926
0.17233686857611516
0.3497814448120656
1.4133609721890035
0.2976043613561657
0.09869943599471351
0.4752544336314201
0.19570405255192383
0.6256299722177001
0.537621771074954
0.5285096893618009
1.0258210458298238
0.4242469500701586
1.0426918496641304
0.5211652678069723
0.7341767429221072
1.4330047787876004
0.7315414843392654
0.48221587925238685
0.4847607888580477
0.7344925190431332
0.9711166854753426
1.4569467528163145
1.0564118182003444
0.7726752824175039
0.587580196142428
0.5153859432418703
0.8332200143263033
0.9016275665094181
0.9737139237807568
1.0617810378511903
0.4259765482465479
0.9046807861467437
0.679965368827902
0.46570789989496303
1.0368944092175294
0.9586234658824252
0.3257296033194746
0.933365823471094
0.7707351489930842
0.4360037752611675
0.9792650424184913
0.8604829573846867
1.1694634022225707
0.5145543912176315
1.2018679286047553
0.790969397042647
0.991287385989951
0.9646003210110338
0.9714644046101445
0.26582050410858377
0.7459592252692323
0.4804942164124152
0.9573188561674476
0.8897800377936661
0.9344444927670045
0.43003622642381467
0.4865847039753644
0.5248037454185253
0.4271249835096118
0.8399328098331091
1.0591036548796862
0.9525269406936979
1.018780561039638
0.7137824969695894
0.7723013707800802
0.8569138906982502
0.831160373101189
0.9440412815387018
0.48303034024349767
0.6764331940545305
0.7433786620103102
0.876499545948828
1.0795358823175831
0.8582008115367853
0.563648388444595
0.6823911578092461
0.9436558277060932
0.8740030529891031
0.9166469145946665
0.7653891427727249
0.3316623797785882
0.37807149915287724
0.6604002592575776
0.9156090070381626
0.8823695757870952
0.9030509460675346
0.581964973748431
0.4324300553108224
0.9190067305268698
0.8545002980186478
0.6109027747497764
0.8453132111146323
0.8488918094947179
0.777565656460931
1.0574649672946652
0.8493886223543695
0.9663365767478673
0.8143800536926346
0.46730242160813545
0.7379631662213662
0.9516723347337847
0.7423926973453586
0.3380112687396062
0.4100252149651759
0.7742763437335541
0.8489357125173159
0.9659647888581919
0.4469414089554718
0.5057555076326996
0.5470589550549125
0.5407276652712268
0.8446970688308064
0.8138006664601751
0.650296165358714
0.5390074338486834
0.5252744434516535
0.9408474738063558
0.9767650828012274
0.7188571248821215
0.41527720911962224
0.33647477456402836
0.8549600179662085
0.9496276169000659
0.9498502798933451
0.800391107123712
0.5204180974684731
0.37748974893492987
0.6213009711745356
0.8768826637708257
0.7284280279994707
0.9288342639437022
0.5593526559776172
0.5218019575569435
0.4939581888432121
0.5277911382144085
0.9959694122668813
0.8191068226710838
0.9241568413599395
0.9429246161229601
0.4599513270298534
0.4167385213453061
0.4253160003209118
0.5423310003795301
0.8870353926249485
0.7038103748534434
0.9885843778776471
0.912472084224327
0.9275688196632994
1.006983483278798
0.4799908169778533
0.36614002408642127
0.764190073292028
1.0135019542013668
0.9166842695419388
0.9473450237695664
0.9688640804704977
0.8756504645149821
0.5164135624131904
0.6783530473689887
0.6430065842066208
0.6472804083040009
0.8500842916066143
1.1021454005432945
0.9445398027056652
0.9368961428661404
0.7844890008576203
0.6209463660535038
0.8305482876713782
1.000973214056446
0.9345316260670973
0.8909179175100866
0.8737506604211623
1.0637220896476758
0.7431164764802247
0.8547752650639566
0.7593469296433862
1.0106602110582368
0.9686827601037025
0.8432824757147587
0.6003252952210009
0.805367068298825
0.5744868605394512
0.9253568903578931
0.9316639625579742
0.9675755271228667
0.8833107688793134
0.682837239141577
0.4127762384523382
0.941322971827864
0.9600175294911084
0.886841333236137
0.7144909122869868
0.46192851562091775
0.547286818280905
0.9781976981196693
0.9517764065366587
0.8233512012495395
1.6519756206515115
0.6636245159859326
0.8811737000873935
0.825713921902885
1.6549749762895223
0.3816535960761576
0.40058116509847325
0.7814264137047222
0.9328926502507826
0.36287388560434397
0.34515901054959114
0.5889193090218154
0.7799536061347065
0.9523362330782618
0.30890830469858094
0.5539368609659444
0.7006919886497832
0.9816619159184853
0.8847693468701486
0.4998772755501189
0.36722667450393376
0.9772672965284587
0.8247302515886489
0.5544828174036341
0.4561122347388222
0.40842784413962085
0.9807312663714313
0.8417399057484952
1.949558793260178
0.6158503367140522
0.4721473432851981
0.34911713721567394
0.3295860108459219
0.9595690694427604
0.7094509772533946
2.3270368252428866
0.2588212551975855
1.004608490976579
0.7513218743787126
2.117667718202527
0.9492357702125569
0.9433110405747542
1.0613955395642696
1.0841689610371312
2.3655755096740583
1.999571502701582
2.4038425233662633
1.3742585657205977
0.9259080594996174
0.41796208527764955
0.37002345286363164
0.8106352815874261
0.5897405043860924
0.7860659146872876
0.1481084154328709
1.2044356172807689
1.4389559133151937
1.0873696695323762
0.8397505410788562
0.5353503678611632
0.8974369000240533
0.792428927705736
0.517463018380956
0.3140963731964191
1.1679138812753773
1.5096567562706908
1.2196028373706602
0.960768611650185
0.915864783788391
0.8560591820057956
0.826307626827252
1.1776280412400206
0.5529419643396687
0.5434956633543335
1.0815658087226878
1.1072035785839014
1.1838663198492472
0.9725546547965104
0.9178113992325363
0.9388911993441498
0.892830434938588
0.9858531363327308
0.9802765063877197
0.8829573925659007
0.6770753856141896
0.6040354503012181
0.3397228046393209
0.6160761609774666
0.8099878929948491
1.351399462421429
1.0592163473163099
0.9511755483464014
0.7507215473709076
0.8185843042353448
0.9030544193833222
0.882999559204152
1.0096584632501615
0.9426677857886208
0.8540228990756246
0.9417596217390495
0.8465952476464863
0.7183841211374673
0.2447053133880312
0.8015943877626805
0.7346745212298658
1.1146751144638751
0.9183205563672661
0.775452514955945
0.9243590178106129
0.9403533677404873
0.9265816977831595
0.9092142966531025
1.018150949801054
0.886634769684712
0.7846523436875522
0.7029512019003172
0.6911126242318459
0.8118265638352895
0.9201609094020061
1.0540583294657013
1.02019890927308
0.957175437826308
0.9445665081522522
1.156649978167003
0.9399433288058832
0.9006527370824455
0.9324197814370712
0.9020885008929536
0.920576349968732
0.9192590690082293
0.8421960116259485
0.7085029969131832
0.9931342775569761
0.7968262695600096
0.35564119184082316
0.06587475857622589
0.8353582713492567
0.916740714782528
0.9054852556158293
0.9853650373212871
0.9668838404600707
0.9167829772722536
0.8970471723763498
0.9061996955562743
0.8972297781554784
0.9832556816793177
0.9933842422246965
0.8630272536776491
0.8943820973909078
0.9787517202813216
0.9210845994636004
0.7448398913629037
0.5863095930308729
0.08315150245790828
0.9683235474866446
0.943628809035199
0.9691179154120328
0.9236327609615658
0.8708400868161538
0.8645121930152265
0.9307822193920089
0.9762905338216521
1.0645170750761446
0.8940490125756344
0.7335188804531655
0.9140082255201377
0.8915023410476463
1.5666056472277063
0.4619589054349015
1.0585125742512462
0.6950503652917871
0.8930728201022812
0.9011244470721413
0.9352283893286059
0.8724005987371672
0.8570378687225091
0.8817072746662448
1.080174177283669
1.0617545782820839
0.9558467996046693
0.9916557743732127
1.0526267778702112
1.080166214597673
0.7148207446660686
1.0776040823837658
0.2022058723630221
1.0887438008773587
0.9223452657407072
0.8979486449627607
1.0260388499584865
0.9104094592907526
1.0206213083750233
0.8990948487388768
0.8797076018325979
0.7514523847973528
0.810748716007078
0.9323383123816553
0.9282780805236799
0.9929276597688083
0.9808601599084849
0.9083545398443315
0.9669181813156889
0.8695058499147605
0.9035301057939497
0.32859373093949407
0.729423199466839
0.9968721752375634
0.8735333320767675
0.8832268382497365
0.9991931464375045
0.8584558579162764
0.8282172224368828
0.9110685722156954
0.9346298226194657
0.8764597001311584
0.8932470383036178
1.0256150795654293
0.9130569055885356
0.6053094198324418
0.9961598053563981
0.591460224173756
0.8578468585508486
0.9975842474950803
1.0888408466746373
0.812782533641925
0.9674399450864245
0.8899907367013603
0.9008558730192113
1.0393955220307078
0.8922993756885826
0.8776647928541286
1.0217013962766988
0.8376121778431952
0.7983084819713115
0.7310332436084249
0.93856217246679
0.8120267961130001
0.9963051864467578
0.906697396241774
0.9086705386092129
0.9396496052253793
0.9327276433856945
1.21652504948611
0.8263124846231739
0.8841406689174902
1.0185245221617714
0.8539107990281368
0.841787397789456
1.0049116952634853
0.7787511908975554
0.7655748678592655
0.9522740277206266
0.9347844742560014
0.940195403396434
0.9291536327480548
0.9672785401841172
0.8389860365829277
0.9209756272867222
0.9465419366244064
1.1473681467321626
0.8301690641453202
0.9013724909030405
1.012957731307974
0.8480423001652221
0.764393689385205
0.9982194107826289
0.8836914647179354
0.963647642502489
0.9298403231742884
0.9349616616560463
0.8837327997312122
0.8965362898045919
0.8388099154733177
0.9029881082404002
0.9586414053139396
0.9576747731308136
0.9187476906400299
0.9760565921999638
1.0017771727292597
0.9476875651569431
0.9610608002046473
0.8428442761981814
0.5439580788675981
0.8587543190719095
0.7460134482675266
0.8811346792330511
0.8920308536480088
0.8990400157376695
0.8278755619429733
0.8606680388502779
0.8580472865505465
0.9153791602027176
0.8943978534134748
0.9130526716757055
1.0252377083013304
0.908178246321833
0.9214478757536452
0.8386713448378095
0.989626343231422
0.9159031229713531
0.9684259200970693
0.5197162149702099
0.5050009950794939
0.8453632875967121
0.6761563286607326
0.8866924057090244
0.809300114034634
0.9187359979639158
0.8260899859080479
0.7288307616272827
0.9523091011608912
0.9327323896752544
0.9491927449708369
0.8823632425491962
0.969972221596934
0.7619983629242288
0.7389217735065082
0.9321153393034707
0.9524819365155179
1.2360804736179845
0.6135127213274761
0.6046666055737128
0.929443417386023
0.7444796095470524
0.5649114449758158
1.0172175996268948
0.9597399913649536
0.9382140905132059
0.7384022379198116
0.845369825381342
0.9279597615711747
0.9382020622165933
0.9460612558906063
0.8279532144695355
0.7472442745276126
1.0084315860826678
0.7832822653587329
0.9711555650180886
0.8922231855393102
0.9331521634106396
0.9755861299976779
0.7236268728216814
0.4738263744841169
0.6319715860729005
0.5988014642643325
1.111476328998518
0.6489872332164699
0.9909473593996075
0.8424768440130054
0.9790823661305577
0.9775248224618053
0.6803955976613546
0.856590200726618
0.8583423196093741
0.7773014555817472
0.9171454228612572
0.7618695203916185
0.43539968989220645
0.5874387812261003
0.91954399367967
0.6526884558454159
0.8566749667346485
0.968777342426406
0.8358776688804544
0.9310584244097361
0.9122606501787968
0.8262022889495426
0.6972258154000834
0.9520848546323379
0.4606764630490246
0.7334291177621916
0.571016489079039
0.46247323721418565
1.078046803790194
0.6718433637565534
0.6713275351129369
0.9052146745008084
0.8291537824675262
0.48259184756861156
0.6545958309864981
0.6821061363651991
0.25215621391103454
0.33648407990951557
0.45960700219154155
0.8119551657052149
0.6419080333921334
0.8905177461396941
0.4285467795727693
0.6864140979418943
0.29868138491730767
0.44981686822133155
0.4618448665222203
0.40057237038206595
0.2701701022524409
0.6694013901925916
0.3881606834426353
0.36168781687890494
0.40762139564452277
0.6332888893032689
0.4231815649678825
0.763555225158659
0.15785269842157904
0.36060062102829754
0.7772028985121808
0.48827231256662984
0.6000690985448662
0.8441564205911385
0.7819653598124838
0.8077499542411003
0.2756180192107908
0.9201244152732345
0.48427048443422827
0.9109170308824616
0.10499147850639759
0.34055195281927275
0.8864819312001962
0.19318663703547145
0.6625793305671048
0.9120227361809544
0.40385584203454794
0.3024212860802132
0.8678319940625722
0.890778231436361
0.4392393210480526
0.9637410442497413
1.015595722734997
0.28973111999513657
0.20872924567095344
0.9160774113566286
0.8140271269486635
0.898381272999864
0.5580488338631266
0.9109292267020469
0.6482594811936472
0.9926908993172849
0.3505428114433957
0.8045582900080646
0.960252730636477
0.27519723085998476
0.9631763816823797
0.2613797564286925
0.5860727760792072
0.9936957003020545
0.17999234507012207
0.8565262768729925
0.866186607265824
0.25239929276872264
0.9501068926965324
0.9052764796641328
0.9931867188091112
0.3982417307458138
0.12994498555132805
0.9268614206238402
0.9593746323777425
0.9416447766180701
1.0323889884157897
0.17513833944974747
0.6563871510747037
0.9462561226011181
0.9080394502544613
0.30004885195591213
0.9515605753589664
0.9427401005333728
0.9666040732716289
0.26396612283561927
0.42066119544878705
0.6425457608143439
0.9425597229239796
0.9806991635442548
0.8954420279727529
0.8855762083421432
1.080723596189895
0.2935104779287714
0.9553095137654947
0.9759088139240233
0.7683352045558615
0.7045403082302395
0.45907637766470405
0.3676926261334337
0.6697034569268163
0.25682530751228894
0.43375342136246897
0.23411620874283354
0.6030190927006133
0.81941582815411
0.23243719458901452
0.5303436157880751
0.693417380903505
0.15294474086569537
0.3194127220967599
0.5214950794130021
0.7944442055991786
0.3965938690572902
0.9800577857004624
0.771223469503046
0.7480429795100454
0.897432404313517
0.8211422141634535
0.7793111359358948
0.7767161100483717
0.80246986545538
1.0057874077705469
1.00345083516804
0.9562320487890077
0.8907891465605806
1.1170915682904161
0.9484180806707652
0.947429201610556
0.9641269672495734
0.9502264241860158
1.094476674655322
0.9706439599445755
0.9409109538203247
0.9502469368831394
0.9325996400547786
1.005804504071843
0.89172331112793
0.9236329668848454
0.9410849387600115
0.8167759426991827
0.9555248490577777
1.0455663700867073
0.8886909039154207
1.0589653802324728
0.9129207940357196
0.9224861617308547
0.9581600523101548
0.9731557008936548
0.9340982686145963
0.952589677003311
0.9731294978342931
0.9017999294786573
0.9461329361723546
0.9634258570329536
0.9709827044438331
0.9622552905323086
0.93924083933801
1.0521787693271223
0.9624321511038586
0.9412685977253561
0.8943102000599318
0.9387413888009357
0.9139306445794605
0.9463768742123119
0.9639633683960226
0.9555876944067846
0.9359782690125255
0.9725610867754648
0.9366041219498498
0.9148956133165893
0.9544731828819198
0.9329428593689931
0.9255427664670268
0.9304102411283448
0.8977425724902681
0.9317224833650729
0.9583837049422491
0.9631590390565246
0.9615630699016439
0.9799231141527823
0.9612656529650222
0.9631116519960287
0.9532965358306262
0.9618525225509192
0.960374748281767
0.9396626180815929
0.9999136969939143
0.928697706825341
0.9487330411851248
0.9229960976209591
0.9452697279181171
0.951827094578932
0.9481752902851881
0.9545845233686799
0.9514141477440252
1.0307350751115352
0.9839413934855741
0.9248995721234212
0.9951514107531064
1.0293589057369332
0.8697192155451843
0.9889954869563453
0.9323777973729763
0.9676304634086791
0.9178990957078687
0.9628359092176496
0.97101295236227
0.9421189426221418
0.9584310769847201
0.9563943107372651
0.9353234235323878
0.955682967614114
0.9440703482549351
0.9999756497506951
0.9961862890577352
0.9391670422844144
0.8969886123347656
0.912046167464381
0.9412694554206934
0.9999318901218932
0.9287587325716989
0.9081109247620579
0.9797887691507566
0.9233935787938585
0.9477702923268801
0.9391991975579359
0.9164303500920904
0.9574821187914604
0.9422920191118792
0.9635964235479719
0.9573346455571792
0.9380688992607694
0.918471531274023
1.1034675869430939
0.9440601846400488
0.9300548503431766
0.9377508129395571
0.9180670080931529
0.9303396307236339
0.93363781470854
0.9074055699515932
0.9472797308129043
0.9114007278355014
0.9812527410309251
0.9602487173575612
0.9558211737650805
0.9475314450043943
0.9472084304696087
0.964513045709123
0.9545612405978802
0.9329862617058108
0.9296393867671269
0.8636543617225652
0.9296495844678025
0.9281451124565101
0.9159347668668857
0.9108092528275944
0.9355667001399139
0.9136074305271497
0.9221021491974591
1.0081449977005021
0.9560184557102671
0.9578652650878065
0.948201336054845
0.9434146639871699
0.9533712484769193
0.9536624167810779
0.9447789528710872
1.0018328756324644
0.9283138686516396
0.9115133394416942
0.9504286587087354
0.9204050157754675
0.925031069019579
0.9209524249544527
0.9139826121948298
0.9277376367513757
0.8617790250483596
0.9236546069976572
1.0187807381730765
0.9566504866262777
0.95590623567066
0.9843009732352865
0.9644044275913771
0.9477712764177665
0.9217454275933867
0.9375022192260808
0.9366699420461776
0.9258793603590987
0.9935932647371252
0.9555709450976099
0.926905649241452
0.9863033609962812
0.9531344313824585
0.9160140420726428
0.9169358398067198
0.9480637891926438
0.9305718986750753
0.9367780222947851
0.9355473694845537
0.9083197416274096
0.9729148448571135
1.0471631826466719
0.9524352975729743
0.8863180699695739
0.9549254538049684
0.9678327143951351
0.9576138466929058
0.8984845313327399
0.9210403557639565
0.9764308269925239
0.9199614456905487
0.8964309975683574
0.9160916116444421
0.9755653792412219
0.9257802336063887
0.8921781125883129
0.9118266634101403
0.9739635785074265
0.9207040650627228
0.9268708850196264
0.8973142680766412
0.9930206984633441
0.9149295228777199
0.956393227450834
0.9529897404311929
0.9042055045451249
0.9399082679883941
0.9734827065970157
0.9412926375299449
0.9587307650979057
0.9707082678639848
0.9813620363111005
0.9244330834352434
0.9908043848282234
0.9315356040444417
0.8740404379032989
0.9931020762450958
0.9141037271428638
0.9223656486099712
0.9203049181731455
0.9155691457976631
0.9149253976630881
0.940161443304504
0.8359976043001823
0.97617686603951
0.9693838504557092
1.0797699843580848
0.974794025077069
0.9213875138270948
0.929791458909035
0.9481216378950934
0.9962040463611481
0.9524620701956023
0.957246117134278
0.9550718970841982
0.966879820951816
0.9956323448777543
0.9326656739369712
0.8723216983745364
0.9148672618974556
0.9515034132061493
0.9257314640210754
0.9108820143654285
0.9180221343906078
0.9327438469709413
0.915485015899728
0.905044259935221
0.9015666251272902
0.9234907403571323
0.9570476760739941
0.919687644859934
0.8762777044914524
0.9259795008758341
0.8572494508724883
0.9709633751876572
0.9683793807307919
0.9250735446820001
0.9545586768593224
0.9507024577613559
0.9577315318085526
0.9275931888685465
0.872333171582522
0.9374370985384058
0.9426819713027609
0.9632588656548413
0.9535594999623609
0.8716094280249749
0.9230364583595261
0.932168745951475
0.9705901177938514
0.9374695878662807
1.006034061075411
0.908233959919705
0.9331580099575512
1.012318192584533
0.946607082541622
0.9857890712357128
0.9346333958189531
0.9322700458092642
0.9443154061489828
0.9142612741890046
0.9280745599931969
0.9581941960272579
0.9961112066955456
0.8433913537553768
0.9263669289318457
0.9003172253184148
0.8729347601840938
0.970655503156101
0.8278560877616429
1.1086301905535938
0.9722218923052611
0.9430617629324481
0.9545167339473406
0.9751221637438032
0.9626280036306036
0.9703809262521
1.005273565264681
0.9287322690913458
0.9276970133670543
0.9412586885967127
0.9690299791268423
0.9122752219345551
0.8998739032922937
0.9237594756810437
0.955245086997223
1.0807604238291664
0.820578305087314
0.9021449220145348
0.8940291566673668
1.0890485582854648
0.9593364835039067
0.9520104224233281
0.9720353678522734
0.9872462577603147
0.9646185712074431
0.9324186614898685
0.9047348411236515
0.9549967774591815
0.9554863424230364
0.8371422378724545
0.9197522120749965
0.9053948766736476
0.9541633667939861
0.9351724988965213
0.9149626612050429
0.9702872326109878
0.9619303475255189
0.9546862879740463
1.0691438218680904
0.941250641491117
0.952308728123699
1.0460937904705847
0.9416695959584056
0.909715245175364
0.9437812904016646
0.9174872647454874
0.9748374599959531
0.8197919813084034
0.9082747563781923
1.0286884212056229
0.960402281261675
0.9999542934101424
0.7689506306967355
0.938259932338785
0.9249227115317132
0.9320092259061309
0.988992001741991
1.0954304485593518
1.4264892915354075
0.9532748747020033
0.9248565880166822
0.87441145170602
0.9533669088272433
0.9303026967407989
0.9330744916584744
0.9302279025980554
0.8510052874364187
0.9079369157820266
0.8825248831179908
0.8781625586056083
0.9661458045713504
0.9578472063353008
1.025226904852761
0.9254962923875486
0.9982834280805238
0.9067984379948648
1.2413268305107379
1.570879965921782
0.9193711077475629
0.95711914972905
0.9450582705052362
0.930320839184966
0.959528887068723
1.0015146701445434
0.9570871350594181
1.003114053751373
0.9295127950552597
0.9047464100247015
0.9215324119616701
0.9360884152056677
0.912738520863679
0.877622217139695
1.038635851108594
0.8037998210613636
1.7342495683984447
0.9290601408098328
0.9468321835661327
0.9025818644690664
0.8480746595649529
0.8658554625713927
0.9121169768162216
0.9279925950560414
0.9310942594318194
0.940138562341579
0.9189281225517673
0.9176093179215592
1.1835966843053929
0.9413399247851507
1.3971666491259827
0.9138531592259599
0.8863681424356205
1.01869087057158
1.0690573343125764
0.876097086127559
0.8938656225892448
0.9223681344573124
0.9115790237896287
1.0070584294917362
1.1365274506257728
0.9375848053205548
1.4378648216189975
0.8469579459120236
0.8586856444537424
0.9819286968255703
0.9303416994541052
0.9045982639771825
0.9183726982962885
0.9186763966806176
0.9569727615850463
0.9494661018413242
0.9301041399358762
1.1077862122952773
1.6179308062510303
0.8101899814738921
1.0345798488730782
0.9157570996469965
0.8271140805089654
0.9064153483671382
0.9027137952870777
0.9296787197667782
0.9366486815597614
0.9108369460956586
0.9833011343995832
0.8967024885036831
0.9329794805299588
1.8425740459624536
0.9323555246041438
0.8981005830878754
0.9035522484501989
0.8807788993207001
0.9377641768652328
0.94812382253519
0.926036515050065
1.011211208772657
0.8814963528447021
0.8908739583664977
0.8600060651797139
0.9769791469068386
0.9607790475750193
1.0699257611873276
1.6644104463149247
1.0353677036082176
0.885599762559021
0.9551176579356059
0.9099550708802995
0.9280030817132405
0.8985729161607063
0.9690311073516387
0.9534822796322945
1.2361765789107677
0.9267623745029668
0.9792425511955345
0.9383117062656074
1.3659791340929581
0.8770137774044694
0.9581736674941128
0.9295125928800144
0.8838736054186505
0.9129701914152201
0.9211884095460015
0.9684573658639596
0.929901147717508
1.0002880479408627
0.8810716095364229
0.8474407737738469
0.8505288118183594
0.9348613513422133
0.8821910164643927
1.3881173323706926
0.8931119317043329
0.9092616569380031
0.9072713078312907
0.9223929759293054
0.945211582421996
0.9645136588303689
1.0248038670084638
0.8290432157133304
0.7717723386186305
0.9805096221877174
1.3375150523817032
0.9153026424317053
0.9034526937777185
0.8932465495226516
0.867246541025987
0.8627045678890949
0.9646130672853408
0.9414085822617552
1.0006234598794403
0.9036291539059218
0.9491625794668154
1.5357040611150528
0.8314305580264064
1.000491635530906
1.0763278849474052
0.8600933095754832
0.8702171124351663
1.056889782805529
0.9753510536400883
1.0258636338269966
0.9045361270523046
1.0111302560421276
0.9282358736089389
0.8909485204958729
0.9078590038998366
1.0990057875098471
0.9494000983656059
0.852738254542898
1.6765496209054982
0.8873412106425999
0.9097308812311412
1.4294730873157158
1.2694620815545101
0.862461864876673
0.9738854777883666
0.8585425920652263
0.9210747367551277
1.014748930934998
0.875148439932949
0.8628957530895702
0.9153655454919144
0.9153130451796798
0.8960056196570615
0.9625143711589392
0.7937691007819411
1.0819012100933174
0.9516907703893017
0.9062072806575887
0.9891700872644297
0.8435022180422612
0.909441851887909
0.6860077297979276
0.8207666968284622
0.8985216669754333
0.4442523921826473
0.9075971900478945
0.7951989005400114
0.5857255053477295
0.9633540049121422
0.3077540231615811
0.9487419900068693
0.2610888117951082
1.0000471173278556
1.1603122532921464
1.0787355909971992
0.9779390737482296
0.7255320132166976
0.6538586547885983
1.1244137883359604
1.209130536053578
0.9556993498340454
0.9754390936977836
1.0176930654923866
0.9391556995040177
0.9152600406100688
1.0060333120787197
0.9013844038156117
0.9177850969975222
0.9240570428554994
0.9832849862451104
0.8442612180767648
0.9367815624656799
0.9252042687846183
0.9158375501464843
1.0474220594878045
1.0381212430025841
1.014500829776258
0.9231891273751298
0.9119114367156441
0.9605111720139948
0.9983909338659224
1.0763311835827682
0.8795182304495773
0.9264255662821864
0.9189341506475873
0.9514751726863423
0.8716272309333698
0.9314421789656356
0.9394505087408829
0.9100099525390248
0.9298618954818009
0.975575953499713
0.9529213875603911
0.9468527344498986
0.9413660272074175
0.9486036835272643
0.9440603311234631
0.9467411693219517
0.9312014624593143
0.9269738802392321
0.9920200340822678
0.9394058700888538
0.907220017863387
0.8857946105427008
0.8773422752612972
0.9013882561422192
0.920906718108616
0.9430781906543437
0.91083244190905
0.9552934304624495
1.0045464994045934
0.8126547296642276
0.945078369888934
0.9225194412325689
0.893311344842647
0.9839224914152421
0.8983286412280953
1.0504652579170761
0.9891039869179323
1.181206888181948
0.9124975033779815
1.0009528202504667
0.9397657131614892
1.0055824999336214
0.9375994235329747
0.9160001139843539
0.9325904238451612
1.0006159538278636
0.959007654347687
1.1463614141440253
0.9699723708442051
1.0138387217964298
0.9681310581229448
1.0115290644180435
1.209613349448222
0.939812922949721
0.9898392959681523
1.0533584348509288
0.9469918485678522
1.1521772233882785
0.8652046001430471
1.015574580987759
1.0666551620496059
0.9413888936175047
1.0445355721216343
1.0788346173665981
1.178794717580532
0.8768064580660696
0.9828037238160536
0.9232228641868033
1.0900800683903669
1.1590337286566634
1.3008460625738987
1.3159236057974284
1.032645061220037
0.9307924943419672
1.4757552825751272
1.6792466117601317
1.2206470864708552
1.5137583869403872
1.0061194384155738
2.3961911090245462
2.0673024795548036
2.242121205739627
2.5127611012617868
1.3312231015336875
0.27076345404821944
0.40809401238914966
0.5217479579203124
0.37176678754567677
0.6057965436372357
0.5692211117955376
0.6723152159224268
0.755842092911635
0.8743357688127454
0.7595874023146539
0.9207795494425824
0.646104174600585
0.9613591629002468
1.8800547731461483
1.2794326901993662
3.2429385413509566
1.9138195416931763
0.9406732819116982
0.9505968376889901
0.9274422782877052
0.9515971071081228
0.9285883747523699
1.7602866039713174
0.9662353280732912
0.9659516845444172
0.963032724483545
1.2858531347325646
0.9568394963283448
0.9748649534590864
1.4763899259694016
0.9911820569975708
0.938552395601937
1.9538527452959864
0.958080929777225
0.9574299946770526
2.0852772896224394
1.1011912977060212
0.9912707177462741
0.9588544895348177
2.4014435534688836
1.1105497846960308
0.9516525775246615
0.9383432152245943
2.3126869527956715
1.0224794502954102
0.963593534091887
0.958593906023897
1.0167447250695474
2.799032220060743
1.4474705229385834
0.9700115295090415
0.9557840153557616
1.1570115306319912
2.136544739700012
1.0057345781776748
0.9597483491039328
0.9641797079132011
2.272168003935269
2.2661803122845257
1.4532915336555448
1.0077869307152785
0.9565988802684476
0.9535527073954412
2.222879447474044
1.2409235056438865
0.9539176354533172
1.0223187578224089
0.9816384057259356
2.3199777873086185
1.3334869230364228
0.9442892520335597
1.0848006701351205
0.9501879510743565
2.14061922907714
0.9638759049597464
1.5412833070905865
0.9673976011844803
0.9945516030627493
1.364865784107092
0.9504705414973378
0.958257001100517
1.1128040507192214
0.9607757642148841
0.9791638820309205
1.4459083454672477
0.94468511624409
0.9862407205544126
1.1993149526420064
0.9823843330433012
0.979909422484426
1.8895546831629333
0.950458320107829
0.9800461866627134
1.2364381154355928
0.9708255949099384
1.062920107074262
0.9660082726750261
1.1619278091490017
0.98647971124943
1.2391857035469132
0.9731103795527138
2.214232666342308
1.041223330767291
1.3825452740408126
1.3335565330950954
0.9371649358872309
1.5581368365776596
1.084024261708276
1.964908261922654
1.0697747761270284
1.3360124851244048
1.6154139650269286
1.615520051854367
1.252773266786523
1.4285930700725353
0.9690447839049074
1.2887880067778692
1.1148792334578776
1.086305739471991
1.2177927807193694
1.090535605902481
1.1688003688840674
0.9218348078983424
0.9182529793169538
0.9402492969056797
0.9109811099747802
0.9750659110845701
0.9612690838760708
0.955264076449429
0.9277240480366773
0.9622424447313799
1.1465067306438896
1.3853234166874187
0.9517676171002557
0.9413527741094931
1.0183398275464057
0.9542063210385612
1.6908523086193845
1.7192412293620236
2.50386171872141
1.2057525550022807
0.9607812015326074
0.8601312280243489
1.5668805022989802
1.1334076697699778
0.90174843956936
2.691180651774946
2.5280574526946684
2.3558935243000176
1.1428557478425168
0.9717738897272634
0.7822526418142237
1.8201670701107144
0.906739667666884
1.9811980088712866
1.064858642543063
0.9620201397025042
1.0014115397304462
0.6581680242565723
2.3763994306736684
1.8398710484168912
1.130626639515752
0.851016899591062
1.869706170682636
0.9738815557573951
0.961121442052337
0.8528538852715389
2.805164146463482
1.0830381439790255
0.8952306892028906
0.9909289812037684
2.2652413176406667
1.014843416875039
1.8621465940563804
1.1166591204956962
0.7967158610815612
1.091567155467462
1.515064519816653
1.0195045066059805
1.0936204838135026
1.213280236346539
2.2965603000876698
1.1821201562898316
1.2539576374441306
2.5220392623537964
1.0435888624588925
1.6102839166791254
3.045035404805767
0.9162237157493708
1.3767044039876986
2.0456043318578243
0.8328870072974023
0.9918939902739885
2.201654346454206
0.8376052252687115
1.0561282812931017
1.4067645281630052
0.9031633429625665
2.16758678838159
1.2307153257314125
0.8966163635385922
2.9617924692101476
1.6219046297236308
1.1277210788933605
3.6272296755903453
1.3409507095894395
3.2620763935372903
1.7713974946169477
2.222659616387717
4.980869135749336
3.0809774376512236
2.945779230089443
2.626256482561228
1.2351326925161932
1.043320607568446
1.2202923468602926
0.9279436825087036
0.7123568996862865
0.9253373173374646
0.9065997431461671
0.7686659516811183
0.8492461848930519
0.905234430990886
0.7606600062137929
0.8371075244659951
0.8285963472721335
1.0363476421430997
0.9652069610618247
2.4238876459760457
1.340670710023252
1.078477247380337
0.9701364171369318
0.9633080946256893
1.0615059528455393
0.9604427645386239
0.9496088099559302
1.8210338872238305
0.9731423944904294
1.087070173664224
0.9860304992608298
2.083720794847935
1.3068335383286096
0.9739096622999773
1.148384626527294
1.0845182526024748
0.962408349886045
1.8410440869820968
0.9623253264909349
0.5977304156858966
0.9476308397857571
0.9420941568387686
1.1563114045493426
0.7613485881134046
0.4213003957018578
0.9627523641038319
0.919353560491194
0.9421168866625875
1.157513693774793
0.720798766165987
0.6599825220364693
0.9895899373021695
0.9157087330974588
0.9542129113254691
2.9649056209336875
0.9263378607564949
0.8920468870203602
0.6814063094575931
0.9476179204558277
0.9036287171227664
0.9461690902482323
0.9370608931659573
0.9480370724404396
2.5291309451063153
1.0151662559851096
0.9537283366946087
0.6992933968118887
0.9242985097214536
0.9280271088497958
0.9442716015835535
0.9434482678754199
0.9624538118607132
1.2879829021591371
3.45560801635436
0.9612840153188426
0.8963795548724501
0.42587323434845453
0.9545083473876753
0.9435658928857957
0.9549099232029875
0.9434373172653657
0.9590288287910473
1.1486320045276546
1.0425456348718893
3.3471478977375417
0.9472798456607137
0.94806668817019
0.8373346132836965
0.4414727670388307
0.9310047316189133
0.9584860162601334
0.9360936933806324
0.9822277610899572
0.9627618451035255
0.9635784814837843
1.5650919268129193
1.4684373058017441
3.5004778803269163
0.9507934442672824
0.9464645121540253
0.9378844975252681
0.5781745608802906
0.961811987894563
0.9773202218647321
1.0340955914975114
2.0831366494205543
0.940323452416918
0.9650415049924288
0.9459142803539458
0.9391801108312714
0.2650020811827766
0.7878194103428631
0.9269694309170522
1.1716512620658972
1.4263034361460796
1.6427110358180315
1.0318143192111604
0.9556812749939164
0.9445135676247222
0.9524723656884865
0.9604882030717268
0.4254197975285058
0.655731183125802
0.9335052789285565
1.051950962840278
0.950436893400077
0.944052720078076
0.9574038112354468
0.9560911445574845
0.3478250421624119
0.8791870311538513
1.0102022189010909
0.7603373390533666
0.9498287295573982
0.9548448437523923
0.9561787746246714
0.9431974301828683
0.6432418615767928
0.9971689072949731
0.9525373294457364
0.9475192740849164
0.7834303469612066
0.9625647645458127
0.9455563885027338
0.9534427126367999
0.45303030718322657
0.9830910027987418
0.9392076892543996
0.9297940014898164
0.9393306458205949
0.9704814703488744
0.9528769096849309
0.6574154301483032
0.9686370493991442
0.948816150181558
0.957974005209731
0.9533480852829884
0.9795994076644085
0.4885956657779515
0.9530775995921461
0.9683989453625288
0.43457617924196235
0.7945410298672044
0.9328471990895096
0.9104396678281578
0.8932041110201532
0.8963827980016046
0.9561261603649182
0.4245595218878195
0.6272061509862116
0.9518046066680448
0.8881895357882318
0.5385816942296299
0.8495753645402824
0.9171561365502647
0.47558582962757995
0.9127666655229161
0.980686787363546
0.8928770412686169
0.6033469930547809
0.598799928907356
0.8870037688286923
0.9632721790001415
0.8979867318427963
0.8575547813193749
0.8916604960407694
0.9796594743734719
0.9068770509088845
0.902704842852217
0.9393772955052069
0.8581343516806876
0.9562121057878334
0.9106146399189947
1.195537805285877
1.2273092038224847
0.7497758638102493
0.791876180203851
0.9112309170350498
0.822965712733263
0.8669084759533653
0.8020164424402301
0.91204640956858
0.8894272826771505
0.9837764399177177
1.4676493449297612
0.797546954955948
0.5095655847301279
0.8726777764249267
1.0048732500530861
0.7263530460638126
0.949687645824179
1.2431245265290773
1.0696082218550478
0.45073192969756315
1.0289660805209355
1.7957880935638202
0.501549193144945
1.0048778243057046
0.5268297877367113
0.652389069206726
1.0056403180179034
2.396934188309202
1.295237713861187
2.110975520666481
1.5730624165842733
0.2985367267853594
0.4245751939086641
0.2938698495704717
0.3575640077962822
1.3933572739145141
0.9246755290046239
1.023864413198512
0.9734104828261533
1.2012680974471415
1.258729988725621
1.5555755015344979
1.755316759542411
1.2950039689104516
1.4004744038971926
0.9366462151276856
1.0531297867429932
1.051304969593249
1.2100369192870395
1.4995949570860982
1.2140380814387077
0.9851229879670236
1.081998413097248
1.0510504374449925
1.0158854173385996
1.5410005917459295
1.1230655466636683
0.7806359446165466
1.3709364761626424
0.993336198838159
1.3914263125869695
1.5208924543996183
0.7869258522473915
0.9884143599934357
1.157884109971926
1.2303346123439696
1.056387751498929
0.9006981814953259
2.422645426470141
1.2644803997299034
1.1212704612694206
0.8351971060581591
0.7083872266112834
0.6770537578244263
1.2424447784373809
0.7724321214179679
0.7985968958960621
0.8354496899522716
0.7966182777595817
0.8649236891577172
0.917022675765409
0.7984096294938758
0.9833737617236086
0.9182495134867414
0.8602680102082128
0.7155426512639
0.889628269715096
0.6752546641112335
0.9627056667355545
0.9246540523265964
0.9450926392042651
1.0264186396439736
0.926355991764363
0.8566663458626047
0.9075309635178709
99999
1.568497373202629
1.8023661592704996
1.7199530921078354
0.9688609909862381
1.4558485953665559
1.025546917136275
0.9621327795836505
0.9880385106675823
0.997256984604887
0.9288724648627791
0.9710063696014436
1.4052995029492679
1.077650779091698
0.9367925523459661
0.9581347631642408
1.0835418693398846
0.9378708185385093
0.9367695477168317
0.9308562459813308
1.286278063739026
0.9792149349808106
0.9972739498219074
1.3380414601596866
0.9895152275937917
1.022351235737651
0.9346597037690707
1.0808102430284285
1.036975969825264
0.8679120220378883
0.9229864716329641
0.9889495247396003
1.2495398259328998
0.9443556800038737
0.9484356168936418
0.8453003809109882
0.9278399730004577
0.9876936365555542
0.8615274450511667
0.9088063038247374
0.9336080030956949
0.9736123059649164
0.9221439176957695
0.8226299483438234
0.9429113419400619
0.9441467663352137
0.6936094038829493
0.5746441832702823
0.9533458016984382
1.0675891800426032
1.004754979660138
0.9786728786529773
0.7210745856670222
0.9054853211641185
0.7596942466576214
0.46557132224716835
1.2079034795142118
0.8859340545815966
0.9871120574775731
0.7917147982574303
0.9054033504368113
0.6328700007042759
0.8812035366236808
0.47272716955374977
0.6746346168466376
0.8901529266475059
1.5919466444866563
0.9163506328213197
0.8373945374384971
1.0361734597514196
1.1105329393703383
0.875169159093701
0.9082279053182304
0.8052977564214667
0.9546627395739017
0.3740556287858406
0.7053446834084153
0.9990960376401595
1.1207710501895685
0.8805184186156241
0.9909163635911769
0.847425372606727
1.1629321726646937
0.914665774200301
1.827658713262587
1.026577443067104
0.837356151355288
0.7477392230988323
1.0045751438568111
0.5638470999822304
0.969233604054824
0.47727058432899244
1.0865035496212168
0.9395049973809412
0.9707334546773927
0.9247696027388645
0.8564504089372958
0.8451583428439144
1.1381623008805166
1.1806016844429357
0.9918164273580166
0.8002266729182932
0.8753431739506592
0.5896315089709241
0.8411667168555622
0.15947281270218505
0.867601661265316
1.0348776161233626
0.932858815624048
0.8793965392021911
0.9258998253717968
0.9374154365640204
0.9075989870245089
1.1583083236595517
1.3318136527513071
1.2792209054846164
0.8257466980609326
0.7340979699237007
0.8978655680386733
0.8516141300294601
1.1674936042958497
0.9584954749142525
0.6421347588505213
0.7806429311277807
0.6557370260425258
0.23622324141041878
0.29984615385184593
1.132603216420396
1.0406613315419824
0.9036978592106001
0.9268963310562705
0.897486230263271
0.9441142123182311
0.9215442595797132
0.8977528844582704
0.842252164783117
1.162992203123483
1.304797077348741
1.1792171142094907
1.3420755340626673
0.9070128643707555
0.8404520238080093
0.8533424823509492
0.763287928863299
0.9493004833052053
0.6997039298220764
0.8945391836792896
0.6863707613321869
0.2777959820847149
0.39393536145746083
0.798434524954693
0.8092083379132856
0.9635316644576247
0.9255155617615396
0.8722629394483774
0.8907653798646695
0.9325957661472578
0.9313093686047923
0.9363621339793123
0.9142771994271597
0.9540627795227751
1.0096795638408576
1.1336910043140853
0.9808347207013569
3.3296653266411655
1.3916017038299409
1.0909613940235618
0.9561932009460894
0.5873346522440468
1.042318327474963
0.7370162223516072
0.8415494068354257
0.7535124128179713
0.9115131658767324
1.0026993995682263
1.10065282949421
1.0361648246330326
1.0164871871987033
0.6422647953154591
0.5310982723457133
0.7916830787662751
0.764746876356448
1.0286854898713367
0.9561571899043267
0.9544903859823028
0.9349438410909026
0.9379332243216897
0.924617513522363
0.9190263908057145
0.9278040189850268
0.9511607826461356
0.8872300158557935
0.9952637584485606
1.1610760127248108
0.9344027464917901
0.9427833840308786
0.9568091101112217
0.6981431069170603
1.0083442289351545
0.6945894539594032
0.7225961292403995
0.8440734740694422
0.9446008790541117
1.1888856997810002
1.0208433885589225
0.7884975015660635
1.2312769082582358
0.750358939480135
0.6512875868954976
0.9165422525877159
0.4945157970290524
0.8463258406273211
0.9617675166005334
0.929718810756784
0.8035351335178947
1.0362320156347016
0.9245998858502177
0.9283912477412998
0.9523146106945499
0.9683232525557546
0.9989783744852684
1.0147990571673329
1.1418228932951189
1.068236536074706
0.7456300327038227
0.8951332206293543
1.2091254006292365
0.9067054373143221
0.8506029259185954
0.927740632857653
1.264579241692666
2.897188243246584
1.1415267008488228
0.8833137150517985
0.8412693445691307
0.7589152375327536
0.7757997516424981
1.0771819687793591
0.7308532592100877
1.3230255358366065
1.1217585281794415
0.7047971680144153
0.8652816022057829
1.000564596662129
1.0192860854713848
0.8351726559892487
0.8162704954481801
0.8857439318776713
1.0602713111660915
0.864700818475276
0.9122103824291783
0.8482529432749845
0.919898797605632
0.9316661794538841
0.8964964082501219
0.9796545208449262
0.8922184053342239
0.898671471747968
3.030507664849816
1.1110273973056457
0.9287011896396884
0.8064278598581347
3.0565589272049123
2.3964228772398615
1.432329564481058
0.9911155797751359
1.02014689137419
3.150923109454011
0.925421223540549
0.9465835373245987
0.7974203056100635
0.8894631638731297
0.7882081181680651
0.9446525610954405
0.6547281861952065
0.8438028955270929
0.9658874429689921
0.9350015378574417
0.7251854227516091
0.9386913067492839
1.449872873928788
0.7488090354870344
0.906935368297658
0.8422987329617516
1.042795925988747
0.8936160108620346
0.21450535158430337
0.9378348385546462
0.9203283396519715
0.948004990690685
0.9340238824575483
0.8204015803415615
0.9160877734961671
0.810144480178173
1.018919026472325
5.5331791230378355
2.61158666859182
1.0143452106868747
0.7815431708192299
3.838621105384176
0.9273127566550895
3.330461942063484
3.817419140355322
0.9452738281471208
0.8010796285291836
0.8139929633491297
0.9396473368308345
1.0269740564319243
1.0721431959585217
0.8225412833054442
1.0608330237182482
0.9639446562215583
0.9237413899775914
0.8017051727381646
0.811054627625096
0.9330323017388257
0.7737510737893942
0.8579112350030677
0.9932971493487206
0.963280739534676
0.9566905796094394
0.87431816791588
0.9204592353733059
0.8642255394238854
0.9124398178878534
0.9309789603438628
0.9384258382140862
0.9089314146859995
0.8550139880847604
0.852908326351955
0.9612210792260252
2.881613978620665
0.4000776097237809
2.116167680906517
0.8106807164734862
4.211752757238604
0.5358028755853899
0.9198447851745593
0.9569269919412909
0.8206960902527524
0.7087072644381456
1.6602490215272439
1.6581402022521918
1.95121478821664
0.6288560349908284
0.5603592338517445
0.5310283582453813
0.22666890434030296
0.8600806298504496
0.9959047125696118
0.817850179806492
0.8194481691263019
0.7799907964314038
0.8675274560428172
0.8277493576569713
0.8558307020077534
1.0655485345581444
0.8728967893640242
0.9202784816732671
0.9262960828381032
0.92937314478046
0.8582120047909975
0.9833750660219082
0.8892240440338155
0.7732372579894018
0.9315077526892226
0.8517176858154153
0.8274800742286773
0.9694653052382332
2.7841435435475437
0.6436081630324374
5.468709646332667
0.4391621219503698
0.9382125761263556
0.9628098012439474
0.8462755763753543
0.8042349415590891
0.8636295554867298
0.6284603798048803
2.2373928376928163
1.656840722883579
0.813650399145693
2.1251625320119576
0.34850028659633797
1.0676815432827382
0.8011323041961883
0.3765792065883444
0.5372981027435259
0.9020812898168721
0.9403895373946445
0.8956604545808086
0.8438324422801398
0.7797226751620923
0.9127213566234369
0.8010127879227329
0.8577548977929038
0.77307339788797
0.9606021348294482
0.9741008184597804
0.920659907212813
0.9208900301004718
0.9000421259331999
0.9059699704066096
0.968377485934869
1.002767925075082
0.9078523005388318
1.2740180626630184
0.8304985483046574
1.554307551537339
0.9539231411652036
0.9153146741658662
0.9155466682298589
0.8137334775883817
0.9595465929600365
0.7067826164994704
0.6330101066110685
1.2864392793000987
2.9496570302623977
0.8732112367525611
0.6406364193949143
0.9205013117107249
0.7062103496455436
1.8565976270244304
0.3830674696351484
0.5867446915217193
0.5434478747729056
0.8174178764649485
0.8983058337259359
0.9493676275523032
1.0270183668853363
0.8767971276541475
0.7374398759881619
1.0053163007214883
1.0164068130128894
0.8058374466819093
0.8892315069888002
0.8074155114027729
0.9133297290371821
0.4235120802273785
0.9614528421297995
0.9514554886415831
0.9306174780814703
0.8777459591483867
0.9184085670337035
0.8713025727487148
0.8893697544326915
0.8574338091347339
0.9819033637221993
0.7044291872689733
0.741541511417222
0.9417601752500215
0.8656744573122233
0.8636421899226439
1.0001722893983744
0.9755730749237845
0.8948825111078935
0.7262466343240159
0.7616608669751115
1.0044005595835188
0.6100530294021718
6.74824360599291
0.6111141932019633
0.5865440479846314
0.4718993795564835
0.5548594796706473
0.908148367177131
0.9029268917155694
0.8125103463138965
0.8528686918999696
1.18348960968652
1.3345211228780212
0.6242548157096043
0.7869959211476288
0.7872997046159648
0.7170848217273842
0.9106055400151103
0.947214830800867
0.9491896437375056
0.8598582193483607
0.845465433962101
1.1817087438446976
0.8143081142417858
0.8249178098985104
1.7802651554729731
2.0581264048055807
0.9143174050852583
0.4606843719599272
0.8652206012901157
0.9152706192922826
0.9484250660864384
1.061466392139834
0.9412295847318354
0.8993490546387404
0.9340917740054058
0.9031808970113413
0.8657621941836118
0.9052050422785906
0.9180886906186503
0.8010347481635565
0.9388916885028286
0.9970054503229984
0.9081568547858603
0.9597356111464995
0.9042322588846486
0.8966737532981703
0.8960469753823598
0.5421328049079807
0.5847918379266038
0.4464818346817142
0.8757148996853349
0.6557403885386259
1.1581114172394877
0.7072366955651763
0.9353567467450722
0.8811709687610833
0.8999219832322056
0.8919260120540722
0.4777804312708544
0.6823198390488677
1.146461490078443
0.9447631869063547
0.8356131495780569
0.826384264639681
0.824888578956415
0.7804922486153418
0.9008133175814275
0.870411918814373
0.7787545967508512
0.7421176752097344
0.7541626457702595
0.8564378208046265
1.1924945569965089
0.9923485749851828
0.8097588055997451
1.3555623603186737
1.40989762790366
1.0438071062078704
0.9886123403366256
1.047832014642683
0.9154886424889042
0.9782410819215105
0.8424285010328315
0.8952248408498796
0.9379630680778717
0.9199747021770532
0.8888485638057075
0.8956707599108075
0.8939698854918757
0.8990566341034896
0.8144370897968665
0.8394752730498791
0.9606443406174617
0.9256238394281632
0.9361360885125759
0.9233895473054679
0.9226009845979177
1.0099636956524125
0.8874780062246821
0.9195905323656193
0.5099619808602006
0.7527751291771235
0.5039299388848608
0.5350037066812795
0.7258064744486953
1.2862176191137324
0.9834013482865953
0.5778756022888698
0.963949748007267
0.9782035805464206
0.9130850408794079
0.8922030567544253
0.921085527693505
0.8546012284145348
0.9416706057148313
0.646367319473181
0.40978298167996585
0.7955927074226796
0.8350242525475134
0.6859555026408629
0.7912190651398039
0.8239105216622058
0.8422118230601213
0.8932954355762905
0.8225192170676132
0.8699704478538464
0.6787963168493913
0.8462965367245627
0.8977350928833845
0.9272094687374697
0.7553632000496902
0.998285610336344
0.8285532321565119
0.8106791737073299
0.9990595259404963
1.040068226451776
0.834245456241831
0.8085132203990267
1.0350154751698966
0.9107124484990817
0.8636200411121957
1.140673041705372
1.0003369341470463
0.9401851695618688
0.8921684222809465
0.8608243108288494
0.8588828282790082
0.8607958501453646
0.7705845547701606
0.9682959298085967
0.9241896510616273
0.9283833403519636
0.9160343504207892
0.9319537257331332
1.062488420526997
0.5912378159076737
0.8296576915496401
0.8186566831923968
0.8551057971642401
0.5294727262610898
0.8722971795780776
1.127912721653924
0.9052104697509029
0.7283733379695867
0.8240143781523269
0.8696158072006243
0.8848362808402428
0.8117793951059772
0.9045958156878011
0.8470498456907066
0.7897257944804125
0.950632431905855
0.8443241637643931
0.8309210530779985
0.6262037630944691
0.8880747481468801
1.1168756934377546
0.8113944496460445
0.8266920580303186
1.0197320464133934
0.8473383841368375
0.8288525145155162
0.9315149573304737
0.8330613195906503
0.8443194528563415
0.8252248621355569
0.8927379207859683
0.9250257522070954
0.9367750668817034
0.9526782926899309
0.5979185203353966
0.7485362247715982
0.8383492511028933
0.7216475223647898
0.9279849754548236
0.8402348814577288
1.0603324637852642
0.8262523871326171
0.8820464798041211
0.968339570104333
0.9134472738803598
0.8542839271390248
0.8304088485766126
0.7143830649286003
1.240002175020255
0.9096865865146463
1.0105858971523813
0.9985894400349641
1.399564557291664
1.3644463216873484
1.0251805437404309
0.7803375038204892
0.8965269835512925
0.7245728599060751
0.9244091910158251
0.6420228879584724
0.8027396080370073
0.8421368365120806
0.923378155705882
0.8963236341386951
0.8001943634649964
0.8933754765022984
0.887119924858751
0.9761819366676597
0.8593096069897899
0.8960618085113523
0.9098725607453956
0.8971778079233373
0.8959630704850815
0.7516254606176829
0.781847525454935
0.780499260225591
1.434629033722766
0.8210956220049694
0.8367295495488125
0.7601968904256031
0.851181960820727
0.9647973591897444
0.8608795266800879
0.9706385412662818
1.0227940775393864
0.8850049677985873
0.8797051514526426
0.9002029525304547
0.8830215146950964
0.8009315312402203
0.8357229209277731
0.8178089673722388
1.3221012602116755
1.0970672448948582
0.9520202306803329
0.6758010196583202
0.6169011061889433
0.5975591498659284
0.7058861919432049
1.0725324403300627
0.7753175089796048
0.7471606900996894
1.1807923181914337
0.9288823649171027
0.8177888968836106
0.9030694094559818
0.946395537870036
0.6244394480794507
1.232220610621371
1.0426103397239368
1.1458753876012324
0.9998440997455971
1.2736329729638378
1.1464649676323335
1.0342031425329568
2.742577720898099
2.059793802777869
0.9547618880217557
0.5983830202707544
0.8699537299196535
0.688894830057943
0.7552530451192654
0.7878098177470539
0.8073334863547558
0.9566815461536332
0.8857553269614518
0.9611816226559387
0.8355792947964532
0.7816751601639895
0.7913772865940714
0.8741433088480856
0.8589013389703133
0.848638458354593
0.8723271533025919
0.853706136365562
0.8989550190616196
0.8937522066644062
0.7855829941747315
0.9027200963376619
1.2950108404721803
0.8172915667313203
0.8373224415931354
0.881392468283527
0.9764389719160492
0.8578824055019549
0.8236654379364353
0.7605719342006481
0.8666617000001362
0.8158172373399335
0.9979800248348885
0.8943986128404728
0.8375950909749793
0.9095682125821279
0.7598434009287292
0.8662211328221492
0.7111166925614468
0.8412760415237984
0.6785636099190505
0.8788752454670216
1.0717190704376551
1.1599191207759296
1.0075238012970174
1.5840375733720153
0.831228422530434
0.8442988033403648
1.1545822244566128
0.5348103456988507
0.8378368806162934
0.8198764445745498
0.8112932596580452
0.9930617933293586
1.183522402513657
2.4221344733583776
2.3911095125103774
1.4268321138095754
2.5921781699405315
2.894712816497851
1.3346679949967282
0.7018737336736102
0.792072440222371
0.7855325689103482
0.7631054453773952
0.8202235144552834
0.8619767102148217
0.8394219182620442
0.9120609944715425
0.9394645119086509
0.9227675376642274
0.9560671668945534
0.8036280688864288
0.8131152417466992
0.846210592423365
0.8179189870828735
0.931720793601029
0.9681082906588232
0.7540415161014418
0.8164236542092
0.997401505280674
0.813222907763304
0.8942433036635539
0.8056116187975626
0.9738821175819964
0.9620158829553827
0.8351040490903057
0.8121343659001139
0.9924076832442006
0.8592530442007542
0.8441810738607327
0.8606385538298286
0.9759079795527724
0.8346391276359952
0.9616241709392923
0.8704552425178566
0.8417556592949859
0.8893923529022588
0.9121533689235335
0.8432885602413437
0.8377502901907369
0.8100730904814237
2.531755622623005
0.7254811363877712
0.82415837276501
0.9169647490864532
0.8989415215143871
0.8065788246419333
0.8789353788573591
0.8168638297133732
0.8637181539337621
0.8269087429236682
0.8766648183890305
1.167902426982053
0.9827570392466484
0.7570214473760102
1.9364475268166694
1.2192139096989436
0.7966146085291376
0.8474098624145661
1.8135920441463225
2.4967404367326886
1.0974458449455553
0.6559880157796882
0.8830512782812026
0.7738675391266778
0.7867414666086484
0.7900067690845413
0.8748770387574941
0.7548640780150171
1.0010287738691221
0.9290167079120064
0.8701790872876288
0.9549253552525925
0.8315854361200821
0.8404142435462973
0.8846915898716623
0.9678381235567523
0.7809479082198522
0.8187979128945855
0.8609638810565755
0.8172364287414094
0.8714331569169247
0.9158856490578791
0.806925423655518
0.8638110807592676
0.9437482631611391
0.8172308247278631
0.8259605301275426
0.8385194587723921
0.8848744350645963
0.8121796647121254
0.7644659175182492
0.8265022915709546
0.9382353241579492
0.835406412607779
0.8153679174552487
0.9125723344769706
0.7926949558323204
0.929189358363462
0.860763609797089
0.8511034225193191
0.8306514972097603
0.8178969064792818
0.809064444223013
1.2522935052013358
0.856125742972954
0.8542698649848143
1.325644201513556
0.8872096881912452
0.8850783361308465
0.8268391618605747
0.8205225606386323
0.8716928062255868
0.8910515746634634
0.7823405382645047
1.6262943715901708
1.2287607791663262
0.9666285809768679
1.1015783851376357
1.1388603916306557
0.9239764272581621
0.8079613714495989
0.8271969140443604
1.0338847935380766
0.9274590199394368
0.9214361823991921
0.6179577993305908
0.8984157557891875
0.9259091310102177
0.8049846077511814
0.8095027889599575
0.8424575526192075
0.8948022433057624
0.8538000960205914
0.8210732407340042
0.8313799130081981
0.8476334571011902
0.8432161614564808
0.8639372781075306
0.8760995579025378
0.8537725324362605
0.8133087171573791
0.7044962339818238
0.8968931468183603
0.8181826267005513
0.8091172594217444
0.8283021392097516
0.8953923532824478
0.8520155878760376
0.742765832654748
0.952492456004469
0.8514017439257645
0.8807422304896391
0.8081070679130173
0.8933717405677332
0.9419977764240769
0.8448953092136232
0.8685360497870069
0.8185102867962886
0.8856910632247158
0.8895603966695963
0.7829474983368001
0.8134625925170845
0.8413637731702435
0.8718078568325396
2.39400853132618
1.1212130465124102
3.3884917662931326
1.1249338736030154
0.7795862935566631
0.8358606030420781
0.8316109139460499
1.5245914209498663
0.7351516643889415
0.8777137661054552
0.7956519571923423
0.8314218047818305
0.915328845772368
0.8285740422814521
0.8083891155130095
0.830996589731969
1.9713291817998733
1.2942365726413523
1.3433625069802302
0.9323089048571878
1.0530330512128536
0.988580870883772
1.5395961589318738
0.9395649223004582
0.8357249946440544
0.8237772431708835
0.7346863508243795
0.7832012100264021
0.9145616483267507
1.0638783063801684
1.1337756861275323
1.0280842225892857
0.8846981177573452
0.9317850658195426
0.8467579282286667
0.9692601015829722
0.7216760030799936
0.8270171859240479
0.8443067860873943
0.8491858210179432
0.8441482088535593
0.7858476421814612
0.9519027671786753
0.9807450574308789
0.8563156538155472
0.8297385765759824
0.9085842504789682
0.9228998272543867
0.9127414135518667
0.9558100211356095
0.8975532846145391
0.8697732258841734
0.9013902339175626
0.887616147844857
0.8332655622734929
0.9029217038854737
0.8777459068126797
0.8124654330419773
0.8779598423443289
0.7976355858940125
0.859347229168866
0.8731352323819822
0.9955561571997937
0.8936184475710678
0.8215052663956702
0.7895999339448773
0.8129012376025085
0.8489087046472858
0.8090879405019971
0.8280471981163312
0.8203541230068216
0.825260718192206
0.8125193051041825
0.8617356248646479
0.8441022438022138
1.0237882253364674
1.3102272412344742
1.0824851336734913
0.785729102567279
0.7359698459151096
1.0052079715467621
1.0668468719789979
0.9398134486264754
0.8393876868807439
0.9790989269787883
0.8307674270598573
0.83593433787253
0.8510038275883526
0.8690736466338926
0.9658951426378022
2.325487516307462
1.727631066469368
1.773836143627108
1.076422458305335
1.0166186902009764
2.4816434188676157
1.5314952464197555
1.6983728852981472
0.7409061501617591
0.806049362817806
0.9634781879221257
0.834556041863865
0.7439042503771139
0.9845246356446161
1.0533298806628917
0.936226871038589
0.9140030344707344
0.8479368955108734
0.886844093531669
0.7964807190224547
0.8396542969439473
0.84356549481525
0.8257648868499022
0.8272675085448873
0.8315331808797668
0.7643780159188314
0.7736150512431043
0.873286847055084
0.8238947829978573
0.8388319189220402
0.8776672799839957
0.8730498096002575
0.8817798826949285
0.7940014839030378
0.7860176091214234
0.7922799869302215
0.8661097442244681
0.835264988587177
0.8871894068800149
0.8121802700127458
0.8435387054873138
0.748501488163304
0.8707184137941633
0.7887336146551941
0.9194113356225477
0.9632651809150972
0.9057533108740042
0.8842165691482652
0.881151921596144
0.9069164273547005
0.9149092521192547
0.8074611579879815
0.7422096218260136
0.6998069644531324
0.7048501891773314
0.8058455297555164
0.7995400782070018
0.8209989275696679
0.8097156694199551
0.8151670415449662
0.8263118513763985
0.8666364409717517
1.0035850734332175
0.9206433190802754
2.5726456991199798
0.996033363606361
1.477793940356237
0.985887562201563
0.7944008355497683
0.8849394562891747
0.8967463036039129
1.0342236864907552
0.8569751297306507
0.8735139541607765
0.8429818019225924
0.842405896657143
0.7865218541127701
1.8701422028210277
0.6416581686196886
0.7585870873154111
1.7279894077622666
3.0279263449059632
3.0292210119408245
3.4053483808713065
1.4776734715218989
0.9268177826181809
0.7786398648555273
0.8370822837004205
0.8100531566036289
0.908637081335101
0.707010496294946
0.9658497780856155
0.6267154486814406
0.9896353867901255
0.8529262292142447
0.82618007798864
0.9800271266302089
0.9031176624197953
0.8142148730753201
0.6373759426399255
0.8595038486184766
0.9256925641214954
0.8417037278242414
0.9009272832134302
0.9365916870931358
0.8248016852436995
0.7828907058818435
0.8356893882648526
1.0557708911804804
0.759435541407295
0.8290004555731283
0.8254207023293486
0.8431725230904485
0.8659853543691511
0.8636988218740032
0.8482162711217683
0.7772547181722294
1.0080962345569917
0.9067187800803654
0.9352865917457794
0.9202038412032064
0.8819426661936453
0.8962339336309586
0.8945687930546561
0.8355812536417655
0.807755524116961
0.8080648000946985
0.8847051592610051
0.873094042971136
0.7713974435414968
0.7921862037533072
0.8071356112499435
0.8221778194014988
0.8151433139734445
0.8542477379366699
0.8578140631874879
0.8763996795201116
0.8442984238564297
1.118447057398972
0.993427556788065
1.0014097583095518
1.1876380724746802
0.8728081633313917
0.967017714853741
1.0088659295841913
0.8895218664585087
0.9261698059054733
0.8359151029918429
0.8806218381984036
0.8218797028816972
0.8730416105774668
2.3600407123839346
2.129425303412256
1.8666502625083485
1.6072340629519652
3.631413635897142
3.8164022421277832
1.3312922268039404
0.8466040304892243
0.8780496258974921
0.8357572337203782
0.7935613291433494
0.911685579255609
0.7817677065153291
0.7902096603392508
0.6216321300938162
0.7973391646673599
0.85063876231425
0.8532582768533411
0.7991748530173557
0.8398233112726838
0.8885240086266917
0.8775647274555775
1.0102665507109063
0.7575345012871298
0.808554418234464
0.7501397867080954
0.8836336740408107
0.837180197095545
0.8370141902023587
0.9092749234236202
0.8205478828686534
0.5908666770528154
0.8364250040928403
0.8319955986436289
0.8412673968279902
0.8307814646638876
0.8540636526661521
0.8170735343513964
0.8298589298210599
0.8272088239144169
0.8314978597813294
0.9282937563351957
0.8697559678425975
0.8405049359432453
0.8702035002779056
0.8362731773929624
0.9119605493449543
0.7237045511823357
0.8905879076809239
0.9066793255416012
0.911780316323052
0.8574295492433334
0.7956503193024165
0.8273836620585405
1.0897025875394268
0.988675020114894
0.8025751981597704
0.8310846869184656
0.8091832412889413
0.803955189717808
0.8042270085520657
0.8154881470235734
0.8164045058224277
0.9059959399244293
0.7809835293389993
0.9106083201656219
0.8785881986269575
0.8663815821800873
1.1236064616812511
0.8816402652185357
0.9558173763357681
0.9162192830388354
0.8463304009829937
0.8775854831440687
0.8793255394898863
0.9236377630461623
0.8277041582152026
0.8330798725580747
0.8317475072769945
0.8631011954275163
0.8613612047992505
3.4779693582984175
1.1337944583048678
1.6473088587400633
5.834967253548043
5.237894779481025
1.498954635933947
0.906569433561573
0.8368735597631174
0.8383080975236865
0.8236603959512347
1.012001641087817
0.8032310911682602
0.7633548867217087
0.7361140387899376
0.8312723382043307
0.7939664833543174
0.8742888357495314
0.832320214593898
0.7724051235772093
0.8443315385254312
0.8340236540132979
0.881546412197148
0.8941565864997046
0.9640896435751036
0.7767451713704426
0.8462338184765602
0.8477425144838764
0.8776558587986223
0.845800256500073
0.8358371895154327
0.833854130171873
0.866927824550952
0.7674923450659269
0.8058829986142757
0.8501659200136076
0.8278991811752443
0.8149850937876663
0.8589959538814856
0.8547557088526716
0.8401841487981625
0.9016365867481085
0.8152247010189406
0.8273907111919098
1.0669255110986806
0.8475793245387205
0.8778455477792787
0.8255354464771034
1.1965049634961338
0.8654641757492432
0.9065678852376584
0.8877549461327807
0.9770007626121746
0.83151499726781
0.8819170377119727
0.8210519950003501
0.8248262798634305
0.7949346164110287
0.8018547158303446
0.8171486863743146
0.8162754167041687
0.8074565631209742
0.8019756286297918
0.8072353863326766
0.8720288244607236
0.7779992293218619
0.8680258826622254
0.9208384881569639
0.8596189756938137
0.8685427446464308
1.0661839496121206
1.1326756054808613
0.9325767575917364
0.8771818761084422
0.852863135743616
0.8672220610817204
0.8467186799908863
0.8759909722992248
0.8529400601810442
0.8755136693081845
0.8392537640312985
0.8274255014911033
0.8468256687530525
0.9044964410666659
1.7717017868699587
1.5520207283042173
2.284762508544072
3.7016795281453723
1.0871164265460258
0.8675109075985895
0.8247793589388781
0.8071189250240485
1.0057194037217656
0.8349366050171034
0.9526970978396349
0.8101224880175719
0.8192117235538677
0.7951538507627339
0.8784936613506364
0.8532685058949641
0.6267913712314401
0.8304176619117986
0.831313200561418
1.0595476435501774
0.7780307082603332
0.9268097898162688
0.8206658588472333
0.8481140567646025
0.8898989517938515
0.835278265227269
0.7712790848699012
0.8348000152932499
0.8314952094175876
0.8852512991578169
0.8305675678218837
0.8948325212671412
0.8557547962806338
0.9757906641104729
0.8567273239104238
0.83613636606025
0.8794949065045835
0.8009880593130566
0.8217720451189522
0.852942808219653
0.9257422146390802
0.8399779840907963
0.669294527461945
0.9113152939494029
0.9239611674827872
0.919389579737458
0.9154044349063513
0.8119298008298755
0.8935192945522534
0.8194710556997453
0.7199021150740946
0.7650628518412822
0.9199200297461
0.8512866859243056
0.7992329832881759
0.7979512455226122
0.8053970917988625
0.8099116623481035
0.8090022652699663
0.8388843688481339
0.8680472033118466
0.939814931116474
0.8266943108037887
0.9308650633093062
0.8224292433986461
0.8491185648300463
0.8793709664147988
1.00787477190633
0.8370745241976301
1.7508371332350072
0.8168863208566521
0.8110986284099608
0.9074883227388961
0.9104748828678846
0.8492578259131822
0.8739584381227201
0.8267010365851265
0.7587275109312535
0.832118553414801
0.9046722561276844
2.3507487242909266
2.9322969623521913
1.2594639107987287
0.970525493866233
0.82521677452232
0.8346998604080238
0.9705636605080935
0.8147938663877257
0.7941706445578737
0.7011470089023514
0.8735051210011595
1.003498892281429
0.8846698755065813
0.4968202189845831
0.750797438326879
0.8386373215409019
0.8447352011009953
0.8704274159894682
0.8479299107545658
0.9170483564387475
0.872299000685488
0.9279882711316698
0.8347065125621015
0.8296106296841423
0.8333292045094873
0.8282947900025723
0.7360917523690473
0.818808024770614
0.9137213573120426
0.894122491498891
0.9106222603147285
0.8739009175678308
0.8559988806884085
0.8905796973085669
0.8032312479985501
0.8547839496599894
0.8183673886425205
0.9154870791626174
0.8125308613906659
0.882034481283387
0.9165972737363166
0.9247299847595248
0.9110654761284388
0.9866708666174201
0.9225672065426871
0.9108578123052157
0.6590107572935292
0.91129832271145
0.8712784949572594
0.7980054786738923
0.5862335367300044
0.8797720754020111
0.8231737650383066
0.8167750648009989
0.8271155070409935
0.8154141392267651
0.7895106083525992
0.7653062054757195
0.8419817312127174
1.0013902598298274
0.8416109415448128
0.861874057690536
0.8195699748316115
0.855560274898599
0.8600757110897674
1.067045559093118
0.8066373058939358
0.8028187731044918
1.2814912610638338
0.865815358949863
0.9113961720857363
0.8392774726017121
0.8728372879293385
0.8392536091672628
0.8494564966391183
0.8408280069706365
0.829609065239677
0.8637692053322441
3.2869082008495965
6.015473454332705
1.2834237452862451
0.7630131830532753
0.8603014956455051
0.8264576702850389
0.8083110956086119
0.8995549419270443
0.6776085155567023
1.1237226428237643
0.6895471080978123
0.857342451470403
0.9514387637326991
0.8117261952787498
1.0441280810746063
0.8299321358010637
0.8773477548358287
0.8295824054672001
0.8046660247177475
0.9347619114817014
0.8440059764804807
0.9185638685383448
0.8235896026410255
0.8358209439945157
0.8218884443883726
0.8055641628198924
0.993037384308793
0.8237428688255257
0.8540214398920581
0.8608687689048056
0.8613057950495098
0.8577443853935605
0.947295585275925
0.9481058158608565
0.8170488376538578
0.9737168304395151
0.9689355863678506
0.9872308291238703
0.918312812672414
0.9210370251044818
0.9147521844415308
0.9182209675734075
0.9070820461028282
0.9193348117654528
0.8408378049737706
1.0339138677723745
0.7381711167456163
0.8476348592339809
0.8405043866437778
0.8511836171563735
0.7560722148676424
0.9006793749161922
0.726989190061647
0.8116913406393134
0.8006815016992513
0.8302988969248042
0.7680227551677954
0.828132935167387
0.8506123321190763
0.9240209742043197
0.904979083075097
0.8533084206700886
0.8780051191076659
0.8609578983759621
0.844918210484146
0.8464385802904802
0.9331820266791715
0.9494271332986876
0.9384011247281698
1.5268850461117216
1.047581776380044
0.9633981079803873
0.8961427088210047
0.8676529378964472
0.8741546108593723
0.9213958194453432
0.9548291360391143
0.846473311971132
0.8548445111473605
0.9219366135178774
2.8891998019562712
1.302965895730288
2.0571881642006202
1.004292869728369
0.6261103191200905
0.8622067950967583
0.7523014615920947
0.8561232963809041
0.8108869164737788
1.0525429308293202
0.6196160731365707
1.4050370866335575
1.012853077694647
0.5961599577253237
0.8134652980948924
0.9397011455819321
0.745191301104539
0.7686807430103227
0.8133721398208523
0.8817960378724823
0.8807022286974991
0.8218887711575789
0.850583952221275
0.7843458314511524
0.8469882707509602
0.8126099756280687
0.8778065979799434
0.9216470323695716
0.8367201178494859
0.8868948796429752
0.8593021545516624
0.8540784778473834
0.8467866321219142
0.8585719200730436
0.854753497854198
0.863665555766473
0.827050578399009
0.7343919548617357
0.9741681030946253
0.7987824211966542
0.8339267563530056
0.9226525338974784
0.9167826914703958
0.9113845097465788
0.8095054720703316
0.9120969555745412
0.9177668523309398
1.1026191826784977
0.8532102742826371
0.9667836264020216
0.9365822062780063
0.8858976026533758
0.8535923799128473
0.9533471794677619
1.006015790898706
0.8794954204573446
0.9583422209202891
0.9027462359388239
0.8153997150572583
0.9402466474402273
0.8646272277006553
0.7946722849403649
0.8836764782453768
0.7729236397033589
0.7876040042367032
0.9545942990849628
0.8605583509168239
0.9432045852042154
0.8903570974610244
0.9060750532950587
0.8593588964397549
1.1165366053091181
1.116579104040981
0.8084713967627621
1.1399982065678762
0.9162347011124395
0.8995419948082594
0.9845323950495655
0.8587230784009503
0.8452754644661438
0.8520997212841563
0.8682768888375221
0.8503374861336441
0.8928360292615579
0.8506906896348864
0.844234024158983
2.247372128215143
3.779729194516306
1.6829995359565
1.0183376143006442
0.8196971656393146
0.8638197657450963
0.8034265149093898
0.8309306971833123
0.9791948247482626
0.8077682335398491
1.491323003574586
1.0828734811789404
0.7372684332365066
0.8760720038489421
0.9486917236616342
0.8157824582787933
0.8394873901783126
0.9382261254367991
0.8932709876679883
0.8368281452598895
0.7510506769539155
0.9328166654458749
0.9505966954283958
0.8523142532275497
0.8484776696539635
0.8517814016593415
0.8491025078207229
0.8648191007955022
0.8546299304510738
0.8449226014321353
0.8395904080148268
0.8741124653071918
0.8405753351962691
0.8719263529955645
0.8784094454206816
0.89987061219666
0.9271639206201316
0.974749475127609
0.9622712267536094
0.8651114016364415
0.9034674449620548
0.9262997251792197
0.9528986097552454
0.9340382208028627
0.9708855463821696
0.7778226553951456
0.9169350111534355
0.9179724822644428
0.8159624046072743
0.922282040662272
0.9211555297994741
0.9146486304497294
0.7935807429900278
0.9166347602690441
0.922379162738873
0.7137777904026575
0.9128441054395835
0.846836098580165
0.818923399246227
1.0815550422207978
0.9388025183266566
0.893217044477196
0.8665102209008428
0.8475517674623323
0.8587602556723986
0.9437274666783079
0.8436229341857566
0.8044383613740159
0.7557042717490949
1.0564431310219473
1.2445557825250422
0.7915434339757835
0.9583164583979399
1.0034855125013817
0.8707677283135964
0.8512032392800709
0.8583837573926432
0.860153888939976
0.8525524899053347
0.8970055789945223
0.8560489584522671
0.8903042639568547
4.081557835107818
3.0067273602110167
2.292510548616124
1.009155380688841
0.7570015603418896
0.8704777237627808
0.7361976871884086
0.893632830674111
0.9498462442726594
0.5390037339712676
1.0357469934377694
0.9310011559087034
0.9414901801139975
0.6583353168540979
0.8292723504349749
0.9564626908196655
0.8232029305526801
0.8329160038800766
0.8339478745041143
0.9026267661113381
0.858754919975551
0.7160307444717346
0.9589102188643511
0.9494477420335509
0.846137218764942
0.8435076365449363
0.8471104294327706
0.8584810966211465
0.8544882873465972
0.84395730307026
0.904337500650056
0.8387805628118751
0.8231924989665071
0.8292191907924457
0.9261727003139187
0.8530998197059112
0.911916489489793
0.8978825189751621
0.9161008600841679
0.8647975013349956
1.0791842413363544
0.9190859688752139
0.9174470027495475
0.9234856497266399
0.7710726225109495
0.9707643567680322
0.9143521913811152
0.9282993756900191
0.8434090054642678
0.9211457680795477
0.9201252151322776
0.9252547470268274
0.9370823767341274
0.911155316482245
0.8031362643116957
0.8715474897877313
0.9243331972824352
0.9151863501318745
0.9170664309089114
0.8412430360387545
0.8413692138343523
0.6477704832688762
0.8695721454856821
0.9836573534058501
0.915512018692845
0.9519741078767915
0.7094416303902589
0.8602884196650917
0.7874263565529772
0.9349483750886612
0.8372124856708307
1.4439213577012542
1.032343982295883
0.7626474406925081
1.0098863691601527
0.8735052577190067
0.8789406198033919
0.8768856819769908
0.8457560858860778
0.8452762316940386
0.9352170087303782
0.8616475718772417
0.8726643644853048
10.895389212798129
4.084065159850171
1.081473999280735
0.684225138325232
0.8464435728374691
0.8662275252180021
0.9038905972014212
0.8036579769227113
0.7708472284823567
0.8879559009660863
1.1866735800398793
0.9661738941786829
0.8108379364811336
0.872083529054217
0.8119013964865454
0.8430762297242399
0.8317668024879326
0.8451172809804602
0.8183173594222409
1.06205179751102
0.8115609525306158
0.6870061815534614
0.7314128464133229
0.7870521774562294
0.876428288126652
0.8366359487273741
0.8523104478943371
0.8548305072001424
0.8515178569928429
0.8508599635551957
0.7888232888361739
0.9690052171907846
0.8459117886419495
0.847303967806957
0.8941773152118457
0.8405865865119413
0.8472755761916777
0.7942441209618161
0.8621011533327748
0.8524152013450427
0.7042890240772804
0.9178093909813443
0.8945640721264653
0.8381942304829522
0.9151424094309896
0.8435779019388552
0.9640406331629863
0.926807501817377
0.9073599967585337
0.8637574053961828
0.9255186957651128
0.9166723426837462
0.9242500425515301
0.8738205054750081
0.868337669720108
0.9103924288789087
0.8652427445620445
0.929759311112108
0.9116375130985651
0.8150404534395157
0.8364837231862466
0.8113231454689104
0.866611816942043
0.9146028108511216
0.8826094524582594
0.9201536826237399
0.9947966548586874
0.8664081112755808
0.8870113279041434
0.8113081307166253
0.8530365652136667
0.8872856891169255
0.8262277993141063
0.9768967863578522
1.1822464180517118
0.8605905532126579
0.7616385152009066
0.8255980101325204
0.8560038143461294
0.8681634199308995
0.8769429339755181
0.8276062099620086
0.895567063362118
0.8699977964987821
0.9039061886821487
13.23004127983184
5.755197562314017
3.073977886377408
1.3979635529417869
0.8907956927087851
0.9314535191056447
0.9890411838626683
0.9251163767070913
0.902086945116829
0.9154980152438863
0.967549854630528
1.1321733717231643
1.2087709272092997
0.7110806615322462
0.9368037789770824
0.8512574327752058
0.8523038310795777
0.8841718879651352
0.8312488306581551
0.8439628573909245
0.7930940152002095
1.00763259085966
0.7904015330624807
0.8473025892994444
0.9238480435908556
0.9395345428664396
0.8547621337107031
0.8513729656487324
0.863925876836604
0.8540138849744855
0.8562870305121074
0.8776427292017802
0.8114689348218139
0.840870736916926
0.8408078397172282
0.8895927758144041
0.9186284758389459
0.9071747224407886
0.845527442213071
0.8189178201204137
0.8931635216002733
0.9252241964638942
0.9564392294833619
0.8680865601644473
0.9244008622467174
0.9131521385082083
0.9375307184629146
0.8934222811175281
0.9201750162060677
0.9288949475626994
0.9092108301823241
0.8467625134863529
0.8527795542461454
0.9197248043337362
0.9172770752131344
0.8569800404847067
0.9143780159853524
0.9159330792069892
0.7707561592989998
0.9409651255821938
0.9334377821084293
0.9493480267950821
0.9259282129999828
0.9546768508428856
0.9566630107661798
0.9125492482046391
0.91170788477005
0.998971549521423
0.8343029901704409
0.9669151250961269
0.87334147691871
0.8031744069948549
0.5114465533325688
1.2421255586223752
0.7932898345743099
0.8054807108383595
0.8661095601760967
0.8757498734224914
0.8767907740647891
0.8730388859052208
0.8604002115474161
0.93147757110515
0.8293902385394071
0.7764921835061409
0.893262720063528
2.483016194434388
4.64919623119561
2.084351120679885
1.0977996353104758
0.9572775037579486
0.914493421936693
0.918477175227371
1.0144371750684225
0.8316587027704715
0.9141633511007656
1.1923681210497894
1.0055688175690665
1.2034943840325343
0.8251620735722284
0.8489726869300851
0.9355584860538589
0.8072247085474132
0.8649133056424465
0.8588467731153978
0.8293346201559884
0.8472794331240877
0.8700463118592694
0.9239986236675538
0.8848580212280495
0.8886227946638915
0.8322957116583797
0.9507585546511069
0.9424927980122949
0.8606288288388149
0.853147170295388
0.8522863521581844
0.8972277385883808
0.8449595316109841
0.845586351580652
0.8399814392868133
0.8223697222458154
0.942790249854696
0.9185169369856542
0.831821131745784
0.8554545569247848
0.8798007951983198
0.9673353705412389
0.8390922790820893
0.9111572403806807
0.913784482434169
0.8295889406767389
0.8445645143846395
0.8235508010899694
0.9211911854879081
0.8415930907786177
0.8780000697961545
0.9235303590596402
0.9197280642561587
0.8991028199083099
0.8367435328353955
0.9272581310928592
0.917578076177186
0.8258967554591318
0.9303718453629477
0.6669293055065231
0.9233522565576104
0.9245952486586463
0.9161188381910017
0.9164764565334802
0.9681792100362091
0.9105191972141955
0.9382618215446404
0.8428683233505183
0.9282737687688271
0.8740398515317204
0.8779227045465285
0.8608735620508049
0.8177519159344678
0.7013610052339936
0.8347471621342161
1.0290918000722442
1.142364468288793
0.71481072425276
0.8240004841441815
0.8660060851817047
0.8699324648707651
0.8686976043047548
0.9377628481221215
0.8443068234360468
0.8236060730648014
1.0168556237707116
0.9569457305661048
1.019484179201323
3.51554011714506
1.9722264988217992
0.9977852697699541
0.9322817577182809
0.9017134082613137
0.9289427489733783
0.7021429634847466
0.8519134881346383
0.8546248127302566
1.0492053655059468
0.8835531407450695
1.0968471852588875
0.678534501154461
0.8524911184873573
0.9975661684755672
1.059310662072389
0.9653686191340766
0.9085861045711774
0.8440859575429787
0.8558950657295684
0.8028748528482467
0.7237496033401486
0.817863777885695
0.7756582770914465
0.9672624279951025
0.9633040786180082
0.8558659531771653
0.8416032809123956
0.8455222963713337
0.8606447949658088
0.9014166894792054
0.6879738540565443
0.9424593210462934
0.9149990596643878
0.8952314599582937
0.9155415340035163
0.8253625177933392
0.9441314267526714
0.8915906533638895
1.0221147955327958
0.8200007130867788
0.8853150982954828
0.9154334537320595
0.9284467651747829
0.9419478494380733
0.8603308492892051
0.9709486822594584
0.853560587079906
0.9595685034924325
0.9646586418639513
0.9025536267088153
0.9041091954389623
0.8499528962790937
0.9092437961548532
0.8811067616080059
0.9848480160436965
0.9826336492320359
0.9045752206419987
0.9073093666337598
0.8055905165634842
0.8296088611484375
0.8284028144165418
1.0049902957456998
0.9218574674294435
0.9236853858148699
0.9199921232872686
0.9378934825228742
0.9215680568503543
0.9058669247183084
0.8267425170794184
0.9334316771297668
0.8239333301795236
0.9141601614527328
0.8717967231647399
0.821433563503505
0.8212774182754085
0.7962553329649171
0.8575270328112563
0.8831448290132786
0.8027678629602046
0.8833150194856754
0.8631125183739962
0.795718031300902
0.8224556116589311
0.8881621647495204
0.8626383287488316
0.9270322863025933
0.8092312514663267
6.8499433679782396
2.2102830110246456
0.9740691959948367
1.2851461302279186
0.8923745322616309
0.90814168826127
0.9167888497007798
0.9088355117463276
1.0919084497533031
0.7892539414448161
0.8622282574490584
0.5296699787481339
0.8188495961335724
0.7682753907643514
0.9621833526771144
0.626602988460419
0.9202910688318888
0.8015940954272534
0.8996582534449639
1.0114973154123157
0.7636022519312525
0.8232374198333365
0.8230434763208003
1.007486755325315
0.8146711066064681
0.7312240937243222
0.8476682865762099
0.8708951000953702
0.9850467460258859
0.8612899802032243
0.8491533145619594
0.8872708121911037
0.9272861249346699
0.8950174453912583
0.8125135886617637
0.7660682015859948
0.9065259532718668
0.8983372170922478
0.9541248428444797
0.9177807083581669
0.763902129395558
0.9472288786570533
1.0091259329531492
0.7871962944978893
0.8713388290405615
0.8004813778902379
0.8744847772457041
0.9140142173417968
0.9156589228391151
0.9411456453544895
0.7019933818783132
0.8102807993561681
0.870617552567621
0.9482513340560558
0.8498672603447185
0.9027762532170437
0.8981119604032095
0.9258034552499035
0.9344650825260445
0.9094736763890374
0.9078009962456084
0.8924033230239704
0.9203962915412136
0.9301670959165559
0.8224406914665037
0.8535479496718109
0.8355780141417816
0.906425384938996
0.9255230549765381
0.9206914008584154
0.9200987652981311
0.920060709268376
0.9362679243600985
0.9164783832470957
0.958099408504442
0.9541200250146037
0.9354742638763426
0.8933365844478313
0.8832689160506373
0.8373578087558413
0.8631582904343663
0.8500979992620156
0.8127823940011799
0.9530834534388524
0.8244232577171464
0.9137411670614098
0.8738865193541797
0.86810809140596
0.8548531354114116
0.8528139412854467
0.858204746183828
0.884628931365463
0.8681071049039826
0.8530975347638383
0.8564498143173106
7.411330574895306
0.7696701804439797
1.358291805564258
0.8734964638325354
1.019160399795213
0.9026248430959792
1.2029297674592532
0.8651099986108577
0.8655817939878465
0.6277516582989442
0.8394909284780572
0.7361528273090867
0.9642507258238874
1.0301755654020295
0.8385148054932083
0.9028622208646945
0.8257179040949623
0.8129500049316253
0.9688099276836754
0.9440198354651584
0.8083268505303051
0.8619603164700644
0.9415584262750343
0.8326131564990046
0.7562353638391428
0.8063815867044898
0.9434136831792149
0.8419515092468753
0.8664287510932702
0.900642743159214
0.8763090937944834
0.9238145227429223
0.9062706683510132
0.9069036396892772
0.8907665883633856
0.8939199077879866
0.9179262549999585
0.8432493145092638
0.9727893384099585
0.9649814802493442
0.8846156967942677
0.8712411706560392
0.9077209674558301
0.7975702457276853
0.9148934332465222
0.924093107068784
0.9666448968885586
0.9002595237750893
0.8942485391097796
0.9093398287512076
0.9106726778468214
0.9024630778186215
0.9311023108545456
0.9188327139340441
0.9291129742954725
0.9018165741757442
0.9041146297158291
0.9468002412744939
0.9196888062935838
0.9142634700032534
0.9339328633775414
0.9059526748427335
0.9350658881653657
0.9869095971303936
0.9428131170215225
0.8332472092784204
0.9310200330435989
0.9177314230602514
0.9035500401638494
0.9237087388040703
0.9284513283337333
0.8981620739001392
0.8333241555986103
1.146150726481003
0.927822287710815
0.9604740822728093
0.927565345987931
0.708699021481815
0.8891647424977718
0.8852429983917618
0.8788169261761247
0.8912566754612288
0.8342620904456169
0.8137332952860101
0.9797153826380816
0.8636154775010768
0.9803652042645836
0.8803371966475395
0.871029291008216
0.9449940675420644
0.8421815515165699
0.8630157964331069
0.8438618072545279
0.8583179118082135
0.840346565178117
0.9534599672351745
0.8965997451278643
2.366093543109811
1.01719806353436
0.8990627757186451
1.010003822525271
0.7331978709488439
1.0582484891001531
0.8532061036337093
0.9009270318762556
0.9207678597790392
0.797933270325075
0.8998661241429903
0.8595876438665525
0.8364771265919535
0.8556735254767549
0.8427066406811946
0.9395756107492317
0.803462967072913
0.9165251305262268
0.8528930168872461
0.8567542817300161
0.8354481094342611
0.8975009166151122
0.9148070859446714
0.8709175589362548
0.9170215018143284
0.9134928950744441
0.9245353230805253
0.9081508944124412
0.9092926761309978
0.9085811061580097
0.9052183821028482
0.8355931042361825
0.766906240512898
0.8088521304109787
0.7914439998942232
0.9199008135488456
0.9411567311667882
0.6799709717552105
0.9151555359520759
0.9229947797668536
0.9015039990504784
0.9055775655753934
0.8857169584803654
0.8937427401308263
0.9128519068821399
0.9070258813225677
0.9058852191017515
0.9131573245377782
0.8916855305437175
0.897584138184402
0.8972178741406416
0.9208695008804055
0.8956244769738838
0.9242860779598683
0.8763021622458171
0.917040721880351
0.7491463516333642
1.0251588039066868
0.6813047271031863
0.7670330120699449
0.9739859631588678
0.9272187785019642
0.9143097412654915
0.9136016602930965
0.9092301066400863
0.8510642321852704
1.065668249822226
0.8937567456356177
0.9575186371204281
0.9430757027129133
0.9099048024882322
0.9919866052475876
0.9102979515819462
0.9810140056029213
0.89192707220372
0.8477860545503013
0.8640292788120948
0.7867277872663826
0.7909648705126266
0.8797404795792187
0.8529495664677476
0.7483811693989094
0.955892817040543
0.8508925557361529
0.9059334190700098
0.8702341261913604
0.8191439257495906
0.873033399036442
0.900347364564846
1.5431716997510743
1.2643015725997162
0.9846914503314329
0.8114964723444349
0.8998732629856936
0.9002850464378394
0.8790750367666692
0.856715651863262
0.8489015336864468
0.8915065429636303
0.8600595553437977
0.8455320750458599
0.8526815164949852
0.8468798265764692
0.8251914472570594
0.8360517052554683
0.8388462207549123
0.9014673697815959
1.0878682516427116
0.8624512823974976
0.995712161807854
0.8352716773508311
0.8635500820116975
0.9240496751468976
0.9156531494881076
0.9058234819162723
0.9137022006931599
0.90511549493219
0.9043221041914064
0.9276008929923072
0.8334929609492046
0.7888649137965447
0.8429708676804921
0.9018947951087756
0.9394883612409252
0.813014621331595
0.9397605029026113
1.0063863768242947
0.9038099041019939
0.9028527307857659
0.9101984605409968
0.9087489047715048
0.9108692857137244
0.9142450658688064
0.9155610854884663
0.9194176808143087
0.9043014776754649
0.8922963022710905
0.9600403417552017
0.8840287020356115
0.902826630353526
0.95596129894655
0.8614106408188628
0.8732840828769184
0.846460340318426
0.9374647484344948
0.8061171256263491
0.7613009625453538
0.8612935649535233
0.9202274153380622
0.914481117207915
0.9251052558670642
0.9320624901914257
0.8423035708785075
0.9627707578796056
0.8932050214333477
0.8836536207929362
0.9253726834688597
0.949885231192168
0.899635836991023
0.8461560441682763
0.8460698534790826
0.8247465855427983
0.7074058715023538
0.9360932426039843
0.9207634837108731
0.8801905565875513
0.8646194225905796
0.9326714594773939
0.8259048538895795
0.8783612860592137
0.8823833055952298
1.1314487953380592
0.8346523024632739
2.5157104550706184
1.037697819916628
1.0418605830390788
0.8564216194957606
0.8428814786778458
0.9387650978096208
0.8177998153422819
0.8635383850232943
0.7590212610196385
0.8783811423153136
0.8583670502468935
0.8515956001141067
0.8552827458852332
0.8506229040570177
0.9786602478827785
0.8281017741548224
0.9461881150780108
0.9031744483061743
0.7539009862964587
0.9922454943413396
0.862621325663619
0.9059588472292982
0.8490496025144743
0.9167641765142439
0.8554688335021123
0.9147615898523862
0.9178880099270161
0.9351600129048727
0.906699416717991
0.909915747755124
0.9040318384199112
0.9590510829686263
0.870174038333965
0.7943319975608426
0.873169355064667
0.8654922498283747
0.8912875795638441
0.8220567821255436
0.8284758759250381
0.8750683901770155
0.8918355961878708
0.9031630727711741
0.8866440312519418
0.9053197882736013
0.9107394555550219
0.9114748864874027
0.9040585236416231
0.9079463290330546
0.8882715010026754
0.9249355434925504
0.8389379422675839
0.9766094567708127
0.9029152240740264
0.7454965575293472
0.8640165922800007
0.8627321751823254
1.1709110667711873
0.8697835421299235
0.7793038843684998
0.921103483793394
0.9206500326514887
0.9487109592370931
0.9217279110996223
0.9368231983848708
0.9363831649440892
1.0183858131396701
0.999092276667463
0.9227072870645247
0.9226229982709849
0.9046117005749206
0.8552883201383736
0.8554218773074086
0.8509628759087857
0.8249618070087554
0.8787452513566887
0.8731664346377778
0.8584776555167479
0.9018085733306269
0.9296342419522448
0.833832793527401
0.8542268355916615
0.8195401501251969
0.8280715822175994
2.129719617536609
1.0349912089135844
0.8141082392414669
4.21747078260872
1.176577926584873
0.8334337745866055
0.9746022707320988
0.8207426299626213
0.7681863825187486
0.8131929002416436
0.8401816399742525
0.8326796189023767
0.8525225421445263
0.8503406137118993
0.8501743471074155
0.8823624897291162
0.9614365535868645
0.9364045557940709
0.827658460087722
0.8242790913477047
0.9283070877386882
0.9119513299089993
0.8707101882865274
0.9173062341066797
0.8661657628541464
0.8544016977768617
0.9744276057244615
0.9200400982442049
0.9175771643594898
0.9164229282285007
0.9274793737599045
0.9059252308504399
0.9063204687237529
0.7849389394430553
0.850961676881733
0.9080694025972768
0.9302092017244211
0.8496004422258964
0.9100746321552633
0.8070194927087939
0.9841699800114103
0.8928577984190268
0.827950556532337
0.9056464295000369
0.9195743171486623
0.9011623122550941
0.905206522776156
0.906985511093041
0.917184817139921
0.9245887374013378
0.9225808834884578
0.9301871732312057
0.9204757645864967
0.8070161736373231
0.8724205742259554
0.8722686663485868
0.9281160753097635
0.979208207207087
0.8667357289544511
0.8692161158162313
0.9273778309557296
0.9203700703167184
0.9296405503411329
0.9239679853194196
0.9210521599427709
0.9405553298181182
0.9955081877346226
0.9387889373967511
0.9235514470970584
0.9208468322526643
0.7466561494839093
0.8496498905491756
0.8541993649064775
0.8539580284683302
0.9470354381885437
0.9333674946958946
0.846177497899399
0.8777955837735649
0.8118627318631934
0.9985828872614846
1.019566966995544
0.900087284555581
0.8041107146718081
0.9067345258209635
1.0062369248324556
0.8950340432202349
0.7816885541384578
3.5101759195344013
7.2264616870671965
1.1315591281038906
0.7430924414252892
0.7492427548834997
0.8187654876999954
0.9573117739815664
1.0982439112582008
0.9914792575254056
0.7984008273927813
0.8628083222678913
0.8896844699440103
0.9542485869589107
0.8405869686285566
0.8384331557198943
0.87640704285403
0.9336498393492274
1.0109961784272283
0.9308215653690142
0.8810230734174619
0.8513969764352426
0.8675770232535841
0.8124403603568495
0.8354762545218494
0.9414952132881441
0.9195829188737061
0.9179092339411884
0.9181014900219174
0.8612152910642403
0.9098698884246326
0.9033187066106688
0.9792805853814068
0.896525892121687
0.9040089217668441
0.9261139495145886
0.9085529620249252
0.8730621434985644
0.8095771483299034
0.881052371025404
0.9016268773830417
0.915364808553949
0.9099990144781844
0.9020338522408758
0.8285044107752204
0.8611797102641658
0.8750319025979739
0.8416260573800188
0.9192733994124205
0.8498368010045537
0.8231980960584514
0.8871970737305468
0.902457500074718
0.9346515640371662
0.9400369691084028
0.8921988144919383
0.9306796714438236
0.9312491552106319
0.9463391663778259
0.9168273641884925
0.9196732919793263
0.8016209833690209
0.7930336617891601
0.8547815017012677
0.8565597429146774
0.8547160730884191
0.8954895920898545
0.9011892390686166
0.8422544834136557
0.8251397977276861
0.8280128921228297
0.8844120561213586
0.9395975832990379
0.9210213345997301
0.9243820436541507
0.9573209826736466
1.1933158149105219
0.8385712849936213
1.3116922988516175
0.84344547496693
3.4837112637415375
0.6715762247032375
0.7759176256069685
0.9547044784967619
0.900488525784574
0.9095143775404333
0.8962898689695596
0.855186540193534
0.8425825135951583
0.876105620977169
0.9561559745528909
0.8981117172333503
0.8169400477622815
0.9370622588958657
0.9165210741450694
0.9315989812054276
0.9095070649376801
1.0643721771194488
0.8242279904394784
0.8706063905858602
0.8042500318363922
0.864745454111412
0.9231262160428315
0.8734353648311602
0.9190364825616738
0.9192319287901819
0.9304634630682623
0.9060941257214826
0.9080384186543353
0.8924034614887573
0.8423703516988515
0.8848733604989586
0.7592154765807833
0.8809165101774413
0.9028718699946751
0.7450489619080898
0.772616717496569
0.953393167806932
0.9035622118763547
0.8714148150803672
0.9233340026871574
0.9809642844076105
0.9241154403698849
0.9228457478426261
0.9176706562282579
0.9243352759225746
0.9362282879826092
0.9236747944732515
0.9859238271543035
0.9271321659291678
0.9256655702090347
0.7222390628303689
0.7907794866319305
0.8530552433810644
0.8520484180777023
0.923478980246518
0.9043491806896498
0.92935259676578
0.9171258209544426
0.7898081738556688
0.9185347653041621
0.7949979929083366
0.916349927149775
0.9183231945293189
0.9894943310684917
0.6923810396825832
1.1529398676392693
4.391217258780461
6.129989085563655
0.6838362886890931
0.8380126676890166
0.7618864538895556
0.853652890198189
1.0044924858660096
0.8967336162966782
0.8465406738408993
0.9603119247782991
0.8434325250354778
1.0821703112683676
0.8556845744410175
0.9742079977421441
0.8640458707303497
0.8051081187570277
0.9417073808054588
0.8621949385429925
0.8393254865035376
0.8609172159122329
0.9709867224131625
1.2694343941864312
0.860125300407024
0.8595927233494038
0.935815691322731
0.9168745867904552
0.9258574478680652
0.8938302861759794
0.9093955187394054
0.9110451094852591
0.85921592127114
0.8572857963418696
0.9623990870205267
0.7518481985937577
0.7741623621966296
0.8548561477939568
0.9528256415149015
0.9471969589892164
0.9295682119375283
0.9192683685043461
0.917819663053941
0.9245125427884332
0.9422243002985927
0.92980949405832
0.9224829985286565
0.9817667710321429
0.8581517628842749
0.5633056924209848
0.8459563654219578
0.8607348943742965
0.8530343627285086
0.8561850733767905
0.918933069121787
0.9380542887687014
0.7841861514795582
0.9193467046913248
0.9190613542128374
0.7479567950129975
0.8853953486633123
0.9031043527796795
0.9193516270959144
0.9211161027090972
1.2250612016075457
0.7952294983502269
1.0304623262259216
1.6523881940983847
9.307930303709641
4.068328478151142
0.96571376157679
0.8880316742565807
0.7960806679408859
0.8317738500462277
0.7768130178927992
0.9024606640977089
0.8093891281797333
0.8756726407868722
0.8454194576653468
0.8544423041743481
0.855246571000993
0.9534011726670646
0.9783602879410317
0.9310636589788468
0.8504580782995251
0.8856623490311637
0.8860826470548767
0.9607099891275968
0.9090575755640344
0.8795720360031418
0.7707964072944424
0.7420291600084267
0.9171614610628992
0.8889719005765595
0.9334879615691354
0.914023093501483
0.897334972627621
0.8386619837446763
0.643571595515595
0.9499443640022133
0.872564638824042
0.8640403039300487
0.9295901282631853
0.9960165381883348
0.9208010527473797
0.9217305085846258
0.9263121765800164
1.027683601305524
0.9500843691021205
0.9068639359265429
0.7940685198625587
0.9453398989990835
0.8530098492298815
0.8476010780548572
0.8509158084883305
0.8382189264455496
0.9236156190226049
0.9222842473770817
0.9001024380777036
0.8372742225320279
0.9556081534563677
0.9320184989059013
0.9195080773178018
1.1288346991768818
0.7650403423501936
0.9422514839060298
1.0574999302723305
2.306938174615243
0.9727514070567477
1.052691066556485
1.2450233239551374
0.8165320847848744
0.8786172792159089
0.7721041538597221
0.7903495679188798
0.871802543026839
0.8582675680046836
0.8392341779104193
0.8633851156870844
0.9186412986942926
0.9809611034678963
0.8845371882608906
0.8807438043711917
0.908421024725083
0.8779917754803459
1.0294014621155179
0.846116986963559
0.6925942822360049
0.9020535706782343
0.9182791563155579
0.915024536726798
0.8982295503336528
0.8534024647176753
0.7974184939771206
0.8831942284801625
0.9146492779580268
0.9582657899255397
0.9421910917513702
0.914719734239274
0.9314996730797865
1.0309862257548845
1.0462833057742453
0.886331561583279
0.8077289136228082
0.851303984723188
0.8991138546683495
0.86276059052322
0.8058209106471932
0.9316631987117606
0.9415725188627644
0.9212417108993292
0.8720598069287766
0.9425012404553887
0.9127222613684938
0.7964702311526851
0.899543488092797
8.087537517200172
2.4264024161195326
0.9979775505387013
1.320063147863297
0.9313421276908059
0.7561386836641661
0.8961477071395408
0.9890758796665547
0.8434945797355115
0.8375827991178938
0.8513355262009372
0.8308264762483671
0.8873609228348428
0.9399001149596526
0.9554452380558116
0.7679223611247614
0.8344057583295443
0.8392853511037469
0.9226411640504466
0.8920094011303401
0.8414157737703984
0.8192971636367737
0.8404776971494587
0.9555358359391629
0.7884891694228413
0.9032104558202672
0.9118035087839574
0.9099725483979383
0.9390617049148172
0.7620737843408597
0.7839171129014557
1.1012103328632
0.9071336003428297
0.8492827687151222
0.8647879308089085
0.8961182703823518
0.8459890275780709
0.8943214461990445
0.9064466050983522
0.8145599409612594
0.7535954435441325
0.9920418740605655
0.8247812088933524
0.8893602667213398
0.9278876909188651
0.8447164384343965
0.8614299651051012
0.9886194859080499
0.9044111705030117
0.8696885108215694
0.7463626409996006
1.025934020889621
3.827936000226387
1.7580529644356553
0.8306339285721249
0.5869916293848053
0.8428140694563202
0.9298707392508732
0.8110353776363639
0.8533402082870828
0.8732539016479943
0.8386144925569563
0.9330251557347305
0.8829772651511847
0.9399739053121698
0.9176096494604263
0.9128301669850963
0.809948832458003
0.9273488929781687
0.9749871237731405
0.8911146180463008
0.734338852604378
0.9359584763094118
0.9205816657335228
0.9025875901650094
0.8570436744578993
0.9093259500600517
0.8891165733381903
0.8856959068513701
0.9245628415620909
0.8391208486360681
0.8714581790250884
0.8447262222846883
0.9069213787868078
0.7780767816172555
0.9162699789593302
0.8839858825971963
0.8717809908999358
0.9024875612099151
0.905803423260236
0.9128138478936508
0.8911279510847964
1.0105413011188464
0.893251470799409
0.8384695717054661
1.1052199154461615
0.6915221205185049
7.987396955957048
2.158535381667363
0.9800807595664829
1.081193430588711
0.9859654363172203
0.9427622249683949
0.8440903682718456
0.8618456732345257
0.8511008787778898
0.8786012081738193
0.9204131307457126
0.8547484278835089
1.0333979634053752
0.6939248300318165
1.0353596163668022
0.9101062129616454
0.837826461290427
1.1282782875932205
0.9796939623414621
0.9190447942041533
1.0082211099679839
0.8120686391408265
0.941184763978937
0.8749895067158995
1.0205480939423437
0.8734487282774306
0.8748831136175963
0.8667141260390268
0.8904166961800482
0.9190434848997583
0.8672053446287666
0.8929595225913844
0.8541741923987748
0.8557179496971277
0.7257448847991267
2.721012154683776
0.9642901102259668
1.2177067096827145
1.141915763458311
1.0260305456263337
0.8683796279821482
0.7069146814381878
1.0817113784288113
0.9239741411308048
0.9610521286750405
0.7958314962980032
0.9599339336312517
0.781395669814167
0.9967137571740919
0.99433408667682
0.8463896964063389
0.8883279003873893
0.8598027912670775
0.8754903875701958
0.9570224533333621
0.9212876072650736
0.9294146234734068
0.8356033065408353
0.858956046944078
0.7104188743725804
0.8907037271319451
0.8197003950494911
0.8660942934029853
0.8335695838258355
1.013521062500232
0.9920725370207969
1.0781283612423764
0.7691275612282688
0.8086908558709266
0.9346875840147557
0.9186128021903988
0.8552574189202939
0.8857781116421852
1.003325455627783
0.861556509316873
0.838240117646119
0.8472752179805242
0.8860473307016403
0.9377954963631532
0.8130084422046918
0.8407135218741986
0.9765247693255039
0.7696257758380571
0.801165313137541
1.247144877191331
0.7928202927804621
0.8908926608710909
0.8035235248466263
0.8712726827741003
0.7673261134405027
0.9695651811840765
0.9818294148336402
0.87729985724416
0.8730061005096332
0.9244587938546913
0.9265322391383544
0.9032478543432935
0.979760826617677
0.8457518194339063
0.8613704938572535
0.8233603473251268
0.8618088084567965
0.5685121793826209
0.6384855941945018
1.2369403826109733
0.5805604508118114
1.1750302401746515
0.8575833419070047
0.9253322147517318
1.20041532379253
1.0856539731032908
0.8903540575918583
0.8911257645747516
0.923391823671075
0.973737870001459
0.8642560071360748
0.9306006022528485
0.8929072223049102
0.8219637307004282
0.8434218412274226
0.7433906141817346
0.8140670485575286
0.7133393775538158
1.1238713712907507
1.1816966378823157
1.0593902824622552
0.6826756778991295
0.7908584690851435
1.2442808536913703
0.6517486176658018
0.9903663674357476
0.8473693180974555
1.0542065867643833
0.9277474690417153
0.8612988082047379
0.8456757530280081
0.8679165081580832
0.8600129940154808
0.7321236249366749
0.7101980957241013
1.0051760059815564
0.6985015025724205
0.786575285483247
0.7417295007089071
1.157586522321572
0.7196921496400905
0.9493168033355573
1.0684779554759638
0.780299649252317
0.8893068723022339
0.8715987228234519
0.8314890310809682
0.8225094517800607
1.1252037345309096
1.0070589542224584
0.6788529905129934
0.8037658900772414
0.8994705446025583
1.0952173511548116
0.8256841954100141
0.7459571747857335
0.7041881494786268
0.8544852096085308
0.8328185970797096
0.852683929745032
1.0549080992553503
1.8399989106875987
1.482753835578319
0.8710403340728966
0.930166848860688
0.9131284364806785
0.8969927880720104
0.9038661628618095
0.9885479569133139
0.894851643693601
0.8871033796392441
1.029869760844211
1.1097141903889627
2.732049765709931
2.906703736190925
1.472047822354026
1.2723419226763188
0.9996186253927711
0.9002791805636824
1.036113071987368
0.8355446361074031
0.8084921126866728
0.8649551671560604
4.415401141609186
2.5916821944349673
1.110622794831692
0.8025347930868355
0.8707211995786827
0.9330320329401295
1.0917896181647089
0.7714251158248904
0.9208108728307307
0.7949931781164956
6.387640118973383
5.346773568643175
2.37361440701181
0.6402772202251582
0.5543815495621673
0.9796543444722026
0.9990886130374083
0.8208598538569782
0.8740098931139387
0.8875568940733131
7.550012370532346
1.3813674681837984
5.245914426780993
0.6968770558696766
0.6774708862822323
0.727774897876102
1.282599077397012
0.7570526410863956
1.0454857384207126
0.8043948391379095
0.9528860852182971
0.9423355014587627
0.9265423940697906
2.66683096335985
5.72766118204161
0.7340079780192775
0.9321537019236635
0.7573713849812368
1.0583994824301186
0.839539850258885
0.7644409309399337
1.0173363488660292
0.8274659254088113
1.2090562786296588
2.3697179245900624
7.59230840934653
0.9482313534081251
0.7916880712657953
0.7417923036599723
1.0428025407064159
0.70959018324479
0.8033021274235215
1.0928927967969482
0.8427191002324452
0.8314157674237873
0.9182387474884696
0.881572900690445
2.4635934275080986
1.04787145018513
0.7875484576351791
1.190153276265857
1.0153797928104595
0.623627646723284
0.7174881044428814
0.8343560065135188
0.8106104962737622
0.956990523309431
0.7757763955188159
2.4343106627928095
1.5289582341913395
1.0049320786474496
1.004434780269373
1.1373611119476292
1.1465680212451452
0.7178267546460922
0.8121516211251775
0.9117097674227289
0.873043788112178
2.562316037806876
1.4734143829142208
0.9709859314767826
0.8560534716052979
1.263490715194313
0.8311096282897817
0.8991949836346508
0.897328046997986
0.907054324736793
3.7052556330076087
2.0595879309529255
0.7749570162919961
0.5958549790108507
1.1219420353747762
0.888685851325443
0.7766332218091212
0.875532080843285
0.8895373562074171
3.4141591386814945
3.8110081458724396
1.0727406011566027
0.5574676006312612
0.981671539106359
1.2327020194756975
0.9909502024181013
0.927407845162418
1.144823324890561
5.086449432865508
0.8776772606837648
0.8341583606449833
0.5509732393970873
1.2774980889978238
1.011873605402302
0.9016526639694833
2.724244077323424
1.1357116538376362
1.7160548342505988
1.0957663700934603
1.4602252152181143
0.7938479239702015
0.8964721424193558
5.3487324050385165
2.517307241033276
1.1471892035853721
2.3480879273664703
0.8561190268112134
3.0086001955159274
1.093795070833737
0.9121175616152585
0.8158825197792567
0.9036724210084166
3.405681950812799
3.425815062773649
3.3472402850920098
0.8322374096808326
4.382815184731545
2.265966881174456
0.8130530797378246
0.7859233208575415
4.398245443613301
2.427618357834688
1.4000857331954635
0.8196875636924528
0.7946921624823637
10.455756417126546
0.8621385918502067
6.502413807136239
1.3794474779054333
1.286640022565024
0.5804668669267212
0.7374271655015742
0.8574303086099802
1.0343426884510216
1.8745109633517043
1.2538817630871604
0.9399748232531353
0.8689677437655255
0.9511942520198341
3.327185416314833
1.3963294254051548
0.9201984275991406
1.1041140370433662
0.7269909163392491
1.863756260038222
0.8442275813825809
1.4745808650200214
0.9299933327898169
0.6650974699516978
0.7613629408077297
2.675557992392058
0.7896844741359048
1.6289606659673765
0.7728410321083188
0.7084643829895456
0.8181080118185676
5.105533561959329
2.8926889290868005
0.7970282107338987
0.779487736844639
0.6931006077506631
0.862482531498306
1.1985383214732865
1.7922035314100202
0.7858198376164242
0.9470192988485455
0.9825491375937286
1.0460848062022035
0.8504638685279106
1.9266275132670114
1.5310052386410737
1.2318392457274931
0.9205323632159006
0.9165278972577058
1.356437997184185
1.4963620084703884
1.0074244088287867
1.2697561640796453
1.219271343615772
0.9678608666846759
1.0211414122761353
0.8924964019196743
1.1312647617391485
1.7000248957838102
2.5074956819039933
1.0716452304859971
1.1727646053391594
1.9904641607705311
1.744496384800232
1.365143511671352
1.8974007969244282
1.464881227347856
1.9025708171435045
1.9891625851264858
1.234967067764497
1.0416747502568446
1.7423507480155551
2.9456524379987075
1.6384333646709872
2.605617116119719
1.2638257782218218
2.943859235482739
1.5132603822225401
2.5983421960560054
1.9662646335301817
1.1083970609614866
1.8873962617400835
2.1819074145626907
1.4528269829824736
1.3228110860347393
1.1945746043262697
1.920388250513029
2.7824681058079057
2.4547015251517963
1.1979654040951515
1.0429230707964405
1.0832318147891984
2.174195390495887
2.9470765431133565
2.05415854384006
2.976885943281448
2.067998955900503
2.4599098760129947
1.197669684746286
2.262981850263342
1.735678819904465
2.643997529145017
3.016358543374659
3.9035049544182017
2.5644131026049215
0.9589738227918299
1.73742128583689
2.2485462097388553
1.4711230765366998
1.5609224401130148
2.344240079815928
1.821805557591871
1.8739211878046471
1.6898346921398326
1.4375348730285056
0.6225613402082658
0.443512709994809
1.9804561509020961
1.5315386710519503
1.2290926616424607
2.0076380864368892
1.7833811812412288
1.040637326465571
0.8794566491245366
1.0035295908930342
0.9688882606420539
0.7068457447489379
1.0195768355282369
0.6003508272098116
1.637174022867252
1.1613609608235855
1.1354711981152132
1.1978083721255517
1.5868275242459497
1.2699055625570312
0.8667988467519254
0.7037549182398013
0.7953641343659343
0.9085196364290825
1.0715057504288208
0.8386069227661102
0.9335207848585727
1.6858181823829717
1.6008783765381747
1.180729784573264
0.9532452680471654
1.0198179258714828
0.9935676144607445
1.2947093984699343
1.5306748380885804
1.4101069761307576
0.9538779166066866
0.7610288627076857
0.8174347750504528
0.8583146046493231
1.037012619468257
0.6320163661577777
0.8000073799413877
0.9414265001038741
2.2960252539033084
1.0460290955610694
0.8922860846506355
1.0260437745501714
0.8377278028533551
0.9002356427365253
0.935443302550241
1.1481946597510806
0.947786531112273
1.1040816946358123
0.939105390667588
0.8379253358188566
0.8353505272735817
0.7742879943441684
0.891625525367871
0.7831621699600348
0.6065090588189453
0.7347235672900381
0.8402688475709732
0.9713778053073017
0.715808962703831
0.8976077378169373
0.9059918132175951
0.7698512038900344
0.7819953919572187
0.902887850592451
0.8835758431390489
0.8664190113545419
0.9097547188939412
0.9624940422067662
1.1599404277974892
1.0485159286157582
0.8801913099939629
0.9783595214842572
0.8426654351110152
0.9345280175753283
0.7756677440736461
0.8216634718457354
0.7024733768984013
0.7387180194346665
0.8087839462990972
1.0573199119982974
0.8200873089900077
0.8471081287408766
0.89825969828301
0.8151774013555546
1.0467956236656637
0.8479469873176106
0.8082893095378255
0.8757708876271462
0.9193932485461648
0.9239380555277439
0.8680167057377626
1.0297221976988902
0.8789730984104641
1.0413476444195218
0.801051133261677
1.010591086374972
0.9208755852768995
0.9113718780925978
1.025555077489118
0.7763875060505225
0.9476524532869615
0.5189916107684093
0.8919618157717325
0.8785481025308602
0.7910232568685289
0.803887895616969
0.7954969011116081
0.9262895965270591
0.8687326798687325
0.8042922549046717
0.7974525161366753
1.0892905230841718
0.9405916501671543
0.9227092426061293
0.8945808618042923
0.8837209905220544
1.0322878261177277
0.8950597945453123
0.9224029700133022
0.8407295337858582
0.7968724546523285
0.8242374017369024
0.7036034813336844
0.9731328262856703
0.9409836864234629
0.8316450232191864
1.0406098174003242
0.8974782764112735
0.9571808738822688
0.2667698287716031
0.9159262983303984
0.9172183533736239
0.8504730854671267
0.790434211636995
0.8302284819979935
0.7795962096832568
0.9795031873873117
0.7808413856843586
1.4931930318407771
1.5701857211710963
0.9139376136518119
0.9322570581250893
0.843745641246074
0.9530446763188439
0.8179604181774394
1.016162586006882
0.9327492219245177
0.9225993502859405
0.93821434874884
0.8782427013400436
0.9210863363049216
0.8805506966518316
0.8428046377845021
1.1087464357889587
0.9036758007282145
0.778070024461544
0.8959423631619039
0.9008877248036601
0.8118683610617746
0.9701759436342848
0.9325130023080439
0.5392877551644282
0.8085535589607858
0.9537310401465264
0.6349137018201778
0.873000476947814
0.9530631168169054
0.8738955248443306
0.9667226090060582
0.789401464339316
0.8726107793269461
1.0014048295710332
1.1252945488422321
0.8803159812958048
0.8939906635736368
0.8170781505212892
0.8808694091344547
0.8626524224623268
0.8919560559397022
0.984002078088938
0.8754113370027665
0.9235542080684868
0.8643043628077074
0.8961581013076771
0.8973252019139669
0.7486171892896887
1.0395755514669585
1.105479942925412
1.0974136068982863
0.8557340104216504
0.8053234883153878
0.9169841326402896
0.8918143355586424
0.8464976117263279
0.5220717872340254
0.9032078739049709
0.9145032753701634
[truncated: 3,161,554 more chars]
