# Supplementary material for: Saliency detection of textured 3D models based on multi-view information and texel descriptor
Source: PeerJ Comput Sci. 2023 Oct 25;9:e1584. doi: 10.7717/peerj-cs.1584 (PMC10703070; doi:10.7717/peerj-cs.1584)
Supplement: Supplemental Information 1 [file peerj-cs-09-1584-s001.zip › py_2dto3d/image_saliency/4_vs_salicon.txt]

2.031478041322399
2.555085227990854
1.5200747635967182
1.3696640142031287
2.388179273711983
2.872718520091709
3.069586811651526
1.167813561472498
1.2824835741547778
1.7808326591836818
2.3505276400136665
1.6095665891031388
1.189532114246226
1.3507043755248527
2.236976461514905
1.2613943804632815
1.1092579186985958
0.590914961001925
1.6617036628809327
2.926760088742184
1.476978497757296
0.9042032878480178
1.2512953122198858
0.9162477690375801
2.9572703126606847
1.337749294315647
1.0631798747515318
0.8011842581217128
1.3449818558776105
0.766683108638706
1.180521364387564
2.413674084261391
2.785294529251323
0.4265795234996536
0.8108624360812139
1.0381696994988223
0.6502138978741453
0.9897224437773141
1.0795923158209855
1.894157596862705
1.1876297611509092
0.5120577818268931
0.4746893029597244
0.862166904575428
1.2051750129745757
0.8867682598752352
0.8929093016432492
0.7955527022945116
2.0353639059354256
1.0242401638208667
0.20180032106142506
1.4922478232611267
0.7859367248778614
1.190501663594927
0.8717326136446464
0.740106315276021
0.46159632366182596
0.9554389743594451
0.21480089142298756
0.9983079645443046
1.14160875918451
0.9634259508925995
1.1642050213747828
1.0034695826899676
0.7265913874462853
0.7577628849569295
0.8034076721890882
0.5703246221399629
1.7714749746632912
0.3922534527894095
0.9442379530280028
0.9866480665312345
0.6385169015916351
0.986096538121574
1.2890041396152787
0.9200252958069243
0.6934073428805783
0.7602331133000353
0.7104067719688542
0.7670395115885036
0.46106393993164385
0.9790239545161247
1.084847942813505
0.932210261741584
1.9748652747515192
1.090209958265645
1.128842292801662
0.8123156192561872
0.7242156784998989
0.7173691766700818
0.7822495466311705
0.4502031550839051
0.654507957367767
8.537227620651475
1.0474298889646148
0.5347283703382477
0.9229425585225751
1.5809035616845601
1.155363033719719
0.9530213461242446
0.7136731394883503
0.7147936050670817
0.6998513179621657
0.555333291870421
0.6381689276570016
3.182192815031872
1.671009453760779
0.5792403483708235
0.6928339528913198
1.6536720583593634
0.6316522755230323
0.5543251097315837
1.6040695909193725
3.1514207547470545
0.5973638811394183
0.5999599564022626
3.146455981463916
2.2376358509077305
0.6335076556682272
0.4811998892659481
5.5593834340280495
2.3230196626201973
1.371331829291536
0.8442197935225833
0.5938337025848371
0.9092644875875936
0.8452830060716802
0.6856286836546065
2.6235326154924685
2.16999493098419
1.7385433036346905
3.0321411567536956
4.41510679829367
0.555261982097557
0.09043443647115723
2.079765600999947
0.9881296163803293
0.707205064636635
1.7006654323742414
0.8312048624914365
0.4800315104223698
0.560220546258323
1.1180261337618775
0.7698804103270794
0.6973882274314759
6.224881989947249
1.1080005319675104
1.3907966147660324
1.2308109891822905
1.8147732033691
0.7968443795433972
0.1035774933557317
0.21171678010774583
2.6051776842286167
0.6652250579172996
0.9323498091967228
0.9010728384336615
0.8553938518771552
0.6595871830786598
1.660350704514036
0.8989762052421137
0.634048819680998
0.5940030944043202
0.6771116435418664
0.6075994738099982
0.7391041611574154
3.710035574318841
3.505748046784015
1.880793332002
1.2806116674168446
1.7783734443451744
1.3250661733126243
0.7255472547431857
0.7329657234278469
1.2409739177688597
0.624735013707843
0.13757012266837904
8.241401409688756
0.5072152739918451
0.5806202523954784
0.7349322751550762
0.5478724769062105
0.5369472063034137
0.5412478182298531
2.8285714341986044
0.6709547664888904
1.0413274141000648
1.3026907950785795
0.7069034204726574
0.5487260298373355
0.6008066607383207
0.5082532916020833
0.7585414093672812
1.2204527184567795
2.0087822615951256
2.7641318780606556
1.697650929984411
1.9501797870592597
0.7451977386232483
0.8584532513684513
0.6366665706064122
0.5906195297618806
0.8733693423384202
0.5647145045750745
0.9841499612625153
2.594629267320025
0.8025961465242065
0.3298831881109366
0.5133168735676519
3.4281596858015235
0.531970749313272
0.5654683429753105
0.7388132591392387
0.4036310754701982
0.5705077958460323
0.5259535239817014
0.5310565829348115
0.5551335498769595
0.7541296595601436
1.3882831592837201
0.6008481851407476
0.6113901995020904
0.654169629347023
0.5531791355810474
1.1187799596258927
0.8498723781507558
0.9458331018291469
0.7247644687442458
0.5308552805536574
0.5616989371359146
0.5685589349224142
0.9907236209332632
2.6370136011827507
1.3682894123426421
1.0634021865081331
0.7548830478241624
0.4643677105686153
0.4559444405810436
0.8061158766127732
0.7993149496077397
0.5343850980714231
0.9505826349791798
0.5386218429989453
0.38284073460848833
0.5325036362522804
0.5750857236784418
0.536010579298149
1.1409119423884273
0.6145873934375008
0.7154474583335586
1.0305713273588097
0.8616083396929719
0.6363220906029348
0.7855698912565612
0.6303892459102567
1.2544279083448515
0.5500132774981276
0.5427344199999574
0.548546071941451
0.7359531494121659
0.8894702843106547
0.37625075732066005
0.6572696191269262
0.45106298920847143
0.7665108232452467
0.7790680687254178
0.9492051222571046
0.28194765589844784
0.5429884674866926
0.4773680075709517
1.0992910250817907
0.6072237864297935
0.5584054053886265
0.4766816268178613
0.42509254211752534
0.4997847700822027
0.7526550908124503
0.5732471870106058
0.5881453553446373
0.6612740035312064
0.7018824275325943
0.6131921760606419
0.497583992202327
0.9298201194510349
0.5433911254439975
0.4889640351935073
1.7639689417045117
0.4403681799730429
0.4469054719097849
0.6457974983966045
1.0650826210824336
1.176505217171781
1.1652758229403257
1.2682888149207456
0.22896360878418245
0.554427308949263
0.5401480065204536
0.5186907184851393
0.4736385503666941
0.5141328370422774
0.5007193859129012
0.4468280198279545
0.4958836772603668
0.4802837913812081
0.7426397694980477
0.9129091863019965
0.5486998240385118
0.5549107347634135
0.5980242283087288
0.9291243951350914
0.4397316645533926
0.424732077407
0.43964474139756377
1.0647359042313018
2.6043520942877247
2.603893193122339
1.0751061164482834
0.5205074341139645
0.5142238137508697
0.5816078228662913
1.2549562291408178
0.6106834657779255
1.1245235021644413
1.1817044655722861
1.7541489510435482
1.2876882031949741
0.8810290129510043
1.1443658128043532
0.36475728468416185
0.4576077222989073
0.37787005789438877
0.4699219937955338
0.6395756396541271
0.4256605417855434
0.4618336125522399
0.47435502999131224
0.505895385600433
0.5177135389388984
0.4525814771921447
1.5922366424530154
0.601601773733456
0.5005504351299926
0.5362108805524056
0.6439253035325445
1.1089206247633083
0.4781773540325125
0.5152730859895611
0.4183822609070714
1.2693356451508186
0.4859532774682607
1.073012139021619
0.5497360083361094
1.0328242088009438
1.1185613091139475
1.502520395237745
2.3940838741036834
1.2433565126747952
0.5183673905796609
0.4534875390284572
0.836114047604435
0.9974160752706305
0.6175809618108963
0.8647015804164038
1.0327522992837939
1.1441178540937362
1.2475557182713046
1.0866945074200982
0.9929185404571524
0.7167687176593291
0.32963397587943266
0.6200854204838336
0.32971714420096176
0.6765150952496322
0.4003432937111864
0.2294637807344153
0.46802661620400315
0.4726969829556165
0.4629720385033067
0.45080082997647786
5.597524184937918
0.6213846604326403
0.6720062425321218
0.6158039015840552
0.5798758171502547
0.6070737060742996
0.5033188443939292
0.5966795296837912
0.8395727823692613
1.0198324196392894
0.5256118771665823
1.2642118030481713
0.7400321881417834
0.7855522941209153
3.71632391585199
2.5375215752048415
1.182812092857491
0.8779221991431283
0.544290575641522
0.5450034356961131
0.8225378562901002
1.2441208843472222
0.9947142943942228
0.9714002758084994
1.119182545988012
0.8549666226104422
2.067509204818473
0.9952235980606138
2.5228382492677977
0.7828480087954814
0.49741995633945896
0.5481208220974336
0.50085349729536
0.6325941136768535
0.9435140738591115
0.7685457550323068
0.31312691424091726
0.2828354046429881
0.5220216129473123
0.4529281266878654
0.35996820295956694
0.4416879950048443
0.5763407142597948
0.5135063581200895
3.409798286008957
4.11744900266495
1.598126856642257
0.7967088427577327
0.616883948383776
0.633115953901485
0.7950041140464797
0.5972270572109504
1.0624905567564178
1.9240347708871395
1.0147059195842532
0.9883511822339651
0.4992086134229513
2.8225342151829493
0.8102739973853204
0.7379763149009012
0.5654986790518554
0.8130766525959371
0.561577998092881
2.0100087146270202
1.2802096151644768
0.8764132462599018
1.0452627134396686
0.658749178792038
0.7333811737878622
0.40122302834522605
0.5106408033985551
1.0316696631421594
0.9664644441813689
1.0010562989167389
1.0283534933057026
0.9580240770759122
3.314945253708856
0.7012583004513024
1.0455171519456794
0.9036093743540519
0.8433875902074399
0.7508069133134829
0.49613816674335925
1.1066777872626088
1.0794650831088233
1.0255445826390643
1.161440198920245
0.4718873570512674
0.743497212984031
0.8768473611201526
0.30921434804362474
0.8299929591289178
0.3212458324879623
0.3614492477428082
0.921802001605754
2.0649518844649775
1.4535186900255366
0.8889464597868302
0.6971917327913039
0.6685279097496067
0.7312441390493156
0.6751709381294362
0.8459014009151027
1.166153347944657
0.9618285172204576
0.47706937069806526
10.011226693443389
0.6576272774381264
0.6766621514534149
0.6922954608975924
0.6334363166831902
1.2248221077650598
0.7050030813813447
0.6375378049241556
0.8720840598640319
0.5916001362843482
0.6253508428927956
0.3951786926420433
0.9798853739857951
1.2123752962084922
0.8845953158317569
0.9466469933809493
0.9457739218964375
0.9207157244740103
1.9152803734477613
0.6869503124078523
0.7243324653352902
0.7955143359009414
0.8309074467497328
1.1316624566693962
0.5923660395011084
0.9738201014550553
0.9844518802198354
1.0228260310596589
1.2136371425593615
0.9238917074348171
0.7706832533511772
1.1049812146289764
1.1253348448864526
0.4380526893263675
0.4154354290940954
0.6932366759166915
1.628662970752432
2.921383127467372
5.769380483643452
6.388635672008506
1.4015028550975002
1.1100637161000149
0.6104028166647223
0.6800745882789038
0.6508348478275363
0.8333642048544243
0.6133617353831392
0.7269681472777935
0.9620460033804531
0.7434164177684727
0.723825596597988
2.047975114059808
4.817273494701008
0.6510282203311087
0.6526493667378648
0.6407904449828106
0.8440836642285179
0.6764841725374717
0.6611311061214211
0.8234595888981928
0.5882771678681507
0.5726895852169714
0.5740828360387927
0.6357210057741826
0.5780878553404504
0.9147412347734317
0.7972310076188323
1.0828034610933945
0.6652091240837134
0.9652707364175818
0.8422688528390895
0.9540910107234402
0.403076373578441
0.9067478228702848
1.0929471665316906
0.6419151173311529
0.4583333129384808
0.9791948214513931
0.973986693931744
1.0017139518401332
1.0323058746987293
1.042616482952938
0.8874509545693561
1.0282399688601405
0.9793704998901395
1.0851875567907419
1.0818699686119095
0.6692580995731149
0.6806083458720427
1.3337337470922186
1.5936404344891495
4.362711287915795
5.97804786398089
0.909050355034714
0.7869887748532707
1.033030599459785
0.5880010297789549
0.6379663160006126
0.8761241822269499
0.5749740307352292
0.5992427347643404
1.483587549737823
0.68130995466146
0.2046794204895905
1.0969498021944841
4.353337998306151
0.6440533925276406
0.6275906156187593
0.6539066188856728
0.7030450896967192
0.6754464951426138
0.7083512729672312
0.881917292591592
0.5957939186303542
0.5894956219218375
0.6990324716024379
0.5563067380107215
0.6359603868835115
0.6443358154139176
0.727141914159904
0.5354501189669774
0.9875153375985817
1.033289865183344
0.8697968798326758
0.9847983183645928
0.8956825013834334
1.063497112283852
1.0857484788072724
0.8961581512444238
1.0066911142637007
0.9838539195885395
1.0630317432928018
0.9173277929228723
0.873979285781346
1.1605453207412906
1.0340498600100856
1.0447312326121916
1.0011104759876823
1.2022068529754757
1.0526014659405485
0.8650011162083217
0.8899794442812867
0.3149308593885969
0.7563750749006592
0.774159221665908
0.7346700623309148
0.5869336563875652
0.8412492947722783
0.5396269394596328
0.9199811710677881
2.4670841664557113
0.35801608892859094
1.987629589442427
0.9948289646055725
4.795320146874237
0.6523452077926939
0.6779007141995834
0.6762510100853486
0.6750574451793415
0.8685646891444758
0.6745416566221907
0.5409600321822542
0.5857933739066985
0.8288560838363501
0.7512899543008069
0.7508711392404449
0.5692400454691354
0.556021230313775
0.5350477584786432
1.4057301331089123
0.9372413716581435
0.6252517326859217
1.1769978703973518
1.0017630749873225
1.0911548236549269
0.612687123166444
0.9253042579486446
1.024837233042457
0.9289886275410163
1.0786947870511652
0.750694869528878
0.9032244062321418
0.8941986795407862
0.9846383096350922
0.9341669486446978
0.9442510901200784
1.3634706878972336
1.0441981439892538
0.8840180714351722
0.8648739139751331
0.9292900545365069
0.4185571640660598
1.2378882622725715
0.7092529395759867
0.6685905918264642
0.9209238266786869
0.756673836707274
0.6579068868133321
0.8436047007957904
0.8908101859875797
0.8133061071377644
0.9224887872971517
2.494181485904951
0.2581301492845332
2.160133109261913
0.07737441141144008
0.12008530610195156
3.7163271756079292
0.6709854759555955
0.6812847948360619
0.6857281765580661
0.6329934066917136
0.6029873364385616
0.530490014996399
0.5827491131411936
0.7288663977344519
0.9199337310352822
0.9480404779633573
0.7691633009126769
1.2453112511305244
0.7577176795983817
0.2284540487592928
1.1596526524551434
1.2370430758128397
0.5812587137441992
1.1981070835920986
0.6395044561251126
1.0410216585857606
0.7518916636945262
0.6610610581368839
0.7436290508726792
0.7776336799274874
0.7074651014676769
1.02477003539078
0.9303577550063594
0.9361153010961221
1.3526177233731018
0.9917971763599648
1.1051493165925328
0.8246760724254711
0.9302026554719247
0.6310246260367735
1.500113328176962
1.5584571550649753
0.677085391139787
2.7156404587333642
1.713169972705429
0.7343004451746741
0.7081283297698603
0.6458815702059554
1.0005877674861696
0.6933213712434254
0.7110222262197858
2.134248213328036
2.1385167334353716
0.8001672433171203
1.0995864244885447
1.2664186300629676
0.08911512308509296
0.2953171510396084
0.36490570563363367
3.04327266533806
0.6714542573319988
0.6260478703234343
0.6981513098595571
0.7380273683458215
0.702198737326066
0.6253594573976958
0.8490146903908238
0.821516821655914
0.884941568830212
0.9596133308107335
1.1268797681074507
0.749921743300682
0.9316473855390922
0.5696462550987341
0.9750859143861916
1.2361125242654842
1.1984446375749676
0.5901767966432558
0.988285665071004
0.6574248376955195
0.8931849771859771
0.8395309743225681
0.753482853901057
0.7990980317040186
0.9392092986426057
0.7854013158079557
0.7736888922572639
0.965373569833038
0.9344874214801018
0.9354539110588502
0.2519043681267047
1.2370553449169135
0.983547440621908
0.9998617339848305
1.2511218383131961
0.788278602837578
1.0270984361775437
0.35989078219581333
1.2288763762000732
2.5020301390358677
0.6288489917174265
1.131751371239437
2.3569435334057554
0.6839641924860993
0.5168707613287562
0.7691649222066749
1.0362944004907504
0.694054496816975
0.9563107138364827
1.1868848671500456
0.851619045801327
1.4817153123757438
0.251137294228836
0.3259416836751773
0.6464407119294553
0.7779531218214544
1.1556777601208204
0.6650587313884568
0.542676098320519
0.9411397799725524
0.9427765275481307
0.8745996166578169
0.8209493228610907
0.669630531397239
0.9188382421804266
0.9299985148561123
0.9431775871759556
0.9666218312844761
0.9534424671097437
0.6317347943768028
1.1834862562167126
0.7527279128882318
0.5221909491593353
0.9550182158486428
1.1361645599002865
1.0704811875067985
1.1685601025707308
0.8936548122819099
0.7791528286652404
0.8369682933315183
0.8078752522318221
0.8419193791056344
0.9046492487225108
0.8161480724359519
0.9123591342622364
0.9346378843723607
0.9411318393363222
0.9052822158534874
0.9565827901245808
0.24127546883228784
1.47730234969647
1.851513921697453
1.0197672670931996
1.0312659320012958
1.3364304819605526
1.2995044624494483
0.896569502769102
0.7212293148946136
0.8007329475184888
0.887398856336336
0.5739673551723089
1.4053029541690867
1.358440501813524
1.5816174867984443
1.0705567292183433
0.5867604875795237
0.6405182429497723
0.7662525410862984
0.7181480479552927
0.7101921064878052
0.7872888852929164
0.6590891281486784
1.9354453863838248
1.6213252106563445
0.6100996581151081
0.48095267318492174
0.7256727042694248
0.627756225744316
0.9640691994474894
0.7918857377428464
1.0735228851539262
0.9022031126582685
0.9071810987033515
0.9164293899002711
0.9321242359006913
0.9436943500335907
0.5665043676545255
1.4889019834967396
0.5232092534455899
0.7973846947556877
0.697859554433229
0.18149499581426382
0.15991602932626442
0.9477324578167869
1.4847553319376
0.9085462563547693
0.9059739173250471
0.8213613497481553
0.9254130404392116
0.8812446254795856
0.8604851528513566
0.9607844171662928
0.9303219077707487
0.9082415855098085
0.864119331244635
0.9114355183055354
0.7907939444927781
0.9651911967117225
0.9138107925079759
0.9252000661800229
0.4488765891543482
2.1228437942560756
1.2726965407106097
1.0525864570096646
1.1278514336628798
1.1779960255876434
1.1685339896638576
1.3122257678558467
0.6851450144809533
0.5630269943114736
0.5093192208273661
0.8076252627907756
0.838823607274386
0.5495707042286295
0.577514143226311
1.419918248535214
1.0025707068652316
0.9449299899492517
1.2086829907830188
0.7145361239276466
0.6314253848504646
0.5485505192793086
0.8270008889662808
0.6415549538298179
0.4307351410504992
0.5447853982605988
1.1603266044371303
0.3433263570834622
1.8553329704805677
0.701026074899271
0.6804643999454986
0.9816026303981014
1.5733247387538023
1.027633900319443
0.9121578319995219
1.0549601945405735
0.9028239960931028
0.8995247674355572
0.9310401650493961
0.948668681736584
0.5216168644038948
0.3370851078482034
0.6265280928809818
0.46630824437275914
0.29866936085814233
0.771178689071754
0.3394465862172114
0.9825517506573711
1.3194607454204592
0.8804906228379621
0.8915710092959327
0.8988478700449418
0.9039927556984765
0.9143183603589864
0.9064651275919471
0.8692614080146606
0.9068429460760257
0.9109602310352819
0.9663438111037899
0.9356584239494176
0.9752037244430694
0.9118975314502775
0.9380544694903751
0.3035618541391843
0.34160093823742105
1.4104762249959464
1.058339311414773
1.0290639385926093
0.8213721445216287
1.2131766061095066
1.4797930124622474
0.7796984395436175
0.8245587680850057
1.3404014543459026
0.8235237024787072
1.419522514006678
0.5766948979528618
1.1619496827241311
0.8605460265747892
0.8788629799928942
0.5739926722565231
0.52245314048414
0.8836103629546233
0.626183373838453
0.8696098143116922
0.7297547514866736
0.8833880747251094
0.5526512039916361
0.6617199178408218
0.5133115364176535
0.5274310639500964
0.7985181271619805
1.0537844847319804
1.469417661071902
0.583512616258503
1.92011851313465
1.0362434383171584
1.0103841279057713
0.8952913411477469
0.902506056353759
0.8883347941954433
0.9159741725393605
1.0244269392910066
0.40947154420034987
0.43119355388771413
0.21822656560714715
0.6928629701577216
0.4639613323364493
0.7531832428408549
1.3685299392777446
1.3225282698468188
0.9214275760035167
0.881345537707158
0.9260270474619223
0.9705442448977057
0.909890427572001
0.9116696695202311
0.9040284918043866
0.8690483626329946
0.9155009834283295
0.8774792684320125
0.8192924059830847
0.9798129593958964
0.9630235008320998
0.8692820538490812
0.15257931441399736
0.1272571973914912
0.590347842886513
1.5910809929119152
1.6277921827331066
0.9665516680716086
1.0508356118236526
1.03784424303395
1.0724071988039707
1.0950215245354546
0.9012548785357868
1.1022266234869875
1.03046268776379
0.9064368420793097
0.2250156514354938
0.6708396238911783
0.6767704162229997
1.0493705146995853
0.8051591550343739
0.8652036417914561
0.8964833038107023
0.33687803069496275
0.6436234054735784
0.8580762541501902
0.6821894218876086
0.5926581050886135
1.2791785938431879
0.9060727980864328
0.6958742328237807
1.633390234920706
0.5730188953071392
0.959955255687773
1.0429926769751574
0.9646642449988896
0.905348279664723
0.938393114113328
0.8940929021587594
0.9646379866973206
0.48095364913982247
0.3318422428174094
0.392282220872348
0.9287977578043717
1.3357649736242656
0.5890723801174284
0.6176014472805629
0.6006912848826774
0.6842395171769164
0.9415278057844064
0.9873239127503565
0.9249310413484012
0.9142772977271486
0.9110890814183076
0.9005353730483749
0.8998891154338146
0.8346306148401788
0.9141014669312741
0.5721994566161013
0.8791229063836339
1.0281929682626147
0.4141591063753438
0.5106947252065
0.15233547443521234
1.9407012956673935
1.4016028083521967
1.1478621940651648
1.168678695617732
1.6811947118003976
1.148842596164254
1.0060099596310483
1.080808844375488
0.23558763801017135
0.5500502872444355
0.648993955812379
0.5650084923427072
1.253132200616419
0.6471538903106643
0.8301332575548439
0.5407466442026477
1.04938179034468
0.6271949511400292
0.6921088966970366
0.5264499207102863
1.1460949538972274
0.8808392235261285
1.0309736839716557
1.183963932229774
1.4662369515704248
0.8033121476236382
0.9124518593050561
0.602475180624883
1.6932347189474592
0.6408515131409508
2.887623850128216
0.9743429414024634
0.9779711485379867
0.9521039079777875
0.8666988679949368
0.8912477361268832
0.7557611818410567
0.5843534223165983
0.6025918616051774
0.9387082826173491
0.8740829346247032
0.9064466419572895
0.9643264086716431
0.7380361134003792
0.8819079740784459
0.844282795050065
0.5429250791894018
0.8969736956307193
0.9071426856198974
0.8782020437095522
0.9128704641939953
0.913496409126579
0.9118228208222114
0.9250191786143567
1.0091305709050746
0.5018884089792803
0.9866106757907923
0.339973785028762
0.29824718424654906
0.12907025477068187
2.3118784887249024
1.920006772955945
1.444313512152909
1.382953955121236
3.351001076428274
1.0488458808358092
1.0720686942134592
1.0117161143343634
0.27666499362003455
0.264835875250767
0.4754008269694672
0.6757193253991772
0.6897920849877285
1.209829735419993
0.618650191548612
0.9319424679753124
0.5367736439695704
1.3330975145429307
1.1272605265547326
1.136936276468613
0.5719335090315038
0.9590298959302755
2.13898610727393
1.4740083778986515
1.4874576193412048
0.8511187932970574
0.4999100261822168
1.080217799687982
1.0673854929743016
0.9852800183969669
1.6728787831488756
0.5574297084634426
0.6457664077316287
0.9518214296167264
0.9450775161935562
0.9649451031330045
0.9792438259786106
0.961565553489835
0.9156113101870311
0.8969013510587462
0.6837203041534129
0.7804340429437713
0.9175453340172787
0.9764332178676697
0.8500183715503463
0.7642388493996888
0.5004866467808566
0.9184372641842627
0.9315508154073516
0.9245322481696893
1.0357861807980193
0.3810041822878503
0.47442845986449006
0.48297631573276734
0.1848970058888372
0.6482287698882815
1.9392168485361052
1.721861251295264
1.843271289315988
2.713549496062203
1.0035742090493194
0.9779428742836835
0.9118704183611208
0.19171394881221798
0.5487345777135767
0.6627539376716719
0.610466298191922
0.9754710855418853
0.9963820937301235
0.5775668361416776
0.832172954865393
0.8423254974533957
0.8808477731521421
1.067360054163425
1.0552048784895804
0.7711833127679169
1.4807856393143426
3.1389050550891784
1.0857615634026219
0.6894102056896595
1.2327680346550531
1.290730223315261
0.5221007011233364
0.8081187662246754
0.8809922476563004
1.5830748935481618
0.7597220071908867
1.1586112507458948
1.1124491043568352
0.5723542736663091
4.801413850542943
0.9869328606482277
0.8724141974683806
0.9605052512418815
0.9571012096122085
0.9319996621516624
0.8632899228357377
0.8988150357916045
0.9035099863342518
0.8435834093848564
0.5682358134533176
0.5876138956186141
0.4030273997768125
0.26076956289566916
0.7586279200034802
0.3786314922752188
1.709166356831041
1.7508611618585244
0.9218440126739542
0.9617722939202393
0.24643933436744844
0.12174992532232597
0.44231559933684717
0.47837113749155
1.0357772889277286
0.9512510492957615
0.9389478365569861
1.0486829920502139
0.7090951287744625
1.0580009607074714
0.26354666556956796
0.9671408439033539
0.9767825272939004
2.6185529144134625
1.163907997471473
0.704009571817788
1.6000765879167578
0.573250181853255
1.2586717024613023
0.8023235510703438
0.6623921813892235
1.1616633207724982
0.5969627440248504
0.7384348586871168
0.4901334515452984
1.04760846310613
0.8843887968181604
0.8980487290760824
0.9844538071521032
0.850514266701526
0.897051437886617
0.9048709833921872
0.6548387777734186
1.1049315453155553
0.5301836984918473
0.8739258253697592
2.1760551727883084
2.093344892141329
1.7742346434649967
1.009098242870326
0.1714126330427523
0.5608797841940483
0.6129252746043686
0.970074434801378
1.052999721102329
0.7561019613698978
1.3102765627713369
0.8263442721496794
0.4801098240006433
1.0151268048600464
1.0006941205090647
0.5202583138355662
0.9724444559729517
2.6062908544895245
0.7439553605077325
0.6584882244932471
1.4657142664010396
0.6553631387761006
2.3763706714856565
1.0839686212614335
1.0887441864433989
0.847731674243809
0.724653710580741
0.7505102122716317
0.599269735052403
0.49058772509017107
0.9214484055330179
0.8939101581939797
0.9689371133372516
1.0433833135330557
0.9150566738151199
0.4999290904999945
0.7490492158061194
1.6280346234402099
1.498896808198959
0.9402768437906819
0.12330263279574923
0.36262177980442384
0.5050131371455217
0.9860893123870962
0.9775597802783003
1.1919006002592911
0.6001439618459969
1.2866153077962375
1.099054630203157
0.7416614149403424
2.7996035018700662
2.3792327965171474
0.8150079143677688
0.8624994093214954
2.3480284629148938
0.7843058995994843
0.7983481317151843
0.7624648860902977
0.8007815552931905
1.0431162122954063
0.7130939766227586
0.845874582183893
0.9505085406041208
1.0442072527244417
0.8490662686660725
1.5095349750764735
1.511320638692894
0.10302022347855253
0.16997403885316123
0.48813138161398595
0.9973680625333458
0.9615635246329116
1.28825447589854
0.7817392393342014
1.2653384530038998
0.7037725822966824
0.794074518197901
1.5324896223927527
1.0188114949982254
3.8833718815929474
0.6985993159631224
0.5821829797236269
0.9053879536948765
0.8853935606624818
0.6984900135392467
0.8805398956369896
0.8501555138746419
1.0100520070517354
0.4832227173574904
0.4220516545382236
1.3076195702356448
1.1644455366135804
0.38060659404295
1.1446207325948068
0.26976940058421206
0.30556552971367884
0.47146584664005226
0.9263239822539684
0.9281700585444516
0.8698060858214253
1.5655889465513648
0.990374725545446
0.7905393075158454
0.7360111361352377
1.5386800456889496
4.230612970277767
0.8291307256923751
0.9996182535968432
0.906034081738414
1.3123801330758602
0.889508860415368
0.8654602647781638
1.0104453539437015
0.8112530469806077
0.7684011566309176
1.352062770275774
0.4819906554483898
0.3704840035378415
0.2575041580162004
0.4042197031505687
0.6056401360337541
0.8338585735085293
1.0091613143760179
0.5612190608705936
4.666548312712815
0.7452184482172294
1.1690644844417997
0.9112139219953729
1.0567471542042426
0.8076303436648771
0.5605173152438534
0.5266658811886805
0.2871765559853512
0.2849297499467399
0.5705834882355506
0.9103359691695839
0.6335185210182247
0.9845062862971076
1.1501372305182092
1.2740682769309826
0.773607832795887
0.7394450927584938
0.12555159410950065
0.3741929698603604
0.45929310575024407
0.6345817724817383
0.6364763052568381
0.9433637410397328
1.1979221678799798
0.21238324722855215
0.9042357866994238
0.7509062408373737
0.35206674064936605
0.4479386214591974
0.6799867682340455
0.6018215270580282
1.0201290618048549
1.178004944452357
1.6082223870161156
0.5643312376593207
0.781211716818407
0.8250127753286245
0.5793488643667307
0.599947344370091
1.0665366801201455
0.7693697427484623
0.4779742552730447
0.5785021748468213
0.6674580313416891
0.8610365533779711
0.4405427460128349
0.47943848464977956
1.0538547959146394
0.9911656130765708
1.4820505601827068
0.584176863851863
2.2208902739517478
0.5940864146895143
2.4145334839452763
1.463223460788714
4.729770059760391
3.429873186963478
3.5534519664626085
1.529708566378635
1.5080679730730389
2.45588154551655
1.3502726686848796
1.3426026975473502
0.6722186824615051
2.695854752422577
0.9036897674690159
0.6555707463810708
0.990553205590952
1.3604809705338403
1.066659150808047
0.8080545697159627
0.6405583009681237
1.2680187967460255
0.6953390672457919
1.0440679417250296
0.6575134078234227
1.3010485776535077
2.294254798805604
0.625838021383239
1.1166006805572795
0.3428638163363094
0.5609807429737733
0.8622672914402039
0.46014496336555766
1.5889829289479913
0.773343713566971
0.9574215120078524
0.9849650000478268
0.3619975269173488
1.148416089785623
0.5717321018733429
1.9715569316641204
1.6190959376678813
0.9612541731435784
1.082436537600029
0.9803804268746773
0.3512991573434953
1.5766572183917706
0.9073062063745174
0.3927628833168864
0.6469405042967009
1.2371348681542935
1.776517497528081
1.0365111110909313
0.9208790177653577
0.87037894915477
0.31100718376805075
0.7578019748673936
0.8216672875840346
0.23527118351388004
0.4679315269242682
1.19442539374856
0.515415504384241
0.8767134094540954
1.0276611698329277
0.7449173516321681
0.6008255434885339
0.668501743349193
0.7377060572841381
0.12772188245645869
0.5508931275923888
0.7098516383370078
0.49588120500654903
1.6766142806451605
0.7621796640610237
0.9774872362290393
1.7645643828314288
0.7693960813138512
0.5056172730560132
1.628938830914845
1.184674977626826
0.7062488782339185
0.7110546928395269
0.22053372593782716
0.18517259157242347
0.3337659026658722
0.530575871036748
0.43915871320313665
1.896210663059398
0.8751994844740885
0.8644427613152319
1.7377515616154222
1.1897481223075899
1.6614934157970964
1.1556494526149148
0.7211649507072797
0.7235292162196089
0.786045764808587
0.12561161755455277
0.29406783103038264
0.6879366608515783
0.5821313795614542
0.5152231865120811
0.8423990375327441
1.6109986875396374
0.5320183594394834
0.9634787818863756
1.447676326322257
1.176768816083375
1.1584191098405359
0.6666863797904461
0.8104341817752605
1.0044199521670003
0.735783431343925
0.6323678533885949
0.8713121675294395
0.6580003899970241
0.16159015879598482
0.7341714675503457
0.6779919018031714
0.6150863813270574
0.5051011730249284
0.4864628667340066
0.962229008291401
0.5811520970014143
0.7200904388853109
0.9821843748227285
0.7587165994251952
0.654138765853476
0.6518689787124979
1.0164810382105662
0.714062085872832
0.6104179652572284
0.6156796006121881
0.7451062571568172
0.9493809576532427
0.15298238885650095
0.735342817232547
0.7086737126312547
0.5070482228897839
0.44253292896146473
0.6606473891119958
0.5795633172723282
0.6752256628127719
0.6355680113618429
0.7581272576717584
0.7801119030297042
0.9640707280980652
0.6810335124097023
0.6708418018519927
0.8211155667312909
0.7271329418921865
0.7197374608342442
0.859227005400045
0.5075503208455747
0.9844112829657514
1.1090675465022486
0.590000613661041
0.09987522918888181
0.7381852784336235
0.7299400624906478
0.49744632447561415
0.7290680992526499
0.7257881869873433
0.6658861212535082
0.8207200408319423
0.7560937375701507
0.7935144962070236
1.0191241309926562
0.7379568120386062
0.5411791516419411
0.7999117916366961
0.6356578888872771
0.7153329059881663
0.7526896772589906
0.4537314339652332
0.8245801314473749
0.5637312478302786
0.44695829614877747
0.12813937327843491
0.6356559492465065
0.3889171814160177
0.7080815389485949
0.9070922951738724
0.8116041373657263
0.808600839344032
0.9103715845268855
0.945941662366148
1.021846421352313
0.9336701485285027
0.6933272810063861
0.7110715307602326
0.9262452083459275
0.818555132195702
0.8722441245236674
0.6302208591452069
0.654919882787465
0.20157328485346265
0.17691049201943532
0.6332053666196101
0.6125469190848007
1.1050675396446528
0.6130576314298072
0.8484991339862873
0.7329432742956449
0.7698170738963221
0.9921923684415139
0.7648540665679668
0.5789731005068055
1.0126741821141483
0.6851646335104637
0.8311687481639106
0.8021847847543337
0.7723426610993464
0.8968333762381709
0.3956169399327744
0.939196503248664
0.6670057467375575
0.36141493073081243
0.5630446891716592
1.0043101853786054
0.8778270336686388
0.332631669701072
0.8176799419014428
0.8136917502971883
0.8990884216668841
1.0828719390398847
0.9054058339179176
0.8868100659747854
0.5567657348497651
0.8399926551635273
0.676720525742348
0.7448080454594088
0.9147648071699079
0.6638348750223394
0.9430329827820916
0.8388520026114465
0.5969632117788077
0.5188518257220863
0.7361925394819353
0.9632167811344823
0.13722145153706594
0.6070916521021208
0.9295805542850383
0.7228522352437783
0.5644495903379713
0.42684658568452083
0.7995831224859068
0.6726084864024326
0.7927497019129905
0.7383940780390491
0.8970292757566557
0.6927656931392239
1.0166330288087582
0.762729893870795
0.8083990329462541
0.7221718575224133
0.7383742797569874
0.7352183940371703
0.5983997152076718
0.863057132971142
0.7793908784874418
0.670113223971291
0.852401019063748
0.5984166255331287
0.3705722590245867
0.2223586603881156
0.20658121444402897
0.6752033765908338
0.7740346088840547
1.0070632076679256
0.641645601724586
0.6538166898735627
0.9101430129154449
0.7581935402913043
0.695199148124175
0.883154111407353
0.7172046132977787
0.9183509523063381
0.8807828836133462
0.7639749952897558
0.8729939240527927
0.8313785065711533
0.7259872524166671
0.6981605551781991
0.794117932150165
0.7189790303800604
0.664971276870344
0.9664158401406822
0.7585161140588642
0.8302739299947026
0.4614594771275529
0.3002374127325479
0.15899749577780622
0.711467387877519
0.6036157648136886
1.0224198276367282
0.30436592220558245
0.6107759427915821
0.3848226300870028
0.7885174003749045
0.3680168046855116
0.685847954908643
0.9568627753107276
0.656026974470247
0.9359718064254691
1.121261522235719
1.102079401237925
0.5932395827027889
0.9298318015628758
0.5599261712449592
0.6924346252841583
0.7567467894399413
0.832623044440237
0.7105213261962238
0.8586100465403912
1.0419478315092503
0.7461344249589392
0.941691161073719
0.7488563411153141
1.0987380143961551
0.41251530924116236
0.4762465652998558
0.11520557001608189
0.6009978590714699
0.6107516629613676
0.6812307232188292
0.7234432681078102
0.8529599940932572
0.3333810009607381
0.4931060832835421
0.3737913146388238
0.6779968502541042
0.5919852446122099
0.7618337126292432
1.1275460015106185
1.0875217527665837
0.7457810390979274
0.984338669788152
0.8449857110074777
1.2485184035833743
0.6871531632351533
0.6645637548035156
0.7077815119670455
0.9318265244633599
0.7279725822406471
0.7629385835687897
0.7951893848048384
0.6829042095626526
0.8423854710169685
0.6099455345965025
0.29721014286032116
0.8191419571154455
0.6882299617699293
0.8012875148855726
0.813966012563323
0.3620378347514193
0.6128831799296276
0.5822312316172835
0.7014451737131744
1.0471033398418388
1.3302878104706348
1.2198591508901575
1.520652147409532
0.7962072981074233
0.8465552444161947
0.8487524887429978
0.7328412557295088
0.7400916795446715
0.7524561355205879
0.6593710177512656
0.6474779743097137
0.8329850232841406
0.6522323999653545
0.3601231657423901
0.16769757690880668
0.10821197036465625
0.1371423694660673
0.7014213241914277
0.6830156607042535
0.7208024156936625
0.8271344900019125
0.7849503679934057
0.557076246524936
0.5563745204173661
0.6262782581776424
0.8620074715420486
1.513721939202625
0.736041094665091
0.5444635950740373
0.19906645404834236
0.11144701445119747
1.6955345077899864
0.843509169188208
1.3874497398643166
0.7725308700705154
0.8048499271950383
0.8767188785732839
0.7909970604557155
0.7237815251210727
0.7748010398993312
0.7176722634152574
0.6356645594698641
0.5781584548134213
0.5732239881912335
0.45871115671907003
0.16704056764457284
0.10134303470241476
0.7690730095788784
0.8205723110107397
0.7735812085217666
0.7730834591401128
1.0058511038213007
0.760145402324817
0.7149997800033525
0.42609109086546454
0.9989742267520585
0.39961918921783784
0.8259589724858262
0.579305164851041
0.7962883670285176
0.9047721557573319
0.7537908269653467
0.16705958758133096
0.10510727603114092
1.5264587215877308
1.5416776899106397
0.6743644222068257
0.850465410552351
0.7785654909978056
0.6929965839616383
0.7305086785001845
0.6855433507646845
1.01227163088474
0.6350621749427036
0.6277805749630558
0.6024153493125641
0.32743980740919454
0.15724623729220996
0.11623599213123503
0.813666826248323
0.8826395082090084
0.8792246972474754
0.7648167588095357
0.8190000825190337
0.8226586760476219
0.9654379404677104
0.8897115487777605
0.45852871980400545
0.6671273618352492
0.9858637044289608
0.7368797962921446
0.5356602052558086
0.13976290995048093
0.13113946121297174
0.8943988475958405
0.9792996210906514
0.8068920304112158
0.6396566200067446
0.6787821521921773
0.8195639689290671
0.9604580445191617
0.8044886097996293
0.6179168868380194
0.6013343930437081
0.4443149796724881
0.14261666457866898
0.6839679512968045
0.8125296963688168
0.7656341889664308
0.7721219337675386
0.7061026889072602
0.7188139996619097
0.813364467214419
0.92003571508045
0.7621230457009202
1.4957945053057442
0.625887026908513
1.2987175713173351
0.7102244726654666
0.6683380572795258
0.6226333256690012
0.10345227418834789
0.6190696635343503
0.6742933933144527
0.6926690496152317
0.6527677646506549
0.6346527083142062
0.6921392865048792
0.6544693470365618
0.9166073959283849
0.7553321487666772
0.5997528117679933
0.5899481775645352
0.5881234724469074
0.3204043467941658
0.12177483455569882
0.6600127574036575
0.772931565109496
0.6552658645667611
0.7271397435269292
0.7796793983640272
1.1655607697417327
0.5733843550188135
1.1495638398524533
1.9560059952336977
0.5892873053968393
0.7718851451908906
0.6974527951557318
0.6540761915572211
0.47353702532403474
0.06484635882334884
0.49265728454048846
0.44125038436432606
0.6514223834313244
0.6327987214591603
0.6637057582122243
0.7999075420035762
0.661060505987738
0.6876180079862182
0.611588089239233
0.6915072498240792
0.6096801451117371
0.6204461106550394
0.18291134190287592
0.3358644098394253
0.14613321188824568
0.6199752449007637
0.7729110931164183
0.6339542609637664
0.7664483741565287
0.7947634249276171
1.0690919629192537
0.5798567717109495
0.5890482690053228
0.9186563364752147
1.295253125173215
0.613047903348519
0.768507488269469
0.6443290096880051
0.6714299817327689
0.39847420273137135
0.05535393156723202
0.46644760270785934
0.7603906748070629
1.3072079555951825
0.63386735954363
0.6392473246654241
0.633392637455145
0.6761881628136428
0.7429487545196894
0.7850420195727074
0.720501416954537
0.642272129159231
0.7812277087524948
0.6023048041446872
0.6124252657063731
0.18078968258385986
0.49110775269336787
0.1999369472142526
0.6095225055359736
0.6381792706447537
0.844673768704978
0.6585281708737968
0.5559251636332211
0.6086717967653718
0.47482455831581816
1.293052103463619
0.7676436680629909
0.930635192315437
0.43182613460430375
0.7548209517046848
0.7496046407033743
0.06529934377540415
0.4734084314187738
0.579857798188128
1.4276263420258073
0.6359893966780998
0.6363485162035641
0.827486700089062
0.7922980868874817
0.6309056096957532
0.7886449701758698
0.6440864592166528
0.7054587559411342
0.6081358221557485
0.5819600837173033
0.6106233536616028
0.5101644499159323
0.2582154221998614
0.6259695199168684
0.6445453044385631
0.780960740499246
0.548417957271869
0.6246992391617284
0.656475399582551
0.5172572807355786
0.7012944414725235
1.012245757809765
0.7853525711076138
0.724965440797048
0.31192542855397365
1.031200968657862
0.7721344086072143
0.8228605628115327
0.18147480616226278
0.5572074993803608
0.6787099659816631
0.5751319565567666
0.6360292361830902
0.6282146529580943
0.779875872155598
0.639665302980319
0.6187909000805932
0.7084077248911121
0.7718226921668526
0.7508993316492815
0.6898529596831682
0.6208822334555438
0.623099475445348
0.6284845260670673
0.1553786524049719
0.384675265247865
0.6289168334238909
0.8555080844322315
1.0432026983994485
0.6232870482042959
0.6397891944581403
0.8799219182023761
0.5607169185376764
0.6266309331544271
0.8786953377866408
0.7710829092243969
0.8505172027105733
0.8530250817896066
0.6587025609671979
0.6664302044727383
0.6929605107933403
0.6915584013834057
0.14587836960262893
0.564003172857239
0.8560148670154778
0.7802988328587381
0.5351293444667219
0.6308341065999092
0.6172810940097012
0.8045710810861861
0.6923318734623326
0.6211932575565808
0.690746440962549
0.7381221547182379
0.7636921303647497
0.7515513098639449
0.7286495864802024
0.44122465757408474
0.5061611034648248
0.7012421455179539
0.8497162285014168
0.9335730976287074
0.5572408856086417
0.6226719000017823
0.9452361578140852
0.507693003573712
0.7263230194942978
0.6501800420982352
0.8511521810484476
0.42359371494469106
0.681079438516127
0.9907086248540736
0.7695908802118081
0.15422784525670594
0.5952448643051008
0.6409263983249996
0.628933489150016
0.6009852982580888
0.6108932309403525
0.637947268348708
0.6368691206542962
0.6169334070570077
0.626237046081669
0.6130009003960358
0.6838823424246154
0.6163266765332505
0.6945964108582436
0.7013201832981305
0.8460957180623017
0.5042002397814407
0.8311934721876683
0.667754534384012
0.7850845132751728
0.6791935237035974
0.5929202539783271
0.619239320016554
0.9528632714404488
0.7332801503816937
0.5528751147507452
0.9540929095825091
0.6952989120438076
0.6148654655442433
0.8708593581409589
0.5929677322518673
0.0895744011874097
0.6785750784187249
0.8522690446121668
0.7670221876087964
0.8310108758011013
0.8759342946468754
0.6913263830706257
0.96339000856836
0.5693365632756389
0.6081366167672179
0.6358356786708823
0.6134773062703551
0.611697545499527
0.617104609586607
0.6179620563096231
0.7652713029636817
0.8614111945309888
0.6353018441535512
0.5504312875106314
0.3456246108065705
0.7904735879329606
0.5427249994733477
0.8882746900127176
0.9431521867776367
0.6674920795882409
0.6262247481099378
0.5682553116298419
0.4735666258201605
0.6121028975137491
0.7208102111364466
0.8477268887339676
0.9236576057132084
0.6322996024872718
0.7444155273933216
0.5872060738105402
0.8455565234543052
0.5733074094848674
0.061972490829840625
0.7502992133969949
0.679941631009825
0.742858333171998
0.5999207599379535
0.6423415614648318
0.6288903670014618
0.9619590070781543
0.5563906014992136
0.6133505281534327
0.6345115555780013
0.6189879112086941
0.6056261712898634
0.638798071006345
0.6266901346034196
0.7449317091440081
0.7288530952985877
0.6401140704670724
0.6336795470428627
0.4613433052549117
0.24231872143821942
0.7708634132282302
0.7817214854235459
0.6122361553065527
0.9103313850252912
0.8716495376412938
0.8394578457788686
0.5029954587613507
0.22896055507160717
0.3642614162592313
0.6517254246856055
0.9835665778087167
0.9306180794869998
0.7226048468624726
0.5965088425689322
0.7563533697427384
0.605128908993908
0.5657496657093333
0.6852144040062091
0.1908048159167378
0.7398227369914312
0.7353544995828011
0.8314101341146031
0.7737778672203237
0.45660522359695616
0.4747672689706462
0.7357146894726548
0.6910573072681829
0.6294420061954766
0.8291161977678284
0.6170958017704387
0.6268561630951323
0.6481499460769996
0.7668842346490421
0.6616523933592997
0.6601206715437902
0.6418851273234323
0.22090323488205013
0.4615460709152294
0.7186512420034015
0.7825847962576818
0.89767375650246
0.9765733699932653
0.4585756366777709
0.835092269669872
0.21283599518125207
0.45395907911558103
0.9256332418804178
1.185243197192889
0.6800255731629992
0.776420332226327
0.5759852179983467
0.6449314124550719
0.6005569284963115
0.3472096188071876
0.706017062968345
0.6912383033510043
0.6655060753116182
0.6084843298091389
0.33526846908320307
0.20814363852147827
0.3126659834685835
0.5553734279005006
0.9053512585657245
0.998654386650793
0.7741073634481875
0.9437528246026382
0.61920648072268
0.63106146786749
0.6654605123830587
0.7419397726769075
0.7033768761538798
0.7905286993639198
0.6436859899859866
0.6370569870833216
0.3368824459163161
0.5831571274946857
0.8500944803077488
0.7938781331612851
1.116804512097266
0.7176150730795066
0.8016453788951705
0.17549783059783014
0.4107939091536821
0.8947218273316105
0.8972779716041095
0.6615827013553253
0.7933027278362975
0.5674235833696869
0.785494449010024
0.6020507217193707
0.5646642839348885
0.10387194255482086
0.7494892115282481
0.6984795087871384
0.6189955777443243
0.5774901059449041
0.5949211329247663
0.49882669024787596
0.4645399296878061
0.5762413397646764
0.8678299210510819
0.6580395137090516
0.9636869981774694
0.6645761906673529
1.2721595320215002
0.620957525445801
0.6283816291336367
0.7050238115441395
0.6493723512475464
0.6874985117761949
0.724023360384134
0.8026243706724523
0.6389343872341172
0.6371373877204479
0.6007002348368463
0.9148175507012358
0.8204572634577726
1.2350497571238352
0.39184114934886305
0.6905674579529718
1.087248119730037
1.3329913219771925
1.224218602351483
0.8836939900496189
0.7906248336949004
0.5916859385707586
0.5765231110975574
0.6319069327101505
0.11726585301233673
0.7472808972743441
0.6745392996717131
0.6684485403457007
0.652629605243449
0.802764206194771
0.5820484012893686
0.5838802047973283
0.20897777131750953
0.7979115648781996
0.5636997759556235
0.7670937407518593
0.5816313763433386
0.9226352212940274
0.9436048467427067
0.6888591123232856
0.7519545560908072
0.741918113165208
0.694851708074162
0.778664836161965
0.8247183033496672
0.6434301030625069
0.7707376205513455
0.6749418577586367
0.19392924269320394
0.18806715828674792
0.8106540489551539
0.8426280715800468
0.6523078418820905
1.056902503853533
0.17906279987665355
0.7473887778101006
0.9921000237239034
1.5461928439580832
0.28813101279190234
1.0821861396118164
0.9677683870273931
0.911667818709573
0.7459165533737019
0.6400853636356308
0.5921989488196777
0.4464641321702432
0.12132107675293083
0.7923601733584239
0.6577798180023509
0.7576644309693218
0.6574091032659769
0.74055446245869
0.598978765884861
0.524125011533923
0.3748915781327994
0.5845950730606932
0.8675831922553553
0.551213614248157
0.5623628954217236
0.9442135893992382
0.7665026207972607
1.0414749000553813
0.7412719817148621
0.7064923092050965
0.756663177190999
0.6927540205967107
0.5978341957396007
0.6446413054664049
0.7500032699551633
0.2936841951240605
0.1567957129026799
0.5246776471365227
0.8912286438882037
0.6312043503678005
1.0218524717522375
1.0602969354572542
0.5368082079171922
1.1742935925745968
1.136574934163356
0.34586111032568306
0.3255338424138546
0.5062651085094017
0.9602313666729159
0.9646057645127579
0.6487194743618595
0.627499015452309
0.6675553592268462
0.4457470311704672
0.26692708851907815
0.7014786926896182
0.6647216009637738
0.7163299726498171
0.6857153353396104
0.6389652957884137
0.6860002520546894
0.703109339290687
0.5878040965874227
0.5085802755042172
0.24438843194116863
1.306425243187899
0.7481015636158956
0.556586603266493
1.0378902405238786
0.8156404286535859
0.920414606060075
0.6920378720401709
1.2436771759111471
0.6095240957398814
0.602638916828729
0.6495070004619659
0.6440150282158359
0.7077860032700417
0.6506674722199485
0.6757002390698471
0.6931581849739414
0.21044338441739263
0.5588946927952544
0.13987707754133005
0.7683025457435662
0.58063474287953
0.9587330114456611
1.2852129857358783
0.9484637514409886
0.5397724443988748
1.016689156832029
0.5853505660020503
0.40274354912526766
0.9442394852136496
1.0213464379280681
0.5805439786513886
0.6258587511181675
0.7098413301971365
0.6439584533518412
0.3265688574295338
0.17730456799799274
0.5283177097398579
0.6258871298595357
0.6595037351501424
0.6902460098779984
0.6616304907171335
0.5664779953864022
0.7606105070906234
0.6990639929449454
0.5994270468251486
0.672923091040473
0.7859402930767766
0.41476623483816294
1.5820377756220192
0.9087679185197517
0.8893925072095276
0.596308045746762
0.9564903121397601
0.9416096523531805
0.6664875713265536
0.543050337270443
0.9202129926865648
0.6033617076586721
0.6970323520705574
0.5833648615724601
0.6839155607914216
0.7494672875410499
0.6510746594671033
0.8056147524827351
1.0331440767689926
0.631772038831565
0.6237955513244897
1.1133120625506205
0.6399915407692747
0.593405787432665
1.1907710505669404
1.0253240381512374
1.364755596003841
0.6938101909829385
0.9654084670293306
0.5040154537632137
0.9277929943750274
0.5028722266902981
0.9340166073149695
0.9903287430058177
0.6152349731919833
0.5951390529715908
0.6827844174382468
0.731656728908303
0.34743785903156077
0.3307290599524306
0.6702137250412238
0.7762225984179792
0.6049968868043577
0.689501097994952
0.5691528002907845
0.648722657706347
0.6926120469136519
0.5493761091024355
0.7308194305158747
0.7164538602832762
1.424539839912602
1.06619057516792
1.9120219697197143
1.832970376714355
0.6860232309636433
1.122534498609422
0.6239922399583671
1.2539463189791331
1.006148516633828
0.9174175873869755
0.9196488231304417
0.9666877534969099
0.6036893522179052
0.6399560745606339
0.6260179071670691
0.6489144137796556
0.6905175952218015
0.9420793124924646
0.9267023440260721
0.5641671601642719
0.47922819540306233
0.7947068768827246
0.6039877456963346
0.5800557983639343
1.0312434146688985
0.9666974939873694
1.2221393563325285
1.1748760813761105
0.9575756700238055
0.5926098630354234
1.2563681225547922
0.6701440399531676
0.9595124465234381
0.9261515449719466
0.8702052811970723
0.600511582334366
0.6196840132935788
0.7339588592973539
0.3366254974925685
0.272247224527751
0.9592757942036244
0.7062779414431175
0.633886608266295
0.5612479282487276
0.7298591822530046
0.7461034544652161
0.5245275764174376
0.7811879051520979
0.5199139421420349
1.0034143577838481
0.7860284660984177
1.6290552580031752
0.5096827723344208
0.9163728541140796
0.7778908728847612
0.7381527859987691
0.7133582507132606
1.09429376552498
0.6433411438976225
0.7521502438376617
0.9738582920148151
0.9789511447235597
0.9445093212120108
0.9975989855538453
0.6066047937699339
0.8616692858305119
0.6969555757391775
0.7236284190743052
0.673046579066102
0.683888477920644
0.9645303660927803
0.9534406865742852
0.5149877141874928
0.6477502537168789
0.8699231641486428
0.5952064057539082
1.0444026881206618
0.9651516671500285
0.963649244136956
1.1573413793382146
0.9587119073497896
1.012458196170338
0.802752420246406
0.952741000885938
0.5841114447338325
0.6696785272234489
0.7707540829629352
0.23295192792814526
0.6049229612139642
0.16107085627070128
0.9042211205536637
0.6075230651676418
0.6533044756562761
0.5390319014626168
0.8375286067217117
0.5796518188565406
0.8804030188311956
0.9639752513124252
1.2321411252664731
0.28614058701587436
1.0034636668914745
0.9109927466558024
0.9926615374700717
0.5402237301113884
0.8294157677089831
0.5897037496085306
0.8189860513224767
0.8534655599984603
0.9693369911139426
0.631489227917403
0.5875635248986122
0.6846593457874518
0.7702665408046331
0.6749705820037468
0.7925075257669446
0.9413992478581257
0.9588868761092295
0.9609679215948883
0.17316598128122043
0.35853200675773694
0.6048697645372022
0.6396582601935482
0.6192575385196983
0.9896160392919838
0.9631720034566648
0.9604892993791725
1.122219563978553
0.9608202546856639
0.9700013589366626
0.7736144511913879
0.9642798854986088
0.5572607207971294
0.6214737232305426
0.6488806474102075
0.6243897618200897
0.3746021126502549
0.8703993421913605
0.15348075482208595
0.6116298637872577
0.68375121421479
0.6544622800169798
1.1372546877842695
0.5185149135176245
0.6735640736780735
0.7686143111509093
1.5455156672923396
0.6363960281877213
0.6430965504757562
0.7654689279078593
1.3514113572638233
0.6189435304173225
0.7025310995470333
1.0207857817038344
0.65879509983299
0.5849378201549198
0.5877854533448089
0.6887273279959293
0.732319715483924
0.6938159171763022
0.8677733125123169
0.9704399215471341
0.9644095938546966
0.9626949094466756
0.2015085879526075
0.3528435026811143
0.6232425284938183
0.7437513611512968
0.6511745189796294
0.9707791323881081
0.9979746831448376
0.9679527487022762
0.9627702199531615
0.9343027505095526
0.9568053293897155
0.8582093533310406
0.5982355855561318
0.603692780659246
0.6247570832338941
0.5336825776523964
0.6193273993859711
0.17708965166244867
0.8260800170496637
0.19506684938972998
0.7117462852243522
0.6746389556923588
0.5474834845456289
0.5573412770263434
1.127020524408181
0.8878530176176048
0.7058610991312845
0.6604969514231709
1.3505682967450445
0.9609339488958
0.7436149499710374
2.189628896330396
0.8293422100221923
1.7254007720225346
0.6989553933697633
0.5596880703470105
0.9982323106858785
0.5847072893748463
0.591275705151021
0.5852595668709918
0.733049303765622
0.7536628167935421
0.7124320278116778
0.7922242409227733
0.9817778962297552
0.9684703168546867
0.9542983447414584
0.9637164946158648
0.2337209883473522
0.5064412288073461
0.5453786356126015
0.6323066881302138
0.9643653803802937
0.9623769306516138
0.9684533054230782
0.9778181824372097
0.9010681548452534
0.8692305081427536
0.6958025691766451
0.4952392654786433
0.43573441795650314
1.2134405431447544
0.6177484355036506
0.19587625311469944
0.6678047027766217
0.12495990573139919
0.6734282389275583
0.7085107342217121
0.9643838560378689
1.216694033149159
0.729580985666214
0.7141930001498151
0.9600654885329541
0.7052945420667833
0.9163306787233888
1.2210920576617086
0.8290154529970237
0.6935341725311646
0.6167351368966116
0.7837991511577733
0.5778007870200115
0.5862165110802896
0.5780178297577075
0.6020067886031706
0.7048818948520597
0.7477970881347937
0.7834698378667962
0.9452002828079342
0.9046821558411988
0.886849801479186
0.9280096764022856
0.9665042635132957
0.9553371875280442
0.32492255272748044
0.351139747003207
0.6884521202518008
0.9588160211706761
0.9595659228186479
0.9881319095823291
0.9630823092173869
0.9255173459868515
0.9277492246526463
0.9790967646056898
0.9065721289366535
0.7009727646940082
0.6987453116618016
0.7199165765928307
1.2208902843964131
0.6911138838800669
0.4631848753515014
0.14376002549204506
0.6971568034485742
0.7230399198322954
0.69587242714968
0.9986180595390796
1.1752045202164023
0.7054719017892608
0.7763320240041471
1.6345443348697095
0.7675582797375435
6.183394770277865
4.0462169500539575
1.1830253496546024
0.9899859357667753
0.6753079079086789
0.6206614443832134
0.5839246347658822
0.5873061532196188
0.5844842659984438
0.5841603461555203
0.5968310634320408
0.6495001343952252
0.7275680978323602
0.7508371357413582
0.7813994000043182
0.8690181189947712
0.918891283132979
0.9081196871932853
0.9579401921291668
0.8976558505172337
0.9158244332447969
0.3947520031814876
0.6024115386601718
0.17607054308009712
0.960583033448187
0.9617351730233105
0.9303234128000858
0.952966653837716
0.88922844843548
0.9216866040804144
0.9252425045165144
0.5787703270441437
0.5681413285504943
0.8748318290172721
0.6284263043369678
0.39404976481188503
0.09346484599448719
0.08958088130626936
0.6788854818281423
0.6727227051000537
0.6725832202856183
0.9075477245727851
0.7523501422419345
1.1446447011919663
0.7192655171967385
0.9916057700830502
0.8772387852283221
0.7782783686050179
0.6622208770335617
0.5862899782939587
0.5851640049552663
0.5889169768690335
0.624898264368765
0.8377984297266041
0.7755262359701359
0.8296679779047055
0.8691804818775944
0.9033323882779902
0.9434124001447769
0.9012425228323901
0.39904216581163376
0.7681650630260364
0.10266826928312289
0.954400847230352
0.9327172887373386
0.9501363626952833
1.0372807622330622
0.9211412014678023
0.9576794432857749
0.9228605430577578
0.9067621007723672
0.6265393204551505
0.7625848837974895
0.6290947515850187
0.7168537751214625
0.6905227395662061
0.27822617643327924
0.7017541214051444
0.6646121304113438
0.6708664678708388
0.6856519737986951
0.83565890626827
0.8697767799267672
0.9136803445467707
0.698371607550191
0.7447252337251296
0.6725506000975675
0.5845496481215019
0.5857654527071016
0.5902349600250634
0.7084244797842651
0.845587536847269
0.7986657115809717
0.8547938444685438
0.9026029018569588
0.906481584427766
0.9077289042295211
0.9664486462925674
0.8991711376079639
0.8972685465061867
0.6110755455229743
0.6856678201898054
0.9978547203140606
0.980946213306786
0.9353322245528134
0.9154607165985811
0.8659683679384701
0.9055578482572066
0.8724536474497621
1.4010976938742994
1.5106925099581954
0.8153383432154453
0.6871354783599111
0.5515568138989423
1.1553873169222466
0.7344402319243365
0.6746607632296348
0.6901952402425188
0.8364328486125094
1.0173018053255045
0.7035583976322021
0.8602847419475592
0.6884897933189384
0.7495778330680084
0.6075408914695681
0.5942716996589432
0.6698881683514667
0.5916615312837918
0.8498518398576341
0.8716631759153988
0.8227574173097209
0.7720104250992571
0.9045894210249874
0.839479326563918
0.9109254030188467
0.8931589419626237
0.8979377763605357
0.9726093691437793
0.8965364173558293
0.8983976297422889
0.5359675265453925
0.12513563928608704
0.09702994224062629
0.9076315609545035
0.856078926196736
1.0147452922613573
0.9284708172209906
0.898473693576946
0.9172647903206147
0.9097170008583355
2.565757140313983
0.8692419381243741
0.6588638768582026
0.7382543258776553
0.7063760406410895
0.6484046544336147
0.7953076336977831
1.005029069922292
0.9052253229673136
0.7912044892381978
1.166030554103635
0.670468510707238
0.6218553661150195
0.620021120288076
0.646127319267706
0.6286268829064319
0.6259995155738836
0.8408910638614959
0.8007720599732535
0.7674693571519607
0.7851863029312564
0.8103424494140902
0.8527634427798981
0.8983875150790188
0.9052476945085014
0.9008642705669707
0.8985691359198618
0.8935943073737778
0.9019690431972068
0.8962157597290988
0.7265187000339339
0.12515985498950472
0.9301726586904636
0.9336056520524666
0.915594210405133
0.9222739386234993
0.9030247976330639
6.462072865933038
0.7944362997840005
0.7789563147629494
0.7000632759978817
1.1128707606070736
0.7382008562736686
0.761061408686191
0.8556220548609763
0.9996248029896482
1.2356405043549896
0.6135408469939322
0.7623059893351685
0.7879193215600593
0.7973226000703344
0.9874945345388177
0.7665800268821394
0.8299023225176775
0.85634943827882
0.8620230698735973
0.9542061603382439
0.8969764605593098
0.8911798752583374
0.9132455745788406
0.9012596694051163
0.8921698585833745
0.8929541066963474
0.8826282333640318
0.32354986684740766
0.12484150339248998
0.8995368439389116
0.8952005400427657
0.9101578012479254
0.904949772672183
6.573887085292041
0.9214267685244354
0.9207525441077403
0.660445278230812
0.841499758365209
1.961831607964544
0.6706777590472149
0.7870106391374804
0.8083723598730165
0.7559222130895387
0.4895035662568309
0.731841284122025
0.8662992031988829
0.9856572525698541
0.8408719240570983
1.0840216664707931
0.8528111182895165
0.9044994533362405
0.9433007258068343
0.9028081412612767
0.8978756746850354
0.8922996281103844
0.907068299799249
0.9005343775700602
0.17712390153357835
0.9020126945151646
0.9094892668558545
0.9017109429083999
0.9535775070818858
0.868163982061551
0.6373778890882925
0.8147670057127113
3.471339677210393
0.7467652618435333
0.7814244338590466
0.7309960314452836
0.8087230753418755
0.6999370863872468
0.22620306187503808
0.3832455042464102
0.9490759363736898
0.9585728745208779
0.9721698306119719
0.9127848192641586
0.8317584264370548
0.9281780219028178
1.0440696021968434
0.887196862462775
0.8966726169879307
0.9036987281708472
0.8710130016463232
0.9000694564837171
0.8939364500317127
0.9002986325780438
0.8986157609939708
0.8949491711688415
0.32796065888252107
0.9080292840081926
0.9004579281771131
0.9032515655775571
0.9086336550476967
0.9001116073953154
0.7467212689474202
1.0506069283758595
2.2442631246028144
0.7453296196900631
0.935784785957002
0.8930741741334182
0.9649861495327864
0.7146661266195968
0.8460094151029669
0.45083909287302193
0.9302031228766028
0.9665232681233934
0.969823797356423
0.9674044360783917
0.9652980042093477
0.938968626660567
0.9404427912907549
0.8985882783632781
0.8966262680976235
0.8984028511707776
0.912808465843884
0.8884682993211228
0.9059984361156233
0.8824471998544899
0.901544842231394
0.8965229778482193
0.8834526152179054
0.48754403771155824
0.8990718585779797
0.90082046616813
0.9008219517896242
0.8633903611563148
0.7763803388733642
0.8628505652212957
0.7914912072076002
0.7379688384831767
1.0697364880943896
0.8300057032794096
0.7956203149755311
0.9616962027524375
0.6969940853964606
1.1522497991883527
0.5110708140277584
0.9679453482208934
0.9657286488033411
0.9637131184278037
0.9611354913052287
0.9553123086895267
0.8542374406628237
0.959663588536468
0.8999400148388396
0.9044526350034473
0.9051288408913762
0.9033586482445151
0.8895514551511929
0.8907045488025029
0.8965473557677186
0.8603384231905858
0.9082583493810252
0.893920675764779
0.887740436355044
0.2311027467433536
0.8994789218179288
0.894699339083086
0.8775858355706273
0.8910219450090194
0.8938485109774231
0.7407998386191765
0.872536586304482
0.7564692517870226
0.7660919195219735
1.2108449670452959
0.8060334560715806
0.9209234814770284
0.857990743873053
0.9648230333270985
1.2238808637956549
0.5640571110387484
0.9587552219028017
0.9648082046424624
0.9674139131031131
0.9654805354354141
0.9645961338906447
0.9333375076008721
0.9629198352253368
0.9261542893618506
0.9073395530136364
0.9147463088852904
0.9023912328172319
0.9045416316052532
0.8794578377059631
0.8901888587434734
0.9113652233752321
0.8855755633976675
0.9045629702300286
0.9030332941798106
0.898485904227838
0.16944513103899494
0.13206621009595898
0.8993846915276702
0.8936969769232728
0.8981994092333088
0.7472032330196179
0.8231853320670284
1.0706910664197478
0.8228485826811783
0.7125639825246393
0.7750669307269215
0.7793800722165998
0.9320186221975213
0.7985417051157048
0.7354149676866998
1.164322289345773
1.1382004171604043
0.7220366787679285
0.762183785492752
0.8233263454546093
0.9298647122290494
0.9182597258450312
0.9524722623669827
0.9645480018913379
0.9411965873727043
0.9768738450506004
0.9167884564735659
0.9027445097438516
0.9059322263272503
0.9154392852223011
0.8992148279262108
0.8958510148809274
0.9213266335002984
0.8989045193163694
0.9038796902614833
0.9117796052141482
0.880646872717754
0.8816804699282034
0.9052792755060721
0.89455348845918
0.14155993270702003
0.41120878390462384
0.8949806485568379
0.900399651813023
0.8806267161027729
0.7792229225581426
0.7724083900358368
1.0875597177303313
0.8293167812056833
0.6468507615294674
1.1807860544436446
0.6337382668428786
0.6704544184525126
2.2776269915030403
0.952481622600812
0.6445227366436386
0.7254406458119609
0.8021751942296819
0.8514042653307418
0.9552686786558912
0.9641985044320921
0.9422222080654558
0.9154087119448909
0.9070823758868971
0.9140940241479281
0.9199564470978152
0.9031119594692905
0.9002818771470563
0.893775991343122
0.9123967269582205
0.8804218427632838
0.9038728622607359
0.9063309394375887
0.8968083281424859
0.8973769917117433
0.24050104247539522
0.635167517880587
0.7281558497618266
0.8960717102395901
0.905038841133879
0.9103722315766452
0.8326962269197987
0.9180074348253774
0.8724018029206678
0.9128344086358948
0.8108769560720662
0.6959588660858792
1.2617413734220264
0.850222338037883
1.2811143435257952
1.4266371750705227
0.9329011174448459
0.6163058995720982
0.6599424551297233
0.5900683367285071
1.5830822835245835
0.8301224894455582
0.7557706954831251
0.9449682532873763
0.9624392229657684
1.0561626693478476
0.907306250438064
0.913273549397515
0.9134933395199882
0.9314901786852138
0.909915172896341
0.8900558489070676
0.9008255411702082
0.8990738638191791
0.8758218326836723
0.8758856049758307
0.9151582042484258
0.8954017440693401
0.8974597683361517
0.9250495636141232
0.12432559871175561
0.6764576410878973
0.8959661296468664
0.8999244231196755
0.6567208741798988
0.8740979204056261
0.8585004271217954
0.8830537720321845
0.8285143040014996
1.0353703971531925
0.9329965172945397
1.121179578524041
0.6630544797454929
2.237616550755864
0.4762261449219347
0.6900742869129378
0.7073929317149819
2.9434436256995533
0.9245341792341718
0.795656487626051
0.9147498756296768
0.8934690438227302
0.8997546469978512
0.9122425381746623
0.8842392873206
0.9186500795823564
0.913770240897234
0.9124222760333432
0.893663769044827
0.8970334251134551
0.9044226179011322
0.8909532100965062
0.9121723693475163
0.8980264795414441
0.9287701973901827
0.8968970683746957
0.7070041615624781
1.0808281757833482
0.8873601591379799
0.9049060823892031
1.0380619019229875
0.9627046383375744
1.0899777844580305
0.7169710103276262
0.9178545232247675
0.8476326138321113
0.7707251052809053
0.7050070839830624
0.5109261808955445
0.9975700185302617
0.7172609647901542
0.936198115163955
1.881090232566187
1.287703539394224
1.1232143215969568
0.7344310417274603
0.868256550679037
0.7251945575005181
0.8845236045221007
0.9059086368971311
0.9337483715348897
0.9082475656333732
0.9148931981289307
0.8746493568107221
0.9116190065799515
0.8985405325105239
0.9007294214649814
0.9054066926956834
0.9007403048427478
0.9008546090480485
0.9102763359244291
0.9292971913758583
1.0645518305419202
1.3292518892517167
0.791999727566793
0.9796900025708247
0.41752668596378406
0.8942948790233208
1.1450974308358242
0.9976757902326291
0.9547876327198245
0.9756551779051661
0.9635660697955656
0.889519544674132
0.8224837952656702
0.5512255352822623
0.8020940611892083
0.8571798893049898
0.7317183528206456
0.6153417369810439
0.6397391756074378
0.6577236883286454
0.8134126418049036
1.2695731363322709
0.7218814696111632
0.8176415964403845
0.7803857487216134
0.8816852432070653
0.9224655312338361
0.9218249953859977
0.9229377543485429
0.9083447484046756
0.8952753368990969
0.9110001555428838
0.9154380816520661
0.904145456591536
0.920740314437545
0.8949381999356253
0.8703982351999076
0.9216044887602881
0.6354730384322029
0.6176950741075948
0.991756376353318
1.1429936475388363
0.6950401458106215
0.7684929006850598
0.25463470766329743
0.9107068293151852
1.1158206432263136
1.0387160270599334
0.8832359926275609
0.9999739944890261
0.9665714786589721
0.9011181719417174
1.0338276499130545
0.4771934111776822
0.9543994329379923
1.3733167979508023
1.034531418076262
0.48869821859663076
0.7905110360643943
0.8580225816718245
0.9411562563850808
1.2796667236771815
0.7251178799136262
1.1711398866518057
0.9308669202408488
0.87246737816583
0.873887001197772
0.9017908862829691
0.9139743885815418
0.8978201368088662
0.8688056962465056
0.913147117403299
0.9143216569235219
0.8617060467548752
0.9178802402948859
0.9502976645528539
0.9216488162157729
0.9079049162539103
0.5940166980258111
0.6851030552014409
0.5139715115702145
0.9705430125199656
0.9225532033430095
0.7821580669184421
0.8989300849665314
0.6002002489554022
0.6157614848650258
0.8490384709879171
0.38343744629392423
1.0809070264638572
1.0586782741082204
0.8847956571051511
1.0161141814071657
1.0026476236956539
1.1925753711369487
1.022408914958223
0.4813970519868134
0.6308437397928014
1.064832844264409
0.7150346303292349
0.7789526728536483
0.6982279268920007
0.9948320564412595
0.7904406723291125
0.835939634466502
1.1928851307187707
0.8219962857045808
0.8856457652316024
0.7436771934018445
0.9710626081863949
0.8882574975551657
0.8447305110673378
0.7847768469598454
0.8549080702503821
0.8892025590577753
0.9189132113637692
0.9191057970895776
0.9043449384191526
0.9858580526235049
0.9537029875336854
0.33624257607775937
0.6898656044002852
0.707219724634696
0.5287662109664032
0.6092048600107095
0.8133323860298415
0.5521556156313864
0.6777071698251345
0.9147491673147166
0.6551938771439498
0.932930684408104
0.7089451477088567
0.28930953227671874
1.2511951005347641
0.9468352809906142
1.1202722504692564
0.8101792358077563
1.0503096518177382
1.0566581971214868
1.049886990318582
1.0558054012595126
0.4807284793115937
0.6236562565106701
0.6832196954221861
0.867339863893503
0.6434106573095332
0.7622802694172078
0.6677645454748866
0.7948880601795759
0.8096733188250402
0.9212122656744587
1.0165136928948986
0.5067784774267704
0.8296500786568655
0.9001138592558087
0.7755312264168445
1.146192817788032
0.8850665497523749
0.837567937671477
0.8750309982589709
1.0132052539734688
0.9347522044246277
0.8983662663048728
0.8432130038962868
0.9573426438753462
0.9095987369320383
0.4941050489193763
0.7142095964089906
0.784702636193658
0.7542713259630656
0.8759281205433928
0.6042521172541097
1.0130783931208263
0.6588503576808159
0.8865931596759663
0.9859865433479995
0.976755645516613
0.735578303992697
0.10658311115153854
0.6586017025751494
1.0417555645416288
1.1832303140570433
1.095899140705985
0.8159845584583605
1.0613194390391123
1.0560192531316588
1.2920331588289946
1.1706768742870468
0.7197848511867201
0.7868645742541309
0.7127414451793055
0.9115362914023917
0.9177476971870527
0.9408729000930596
0.8812895505025411
0.8914688653792348
0.8930704766259563
0.890303043119263
0.8972180549134076
0.945079572756341
0.8517481451126484
0.8609017302717256
0.9456244649624871
0.916168972723275
0.9090248671731986
0.9643574713240283
0.9292131984514083
0.9194890798169557
0.9333190165091813
0.9499778754964973
0.9609261373609037
0.9730435312174703
0.9920663690425235
0.9019424971909326
1.4088870256309447
0.6677925747467091
1.0332599537683897
0.8859202667405975
0.9554604153099856
1.01905588990252
1.0103691762760438
0.7670666397619377
0.7578120442542029
0.8020086362982808
0.8056918764637521
0.7896153169297477
0.29882230029706613
0.4439386940252619
1.0756243334063658
1.1143502673965033
1.2125526533583684
0.7719322377503686
0.8064579768972093
1.0501839969079503
2.244119960547278
1.1366601256069022
1.087237332615255
0.7121062844390059
0.7687909572758816
0.8391533454629257
0.9071881731424654
0.9516542537225683
0.9446659838651469
0.9518984541732569
0.9367618558127794
0.9287591020364764
0.9539491244789955
0.93278221232216
0.9638934641656848
0.920093834010831
0.8541648220556446
0.9500598453555298
0.9681905645164414
0.9630434689692338
0.9071176180247609
0.9188662377963983
0.9431120277238957
0.9687820336560284
1.0114504690034516
0.8056319376839246
0.9840855089054188
0.7189068069250287
0.9368686944325394
0.9728349583441879
0.9695690549618083
0.8235271672166964
0.980912303507613
0.8760147350867666
0.6281623105496124
0.9570076509114673
0.8853994274976484
0.8770662619693925
0.9747983528481364
0.3956161725316958
0.4137676656255016
1.6001989545700548
1.2097593256563097
0.7852735119840092
1.0320189505446526
2.3501189613895335
1.0024280093431583
0.8193422563632854
0.7385457840519826
0.9283115799518245
0.8977089220294664
0.9286429510757374
0.9082856064987976
0.9530707280198587
0.9426761940412949
0.9365258940129685
0.9394176185279648
0.9600863587261771
0.9363036423698631
0.9324100028943819
0.8950946674160886
0.9145192704457912
0.9698445030156061
0.9520345844278504
0.7958252280017485
0.9539440049153475
1.0024943366994692
1.023786692271076
0.9584018230373941
1.0138503311946092
0.868483203454891
0.6667966204857078
0.9407340669584546
0.9001566824611034
0.9647603371961315
0.9068626609536276
1.04366281961807
0.9872624590898454
0.9494111392348276
0.6452373259638694
1.0311772674461237
0.9119789254046938
0.749506905834351
0.5534696232106509
0.4202283412710537
0.379058023495811
1.0891846046384888
1.185398501285309
0.7525623561601167
0.9313505421057297
2.7608499231013353
0.694151471398585
0.9490326505763315
1.1298867056561337
0.8044712548106712
0.8436412132108733
0.8039783955531369
0.9636684601944493
0.9194430834487884
1.0766793999760125
0.9408514878961691
0.9701484559836815
0.9425432918732193
0.9385107613304697
0.9536303365598927
0.874832819247479
0.9405952369903169
0.9211696385029371
0.948237019976271
0.9681727778775221
0.8908860406561604
0.8776603264914089
0.8270089083236212
1.1197181671340528
0.8956709807609673
0.95636107981428
0.9413469015289047
0.8087229785091548
0.9345038001688045
0.8955175620129318
0.8832412339833876
0.9840184625070161
0.9780955976559481
0.8466308167368621
0.7522373928036018
0.559476157811077
0.7157355865329726
0.6399422392513139
0.4011227711110972
1.7087077189620383
0.9055520355839183
0.5683057035891735
1.021895172998699
0.9700709438051496
1.105097557813971
4.081888134629946
1.1759666389295398
1.1963147473174105
0.9564919087231378
0.9520756253664023
0.9633332891406142
1.1715064437891705
0.7002923354662066
0.9361672582195703
0.9592737438364056
0.9508063887046383
0.9435177762150428
0.9722508964474261
0.8451810559576401
0.9906105831105385
0.9621830673291881
0.9882530410393154
0.7156682975520571
0.7334397264402658
0.6210180640186891
0.9063577455298459
0.9290987112223312
0.8379870860157127
0.5674858161780162
0.781659620071478
0.9073389114036208
0.845891412788377
0.8922179530462857
1.016959705821026
0.9739722029553868
0.6803374012251499
0.7450556270833614
0.47498774889719064
0.6525738557950717
0.7809501911308302
0.30070258684749973
1.8906667688512853
0.7731855413437946
1.0025969502053715
1.1187760236580937
1.1785220680543846
0.9710182811982901
0.9250000322230486
0.9385481774901546
0.8278919586893985
0.9345103384453118
0.9357566682939376
0.9511696779159536
0.9461400163432537
0.869241324527081
1.026032194977847
0.9406109277584048
0.901596533495135
1.0481353610365591
0.7263360424243557
0.7220705457804507
0.6585011643860846
0.9387539859170623
0.8099216734496737
0.8712662917075513
0.5912656304592838
0.46837178687085695
0.8722638362460114
0.9296598311679309
0.9041944169126752
0.9232850534281518
1.07116168958202
0.7572851353492668
1.1411644855001144
0.6237985693108076
0.7339554046625192
0.623136862093731
1.8412941732963064
0.6362347045052048
0.25907360241231564
0.5154420813995759
1.2594553371571222
0.9838768242114394
0.8805483746898263
0.8897611262551722
0.8238331733978876
0.9296786093486736
1.027265231364362
0.9406194854424943
0.9114847956831208
0.891965900174001
0.957818168352583
0.9155925850461925
0.7152937399133987
0.6143513992100363
0.6123545800021161
0.7155133154737957
0.614900346498419
0.6102272046339137
0.8135435568360326
0.28947178213542474
0.3365368965599742
0.8177764412240984
0.9491902707164748
0.9140658567142158
0.6449821309886096
0.9303384663964734
0.8754312429109907
1.0383263322521767
0.9296308366932569
0.5854243006736078
0.7234191295595224
0.6071030564173473
1.5260935656464338
0.6975334755199075
1.105815734765906
0.7799766909301159
0.9859177415284353
0.8559163305256179
0.7406154934767338
0.9491381320331823
0.8704717898848646
0.7157548330276305
0.9210294817810606
0.9730156187673314
0.7409117875328547
0.9482416883020427
0.959832216521405
0.9635697554292005
0.9472443098590851
0.5998207735305797
0.6270227280995451
0.5982646714796337
0.6614915702210331
0.6496619172550049
0.6134692313325667
0.391894086923057
0.4262642906412443
0.17394857255875856
0.8650364684053764
0.7214957737586035
1.0259037013261885
0.5142893850369546
0.9455346417256342
0.8534907910617442
1.0574112559381443
0.8838967692768681
0.5802058471757675
0.961269575139895
0.6820285187267393
2.399552585592512
0.6688308466701482
0.5354425962939301
0.9713475524278976
0.688841139864039
0.9004560668794536
0.938202777127006
0.9324137704347975
0.9586628589008646
0.6250774294990639
1.0042534746568856
0.9447839420960679
0.9468679961879981
0.8766949523252403
1.6975267312398337
0.6163561278038886
0.5629514392067444
0.728819904363836
0.7494210178730772
0.6376338470151556
4.554240016801994
4.090837977237845
0.3678680317411013
0.8373183922323172
0.5514294568905135
0.9500378102041506
0.7677211423549771
0.32992414626500083
0.9512485288386255
0.9341236748212371
0.803502407363997
1.0477043602568814
0.7970068451217464
0.5811901706716647
0.9681773992932952
0.6159615918138655
1.2499862639023485
0.653211216299341
0.4341491529969742
0.5695665535655726
0.949110431467592
0.9493460737682212
0.9509063878800796
0.6095500500103473
0.6321094308871469
0.9521650424014335
0.9412050298662712
0.9064444435032705
0.7678363568238503
0.7222000530905863
0.5852202754434115
0.6944292149520188
0.8937966474197094
0.6953292859265384
1.2605394425198053
0.3188882360814325
1.1875989145676815
0.7510285433938911
0.29916692934818484
0.9644441181161569
0.8562697721326781
0.9086737720310684
0.8066755772428588
0.9068529875028454
0.685693468346519
0.6085318037464265
0.9288456792739677
0.578069131148609
0.5996523902626976
0.42542919888856795
0.6903714735230465
0.9323266110426246
0.9558494561218228
1.0706615689584398
0.8002278258236667
0.6324011553273883
0.9585713777373904
0.9503527311851085
0.761117696088916
0.6814805880470254
0.714066660119317
0.6626696346734723
1.0227730600375255
0.8283535283594873
0.8689707245597866
2.65408177722145
3.1085062012701647
0.3734435258472463
1.2051744059434795
0.9155852138848861
0.6493030824973616
0.9250535589273513
0.955909666197252
0.8672848484151395
0.8975337767308323
0.9445992905309507
0.5279564029316549
0.6295405625788664
0.8737792325811443
0.624371105204008
0.6024661402545269
0.39692084720049087
0.7206682969858774
0.9396649293741289
0.9886252196644196
0.9670467562943148
0.9291290968143143
0.5572402261525097
0.4927931597799231
0.9132778244183215
0.5628990450883193
1.0285973142062044
0.7600988526599768
0.8359004407865713
0.8513268268995025
0.795899828468895
0.7097248212502173
0.8428703350879361
0.9651755383582081
1.3164446165321664
0.6603400618661073
0.9888557041429968
1.4119194952991192
0.7664416909592164
0.8811503705437199
0.949422473569206
0.7565073202358243
0.83837656916313
0.9581589795218054
0.8952784222153057
0.598167387433988
0.9623969013313673
0.603180466062741
0.6226764019318646
0.6715158044232576
0.9435872003096827
0.9754892872611969
0.818362096272502
0.7006475730523101
0.9264005774418111
0.8479188399126426
0.6096484578687072
0.6917717854007291
0.7990396700628558
0.7782335296502587
0.9638121104888883
0.5131468156313563
0.7540979033033779
0.9827686925485818
0.7827680002421699
1.0790115680098815
0.6842179491887476
0.8982646105156482
0.34587677556495855
0.24991734255205525
0.9105378831919099
0.8582418522012458
0.4639063814903981
0.8272452245620147
0.9228884447819061
0.9022464856914408
1.0361322805188946
0.7273428190546527
0.6283695239278938
0.9536514801812287
0.6092976490366022
0.5840032816710645
0.6574402214212026
0.607362504971619
0.9310829113021204
0.6775540036384967
0.8386430014108344
1.0955835169138233
0.7000211513155868
0.6496149007292438
0.7975058950401317
0.7954394790806398
0.4891600872432081
0.7955417861218508
0.666458444622076
0.71635012119964
0.9983985330115658
0.7668169685972117
0.5683929091603271
0.705817421426225
0.3176533954765228
0.7220291269790577
1.4018695178971068
0.4712322531133369
0.9449260177686647
0.9156462839642727
0.9106440979424743
0.8783020448086117
0.7704275078670307
0.6221676357184048
0.94544632054347
0.5908222049980107
0.5981331542872316
0.6159236914473338
0.7932668814570605
0.7090785505048466
0.7579494760763769
0.9750667314977236
0.6685947832337628
0.6521066988567881
1.1224313151953875
0.6397467761747405
0.6238052427904947
0.5357195380026265
0.7189465929575224
0.7561651126345534
0.7482766797897653
0.6812555271662574
0.7863951415932294
0.6556882494493886
1.1415757246731166
0.7393542675299931
0.455289882136558
0.8196609226571442
0.2927873863147236
0.8070333961839244
0.8581870732677724
0.8848639793078423
0.8651941907537786
0.650959948493285
0.6096019957614855
0.9571804059612232
0.5677925339049522
0.6222211070857123
0.7543117262551003
0.971915742094414
0.6180939547304616
2.023774266891019
0.6556356344726301
1.0221385422327733
0.7657226844635302
0.6951242780323732
0.6016011652208135
0.8680756987959076
1.1072759819162672
0.7831852239374522
0.6518350632230546
0.5891470741445314
0.5450007617818591
0.927791675951356
0.6766801020110089
0.20385278201825713
0.2945950063007796
0.4051138642518741
0.17673649324885482
1.19234120409439
0.719061307128277
0.9089626479786673
0.9251222566298426
0.9876200112392028
0.7326003001336914
0.8421222825361543
0.639233511349784
0.4956052949520534
0.5924880128749793
0.6341395359040223
0.9314451703106578
0.8969842732136666
0.9045927159001464
0.7662496345446288
0.8667252957940952
1.1618239175821787
0.9938261106332058
0.8643872371435083
0.7018907053235115
0.8084044240463754
0.7526292374735692
0.8776582943721971
0.9382970833499902
0.7821369845204502
0.6358315666114392
0.7203019568109503
0.9220226111213125
0.43075565956161
0.17338111565238803
0.5940192719353609
0.5677468618893478
0.8618025418341819
0.9275949512593433
0.868908673302955
1.1074884347321678
0.623638693881837
0.6031981856498784
0.5355304314642013
0.6579750905797987
1.0463028914213253
0.9148873383548735
0.21590561417717422
0.7772898031098842
0.6429253519680143
0.6062924729722488
0.9024938789028205
0.3473783808769512
0.5772171481125099
0.7261570141442953
0.6906641438024625
1.118240958950785
0.6953868067566535
0.8574764481841796
1.1731852419138056
1.1206074258401164
0.5056070706981689
0.35033778659945347
0.20611102604865178
0.7072789716291944
0.8579911597560667
0.931891249632483
0.8919083691241112
0.8064676016907651
0.7035194292516246
0.6580518445712753
0.6779295265666513
0.6372245790884674
0.5086212528013381
1.0673881264960785
1.0662705128810286
0.355508229024151
0.6118804728554956
0.8640480127286484
0.9241417618437914
0.9252662958967492
0.47807589309577947
0.3250838218482049
0.7683842300876788
0.8949186272803885
0.8101085987498263
0.6966748965346735
0.9141532576474822
1.0552871664753716
0.8667546384188061
0.9536223590426316
0.7339910564019579
0.8037973219804286
0.6232149155672948
0.8312156020436241
0.937838369742988
0.7533051072058566
0.6770096147251646
0.9433828964083083
0.9058428359016643
0.5993693412464155
0.9276315126430469
1.1841231601489135
0.9004099434512217
0.6098225473126795
0.9727917217568842
0.6242817863164261
0.7131685481152816
0.6971540230744425
0.7273211973853195
0.8703791698039219
0.9469736611714745
0.796262918107015
0.7282397983067447
0.859519356604299
0.7567574443355425
0.9495454137775241
0.2349762435602519
0.4305986065206474
0.9654734249879091
0.7896895428078666
1.0216354104380478
0.8966121896628026
0.6405473675971745
0.6619955016135451
0.728084258838626
0.5139363581822199
0.8577802005570841
1.2934264078038855
0.7610287870789482
0.5598189803752422
1.800097643984855
0.6658700350867383
0.7474841640297858
1.0041235646628452
0.7083853476311098
0.6740220102197679
0.8003762570414329
0.7691683329230634
0.8984091062083631
0.3222951343029169
0.8596204753153577
0.4517855335828311
0.9832639660019353
0.7766870938299592
0.9001090900181754
0.6317353914028015
0.6241165032128895
0.6733465634172655
0.8129700100401681
1.142795411820947
0.7588223448968644
0.5531799627645523
1.077005705481061
1.0581137101196059
0.9054370732334096
0.6969526886929638
0.7240303369035942
0.6930751589753835
0.7226092285835697
0.7890389782433255
0.8523821763964402
0.76680966084204
0.5539508127109625
0.5975971872537267
0.7080131511290922
0.7792411040214252
1.3422722891313104
0.7212422495657753
0.6328880497894954
0.6942447533187605
1.3288946974087985
0.9976785959966192
0.8631882302591452
0.7627148545693051
1.0743617762810358
1.0365249434992827
0.42576896400607644
1.1266677575214772
0.877434780923874
0.6635964933664422
0.642136760217538
0.47917429301826314
0.2726101021005768
0.1798364177728082
0.6199014547259051
0.5851913381676669
1.2964638406718314
1.4582858462891237
0.6846567721608486
0.6091227918079943
0.6300592803295187
1.2967373594561231
0.7646864852643339
0.9141918998727435
0.8170144789580223
0.7104420523697363
0.8112382666132016
1.2512114791606985
0.9017977858391415
0.7310059459079284
0.45390228384395387
0.6475856193761513
0.40948873151103204
0.24252824833810038
0.6597570190517108
0.5593767114320227
0.9729008507166969
1.3828244087356576
0.8714538549590478
0.5278972274256123
0.7428561291902589
0.5359600277391827
1.10229518140618
0.5485471367095895
0.8921652107365252
0.8801833169876196
0.7978057735469468
0.6067124748619311
0.5771337721458495
0.7430607065529737
0.42359996518924425
0.35294016725537747
0.15316420055792163
0.10125453429213227
2.154765065596566
0.8114134497421535
0.6354581200259337
0.489579227809894
0.7207423583180315
0.676122283105201
0.6311307191123917
0.9568292054565454
0.8880171544910854
0.3876659093850721
0.6573439308897895
0.7307786573448812
0.5799052983535525
0.8607287680803898
0.6827088352307411
0.8025065471023368
0.521519792833466
0.12708090825893967
0.1458267766199019
1.4439329263562815
0.5785749094712584
0.8824079990524131
0.12329675222810375
0.717748312154798
1.0998604364641873
0.39304654899478264
0.3816082657869964
1.1596610280761157
0.4686124501779894
0.5069564416217399
0.6976740431336627
0.689461137009684
0.9984357283876873
0.91100958202809
0.7247456534689879
1.2851104839413623
0.6204410900545626
0.18698785865942955
0.3540728371503575
0.4692789767113231
0.34420170658188326
0.6173310704784879
0.4561916648697393
0.9528589570854883
0.751043959003101
0.7493808832628881
0.2009359647324966
0.7166549430181869
0.6006191150232999
0.7144070472256817
0.646547115688779
0.9627318159355847
0.688470939377079
0.7366786016644116
0.6644704843383881
0.8109870298509831
0.5798043502889026
0.31211115634673264
0.1107418079822796
0.29927105502219775
0.5147261099029503
0.32812679983262877
0.30302982885643615
0.6787792522676591
0.8223822505430242
0.5605399488906301
0.32288852251894773
0.1013430769985212
0.6883972755792669
0.5536762249330089
0.6690132258296638
1.1931766646629776
1.0517165874268117
0.5471177030852146
0.6685035063826186
0.6467068046093061
0.9514260983982059
0.2795246175282441
0.10376087432691915
0.45257877550925524
0.6479432808244662
0.5935761016539167
0.700955017655172
0.09623983399638072
0.06754000195814482
0.15209600572987855
0.48927522113105854
1.0703740651135691
1.245882137091295
1.1171684116317615
0.6369283598461009
0.6091862703662043
0.605205820753087
0.1969395490924167
1.288527373873396
0.12207207145338836
0.33530082340924483
0.48171367275541543
0.3794167719126855
0.0712954445886907
0.06190297797963236
0.3557387181140687
1.285789433699517
1.390205464279817
1.117569674010728
1.5273221293722883
0.1918343719340321
0.0748541321553793
0.17781618248158387
0.25211055199169197
0.028148087496642524
0.29703069741821664
1.2519705310601374
0.4319965827385015
6.537968029511869
0.9241615970949402
0.16202963882570054
0.1105898431885313
0.43571077849402085
0.6594402242213377
0.06839752651943373
0.28098928313583954
0.15138688456190708
0.04500645386564785
0.11865620203803104
0.13519006890541937
0.20753046701080674
0.2073894935738911
0.3577062350160693
0.35524749894261554
0.22835013810568403
0.45349447075478255
0.10047949825307241
0.37764598315007164
0.14512208486688727
0.6968076811470123
0.43119094311289985
0.2775303558666321
0.39681170565434415
0.5786668969167872
0.2245799564002017
0.3249548595801457
0.4711863538017998
0.5258001818776
1.0189775099075773
1.1738152413315486
0.8219003168142474
0.9447463279469553
1.3779872284847796
0.7783874526443147
0.9125049168873677
0.7373103731114119
0.9133165347641437
1.1775939546069214
0.776959867952583
0.8097456661860727
0.9063952732483656
0.828108211706059
1.265145185710641
1.0555745966719592
0.9450791565485234
0.7879287074625733
0.6978786470468868
0.8718165266912559
1.8921541420450463
0.9450682345781006
1.0554878020092906
0.8882837313991678
0.9014318299654956
0.8343494069837557
0.8885516665299203
0.8859774681936731
1.4321893626146935
0.905456877684456
0.9166440670245196
0.81058151454545
0.8071047746867674
0.9121807693169403
0.7758236453323141
0.8355371900708692
1.207509592752809
0.9648122021325096
0.7890893607463342
0.707607891535446
0.8780128092931501
0.7922683407618022
0.9745788550003307
0.7815739945983865
0.9881737892522802
0.7685310270222744
0.9396446518824704
0.8855384533073614
1.0192360804587866
0.7427582942602984
0.872720416528761
0.768946673640966
0.9543638892285836
0.8970644349822265
0.7756581567324629
0.8995903566617753
0.8773770179495246
0.7640227139160011
0.6511697511441447
0.7201973962415735
0.9368285555134629
0.8514661490892556
0.7115473994251998
0.9338587800662627
0.7658438375930411
0.9501875842046391
0.7750478423184728
0.8718690653711006
0.7856929000526391
1.0704837640788705
0.9462259286948156
0.7885729399839709
0.3663509506965194
1.3379769349251076
1.1618049534080443
0.5584788459398607
1.2966208734374558
0.7230177805469294
0.8447354847398798
0.7727917555888548
0.7934405093798225
0.9333551980580413
0.9560920019119501
0.9001723551322759
0.9991507791832873
0.4150178963457738
0.47390316025245227
1.7645885665331866
0.6767230721126819
0.9014959519789789
0.8236402301031241
0.7262100293581419
0.4234322393089939
0.8395692503216824
0.8865716611445288
0.9093505800538662
0.9493658313076506
1.0976549538616764
0.8746416035847419
1.0010162181059752
1.1008566838967015
0.39315522114779566
0.9312240514012218
0.5259904010791356
0.29082686986853445
0.49178177259787
0.8552191982534797
0.8762996216083615
0.8814905451537175
1.0932368382841993
0.9230707343987675
1.015520936721925
0.8502438273083461
0.5346128631063849
0.40763540512355145
0.22626196506022656
0.6481495293301014
0.2694056611570483
0.42587449211696105
0.7768396074483714
0.7163440521702972
0.9965659376502014
0.9716476215354324
0.6628232568462166
0.45251312240404623
0.8223123115617917
0.6801100506261137
0.6882940281710817
0.8738881005434657
0.2342513968623029
0.6179165269540245
0.5209965902216984
0.9392589896101207
0.8075536429231969
0.8261512898333002
0.4480683933530905
0.8574032125517138
0.679336579045794
0.3567864062841432
0.8287266472223672
0.8709948457403548
0.621072335315698
0.8714335368580028
0.7717889429536321
0.45839148890398845
0.9327007631527748
0.7384887290147403
0.6843308398113781
0.609285752974049
0.8294910618794088
0.9957780520266201
1.0260745548238455
0.920485070329599
0.8903506565334275
0.8452904975465154
0.8142323743391198
1.0590201280066995
0.8297841585484009
0.8286243553826478
0.8227979240251793
0.8243582547045474
1.2795472843001345
0.954489871068182
0.902439917577603
0.8274407201652548
0.6199275132295022
0.9793616144273042
1.019248243925447
0.6753765761743578
1.1423087690506282
0.9102635526726373
0.9282808057979544
0.866882264283323
1.3941815467339158
0.9571943467104165
0.7397404812140723
1.182629417398146
1.0889618963841947
0.7123055468930374
1.0484372489705445
1.4275779778119382
1.192792377949314
0.7152260245329775
0.8710105897444679
0.919346583547842
0.8132840429661662
0.95596048782956
1.206689923616018
2.2190191048835692
0.5726101789602283
1.300198531970891
0.9947358228427443
0.8632196121782537
0.8312503670459301
1.1153777243971632
0.9468367176261889
1.192458248252036
2.4303453520023552
0.5105033695036802
1.0264374213117569
0.8613641256382893
0.8360660779331343
1.349147834391315
1.180948706268128
0.9342720084146635
1.92498701886945
0.6230510720624083
1.0429693408899403
0.824900003239084
0.7857772990168804
1.3933996027315718
0.7866217044833207
2.0227072503320165
0.8631118730078938
3.200937560990807
1.195253729917434
0.5656717625828421
0.9826173955377712
0.7822870348823414
0.7446410270237642
1.475238654092221
0.703503066179296
1.7401554812456252
0.8346550192031577
3.6575038082504365
0.9992599766600935
1.0631367951671005
0.923697966581968
0.8887085003451349
1.0914459741714078
0.6711702424204481
0.8125839469333825
1.1993892790323148
3.09362420386385
0.8200710311808567
0.7015497456041679
0.9649769956674749
0.7291574532395045
0.7336888124829468
0.7560395357515938
0.6998345072742144
0.8827522846768693
4.116385155508403
1.1142074210210031
1.099677699023795
0.7539224820490411
1.0756520900162678
0.5157091204305765
0.7169743548636116
0.6885723910522277
0.6963722749239143
0.9040636259094367
1.4751322814968837
3.859719587037113
1.090427685564494
0.683712748496552
0.6704216402075589
0.5933718727327564
0.7205644948539676
0.9815544465436911
1.0215824130471745
1.1233050296885356
2.506931540487219
0.6887903018011968
1.1760226423519549
0.7359147504703721
0.6083538465510674
0.9389962834499506
0.715092267718327
0.6264061198747495
1.0234729807830236
1.078131250190883
0.7272508379313943
2.7041466710409834
1.0233405340116781
0.7524567681895893
1.1120416035383902
0.9870982664464112
0.8882961723702245
0.6552794851441184
0.59309636404895
0.8579800411724119
2.5344421314987646
0.8902145608603775
0.7740409450075357
0.7429528171925109
0.8276673841525082
0.8661300785234887
0.9319115519798994
0.7666646857654302
0.7412298171325223
3.5698857361456424
1.1921575633217447
0.8629305899950449
0.9039843486444682
0.7442979945785874
0.7507852487540111
1.2757089839649125
1.178566207035587
0.693889856623199
0.7405655182223012
0.9525933737561072
0.8260476528758609
0.7839598653579025
1.1093670364896326
1.5955474254325173
0.8625149430423952
1.5844243275365668
3.5773410771191747
1.2057588001510213
3.3676346759487825
4.187143843408244
1.0233214695704553
1.086827798994933
0.970276567607951
0.7438845203128827
0.776573155463015
0.6479144440078802
0.5732316730438336
0.36058214667648025
0.2829312478865829
0.14533577194353567
0.42535277072857813
0.12704539422114106
0.2177271808666792
0.12589814409775069
0.16852888686953685
0.8792021612634787
0.9796644316411863
0.9988382126280321
1.0069911203026138
0.9811422346381237
0.9053977342466512
0.9586540021203408
0.9298528232246708
0.8853319415802017
0.8553047258724552
0.922955870219367
0.8540518864397315
1.0374574084756698
0.8079933240370278
1.4492604391921586
0.8070262648723314
0.9382833948781006
2.753328093490194
0.8516808985838468
0.9635303664312859
2.103904748329716
0.8722368902488695
1.2172869263073687
2.0518679226393655
1.044111819494252
1.4199119725444085
1.3671899376589656
1.2894588982481565
1.2731641378397223
1.2120567524659212
1.9158279904068047
1.1981621959176836
2.562066092543873
1.8142528429286207
2.201102260511846
2.4928370516696963
1.6630392421242377
3.671961672117736
4.802736650776228
3.5034357971740397
0.3015662739621632
0.895524612484312
1.2402013152067282
0.9058201400399454
2.3485277040779797
0.5296437067875709
2.717392447579112
0.44320638637252446
2.3326368336110503
1.0311121375539964
0.9179625951434
0.28905877997252233
1.3515442873809198
0.5525761511606719
2.994062337884931
0.6083903085284215
0.7530278346751196
2.3342701378760653
1.0667281779465962
0.3621823619700091
2.8881279829835353
2.5523517686469743
0.8667732780855262
0.48391258789487457
3.6468558578595878
2.032547426014599
0.3746564368439409
1.1667899325850999
2.4313742792038577
0.6340679865266214
1.6363311759474104
0.4943289978305902
2.7031401922183576
0.8578889108125994
2.388905226446832
0.29025966207573195
0.5953862142056556
1.9977022756125398
0.24385623397529252
1.150354808772525
2.7903387718630643
0.552680875014698
0.9835956475874543
2.4191798546377026
0.6035559049158807
1.506682796602244
3.145203146578811
0.43675251550509175
1.2420828700833528
1.87378541392349
0.9168438116161197
1.6792786320538264
0.8337265736235301
1.721205160605676
1.182094092207354
1.8718110276009559
1.0539739347871766
1.769017174384586
1.2765972431625363
2.2067198818208595
1.1576143595014985
1.7589463708845536
2.5075760827071405
2.251361249402848
1.9650606526601502
2.2523959512488667
1.8534317945439145
1.7048524252063355
1.874821088810739
1.2591913257152496
1.016778483107574
1.208455045332544
0.7796920957043803
2.0491966438587372
1.1621601049623353
1.4608590779683177
3.4738020621447476
1.853524507460534
1.7224808287860083
1.089807418067968
1.3249645213370878
0.6072151341912508
2.1062728799806227
1.3572090203558542
0.6919136532487745
2.1912310036804112
0.4849264085319937
2.0482591824158956
4.288656592608044
0.5964842262286467
3.3937975719864153
1.2424510178130581
0.334962730000492
1.7219840482915172
2.1038773500656722
0.366701413922978
0.2681756874735825
0.36641023087883573
1.5153263877553338
0.3512912120059372
0.6173109712801561
0.5278866388444768
2.4104781948142153
0.25636973112454314
0.7313738320530793
2.4732895003439563
1.3067673958420951
0.23792687677845617
0.43670174527593514
0.5231139454657115
0.9862957691547072
1.0274446555602421
0.6114575659163899
3.156014005748512
2.9664002879020432
0.5006824736124128
0.5321759836082383
1.0744547673635636
1.9142022178311102
1.3391040939780872
0.5434058228916325
1.8658191185741189
2.675638994630815
3.295336203637631
2.38096257530266
3.0199417098646615
0.4104623540927203
0.9761584793971277
0.2757675975615129
0.576165271032772
2.360142194742369
0.27868153970724774
1.200021868791813
2.348602033226091
0.6169299910442607
3.1369247020146225
0.31806237855818914
0.9470772246678714
2.034646994511078
0.35494534615848816
0.8616572902885118
0.8702697124150927
0.3541755156095119
1.0061134115163384
0.3422731240278188
0.6287021531424635
0.7634161392052728
0.4569463122017008
0.8876936050376717
0.49573667779810765
0.7374556425833214
0.32925432994177867
0.5984775679692431
0.3453905052098026
0.5092891199806105
0.5203045081715097
0.7770765104696299
0.5974185505954388
0.8335686117804315
0.739405084685301
0.9655410524332935
0.8548932991634646
0.9225350920684113
0.9215810367045222
0.7892538779546853
1.62222094057281
1.2402229282890158
1.6006953918343327
0.7686580077685269
1.229309373877437
1.425028574178832
1.735974072430737
0.7501558076949434
1.8608732949493256
2.153781104943611
1.4938888495440719
0.9777315270246082
1.2382183895218173
1.240535802581593
1.7394171505654203
99999
9.573121554273854
5.5031204445551225
3.6074306979061026
1.8652316955559725
2.7750871734963773
1.9961951618514646
1.289018654681559
1.5782298738637057
0.7170875760545277
0.9399482094306766
0.6917015295741751
1.7489248270278643
0.9887039010759796
2.20253602482947
1.4779990524767779
1.16416069330182
0.9446341636119381
1.2580521018931223
1.1313847711224576
1.0176648367851788
1.15556425542622
1.061604892795938
1.312250908356602
1.4172074193282016
1.5095927210209974
0.5219796345250183
1.0249009693748075
1.3503960818265994
1.248943508896231
1.5999741538538828
2.8494166344696796
0.9076732984872051
1.3842343498535208
0.7862380021047706
0.7646682917597234
1.0366736120532294
0.9282571852058068
0.8381894210659002
1.084467381522338
1.1303144463136154
3.021266717151061
0.8696381983932304
1.1579102037937103
0.7430407451714031
1.7527557120218127
1.4944678850716104
1.4996948412449287
1.7118528670915447
0.9740979711090096
1.012191815924035
1.156039494858973
1.4469952986179644
0.6147820223271625
0.8734340770403268
2.3414803971688904
0.8720981198943714
1.5775064270360089
0.7790729683197639
1.4835875465901252
0.9761034769150886
0.9986282752146187
1.3893725266316919
1.246475226463815
0.9082205412607951
1.2111190010447572
1.3611617196547383
0.8996839558611955
2.69081685900988
0.9826981735856862
1.022682426750393
1.9688824859877017
0.9933168454848119
1.8484264803825616
0.982267433799818
3.699214863138459
1.2301582740600978
2.205763183286481
1.0445405783881156
3.2787298898859145
1.2391570907573322
3.3177453817336735
1.1912020690831047
1.434058395426657
1.2958197297109362
0.47162743003351765
1.6524017268990996
0.6332677117157467
2.1467113263223254
3.0791774808285526
0.9504431757689747
2.2094311280695327
2.562970133201458
6.006835993954013
1.2656436547441288
2.6512733773435233
1.5011935196314112
4.276177803503831
1.337241602269267
1.1043679806655058
4.08283896425337
3.026588242763424
0.9000702385968298
1.0474247950771867
0.8702810288624627
3.0427171162254587
1.2165986546951486
0.6969841339100149
2.5758792225098324
1.1879385224163146
0.7216816646122995
2.9246693626302047
6.195423067846838
1.200130197415321
1.1133873335845557
5.896614779452429
1.7112625225661706
3.443211800404376
2.1034442672262292
1.0087285913286055
1.6035567496612275
0.9344790447681044
0.8590823945007918
4.753296989028486
1.0232906659468757
1.0272285262644951
1.0663015083212317
3.077869499009049
4.335297253096214
0.9786006943287398
1.644947990935119
0.9606249503122606
1.497828564423048
2.2004356410596984
1.0363146954629074
1.391646458047875
0.7343473273617431
1.5311455909488731
1.7560525416142252
0.9116249900852899
1.41513856638726
0.6752786583454515
1.2176581473073467
6.462933211305813
1.313729254358912
1.6967970334263034
1.1406958184795164
3.7979488701067874
6.978077348342727
1.4334680071776251
0.9327312663195634
1.9875891851081744
0.9334634722397311
2.80238932530568
3.8087233629926733
1.0560568182261005
0.8304984214483666
1.267872963485626
0.9152764309129464
1.8527492487446426
4.885773811634644
7.660785905518328
12.464292534779874
1.3415710698976435
0.7251663000656687
0.7707880513105406
1.0451136715026403
3.107668059118457
1.323606795387985
0.7560166735612532
1.9325402126060742
2.9805846361931727
7.616631449750877
1.7391132994627676
3.619145488771274
11.109989489612696
1.1644504169387973
2.2419069053596625
4.185433798102011
1.3048161710453459
1.282361991757545
1.697054498930576
1.155899779045696
1.3386189470535304
5.629060065589211
1.0591541353962577
1.3546525836717254
2.324587869470603
10.022326670146422
1.9681715699999587
0.6945446930061963
0.6100570617018828
0.5109708660140426
0.438036002976144
0.6295424415149424
0.8280175034008946
0.6589269121829001
1.4115052308960905
0.5986605086872254
1.2930771113205626
0.710598520364189
1.0508911465115198
0.7843569958585479
1.0770985461109879
1.2804137440247279
0.6346443425885593
0.5856315039177261
0.9088716318702547
1.2572452485895003
1.7244916900311862
3.577082004187523
0.6075659792882735
1.3771051811559387
1.1107005759155926
0.7383474108488249
1.1895171767715234
0.6755416264249742
0.6916111769707209
0.8053743021492096
1.0715893431585883
0.9562221905861936
2.6089266290036828
0.8080909596063356
0.9149647834175064
1.159718690736645
0.4674468850478071
0.9228449323456066
0.8562388445726606
0.9314766859126977
1.0248257001869838
0.9482801950714107
0.7823653132968382
1.268804634392517
2.558448408294921
0.7615883777225914
0.8558501157989955
0.995354641253576
1.1229061797226458
0.5371887698269581
0.7057489412493149
0.7773226767307049
0.8143370680539699
0.8503792881369702
0.9846820987823866
0.7807310364024654
1.4298346574775551
4.570118388400696
0.6040703703543435
0.9635671309599269
1.1996783679721288
1.284343732794599
0.838269222491618
0.8699183259061185
0.8053081147792658
0.9674591727904863
0.9760477557108362
0.6461015708331056
1.4675138583415333
2.382795618357234
0.638790994863593
1.1636745985401513
1.6370376736295755
1.3621093334236738
0.8586403399757664
0.9018301918782318
0.7033474554528959
0.7206847162038957
0.7768965881262558
0.8823543970908897
0.5134365637711659
3.901095205249019
0.5584634854303728
1.443914903598341
1.4672582664249307
1.4358192896835973
0.7890704188042327
0.9264139486519349
0.7963203107038851
0.7548937976530659
0.8626361013966406
1.7234700130208147
1.505051695790901
0.9413417686995695
4.586205761434587
5.912003322190355
0.8154574342449522
1.118540486810847
1.0143100558170182
0.529506948431927
0.8499723979869678
0.6886871058414811
0.71235054616698
1.1448300826667213
2.2896503582057024
2.876448717870894
2.7947192302271016
7.67537192923435
0.7538789152517443
0.9070807771322206
0.9868801052707139
0.37711789383701577
1.0250136083631356
0.7104462356283717
0.7597790522131449
1.9490423354856676
1.0194957248712175
0.8415797239309064
0.81994782644286
0.7320858961610576
0.17483853520045053
1.0108858276624135
0.513158500996973
0.6165477427227671
2.768444394839721
1.295276360487219
3.278534680024807
2.2506347840374716
0.8368783634450025
1.436439832569125
1.200528191475313
0.8148334310818962
0.5779924025944265
1.9835684935328002
1.3009750957691308
1.364111202006332
0.9232635260564327
0.9384214157395785
1.082749633492375
0.5031728818995898
0.43378905598596124
1.7306468647678055
1.052480446221063
1.2033656047417476
1.2186017223777061
0.9548492112880329
2.6950725943214033
0.6234867886480847
0.4419292056757653
1.486533685537467
1.0329280841991877
1.0706698152878202
1.5071226801052522
2.337737168078734
1.1314107122414767
3.1726025493698504
1.3572994308918787
0.951636573020189
1.1952408420237361
1.4073250809147235
0.8284362083639152
3.4018008366058146
1.3371983855422025
2.4769230765548538
0.9079180872018114
0.8515912681201255
0.6867570249446905
0.829041507022007
0.7371857612223129
0.8775398608482459
0.6666684478735253
0.8400484542056412
0.8128980163645713
0.8127571752933822
0.6908625566269838
0.9043688926718845
0.7512943143412257
0.8219269232060165
0.8085811702262411
0.8244700373359213
0.8196014644399202
0.8274010727020787
0.8244568511005524
0.8289089018206307
0.724613488586276
1.042172742050849
0.8175643816502988
0.8095176159151984
1.0567930480216714
0.8492034327210738
0.8262902883029049
0.8097935525518701
0.8000433412926742
0.9392403365256453
0.8613337138489024
1.0631056848384333
0.8116813287187704
0.8324758791736019
0.805281684461585
0.9105692051935749
0.8598428435998436
0.7335999905614624
0.9113076777589084
0.8511744163481615
0.8197252707233946
0.8218867653094734
0.8382456438941291
0.8314259259629178
0.887368636725843
1.09445677824716
0.9330362244067957
0.8125879181878723
0.8817634000415226
0.8294708364230118
0.8256342306994464
0.6023542566266475
0.8423302498568442
0.7816003815993796
0.8372300965849157
0.8050141317243285
0.8770643836778655
0.8414930569782759
0.8019292426801309
0.6914230859211471
0.7704780661761231
0.8800587955084045
0.8629039234773743
0.9117481986722012
0.8257430387478517
0.7926726074792597
0.8657026440230929
0.7333690011070682
0.7799126917757048
0.79074301000443
0.7634633842645746
0.7927493338944086
0.8101623564790684
0.775985944810782
0.8026661740292025
0.788625567559583
0.8443846238249334
0.9918949937542731
0.7800962558236698
0.8450529158226058
0.8718665238987807
0.8386811974052014
0.8130960991179933
0.8167722415963233
0.8418216778052754
0.8283109942572215
0.9119607983019024
0.8237826146261502
0.9385622028707195
0.8260541675966884
0.9207406724705854
0.8137238423355169
0.8137714287554247
0.8204373762531303
0.7854551122521807
0.888084882628416
0.7692290845984056
0.8201877795912268
0.9595567839457814
0.9046054150470196
1.0370229261288286
0.8557345178606715
0.8627056840125762
0.7694780851638277
0.8062881109162037
0.7824509071999015
0.8280884930218383
0.7460482022345272
0.8479941830795
0.8038452376693529
0.9320727569403269
0.8278255612615038
0.7521256564835606
0.8294468866646407
0.826192211829554
0.8226591366968081
0.8327890995758707
0.9314652403199826
0.8557011548463276
0.8678326806729876
0.7230845536844673
0.8595270818026391
0.9473284622398764
0.8021749948102221
1.1349169356769575
0.9445398555461479
0.8049882294414366
0.7959347921817086
0.8706944375095831
0.7944848096796742
0.812350679383763
0.8229602506370238
0.7784730529040439
0.7766915597155046
1.3567964421444971
0.9405885049284763
0.8176648131457028
0.6861526835142209
0.8210170252054655
0.902224237762738
0.8313361569726699
0.8451577203849531
0.8496333186101219
0.8795689482422332
0.8260851142855241
0.8026706187518954
0.941210150925598
0.7354472229313391
0.851549538956329
1.000011382271985
1.1162476312053164
0.9710598358491319
0.8110982140875648
0.8638420559981084
0.7913658020479177
0.8001098825176214
0.8167461058362953
0.7668254174978558
0.6437398032568059
1.231684354990141
0.9673860573066985
0.9884402997767643
0.8141889191234427
0.844748917960929
0.8097002863001247
0.8422557867619401
0.905441401794571
0.7660825307744809
0.7962763256687129
0.8413738146631508
0.8807834904573419
0.9089709300262766
0.8694584010260842
0.4720698739865608
0.7748376029495929
0.8127760269285259
0.9291853312236312
0.9701254123164377
0.723471022528165
0.8201360857285318
0.7195773336364547
0.8010078695978305
0.7076138849075259
0.8250345016042383
0.8226838762920652
0.7953431683598817
0.7302165076092416
0.6248797892893173
0.450272709705673
0.7178327419663643
0.9482103850153178
0.7732083393018123
0.8362610797491725
0.8084771431418258
0.8637799080148522
0.8540607309433652
0.7983673586651131
0.8756320479857977
0.750128439754355
0.8372749435007476
0.9029392317973431
0.8628388535009714
0.547371625856436
0.7378607963349304
0.7718481955656198
0.6994962296606748
0.9537502738315168
1.14275208796251
0.838549730970326
0.6172919127667504
0.34781556572732764
0.8244652271100954
0.7602548664729492
0.8403193516222618
0.8152094528354941
0.8163370271841707
0.8384531520091552
0.23503276603497536
0.5730673897596573
0.6709927121386571
0.28062697683961957
0.9701513325388851
0.9223905011994432
0.7982593037638553
0.8656406999921492
0.7911089905635348
0.9159884476053916
0.6669554394001037
0.8031377867076815
0.9474324605844757
0.7051002846966982
0.8333687295684565
1.0350777731954643
0.7318190971248156
0.7239613117862825
0.6473717018557256
0.6198423452373165
0.9586817409389018
0.7151598250668944
0.9717417633510951
0.9106637989913037
0.8242241863268749
0.19426103357701371
0.2500242104919101
0.45907939026040506
0.539697107953119
0.7642925746455886
0.8314707970252747
0.802088002201683
0.833208510252944
0.8125249232949032
0.8265551359926369
0.4821397403683544
1.0482896791796834
0.8998134097567659
0.8558890403253836
0.8109290564216607
1.0486473669871195
0.7709858898227422
0.8714219973183083
0.9306736592993425
0.7375591921754264
0.8945389855979762
1.034657979812683
0.9346069855997561
0.544252505928545
0.5557319082531856
0.2909367966107589
1.0348291065348196
0.7638731306667128
0.784628971378984
0.9171892146316006
0.9781056396560873
0.16202177074098723
0.25120544127676897
0.6327827654435768
0.6278789766835116
0.8235410483492223
0.8937696775096003
0.886908923624611
0.8093059033850697
4.621737366779266
0.6666896287468517
1.398496577822773
1.3979960442597168
0.32540890429570396
0.4512970413161869
1.7963393914175048
0.9495854640735814
0.9462388353425434
0.7696938058273989
0.8421939056583279
0.9382659666635491
1.022002537329768
0.8645449318497195
0.9042902850660179
0.8419195696233254
0.9197331531742655
0.6711884296819454
0.8470436000572323
0.47154508841639076
0.9684994514288512
0.829946695206661
1.006278317470258
0.7008506557881223
0.22406201075528775
0.367753209851892
0.6705108331764843
0.8293646482112905
0.7063588718026854
0.878568361179005
0.7648977135011881
0.8402971107795327
0.927541516639881
1.021612917357154
3.822340239506934
1.0083099806366376
1.3275710653548842
0.5693569444235352
0.9120396860084423
1.457051487379152
0.9476823143108307
0.9261192641475294
0.8070731919745642
0.8682637447060817
0.8506884255522528
0.8922968062966118
0.8907013340864977
1.1134294405646177
0.9201851349163271
0.6905879916291753
0.8616771132238479
0.915526155774262
0.8250497695365195
0.3134479961071498
0.6947985906502296
0.8534447602850955
0.9051065603044395
0.9241035163980028
0.38178404909634234
0.49532206755436203
0.7748754149018466
0.6055033006021815
0.7275526775012198
0.8272090908957136
0.8085506041662479
0.8842906096510661
0.8724957867700595
1.1819293257860781
0.8635459080282883
2.7850178014732223
0.8529054156980931
0.43859715041404507
0.6676519144429445
2.247026717524219
1.0086114701120283
0.9047896041786091
0.9091255387403087
0.8321213314638732
0.8795328431320755
0.8813322940922347
1.0782142388597313
0.9048897065051562
0.9308530914062486
0.38011988135850505
0.27526902244175216
0.5236449275197635
0.7931149809325299
0.9984368768804674
0.7965511229945632
0.731466690550811
0.7782538377603213
0.9223828645787796
0.3658037719440886
0.685810498039321
0.8006991889683277
0.7836304567336791
0.8927135253744428
0.903983526683864
0.7474929112473157
1.0632880861211627
1.5834617135686073
0.7318916937298381
2.9052626458871678
0.30030956607378584
0.9850730087134636
2.1461708018580268
1.8462900797452417
0.910103871017194
1.6167365801039606
0.744952112533196
0.8529602127105904
0.8425633219231626
0.8860943160728398
0.8954223704390045
0.887391927294867
0.9504641088580028
0.7697624010532605
0.9602380785736873
0.12757448725937845
0.5027282145358629
0.9980024389835225
0.4159778545664708
0.9923697978917355
0.947031998874261
0.805854502614298
0.8025889256835629
0.8109508559051793
0.30847724349484285
0.3443592961314302
0.6947371484590454
0.815046168681092
0.8876405995944919
0.9114180364209118
1.3426203886347956
0.8805162189299082
0.9489635451433078
1.1232953762570683
1.0365489497328733
0.9209542145564614
3.1710754582222602
1.0939648623015106
2.344972259714124
0.30312111090541644
0.7626263222715431
1.0903228030772045
1.4292732735151763
2.6337993388818592
0.9083650782708447
0.9153406029448931
0.9259595521127092
1.0188879482116084
1.2119890989282878
0.9719120893453997
0.6022239452135363
0.8232948218663523
0.6986131900969241
0.2944842836133277
0.15792426980662927
0.19125830849348122
0.11831475179544262
0.960084239559448
0.8809746474972674
0.9230240690487636
0.9831535385373104
2.301071977902869
0.8475607175868692
0.9393838020260421
2.5170241117623893
0.5495763919961211
0.5702573793479848
0.5274013666772073
1.1801091674654762
0.9130342155208475
3.2496733220703873
0.873127408375002
0.6780448935921034
0.8152683316472641
0.8626688328853132
0.6755873970990203
1.79597556466958
0.9301843757933629
0.41002222162008506
0.8608127644060805
0.9111911602266068
3.442069605653787
0.982968811416714
0.7354997392244225
1.3531988498430536
1.0072187962504087
1.6768121795854076
1.2576798389241788
1.6736029715603775
0.6303308682014369
0.7577564406292796
0.6453557607865353
0.19733790499476125
0.08558099507830873
0.09997220399395529
0.9664239534444449
0.9335367129708414
0.6909247154544758
1.1576424035604012
0.9188261363088791
0.9748264636079178
0.9434995411716857
1.221590982721671
0.1736330944585101
0.14927304902573052
0.5942525032352581
0.522182937359779
0.6678253515374688
1.1420741244858534
0.6223061883527667
1.9990282511391386
0.7807886885880748
0.8608109297224235
0.7458443987052706
0.7767989158485189
0.8502177713220312
1.7251608514689891
0.6733557639602109
0.9769513617019171
0.5345894971972338
0.5122662096850361
1.1130838371993939
0.943125998133487
1.6371142597553034
0.8415610989462877
0.9045626441764706
0.8752482746636511
2.015981723086169
1.023515294077619
1.946101934982791
0.4763276755133996
0.5184536230290987
0.6730553499632713
0.9261307741493884
0.7842532297137361
0.5904602984899935
1.0157832407789071
1.8655082977336246
0.9415274436135213
1.0497393733082359
1.2804791549814512
0.4628328397489238
0.5617316065294664
0.7005982550724382
0.8481759833322537
0.9591498522253339
0.9151565175383204
0.7282529640107279
0.8091058217222067
0.9290423424599221
1.263338783222856
0.7132731722186846
0.8277390462004177
0.7617942136722309
0.51952657817312
1.0350700690668468
1.009331669073336
2.315285229285972
0.8360149483767992
0.8703461381497507
1.2305763941075183
1.0879787617848662
1.2173657384854641
0.1571828472659845
0.676051081069348
0.600597922944069
0.9055036099877489
0.8227125890328073
0.890266707412662
1.359871404993122
2.1619081771678568
0.9206969395987844
0.8481329745808512
0.8981089961612615
0.43320693347124517
0.5616378205053428
0.41545679792211715
0.940320165532733
0.9296982004269433
0.8120553886669767
0.6064854697603684
0.7532718961972393
0.9945471569847757
1.167328917619739
0.9589503157325353
1.021545719991757
0.654855546935172
0.851062481438235
0.6386561829057052
1.0151149443837715
0.9567039848604427
0.9780287258178965
1.2243987531148042
0.9670726637554657
0.8209005811228458
2.1236452462481754
0.8109693875256945
0.2724731512215202
0.1302176990914211
0.2669762854221419
0.5126324655148234
1.2891892396816012
0.8407224732078031
0.7812083487045635
0.5507348078728813
1.1845197003361652
0.9637962144053376
1.0686510703420633
0.8385540607697444
0.8292009111725562
0.8800727361315107
0.8816427279452635
0.9691232784865914
0.8902871720693247
0.8782500321886629
0.8380339618363835
1.0377272575378436
1.0968793635655807
0.9785983094376336
0.9639076779042437
1.44233689237859
0.731231460333849
1.012086349713956
0.9500846659340741
0.9480741461322566
0.8497256470451402
0.9707239269015308
1.0437863281916098
1.1948433992827747
0.8549984022968523
0.41819899945199224
0.25028094044377847
0.19695040463190946
0.1560952262299625
0.8483222492968413
1.030611094853709
1.0082517595959775
2.2474739393484584
1.0856783560010228
1.3074813512018133
0.9520155687678473
0.8247764068680588
0.8204006601884597
0.9245865629751303
0.8296307439416006
0.8846710695880883
0.6973730348893352
0.920170425510279
0.9261423146851991
1.0442653698819977
0.8585281025364088
0.606126061950261
1.3961706574937531
1.0442284464746217
0.547785603601238
0.6493932274360831
0.7758075321142802
0.8130826962125073
0.8655147562332554
0.9487976589589723
0.4791524467672099
0.5345224920866074
0.6718262263297553
1.3162903980661251
0.7224793599849407
0.7162490692700518
0.951645986927695
0.4620961797375153
0.8060153052160567
1.9264648470913806
0.8398099371093329
0.7628957148253884
0.8610535639215572
0.8963014667868641
0.6932548685638052
1.1324338968369287
0.7641380746594196
0.9297120263540325
0.8241860165614472
0.9316934943935752
0.7477967686016378
0.7083613208260796
0.9878272937564835
0.725105079089988
0.7942484172134543
0.6371011547391219
0.7870646045773146
0.7262335525119382
0.16151749619200872
0.5659334740224102
1.2564996201330658
0.6590976916733965
0.9586496402183463
0.7690470594000688
0.6097756312714098
0.40033553134487077
0.4975638352919706
2.3447909209488347
0.8667065649158071
0.8583307549592105
0.8757185488137498
0.8171140444106861
0.7950021402822778
0.7598627475656031
1.0312768952266431
0.6963820831107387
0.7524847681407321
0.5245509727983991
0.5403058382362987
0.6746419221602103
0.7733708682908192
0.7793355071155961
0.7822169736042851
0.8248421360093304
0.8852544707168875
0.7441393868177377
0.6945669960344064
0.21829403188166943
0.9538777222577549
0.6924099878234018
0.5679207448040596
0.843413889703255
0.7984776255460456
0.41754349058441614
1.477174255696392
0.82501395707631
0.8072345296734459
0.8192239410215583
0.9496842188055339
0.6534598147876997
0.891282610350027
0.8100317269686859
0.9509269836076372
0.8713771173763222
0.9672207248204325
0.5409889175023513
0.4582147813514424
0.8741958690513688
0.7815618771727947
0.8091052465714759
0.804413630622564
0.8330691050396647
0.8178190019150711
0.7904593881318184
0.8928886233907327
0.30500090003972424
0.8440602981810952
0.2582458393225051
0.31039750271074557
0.8013561620731875
0.8074195751190358
0.7025517693476897
0.48573431127985817
0.8767215119570312
0.9241150189358294
0.9288369177436147
1.242538945428537
1.0180480250549067
0.7258465294299614
0.7499321630476097
1.0822037422672186
1.0273258622902581
0.8072033897448464
0.797148818119513
0.8510380908107813
0.7637037524538842
0.7973379795716119
0.834439573027973
0.9064616162700139
0.91105748497434
0.9477824939096823
0.6360958809078517
2.485385576078734
0.8541054652055556
0.8572640686308162
0.8762551157471394
0.9291563695204278
0.836025415172141
0.8498432216715359
0.7284718689222659
0.9884769427064733
0.7987132019360813
0.7551159064437712
0.7875687662058767
0.8290777448993296
0.8307235393516633
0.759689125095857
0.781660800110268
0.9075349295608578
2.313163955423753
0.7743295276552229
0.8152905142984496
0.6029530791493026
0.38811618593970304
0.8188965021340977
0.7636913018232363
0.9829898878005418
0.7629196479606517
0.8740808405179792
0.7492152243681242
0.8911397342853087
1.0930832195142994
0.6535070817956692
0.8008831223222489
0.7625829410850304
0.9815478080468776
0.871715338586374
0.8175737995346753
0.8456843876768593
0.9012671229488455
1.6719484903107689
1.022915810964965
0.866211429354623
0.49990056993996024
0.23706171751721472
0.8431414739189634
0.8411027549362005
0.9120209828093324
0.723248592801278
0.9891237600187845
0.8785448430700564
0.8878160359746378
0.8317147905779007
0.8666004743690991
0.8980440366530246
0.8085220449825361
0.8816409884712018
0.8386666378031236
1.4538295557109946
0.9676607771188979
0.7771331164417179
0.6877484173130838
0.9123800680712797
0.8764507556637934
0.9317072120934974
0.8676653331845178
0.8001158761066887
0.8833029028303614
0.8807670453046718
0.7348910961234864
0.9475974368171116
0.7569924954300733
0.7853067006818887
1.2585500412033608
0.9552023996092703
0.8674462330696499
0.7688210306499157
0.21372718669619178
0.43864645708222494
0.17966515861084598
0.8594858177987175
0.8457134317797697
1.0710154085102395
0.8191547195197334
0.8571537734053729
0.9033813324675205
0.9183143956508578
0.763001900916395
0.9133770010889971
0.7682806996024826
1.1483255417424965
0.8143894043770258
0.45457360257473284
0.19917801311091235
0.9205461775244056
0.9289256582771455
0.8501453338411179
0.7865661285857649
0.7820016193129374
0.8524127181890114
0.8072386226444596
0.8253191409238869
1.2863753761793626
0.7704873692568602
0.22361075235091757
0.18999027067723648
0.8454624381289803
0.812586076610661
0.8828903549410801
0.8197383250476962
0.7996740024108835
0.8320269531344336
1.7299197129621617
1.1442774427111742
0.40577488826085745
0.20048025327750443
0.8624959179016413
0.7974288024134296
0.8257126724898157
0.8190610860758882
0.8204809303190003
0.8275564631937399
0.8186246224277529
1.3752815100721623
0.9212066973563978
0.21849261422469068
0.8159236050715195
0.8528837447315937
0.819001472600678
0.8193171436312974
0.8214087719459123
1.5128263106542286
1.8723922322689883
0.3616862567386178
0.1574541359411585
0.8192934414718772
1.536320407538759
0.9296599535665323
0.8779044400950113
0.8197791355371336
0.8233731840774843
0.8470362479354404
0.8210611572524713
1.143750859531115
10.347533042047408
0.20320606947813
0.7255959742318914
1.4841646332128469
0.5147248617889969
0.5406661157195369
0.8769709640758806
0.8188738881127131
0.8224848718194303
0.8361983462348338
0.8220364367060167
0.5068808342491838
0.9418925431983729
7.302964555625512
0.953840187505911
0.6031431717296736
0.573262604697888
0.4782256358774219
0.9403840296650688
0.8286169608699757
0.8615483201204236
0.8218263840610377
0.8265440742923132
0.5189119571140861
1.64296831187498
1.2881427812779822
3.76891793488233
0.8367674103541318
0.6925697917364425
0.6497193301137917
0.7331419695010163
0.9790695539095086
0.6443957368851547
0.8182074898549876
0.8268781151754735
1.2302246108478445
0.552740095516273
1.37677073440554
1.9072434192216683
2.7532480752341195
1.4556149963385299
3.4419953097396077
1.9095761334392198
0.7087493034916186
1.2832986746226418
0.9944703468809386
0.7938952320058859
0.6208548856912346
1.5531745711006262
0.8087657235519826
1.0548761569884242
1.5539318858507127
1.6567429820098125
2.427442800995728
1.433490343257276
1.2407064399463423
1.4072104131596037
1.8489482494715725
1.0197624733236235
1.1806427159688329
0.9068390821296861
1.244027812442999
0.9845182051874307
1.015193902580815
0.8101526445470751
1.1870614150833338
1.1214719135537146
2.025334724093727
1.1324023342718583
0.5603791827188956
0.32895315355771026
1.9707461399903052
0.4205248918152914
0.4191050278156417
1.0315477007050513
0.9513770190382672
0.9562438468290801
0.9698805666970197
0.9165858644762761
1.0629552020276498
1.024389101499751
1.0859462002038576
1.4750304899592404
1.1204268110151872
0.9901126003076928
0.38328678052565934
0.5266973875221035
0.49384018680235986
1.096404537073703
0.2900671926164964
0.3293124964643855
0.6227679977541977
0.6922658050145863
0.8719760493722843
1.2815010064523948
1.0337768700264678
1.3203405550115344
0.9621166045712034
1.271860263486293
0.9292125476262313
0.4870544339482418
0.9775357675740648
0.5721589718002595
0.5138851596133296
0.5890628432556316
0.5121787910141746
0.5565041468688073
0.8500516802169685
1.0709791323730455
0.8914154376411971
0.8432796282130245
1.087433846536276
0.8121982928946206
1.2112493577801622
1.0519873534271293
0.9457271046370903
0.9184775718967423
0.6978930168062061
0.6782398899834938
0.5693356845010205
0.5740786786490681
0.7938553719097983
0.6870966642488999
0.3919953420529365
0.943670768351706
1.2323295017669988
0.8411495777979583
0.8121775605698927
0.993136942856643
0.7359448181764767
1.1057992122623541
0.8095407351216413
0.6404523933095002
0.7287782158076638
0.7108509063099374
0.749711626962699
0.6867355804935178
0.4894416383214668
0.8355868068797044
0.843548132264213
0.7871205115743202
0.7022082679531799
1.2324314789980482
0.8586072523016272
0.6910990981046016
0.6631488692406378
0.603960629331968
1.6898268677353923
0.6726640548744441
0.6952289761612842
0.7850005055761786
0.7985453167696419
0.7088291608875706
0.9438902699911431
0.8107214236489226
0.7527184833624833
0.5860510802016565
0.5847887722668683
0.7740075399549715
1.0555428876958948
0.7521209837188223
1.1159120106269897
0.9531687197116073
1.0982727689046696
0.9571221391879237
0.7056959754685898
0.6919697162880858
0.5400387370322473
0.8280763224217577
0.7896674416741712
0.8366813698568418
0.8172057006859219
0.8167195314423444
0.8417228879325938
0.8128363910022872
0.8219820128435655
0.7848295666441981
0.716193987509471
0.3810888277064969
0.5375874322029246
3.2096325686089577
0.9257687434391664
0.5941624448240481
0.8549003986822546
0.7130835416339159
0.711374684614505
0.7506121302451491
0.720286562620783
0.8004715432935222
0.8734986616838205
0.8305052393148797
0.8324673146857801
0.8048609128760514
0.7793849816109538
0.7313286332740441
0.7522743069067239
0.8295108887531015
0.789773694298135
0.7508445883033268
0.6343345509561422
0.3429447919581828
1.2872296799411749
0.6192329644646956
0.7416415614904941
0.7919725247029968
1.0016430135148735
0.7127559471366887
0.6903967282398615
0.6478874753544055
1.0726068261396957
0.8083459163956418
0.8367176944224658
0.8331668558949655
0.8667926987125475
0.7723310547166671
0.8640636313566175
0.8485069376719536
0.8254751383161877
0.7496842010206564
0.8498487305096017
0.7707338670765103
0.6716596135260525
0.5134257258114406
1.018178147171521
0.22126971352235517
2.7205400212172104
0.5133025987594421
0.765904731897563
0.6230641693570269
0.9071174308035541
0.7674008540265395
0.9065187627646121
0.832133302131553
0.8570602026775519
0.7987128359061969
0.7995452477265006
0.8706223976595863
0.8057107948401648
0.8038894878482361
0.8056321851530085
0.8410868755086117
0.8619292579818689
0.961310072262065
0.48231439238583773
0.8145338164986784
0.23768338887946808
0.2050834849658422
0.6995118976954636
1.0898408961296548
0.9268855828896951
0.9124592247252625
0.7818902008775649
0.8064099665480644
0.8259360563782778
0.8140131614880165
0.7981050662362791
0.957529798420487
0.7416533252771591
0.8362049302547117
0.869369628397617
0.8222166880541235
0.8854569329357105
1.0153316063624371
1.5479980333824241
0.6584983283075541
0.1982212457738643
0.7491376387256465
0.8860693040238428
0.8479744159244026
1.1676320706122685
0.8274855964092775
0.8056445839420809
0.8005735287924937
0.8197718206861241
0.8434366238167891
0.8166568112272501
0.8185924754921592
0.8256756077650369
0.8333029704292018
0.54096855166033
0.944825280103158
0.7683292401312092
1.1966328099097263
1.2751828848787772
1.3853904054091069
0.49822036877175857
0.20145750172418736
0.8943592660902449
0.8225634801424674
0.8846500515300745
0.9985374134295499
0.8204571638520555
0.8270406667957636
0.7600442486213176
0.8448055096073831
0.8193175605623777
0.8288680208528199
0.8161065808127529
0.8216877426741067
0.8141194245644454
0.8167799896856348
0.8232272367578244
0.8517527528267654
0.7757410424380432
0.782335589318988
0.8170687262961452
1.3472286429392
0.7376372103239711
0.18171734886639618
0.35884816956360166
0.9089140713081585
1.0938431021853925
0.8498756123636254
0.825693017715727
0.8139572188757437
0.8077669561242584
0.8820709642192147
0.8566003515420608
0.8075035115275547
0.8109355716077127
0.8375510655750192
0.8175891228069934
0.8116448534196153
0.8598120701671641
0.8182327423285991
0.8516461200606918
0.8202573708742313
0.637052060053785
1.0888996751309998
0.3854677393157346
0.7012534411377337
0.7331681621174955
0.8307651132899155
1.4368175895287554
0.8948989207414104
0.23012892614731764
0.3377997368030493
0.07195426849452737
0.8562467736454319
0.5379945221715864
0.8469285120091601
0.823850492757838
0.8184819453807821
0.8316909804745536
0.8007902405635039
0.8575165488162586
0.7215205260786282
0.8240406844902807
0.7901843973915172
0.7940953505381291
0.9193656912821002
0.8165185647128586
0.8021425874379121
0.8121871745298329
0.8562167450556081
0.829675741440064
0.8290786375433941
0.4137373004487447
1.0553115518351643
0.7524990892685155
1.082983695244752
0.8029547671882908
0.8575069647029692
0.8284706305024397
0.7536212723925302
0.688942503411035
0.6065685064209262
0.26610629681936326
0.24342378258882547
0.9850540135803031
0.6941485328886948
0.843999176927295
0.8390470459149905
0.8109374116909718
0.8639336868843271
0.7854139655043187
0.788855159897994
0.8735823461003757
0.7978157722571834
0.8542878523268723
0.8229691189422301
0.8228890690639779
0.829650810384631
0.8259179191647903
0.8257350411179436
0.5935773533689526
1.196640427063291
0.9412635128728302
0.8782448555903398
0.8324877166041343
0.704127003799541
1.0386609913721503
0.8262130194948905
1.2810086969452104
0.6776115034378718
0.6556509004250235
0.47005693201695925
0.11804410063431212
0.9342766947229212
0.7490006073012364
0.8115106942107994
0.8931682718733421
0.7832464198572245
0.8389892893876861
0.9036188860304061
0.8439718161934969
0.8532456930609678
0.8079813866754056
0.7676197939243083
0.8182101690102129
0.8196162788830246
0.8205320144166399
0.8302165778995076
0.8211779630653182
0.8268007323370802
0.8249277824771875
0.7875596062986424
1.0664159969585365
0.9220473518977853
0.8288539870791308
0.7546570532503866
0.9186352896309816
1.0006024699411868
0.8274204092350591
0.590902648098059
0.38790955529536736
0.7246959850914744
0.5561103890093383
0.41585324374268395
0.05710911821780369
0.9334948469210725
0.8661264154424113
0.8605925176372743
0.8443413329909143
0.8208690118795409
0.7976833741734628
0.8316896273693388
0.8107021769306275
0.8289089963696464
0.8180625040012707
0.8177040682183122
0.8223772674406894
0.8192748808503535
0.8378147363581225
0.8231007558206416
1.083466685391314
0.941598811264946
0.8227698493047565
0.8425737558842123
0.8397007397505251
0.8826386987237376
0.7573292102720507
0.827693831950206
0.9561918752521635
0.9175019961729671
0.4711472288459872
0.12171020506454078
1.040690989672802
1.0706662044278716
0.8258619308214278
0.8625795569981126
0.8952522165912045
0.8965948721159885
0.8222467716019
0.7988603976878034
0.8185447505329991
0.8114499903829063
0.8190235232302178
0.8178341421079961
0.8371398398436585
0.8299772096763302
0.8383267215861951
0.8336882129712948
0.5393527756353057
1.3967381822940566
0.8453518390754776
0.8309733484046213
1.0220425736676833
0.6991261578087066
0.840246037999286
0.7930683148901362
0.8246661336957566
0.6679578289586905
0.7173339208852113
0.8469762388119035
0.8320022146264034
0.8518782248026088
1.0403018458032036
0.9498877467077127
0.7515248262731374
0.8301395331849201
0.8421707174592581
0.8263151964209547
0.8529875038569853
0.821243014743975
0.8339957524773721
0.8018049577891687
0.8384615506142715
0.8197865755930751
1.349314549419295
0.8553624616091788
0.8600924677616487
0.8199404595742992
0.8712750136811385
0.7934336509403361
0.722615131787606
1.1200571874403553
0.8106921638532902
0.6650098792271952
0.6935220902288474
0.4145650947192782
0.2046343883861322
0.32494408853514267
0.7748280558180819
0.8295334301310956
0.9831354560953156
1.0835962334876996
0.7062571445135085
0.8769390889771207
0.8256617196984726
0.8203591421336826
0.9060572205218721
0.8546720675561664
0.8304083647794679
0.8086697533965119
0.9031017703999532
1.3274764624507893
0.7895012103202887
0.7242748197493617
0.9504071606324094
0.852844507387082
0.9086527707825688
0.9208342657801019
0.8820762230138037
0.8339549170690121
0.9368252223952391
0.4870292571729603
0.3536240717725828
0.47626568058844376
0.8319936368282409
0.5783207525468598
0.8861521408940616
0.8877944001469866
0.6866865366129034
0.8735721200815644
0.7682970749941465
0.8772391736125366
0.8563937828405616
0.8594677307410806
0.8129337567704599
0.7758880973010328
0.9234235880842343
0.9680344519878721
0.8790854284421676
0.8098872948929504
0.9510241605174087
0.8344704868804659
1.202231149091955
0.8451822619830062
0.6298165354644588
1.1347240308782456
0.8007360926045568
0.8981676776906066
1.127953167088089
0.7472280442061187
0.5635560476673335
0.8275131155466036
0.6713351958542604
1.0162595195932707
0.7952169112846822
0.8653554284149638
0.8013904090289428
0.8172034746395326
0.7449430316307473
0.816988667369646
0.8350739219622476
0.7692821951005971
0.9957127346324783
0.9851743112367218
0.7384140346289854
0.8383248123379986
0.8444807646242786
0.9362296363115201
0.9443825378769835
0.9244543691493123
0.48184124494125824
0.9887563796927304
0.3337873676197622
0.40841139109020486
0.8628140876390935
0.8111159570267267
1.0338386477613375
0.8948785820977331
0.8470833389236861
0.9085186218296954
0.8399403302874239
0.8193587201272633
0.774091509658858
0.7396146856797012
0.6319990118683672
0.709382427697121
0.7808119171733383
0.8457654877484095
0.6278506411399781
1.6036176911184137
1.231696270233851
0.8336053335152034
0.9954234894192623
0.7201199184487048
0.8620223092005886
0.9929003383066316
0.8942400271388087
1.0869811148622393
0.9352129990241369
0.5412924466542525
0.342211248125411
0.9187636632020194
0.8190640810372813
0.8162533817675852
0.8386504851606263
0.8619664275651967
0.826264235633551
0.8955156989755775
0.8113173226553205
0.9114418863877289
0.9422384911913113
0.7878845617797987
0.7968700147952579
0.8033553409014279
0.7734348090680823
0.8130232683616959
0.8867395978247267
0.9224684936936371
0.7429049234934451
0.9078384467153294
1.028584438458392
0.9391044677282426
0.8477098626033301
1.2678499009925928
0.9242322060812774
0.6261099614395634
0.8797322399272377
0.8245372212367263
0.8826522271541177
0.8219340044565954
0.8390336320091083
0.8926543723972561
0.9435140786621661
0.7873091600231884
0.8881706754579602
1.1543155186327703
1.0672746988262252
0.8157286940936258
0.7199230785443347
0.7964011494404704
0.8383297708574866
0.888961976131754
0.8492525177821031
0.8937467219536926
0.7302803062077914
0.9809801414604873
0.7677141478496464
0.8981991062161098
0.9496847165532388
1.0773907450320857
0.2996385606993211
0.9668723917232598
0.8584422030767838
0.7381224428862068
0.9697052359575459
0.8199089716195269
0.9006217946250553
1.1672036704656754
0.97815637846606
0.7950519677224763
1.2159572698010686
0.9266353042738932
0.8121083059836274
0.8294951582616792
0.8032845563986979
0.8254930466267177
0.864025673758336
0.8407000347629794
0.8940871298978357
0.9229469177371392
0.9056877829292815
1.0187539975629467
0.7770646981930612
0.7800731798861421
0.7665214819748499
0.986905215582229
1.14757935273519
0.272049263367645
0.9172060886584104
0.9594941922915655
0.9443165482156463
0.8169138943494094
1.5844177844237928
0.8673031915014894
0.8009632036610963
1.4793689286511118
0.8750148399372508
1.4777216808663685
0.7803784714139175
1.0247209587069466
0.8344365456328786
0.8298849295287861
0.8561704172041765
0.7271596901967706
0.7720003575596014
0.9135544445465331
0.8849277456185103
0.874709827413653
0.8904120243863081
0.9347311523896803
0.8919230400794438
0.7874345352924713
0.635759839129528
0.5093796990930237
0.11696328018525647
0.44164349985962337
0.7798594225076196
0.9903020407190573
0.8913784189555027
2.4774227398261717
0.8421833041859095
1.9446186791267372
0.850801541877107
0.7586939762789439
0.8362210780316467
0.8179929961723992
0.8262021206268257
0.8086700261190921
0.8340787171276262
1.2103823370802975
0.8173874715347458
0.8089588356905365
0.8799573856683608
0.9224138095593988
0.9081985391139408
0.7210327886273056
0.8612620366289157
0.7816713862012599
1.062894958392025
0.8040548449763818
0.7107338893302055
0.19265926531083405
0.1962169020968725
1.0043984932786494
0.5726693915722515
0.9760624261705292
0.8739748137311483
0.750965203727792
0.9318283152575356
0.8549485825312456
0.8112136993756416
0.8161521217470089
0.8439460702520809
0.8041054782406272
0.8241644020635435
0.8230188817964901
0.8845562178335484
0.9652728439581645
0.6777558926886945
0.7545069639587563
0.8536800942284621
0.8633509245735602
1.0370162341822544
0.8575852851975112
0.7874925326846225
1.2468127176700323
0.9373264748413489
1.0365702230771854
0.30335013857510423
0.3606039930816094
0.8478582567816705
0.5990276027534414
0.7885165739697427
0.8393557936665059
1.1838850944058423
0.9175819845338856
0.8485237463804058
0.8514230560694555
0.8582774282170886
0.9545344675519285
1.0847457564271252
0.8372429430865169
0.8370508763774632
0.8576031776571699
0.7448254144353854
0.6306825738799691
1.0288661931259668
0.8073647428327656
0.8693730306199241
1.1026768006999765
0.7693819872906638
1.290951544253355
0.7175782257228203
0.9364970173790605
0.9640925154464941
0.9133598389271118
0.12896915097491704
0.2934588924961542
0.7873760026445815
0.8039946004772603
0.9470155044517262
0.5842444265757192
0.8819572396890631
0.8912203443735146
0.8484697432868932
1.0491679345275062
0.8763932927690787
0.9890748374706112
1.1843174600581183
0.8349765501226573
1.0245377115061087
0.602172865997247
0.8580743789465566
0.7626107823644425
1.0817356334908674
0.7782977927566564
1.0031331500280825
1.2395220626901953
0.701179946291886
1.1252689175210973
1.130347762281191
0.3138232902194197
0.4724090188561277
0.9359920045886607
0.8113414053490561
0.97973886366225
0.8445637145007625
0.45819644998129433
0.7731913642108392
1.3640837905119418
0.6673497135023383
1.4949777126634554
0.9092403207946591
0.8082751256319389
0.9353470357562984
0.9270523765412192
1.0121587204553661
0.7424926205696775
1.0188886939312565
0.800601121645099
1.2478159070321855
0.39005155290599286
0.3440893492279919
0.3626306418223816
0.8101046124726256
0.9696460849820457
0.4892188772467997
0.7929534117804723
0.41467146320709614
0.43760273200528327
0.7631601662811924
1.4264155190816499
0.6858237994305856
2.6129471554553687
0.9881524873958641
0.8953175190060685
0.9725167969362464
0.9560759204197768
0.8755987886814042
0.9153594496547928
0.8285063532584392
1.131087228964451
0.549487735137876
0.618469712135081
0.6215710778358149
0.6289535486251175
0.8815743570184572
0.9547577393253424
1.943688723752338
1.0058680996211267
0.9136875172604209
1.460671030145575
1.4073674514294514
2.231386862500854
0.776668812720912
0.9156066248083584
1.6490090034512037
1.8197544668290988
0.886123722208511
0.9108381069232502
0.997961761211498
0.9286613004846217
1.0332606710431114
0.8672548995823379
0.9224682044250938
0.777112442663252
1.1069045743943908
0.5530650770878697
0.7051334427510113
0.7925687617186191
0.6222993487046219
0.47980136910811816
0.6640316986518783
2.8033366844954624
1.3905976431877416
1.3118565975039542
1.849310331330542
2.884716552541235
1.0085461454875695
0.8765073196243459
0.9081941990415006
0.7492295375550504
0.8890284347903887
0.4792735813710456
0.9288224047181289
0.6364897596647648
0.7797490840837615
0.961298388760475
1.1731868091954272
0.2552909419765766
0.7558765198790091
0.8454440304539788
1.4316449509923077
0.8161625489678288
0.8065026260232085
0.8155664174334123
0.9803791739423604
0.8823600585025473
0.8859407788578244
1.0300873890834659
0.8129357021016597
1.047006897075156
0.7993516718094359
0.7913263719170048
1.03785383518808
1.023139164381491
0.5449635406815925
0.8580376485691482
2.192417736104959
1.0689120877472644
0.8735047476370343
0.7377239281599554
0.7559707293971678
0.8895381532672931
0.838592295784576
0.9172402491050764
0.8958841253459822
0.9204761047132048
0.7576608954924839
0.8451429397211905
0.7862166251015654
1.2154892687239116
1.0364429192178906
1.2597252041618339
0.3514055179382697
0.17957580184222413
0.9011918615065523
1.8344349937449358
2.1772461577856674
0.9720469779176779
1.0093983866385836
1.079264091827267
0.9311582552996226
0.9687789516705622
0.9241078234604807
0.8686651536895602
0.7418991978825733
0.8476110524832737
0.7720029605924253
0.7374580260342704
0.9369264142621693
1.1250766394517355
0.632269115812411
1.2406957981095181
0.16044606640037454
0.8664089294643326
2.5909547564358415
0.9436352939818884
0.8757807630756752
0.731570247738537
0.8261473289303698
0.911020320654826
0.8951525070219766
0.7382979077025843
0.901333607370022
0.8797149584569514
0.8763605700019907
0.8149321368756668
0.8479245535129908
0.8437123062154084
0.9618145299806335
1.0608483024533881
0.9402903393923656
0.6134844905310496
1.2012866756296379
0.25202509093911896
3.180215409730936
0.9243945001757681
0.9634956801725191
0.9106788922612125
0.854319291343539
0.9536569468525224
0.815058365396828
0.8831255027274649
0.9120057965316009
0.8842486516806802
0.9071886615883351
0.9070635816597279
0.5363785970878052
0.8626824598871774
0.9383766980568137
0.9868180034367227
1.0979373678145627
0.7093084275152832
0.5661502058218882
0.7006785518947749
1.3079043873133451
11.173057673147293
0.9543902715979047
5.6303198673221155
0.8398456847679981
0.9980757884752416
0.8684262545651781
0.9307591493259822
0.8973285291940443
0.9169180430519819
0.8005214152040748
1.1290180807479857
0.9441593439311979
0.8785845503602684
0.8334916430408383
0.9182290818124313
0.7470058044698735
0.8599517459356305
0.8773035445962574
0.8784000925109121
0.9321904235885533
1.0380869224323512
0.7199103110459298
0.39849478378639863
0.7414736772783269
1.3394352278260389
2.2287011686739953
0.9750869979234178
0.8475634383779931
0.8156939037150023
0.90995886370402
0.9726066232255072
0.827856697745469
1.3645953379957572
0.848494192360227
0.8370838483013417
0.6328427575700613
0.902008416286938
0.7411057936287244
0.8046170298517151
0.9044031200446007
0.9472820907063297
0.7774411847977885
0.4845059868570482
0.5339731148449185
0.2656835039461134
0.9876922713700218
0.8786989576848778
0.8133589909560953
0.714839073661539
0.6614192705346995
0.8603012582682028
0.7762488036444495
0.9893967426231075
1.3763112641558173
0.7061537239021749
0.9362329607705808
0.8574161265106811
0.8707875564354767
0.8882109587922811
0.8181552700174802
0.9553644502971825
0.9458176773846663
0.8913940657979005
1.0119933472667546
1.0147889873393072
0.20437724073467886
0.8563777602323815
0.8495760956501779
0.8673089134021512
0.9555088734111132
0.8986941468898619
0.9342453289779762
0.7309499481609132
1.1051610609628553
0.957792625514333
2.455109238093903
0.8074472030286121
0.917179408371195
0.890167783580833
0.8202022053210465
0.9684408059142574
0.8979538452824997
0.8697047438902386
1.0057656774743964
0.9912384786921935
0.1319086269763941
0.8285140941486465
0.8108173599399104
3.10476825273644
6.692273645435836
0.8699899030376542
1.0121796802130973
1.2740205207518773
0.7034143706176585
0.9574705744403644
0.8921817248411064
2.605238399347781
0.8152630233148382
0.8568411603123419
0.8324446522425959
0.94421805752889
0.8108853311013904
0.9062134809852961
0.9013180259771136
0.7209283529129815
0.8953321467463792
0.931076746257153
1.0121176573387614
1.0741520838248384
0.1342529147281744
0.9790269735428454
0.8087892846879516
7.0320432827674555
0.8109105721672251
0.8238826265573664
0.8159918017975502
1.460677888158774
0.9584203039486497
1.238768782619008
0.8225544137946579
0.8234687401885402
4.46845884907429
0.9473046157765665
0.786792319599941
0.7079142632714452
0.8939775131283109
0.9323563474345343
0.9625493125836487
0.855070362750312
0.8781224426826902
0.879784266985601
0.8938165666836099
0.8994387882027736
0.9352689675333763
1.108831285617969
0.647520350605357
0.6625348567434539
0.8089010837177534
0.8137269871467836
9.730874435700533
0.848731690910521
0.8095222634955695
3.4793453283901123
3.741673116789636
0.6753633639290977
0.6383466915927503
0.9657629590666761
0.8920963842836531
0.9425316655061463
0.9329488098425888
0.8992892867701974
0.907960704426476
0.8697728799265975
0.9177578095597856
0.80610522818286
0.8515650331495401
0.9140687847620436
0.9461030565474333
1.138168411448401
0.42358070236115614
0.709846715215046
1.2849071408909583
0.8831642651243322
0.8801212421665247
0.8992889090282615
0.9510066855274213
3.4139178382312707
1.191484413922765
0.854660330509331
1.5630150025913467
0.8832177538536538
1.140288089243734
0.8074640099758776
0.846055303031228
0.8268136729442389
0.7172808506529856
0.688678108824605
0.8872693547484588
0.7921068791867276
0.8208293896796405
0.7382939905897751
0.9391305862628314
0.8545998735914054
1.0083529204337405
0.8249644512922238
0.5376913222228645
1.0575219723732991
0.8582483051675398
0.40290618856768184
0.7739551370189077
0.841160366219301
0.8634545211498729
2.2209579506172736
0.849643585827343
1.590838477927499
0.9994467495551373
0.7657610909491648
0.7619983399419201
0.7963665775659079
0.6823294951009773
0.7886613007424741
0.9764678440043414
0.6135969195124676
0.8281346485971988
0.7919740698264297
1.3947503513375739
0.9534252788563035
0.8489345859034815
0.90752880277469
0.8848836414357899
1.1688426746411422
0.5936323643216256
0.9452726409832104
1.3986449485458408
1.0606496342421672
0.9449089392367969
0.9491973034751595
0.9790702298544142
0.8680069311528642
0.9827882423547781
1.3277851502048932
1.8456693985578079
3.4289147284032477
1.3463657821429853
0.7362417325526832
1.3111916534495465
0.6481134984163862
0.5441548966787987
0.9599705178649537
0.5020390160950543
1.0575973143236057
0.8366381582166258
0.7884448147696624
0.9590501019234835
1.0319831038775482
0.8608687374834725
0.8479434814650367
0.8916495653030425
0.8675885177039403
0.6412112890691188
0.6469469483535325
1.087075236265963
0.8620533328616211
0.9017737538028284
0.8510139643331773
0.6889266789573363
0.810092447417568
1.7402723694851803
1.516900568723954
5.561064365484386
2.1086567554492492
0.8059540716797415
1.2484976371422254
0.9066018446166146
0.3890595438218641
0.3919489247458338
0.4111268744055323
0.3895891992501494
0.5203871055790381
0.7603030713878668
0.8423103952042054
0.8485285190069882
0.9053056940470577
0.8826817777462916
0.7575311547867216
0.8028949747517655
0.965717889523726
0.8914891136604105
0.908250102447492
0.8667562986380097
0.7723878158892756
0.8469767271857341
0.9947113623546607
3.3753026600273843
2.2663621167905053
2.8154705025965527
1.0256906345996053
0.903991234770164
3.0681366489705946
0.6858107834508113
1.179815747954893
0.8663094644985354
0.9163735755914129
0.4227529457629929
0.25765301854203093
0.7400108036031048
0.9570713126222844
0.7887329276151152
0.862481973709915
0.9274111429515376
0.860619386616365
0.7708755856381393
1.0330754599248586
0.8948794639930001
0.8753929632959417
0.7923572068608609
0.8097378138047544
0.7034474464559195
1.229345913089241
6.874599500784533
2.2072536896654293
2.4289951282546682
1.4324749679385118
1.0409314538852983
1.6409201689691595
0.37165395543696544
0.532190827956089
0.7477114374970811
0.8906805066004028
0.8250078178265018
0.5529167220540837
0.8387444047963761
0.9116679867560865
0.9028743962904158
0.6956436685192103
1.0438508121960883
0.9263737770744238
0.9342673963125591
1.0039686915000294
0.7488280708848739
0.9392645080257428
0.8684528267118845
0.8915563822246375
1.2505017438170283
5.87370384831224
1.2320289583011597
3.1294941724494354
1.0926973018815558
1.7169064443109456
0.8289387526919754
0.7375283899076831
0.8573256687094173
0.9490339928570081
0.7741087403359812
0.9497639187755351
0.8061808373733316
0.6612062136660788
0.9245737207037643
0.892472030347839
0.9169097500309662
0.8955725777474338
0.8051735675120003
0.8988257786279527
0.9233219857999446
0.8595361528975636
0.8543366481938692
0.6071313813370043
0.820464778941351
0.9605222349551961
0.8512929420299347
0.8013928359456722
0.857072704256834
4.041088843351049
1.7062316808521196
9.15636576606769
16.25010571088096
1.3650453113588386
1.593389986649406
0.9708918419301488
1.0526957239222277
0.9496063139456752
0.8522691530780057
0.7247880207236008
1.0523061008884758
0.8295555174993628
0.8012044322750171
0.9087935223370603
0.890615089688594
0.8825896646208716
0.8075744695489525
0.9146240970166511
0.8685009097285217
0.9957075899662864
1.064733495638407
0.7407873723059675
1.2598015501518067
0.7222547598867289
0.7379911121495571
0.8503380399000839
0.8896499551745547
10.087397364575084
6.933856896641645
4.404019712063739
0.8095140437157319
1.0030918151975015
0.8630866573170596
1.2017848005809646
0.9714253445978709
0.7928100839256524
0.9834765612795976
0.8793553416053591
0.8029329317288412
0.8290126183332329
0.9099886715187468
0.9421583395284021
0.8852430648548226
0.9328891328369023
0.8579002869828497
0.8627859150976916
1.0458755497989842
0.7736363373494711
0.9120248128864291
0.8393866476280223
0.839596623342633
0.9556625799723745
0.9763076550829952
0.9659470112015914
0.6505199200416751
0.8629906388278474
0.8480043862810775
0.8166099181615095
1.058843402018187
2.119189835146051
3.451877487133262
1.2302109257956104
0.8462825127944466
0.7857238073967179
0.8363640361351588
0.8338633127127086
0.8506875924158298
0.8228448553526853
0.8055771953471867
0.8289601472000878
0.902915166427505
0.8947881650371432
0.8560039293597869
0.7684600353134042
0.8325677701065937
0.8480230442174427
0.7940800064973585
0.7910420299704298
0.7577616370916496
0.8626972101149691
0.9141898539682175
0.9035545337625821
0.782213101460278
1.0212309138929228
1.0240917347851128
0.9100390050451406
0.7299636977469693
3.8046614460524073
0.9936908512483594
0.7486575701765765
0.8323413514413648
0.8177006479808916
0.8690409047457682
0.8069177692964348
0.797711615821951
0.7622581630231355
0.8175444674392606
0.9104867685955462
0.8861412925719787
0.7586219410827091
0.7877822746065322
0.7744773791967703
0.8435423372978552
1.1235526204311115
0.7808387878949531
0.7143426681110624
0.68341345249926
1.060831524758143
0.7802892582952853
1.0614511084077258
0.8862958105018739
0.9334827955301603
0.7820011720593261
0.8864320546905672
0.8996272410677821
0.9273665744555019
1.0005432745367493
0.7296396699112714
0.7896976860725227
0.8116995150352075
0.8329321378449306
0.8380707682387091
0.8156407724988723
0.6512972308082876
0.8215037841232464
0.835979297192704
0.9538556956175555
1.0687196957806446
1.2035222237286878
0.5358884875846435
0.6488499709205103
0.8448626718762486
0.9283716296440242
0.7485311926838443
1.4822271966740057
1.168378205000692
0.8958778594002414
0.8458708938279568
0.7549893240795512
1.0133627030081755
0.8772651863658816
0.6701466337222339
3.9677841982454156
1.2441695212312742
0.78820389746564
0.7566692381085465
0.8189671787702396
0.8129237853009159
0.7792136233669242
0.8217455078346584
0.8129447495445035
0.7931831431230836
0.8423163092191024
0.8339996969795118
0.9733454669092041
0.9984666819184956
1.0584948642386567
1.0063165047026252
1.1097399584691263
3.552731757339886
3.0950770324212873
1.8659259928266436
1.720331167983845
5.110633575592475
2.689359126572005
0.9234426341874648
0.9891101446538186
0.918763319430254
0.6445704422689038
0.8103992448036196
0.9514869448728457
0.9681732525488933
0.8139075805294449
0.8454847744001113
0.859561768506847
0.8358060884786469
0.8861030243113637
0.8894939001902302
0.9414955803789697
0.7914731918671054
0.885019828912635
0.7181483937212702
0.851200852324635
2.8649422674399574
0.879389388045391
1.0350261734262283
0.8721489994545298
0.7915759967645382
1.1874535811975258
0.8546019369964019
1.0252781484992757
4.90650921207993
3.006991945061413
1.5539199995712805
0.8136653801462972
0.9145682807143022
0.852600355801101
0.8511521976575465
0.8140008268932953
0.932332839149468
0.8263323913815467
0.908536158677136
0.8401595208026591
0.7978651820247695
1.144418332776779
0.6666258472785767
1.3041984240469608
2.2969202811155025
0.9755791968684375
1.1052859362205594
1.1012740164698613
0.9017556665496921
0.8620837635193027
0.8969545108012927
0.8232875161758906
0.877605807945872
6.099426234561226
2.118814558924641
1.5676169901515538
0.8905797822228392
0.8422903540221772
0.826796783235756
0.8571069925248712
0.9162116516719175
0.8171546328251663
0.9741637095934601
0.8966527350841651
0.8174513822522045
1.1030826232996012
0.8348891674227334
1.728049032609863
1.2429726322921213
3.3571523232647014
1.0026242231709273
0.9030955659675923
0.6727386290021035
0.931618527309252
1.8712818666877993
1.2311886217277335
0.8296385829696398
0.8465379272902195
0.8139658301364344
0.8728682025504612
3.8281470211969393
2.141819296440327
0.8879888629388166
0.8950423609996361
1.1018099035606097
0.8953171780264939
0.9091443381851658
0.7958578507599806
0.8724895480609672
0.9067894565126416
2.1045338736491597
1.0648989551815204
0.8534774794090974
1.5260175752463374
1.8520920346673526
1.04061525863497
0.7339716556954011
0.8488053296426233
2.5904382734006326
1.7771405736036814
0.8903442755555101
0.5795638230718188
0.8356677880554231
0.7993831592140965
1.0087064244639876
0.8824276256076026
1.9419829561678648
0.8704179205019438
1.010033178355483
0.9401277357564198
1.0681269172180716
0.8174326731994459
0.9174167100363766
0.7988668119130478
1.0320398362148144
8.462830255949484
1.390196722889674
0.8916177580370896
7.514519467504761
2.3619660862085996
0.9876442093580927
0.8265468528632315
0.9194952075580037
3.761610602612399
0.7963756521475438
0.7116287280440452
0.7366540593947372
0.9400253848317188
0.8599945067691646
0.9297152179152134
1.237972075743413
1.5065977103779784
1.549018573370696
0.9384065467748195
0.7420286659269728
1.0948752462614877
1.4028872647230952
9.787696971984806
1.1865716801978832
6.111663777743404
6.610799961314991
1.8604515994472322
0.8707050291044309
0.8521512046155233
0.819639278354233
0.8005793390227453
0.8496302519083604
0.85447865598451
0.7109425084591213
0.8574684864946989
1.2243810550502237
1.8893437206314359
1.6971557672461555
1.4642207026976177
1.9369238946664609
2.1360431813153737
3.4313149332205093
4.93035693845036
6.212539621854772
2.8830449144265153
2.1069806941382545
1.0853908092322726
0.8069685570690018
0.8328049597987903
0.8607515109861922
0.7708429477768308
0.9046035808047935
0.7613512147411834
0.7985714283106641
0.7807033207817385
2.226753577472165
3.6537392978909833
1.6890442662079481
3.4089186473398585
6.946231650922677
8.240847937837515
3.8501522684729084
1.0440868064932711
0.8267846210477339
0.8588558845368137
0.7763421019555223
0.8774681679836254
0.8538326807752006
0.6768978633962348
0.8165589283158708
4.348233227573185
17.683864293557928
3.2945268742444536
1.1252116129565894
0.8156369988535386
0.8758624101540989
0.8401860150665493
0.7935881145513595
0.8896479646415302
0.7316249124119985
0.7222111079594397
0.9305047473510806
2.002967535770139
4.197998534916247
1.7561771773516737
0.9049309184455472
0.9271579524373255
0.8685263928906979
0.8313444021306309
0.8850523978299973
1.0748821637018748
0.8244978680516848
0.7708620596933289
0.8085110650240482
1.0319060812898293
0.9733855672130124
0.8788949796011291
0.8950159020407124
0.8608906220842037
0.8221917090935017
0.7182582406400871
0.7860468517885095
0.8638351749082902
0.9057350149441493
0.7009934131135185
0.9298852689498065
1.592065680826046
4.0886107579618995
1.6849889537092098
0.616103745357343
0.7982247028029983
0.8450614652962609
0.8306067022439484
0.7153009061913685
0.9748113509633813
1.037460277984886
0.7356416632344175
1.346982019426968
0.9523149274791873
2.3402544723611225
0.8266613608477923
0.8907771268040298
0.8317393613261528
1.0975915984083162
0.8675441985133445
0.7439480175824426
0.9172321418739124
0.7724298209962774
0.9287808559169747
0.8314640355554078
0.7608210096883116
0.8623696568444652
3.051924436570707
0.8508830143549907
0.7842645924516546
0.922820971226071
0.9717242930081686
0.8209503486702636
0.8675846588005821
1.1354812611460914
0.9782540096988064
1.043381879599435
0.8519243261777288
0.8361592564512855
0.8426131027172712
0.8665098403979407
0.838641968392651
0.8704845527974973
0.7903022226843666
1.6317077766855297
0.746454766247636
0.7774623382223422
0.8514385697902205
0.7922251253358745
0.782179507397464
0.9286872799221196
0.8392906869804585
0.872400629771538
0.9067728700362288
0.6848786370605576
0.8072862755779756
0.7925891982134414
3.4320098931961107
0.9426025419922693
0.9075369378614193
0.863032445025693
1.056099620292562
0.8500506616748806
0.8051544352933981
0.9704975386779514
0.8762429173171087
0.8600146419838507
0.7009136082740767
1.1279430086040272
0.8511599209688289
0.8685675654792475
1.0554510597129323
0.8280855949485993
1.0543389942687862
0.825601206880089
0.777164337084791
0.8223539503681091
0.7783179033553337
0.826190369421916
0.9662965239414341
0.7664825643657416
0.7758431120952787
0.7822704223255788
0.8580824139052008
0.7838117293786204
0.7904035162767109
0.8539088305606222
3.047152472504737
0.9388397917895566
0.8325900448706925
0.8383165927689724
0.8593692499142441
0.9526727154569453
0.7586701101314707
0.91265881463061
1.0572521807088877
0.7831716693865322
0.7587732344991484
0.8050300314272462
0.6624766458718511
0.5834525302335049
4.984707087280537
0.9330140245616236
1.3666249952495424
0.8490987832431758
0.9593652578331832
0.9323195940037612
1.0999749241573968
0.8652248356877043
0.7865576434983383
0.8094535544702425
0.8243420185973863
0.7888301075047472
0.8450517152542206
0.8693848043115219
0.713888539957801
4.22635510406883
0.732721143336502
1.6306277774488516
0.8716161925175845
0.9121781556625029
0.8238893369665466
1.020651934579247
0.8256646064074856
0.7200769886470286
0.7579732891290191
0.7755982888613709
0.6892301794471523
0.9618802038047121
0.8071168017860829
0.8079521810526785
0.582581191087321
2.2989208154502556
0.8627989821922518
0.9286436708035616
0.7879063713191492
0.8501108329951924
0.7604384353525337
0.6958026635660186
0.8637274815187154
0.8692853398057576
0.8443326877799835
0.9888209218397052
0.7520252847976358
0.7852601863039277
0.8907778909569971
0.9461739038244036
0.7355354840971747
0.8966388794503886
0.41726347834014527
2.9608956087278284
0.8228038328981897
0.8396512053433199
0.8673519152219749
0.8599377175425639
0.8096218937566987
0.9318517363045197
0.8069815252917049
0.914776463457617
1.0047717084761645
0.9120206960964989
0.8916810433920987
0.8588054599165721
0.8846142192553687
0.8836346012037729
0.8224261216155502
0.8315843854740331
0.5919888176631309
1.3205163625098328
2.8285795076363662
0.7927799816282939
0.8591427541331519
0.8511487884275456
0.8241396288245725
0.7182461341455589
0.9699219563293746
0.8829534589669079
0.887665484155356
0.7824289448852297
1.2487370314273698
0.8230978182925175
0.7484713084345284
0.9458556532238038
0.7891384496376057
0.8028502398123218
0.8962896299732966
0.6818490908752715
1.4746965355903203
0.7931121135194067
0.9037182372444178
0.8763086399185057
0.7570686482300951
0.733753704845933
0.8900583368775384
0.8465762600607042
0.7485558617946786
0.8670436008598548
0.900643078387302
0.6100941146037379
0.7961285933577285
0.7085826156244105
0.8437147912903546
0.759773182919396
0.8919741631520532
0.8312108213699616
0.8920976749613293
0.6244361159361265
0.9509590651750377
1.548377538067831
0.8322357807794848
0.881630975883425
0.8191906406668407
0.8112891585598576
0.897625412374247
0.8588522047828228
0.6339359913078465
0.5327672999449493
0.9917478203186316
0.6362947759838541
0.6264918709882761
0.8692374300246389
1.037361867966683
0.8659684784348441
0.7652500782661781
0.8844520508963302
0.8454987957412717
0.8725163658140447
0.560264373229311
0.9242495371556687
1.2912149946090847
1.2005177744798503
0.8958640137095699
0.8716638961955884
0.8716665202663393
0.8864622290644384
0.803795955498299
0.7348212860007451
0.8629334425739555
0.3139705019972406
0.9355646347334594
0.8813719181894127
0.7994674781429878
0.7819010641771234
0.783716827922358
1.1840303010091393
0.7964654137201925
0.846222443226568
0.8329875179979302
0.8572875257105985
0.8582515252371163
1.1044241585082397
0.9487286600330095
1.195541578641076
0.8974718464400661
0.9660922586160854
0.8395756920972515
0.7823332183384922
0.8213707315281221
0.5001806496847959
0.7792620257599997
1.1361403977426283
0.7997491859485905
0.9428594907526202
0.8143361178558827
0.7924541683319228
1.0741535091413548
1.0349628330798328
0.9337516090052779
0.8780810044801104
0.8820591588582534
0.8371923211684952
0.83032785202378
0.8125658295223879
2.1118115813646017
0.9713655265172152
0.9128216520223716
0.8866200893316533
0.8283338775648953
0.8365238859613161
0.8102664313865817
0.8504910923891054
0.34249454558450465
0.728236613764897
1.1135036049502722
0.8879370175529704
0.877733244372317
0.8322282555572657
0.8257725865289963
0.6479650867004927
0.6938348393602983
0.7858425700073882
0.8774129106978303
0.8461194546815397
0.8720581151687137
0.8120406558702828
1.1343447025707736
2.8282623241434526
0.8755637337787963
0.8669770638642286
0.8865200012617336
0.8228465337076097
0.8581715713554717
0.8291480511826235
0.5338121144240509
0.4167411815938139
1.026057347026802
0.8150709913807717
0.7057699736191533
0.7978836115581707
0.7483372749587245
0.5709394023769551
0.6788603106432999
0.45046472361549905
0.9446519391190579
0.824443981165378
0.933976412806585
0.8393205967400283
0.8250763989526785
0.8787053675634031
0.8566895582859264
1.205527286170215
0.7998075343587656
0.8268215207305288
0.8403520479488921
0.12039768068507532
0.6749817699297168
0.8213817726744976
0.8210077045615531
0.8418128389728244
0.7890636533651179
0.7623156246020195
0.5911010760465057
0.8289559569544588
0.6220572260403205
0.7758164195413539
0.8844479983593388
0.8315157918488519
0.8865655007948282
0.9995949251778026
0.8089806591009546
0.8086032845977428
1.1284345324173681
4.839271472700084
0.8191234972287782
0.7976910107626155
0.8336454039857641
0.8653610394511094
0.834994321935896
0.3475705115992609
0.817096116821295
0.8157750104691347
0.8535272978205221
0.8157930442735674
0.7028468246652672
0.8629934940006999
0.645048258463476
0.6857929799032253
0.7175342080420908
0.9822760825451062
0.7817722717903983
0.7398987193705346
0.7778014348680976
5.309390415962632
0.8324425297331602
0.8411452316780134
0.8167539102959405
1.0155563506853018
0.9242337990176426
0.45023683917315843
0.8176319342228179
0.8167619672378549
0.8185341647574089
0.8241254871468269
0.9078735718872516
0.8312660889496655
0.8244569453539574
0.8807848389487477
0.7217930363904472
0.6927976379282534
0.7082724804254612
0.9908326963712816
0.735171089261186
0.8798238011241121
0.7121331196235585
0.7872350553800581
1.0517340138757632
0.8160468823819743
0.8069094671757492
0.8129289034217095
0.7280470135597082
0.9321240394834245
0.8365672736756352
0.8166872446899018
0.8171228472927216
0.8215725192461105
0.8061460539770912
0.8411099435987297
0.8071505543645743
0.8261687846951786
0.8356759042282557
0.9189180517360667
0.7614884560084701
0.8224728700909851
0.82202998646237
0.9366293846151452
3.9958938704692595
1.3859725191579393
0.8850428472087722
0.8239027395324029
0.8224006983332686
0.8117745528926649
0.8103815112401712
0.7232022069097273
0.8258778432688527
0.9000695823797408
0.8169115421334647
0.8158711342915826
0.816210001055935
0.8226914871036144
0.7691157280858618
0.6238405508430405
0.8584457304351651
0.8709491458612318
0.8421247182517967
0.7413692730112164
0.7453056214539483
0.7315815691246482
0.8122778163128385
0.6581963815414756
0.8604472782738177
0.769921778249666
0.8738617475734116
0.8105119842300286
0.8198993516607281
0.763039008012891
0.8098697669439733
0.8167885175663057
0.8186054211717646
0.8041344768023773
0.8162455424695663
0.7967242619632139
0.7369699509487837
0.5370294796381864
0.3715479520929524
0.7601162297916603
0.8548209239521899
0.7166734587928615
0.7310157976267668
0.5495910597250849
1.6798218249216532
0.9414180872670526
0.8366652200766201
0.8059288327364564
0.7960104101197212
0.8966746005178728
0.7912470331168872
0.7588654994433897
0.8561996366577155
0.7951519667735989
0.7663531831355515
0.7920082050151968
0.8171255156608299
0.8152706514994374
0.8186150783397318
0.8345021108733602
0.8509090462143227
0.8077593093689877
0.37046907928132766
0.4215957498546426
0.24815212898454034
0.47911866026142585
0.3357314116721323
0.332488045858144
1.571797044973727
1.1771589292342122
3.843337381937467
0.6718334521880129
0.7415541533880846
0.8748093113641802
0.869954149532261
0.7499452842220035
0.9156695321026024
0.8747670628241347
0.7893651250087411
0.9534994182066544
0.7801281623019038
0.7988186333801788
0.816803392213712
0.8006187921451803
0.8253607955144657
0.8216464026495948
0.8175896538049251
0.20929451868512694
0.3933784799670099
0.17756127018597737
0.2230351607488486
0.2931702210151085
1.7343726747805281
0.7990716450483176
0.8022635369922771
0.7170205735367168
0.7524094093939377
0.762715194258484
0.8000494748933376
0.7392916455864893
0.7334790497077629
0.7669300899838284
1.0897841874894594
0.7966392808079478
0.503157599282843
0.8088920073961317
0.7786123622295917
0.8173903940267288
0.7842117102341162
0.743764925138404
0.2646508668939908
1.6146931511338234
7.143560937126946
1.2208951262450802
0.8336205835897145
0.7274611523518427
0.8123167453350492
0.7443097782634372
0.7060741922226043
0.9130002381093892
0.7993964226820871
0.7923613460266644
0.42719612777318855
0.7700179538518269
0.6670342309141831
0.5357577208216836
0.7721248532052273
0.5128589453321641
1.1612605342265074
1.07627326409144
0.8008450556462261
0.7966406819607236
0.8423444124675034
0.826447380823443
0.9132512838866277
0.7901411285797139
0.6983885397417635
0.1914346093802603
0.5821002935685022
0.3127160652338441
0.42018663212466406
0.636222155735811
0.7862066441798597
0.9854487511635543
0.8345086935966795
0.9678995380339213
0.8368523122179637
0.9056251743439111
0.797314457948877
0.24805606018363904
0.1247460788576199
0.4406843686828258
0.2819542446215558
0.328825936697839
0.25909509728904273
0.5106806971172929
0.664131924472259
0.26775694886969387
0.8871569435574422
1.9058469891248422
0.989372628426741
0.8325798484911564
0.8829472963989649
0.38532250428456044
0.4962364998043382
0.42992381223642084
0.8298412156464394
1.2446653562836318
1.9822527177244524
1.5965124607961632
1.1271117498991148
0.9357424176906489
0.8647578259356767
1.401676522984903
0.1543610294244243
2.3935946471273746
1.2600110493437273
0.24492289559125516
0.6846870521362235
0.34094295072921027
0.29112582951032817
0.20808237212128117
0.4913444724651386
0.5040139706949104
0.5301290721615298
0.5086666163313318
0.7517118663408553
0.7150699854164918
0.33341352686237286
0.6438330586945543
0.7803108858505426
0.7389744307270458
0.7880648140737793
0.37389002381348657
0.6272796800881311
0.855252192157144
0.6218442030945903
0.8498162994661879
0.6558862290678341
0.6570382547663237
0.8742102861988564
0.9943307086383376
0.6781420839078975
0.7301118775647774
0.7538515050297189
0.8465872246126257
0.7274967181552078
0.7323468012078665
0.8446694126468584
0.782150940847008
0.7917124133782029
0.8457772496986558
0.8040372665551042
0.7603973327100575
0.7699565758598381
0.8123685734684569
0.7892826907263394
0.8647705678267064
0.7890236794568668
0.7808947623783784
0.3155536065027427
0.7702262768748298
0.44030405949138984
0.5975289882419683
0.5330434193128158
1.9388796452949784
0.4335220076818638
2.6763918657659036
0.4527884525520944
1.7908129471875178
0.6360491244454177
1.5880613480278072
2.724157925361547
0.6852165460791771
0.9778050627622763
0.8449745424784695
1.0103354994409053
4.288490827996422
0.9411534540592349
0.7647660953030695
1.6356002464986081
3.743562203934503
0.7486000571496791
0.9103161753499966
1.638473247723921
2.723584355223886
1.1574933952854636
1.0437370014995353
0.889304052230278
1.0249915856561733
0.8991180686294602
0.8054224723834081
0.7966718360680811
1.2190634805651912
1.7162966119363743
0.9229797075061229
0.8755875448160443
0.7786675590846498
0.9419592133218648
3.633901260835818
9.312726771429391
2.241812759189679
0.8553109114465379
0.7552063166717973
0.8461685610821986
0.9435972969846395
0.9201915187519748
0.8795651248126304
0.862305780854155
0.8657521624330466
0.8580243547024488
0.9704608799943939
1.5016908257693524
4.531887006968325
0.9792852907345211
1.034823101183074
0.9192830365037898
1.2248699556248457
0.9199757289978013
0.8788854815755974
1.7921259875168736
4.4883298884678355
1.1457736423990124
2.8601777286603935
0.949327669963585
0.9270179819087061
0.8022967449635837
0.8812591225555155
0.8599626326741687
3.9898390301908897
5.099216613234574
1.066488971438599
2.4792549491957963
0.9039992583680571
1.0880626447121078
1.5270274901334293
0.8706753671992353
0.8590444098178261
0.9478989220537014
4.013076772642012
1.6799580231046065
0.8697285140395868
1.1302923616691452
0.7673994248428113
0.8623952586130035
0.8987830982032635
0.9444024660010111
0.8604206124545705
2.9256694387717053
3.6567069005884516
1.504548239130676
0.8821280027790461
1.310749897228826
0.7722671025912536
0.9405280312018053
0.9242197186114359
0.9357411285450689
0.9994317567131894
1.343703403149257
0.8423542927914552
1.37416490447472
0.8768266916162804
0.8256989510048401
0.800515982639754
0.900042991752477
0.9124570503977374
1.0381742492279147
0.838500461384941
0.9452175076711143
0.9363050792051485
0.862644728088637
1.0824920317127948
0.8697876153719223
0.9567946210536153
0.9652239056080293
7.362505432216092
3.335881230091837
1.1897400426170808
0.8065720235199324
0.9200321745843858
1.0056698411863567
0.9635849850834786
0.9448961010707485
0.8879583323611614
1.5317362763759566
4.311557932376478
1.1468860667991387
1.9532170801092197
0.9651503174125576
0.9660823386213682
0.9216627206572805
0.9320173456074378
0.9154748592172868
0.7955253986706455
2.041830497398634
8.148107809921715
7.581197029137587
1.5233726042560278
3.329344568471867
0.9172781263164335
0.8000426240012114
0.8118773524162752
1.4851787207159763
1.030983491403599
0.8714718237522353
1.3835807894618253
5.212662807539556
5.380646266797086
0.7669603774664925
1.5229604922018103
0.8887820429832205
0.85335105392553
1.303040693849848
1.3719905347263628
0.9171871550551646
0.8277182670423501
1.119087439546249
4.8080455256622034
2.331591863841697
1.002037182576812
0.8614559368176592
0.9871163762624645
0.7355422664924341
0.7406627159116425
1.7768435555924702
1.0825555953362045
0.663658904305221
0.9059343257278664
0.6034752550434982
0.719340466838497
1.0111376131333465
0.7396276260213318
0.8006762847391703
0.6487035153810009
2.1129071999298783
0.7663420518354034
1.284327448325424
0.8171967948897167
0.9559586918821861
1.2741647316587295
1.127915343743011
0.842898367721727
0.6678270809387176
0.7347316877216179
1.6459541818840449
1.7318967471749158
3.2896349211627354
1.162016691440136
0.9201544211258588
0.7445401825518677
1.7271646213425103
0.8527637699389785
0.8098616571724876
0.8194568703697516
1.2108217963777286
4.39588942879756
1.5857618868665355
0.9452006667484836
1.1203984455450986
0.7148421303577664
0.7293508096598963
0.82829382370853
0.8016488356296131
0.8347837239339252
8.671099643468015
0.608044426918409
3.8891703524038235
1.3777193583542684
1.4448750156195314
2.8735321354453944
0.6863383933711014
0.808014539840501
0.7117027103271409
0.823059361149705
0.8435215242945758
0.8666080399610315
0.8646785542061113
0.5102542846926732
0.6942988703059477
5.663080606460037
0.8217411894466351
2.233021884266459
6.735056022682836
0.8734303550534855
0.8289377620091787
0.8620155195812688
1.0275247073694094
0.85349100707676
0.8114515254891006
0.8171187410353631
0.9758121830948274
0.6118989632153997
0.6986357007757205
1.355788462208349
2.886214268700262
1.3254536671246382
1.006039796436616
0.8551536968596519
0.799910640846119
0.8011916716409729
0.7986826020327087
0.8403860051877508
0.7822404196254285
0.7810040783911149
0.7058992004518262
0.7499366109122525
0.7178651944304688
0.7358381814218522
2.3666266496276513
0.8680915942411191
1.114107368269093
0.673471061123622
0.9011296005396743
0.7748701888091115
0.7916527621162013
0.7541000579519244
0.7657460517007055
0.7901187558600183
0.9735265610268258
0.8842287856594343
0.7961776458695766
0.8434945847762209
0.8401765150730144
0.7559630579950216
0.6482825802339647
0.6412328653118624
1.8641797945794245
0.9208155597962122
0.838558590031057
0.7884346191868186
0.9386251322218403
0.9695165259732137
0.9089040934256123
0.9563879783330235
1.8471020142585195
0.6976829598970518
0.8518646404833922
0.8333224997140899
0.8209454736692062
0.693290440756141
1.4544992637045602
0.788120487570063
0.7627706895892015
0.8754976829241594
0.7162249086237945
0.7520266058066485
0.8143546073662774
0.8221787288114843
0.8088100499633986
0.9229823227224562
0.7572870233747626
0.8230204396709762
0.8068730096534379
0.7331568825104787
0.6663135139503812
0.832912666118869
0.8085856458000469
0.7891918192815149
0.61717793541431
0.703505915269516
0.5340781413470572
0.8028647293607354
0.7277502587057505
0.5913521786346282
0.5658073302665758
0.4990054338416166
0.3063384583051418
0.3929185864034739
0.24045689672578613
0.20230213359158833
0.17409364650065348
0.14243636605403776
0.29619519683116124
0.16696878318020764
0.10204472764469474
0.42423100897677896
1.668371325251441
1.701600023461928
1.428487952706087
1.336312099817772
0.8865211041898724
1.3816043687864428
0.8803721176903796
1.7679475320265334
1.2701695904372299
0.8192418822054888
1.1138352441764947
0.48195808927223344
0.3015874250697602
0.29414435474866085
0.45827767945586634
0.6625638412444472
1.0082820007824727
0.4128447054463805
1.228357035530592
0.6733682315191
0.9513734974486778
0.4910051242315318
0.6537253318513876
1.3525170856999966
0.697850761580996
1.8178172959233674
1.0457580484037496
1.1781928884500128
0.8440235493596788
0.6972663744037271
0.8563969545560737
0.87871170294416
0.7363443356526601
0.7576149364395846
3.0280122359566892
1.4297010202463973
0.8118198341172351
0.8645658353925503
0.7768765189026938
0.813266022074919
0.8123178196574323
1.4935572414063842
0.83802687409346
0.8123556625385581
0.8141500477545395
0.18966326082705173
0.13074676780051825
0.19755292908362346
0.11644453580407416
0.27535863765358165
0.060964302410916424
0.35094868276769076
0.23517833208668465
0.6088749924861773
0.22850548879430557
0.6306346465226452
0.4830988074609783
0.2623833484324132
0.6263538481013399
0.44369673883562355
0.684527213630421
0.5681496865690585
0.2810771887317286
1.115568584397903
0.4545634512244039
1.2139059925224536
0.470931491917232
0.8431505075675676
0.19318310997349716
0.1916809175046111
0.08494712320016118
0.7814985496435415
0.1426109433030477
0.4054822008445268
0.0715383154015554
0.39382108164576496
0.14210516424121408
0.2835904654951039
0.08956643423117824
1.6644854879142674
0.7942041304034398
0.9206501983339896
0.22009738776298268
0.46532880740753485
0.3062361197047046
0.2634412661405945
0.45404896107841014
0.3129123701103911
1.5926998770809433
2.1179598660714256
0.942168069962911
1.7474718458871643
2.081818979805087
0.5965026071564841
0.8051049481826832
1.817894648767406
0.9410534630533577
0.9758465328068754
1.8095388236110685
1.0049058970981122
0.3350369838141248
0.23882550679930123
0.36866162178464934
0.3652458811925164
0.3368859795366378
0.4781022843363533
0.41039633156811883
0.2852690071806594
0.41140304830502394
0.5419741161744316
1.2436519627538534
1.6176007968369037
1.8968757311249707
2.3212584719960763
2.274140201169768
2.661188227298668
2.796796512722012
1.9501897667354093
1.5859106282429267
2.2997332941040067
2.5178210561464076
99999
0.347577714564527
0.26758527422853773
0.1403709070140778
0.14485149691954688
0.33465111827955313
0.2216509243344773
0.2753501786674792
0.12228751890666066
0.4213556639546928
0.46818577216152985
0.22982744362491164
1.0324653927782108
0.14268945044609996
0.33154613888346274
0.518177301096474
0.45299244460102706
1.041776253477646
0.7466311515874395
0.20822361105758727
0.29000544713320026
0.5319064049114942
0.43592160387541606
0.8900074408310588
1.0518229495654878
0.7066170360693855
0.7604023761786968
0.6611525684698023
0.7538746921013032
0.8238238371764479
0.7779356588965114
0.2466753422773253
0.5072824884124787
0.6688914441786411
0.6689728337978798
0.7476664216826061
0.7036163537765076
0.5578399920131979
0.5752880097178531
0.6833362703333511
0.7119937764370162
0.8358965600589998
0.5974163148847617
0.5930077937343957
0.40604517685992947
0.63711264074083
0.5464093577294407
0.7585714983335606
0.9239152422928302
0.5910921193920408
0.6609517790763446
0.769882706594969
0.8092735543042295
0.8788363755070202
0.325271883424965
0.7573931476021598
0.6760326717847165
0.5284744924788063
0.65457877251834
0.5868995580502389
0.6024041262188472
0.5956262699333681
0.6848391964399325
0.6992859317465566
0.9557246676843337
0.836837418394967
0.3492146043665828
0.2422492926471108
0.8789273883835613
0.505225910996897
0.6568810681280869
0.5969759019170464
0.5925463731049699
0.6136498325043583
0.6391220776937637
0.551182641162515
1.310307465882664
0.6371036030347811
0.5962090946363373
0.4930469129599885
0.2161233302093179
0.40436925106832294
0.10805412266860659
0.6302255383953949
0.6882490990669033
0.6182761311302666
0.589977958508759
0.6017175957604286
0.6502335235072003
0.5966194378135797
0.7880251477844005
0.7413288233361595
0.34950625870233065
1.2232962816223583
0.7948948204102675
0.7171891334311835
0.6300593822997399
0.5992041067533516
0.3725191032324772
0.25647754392124567
0.22352799349833732
0.09857209500502108
0.06860487804355879
0.24019132245302408
0.28066060965423495
0.27708695818686374
0.16771169486739126
0.10972821869369512
0.2733262007474642
0.3663202342207977
0.7969857751331298
0.4912262080079934
0.9842121707276856
0.5580954377972577
0.7607949213958795
0.6486455522510601
0.6658890460423867
0.6837646057796581
0.5410558198988459
0.5174370387239778
0.6790306806845411
0.7413179278171949
0.7520951092159299
0.7846086843675654
0.47219103388035855
0.6661917405159707
0.31680053571587463
0.25547363278645596
0.10735374638839099
0.40038766117695984
0.3729209942361471
0.34493133882735183
0.43246496595464695
0.12308690348284837
0.14959509125443027
0.4700552412177155
0.5470933334199959
0.38525082977440583
0.37671649009292824
0.6896441472496077
0.39662424422274456
0.8865489958406223
0.8188708400690269
0.5301302020085813
0.7436334652551705
0.6451023206594707
0.6323124015466876
0.5346265083340174
0.32536485253569236
0.7499873626701912
0.8243939454119594
0.627869760118103
0.7639786208805894
0.30477576690891
0.35127761221287745
0.40976408530072544
0.13100632078813634
0.32610468351184274
0.21193862660850626
0.4221521184475426
0.5331211133327226
0.4172132504340435
0.41270073470077157
0.6673100408921594
0.23138374775677212
0.3260029858559312
0.5254131414755824
0.31482610041430265
0.731389277293929
0.5784619145176575
1.4494080765768296
0.5639255763500707
0.6221547561030232
0.6524765151414926
0.820892024011111
0.7120293702843457
0.8773829698871584
0.6930651390941474
0.7034518902248933
0.5914817029509614
0.6094766320821337
0.7373208523594922
0.29157706733288663
0.5751188878669398
0.35211065088464577
0.19407543531551494
0.26917662868289016
0.9914281775593728
0.5066954950837889
0.7097333198052005
0.5741444055429578
0.36685564057372844
0.6503495653240638
0.7217599061912656
0.724856469237558
0.4297433761379331
0.4453894188727843
0.713389367503983
0.4110168632447133
0.6325107385167057
0.9034495381988072
0.7683821285721953
1.8162879397218825
0.6887048913988849
0.8780381014108902
0.8399167695013781
0.6711217685171913
0.7380707453507589
1.1490072211353173
0.6600695131964078
0.6129786132734467
0.6589781017415944
0.5879069963751034
0.2679805322699951
0.9330533637895452
0.5433236896254549
0.3731294853320127
0.9959077764983791
0.6656971941294619
0.7285695988440093
0.7742942819718956
0.5410162524031846
0.6179731073407809
0.7227233935639942
0.7525032759720633
0.8065517866936383
0.39566761095268993
0.23370689966771338
0.6552769343112852
0.7193471471082137
0.8400885004698821
0.6391590606276124
0.7034663388479262
0.927813113976992
0.6699054291451023
0.7387328392492207
0.7123145909184302
0.6052348733988093
0.7000307594166526
0.6557252529836228
0.7949189764730308
0.5469956676243383
1.21273507639196
0.5966674053100105
0.30375136917991485
1.1018216862024093
0.7172545875754818
0.8460351079150439
0.7272869367872616
0.8444177636449788
0.7228534012089952
0.7567507746271871
0.762612625671562
0.7981504951087852
0.6050877624280692
0.26048890139248115
0.902031136581915
0.8887873976402378
0.7010193787621345
0.7109894468258854
0.7688287350517559
0.6437393621173649
0.7084915356085989
0.8115352786141069
0.7308371976533357
0.7441502577293989
0.6669587723186552
0.6789645940132265
0.6588450867197649
0.6520233981448373
0.7736804846619943
0.3180698871468746
0.6733751197284112
1.161431208404972
0.5821730447929211
0.8294404270036801
0.7723248189639342
0.7260149182621406
0.7228813751220939
0.8418554429491134
0.7787536387295647
0.7611674790981452
0.7918325352565868
0.22838409209398938
0.7418799321598184
0.6111057560201166
0.3002841053818439
0.8407952740154144
0.7961521470569182
0.882421363186099
0.73601485880897
0.9167812970820058
0.7171589374760531
0.6405920895445109
0.7649877911506641
0.8136068948415168
0.6098159294948059
0.6486011654604825
0.6948650123772603
0.622217993203884
0.7475998641933882
0.8572815790728396
0.9994665067982295
1.19538397122293
0.39833628931887205
0.8204385352323826
0.8984716955646905
0.6443802941125979
0.7710586127533998
0.7280930281036417
0.7286540726122736
0.7338348130068437
0.8320077010852205
0.7839951642974017
0.7808278383889482
0.22530336049172267
0.797973944268888
0.5740541415128246
0.26307005071039363
0.8121941450984993
1.0431172068447336
0.7935241027350934
0.8043463258028659
0.8515282235842189
0.6603715535397704
0.7414117875418119
0.9090743887291445
0.7811558364595087
0.5370319030707812
0.6537646682677699
0.604413620021133
0.7074760475748965
0.7667666118275478
0.8651019264425122
0.26851253196603647
0.7568142912925367
1.3002086522603111
0.723508329224315
0.6523252906134113
0.8161067742191964
0.6673336075756752
0.7581414300429612
0.8312137988373722
0.7903749142537091
0.8016649887138668
0.6371928629067937
0.1377849514307621
0.735442636228346
0.6977862542054274
0.33175986042101513
0.8540457391994374
0.7340658897158348
1.0836960817813674
0.7569654274059231
0.7380951306426112
0.6178518743368983
0.7275332492289482
0.6786268458371923
0.673968347364167
0.6660864943258087
0.6516631334045941
0.5293758729863762
0.7441262974852321
0.7124627018277686
0.6025985445516124
0.6892596125023002
0.6850096025521079
1.3427128029496047
0.3053272781145076
0.7478238202452743
1.0337551255005808
0.8624305017927779
0.818444750608926
0.9019721839587533
0.8545119200541071
0.614342148409604
0.8327627539754215
0.6123396771448385
0.5275414344892035
0.7853010079816994
0.7226798598597755
0.24432497436533118
0.8138039902201369
0.5769830313700317
0.7592849070148939
0.7351907126978884
0.7809895773879029
0.7101568364097234
0.9662830950813082
0.7041333857708144
0.6436779039015226
0.7047513448973153
0.8916481488238035
0.7003947551138417
0.6465687756812966
0.8612812776522528
0.7598823876783355
1.0366901558619257
0.6195849312038394
0.708814811862451
0.4879231400018618
0.708255509175774
0.47344501408437917
0.7430002084330217
0.332140433817346
0.7776097593253961
0.8194308078696086
0.925976367220772
0.9979440557668875
0.7407318543186362
0.7635722408633218
0.8140459677951567
0.5318194532746984
0.5285738704299153
0.9852503119274724
0.7996835496471444
0.6427557024977265
0.6845987656217374
0.6983467548902056
0.7387593971392769
0.8562230265238951
0.6039812945221064
0.6245544379477656
0.6345823751583027
0.5339831290403546
0.7964016012348196
0.3405921226886785
0.49212041584298455
0.8096745294882681
0.7419076723546226
0.44046523340032984
0.43952198930261926
0.2661073788042103
0.6334081529709386
0.79456055034647
3.726581374687125
1.0359950623811256
0.8410005129742081
0.7991533185111128
0.5896516230302014
0.7993397901468925
0.7695120202338568
0.7071546670150669
0.6541052169326285
0.8935458817979397
0.9910556228318858
0.7456504217286523
0.25276959835776797
0.7613287705888967
0.7284981625698447
0.6966604273165724
0.7364825864166328
0.7886876449915406
0.8851074009225455
0.7300760477076506
0.6068895408390464
0.6426485212089391
0.6410459069490465
0.5951468753959093
0.709002740002704
0.6956945163584887
0.6371844089051427
0.782084372926567
0.9272051555902144
0.2826907376834588
0.23879991511246595
0.36281247653454596
0.7705284026455602
0.8064063181671518
1.5855374313889885
0.9070698706264185
0.7573870287742853
0.8336917096736197
0.9178780216080623
0.6523440917798812
0.7717568864432921
0.9237258332825385
0.9063360966125551
0.7979370677320348
0.1794519919101312
0.7601098462757334
0.7382322332745895
0.8046575362269399
0.7804952953481874
0.6952145413032164
1.001975602261257
0.6009706529192227
0.6444946339233433
0.621649736168766
0.7272189952825883
0.6251608322427044
0.6397320479473633
0.6357848978104537
0.6119458679495168
0.9542793440505419
0.8450743308919706
0.7460659230526214
0.40732031343538566
0.7279463052317894
0.7542629268545769
1.3326202951409913
1.056822927067074
1.038691970166042
0.7980302777945858
0.8104247245161535
0.8934008434822036
0.8679159958712576
0.6578504254420572
0.8324460650279824
0.8070211012121957
0.820368688980211
0.8940300020135384
0.6573635650734658
0.8237248219731862
0.1983775028365893
0.19297748087719888
0.2158104412519627
0.5067196722835018
0.8233628494684685
0.7844374905191261
0.7020520604145345
1.0515886956572036
0.7139276880604728
0.6921182458214814
0.6099598033408564
0.6544847104733252
0.6371509777062367
0.5672517093604081
0.698070530234679
0.5691124978453191
0.6685790566613886
0.7675290262369945
0.9392634452719525
0.9012224366847869
0.8114956708218671
0.7144904546584759
1.745765035325455
1.1583180519115208
0.851925167437137
0.8313649244228379
0.7038531568600983
0.8521645273535116
0.7137124500766954
0.8181132098195792
0.6599057516150125
0.6980879774583412
0.8082979909671136
0.17883478403581557
0.221475110840716
0.39565669937075476
0.4354903020064279
0.6370055652369773
0.39136330029865907
0.3033850846041527
0.7962517463734243
0.7900475759466288
0.7011381287025799
0.6653648480934896
0.8245173856680117
0.7011722031579181
0.614693420327146
0.669192467737902
0.5178967578572861
0.6201230301649181
0.8556973918278763
0.8551275513325358
0.7961605313355857
0.7958775087686617
0.7813203711447695
0.1960274362190283
0.3889426317893104
1.6965139274031047
0.8569842506613469
0.7493198255244538
0.7567399339245949
0.7328101664054084
0.7885362487078325
0.6232149790849361
0.7072774969196469
0.7772632300530219
0.27618098631909965
0.2870117922581256
0.1844304214923837
0.6593333943743345
0.6552878612363581
0.62865681881912
0.5897665881131674
0.33172048993199765
0.4023223678244397
0.2823242523004283
0.43615262793324433
0.7240908188539658
0.7354182274007683
0.7008275651634486
0.6592635591991243
0.6078701350657056
0.7429581826394579
0.6990641026466058
0.7477127791784888
0.6619378612941376
0.6439157811234945
0.8404043080197999
0.8140271522674063
0.7423868151012825
0.861563079276653
0.7722296142451098
0.25445227004116155
0.22866868847248717
0.3743084002555428
1.583777239021123
1.1511854843412408
0.7298172842746036
0.7545922747399945
0.7430363393040601
0.7408607756287803
0.6725459460891974
0.8489512996108
0.7273432167009957
0.8583408982182672
0.47569369898399816
0.7580110186955805
0.7351139952800677
0.7619424705907424
0.735233004701103
0.5360923666859804
0.41224969365467345
0.7873231966051175
0.7225869110143268
0.4703627867811691
0.6238725840729455
0.6073303240818033
0.6790957060647618
0.776201661701853
0.6906014119608976
0.7356429725412513
0.8984726387849643
0.6037416895135478
0.7217194362091286
0.7948933743303928
0.8455072034243902
0.8173120060211897
0.8167236826244313
0.8295900438061073
0.20648274477267764
3.8238343189903135
1.0252229706323241
0.7321469984837892
0.7967466747744423
0.7391676350236082
0.8071491938937215
0.8508145430764584
0.8139573303324732
0.7425358972779632
0.6703549855075649
0.7470353249479281
0.7887379607798114
0.8010556649494969
0.8768224919922788
0.8162947641540864
0.7119845107548587
0.596510044050401
0.8814173246912826
0.714677467481576
0.2888605424654148
0.5438670454591937
0.6604952790904007
0.7566369185181818
0.6630673590155344
1.066980981967485
0.9555595358035213
0.5983368016299148
0.6557569677319129
0.881013004176582
0.7483465083635511
0.8162302751857193
0.8512708702087436
0.8395146204222912
0.80760246646071
0.8398365360767253
0.17762841204222163
2.167521575003731
1.6128353012966319
0.765112407933605
0.8250776836670282
0.7592833547400851
0.827594502021502
0.797298156092182
0.7592362489068393
0.8095559759797699
0.7155224745488165
0.7709014116234446
0.7751403187795521
0.7433764801302871
0.7894500930311029
0.8385571895175028
0.7211386188384974
0.8874265085541613
0.20095587789172775
0.6235408263314387
0.7787693423929732
0.4050882142572132
0.6573084539955488
0.8009894097960868
0.5083315703648106
0.7174441596821577
0.5604879774516902
0.660205166670399
0.7773997243111209
0.8335292659492385
0.8397396679703142
0.8765595202843753
0.7458146132411017
0.13903519782897797
1.8688267233769595
0.7887817130171868
0.8003885291322527
0.670096535517667
0.7087311590186675
0.8261171793957148
0.7509688706165237
0.7457315751274716
0.7431139364784584
0.7555712373629563
0.8540716376576877
0.7318750377586791
0.7752894721471222
0.7314784704013447
1.3700683848118798
0.24717067379248278
0.7040524599955787
0.7532853812665103
0.48625318459241
0.6049153120270058
0.5748325083582164
0.7024890723470215
0.6984256843168286
0.6648310513868327
0.6113389488342155
0.822427023149984
0.9455741048134528
0.8939461752613476
0.8253432086876173
0.75899140612565
4.5198786071404085
0.8617893515508402
0.8315525803538362
0.6917899510336863
0.5930866004682787
0.8251442224036744
0.7433058826208325
0.8791461365670599
0.7643072273817881
0.885000748268355
0.7431848025346975
0.7709567175652099
1.0107390722294343
0.7686090905619484
1.3754334114024924
0.16918288183938468
0.7019181837896666
0.7287365283568813
0.8155040716160711
0.7446914552209511
0.41472623176325585
0.7613993404139786
0.6957642437659897
0.693010906654313
1.052736521274515
0.9066100261385284
0.9067252585649076
2.363761204222526
0.9863288396633257
0.6907942382077488
0.9967158336569801
0.8088233103909067
0.9129375897893898
0.9004450764340094
1.0472108607249901
0.9451293939767071
0.7706594753577444
0.8941933389608412
1.070834814378705
0.7206980088133835
2.1090558592714785
0.2534578445378553
0.6674700311955459
0.605944138106091
0.7997709443440546
0.5493036766517307
0.634934447547213
0.751882183873553
0.6508950531928478
0.7640696375287716
0.5749557140067689
0.22412233983589896
1.016612838214577
0.8173799754139934
1.4875982754026331
1.4027090209240891
1.6462422314594758
1.9481681976790843
1.2016572159638588
1.043116093208254
0.8524939851172035
1.4473856047108749
0.7944714411793434
1.76618888453682
0.25914138145963383
0.5987339616030114
0.8017309339100511
0.5624461861880091
0.7389490914706129
0.7229621563924838
0.8021489057469481
0.5608003869794568
0.46580765017147663
0.4773554383897399
0.2409476219654382
1.222505904262346
1.1591352701555828
2.316200044479942
2.7004750750364335
2.5455734030101955
4.113864574006522
1.3609518216629577
1.6067136731080478
2.250386824929655
0.5865525965465221
0.7080419689377487
0.7052773317182743
0.8097727417602534
0.6865210446389209
0.7029675146077853
0.5691074198575568
0.6446289204589016
0.497060763935425
0.40987944067529897
0.19422133222596955
2.144744830265003
2.2793847087962353
1.460426896609273
4.417927112834925
0.43924949731513807
0.6163137303948489
0.687574743954043
0.7379677772296835
0.6605844434159784
0.6208097015768045
0.6462128808932475
0.5574479953036907
0.40760632287950166
1.6887552442168943
0.08038611056641232
0.05279065487692616
0.15517861751551087
0.30196394870026955
3.4249215501086017
2.876414111930068
3.8214584718282403
0.6650332470311685
0.610603402511476
0.7023038661071673
0.7683868840628373
0.8225208067018244
0.6762618753981436
0.6950163748706215
0.6794975505624362
0.5227502877293466
0.9676014693188345
0.08989454046644511
0.16937393630674744
0.4773497758598033
0.49714240071693
2.1477189470292677
3.5643534596256274
0.5483195174400741
0.7861029983023672
0.8240732210573946
0.6822848330956754
0.7609681874988323
1.0783834822743656
0.8528935136600521
0.9439071433047448
0.7987426895819494
0.8496152003626115
0.9770331504394715
0.12366031351070475
0.08521544043148513
0.2660828085919599
0.6216868630205868
0.5405836823232344
0.6315195336419249
0.8936324187751172
0.9508927843298322
0.6777192026731585
1.0665331539880398
1.0800172861077086
0.9339268746600353
0.8003218201824821
0.6789548453931242
0.17291677953631712
0.27107779642857494
0.7710590989643096
0.8183696698153944
0.8252664741529522
0.5416051703683089
0.7258663928386728
0.9218205069453029
0.8264867979293327
0.7659082236935891
0.39784460428704527
0.22432142425822554
0.8108875850603194
0.6934378030919405
0.954522074110406
0.8398059362119826
0.4239935241141482
0.8544454365513979
0.49966528800077936
0.5030901996162421
0.7813972891144397
0.91231586088181
0.3349480637965353
0.6368512769089935
0.46874513985506583
0.47384750638674095
0.9223797075170898
0.5566136318927565
0.7389075608446576
0.7143656397786368
0.5963994644264198
0.7251321088524517
0.7958179872067015
0.37224027099847184
0.2855864491870128
0.06405744615181398
0.6483550808247858
0.7093746538607758
0.5311511467544056
0.4406992143026229
0.7909992748985423
1.1354855798265109
0.31525546623688183
0.21185437499846607
0.0809807943417065
0.8906742722944764
0.8718366280672164
1.3256651110972446
1.4452394423639012
0.8783278565574054
0.6054346836161661
0.3977718271210642
0.11995533123802701
1.1940013837087533
1.6157367722689011
0.8588943054935626
0.9572899740078675
0.7700136108080565
0.6980712146403785
0.48805044856311686
0.09591653482851634
0.5918619869600947
0.3156316823747964
0.8370401184431552
0.7287481580452317
0.8401213640335866
0.67620338808615
0.7100545575231068
0.6662145436943898
0.587416733000213
0.07851049988460337
0.205880411763175
0.72469828423478
0.5364415135833938
0.8144509642235682
0.6419062223470245
0.5093444564504638
0.903522902586571
0.40652714782562144
0.16442656299083191
0.5840534117458326
0.5756347956974727
0.6015820042615886
1.0593633966243934
0.540027419323477
0.5174442135813587
0.2850032703028673
0.1186753108635304
0.7521810515666929
0.7048196482441889
0.8320909808980963
1.0630291888466252
0.3924387176688067
0.642869182735219
0.41417174595461087
0.16680058281195606
0.49842799008062677
0.7353671192695005
0.9672562895943455
0.3425474831685777
0.15538877505285234
0.16928110065161212
0.1782683123283883
0.13037147271478586
0.2421930966621065
0.3193668086880509
1.2615234879742792
0.6109273055184871
1.9906149241029707
0.7952265577868782
2.0615266664256637
0.6085738858023974
0.8225561409463132
1.0872103606827532
1.2961542296100355
1.4416240294259182
0.8416739679883309
2.858377572331503
2.380749367832751
1.021174277283588
2.616458236696303
1.3408364369423786
2.4290547606777797
1.0942507216561277
1.2744860582614057
0.9231983673180478
0.3263765067857371
0.6639037206127084
1.08883376960039
0.7400248610807759
0.19802778834948798
0.3011375595583772
0.2347782375399485
0.4894216016591387
0.6745811907989884
1.0327685554000934
1.0546978017353634
0.13812760028413776
0.2724198245881155
0.6306124303087446
0.26977926994674073
0.4529978477868054
0.6953621260580433
0.8364655788965574
0.6989158003327516
0.3679730161089664
0.4983023419690499
0.5722928873328892
0.5193407036283555
0.7632049738678838
0.7557149689904916
0.8334250234252614
0.4228845710623062
0.6894420515212136
0.19669716289488556
0.5908116321129018
0.7920258723478268
0.7419027064158658
0.448017211577777
0.37682088498638455
0.47957668715026697
0.7810276469112525
0.23156314600014832
0.21869110702166034
0.612674486325317
0.9654294766314615
0.8004423111175496
0.38435911769008024
0.3081768252218787
0.6102846616803327
0.7849961765509019
0.41213784617132904
0.9081750388584531
0.6926541408328136
0.2895963291097806
0.6379384725332209
0.7162289327752926
0.37029080911838863
0.4893997896473419
0.6723436049030294
0.34180089106906836
0.5381524364180247
0.7164854685035632
0.20299575542048326
0.2841178007262272
0.7687964110985707
0.49082338678700616
0.2778868353801804
0.09650824100895689
0.3915088993490398
0.969989415193056
0.41330943477412896
0.4070051452654632
0.242123601658635
0.36698420573626794
0.37060829100652704
0.5747949592371654
0.46707425487714443
0.3322422237501136
0.4310901877078947
1.174567940631414
0.9083070488060246
1.3507201191941631
0.4267182034004681
1.8764569662957753
0.6315667038851049
0.4074463142566767
2.401383857333094
0.6615090406773364
0.3625988916542454
1.20440705201932
0.7192229407394118
0.8628542645814533
1.1646413015342003
0.2940799703548052
0.9491846976860233
0.7447161308911537
1.346634938620857
2.1742745325319315
0.5606261888737293
0.5971428969426519
0.9163524121338842
0.9143785877854965
0.5374350961958129
2.4722938663332945
10.238806532224723
0.5889393899942066
0.33655312357428535
0.511450511756962
0.980924294341098
0.6599445820882969
1.2974765051494144
5.073709763050273
0.10281145847866155
0.3372093467793864
0.624287059768218
0.595250695371749
0.6753047133446819
1.117955490509546
1.0190934118127326
1.5778253790479633
2.9284503779238955
0.3037627164305942
0.12592792268494957
0.2707493601405004
0.6975048808708162
0.6853550710552436
0.8934258142853211
1.6638711599230265
1.342663294464349
0.90170210070634
1.6860332360992294
1.6708100310166276
0.4568088618840842
0.4838715966938641
0.5238286343428754
1.3756274388482064
9.918107363043877
3.304567528713411
0.8127442419455003
1.2034275240767527
2.502523306393107
0.750425190148245
0.3600099015535662
0.34210388543672293
0.6948094543803188
4.222774945601947
2.0647296054325515
0.7106375627871431
1.2952540703779067
1.769637149176574
0.904208917329192
1.0680684794505686
0.6011286310382203
0.34320615830401124
0.9452083656617267
1.553950306206814
1.1262735249219373
1.18717989625105
0.4892119004891613
0.7243418926267517
0.10742745113543349
0.36471915756102496
0.5909282120641184
1.153243871755086
2.7809904038711752
14.71605233141995
0.7763347472876257
1.3163063326848274
0.2217851751626698
0.7688678437137308
0.09765615689238791
4.659352393508407
0.2758453580732114
0.3180119318094121
0.32029121881656997
1.1528303873077392
0.7642406600506646
1.7977520599999683
0.5622657004535974
0.1215779795549228
0.6430990686570556
0.10279062850850396
0.7135777204951119
0.0902658238599098
0.3554518321911276
1.3882051240307602
0.6564570944684237
0.62052292484755
0.2838327141470055
1.7869572317415858
0.11535557324630707
6.060050048597422
1.3086731198483619
0.22481710909966146
0.6007778600401207
0.8342541667344929
2.753856705996145
0.6896292587813192
4.102952834228008
6.846396231638712
0.9155569625177119
0.3079806616028545
1.8924911647444922
0.12149344284531895
4.3799973475834735
1.0261898279582529
0.08512341201475616
0.5914830380042285
1.0343153740276723
1.2521954079030257
0.5546400711031182
0.9460991571428504
0.6236174986506491
0.20946637726960796
0.20977962478480708
2.5480277971535696
0.3983620715538068
0.17345667511129614
0.11799061214793971
0.8815683539116096
0.8491192728243412
0.8466213152788733
0.7360705129555959
1.2137374745885834
0.49063406505753493
0.14788338722140001
2.018354498721737
0.40208599799798656
0.2555196644288075
0.4523497822585722
0.5498549707758953
0.7883367536209188
0.7515911219010313
0.31162020493395265
1.2355278003614318
0.4307987830869431
0.48735471441739636
0.5860747110980021
0.48293538602909725
0.3537007686680502
0.1905446547732833
1.2790806656825187
0.7602595881752591
0.1953325114371541
0.8159846178987145
0.8296673252142054
1.2393810427862995
0.8111054398042663
0.8214513897092592
0.884888205579403
0.852022602957071
0.820351709351939
0.8369487681894605
0.7925203951720805
0.8109941234609607
0.8485202997848764
1.2977852825543785
0.8082449840469375
0.8301488063755165
0.8682114195268246
0.8437547387710334
0.9232916770775899
0.8094706108610693
0.8996765337823509
1.3706521703344252
1.156756171532375
0.8691976163326799
0.8333402903945717
0.7840521481131475
0.883383454765089
0.9076536079245019
0.8346613199882369
0.9430202300892895
0.9390784819133406
0.9937572302199073
0.6315685286130087
0.48988993280146287
0.7548982121675455
0.8267133077462653
0.8701176260897333
0.9545344078613104
0.8876584021692219
0.7848650643410924
0.7623412566826008
0.7911888843813929
0.7233659651247767
0.7188185446546447
0.5947245707832096
1.0267341137641957
0.8121569040671832
0.8544446737691737
0.8411767793470566
1.23815839444038
0.9588581171796242
0.6314448858487208
0.6128518672825459
1.037390875792371
0.7391588126868951
0.524438934688728
0.6952113533196635
0.5272675134921901
0.39022712532595116
0.8395856314170471
0.748545474155957
0.8577433154891687
0.9797322875892934
1.824126206611218
0.9635171059558858
0.679811598795892
0.5951773556947421
0.618667359007382
0.8275095981314761
0.6848460876599383
0.5716151655309999
0.764019726995825
0.3761803022760461
0.7120461038413133
0.4983834135345401
0.9481888845901001
0.7120976600733269
0.873925157907047
1.0529628767133268
1.0772035189731757
0.816805910914598
1.3039232905197802
0.6888926402720382
0.6565913612647727
0.36497668234416936
0.6213089206349334
0.5890782952164545
0.9881914291459521
0.6800240201107118
0.2911188764924007
0.6896748453459665
0.5134414063582572
0.7649294644266463
1.0208158540947123
1.7913940449314383
0.8394816729000238
1.6778227712193445
0.6120913296704552
0.5847520055515667
0.4124736706037708
0.7161045694844723
0.94063114130389
0.6389981154984269
0.5537880080728302
0.44595106116818556
0.9297800862597263
1.6579842579013067
2.366897169454628
0.891045329669207
0.9704931836242883
0.9762645581163558
0.8309051080612814
0.7943661843290521
0.4888321916968009
1.2090887291854855
0.8575968894268328
0.5983895201128377
0.6377115659859927
0.8757918032736093
0.8169264645248382
0.6234802935649348
0.9874381728082228
0.5422175120409554
0.533397428655702
0.6636381118119686
0.7064268212460083
0.474099641929058
0.4029037627147849
0.6710075509252645
0.6796850025182913
0.7773790018117634
0.7387051502766313
1.49378130055247
0.5600670975947842
0.5680609803064808
0.5288830547116605
0.6784730665935264
0.8426147858259874
0.6927669008504854
0.9425342370559385
0.9179085648802382
1.6851507997433366
0.40903700514149743
0.5910175491329835
0.5687093147486406
0.8968950291859208
0.7508299629241698
0.8062092508859929
0.8199335785647797
0.660822598653784
0.5838162635189126
0.47770111680827526
0.6429602175101434
0.6264466076312787
0.6718964232323763
0.7009371962345804
0.5719877991251926
0.7923928697745599
0.864759465481508
0.3202746106628976
0.717044698444396
0.6948376711062816
0.6241711423171317
0.6863503204816304
0.6841209426290444
0.661379368987813
0.6623424451214439
0.673975952840167
1.134776330204869
0.5620675464782492
0.8092169923037675
0.881847076677438
0.5533694313609633
0.7229540692646491
0.649941578527541
0.6496952251372707
1.1652593822769677
0.6153450895102062
0.48384736751615964
0.7418528272220705
0.6738454962927648
0.835922290595829
0.6949199953257035
0.7899270215614368
0.6372510173199352
0.6877505121119003
0.9066778782316542
0.5736513494262491
0.7404788997182885
0.7381497939424315
0.8318778724063759
0.5915796551226316
0.6642994307675986
0.5757220182388658
0.7294808327756644
0.800212504191722
0.857470216666871
0.7443402812451907
0.8472802286580622
0.7287143344936511
0.6237257911968968
0.6961331901902889
0.738695076322226
0.6474664055754851
0.31531940430977656
1.0043157002288143
0.8786473285514557
0.8560129062812927
0.7754207080025018
0.8040431143073183
0.702829691852434
0.6720296517570757
0.7759261552973352
0.6972408027058096
0.6551565111570111
0.38794224862076515
0.6853374124517662
0.5987574351805535
0.9430511532764635
0.7578270908029218
0.7899049924340378
0.655783878525532
0.5140670540100158
0.9134609691697906
0.7207291443392637
0.4062294606394451
0.535849985489241
0.6292003355046772
0.3550204647015529
0.6954587653485937
0.41519346773109866
0.6818065457885806
1.009250674190748
0.6103378004686268
0.6507254105879253
0.6611329098279037
0.7422343667584258
0.47656730111311846
0.41673721083807025
0.7977383915636919
0.6426563475739626
0.3647569937435412
0.12590712400695103
0.9309736991346054
0.4028468749784065
0.7302134656602162
0.7557621292974802
0.7795832243836134
0.7409685486108832
0.4373028528080466
0.9802061100777005
2.0230012204718797
1.2261555922519565
0.6728333758481405
0.3897984688479318
0.18208569369916466
0.792113501673387
0.7473645467209765
0.23809544532582375
0.9306216228863853
0.6548767668702182
0.7989073513360123
0.6622989251081559
0.5379705038391812
0.6859745193395617
1.2674160350694954
1.2352522629570084
1.134205059350822
1.425669760388844
1.5458602306545535
0.7212603978559552
0.8631876606173643
0.6041971735669162
0.789172459009748
0.5678522015763883
0.7308667668293568
0.7040345297839847
0.31388454698457924
0.6506912662859777
0.5556432447848362
0.6996827995420302
0.6316090140181405
0.758262670932906
0.9184065671135301
0.8436450806257416
0.8218017749837215
1.162747727362104
1.4236139362029154
0.7834549638834799
0.6443760031494452
0.5759988624132233
0.5294804859383905
0.6071879675878298
0.2633549566798509
0.6524844988046997
0.6547729549130918
0.6083385820540559
0.6824946179548834
0.5532096081002948
0.7317090878946947
1.0541570726882596
0.7899415998415094
0.8182901854699194
0.9136453695802331
0.8490107699600572
0.8786816041098752
0.8428023310285865
0.8487873383592247
0.8132904166910089
0.655704662085838
0.7760116082979637
0.4221591446078863
0.6441437539596239
0.3172918232848085
0.6340543569329657
0.59974005955847
0.5765617075201372
0.7344981252464103
0.5668119254229357
0.7633033849699684
0.8304385084312612
0.8788377589815305
0.8840892430481776
0.8468598423115259
0.9811143052353388
0.7485464416961898
0.8576705630781607
1.1854547929806345
0.8089021878707056
0.735981891967056
0.7299229233140118
0.8038591444372739
0.7669140260067158
0.8264222450947811
0.5105233051271937
0.6940545025709395
0.6396206885320133
0.6570557248851846
0.646035308082634
0.8139665872355868
0.8046522686850878
0.7291005810947175
0.6358548532992553
0.6916937852611741
0.9622370412347758
1.048401379504756
0.8546285411655247
0.7184696323320529
0.9153877369066317
1.0631918993841876
0.7588775674455159
0.8610114444301974
0.7285266936071014
0.842823426406237
0.8630326177694633
0.7563577014523459
0.6750611638422346
0.6533591086667107
0.6438098644750551
0.6354117175860187
0.8489075761405761
0.6874344204652203
0.7458262355696511
0.7370661899266936
0.6420534916390476
0.6130689225584134
0.703971026092277
0.879379051389948
1.0467209343158683
0.7496792996725122
0.8230262634544333
0.8874032359840137
0.8239400780526184
0.7670612081271747
0.9951247234856138
0.9320728446779684
0.8875758667502538
0.7164226640016805
0.8423154694003008
0.8664400301269668
0.8386108419465507
0.5832825590508627
1.2578590166591583
1.0953544173500451
0.7634010440225687
0.8900990293541734
0.7730912168983114
0.7453045126751061
0.7249511591778859
0.7633816836042762
0.6054961425668504
0.7535999489875136
0.5066131224054886
1.199118519206046
0.6503906270398647
0.8171221431396977
0.8469587494105772
0.7865544107256875
0.7449191562137429
0.5573482857253876
0.6768150861107172
0.8228391032462392
0.8447697497894332
0.8009212963955319
0.7580632471532562
0.8384111447279066
0.7752401945539205
0.8659942526351438
1.587853483951138
0.7098288585532411
0.8573638396536277
1.0288996052028805
0.6401187549197036
0.9056847958567158
0.656761778404513
0.5181432571582693
0.7009991575167724
0.716139544249662
0.5076445146373966
0.8123293572883513
0.8269436357959217
0.8320395380844035
0.8315245271450116
0.7698813854529001
0.7990382983207925
0.8486098775175158
0.6964086609447555
0.6018110429690874
0.8497110198655875
0.8075640174750568
0.7111899956599874
0.8531936776108894
0.7820083927907855
0.6709739823012811
0.9986029080427732
0.8132396002397255
0.4807947633538835
1.1457482186187586
0.6077229534030687
0.6451331615552292
0.6612673386906498
0.6271815124114409
0.5836403011678549
0.6350605561708373
0.5881682469800358
0.6860924885192454
0.4795731222266237
0.7366749782719053
0.7401681615321299
0.8375902615689709
0.8387770798237881
0.7846007082350138
0.8242191802911346
0.8024400303003467
0.799451573670627
0.5585828758370939
0.7515641176837643
0.8419016844842728
0.8895974393100807
0.7102108659587701
0.8078404650092615
0.8357629756430159
0.7321096925985846
0.4596026365032542
0.5886979619341314
0.5454019817677896
0.5440889357525206
0.4984654313082944
0.5590863282614762
0.7207012284368195
0.651283440802347
0.4568997483292797
0.992775836897718
0.5273810452635082
0.7452515219438386
0.7539652610899314
0.8036504819240118
0.8347806216473449
0.8423513139380903
0.8496379761857827
0.815725186290049
0.3847563842728934
0.8384092580682484
0.8593930233308847
0.812033081691133
0.7511928628391233
0.8216689427246752
0.8686999437922908
1.1051762944806438
0.6188189909281256
0.4859946360186223
0.54721369719399
0.4287945951298123
0.5241083051016661
0.4233897050751778
0.8777993312194251
0.8169256436298872
0.6171620297346284
0.8150282005148861
0.8159279705074147
0.8017246367015592
0.7909898520369153
0.8617452174297676
0.839189941194985
0.8357648979923143
0.8538911669021247
0.6618645539240744
0.7261266730343484
0.8018770193653458
0.9136513486051433
0.8870327693889795
0.8416420804943777
0.8388717487628707
0.7897225858701223
1.4262238704924772
1.0331626468746313
0.3063614954837212
0.655531104462551
0.6599291121126343
0.5193531242553466
0.5613131316717703
0.7504023709529928
0.9621194082550896
0.8629093584756933
0.8333431518685133
0.9312783231644824
0.8381501596178546
0.861048922113547
0.8146572075513604
0.8180258486165777
0.43195969536997136
0.5807269343085874
0.776502550609883
0.7748612002155053
0.8695529839121168
0.8382846125966072
0.8572423884619723
0.6072007904097817
0.24955794623037614
0.48614234835510284
1.276527849094231
0.717797174387508
0.7642355326985533
0.8112216262986889
0.8060943902350095
0.8687877272241211
0.7239957722908033
0.8334304726784388
0.7867056464844467
0.9175084294250748
0.6147096407005654
0.628814505055159
0.7193170977593897
0.7577027171156878
0.8165614912165627
0.8400931367068767
0.7436863496399683
1.466889873203689
0.7640415761793155
0.8087563896633982
0.7867789553189547
0.8414660244983233
0.8750993460115005
0.7822685020017264
0.8440960431322185
0.8668294354376606
0.860343636976182
0.85082165908883
0.854883146416845
0.7385002489612018
0.6707440070424
0.7321504886551327
0.5719901884894729
0.8501377104044248
0.9196687713405522
0.7785101910829282
0.8269023743816223
0.9208081804605613
0.9052777415591254
0.8369148834712469
0.8391281602503582
0.8001901221800908
0.8416346842352816
0.8294363529602219
0.7991097145460885
0.9285391338662928
0.843850240406614
0.5606649988052119
0.8238156999837571
0.813734895324507
0.42467430010083335
0.7971823333416828
0.841300940322238
0.8548124706285966
1.0059524828824304
0.34919077813178356
0.4726971772989389
0.6647617715794041
0.9201800324778517
0.8378559577711426
0.8494446065110728
0.8356631294132527
0.8251835058950576
0.8411752102764627
0.8296368179643782
0.8444886664082507
0.9072398508776314
0.9190403254058469
0.8360190097326149
0.47933349181538837
0.3358917845524666
1.4612439560932167
0.8148476251688287
0.8972574903386373
0.8891218163837513
1.1728539186394131
0.6983952485139712
0.49605535334121453
0.8917217983868561
0.6527968287768984
0.8665074168188979
0.9227528572266037
0.8280027575200822
0.8621432509892227
0.9836139682590979
0.9149482248218467
0.859756013000186
0.8230198413667769
0.9471968219230568
2.3203140943054095
0.8630436414383423
0.7272611992646458
0.780785771989158
0.7496104227815423
0.8635557464363854
0.5234440385465056
0.8822463286192236
1.1642375684759751
0.8485469995696512
0.8429886949712249
0.8375125324948804
0.7999569669706801
1.2628588430337802
0.7270031839854162
0.887554642110249
0.8720297750424041
2.0106945160037237
0.8459872593256397
0.767040045708112
0.8384156055428222
0.9415255406971652
1.0891983813369466
0.5529318387724522
0.45238731700586177
0.444167409051775
1.7944863530156965
1.2839376670792548
0.8750334188194535
0.8472328123791063
0.8774462878872573
1.214380339886639
1.2242508324493186
0.9545288818157153
0.9252390437867773
2.198998430463957
0.8318330693192273
0.7265474050625418
0.8588498202186842
1.0678439320536748
0.9323627777799485
0.7589351780387847
0.7569214904854153
0.6498932596803074
0.38014590137443965
1.7880862640814454
1.7402465768321358
0.9360443724635045
0.8470562301302275
0.8609190892059495
0.8071713240313341
1.2826699097563958
1.432366471251158
0.7701869774936527
0.7099847178458769
0.8077932949676019
0.8282938056526348
0.6168730714022315
0.7982316770658622
0.6826742783276682
0.6147639487879926
0.7509135360786833
0.5789527814391379
0.6230615898231593
0.8462703635258336
2.3760529931335554
0.5229534813833074
0.8402510200727317
0.8448585848031493
0.852766928101669
3.9375696653693066
0.8930830554489511
1.0294904368292406
0.9572162655035354
0.8023013350016985
0.8815106874498945
0.9202393272865488
1.2223201993229782
0.6438027747632805
0.701836207550531
0.6646729834947789
0.893859175796983
0.6838016588788388
0.8445383314318057
0.7606311870044784
2.0025975110274117
1.136939269768928
0.5681550430385602
1.738842339496513
0.868534256821689
0.8141766711284419
0.8446053351297351
4.493444327414297
1.6479448380869692
3.302183357228536
1.8478800782287745
0.8616038657478575
0.8041164384678556
0.7771298134272616
1.3674956599591719
0.5114161578236963
0.2896502440626794
0.9523806511190652
0.7371109822731685
0.8050250671945494
0.6529495557805323
0.8495913420186549
0.9000501494312539
0.8078747032279963
0.27420600979286325
0.15814699463740495
1.2044257194862062
1.6527397039846834
0.9633432206471977
0.6702917090452797
0.8119586094756079
0.8218101973878652
0.8423446622219778
4.783737880129952
2.1709556198286366
1.3155004205885485
0.8205217999016294
0.7894455115046959
0.7038007107746642
0.6301630522490776
1.2478305139735921
0.2864104128400088
0.7028032422966314
1.1549889168004701
0.8175424203802566
0.5530884931960309
1.1811895348152188
1.0470486738398421
0.6401505611755804
0.29671242393227537
0.14153495638470337
0.31192049068756095
0.901088058337381
1.2552559776673957
0.6791015320075661
0.858390407041142
0.8449571572047602
0.81752013255868
0.8716582315182445
0.6646033980428319
0.7292430978117341
0.8569527171489466
1.1509085006863422
0.35357317386705805
0.6140664827236872
0.7560597967295816
0.6857260586772876
0.5523728708893035
0.8341820150282343
0.5991607622627725
0.7506526485613491
0.570349961142563
0.7948473884192702
0.3512576865493996
0.21702534192964998
0.3751331613648822
0.21153493762232578
1.6196048289799625
0.8870760982708706
0.7992321867341758
1.335756316615202
0.9337137772282897
0.6906864699276304
0.8960837790708512
0.8449798232222399
0.8851962524777819
3.7132230969166704
0.7778811181933245
0.8758448194704134
0.770573823740005
0.6772463007019867
0.9134194044621309
0.3915581466458175
0.9151622510470799
0.5709977755961674
0.5576557617078658
0.5109710893594575
0.9987290647393446
1.3195619928261493
0.5134570251268293
1.1276712662621813
0.9753693120795085
1.1959726302707352
0.3455504952575106
0.20947074706822688
0.13766270504508232
0.9594255264975098
0.23397487505108744
0.1457447908965742
1.8350490565945698
1.723924265649922
1.657582309327819
1.1040414125244418
0.8052142525724599
0.6420835167589717
1.0105814624122944
0.872562044557863
0.893198175285823
0.9020980580962128
0.8444770221570097
0.8926743256067811
1.2691659277462166
0.781369386283214
0.7934584387670149
0.8966473889698635
0.662557552754012
0.7852146847452821
0.6876109832400434
0.9525308355082298
1.2416212372714182
0.6968889199458413
0.7931684780532164
1.1503858420905657
0.5494945194938843
1.360641792117569
0.4820453741813748
1.679129497703456
0.6650721832960363
0.962607466129711
0.7757583027955021
0.9404943317294362
0.45791201366031714
0.3917940966746627
0.17015153922273507
1.0907276229116993
0.9002170006189363
0.15585893391746228
0.3148708299576533
0.27211797163949764
1.7176154200616207
1.4338622462014243
1.010029750012294
1.4983803930631614
0.8524420633006589
1.121049913339421
0.6712872608177098
0.899854513302017
0.8408181698377871
0.8629928667213159
0.83600928846733
0.8039557429363022
0.8850986932501174
3.1671788866919575
0.8599326415773464
0.7748737647531363
0.7687006117205671
0.7433924243799475
0.6973105852331989
0.9150167549222696
1.2140460259753358
0.8816804861642571
1.4546208365659468
1.349237400658846
0.6047127156280828
1.3630089569622772
0.5448000999982802
1.901441159680425
0.7750476756539396
0.7090439375488163
0.5449630938226768
0.6605983356626877
0.8115796277445152
0.41103850744736165
0.22029654720493283
0.3530941732511206
0.26480415549367897
1.0980223080511853
0.9535953072264425
0.19377540098555823
0.33087615323941383
0.5764953554287033
0.5807396107129413
0.0817139399530263
0.33048090060018787
1.184516975088596
0.9560637017660906
0.8681167476627667
0.8370085519272803
0.8770547844297517
0.8714630519077041
0.8336116703680775
0.7902245939099984
0.7831957466332727
0.775132248106069
0.8616215844895472
1.3368694161553991
0.6391131483715163
0.6099450121014866
0.9695121232275157
1.1796380782687677
0.6906854588990397
0.8296654030587995
0.9530679942184941
0.6325639807420528
0.9223412252712517
0.9034256047956153
0.1410937249752393
0.43734137879574075
0.39037228844063476
0.9895634336209882
0.9614022648307518
0.8743699815689723
0.5560677005823851
0.5418289691389165
0.5330099949810033
0.5435974529331951
0.49836663134811937
1.2003786410548196
0.9569448485895025
2.1198860951067195
1.0180938811666194
0.9592654112154695
0.8730141023243122
0.6223297107492443
0.7889226254453795
0.8271722105339466
0.8289760138747436
1.0672222552046409
0.5674171216340856
0.5348744860121027
0.6835887695556109
0.6065983194954596
0.71259771493878
1.0054682778460744
0.6307327552490619
0.7681197553715041
0.6453173045928889
0.6023022123717919
1.065633758431959
0.27633090051571946
0.23584554563006505
0.8012242841724875
0.7640130504397568
0.5364053733892165
0.8336457205178969
0.8265646500259025
0.8139895488524458
0.7740998028483962
0.5071478227072203
0.6700757007901039
0.5583225024812573
0.41126018248214485
0.34663030755554325
0.8568204272360248
0.6406685992720544
1.235614805123017
1.0811840506106272
0.9702907642313844
0.8374317561358657
0.834726320859752
1.3233322502939289
0.8968955777269095
0.8282786257673762
0.8138847767459604
0.8981569082340163
0.6501394742445561
0.7731980458717307
0.5902332194904903
0.6083486739200084
0.7463029322336545
0.81893027794169
0.7330902850468574
0.7203440948752989
0.7541351474717733
0.7177374597781437
0.7640145085948102
0.7213828160251017
0.5511210109551139
0.6363957490551925
0.7645294648959101
0.7804754984172467
0.7278445168643314
0.7418560982688057
0.6762226615083706
0.4182391355570914
0.6743996213150972
0.5232794100366575
0.7769180781958538
0.83851970686763
1.128988189798578
0.9283322430752612
0.7701625707072804
0.845308867312756
0.785875763647609
0.6411275830629672
0.7941363355479482
0.7717447408425703
0.7668266391772675
0.6916630036587443
0.6536001860852639
0.6381539111619969
0.7570282662081297
0.687119309265737
0.7537432614738426
0.7389102885015577
0.7483351607674358
0.5600352372810055
0.5531128543291964
0.4607441654668674
0.5612447272413068
0.6690878392138666
0.6541678074982331
0.7186185845921226
0.792986747230738
0.7062685126838181
0.649935608721199
0.8048321386143029
0.8184554635525257
0.9442089081424236
1.747572490942093
1.4490460768047135
1.0298188439913896
0.8415396342411491
0.9622500414432049
0.8393330332348296
0.6430917519612188
0.7830207251006
0.7807290433247501
0.6708902420808408
0.7006928305914107
0.6698959512577469
0.623800307169322
0.657076995852949
0.7071696670266192
0.7496508952206727
0.7748022216028229
0.7078552828846099
0.8169941447217651
0.6201727429040664
0.5996976595277774
0.46327392311987353
0.8603672594552926
0.6075082792115164
0.6557508363647554
0.647228401863439
0.6909851399353091
0.6908405628704846
0.819536742812726
0.31757655123580997
0.6239102739497571
0.8698458019431985
0.47966662874864846
0.853218847010436
0.8088654160864849
1.0635314445087716
1.0020510170529675
1.53000481122834
1.0968995249294091
0.9039080508362217
0.781440503332534
0.8553957153450341
0.8183316808538759
0.7209118756458599
0.7617645977391975
0.6941882486085308
0.6578371450339852
0.6295672895862486
0.673705847830916
0.6362656385941106
0.570283550815309
0.8800928077223831
0.7972444035527202
0.6258276535760536
0.6150952381871098
0.652225564585455
0.798332922570526
0.8300274766080543
0.6705040210873879
0.73200658701189
0.6222779120824368
0.6723206575817864
0.7204526747520098
0.7048626883658624
0.6533678705030344
0.6573128376132238
0.3976150586407608
0.5074804579084432
0.7698218960298661
0.8090860617026185
0.4858285545090807
0.8568071366461322
0.7521927607316692
1.1923207442159647
0.9041419385639067
0.8530850988350247
1.8871990855781178
0.8619060257495393
0.766714543494357
0.9453245108021374
0.8469414269769926
0.5165238860717136
0.8274319662174761
0.8205882515933764
0.7504385077534799
0.6621811060358099
0.6694434852804599
0.643973960010037
0.6312682583182002
0.6664708451149178
0.4889371337681331
0.6074420340592183
0.790339732943913
0.7930446828908679
0.6971847355347598
0.6258854423842588
0.9389977000094383
0.6536441297703156
0.7028421690602843
0.7032258286418461
0.7052302192984219
0.752647283596866
0.8703860383009411
0.807750233503865
0.8423741089983089
0.7544400236754122
0.6526328458388345
0.5515617683687234
0.5672821417246021
0.7597746935150662
0.57572703106079
0.8283104489006236
0.6888390732124348
2.0686552237604388
0.8511627804557869
0.9692939972865005
0.9253315110010841
1.831807384300552
1.0162557320044474
0.8608397795156443
0.7701182437908833
0.8903077544713505
1.0293682667064759
0.991140278873986
0.7382432935282757
0.736785917570319
0.7437807270138471
0.5574232655010203
0.6283795527887938
0.6346679237237678
0.6015281870828731
0.6205412303587554
0.6147170942091814
0.6080852379360264
0.8802889265951457
0.9389996707960889
0.8566335702167703
0.6344147527728526
0.8921856616949304
0.6894812480796072
0.9016570393333779
0.7241760473962752
0.8511828900925734
0.7098159046654836
0.8287460596234396
0.802640679427128
0.7385536956825511
0.7781395281855097
0.7043061096548383
0.747069637038479
1.035947799554985
0.5341282511871169
0.6089539256465374
0.7042383915903364
1.1403437525502071
0.4062678388741574
1.1180833963541434
1.3993700219302363
0.8740233611453293
0.7965041019105549
0.8509881240620303
0.9967361193028926
1.6163447063863559
1.160807295018166
0.892058244265402
1.048035692976242
0.9524849246412378
1.4255550161141906
0.8406492422939572
0.8972197773818139
0.8812012107125733
0.7286456521514678
1.027203830938611
0.6371334487846749
0.5854141586696081
0.6061628066991004
0.6315240478172478
0.5676339064753864
0.6010353768083105
0.6424579494543232
0.6255938139127265
0.8613655151096151
0.892412982683553
0.7432879515362935
0.620968911825469
0.6874306425508038
0.676020902517223
1.1788325771963408
0.6948348154993009
0.7731520865276221
0.694985836279
0.6151386757677327
0.6805086117045367
0.8972383699581283
0.5568597693259824
0.6845822068109968
0.71003619725669
0.32636098019412163
0.4941957663988856
0.4451029921814685
0.4672101143468775
1.2253270570833499
1.2058073275636354
1.024909255131114
0.8459096302600219
0.8775703033032135
0.8554483684864592
0.8341272394591199
1.075970942506319
0.7540880299486709
0.9948770628801056
0.8708173714556953
2.018466174931472
0.7703144840200518
0.914327266675141
0.7138510827792403
0.6245830554617917
0.6735297007182792
0.8968134419012647
0.8537690363990164
0.4633584895012751
0.6293185545488085
0.5973569345135271
0.45978957084357275
0.6236344982759979
0.5665123225748525
0.8386457574268236
0.6230756327828855
0.570573718628057
0.9201088410186072
0.811259881255554
0.9742115719057737
1.188840390506074
0.8186222340055128
0.7825126897910696
0.6936647449523735
0.7433976318960284
0.7557208684828036
0.7508456598897774
0.5303389273476601
0.7168994249134334
0.7054783150051751
0.6944360369164176
0.2501054623814476
0.5114623973525884
0.42730042369692056
0.29005850084260465
1.385557321906374
0.8566517739748168
0.8361523414934229
0.892593021432028
0.9718465607512159
0.9976253379065638
0.8230118692306434
1.0396613792590894
0.4283041111962318
0.9550450398047091
0.7452474252349517
0.6161525308062319
0.6847607709791211
0.6993603147925774
0.5827645597700074
0.8911390459955872
1.0263378010860265
0.7964260762603205
0.3188503946518405
0.3978037930711161
0.6199485606668539
0.6793005207529983
0.5654485137597565
0.678549425690477
0.7003937196965215
0.726425506958002
0.9230133062489996
0.8056671432758077
0.6794283131472316
0.8752121784374328
0.7658938276094456
0.5571491132195491
0.4829607015922974
0.8016834372019108
0.6174744441057207
0.6173449916007708
0.6593198223579522
0.6182353863780681
0.7112307351199812
0.8097652519618124
0.668695940745853
0.26794333659900793
1.548111629710822
1.2940837288114655
1.016703578425787
0.9534788303897157
0.8779184449064021
0.8364575931859285
0.60539066266263
0.832524577732985
0.9114041345515699
0.7196815037557938
1.0153261512648983
0.7614240399905409
0.8012352026500696
0.7817217306948885
0.7715742319650571
0.62877195922995
0.804523978589403
0.7744595366388098
0.9381919622517126
0.5908077292495805
0.5424543614333169
0.7465280237920612
0.611321284419106
0.5807665902872899
0.3375771102791015
0.5034724857714536
0.6453619910274674
0.4323061313396823
0.8313073941725605
0.6333540075479933
0.8389930815265773
0.6786251205147806
0.7365622458210577
0.6546989731357193
0.5278557205378952
0.4712973741367868
0.6232562730192963
0.800290155244117
0.6495778398881646
0.6550146523704146
0.5519739517293824
0.6222924540982498
0.6511549938992732
0.36623751840715285
0.3177314754150629
1.6039563550036753
0.9965278775664812
0.963595863633111
1.0356895620015734
0.9215549265161511
0.8129040803209676
0.8086580056010493
0.8191115447144405
0.9036440562003886
0.8070121566771357
0.964087326735334
0.8234580544789107
1.1060940804411397
1.0593867789510305
0.7514641639629736
1.1863551056224113
1.0965633546133016
0.727934035354917
0.8508410684454406
0.7371886099137285
0.8184707036966322
0.6987781350184398
0.44861284647741717
0.5053460624190614
0.546630453302914
0.505898861827392
0.5678429459946941
0.6945585905585125
0.7450878387350445
0.7061194023818644
0.5099318969107131
0.9326165856711909
0.5136810525635095
1.3856559366275225
0.659237914974756
0.5967233331817363
0.739526741109689
0.7429335361092962
0.7748782735326073
0.6589863188576133
0.670384462439763
0.45846920654045964
0.6141447803375453
0.921258333534208
0.629753791676484
0.19789278009604713
1.4041425384384716
0.9217624092405666
0.9218869161400283
0.8877888447033518
0.8348512359051217
0.8387913955289032
0.8208047403099408
0.823122840833142
0.7327055614984347
1.138815836716879
0.8932828329370475
0.8530467404277724
0.8579374864351011
1.1096562341343952
0.8681809678491387
1.1912002119197957
1.4352707059372485
0.8425093985239381
1.1880938898403002
0.6850163281781118
0.7185399884588483
0.42913181213597207
0.6975166371950217
0.5223238979913097
0.4730001499444121
0.7093603247981887
0.7336253368148898
0.7041907666025471
0.6129966210632236
0.7429241516267219
1.0170176624068767
0.5740700425314402
1.0191106617221894
0.5141682349798197
0.6708277585995945
0.8978556332185066
0.8120727620780157
0.5729822421060834
0.8381403363413272
0.6638166783458243
0.7069227660902144
0.4726589292459535
0.4835243983349613
0.631035348942411
0.17219888074250614
1.1501596289365021
0.9765269578452864
0.9621761347762376
0.9440627361797871
0.8417337577385166
0.8167399023407017
0.8365176509299715
0.8321625244290436
1.1657043278062718
2.0129338942834054
0.9250297124558874
0.48297593131769123
0.6383470828097934
1.3953869549041413
0.776490442499789
0.9360500340431329
1.0166802168832418
0.729200967389197
0.5840648376278919
0.6177555631102559
0.9494571962284158
1.0994900332339699
0.8444516048480406
1.3435029885221361
0.6367991657365241
0.47134387758927887
0.6757305049993025
0.7272199552444178
0.6946896575945344
0.6971213374289348
0.7313061606694311
0.9545152186513762
1.0116192632805427
0.7063307959665489
0.9967887769180206
0.5823370259025153
0.7725904184844986
0.6647163054461116
0.9391755393255584
0.6570285556653066
0.5584721841987803
0.6546064381366014
0.6902180130732554
0.9382081075906865
0.9863046090910238
1.0443516336889802
0.7970938526101146
0.8330253793097744
0.8302311798681893
0.8797958908210008
1.337762692105374
0.7149489056301458
0.577307925037441
0.9173024150772887
1.1373277062574265
0.7837097779334796
1.2532933419966454
0.5669277535485223
0.4894928895996813
0.5922943527582479
0.9055889078832775
1.4145677803246322
0.8893540462698633
1.0484010758815336
1.069486194969308
1.494304260379089
0.7210202893295756
0.4911928527943611
0.8276850557204243
0.7950641884360666
0.8841308851009495
0.8457333593523111
0.8290363876294804
0.527992589752158
0.6073225869973325
0.8005523665606308
0.5729384863647561
0.990347248943538
0.6341993827802035
0.5209490161326993
0.8542468131525063
0.822167963577071
0.8149201811274525
0.523314154406834
0.995001230053573
0.658520478994826
0.7972725848812409
1.064272924119394
0.7400154459419958
0.8867573167130156
0.9816555154083525
1.0234809604308481
0.4800408662767934
0.8385801048608188
0.538138801439641
0.8345282623841714
0.8875862497371046
1.0120719326682333
0.7672143729915176
0.6330731886626522
0.6410468362740285
0.6686041567396886
0.5624591390968748
0.8403815203760374
0.931782209135775
0.745549885111213
0.9580786936739274
0.5207081819403752
0.7876143302187109
0.8419163156426536
0.9518405910660941
0.619993974304305
0.8267514822737266
0.6368878329863249
0.7010195935037479
0.3807338103856523
0.5593362851542887
0.4819482951747314
0.4891209858534421
0.7809272559259707
0.6081656012035217
1.0816645015475825
0.45605318860016514
0.7695444272894055
0.9607073470889642
0.6959687026306683
0.8900202378690382
0.6422218766420091
0.6948071031811911
0.7885991551145013
0.8776878581303671
0.5924215309945202
1.096908646496359
1.701529134259238
0.31816844391923854
0.8416239188226038
0.6898943629372791
0.8642336547139516
0.7585407314154208
1.3249020495358792
0.7028594669436963
0.5934006697860345
0.4446539638717813
0.6570038662106501
0.7322886562036108
0.6125426447340412
0.9203885372249547
0.6936080959536437
0.6254945822102014
0.5529400504414387
0.5822742238979675
1.0739032442050431
1.0512734456208765
1.213160547137671
0.7102814787450175
0.6948541542800767
0.5417195244851638
0.5747611656518109
0.618762451779003
0.5248924792097853
0.7141819159306851
0.5658558531823458
1.1074630596686055
0.7986763910288766
0.6212477467452886
1.0033047617913562
0.6199072619195164
0.7010447602578205
0.8035070669204081
0.8361862740396936
0.9940884516649847
0.645613108551653
0.6217953749297378
0.43009144581138253
0.6895550615375906
0.46457230784564085
1.2598597175670194
1.4255790420638297
1.3613162882074383
0.25035439041247104
0.8575619957299455
0.43560548587006803
0.8826498338768722
0.8045222411380799
2.511935764203921
1.586671294519093
0.9340360440957675
0.6403847620145257
0.7311931894711761
0.45612820527854725
0.8368106963097808
0.5542405540746849
0.9020523330037357
0.5220253633255667
1.0927904483287496
0.4074936723062747
0.8171463831076032
0.6253293145375008
0.7271253444930617
0.6350270360334912
0.39071058821671084
0.587946549552843
0.4617951594230793
0.86621674261474
0.5499212692257588
0.5732027381145192
0.604688448515012
0.7449882928529866
0.7491539757832584
0.6137195048013769
0.5524669525250447
0.4689985118642635
0.9690323354858605
1.0145702527014342
0.899306475096701
0.5793338340015801
0.44134147548051145
0.34617611720729813
0.900225365300187
0.8056448693092394
0.4061823522181425
1.2596564683778686
0.936760433274361
0.26897754607641733
0.7262207783567269
0.8667316388866138
0.8923947382273121
0.8386418843013022
0.8856105630062472
2.021675066718883
1.1399096924909191
0.49474001359470154
0.6092345983802943
0.6638693477230069
0.7043013608781504
0.5958129105675233
0.5244997244339987
0.848360023721228
0.5726460350674064
0.4962508507882404
1.2317918866301483
0.6031602112248277
0.6966807636959144
0.691826803736747
0.5181965249581367
0.5956941484672386
0.36293636165712534
0.45634418202232807
1.771667230833882
0.9219289407210368
0.9678786426129378
0.633385545060284
0.8228876365395733
1.004837545616076
0.759365661367948
0.6673083714830965
0.7013541332775296
0.5039068250740557
0.8264480325173459
0.5459023319044208
0.5796179397701101
0.7076287586708726
0.847302509287909
0.461211596972216
0.47993378000454756
0.5843577729449584
0.7587547087540335
0.8328525457622906
0.8154837949407779
0.8397384187626782
3.9260726042303884
4.8908104491324496
1.827565247779744
0.7950889206085939
0.543475216045074
1.4041257153168702
1.3855994081659477
0.6619498359212965
0.6362522842144087
0.8496030822326516
0.6910605843994331
0.6901054575918555
1.3674676770123657
0.5872617643080676
0.5029027548884284
0.47166098511358756
0.8223186067261957
1.2254297037466388
1.0574065400469326
0.5544453480546095
0.9540389441454621
0.9254930619426454
0.7515683126938029
0.9882633781093397
0.8158247512722107
0.6040396394156768
0.8422692371844631
0.5422674897633057
0.7123483242238808
0.4600107779653342
1.1066825008472343
0.4827755311318031
0.4207128766889167
0.25623110744994504
0.4749040937990745
0.8071876026426402
0.9791007256251041
0.8272291199336492
0.8169163294694529
0.8855469730884988
0.6288025206246383
5.689062046746569
1.0738419562322323
3.587079928650318
1.5114817939379919
0.8088867188150425
0.6423998790098859
1.3116994319269255
1.479149618007103
1.1360512093084267
2.986145091614629
0.901965194328445
0.6796685996775929
0.6052362030960525
1.1063769884638628
0.43480749417203823
0.3691703148448601
0.8349283157871108
2.3377078589648606
2.2529710713384965
0.5936020234529087
0.7812797488184796
0.8040515746205756
0.7161512625265604
0.9703547806513995
0.9581168567126361
0.5037496387637537
0.592971312524096
0.5207000494559695
0.4441331639836036
0.5462526131106624
0.827853472783226
0.9743723022368572
0.7718761938062122
0.9889254873061265
0.9100652966307793
1.1468739112220319
1.1515100168086072
1.6942088571535572
2.014098702767533
3.544516596867022
0.9402377616843096
0.6252081389546452
0.7801253782609247
0.4779106208875861
1.3540740243163998
0.5146184616744846
0.40674593876775805
0.8301088656016525
0.7888979017436142
1.0866705325021568
1.81377639785461
0.5468090935106726
0.6895556843931157
0.7724614474365192
0.44700831979032996
0.5327535135610424
1.0287363352414225
1.1326254641432145
0.747978162143857
1.2463945994823977
0.7784399389897527
0.6862219856036899
0.9645820246272246
0.49256211022501584
0.4529711497110771
0.9232982614134061
0.7482018046907518
0.5585614839290087
0.9742170621395095
1.4229745864752192
1.5641461637448162
1.8191176311705364
2.8712894804272526
0.5932706857431338
0.97063745385409
1.1684467051733318
0.8600951601648945
0.5983389631831717
0.42629615599855886
1.0919365654208222
2.3801592318840306
2.8132402605736964
2.0156803217256685
2.829029096116121
0.580645356239227
0.5793799701632194
0.8741181316586574
0.6296966239744972
0.40917890507937527
0.5256113390610172
0.8477185301324508
1.3866583555711338
0.8922274028506909
0.9210773771445814
0.6513413547406565
1.283829216982944
1.3692844097370578
1.2396382462992925
0.5803997844793701
0.6003026108595608
0.5736890248643969
0.5150853615071109
0.604208329409665
1.6408754290445815
2.3608307270040965
5.0441825099914555
1.235455741157509
0.7117824836940009
0.488017798382763
1.0318631358748362
1.300920729720517
0.5065933484089343
4.675353852661724
3.6420680414094853
0.7939838165817075
0.6761821085636334
0.7094365293179666
0.7971943002662939
0.5700954041315329
0.5286904443945933
1.1938886473095787
2.658325107248081
1.459324404490619
1.1799022101913463
0.7131503270082802
0.9833046486470646
0.5511144469598138
0.6223064877224043
0.6799538035524542
0.5892096208943843
0.7627610711544414
0.8640114933084019
2.0234076706320803
3.3112874622461774
2.143007391311033
1.0206635938619888
1.7321732122606606
0.8510090823213777
2.1739950764778646
0.5361728412424046
0.6593875998406076
0.5601313835055665
12.529962035311094
1.5546015227924816
0.8883092690344876
0.7176896414963471
0.5507466605399305
1.0736582543954187
0.4765644597201077
0.4842385397312659
1.7541457962686853
1.142282940179974
1.4236481588507983
0.7406382301440353
0.6335822506309136
0.620913586036117
0.6350659355331612
1.028941212012588
0.6415512210716648
0.4803882228416219
2.9192591115175612
6.548507440826683
3.203487898764444
4.210767573191043
1.7789947797584207
0.5464225702985392
0.715052333987253
3.0703511570837465
2.028953322433448
1.21522607800164
0.68359104589854
0.4575309281016607
1.917999965992524
0.4356531620529598
3.163808203642572
0.6525087768213795
0.9342493417218963
0.6348861694693179
0.6329062286445711
0.6342134156175009
0.6946417096694869
0.7092095371162493
0.6982390530333279
1.1459019333420768
2.1863127741204016
3.1576946640808257
0.6056042128953479
1.1744649911124951
1.5987927972902012
0.5177347464696086
1.4566738408224473
0.39235208870112415
1.5223089182554297
0.4221843097035518
2.6687610199375107
1.855085811368237
1.2073623626785814
0.6508985117992901
0.5899256160553286
0.8811745757564867
0.7240455982456099
1.042114797861905
2.2528718254995233
0.6455675465198768
0.9593294565609531
0.4271962748820408
1.3892750769080955
0.43492315806993814
1.5571996916940065
0.484481774185868
0.6464898512492661
2.508832053910892
0.7129708039817236
1.116756646675826
1.2593825763217081
1.0770082248256023
0.9370899097917437
0.47111084257100305
0.5760990065188237
1.8962168895665263
0.4689349048287988
2.0860922491347185
1.1129979836749506
0.8629380900674751
2.2699297590741105
0.5389114865247762
0.643471712200067
3.4802746516381173
0.6547007443038678
0.9934105706224466
1.855597269972618
0.6914809140597171
1.2580714988966344
2.0944350229568878
0.4085557831027589
1.6691104013232296
0.6737508450950321
0.5706547482623193
0.6505548069810805
0.6751418381842128
1.4978991306802993
0.8665575186160224
3.2815069855517884
4.407677688921997
4.215522375548466
2.040576647748077
1.4655436679982097
0.4349121599592044
0.9959224463905415
0.6019400073501228
0.7633089484795509
2.0559013244118827
3.0815982249301546
1.9017341140977915
0.829134376220244
0.4850264447029192
3.7370621230058854
0.8165184022913452
0.6432984992591094
0.5753098286169168
1.4143457406179956
9.905155409912544
1.1203301135192727
1.0100082650548041
0.420629293573135
4.035278759346992
0.556752885453866
1.2291905568730503
0.44372462282414427
1.2578813964771587
0.4229234442821229
10.139974058813147
0.9304639898771827
0.588915925593232
4.09318276585224
0.3212979003909871
0.8668533581357786
4.226003997780665
0.4249210761467406
0.6084527310648998
0.514954993337044
1.076028844393085
2.4006367191712084
1.5155207562212345
0.5499521704201594
0.663145574089295
0.6441848768245897
3.044817611869887
0.6694998577833645
0.70045804297427
0.593522492687018
4.7996578075921645
0.5537868131573898
0.629258247605072
0.4505667148326239
7.309193416217009
0.38026453857509385
0.6439095798802352
0.8926475501592033
1.2892848725451576
0.8928113560432266
3.355866195866239
0.6000463625628926
0.800136811918841
1.6619657371196843
0.7509154527157893
1.1013565842349966
0.8141232405584552
1.081678195843713
0.9250680176409476
0.9136302088077414
0.4873032271384644
0.554555024047337
0.7282683692689826
0.46535277827612853
0.6907777198877773
0.823721861427735
0.5310945091384689
0.7583708110587625
0.9411058597048182
0.9737498266360782
1.183802609780953
0.8390274037178789
0.5618973200636139
0.7389170948794932
0.6748723729089232
2.1337197728493553
2.149533452689825
1.0568433599488667
0.824519636620154
0.7038238599455431
3.6374515428275154
1.7385679441511352
4.645057516812723
0.8797468856497749
0.8912168444950671
0.9166038241441822
5.9720040325958585
1.713056878713715
1.3813178919080087
2.830065613739406
1.9370506991102083
3.0822739083077906
0.08788481369510055
0.07302220956355748
0.28662460083736124
0.23717263716952666
0.07403732893306535
0.16300255410620798
0.2001085578841146
0.09619250429561628
0.10613652778827255
0.07551413015346822
0.13523816509536876
0.2261803529665113
0.30862437646090235
0.7426119083942678
0.7513454204270955
0.25236157140929605
1.199382227894189
0.28645724656378047
0.8669583856860811
0.27379724036844966
1.173031386591335
1.329603056154752
1.0725811368887457
2.8978379180474465
1.6162350132237358
1.9400504288842526
0.9873467179309886
4.483361257056967
1.6329111802742535
2.145220821136674
1.3597485386463517
2.361095690736037
2.5324935483043167
3.0627660546376876
2.2027085463779428
1.5525037564585336
0.9042835015444951
1.8648620924673434
0.19636152452147632
0.2565483098126223
0.45573821604245945
99999
