# Supplementary material for: Saliency detection of textured 3D models based on multi-view information and texel descriptor
Source: PeerJ Comput Sci. 2023 Oct 25;9:e1584. doi: 10.7717/peerj-cs.1584 (PMC10703070; doi:10.7717/peerj-cs.1584)
Supplement: Supplemental Information 1 [file peerj-cs-09-1584-s001.zip › py_2dto3d/image_saliency/6_vs_salicon.txt]

2.0907233712727415
2.64843367900784
1.5293892912688725
1.4367380463471346
2.4585029601685457
2.9549393494418137
3.083965385285821
1.1238412469325876
1.3087866114880842
1.8340361481262055
2.426955835476585
1.8260247489518495
1.2110000474613103
1.3901248952056733
2.3037176483804354
1.2981759603526217
1.1777467624427125
0.6327264711173192
1.717586028425639
3.0065836840239344
1.546338536035388
0.9234144032304981
1.2938317956219898
0.9678766150636834
3.049374836354925
1.44011345696107
1.1198558119750124
0.7931791851754841
1.389192187246454
0.8424303397806218
1.2259605029547729
2.484436478446963
2.839477533591254
0.494641686701487
0.8547122104552043
1.0697760045574256
0.7230447890831988
0.9923431269192435
1.180706273635017
1.887474730464002
1.27103228163464
0.6649793484971982
0.5318686711125808
0.8842520278525497
1.2483115087217531
0.9846591824689455
1.014883838508609
0.8642532073830204
2.097391168625652
1.2057361567569207
0.24256923430810784
1.6016744958474274
0.8327545661996573
1.23509874617354
0.8848374154575233
0.7871490475344098
0.5517972637665659
1.0021542635096388
0.27285740299349137
1.0510637433663432
1.238395662375314
1.1559370649310505
1.2375431609166718
1.1081001865093623
0.8294327648882949
0.8472146928118444
0.9350173746987536
0.6540023009413509
1.9270243435083259
0.45622545044896623
0.956007728691316
1.0155661449582638
0.6640658597037652
1.0615680788039885
1.312120044264626
1.0248004042630836
0.7666593589755404
0.874526113272446
0.7445063437917605
0.858492100369372
0.558006574470761
0.9300822768895755
1.4011150435123496
1.0242225084835646
2.3167578495325443
1.1773686488657256
1.1788722990709148
0.9169767359060085
0.8330522576743599
0.7964330703275174
0.8391215252163967
0.5432940609764029
0.7515098040804721
8.9470334975854
1.3314054291637116
0.6231671771641227
1.271162073547507
1.9087596714996633
1.257606210476904
1.0922392158372063
0.8359274095112771
0.8636003575403741
0.7567804975785554
0.6440319917703832
0.6340939160614977
3.8404169876126977
1.2222325875037967
1.7536373473568605
0.7334765956472177
0.805895367418336
1.798662108200787
0.7770257998512968
0.7031488086445714
2.2396520830777114
3.918387576908588
0.7699092721616408
0.7032622743647473
3.8699856532298793
2.6598307923922495
0.785405960641914
0.5902991715041835
6.070382902179131
2.6393833876636466
1.7712713490001837
0.9534772237404905
0.7663251651323727
0.898101190537493
0.9070461889829543
0.7654026116005662
3.0457858243906486
2.751488397940454
2.2829264258540802
3.639211570556777
4.5395316378069
0.7108087102106709
0.1055911078014126
2.5769081434785157
1.202888106725418
0.9107623574209684
2.1503669074101226
0.9463824648937847
0.6122378660307294
0.7132893390477701
1.8888770806709774
0.8862364683360902
0.8569290157855707
7.031945202656586
1.3716736546702053
1.5503296604162011
1.4272650954266264
2.6360955955945036
0.8545692631855111
0.12263891526193303
0.23863638364056203
2.5192430896849785
0.8640250899727262
1.1265929741538652
0.9681383205460328
0.9605691691527534
0.8503966651805027
2.1062524493975823
1.0095453774784728
0.647554358682504
0.7569079888342485
0.8318935908010284
0.7398277546461616
0.9183817530422671
4.560781083052553
3.9534842596023743
1.9958921256968192
1.664768003600569
2.0929100517594974
1.4635515685609832
0.9055481249193522
0.9653998876660769
1.436095720073936
0.8036870374947966
0.17851491325055682
9.350174356471648
0.664773973261435
0.6852684474340448
0.9839826377660127
0.6654234876224938
0.6995526888566515
0.7190560796740858
3.599939652240476
0.8790407241549697
1.1271221768617172
1.537539033905867
0.9818916038262775
0.6995896574619118
0.7635478793920473
0.6238165277219001
0.9376138990975306
1.1481759661296587
2.5022309422152937
3.0571757015522585
1.962933885865108
2.2576297209455216
0.8755637194651429
0.9803251353397245
0.7074540395656673
0.7502513697752278
1.0012021787357446
0.7399569438707321
0.945937422378906
2.6406706906350346
0.9486709974956813
0.32177895257709943
0.6378206123951776
3.5494911651364967
0.6970446002053433
0.7416894130036884
0.9347403816609783
0.5004290452476171
0.7694582824776987
0.707999552920801
0.7078219187047247
0.7357395768722216
0.9881009748492496
1.3950004589251095
0.701745734177308
0.7747903103430984
0.7785188054711811
0.6550998822938301
1.37200104755215
1.0571440086742854
1.173146433555327
0.88116001937931
0.6660796810994316
0.6899886643320251
0.7280780321858443
1.1541028595459981
2.3238696577472577
1.4240341800244438
1.1120011540740213
0.8062036228209032
0.5365490253050951
0.5171630792836697
0.9335429275622987
1.0333135686590893
0.6992966164729139
1.1420847718682505
0.6193477777161722
0.5190315158234617
0.711268346219234
0.7589454243006557
0.7200117608584251
1.3445063604249388
0.7794952076515748
0.7946660140811306
1.143517003329923
1.1040386761649545
0.7934151317273794
0.9951139904927995
0.789864311362136
1.3640706870085078
0.7161191518204473
0.6713950198939992
0.7170065227973977
0.8387344010329796
1.086600811448443
0.4819123128091403
0.7398807071912232
0.4321855066986914
0.696330902600129
0.8322392209959643
0.9507961327759021
0.30801982472572925
0.7032757691543244
0.714628286479563
1.2755749025904746
0.6909447132274753
0.7350526958703433
0.6471042485741033
0.5739665322252954
0.6733318590784546
0.8725301255336051
0.7264831694668964
0.7459743313573229
0.8354252666409395
0.7564351516088481
0.7710708390427713
0.6176301503079731
1.0180628142315
0.7164103050400883
0.6318993498032813
2.1087322661912884
0.5121650031784134
0.5654351541053719
0.7928802671176204
1.0714359540050717
1.2227100943726705
1.3675028931728574
1.3382012039424602
0.2677637426377285
0.6809203211703815
0.6988464613464759
0.5831497181614922
0.578605747166745
0.6756541372717776
0.6885792153512797
0.603130429497031
0.6725118832465146
0.6387192703041983
0.884375501807801
1.0668679418078402
0.6514465969426654
0.6825037826875708
0.716792382703149
1.052579839415714
0.5709701043614639
0.5179303039652916
0.5499244641339532
1.1522171716015839
3.345115183216402
3.0460763407389844
1.151245173553748
0.6923949608433452
0.6795301825011466
0.6639884947731417
1.31243777070939
0.5473430120036271
1.1758545200037527
1.2177461277340444
1.8383595891847868
1.3377847258171707
0.9910286239991819
1.185198317450219
0.4780865880443435
0.5904254038537149
0.48199255359298887
0.5486739816848699
0.8509484641899242
0.6272953016849009
0.6230123033765569
0.6366486388844664
0.680302574131178
0.6962960662592392
0.6004760786185197
1.7180107479937219
0.7471562400639782
0.6435671061565886
0.6300376247755121
0.7877545425051138
1.2214882108905312
0.6083179644891943
0.6113059234817211
0.5146448311111202
1.390313863565466
0.5869293307657502
1.3501277543387677
0.6314853142436614
1.1630953656272254
1.214170027549027
1.7066253530171571
2.8271019823895376
1.3680443171703691
0.68283695763464
0.643179394894062
0.9629915889577676
1.1758766497569708
0.7303883304670046
0.9935970059924374
1.0958403012750644
1.193122698005603
1.3139474618722962
1.1704057564022528
1.184394871211257
0.8762817859903275
0.41323689782044204
0.7535789931835642
0.35924197607754876
0.6667039598533689
0.47990043653660736
0.2670521325548181
0.5928199375940905
0.6304449991631335
0.6134557363386025
0.5983522948988116
6.664638903555247
0.7571391521020252
0.8057086388647442
0.7495492510569799
0.6944117042788299
0.7238811032688547
0.6935470211762603
0.700454093285453
1.188992197557117
1.1132443185288319
0.6561719769270945
1.3423605293256438
0.7555997763279388
0.9180181633670789
4.3370347639112286
2.9837412957847405
1.4020754838311325
1.026073336668887
0.7151306790823259
0.5498484507675098
0.8910988639785444
1.3696029582271732
1.0408904516928594
1.007467300589333
1.1968167280400983
0.8819876006042485
2.1197467883557417
1.0238243271572836
2.8423847575189027
0.49072606632935445
0.5828581070475071
0.5712897055694954
0.48520354867719206
0.5703264039172897
0.8679956849965432
0.926876601889036
0.3681136638638298
0.3697958872004852
0.6098452269001754
0.5979329906848591
0.44509075157297834
0.5256047180620786
0.6878507426981586
0.5902444349671284
4.000245389255813
5.839614859226476
1.6616677460461544
0.8557737605106156
0.7534715360000496
0.7741378827415084
0.8943864974176783
0.7316758896690714
1.1455169003342838
2.1692885520286476
1.1754686744397245
1.1272823967346601
0.6152553787449137
3.4193147444871714
0.8797379899928136
0.8751291301886854
0.676294934257711
0.9647836282076903
0.6739100282667768
2.3735536292797943
1.5248069954417018
1.039579082326446
1.2228316343071415
1.2909249327516168
0.879373413368195
0.4936929030553869
0.5747520426951955
1.0841402213911147
0.9957369512204411
1.0390618655010395
1.120261551539873
0.9570527209237513
3.2798919125535617
0.7051340648700999
1.2227937440507102
0.9290013348461441
0.9116873704625994
0.7949521698789158
0.5093010257137495
1.1383953939999036
1.1222617163790576
0.9559359685673885
1.215044785491495
0.5448858021146172
0.6094769214113738
0.9370094819320672
0.39777762777761794
0.8419903844336111
0.3874503066006596
0.455308513429902
1.1312435231434175
2.430695221027133
1.696017463176324
1.0233196052466078
0.8201146270518122
0.7993365122281075
0.9858403433552303
0.799546933912421
0.9189861519911421
1.2718440712175925
1.0988207537200256
0.5796408201795709
9.813882333229905
0.7980262602663601
0.815841865076031
0.8260995515142616
0.7642616262602827
1.438287173942093
0.8371392216439918
0.7779373835085516
0.8934496242140342
0.7337410466840311
0.7777272693149431
0.4873591804699232
1.0371552934665762
1.2935684011167514
0.9501900747553857
1.0014442112019324
1.0168880420150255
0.9760570112094168
1.865439582288911
0.7108323420503982
0.7315395563191084
0.8751502865506943
0.9471856060284969
1.2439936666868998
0.6475794960552763
1.0099266485036311
1.007070910775526
1.059470251732475
1.303534640271322
1.013734696925089
0.853617635738045
1.0872803551245058
1.2227432148095145
0.5840412536929769
0.4579903954566752
0.7691448515516861
1.7067839533112388
3.2159521326475855
6.113793656525597
6.37033174577382
1.6383678708689775
1.3277623006367576
0.7144670849000134
0.7873393817652379
0.7832047929108885
0.9466819516711756
0.73158508480274
0.8299532700544306
1.0534797616372624
0.8253023547702631
0.8527002038187841
2.233549638187086
5.137207799393836
0.782540847243959
0.7951549390888226
0.7693764405551716
0.9896702946170902
0.8084348252881938
0.6796330977323971
1.0327566589621004
0.7355069729374583
0.7197396089068713
0.6485193707612467
0.839733197073555
0.6924739968038494
0.9936485892102569
0.8271495418888178
1.1355997526257569
0.9859865305008271
1.0186088359061412
0.8646629868447382
0.9978522509646387
0.4773890434318423
0.9477982654409622
1.1289399881223012
0.629817196456681
0.538476786925542
1.0140525659653394
0.999427528613932
1.0322517726284526
1.0849519983394178
1.1104903861821764
1.0403734789362888
1.0963998778526212
1.0263923170094404
1.1735037350417066
1.1302317745555692
0.721717718371894
0.764173196847522
1.4415920145165608
2.030677875869514
4.25808833286333
6.327406038518365
1.0712182290876926
0.9182651219003031
1.2012410863093665
0.691079242063382
0.7556953350060436
0.9822499052908645
0.6808261369488152
0.7028828539251485
1.7143959324172706
0.8224367618286066
0.2521330044195792
1.3361901139229397
4.731506458553341
0.787792662489265
0.7698209340565769
0.7876588153772269
0.8351931982636663
0.8064702813436571
0.8331986737942787
0.9477498016282485
0.7355738714250932
0.7382648504132884
0.8473866791909835
0.7143263645916563
0.6615148423633
0.693171968513138
0.7378469189535857
0.44106562535546434
1.036705767194082
1.1133919727516008
0.6768032481542612
1.0257449006995472
0.964859201538918
1.1042538499038057
1.1572801350137947
0.8588430176084608
1.034771540700577
1.0194241756937987
1.0967744484814514
1.076410060039155
0.8777072197095396
1.3033149647733702
1.069128494562056
1.1278149460226552
1.0422618297496027
1.1805066839788227
1.1011421121821137
0.9508643473646263
0.9007437377499204
0.3285695725516251
0.8879340833302958
0.90441334959017
0.8396298691326731
0.707014470644506
0.8648519519403107
0.6580662949573852
1.0301851808773832
2.9655825267158864
0.45700299209989415
2.4242952705096323
1.2201198743738655
5.613251579897268
0.7957999177219547
0.8043325836720192
0.8006616779826303
0.8061493691220573
1.0429907434262842
0.8400939163760326
0.6447571973349517
0.68690144503696
0.9569084657288978
0.8155292120665452
0.8032072378470123
0.6480704262694165
0.46457254552726185
0.520364913155303
1.4656116335803253
1.0481667674186774
0.7038982496647823
1.219300119983046
1.049125427829904
1.1633077638399318
0.5889968759228418
0.9429599071598319
1.048611067368709
0.9335543684275797
1.0833004915731093
0.8148491237478724
1.0953717809990577
0.8596985526640094
1.0374743580492205
0.9739425450526573
0.9941566639284188
1.3247564793856597
1.0738339669418275
0.896099062282344
0.9116398289217643
1.006021004714498
0.5148608859200925
1.2014815198241064
0.8342448489596986
0.7783013441045452
1.0322595737322806
0.8450853845537121
0.7719362211764909
0.8687866157809877
0.9816615449712898
0.89547782514735
0.9809335654925614
2.6217314731248362
0.3013987037400344
2.304216935493984
0.09334052343939621
0.1433860855383001
3.971005421298382
0.8129048181583096
0.8069826736578639
0.8157339254729241
0.6843459839320458
0.7058410106484573
0.6331525232875467
0.6641223641703257
0.7286106994634765
0.9152382766890405
0.995690949319394
0.9798856868419134
1.1744583462703826
0.8054289708063743
0.2171742888569435
1.2206037652900865
1.272104074940713
0.7061435988886463
1.235896442971476
0.7525208136441928
1.0836659629089076
0.8186715075922171
0.6879849181124642
0.8652870264935253
0.8007884527207022
0.7480769225490969
1.0628317454645384
0.9977999440905913
0.9829228653622929
1.3894335347785525
1.0284503921467603
1.147714611057071
0.9130791216446816
0.9850702278165344
0.8483589944531177
1.5720350770359897
1.669020978390292
0.7865171901631937
3.334554531103645
2.0518783367929454
0.8626030547334427
0.8255436691157311
0.7302967221271924
1.092640098705057
0.8274580682902322
0.8476245642750427
2.48508709449447
2.690039071046069
0.9116408137248418
1.1550547854310054
1.4441886964240402
0.10597043061870878
0.3500170378988801
0.3810274566270183
3.6435619185427455
0.8028873192280713
0.7377571658092807
0.8158125108109594
0.8100330266161749
0.7783320914772286
0.42071477993871925
0.9057133577424172
0.8730832228058117
0.9258068547609086
0.9973508208138541
1.5974479433705715
1.1065482103292608
1.0114203991783766
0.6291984849398798
1.017426279154547
1.3243732806360882
1.2651690288022845
0.7270341574988757
1.0661746815498228
0.7191715032276845
0.9659126489810157
0.8409757855411704
0.7979481263218734
0.8457426000396332
1.0607061162049045
0.8154136345994532
0.8246829928171722
1.1057666041279808
0.9861864311730244
1.0337841010713307
0.2928543304712152
1.2727029214418255
1.0149410726385082
1.027823219522393
1.2567160013348972
0.844697746771475
1.0575541371003618
0.4229666623056466
1.4446397223506184
2.830897891188124
0.7070862329801068
1.174753252479839
2.751332986377719
0.7989628358992081
0.5506319702769733
0.7502255240339933
1.1279447697941465
0.8048678047103768
1.0626495946928998
1.1584987234885349
0.8689775988625544
1.674572416108563
0.29225520792743764
0.386516388861779
0.6585138191622464
0.8419943427979176
1.3444059732660292
0.7904549449182323
0.6328094941027333
0.9929329530593092
0.9974386353819694
0.908783553276096
0.8519350313836661
0.5338147095708833
0.9849134091274137
0.9937905131921164
1.0049078807629441
1.0027703304803308
0.7967649601587854
0.6275362489144888
1.160125436884971
0.9355867971472621
0.6549386578552528
0.9985030007710503
1.1830400596900645
1.0716548517596616
0.9932341919314305
0.9609821426417258
0.9085368706747433
0.9184444907629001
0.8403884042498837
0.8918918229255279
0.9445342761597416
0.8597799611109819
0.9947495425186008
0.9974555098155874
0.8964487003960724
0.9204001426682304
0.9741988647986818
0.27239575237671854
1.525871440747524
1.9022649367735838
1.0615164048030992
1.0593198542338138
1.3661677628574431
1.4436971647542507
0.9794023882869256
0.7875183874785873
0.8573953712189353
0.9793468302761601
0.6517603075536361
1.7207276584158662
1.4242567283291496
1.7991858672259886
1.2366806170235354
0.6758485522590423
0.7576308404736047
0.7888198608562843
0.8791253396136511
0.8332805317465919
0.8819944177713719
0.791782589308568
1.8930860738789543
1.6699240688364485
0.7000108488733668
0.515696177182898
0.8907847860490176
0.6881179528921632
1.0756896386384613
0.8211171369291486
1.1301651253761393
0.9552101223740505
0.9632125415963393
0.9965729505242878
0.990119273086514
0.9828344447840408
0.5857023702818474
1.63027758384492
0.5905998624563252
0.9111659625314064
0.7064642495746575
0.18303158130605984
0.2010637288639686
0.98736904738284
1.5794977168893216
0.9805187865112848
0.9594830881176246
0.8930033322581382
0.9797521403808007
0.9344911767703936
0.8985301971239678
1.020435722876913
0.994619020271956
0.9953234893842426
0.9217212522377457
0.9792550226785622
0.9301947081443409
1.0264788272961685
0.9758649724258854
1.0512189134324088
0.48267726765725394
2.180804112077446
1.3191751408259476
1.073214338523818
1.1612438625237367
1.184327799173588
1.1790722437020962
1.3576482596524098
0.8206441386674186
0.6588502120624544
0.5030757581337435
0.8350859069118318
0.8454934544755174
0.6259926412606309
0.6691565174919399
1.244109093087773
1.1786636466581915
1.0790941295497618
1.416697983937802
0.9574955028144532
0.7237361194412346
0.5619913590565213
0.9132370117098239
0.7241125470895988
0.5175947785672771
0.6506885241015475
1.2920557244203226
0.41458443827764296
2.056736129178025
0.7306819110824458
0.8078841165715951
1.1635655622557481
1.8766455166720422
1.1038216241952563
1.0035972935125277
1.1100109157118443
0.9546865006970621
0.9542816539150147
0.9488359433469613
0.9844105805889455
0.6112058515220236
0.31244465285888506
0.7038314502309838
0.505438454953042
0.3651403038717278
0.9577073229430646
0.3654594464627909
1.0266554283793672
1.3960931977124598
0.9275765159839849
0.9483792933085078
0.9988765317211799
0.9556804063881553
0.9694460555313342
0.9577734724209422
0.9333823838947506
0.96963513887047
0.9521378200025465
1.010003284048624
1.0023358272690084
1.0422706452829944
0.9472120089641985
1.0581397787885356
0.28938695261164993
0.38440398911553786
1.46067775417326
1.074914522783359
1.0818473494615015
0.8512007538081335
1.5796487179714296
1.6408551781935306
0.8283017936160925
0.843380096682506
1.3630856818334165
0.7766105637435363
1.4881466580583642
0.6163446394746134
1.130496287477095
0.9813868917332621
0.9802040411953585
0.6747475986261235
0.6172045749852549
0.9665951676252509
0.7019932817393159
1.0034987392672152
0.8542022597883724
1.0136571943314503
0.6599233386411987
0.795831644094474
0.5855044348010382
0.6506034798076258
0.9737762128012583
1.260150808081276
1.5582769306266573
0.680887125321073
2.2790687466937447
1.0699971718506864
1.0363073944531516
0.9513605976703808
0.9511443051160531
0.9389190915845137
0.9468718662886931
1.1106161510612718
0.48910111449919635
0.5494120246312229
0.23032517536758726
0.7336264863552459
0.5438939786909444
0.8848152589667453
1.4700448203188017
1.6136571839106097
0.9953613558829256
0.9388908611103388
1.031061302305995
1.0319686759781384
0.9616907499955303
0.9616581140514048
0.976405698571781
0.9344674470169241
0.9498628668180594
0.9308327669966422
0.8840448472339181
0.9789927963622501
0.9468015587910131
0.9202167136460453
0.17967421638979106
0.14718712613767582
0.6834225357192499
1.637639941844897
1.6726625144650258
1.0438119890447857
1.0571320127310708
1.078384515160374
1.078924077082208
1.1425545600715707
0.9225677071792305
1.1193190291095771
0.9907920155285372
0.95630559254139
0.26644187634149546
0.7837717204532463
0.7895106355477365
1.1998549975779014
0.8541345672849451
1.0036922274736875
0.864350984729795
0.49465874011494587
0.6892167306936267
0.9606391281633014
0.8205061225039447
0.7068828594051745
1.5268644190633416
0.971835192412482
0.7422785391383434
1.7855802399917076
0.6686341200813843
0.9908605595804726
1.069867771116637
1.0031198227515477
0.9507985361189613
0.9685646012881028
0.9472616207042766
1.0456746133526418
0.5951484521946202
0.37935304318186946
0.5488976003751359
0.9836184017669246
1.4716538053016743
0.7233593446461688
0.7617271973974158
0.673370391314125
0.6692260756689823
1.0046471973969429
1.0310355791393695
0.9808857038610459
0.9548524852072976
0.9562717812503588
0.9384421961271449
0.9334716440367306
0.867948759221638
0.9707191824995255
0.7032014359853399
0.9443771329649642
1.2252045940947849
0.40779598317130955
0.5925761315244241
0.1741289174158594
1.9988686902214097
1.440907609603358
1.1822615333088744
1.2350595329607794
1.7717419985376481
1.1872880666863819
1.0979164984926773
1.1192766513834889
0.27882489592582793
0.638255117940542
0.7391949932466247
0.5430536356209075
1.241894816171305
0.7371372482516121
0.9074034741567937
0.6430836111553431
0.9764880210325919
0.612594083187826
0.6308907935095971
0.6354446769460376
1.3625937049159138
0.9894004827326716
1.1934819394541913
1.2522023665297777
1.4755010590696838
0.9463971451313382
0.9143762818678215
0.7055883632140346
1.9804896789957105
0.7440793058489698
3.445707964317786
0.9948804782484624
1.0044281356474076
0.9894166625450265
0.9121370291508263
0.9388838230015755
0.649404192100937
0.617445647995469
0.9505603410818759
1.1009075674876752
1.0000730792755668
1.0567889086267925
1.020165047785288
0.7906374162759228
1.1297008591193787
0.977872238232453
0.6490977601394811
0.9671587636209904
0.9603988222832743
0.9272682610107622
0.9672996316348725
0.9585914317739617
0.9658585954100806
1.0232781865101588
1.0579168858199943
0.5404897427088126
1.0766819319868914
0.4163316664505846
0.3423037665903727
0.1480445151261914
2.3685297034539876
2.0669941253119504
1.4883878684030283
1.4439998407473293
3.438353008225273
1.0976023457840023
1.110027999734665
1.0440179593904064
0.2973164244849354
0.31478970556788644
0.5602171396432859
0.7966240208669633
0.7051810785132361
1.0983654956401547
0.6243942080743299
0.9199937730800748
0.5833509266480374
1.4025963843544265
1.145377890674866
1.0796519299431429
0.6513457734897589
1.1379373087882307
2.513849603754052
1.5983712009247155
1.5915158542774819
0.9580326110049291
0.5797101605578161
1.144138789450032
1.151127590465161
1.1493250840631224
1.5898647297357145
0.6565042757448608
0.7496229879391181
0.9576570290243319
0.9962932813889661
0.9947516978591446
1.012094923772678
1.0303984432257158
0.9604410945629092
0.9516784335908935
0.7845987045750208
0.8450648517636848
1.0516544543616766
1.1542265527717963
0.9032977023363509
0.8567386070586749
0.6206351108094186
0.9771004519445565
0.9981547699439522
0.978263292670369
1.0223055377086907
0.6893727327707426
0.5963167192029525
0.5566543761272064
0.21411927181066792
0.6933028136587623
1.95487565855871
1.7785662392803339
1.859759058649383
2.9080984234049354
1.0455507249496436
1.012910205950909
1.0110866600011403
0.23024428878502343
0.6550327100689546
0.7840996616721332
0.7307129633407641
1.0014636739922578
0.9070041833293445
0.6744621616335511
0.9280759151458372
0.8972200384927376
0.9567354895058292
1.0809714098914973
1.1386503666439096
0.9274189835646637
1.653449783744636
3.750016984666063
1.1416536483992614
0.8462938672067705
1.345797722910041
1.3792105208110783
0.6055799548768174
0.7965099043804936
0.9365562588741099
1.519279390106672
0.9027911324485743
1.20367543054465
1.2319165319111651
0.6606801743241361
5.564080286348891
1.0457851400284972
0.8905498474191618
0.990836179240827
0.9936266062585963
0.9500694313982736
0.9159870876557425
0.9511102965800894
1.0278345095366999
0.9772714038674926
0.6669210630480309
0.6138273869897064
0.44873022741742047
0.28320695539765955
0.8393731061439572
0.43577176854595073
1.7495818300408097
1.7886399846660728
0.9697802425545419
0.9766334448218188
0.2715016788063939
0.14609795520630695
0.5298091475095562
0.5588564948535895
1.0954454930124988
0.9591178921070382
0.978375475454148
1.1455012997358187
0.785416694001497
1.1290438607156144
0.28120233513247694
1.0033566753005094
1.003503735822599
2.60170622557197
1.355743614979194
0.8045934679229002
1.571001456202559
0.6629153679647393
1.4347837618087436
0.9412555228356113
0.7055166558612469
1.2714797859512483
0.711710146959065
0.8304332565675615
0.5694399308320345
1.103260647261972
0.948517247412107
0.9118949143611805
1.026864026476664
0.8797686498742343
0.9432853125887918
0.956668149325721
0.7586922271992871
1.2022287449496671
0.48363352875650273
1.0345266241133533
2.2345918918610757
2.1557216532762613
1.8311947277888907
0.9659272357775234
0.20373043228201626
0.6753214181131821
0.730207022935525
1.0024722976982554
1.047345311442073
0.8766954184835023
1.440224522500241
0.8969050718498748
0.35150981920328195
0.9130028761673427
1.0440371500032046
0.6729234378466719
0.9964414303838947
3.0549969533065404
0.8517457190697542
0.7698682477435351
1.6006303872926932
0.7439028270765026
2.504888240330386
1.1888755926005183
1.183349398136683
0.863636612779163
0.8723743379521015
0.8224169567748073
0.7188826811597352
0.5522490835294654
0.9660084363028294
0.9064203085364722
1.0302395818923216
1.0853534510217882
0.9622325406716162
0.6697563775387536
0.7824694135297614
1.6798767850343566
1.540361649368748
0.9467772666102378
0.14690652779792682
0.4350600079870976
0.5598285613223655
1.020243130169281
1.0092713686294026
1.263924461345031
0.6358804855209604
1.396174317718369
1.1186914378631518
0.8280443655672206
2.8514193251240534
2.8653901361349194
1.0163057708429055
0.9576327457616425
2.6033032351631027
0.8674616776584028
0.8417134440374417
0.8366970216563971
0.8639639380947699
1.060379134226461
0.7905842795354376
0.8683808818879886
0.9925521236902146
1.0837367343709021
0.8263349162586018
1.5525159052935567
1.5875944041399241
0.12651339000702472
0.20351839788934387
0.6026185277955937
1.044005711093522
1.0233907829541626
1.4410090538090028
0.8810785069001833
1.3604054556348946
0.8308564755910325
0.9445429498068586
1.640904958148175
1.1103522372645132
4.1449173063441584
0.8000670141581595
0.6594536417311788
1.0437144757328867
0.985975218396012
0.802645288093364
0.9289103257474166
0.8982364969468276
1.052334769912582
0.5876579314182896
0.49043100604518325
1.4762892256927196
1.2434143781020464
0.39051446285767
1.1851874474141746
0.316207768033299
0.3667153997495139
0.5602938078371644
1.0055930761180525
1.088597412621076
0.9338008091724701
1.7889201522462028
1.1135233874119417
0.8908274259272753
0.8788206498993509
1.6149408977144872
4.7021034187153585
0.8453329589071763
1.0930705345519434
0.9788331087111806
1.2657916847981452
0.9328625839526342
0.9363421072663441
1.023550117167811
0.9896525714400296
0.8307525256718148
1.3979533456727447
0.5029871435689619
0.43079559607540174
0.2781309974000479
0.46457105522339465
0.7046259019140557
0.9461806546479274
1.13195926210016
0.6519776448892348
5.0848842103401175
0.8120249017717391
1.361651121242278
1.0448633383399046
1.103117786776317
0.8826746242599038
0.723451076555466
0.6038145003448905
0.2910683845230604
0.31893002736118514
0.6229207165095161
1.0440904547372696
0.7459415612571444
1.0651296935755035
1.0848860120680954
1.3459593381376262
0.859574547727748
0.8609590575059654
0.14214906049784298
0.3944403370920005
0.5094423629252105
0.6934350638441968
0.6971402566675813
1.0578718916032388
1.2525012690011712
0.24415554558411348
1.012749342006031
0.6958049006819458
0.3965299865447038
0.519372232194052
0.756386674817505
0.6920649822005387
1.168676936460574
1.2414423609259773
1.6955974051465794
0.7547526306322969
0.8348225812490235
0.840747580788645
0.6880161073892676
0.6802111625929345
1.1249973683661019
0.883023355343114
0.5366187196172243
0.7082369176243732
0.6993767207063173
1.0088032858476699
0.49813006140818844
0.5817121924935533
1.0499273688399768
1.1682416069271708
1.572897959934948
0.7166016752254999
2.5193382836208627
0.7062295847585858
2.7708928093378775
1.8495562096317073
5.335445941222076
3.6295740638424405
2.495578816876255
1.765343998714554
1.8141900533227968
2.6605849561228747
1.7878593868914052
1.4174811981361404
0.9431479715787873
2.8257571366921037
1.6960794338153637
0.7358092380450374
1.1020033316561282
2.2265151709455324
0.9922851003237279
0.7159606580313559
0.7305020221991892
1.4056052937908676
0.9260483346623556
0.8720378699821222
2.163660871731523
2.7966699267210475
0.7192988062790514
1.5452792140850475
0.2424600627585229
0.8414386144653585
1.3530927096382983
0.749032310507761
1.6305583594234447
0.7335324363672462
1.135966278028367
0.8986367689202569
0.6095733982971988
0.9668244256469745
1.4919591467503992
0.8686829236053986
2.0034281649469894
1.676671460500932
0.9929797693805682
1.0479575064925968
1.0683244492848634
0.9123515697340668
0.70286967116461
0.49823526390742656
1.3523225870703408
0.9541760192299433
0.9973876414278686
0.8014580140789604
1.3233675899487451
1.5835491087546627
1.10618712403443
1.0362579952958066
0.9415370770133408
0.8340666848274131
0.6907516862787306
0.41344935744253974
0.7629626192901391
0.8792053718138994
0.7599252618025757
0.8828554879067388
1.3600281214881216
0.5670675575148694
1.0724011497468746
1.1982731292886013
0.9062439203022874
0.660291187761596
1.0368891814373355
0.32125454245988877
0.8809393074729928
0.7558003639576898
0.8486701951163109
0.5345566314794914
0.8269566550053765
0.8095577213745537
0.5911282847135996
1.826055149135438
0.8512066267127969
0.9985386551820594
1.7672689410052511
0.850550573842752
0.541518508516795
1.6122890953452027
1.2930239830934067
0.7984313696700323
0.15416368550718362
0.4723032716103649
0.8146422528416494
0.8399449577916327
0.6379676617731546
0.7184100360580893
0.7817654759152727
0.6138745630735293
0.5054898140987991
1.8068749330770975
1.0375144658962956
0.9010895293086203
1.6457474740765496
1.2909106939952222
1.7236998730999986
1.281403836867636
0.6457015364770894
0.17616094836740556
0.3778909784501667
0.8419798283211886
0.8306007711774707
0.8413893605854776
0.9545374233270186
0.940411365280148
0.8723888797293929
0.7803881199081611
0.6712024326146487
0.5789132698402791
0.9673618692808162
1.6916087037872902
0.5898167037074045
1.0604533592929364
1.488629183696717
1.1814914532564202
1.1460531119357769
0.8013245663119014
0.9381304180508554
0.8798415979545888
0.7842582932322184
0.2630084487020347
0.3946804574863538
0.8474743725524666
0.7364174207005009
0.8769250075190104
0.9707588190866899
0.8604871011608719
0.798926341977408
0.8463700360082895
0.783149630946163
0.7123017509420434
0.5762548834838864
0.5496726278085644
1.066361624858153
0.6808951758320708
0.7536079064552335
1.0042546914482666
0.8835143954739304
0.9599052777596564
0.7897730612802993
0.9443223159096029
0.7596727936518585
0.20426483235977116
0.4116797462875524
0.8086547414417687
0.7239676372753565
0.7743232736498474
0.7995054178797106
0.9232980773006856
1.0985201971456255
0.7099181677146932
0.8454834736920445
0.8249510614914858
0.5868480448962512
0.5082633695192884
0.7911956074191688
0.6410360729241641
0.741552977182341
0.7463703436834644
0.8338648711354387
0.849474547634588
0.9726866090052347
0.845215507637485
0.8179687423895504
0.9195833358526138
0.5212863746386408
0.39009445711334256
0.8392989393045562
0.7050881295842051
1.0774685048280686
0.7556899738951707
1.0685445962824223
0.9396165993093809
0.8133800195610242
0.6781503422796369
0.8967658731978173
0.8093199623809209
0.8479303669607263
0.8327394618269732
0.5787729719919249
0.7983740800168586
0.833648905606744
0.7304549533388666
0.8459460036849812
0.8029115235776817
0.8607522608714651
1.0477692242558347
0.8594488039172076
0.6850405811660528
0.9033907267418324
0.7520756964521801
0.5288656786658436
0.26214129780059503
0.8227070684598161
0.8632872527902963
0.8822231927306624
1.0726063389520342
0.9835068946624992
0.6172656593614677
1.1262345139587668
0.7978008646617807
0.9753245843689868
0.7388426002379548
0.42784669615279275
0.8170135350696739
0.9519959850584541
0.8750338241891612
0.8531938260642155
0.8916469057698648
0.966101860983843
1.1547300547062298
0.9130538401565397
0.3653921631453775
0.8059121064339754
0.8175948363786951
0.8248693559491549
0.7273721848451163
1.066712992269235
0.8497487971150451
0.7503584163764834
0.8574331626226426
0.5467545754098844
0.8013283463198871
0.7933009664115583
0.8164864602420685
0.7398105175261959
0.800857344707006
1.15659887354826
0.6869602579069849
0.9078952927505058
0.8663470397356212
0.9580071375929398
1.0090079903907039
0.8537283995345327
0.813898780993652
1.0064307459024289
0.2159455717744113
0.8175966422264149
0.9294355947272159
1.1343973695684433
0.8735083952733282
0.7623599439350041
0.7918458804111567
0.9755289327876098
0.9537156629740599
0.6307766033622282
0.47503662381569894
0.8446163693787403
0.8128281062317838
0.8012240568567977
0.6531471528117554
1.1094548973398644
0.8334639418054512
0.8481917194282003
0.875954346280499
0.7967945401639129
1.0421231334017729
1.146958762062636
0.9254716827700311
0.9159441556345271
0.744033948998005
0.9303988217639284
0.20152413408296188
0.7876713667058939
0.8757665911957614
0.7443896388292797
1.0058702214518949
0.8275543327278391
0.8790593175438298
0.941337798231736
0.817992151315741
1.0088283817712393
0.4623057303740515
1.0070788775360306
0.9017374624224995
0.8943544162219378
0.8047112599043025
0.9332458262595962
0.6513444042938757
1.1679324620567382
0.843887924086663
0.9166661484666481
1.08811294295649
0.8963280604705273
0.7927445266303612
0.8622636140319028
0.7624274868982787
0.9433340713775187
0.8209770997287088
1.0740116313272663
0.8797658709165247
0.9063415936955646
0.17626827719591315
0.10226342770077755
0.8435044690821852
0.8735811522544724
0.8383825105873253
0.9638802779821471
0.8744867069356275
0.7432992665892558
0.831728934032662
0.8388704349003275
0.720709799000135
0.4402366802965811
0.9771408663959783
0.8300888481866522
0.9475284523405815
1.057153041794938
0.8099579328887433
0.9872221761408091
0.7443218455808087
0.8084251535201393
1.1670999131272082
0.7507962172045632
0.7555404892936847
1.082340180528969
0.8448186925298949
0.7790499316550382
0.9787272004356083
0.8819330675843928
1.021702108873919
0.9113188359424343
0.7872942014476548
1.0067728875614046
0.9725899627722243
0.25399426331953306
0.819187603052238
0.8198585270377866
0.9402839042146336
1.073876726839343
0.7225755166555161
1.0748134592223284
0.8489542395706379
0.6489278670371109
0.7795368848452423
0.3603554593074821
0.9794979393803901
0.9065801238883336
0.9134200364972808
1.0321390897623055
0.925064522033436
0.783262985839077
1.1207452646893912
0.7350888714898008
0.6829750799697782
1.2018424195162745
0.3573679685388942
0.7110679097743056
0.45309668119720287
0.9119331264520427
0.7988430244554621
0.7740169645927428
0.9963211504418052
0.7644377956097883
0.985643779264029
1.1592276325332322
1.1651984654971468
0.6192650851846038
1.0788240963958788
0.6847621361159965
0.1819408056633154
0.8072833044914531
0.7221763240654996
1.0012209676810742
0.8343222115634569
1.030595761711278
0.8803171822353721
0.9273094558105448
1.0433494250559303
0.7527734742195431
1.0095707690709448
0.26732547553313674
0.5094892676099245
0.935900376485757
0.8702896215837903
0.9212844034046277
0.8436768361419744
0.8702278988445373
0.8164466552421344
0.9201863606781849
0.7224243583274154
0.7233999187884446
0.7932392402141218
0.7277463505177759
1.023923656122999
0.39151266722760125
0.579610618947606
0.4456690263955065
0.7992028954084326
0.8227128409978186
0.8562669575610007
1.1350267744332416
1.1441983700137386
0.8811093875853035
1.0060142833314831
1.266104574094579
1.522574837303676
0.15638364072490557
0.8171798049255405
0.7560907118808092
0.8765743444032138
0.9885492145097254
0.8730416347586191
0.8750976101254564
0.8710470886814515
0.9358740733637477
0.617780655270072
0.174433030106876
0.3084189974930167
0.5056143974299714
0.7322796385272623
0.927991989487266
0.7915300330228368
0.7217820441760773
0.9650305986715623
0.6356200904397644
1.1687303470901809
0.886445422456879
0.8607001931279968
0.8011619208194068
0.8503019837847394
0.9127681903358639
0.4230958043592958
0.7144740619124815
0.514270057787127
0.8485781310730353
1.1791726893872987
1.302821476348378
1.4026164402702557
1.61604077898833
0.8902783504692051
0.8619709480369829
0.9620005245769216
0.9243080592750335
0.8624483127160564
0.9006394915276297
0.8139669367760751
0.2813114391790771
0.13204482398594225
0.6480966269419124
0.9587779498218828
0.7869643999988886
0.9054891851318775
0.7931462879296779
0.7789364463676798
0.7922191115234397
0.8278702333180269
0.7812568226755158
0.9211061083520199
0.8146313184503183
1.1779286601513423
0.791881743938364
0.8046959452796448
0.8694723130225952
0.8323718487671099
0.9376022457582769
0.6385423715204372
0.646358739750821
0.6900324681645458
0.7606776638621571
0.8513647471670229
0.7593879026107537
0.8391798757199703
0.5767490632367683
0.5269816420226408
1.7000151758260014
0.9206076049794669
1.7986821205169252
0.8282563150332682
0.849010953738951
0.8585358629593497
0.8659867707813453
0.8228357248896149
0.8140362231977639
0.7311010770970745
0.07069751762643026
0.39144807133165266
0.3376083160262621
0.8861821796713887
0.7817473999969106
0.6668659505388649
0.7577049884718414
0.760272602879717
0.8039031583237916
0.9910053093684047
0.7968403456968437
1.104926435254004
0.865741417491402
0.909914436026602
0.9047980518419718
0.8280486226679978
1.0312525786694091
0.8469863077883392
0.7781332663125872
0.49769786950951517
0.9359061764382507
0.43675553893419816
0.8782957109304718
0.6568464656986732
0.6184355875965
0.7934259482274912
0.800874209548723
0.7015424253053221
0.7910978322700594
1.6203241779756428
1.4705261682453943
0.7298502554690895
0.9426046047761345
0.9362604469876888
0.7906413160207527
0.9396740653542223
0.7849171788209752
0.8777768976742502
0.6144336859558439
0.32189838773119744
0.43299288560501153
0.7809630750223877
0.7742588933448535
0.7551633193362883
0.7809685398922322
0.783553642560138
1.664726193310535
0.7927906078597571
0.7667376029059255
0.7365605087995243
0.7403560862514583
0.8874293344372756
0.9765513079153463
0.9523765663359981
0.8595974013267779
0.8552384221886803
0.9293989819468241
1.0089072654970033
1.0014484821632708
0.5387148309581473
0.8114331564856202
0.8703237022120716
0.7951409577938182
1.058081566141884
0.8840966280749258
1.0277621369745102
0.7978215186460655
1.1780460923780145
0.8316040492402372
0.783090283394969
0.8857835339779132
0.7901725982374578
0.8197640361284688
0.6554865549252273
0.13213456990827713
0.3080549101730623
0.8130840319945902
0.767785553728496
0.7668816816234422
0.7684379247246695
0.7742864682222241
1.1809641607550476
0.9615705868475324
0.7895693285923894
0.8945971833981172
0.6480721323329593
0.8048006008455305
0.835065487207629
0.9069427613509213
0.749826731542982
0.8299334033436611
0.7750433154965181
0.9154822667934492
1.0561354088716808
0.8826905875940007
1.578395356580345
0.7898682302305419
1.0253695381928485
0.7622672642242623
0.8069008603622774
0.8703747120157874
0.8496171203494541
0.9514004890526956
0.649388379116222
0.775544026237398
0.7949654374707835
0.7869583282601993
0.934169650154457
0.9074196648207489
0.4163576926243423
0.10639130874293658
0.8728487780306011
0.7819064503239265
0.7567083562501395
0.7604395239521516
0.7636508920579297
0.7741458340368893
0.7895671875661583
1.3500872735974918
0.7103366677144761
0.8733623923132726
0.451005349291908
0.9434013741928319
0.7963224119647575
0.9352980004270631
0.7812971065902724
0.9356334669184909
0.8635631212663785
1.261713924846794
0.6845823095983142
1.2902504018560041
2.1947031950796254
0.7278835481679156
0.7761321144405239
0.7503065338478063
0.7480081713779446
0.8724767544839417
0.7382273937129238
0.7493427604902371
0.5930828018955521
0.7912899290015054
0.7818779326260974
0.7788662802107033
0.8790241941119239
0.8597210607429938
0.3580162618913465
0.16887972184039413
0.8633975018942529
0.7742284838702732
0.7693911428392839
0.7635236802192696
0.7620594427916941
0.7691254469428613
0.7634462043635516
0.7811684421057784
0.9453587079881586
0.7713368974487389
1.1852244515008659
0.6318526551026548
0.8809168731770504
0.7668651858740265
0.9312232320549487
0.77312493277932
0.7391684432273042
1.0174670057474633
1.2397605292321687
0.680711731954436
0.692406168283267
0.9931162570304234
1.4121380346589774
0.7638048060791063
0.9227215717867036
0.7949480953123813
0.738310685082416
0.9695365571120854
0.7362429758414363
0.56901400664483
0.7649673792966862
1.477697213287394
0.7722467250595788
0.7805959468005347
0.7864009300495672
0.8702264116047785
0.7534413307730468
0.9712479791651897
0.17502864142868946
0.9290940498156726
0.7622619509436516
0.7781292866335606
0.755398140934252
0.7599045146059282
0.7723152431588136
0.7714431245214267
0.7720072405751123
0.7743348164427916
0.8055924191722937
1.313881065459253
0.6785686200130436
0.7055914351043859
1.0546818604254817
0.5043073500896548
0.9188511526677955
0.7319534582809912
0.7539469602851999
0.6701093637136512
0.9045486500928586
0.697105167084137
0.6633773627002532
0.7471938782944603
0.5515639721234962
1.4254400250211299
0.7475425329598597
1.1338029922771622
0.8408122952271425
0.8846988365808642
0.7339932428971732
0.781838707323031
0.5782370354493322
0.6626146185686055
1.3612209375830373
0.7575913994048429
0.7966301709882706
0.8918914464336214
0.8050672625019496
0.7870141851293385
0.09911283961163816
0.9548236060557513
0.7648793591669769
0.8941186692980634
0.7657783478200715
0.7646712224227953
0.7692723889108889
0.7934467216014902
0.7732801166949058
0.8322641950106959
0.7657163088737152
0.8354592439570246
1.143718209306328
0.7400243123323327
0.7348682581384799
0.8784874049220271
0.6263244600619264
0.497025064683112
0.738326031707609
0.7059636598035313
0.9004256501922513
0.6636733872991446
0.7312159997737359
0.7308616287731542
0.6046086515984901
0.7427741860432404
1.2531252659601715
1.0004322990411392
0.9388858072177437
0.9186805508574961
0.7920456910452021
0.8171608857485066
1.0198966742102944
0.8003780995388687
0.6913305301888717
0.8171218348609806
0.707712952408911
0.7758150139598862
0.7576365656390855
0.8790057227187267
0.7628045486644814
0.7686185583716492
0.135098551798315
0.7046246897320356
0.9263007965309491
0.8896190094350145
0.8790526728608115
0.7647709373927684
0.7678977408589005
0.7733416704786239
0.8928373682215677
0.8006963355971289
0.8264122102991193
0.7840585753274696
0.9447420119055654
0.9600726615888953
0.8847800048202731
1.0067261426499543
0.4275053152576516
0.24034365577220362
0.9456641182711394
1.281465740930617
0.6861140377607823
0.7556374227497008
1.0174409912670448
0.6609737713754538
0.743319290931641
1.0350586154962071
0.8103358035061327
0.9460306168995121
1.098876345383323
0.9195952771271353
0.9279482357794933
0.7934213594746296
0.9534032490062502
0.7503890315387323
0.7055868769533712
0.8176120897852434
0.9658327602792153
0.5936378815143869
0.7837884543769098
0.753420105295139
0.9114906458593002
0.8423160352070639
0.769687501770423
0.19622347006200141
0.7153935888498948
0.7256449464889552
0.8340854887040281
0.7998126166341857
0.8231657371159726
0.8597363447253218
0.9567103289586348
0.8768356686209416
0.8711099389003268
0.7740152295373479
0.9455897430956658
0.894149322563318
0.796753665262233
0.8508062061500311
0.2823425599071758
0.6893579725839626
0.1976213976282737
0.9356739053836595
1.0558222838777334
0.65037116308745
0.7427420562116013
1.000445308290395
0.6098358511243069
0.8908937965409605
0.7647308420905519
0.956493397491707
0.8869421902043226
0.9559384756997646
1.0100195295728915
0.7031203510489826
0.9066672749401615
0.749211549073911
0.7708595952292986
0.7979017190540678
0.7578974121351869
0.7658167568450422
0.8013569458706497
0.7674225034577803
0.7595083865821638
0.7788327152145146
0.7653791982472089
0.8662806880470517
0.7572919212330375
0.859970232300858
0.8066501060209545
0.8676213402436955
1.0827855875122012
0.806020420093538
0.8200212264653348
0.8993600430207752
0.9160761140872331
0.8747223314781866
0.8110704858412872
0.754063730055842
0.39469361980509793
0.199306861670044
0.7857780396862943
0.13568290273953534
0.7586801601457034
0.9255325602154374
0.7590139469995937
0.7033730893371491
0.7365787823063933
1.0158578464507215
0.871863364089497
0.6375600618306517
1.1300771110499834
0.7990822348654109
0.7632178339423363
0.9666884293191947
0.836247475606963
0.6850623872578766
0.9125656919466725
0.7975596967104678
0.9827857990189744
0.795677009871489
0.9447983673976412
0.7402688992503406
1.0421426343229077
0.7224794913826899
0.7571437368765911
0.7740804591392882
0.7659241989829929
0.7779209639814632
0.7663331434129578
0.7701036911829797
0.8814070695437388
0.9621544023868552
0.7785600979099352
0.9294764467748768
0.7737252185481676
1.089063768903709
0.85082771621243
0.8233386597737926
0.8382697301742356
0.8711301340556058
0.8835346858424776
0.9194480334985031
0.6094855882646582
1.0679145552428528
0.36342901540085093
0.11717104985561407
0.07426368222498213
0.6400047024713729
0.9581510539712214
1.0511859284293867
0.7680304725589644
0.7338160012489716
0.647950913204758
0.5271338181000236
0.6818383690738462
0.7346438788887774
0.8997589437678871
1.0670170452317518
0.7212990628072143
0.8368829109762899
0.723696954774765
0.9274393318279771
0.745117541573961
0.781526616532767
0.9040352073853375
0.7191240231959475
0.9028675053412355
0.7074256679109758
0.76030934432777
0.7144350816903994
1.0336356730201368
0.7253711772889635
0.7649672849088468
0.7749229590700691
0.7715912631196401
0.7582848005428351
0.7863739767107345
0.7904295467027558
0.8816906055818352
0.7850052573178699
0.7846385308911854
0.7860783358753044
1.1429794694657414
0.7972507237327667
0.9329894031497464
0.6655642080584105
0.8502886780930448
0.8263572058507199
0.7924949123068995
0.848632425337018
0.7871952722974513
0.8392869708533803
0.68763367199418
1.0733298047521602
0.6016401770698402
0.8990985398936945
0.999949449857026
0.9766371246842765
0.8761132609565268
0.6353352151955483
0.2841351552741634
0.4465752101139373
0.749513598642761
1.200869462009295
0.9974637657538029
0.7151430426202973
0.6929371476732349
0.8583253610396059
0.7437580089348225
0.740124053093442
0.7232089873917361
0.8568908532240329
1.0131584142302215
0.880519366457373
0.8508160557627791
0.9216119220345578
0.8248430112539853
0.5569021914574356
0.6343785848092309
0.7751725057228389
0.7011116481670249
0.7672185623152352
0.8208878074863981
0.758405287782319
0.05555910141930157
0.781184065610028
0.780867125176655
0.8769901959360862
0.7806297831692584
0.7865623502812191
0.7774487071677127
1.1206053113901875
0.8039193108225223
0.7311221863483086
0.9110571613921903
0.7872879851900656
0.797086406876459
0.7894351125191371
0.7981273987058485
0.4319820003478694
0.8911634785321032
0.7312267724903837
0.9521297203638681
0.945582785868193
0.4934071784991102
0.9215662906420692
0.24440233034516654
0.4668016890868352
0.875440407625594
1.2221006904225293
0.778807613365957
0.9114558024163969
0.7329918809716681
0.7199432395552303
0.7294495045066041
0.7230431072667478
0.8846138841055305
0.9088765518935242
0.8330860749397516
0.9114163298165049
0.7522859325849712
0.3835148871945928
0.2870304237833667
0.35224042227907776
0.7172561973796255
0.9684505197688424
1.0637872044200254
0.853045005863211
0.957350380737321
0.7640957511497829
0.7825123284748112
0.7815164662215088
0.8784413975856069
0.7740450839800491
0.8267604241079668
0.7906917335762306
0.7773331932191857
0.9290743619655258
0.8043879533313789
0.7923267645804317
0.9002812946096154
0.820988265050022
0.8194882977850357
0.7910816528126074
0.8247556127564047
0.7208282394261775
0.4671251763486427
0.43669145046900126
1.1509688037985484
0.6769029154470859
0.9730561917434433
0.22136483061993406
0.46814828438538
0.764018598979215
0.9734543009170208
0.7609414405172541
0.9163111844472661
0.7234083778096161
0.8037091879107168
0.7362362396810692
0.7095102641167623
0.8355935046963797
0.8848149960114992
0.7418380843660708
0.8437135422161849
0.8798626775995941
0.7396524731863426
0.6250239590725767
0.7595682342988558
0.597499254820725
0.5036590610867007
0.6238673675184565
0.9399862363095536
0.7731002173877217
1.1185460093884183
0.7523652687306303
1.1955931206045178
0.7751590138902993
0.7737905483405161
0.8586905846225024
0.7770969373684997
0.8755208791412997
0.9017071871381983
0.8729415471910351
0.7772106144752952
0.7738750550298908
0.9447834569187898
0.8177221753946083
0.856221219975725
0.819782566963383
0.7971019471018177
0.8678497345918333
0.797259523495726
0.8765177124403893
0.3521102560582201
0.5423309605591554
0.329576719088535
0.6931932630793307
1.4161405091501231
0.4569274083025875
0.7948289458267958
1.0523053994851936
1.4469780877010696
1.212956554216114
0.8715210140839476
0.8260459877139031
0.7579414157051523
0.7030749763396739
0.7327238543415266
0.7611470825942143
0.8724828133357327
1.0641466552007377
0.7163518549957368
0.8062811133991683
0.8122919093585032
0.8004284475983993
0.91814355817323
0.7553363117821444
0.7014209549699864
0.32001397982808544
0.8528991066436518
0.7010713497054802
0.8440554081129779
0.7074748608562921
0.9114828210387409
0.9361914728193909
0.8669654817821417
0.8943029757566359
0.818681103135838
0.826109559774991
0.9081571092942372
0.897953264182229
0.9492797951097395
0.8372540526963901
0.7823662428177024
0.8237883568269531
1.0238842600801794
0.759949890837323
0.9183071603129563
0.9191426929956199
0.9232135576643448
0.8824397263873095
0.7953427611636604
1.0303489359562998
0.6555279037249502
1.037299604214605
0.34269307125673976
0.22638892688774032
0.3393953583792586
1.0956130721526838
1.0829415167004093
0.19610874607366988
0.803171930640973
0.9932749969550317
1.5819849289697172
0.300225209283866
1.1203850733702803
1.1230949430462036
0.962768215923362
0.9898662260143909
0.7531960270353774
0.7294396655469856
0.826001983396031
0.847571065123755
1.3140540509022116
0.7617045046595267
0.9622605891216911
0.7897336549069951
0.8960664269556151
0.7745243687046055
0.8054740258515038
0.7488337162739331
0.6431674524543016
0.42229250869765295
0.6638238501424866
0.9671762858136765
0.6892771731606309
0.7075010760706238
1.0833500936415659
0.7334057704319711
0.9654973987058297
0.8798358129968149
0.8938180495395857
0.8583774053742214
0.8244494755328913
0.7218310032128383
0.7679120728110073
0.8020735593631503
0.8832400578543573
0.8809757306847577
0.8736283521620113
0.9056226540652045
0.7797372264823814
0.8479843645683998
0.7875891399690831
0.7838720711381784
0.8353200728725326
0.8269179261021435
0.5720675764440786
0.1212154835675965
0.22598277989815832
1.1707615943399805
1.1874192877060425
1.0930384391405974
0.5606232719521209
1.2830536968682014
1.1717169073514133
0.38946345208556504
0.341936845387765
0.5051659679722635
1.0129672509062393
0.9918089072683423
0.7428841155135762
0.775816326233879
0.8221391867495331
0.7420245334306258
0.8329240499182061
0.7893120356539998
0.9954598305378565
0.7326253687449552
0.8070247438120749
0.8431973448416825
0.7920056244467473
0.751077663064544
0.8634432772249225
0.80232691335868
0.7754223002815203
0.6342174210624628
0.29667912803684376
1.3369252444286346
0.8816677282534223
0.6786286949015816
1.1442023203696572
0.8696421198083202
0.7975542689888201
0.8513629639348861
0.9392146921599974
0.7393011197496857
0.7451332635620572
0.8546195148704241
0.7800006545865529
0.8783247865051221
0.778532034393139
0.8016192827701752
0.931469948395349
0.8839230332252416
0.7845017337169273
0.9036059125424105
0.7764239141021351
0.7770184795621894
0.7813904449502349
0.9888533130883451
0.5887060518619638
1.0325710308224807
0.26904350742427585
0.2487667994859885
0.4744000544244688
1.0437620705786603
1.3389454264167473
0.9763845734267258
0.589328689162213
1.0465901389086651
0.573087043521083
0.43180714692137806
0.9950626756191301
0.9900899484362155
0.726738481270798
0.7857567949740323
0.7599330478672087
0.7805511304795313
0.8468872782104471
0.7755033544589232
0.9978253134153535
1.48204811195321
0.6421947276585639
0.755556989759979
0.7759258314992576
0.7917714452636972
0.77147034705914
0.6854526719585975
0.856621043084312
0.8050384330336265
0.7367547928699013
0.8706165489013609
0.8587456206993705
0.488469327578238
1.660261336011784
0.9726827918220914
0.9614211257940098
0.6865041049403982
1.0902949173176069
1.1334318211125
0.7988863320847112
0.4741612323079496
0.8970495082226688
0.7505328447229694
0.7269822977205823
0.9187301455676259
0.7874612048829567
0.8411217812657394
0.7832336798886986
0.8738965986586117
0.870433528878502
0.8298641917597332
0.8580649234340488
0.8634897665345869
1.1859560544753842
0.7717889431783365
0.7792708295616507
0.7707815615577056
1.2929458648276597
0.641233092271247
1.0240735252292223
0.36073330065417697
0.37351856885624113
1.227733608786819
1.0559533036411797
1.3410627134376407
0.7303188553535145
0.9905640818345369
0.5298094016564115
1.0122697149696662
0.5412068810584656
0.9839481104797286
1.0399527855816184
0.8108178895688789
0.7401226841744241
0.7527716474574966
0.8793092602232331
0.6892604077344311
0.9713630706780232
1.5865764379597171
1.1951478825096402
0.7777668577120772
0.9294248632942462
0.7362372176094136
0.8254957540858434
0.6555382374499217
0.7284357220143403
0.7690354918021821
0.6672757390595138
0.8461336993438309
0.8336448040530428
1.386229627566576
1.1716691356641258
2.04329625431932
1.9074572396076606
0.8006173068363962
1.2285207612566993
0.7178901547358992
1.3789264910929089
1.0878918416596304
1.0505668331458755
0.9922480055369248
1.1155204254498636
0.7457581819638687
0.8915713763240644
0.8808280818419536
0.785234057736708
0.7673331761128371
0.896605037542797
0.9964916348906168
0.8280957006615561
0.7738967801186658
0.8242289104592517
0.8548322869254185
0.7767261760350239
0.7648933282403544
0.7536454270001863
0.8491214799263533
0.748133106704575
0.5675957728531293
0.3567958961589522
0.6389054801186522
1.0581109833451658
0.9955375174523897
1.3154596913331162
1.2659303205886911
0.983288158832271
0.5583425738507457
1.383156874888054
0.6836224186879153
0.9847160756922518
0.9948579889013557
1.0220458601248563
0.7210979518009871
0.8292717339372299
0.8243002394098938
0.8307820107365158
1.2137595650656112
1.1334529884842355
1.0363360811779356
0.8476228628296617
0.7500103169219502
0.6817128499071293
0.8598838643579062
0.8771651964624897
0.5556997064740263
0.9047771547147251
0.6260538314315395
1.1050052402327912
0.9426768016833003
1.7247986503527075
0.6432908933990718
1.0635549431440658
0.7932911254501077
0.7851686878336873
0.7969860429242785
1.2117664233353005
0.775261350129507
0.9507299027397866
0.989587875633654
1.0647798654036984
1.009220844500877
1.0464084573497385
0.7459863567954736
0.8308244599182779
0.8274472337274451
0.8210668032699264
0.777314164750909
0.7872458956180303
1.0361511330545738
0.9958096702501308
0.8275593385905334
0.7638053302208409
0.803640424969732
0.8033811935791902
0.8241337861141951
0.860649970161149
0.7458737689299226
0.7453934159554889
0.877539909478322
0.6197652795480632
0.463148041720342
0.3813137335623645
1.072487257396285
0.9961731665668492
0.9920644647826486
1.3198441793125584
0.9888164265507647
0.8516787638000375
0.9083539135321766
0.9893333837408498
0.7330402340127267
0.8286656498702223
0.8787036643915331
0.6928996383343526
0.9745017144903009
2.096712091527539
0.7336274859638924
1.6446559363743867
0.9855272413179463
0.7247596485055394
0.7390553950556489
0.6137859890105328
0.8636063147790705
0.634480097737289
0.9739710613160261
1.0274709450660295
1.2732386372490816
0.34657084342238
1.124354266355182
1.0415088862586543
1.0909786514675963
0.6511261975866478
1.0110550882748592
0.6635112392216308
0.8996380897854155
0.9810340523996947
1.0012524930265305
0.7405188653089695
0.7414669842803879
0.8439533369665527
0.9773662593527574
0.7989380701853852
0.7137179047175317
1.019504471182955
0.9954495191153576
0.9925827563444004
0.7812565121556732
0.7532181975121964
0.8421797039177277
0.8867587378604672
0.7709373429984585
0.6654958219928626
0.9862113752804458
0.7715688939861269
0.7506743286251814
0.6782694567136998
0.3654800406013555
0.8072653094147443
0.2672830876643584
1.0222157825446805
0.992778358272567
0.9879828177923347
1.1720967702806775
0.9911907118564363
1.0785805521540635
0.7021968323328338
0.9953967578078177
0.6865149546159514
0.7346814038647134
0.770952115032314
0.7069998744712529
0.7846708142160589
1.0541552351924828
0.7167671380846851
0.6143413132315485
0.7636678689336767
0.7917819657256902
0.741180305742486
1.2159993050332134
0.5909840718137536
0.8106854831875047
0.9136752987108148
1.6849313942609063
0.7738986413641754
0.7032534296099976
0.9177704583341697
1.5658505613926295
0.7086790268730859
0.7059690014112241
1.235345761529774
0.7555496307510877
0.7447064377301985
0.7419957365956902
0.840679654770557
0.8584879122045491
0.8306329901983498
0.9903157981735933
0.9994830663127804
0.9925907135992819
0.9946283128524397
0.7540854745977696
0.767123251239783
0.8263263303097486
0.7708727551031926
0.7525328638715466
0.7565539910535101
0.746627812387473
0.7377765640308424
0.7214533521936082
0.1792316663713049
0.7771345757712349
1.0016214658880613
1.0373138667769413
0.9948795964092711
0.9952937408305825
0.9986707941870836
0.997527093826784
0.883944019584346
0.7576589949211001
0.7244222693946442
0.757390721906901
0.6905427749727031
0.8129223794593959
0.6731231370801558
1.0266444844208038
0.7836197303843785
0.5236741370310505
0.21007820110853206
0.12510902578205926
0.8198484283053263
0.7727360775144537
0.6970747098284801
0.6242873322955094
1.2042643120341234
0.9897386383219429
0.8267116396796085
0.7759185778560123
1.5265763220672972
1.278793254782843
0.8095107198638998
2.4824448033875406
0.9373752035441271
1.7907136109015442
0.8597252418069532
0.6684146260842495
1.0155358003500348
0.7441191692870942
0.749539108924971
0.7506398988333945
0.8132858926652402
0.9176151667316031
0.8222810876425474
0.8240500969454502
1.082196559056984
1.0117190667833709
0.98938838855169
0.9951717634638176
0.7323684215216658
0.8367324453482311
0.8275376099869146
0.7480289663155474
0.7763309902792171
0.7973389023559359
0.7992158124649589
0.18251565272542672
0.3292107599951579
0.7186022539135926
0.9954279118073285
0.9945483382539123
0.997992833574084
0.9928674880169044
0.9956618386523338
0.9665726488645545
0.8130741310381313
0.5762626008341478
0.5126764628805575
1.4518363125572746
0.8645984675243095
0.7607187909503802
0.8182680804717712
0.8247924345910622
0.29346555097752064
0.9003056995280608
0.7991541620829226
0.8045979134660608
1.0384171947717813
1.360029502744752
0.8347919125598854
0.8059318137728299
1.2444604327500253
0.8019989736898648
0.9903994599915573
1.4705315480388081
0.8780180427357059
0.7771937483416349
0.7071606330435765
0.9680721738946104
0.7398798996082621
0.7438612513335553
0.7485697302655744
0.7627238583085508
0.8175948381100083
0.8687525128583262
0.8065587216043862
1.0247793158882448
0.9716791483529177
0.9840577823568804
0.9428942550257491
0.9852544583823836
0.9905436239461525
0.7857678348661989
0.76706896534237
0.7297862415738176
0.7603137699840239
0.7837678458436383
0.7960114869356288
0.6190108089039125
0.8081355531108205
0.9914875304300879
0.9929517058104949
1.0215178760518342
0.9959695801038303
0.99888666703416
0.966435497928698
0.9912717093386402
0.9703795664915448
0.8296618997803896
0.7416038752636203
0.8004888958912668
1.2181374285936795
0.8031614815829603
0.8874573466512307
0.6008609178436369
0.8712130554175913
0.8329282618145086
0.6065906201179553
0.2601069315006645
0.8123564548911261
1.0765487787122427
1.131977454778054
0.8264368491336853
0.8702477689843043
2.1072485140042403
0.9233716376520413
6.940922667283129
4.564246094661003
1.5702574025975917
1.0339839680091738
0.7465166778876935
0.7501035728912956
0.7395006764073342
0.7449898997581699
0.7441064823946264
0.7489302678851845
0.7493313299510317
0.776964789085753
0.8883839036542442
0.8286152353480398
0.825391290859362
0.9424678816012668
0.963757339773042
0.9583892848444264
1.0099293727111067
0.9548207364876565
1.0000527792786944
0.8196016456796117
0.7599742665712544
0.9101679032851601
0.8355995170356489
0.8681314003048342
0.8545590310256169
0.9146253875605025
0.054197914278425664
0.17811047429080892
0.7796593896379026
0.7828639531778092
0.9978871940147124
0.9895733109742681
0.9910558182871991
0.9667946561199386
0.9832304271281816
0.9387759293172777
0.9388721580379674
0.6600445487664515
0.6568054156820257
1.00165204343688
0.8198731730159021
0.8450905045310815
0.4732853489481111
0.6694822179166857
0.7923337614962553
0.80456647412709
0.2591562132208269
0.1978393583622651
0.7879815812313663
1.0244195848358684
0.8497344835119621
1.2918682362428655
0.8372117956207125
0.9889916748650114
0.8991821412352525
0.8338654294171981
0.7941794901844789
0.7445633305051179
0.7441716404350636
0.7434005977948588
0.7598351428402902
0.7509313324557318
0.8630654027457476
0.8365147641218261
0.9733685863104334
0.9574418393613305
0.9655596261800526
0.9417749239432517
0.8287125972153707
0.763806963575839
0.787033508754161
0.788309405769872
0.773718607219896
0.8504279551363878
1.007285535909344
0.23531770084082113
0.6176952530616234
0.7878002121099753
0.7699906083859094
0.9760939006291182
1.0421296870075913
0.9811965084544969
0.9265064383388392
0.9634077839547885
1.0717674749339852
0.9523851921968275
0.9401003317817164
0.6720572534327321
0.9154633689291777
0.7138617329185865
0.8343640377108105
0.8073263680883991
0.7305735034145272
0.7985492808771519
0.7587986245956574
0.7951332283735495
0.7995541586474905
0.9546749798678978
0.8768324671742627
1.0111559944461845
0.8289976077458949
0.8053134460997867
0.7966590970559636
0.7440841885217813
0.7462008382241561
0.7519518843102139
0.8131945526279859
0.8597875454676043
0.888365721723047
0.9467701988456109
0.9571400900609058
0.958862134140827
0.9627217422284177
1.0132811356547613
0.9488831829520816
0.9492174457339851
0.7607876125275534
0.857921610560319
0.7479553079129955
0.7960258944237113
0.8249966591745813
0.7044393592783686
0.8301727459585437
0.829384459940832
0.15804197069597511
0.5232715196303246
0.6294934346231722
1.021131723633124
0.9729592206382003
0.9820442512880727
0.9120222916427408
0.9633785871739441
0.9400327440925399
0.9544391124741636
1.5489266594996034
1.665509363752566
0.990791303401806
0.8022535883862429
1.004000632977098
1.2763009926919795
0.817815534284594
0.8013816194149612
0.8002592960830541
0.9425352315496657
0.9974305167908467
0.8242264396332326
0.9362062058536872
0.8028240177582704
0.8340742403234822
0.744167268390654
0.7572137242539075
0.7537385239460196
0.7552827315380124
0.8869579095550945
0.8727567851745958
0.8797198613809848
0.8886439900091447
0.9837027174357758
0.8681657035450785
0.9555641561591104
0.9499872527279914
0.9517147795024363
0.9668732582627243
0.9397415453776677
0.9524054057616208
0.7934914820199362
0.8292471102825217
0.8347357259857936
0.9943000230683413
0.7853344504835759
1.2474260986673082
0.9007144692477959
0.823314127132801
0.21604959489251366
0.5375940200602816
0.7061147072917601
0.9508898320003942
0.9707660132823738
0.965771971113945
1.0782669691051487
0.9832081321715138
0.9553120815895253
0.9564505044901221
1.0228878998779303
2.752380222751623
0.9686947746210401
0.7491188729579543
0.8587837724489744
0.8284401744331884
0.7498799061837325
0.9494962152183979
0.8842599874057199
0.9483832164737683
1.0046572865253738
0.7703649279441592
0.8815203710288885
0.7450172655366855
0.7577979427624282
0.7840523540535217
0.7617417539140267
0.7526007231885392
0.8801252498449071
0.8439963259337011
0.9266855914343228
0.8674797355792806
0.956051469317471
0.8789714298499507
0.9522642837648135
0.9440526832970257
0.9493036600312419
0.9486929702676616
0.946498603600115
0.9504917075196767
0.9566715952949341
0.7752735247626057
0.8561562753308782
0.984523513106715
0.790936990784052
0.7562315990376663
0.8005795625211136
0.19075098725133047
0.21006829217142137
0.7976939629825798
0.6410462414231659
0.6064732743109964
0.8469296385490906
0.9596619167276979
0.9745212929531196
0.958934979167366
0.9614968144613667
0.9528066734211545
7.192696580977239
0.9699771180864504
0.8851069910600249
0.776455868660129
1.2828732272232022
0.8214246753715398
0.8739215203918123
0.9994327886089109
0.8908559339533859
0.9482852379135694
1.03861314284552
0.7414503133998935
0.9313237701139828
0.8312232838992399
0.9150715077815076
0.9690298832687071
0.9354268296287105
0.872219134964227
0.886104302114744
0.9609589450913858
1.0365724706074144
0.9450653010975022
0.9732999425150101
0.9631020361278764
0.9518604263163108
0.9573164940465517
0.9549099029361413
0.9494545506422949
0.7435953957393933
0.8228232484449602
1.0518348690072405
0.8600783118716341
0.782053724564551
0.8173481503155089
0.7161518214766541
0.17621054221378485
0.2460655691612052
0.6300436696849633
0.6690289726352566
0.7076396369355322
0.7762341891262059
0.9556139554153571
0.9399664278813636
0.9522914946324164
0.9504987213323034
6.993244007519083
1.0591713499864586
0.8212751299723718
0.6845754257437051
0.9630285397185425
2.2668724451014453
0.7781718346503692
0.9372222987583211
0.9204344733037841
0.8460087037569776
1.181165768556635
0.8629729186317718
0.8625901416261166
1.0088649613952219
0.9483461201192502
0.9375572778890908
0.9052593351410374
1.018924214759875
0.9810825592802691
0.8570817679744811
0.9202301819145703
0.9484575865866512
0.9563040441552259
0.939330118175496
0.9523277031313383
0.9495352960046223
0.9591740513644744
0.9544910832938693
0.8660344437529692
0.7129117518312289
1.003391057173734
0.7453032916025814
0.7190687640249889
0.7389687853257507
0.7080357919385568
0.5619588049849517
0.6861099599279256
0.7013944310102764
0.7357032821812147
0.7172590230455034
0.7479797130859918
0.9549858020826812
0.9639762493099535
0.9464349739529226
1.1114439109395302
0.9709054168758495
0.7192981834252532
0.9369306802996394
4.025042297789806
0.8480942194091096
0.9125784736072806
1.0026652739934392
0.8755158406978728
0.7923852733127397
0.8792229598303235
0.819507811707718
0.8812941168354543
0.9006315137839673
0.9485778112361114
1.0079592482996247
0.9966416173625777
0.9862439237297151
0.8198427460631287
0.9532108330246707
1.2962089743300396
0.9542278653129085
0.9499937880947192
0.9563040567750896
0.9136825714249401
0.9498954076741002
0.9482080741040878
0.9438558301795521
0.9445282610371267
0.9377014841890237
0.7580410885928929
0.7925373676662688
0.9386530999082214
0.878072561969292
0.6770105181948998
0.7397096637509363
0.7728266229702767
0.6968672453629137
1.3874028097069153
0.9203615868255214
0.9254056148909396
0.7229249065683521
0.7405280068658723
0.32460156953504604
0.9605594513904915
0.952797416313929
0.9481568200989293
1.106726429690612
0.9703429792201896
0.8018063462730133
1.2004862124817761
2.3891270948337877
0.8414081342987674
1.0752301972386948
0.9747121226934881
0.985102358719519
0.8946331027610758
0.8784808985188408
0.8235514140410134
0.9708068584637938
0.9933105395220376
0.9924836731719354
0.9938684833372899
0.9880942164117008
0.9909859348389196
0.9541856606097829
0.9560972457880204
0.9476528937497681
0.9519190555975611
0.9492836520476294
0.9452061217269607
0.9719380892460346
0.9250475668603032
0.9504045499344335
0.9498522966978193
0.933492006746222
0.7477776886471585
0.990777722727444
0.6915395219098851
0.8590192669582493
0.8069440414980256
0.7234893182946257
0.724624110961495
0.7224844489375485
0.7468285280421121
0.21707088927328425
0.5248043842858642
0.5925061692868919
0.8109505309894155
0.893522343033424
0.560953346654711
0.7503556540359754
0.7783963101473367
0.9513312379399805
0.9533611545911588
0.950138686687387
0.962391570799981
0.81605089457394
1.0379458807130075
0.8012284410447832
0.8395417692581815
1.1990262710238015
0.945283440795483
0.997804534021388
0.988400331261641
0.9084156475968839
0.9647813067364925
0.7874960901503469
0.9948738449592301
0.9953039372650945
0.9907084831530069
0.9919078614469519
0.9895134415386767
0.9650009077255265
0.9764263354288717
0.9466112637677487
0.9621321013661264
0.944557375033501
0.945913693031316
0.9570403878680246
0.9367097075068314
0.9705567526226958
0.9082082614540722
0.9592705780723007
0.9472956096725291
0.9457488105608486
0.7462844146461425
0.9399828915018806
0.7474795937446351
0.948267384954322
0.713012645402704
0.7660726970662455
0.1122745390493131
0.813059150904097
0.3834441621569813
0.9090370471126745
0.8993082962013317
0.6627192462136472
0.6555593708693774
0.7554619887031968
0.9531085097080308
0.9469521848243252
0.9330212266208935
0.8985029657935767
0.8831880869589175
0.8009836710371692
0.965344261698289
0.8412482662095273
0.8689059457305597
1.3174763187657605
0.9049861016299264
0.9998739965338633
0.9352190093464136
0.9945206714738282
0.8490094239382524
0.7497149655787785
0.992191260707513
0.9942166119932051
0.9956566854398667
0.9948431833467596
0.9943238708491484
1.0119871393351108
1.0481734747870928
0.9799569931987139
0.9660807032749356
1.0131410416397244
0.9256869382542477
0.9555988423009576
0.9596423229058244
0.9494126916610115
1.005761004084258
0.9146789972308266
0.9671572312445659
0.9544201019721659
0.9514780159828613
0.7959858982694149
0.8613688157416061
0.7978200699460943
0.7867760720153787
0.7918390639635676
0.5559393919528278
0.5957236738132863
0.6810639941251547
0.9531912434021865
0.8616917601044156
0.767783594655857
0.7833251484738477
0.7567857570757021
0.8502757265864335
1.0277123385499463
0.9544866530157091
0.9512018269872005
0.935161316883097
0.7992456769204678
0.800711468063923
1.1884561411703267
0.8523135662033833
0.7641165976378423
0.9934169504340633
0.8701875085360599
1.0794810586761272
0.8981594932296185
0.9838021917356574
0.9085028871014958
0.7824792469395306
0.7546807004983759
0.7554421301249283
1.0000055651280144
0.9925897507401603
0.9875035154069812
0.9932607303020925
0.9963193060557005
0.9950326805656092
0.9795221856209776
0.986409420425292
0.9865330737017324
0.9459892461094268
0.966986170186412
0.9535852933387906
0.9453324227581545
0.973428407816145
0.9613711350980364
0.9503382049658227
0.9754667660819075
0.901576708701825
0.9617199951176324
0.9485111323493628
0.954162492528971
0.7843445036962611
0.8361964119020598
0.8676995834201502
1.0216786770482742
0.2920486159824602
1.2631115882265929
0.6600387172695419
0.9548869550865571
0.894416035791059
0.77098994360869
0.8020269780638983
0.752096985358204
1.106440347115206
0.949297442441983
0.9520123156508944
0.9247841810414777
0.8665113218166588
0.8273572142083826
1.1974424867404603
0.8994667869593808
0.7270059935390119
1.2546772422933676
1.0000103057579268
0.9730821297444591
0.9072895751720359
0.7796137281392239
0.7671921500854472
0.7620091766496714
1.1394078660238447
0.9947532186048677
0.9980477136591831
0.9970062864507304
1.0379366438043194
0.9326602900835596
0.9103141086882306
0.9714627316856442
0.9856363770254586
0.9560592745562023
0.9494021875139105
0.9348900325206871
1.0098340971027704
0.9299991341272832
0.9501442755084306
0.9687896851113427
0.9476653038499315
0.9523240386437839
0.8450024575740783
0.9343515097864159
0.853604503456689
0.7639339054472372
0.8617278816127639
0.3497219085490125
0.6292168480615825
0.5890985363079324
0.9191910259943702
0.7597579933270351
0.7718452552918529
0.7901020144430114
0.8960481262638872
0.7444678892720461
0.7793270533564197
0.947430703135667
0.957871252337436
0.959450384004248
0.9328017468394685
0.9899018616243667
0.7911716510286667
0.9280977007038694
0.9039872934276801
0.7291990361339856
1.3417047149214714
0.9477997827229584
0.8969988014469237
0.8906590535800653
0.876701063157014
0.7476954986196233
0.8733338848206404
0.7473969210681373
0.7940735370348893
0.9182331749777906
0.9730333516961761
0.9952486204181851
0.9925562162551209
0.9560347175409227
0.9565398611060137
0.9398839127807609
0.957595533013874
0.9711716783513231
0.9569405865944112
0.9487528125693572
0.9547911741491285
0.9460094936294613
0.9423261785296069
0.9553568963918764
0.9611022868469273
0.9238006732078012
0.9565759414906443
0.9502945204854438
0.9853183361042394
0.7978241241915008
0.8252732368265193
0.7976217380452191
0.8610892289214466
0.7380432820872228
0.6783968210517579
0.8498803476866874
0.7750727687604629
0.7599710131988926
0.7836512618749154
0.8961909713440601
0.6887025447377799
0.9012030895408569
0.8279495795414215
0.9479100867154677
0.9514747067929753
0.7197659450997048
0.9079876816563108
0.9096064956738249
0.9630126566347758
0.8693100769325318
1.223951031234899
0.9999394420534153
0.9681168773743404
0.8916191248208307
0.967608880939576
0.8861326221014141
0.8310859092182595
0.9140939656401815
0.8294981945295505
0.7762916658932265
0.9863191710238758
0.9926771639135344
0.9609303455105593
0.9486032508947602
0.9818158207507789
0.995453965565194
0.9659523332624275
0.977698052806763
0.966488634277867
0.9460458663278115
0.946148266091033
0.962125722249906
0.9310258399122049
0.957768764421705
0.9546936162387282
0.9926875886483907
0.9434210432760473
0.7519107006423067
0.8250027094539711
0.8932290176107832
0.9125456391052142
0.9004604662604407
0.9680322472460724
1.1541276231420208
0.7101541731548162
1.1113344350060512
0.7831724284184335
0.7273783322127749
0.8292274634816363
0.7800380741647258
0.7743370642422711
0.8958593695851454
0.8046283909365307
0.9839650597708821
0.9410340751359813
0.9568620040067009
1.0704557629584608
0.991640671632779
1.1158229642476198
0.7614719393288053
0.9876529777679458
0.8892523395899483
0.8917116206276737
0.8536479262710901
0.8285521916019971
0.880935696289938
0.8730994291869796
0.8740101848462541
0.8412706154853247
0.8280461144509084
0.9870785181781001
0.9596927756403956
1.0039116377013217
0.9605633541786786
0.9321197253105464
0.9543601929942295
0.9356971637154379
0.9761502172609563
0.9721072936989262
0.9597827060227345
0.977008820207035
0.9475391625713204
0.9540057219937982
0.9416297053966001
0.9707349889615343
0.9550054290107562
1.014213323559589
0.9837783625165377
0.8704514086921291
0.8709023182490467
0.7449636952562759
0.83862704468942
0.8999046374367338
0.8741124339754319
0.9671268762157007
0.8759002793761249
1.2899901880753837
1.031012410848373
0.9923902049611292
0.6624918777573754
0.7465542260438254
0.8103059057196159
0.7884057201475434
0.7946706205490237
0.9054076737788193
0.8888639895033174
0.5591080514848937
0.764364714738202
0.9445061903472576
1.2075535705682416
1.0306019800196682
0.9599463762757761
1.0309329224874961
1.0879043472618135
0.9154487425321622
0.83961926430206
0.6765502174662005
0.8159852950736027
0.9571202374693294
0.8687320215421623
0.816380648722602
0.8332610487479213
0.8411038601624025
0.8592061476021987
0.9809756423172168
0.9597514767822491
0.9605033015644215
0.9734039604434199
0.9282442648687845
0.9582412853454572
0.968817320997169
0.963446908634995
0.9650790277377601
0.9354515828296437
0.9660666747175035
0.9498326066347267
0.942049069654456
0.9554729278171381
0.9405946845342914
0.9568849465601554
0.9875935692279223
0.7746877252455374
0.7121984029839946
0.7656764770178264
0.8561750144578497
0.8807438478353974
0.8612094763341674
0.5326655568490833
1.1493704373419058
1.2792824019802551
1.0640558446556503
1.2241669832345115
0.7249922970542572
0.7980823853798334
0.7865823622536937
0.7376582250396091
0.7687427488638232
0.8498413396950399
0.3565580621021915
0.9587071341956797
1.150608763581851
1.0742452176159998
0.8841195345021455
1.0366572687360054
1.0258399454690952
0.9468560205115665
1.0825286775221756
0.5250599009182496
0.8451550235030696
0.7865365875172574
0.8317209596229374
0.8405379224012454
0.8683510099525074
0.877375012331561
0.9016875905253394
0.7560904521707509
0.920271806036017
1.0615873771477355
0.9665917221752356
0.9336549567663763
0.9543453024003823
0.9431780221886918
0.9736693096905145
0.9675626868921855
0.9634718174673651
0.9672618011120196
0.9688266332261735
0.9354850740500871
0.9432901461258605
0.9778721978695938
0.9683103740895345
0.9455403155058191
0.7479451021873753
0.7905795701617879
0.8248771403927565
0.8036091905592916
0.9929760225038433
0.5610769136148157
1.1362564023952633
1.4109352131522317
1.132576298878026
0.8365359058042963
0.9903474828831891
0.6958421506938114
0.9119112376901749
0.9120951157101327
0.7987584719952543
0.775952108704796
0.7838674394004841
0.7515258488098544
0.4079867908185782
0.5971178527822049
1.1224329707610217
1.0889278420683433
0.9182247617701731
1.0529452763633165
1.0431031446344985
1.2791973646009833
1.0474812467299284
0.5418954466468541
0.7555703632357839
0.81952401305697
0.7492040412193762
0.8963387928542386
0.8311276673697454
0.8446597253327754
0.8720550545983012
0.9736489043405425
0.9103065736524791
0.977174307609239
0.9857607658974675
0.9454814061314794
0.9434739441789496
0.9351824565643958
0.9022524752643715
0.9377934020196086
0.8950680039596506
0.9837693153102597
0.9830771334871219
0.9513704478152025
0.9467955006544576
1.0332433464165667
0.9787693129460587
0.7646135878500908
0.9434169464724292
0.8065045171545001
0.7350055830893581
0.757677587407944
0.7516104939092778
1.165118246717925
0.6028641256580138
0.695226605596957
0.9237473391322581
0.5481760796167535
0.5777877426622271
0.955498919796871
0.6800111906251162
0.9548035620681958
0.8277816655905498
0.8203808065446773
0.7518069188698496
0.7492637733878389
0.782072067322025
0.5642946296611423
1.7611717800213507
0.9856106276442909
1.1618414581424146
0.8169141101513567
1.1013517078276254
1.0847952202312585
1.0593034071519378
1.0842393736498466
0.5150893600452116
0.7460754007874374
0.8031060619353885
0.842299692570949
0.8540313781392254
0.8589951972418156
0.7998310442769557
0.9234874034740412
0.9351089511740536
0.9840228249094346
0.8901501501340994
0.8037018180430804
0.9450137416425587
0.9639987587268759
0.8840342998021061
0.9996658583250916
0.9411566115535689
0.9560066591265226
0.9321592075864568
1.0007143134266674
1.045417991757611
0.9372371221922162
0.8714944727111628
1.0133869979903671
0.963406246414576
1.0440534882048815
1.1849850631471985
0.7594761364408608
0.9348928886421054
0.7561023387293296
0.8059098985276838
0.7481214967073363
0.6061138526371114
1.0687164227408188
0.7421544833861633
0.9716417276491999
1.1109760764816263
1.0863090211777648
0.8485080104678117
0.6801487208861232
0.8249492305749552
0.7882141204683862
0.5322165526535713
0.5216942586161463
0.9478272049413035
0.9810632829371749
1.0657519997255993
1.211094974795576
1.138315195380113
0.8442349434773851
1.0927156655186638
1.0931745811189453
1.2966108253246615
1.2258135390364655
0.7617548234314716
0.7977189292227983
0.8610339931063353
0.881293737373479
0.8637058127019235
0.9819255818153615
0.9901614562750229
0.9694202109135164
0.9434815363142012
0.9474968398721401
0.9997147342088876
0.9710808517309916
1.006029222477315
0.948979967065955
1.009707118164491
1.0554173415300243
1.0971571294504285
0.9853563513284871
0.9775724393753757
0.9536972254113166
0.9642851060389036
0.9424095482070534
0.9375971683167073
1.026736815354578
1.0408568281001416
0.7433552679302785
1.2871383192582215
0.8196376062918115
0.7621151139733142
0.9493031524379472
1.174266487707654
1.008244159964919
1.0835453573800509
1.110647700248448
1.119158650977864
0.7968030441359784
0.8470688412771218
0.8089641571224243
0.9272657835297097
0.7937512697159432
0.9042490106636145
0.9160421898131027
0.8572219447853447
0.5065586366805703
0.3853405846170449
0.8884866358952445
1.2437310951739498
1.088631822532488
1.1531397413389097
1.2020493452811225
0.7886090141021995
0.8188037703781784
1.0899227725611413
2.277181295285116
1.181975068316114
1.1181221218347217
0.8058112792947594
0.8464424685119639
0.9893828698731345
0.9356589351576097
0.9802788811611967
0.982145946971817
0.9727270214161536
0.9843717602005374
0.9820912433954315
0.9819872188549358
0.9857971864013837
0.9727155313264259
0.9240696323956916
0.6267599373022376
1.1500177392046982
0.9630901206678207
0.9930524855491597
0.939239128980454
1.0139609464618795
1.0070737114452035
0.9950450770354666
1.0616525426102494
0.6104946271975882
0.9222725275232457
0.6634907401136985
0.8007227026836133
0.7767928240453699
0.9128820468475788
0.9844311491994887
1.022535089565046
1.013378036974407
0.8744032710556668
1.1091848624772587
0.9399393137474944
0.6774543736899701
1.0613369204404073
0.9355707244767538
0.9191554496016585
0.9171269507796578
0.9146267296681055
0.8807138841755462
0.27224568407502897
0.5229523841099722
1.8895207246738717
0.7811846307671952
1.660453538235783
1.2502101139260393
0.8107110999506466
1.0802390035971867
2.442468497984611
1.1432064350477211
0.7663440989149655
0.8729620317720155
0.9868541126334536
0.9884644457370579
0.8944363324575197
0.9826266924821103
0.9857350821074219
0.9844512887414342
0.9787245604717305
0.9832304079350486
0.9778081079336811
0.989158379689466
0.9783649188969129
1.0012042726014987
0.8306438017829303
0.9193422050684162
1.0054758013922271
0.6564761052097382
0.9876721422502112
1.0274375533246798
1.0563711523231407
0.98710423762169
1.0461076966726117
0.7630103278807246
0.8365023880057758
0.8638468679328061
0.9586523504800699
0.9479072603136716
0.9703569606333492
1.0429149502652253
0.9884544047675061
1.01845366961853
0.9377382591357128
1.076020580960668
1.1651087320101863
0.6862232839196329
1.1441858362822037
1.0521111523057989
0.920916416784081
0.8545855159065193
0.9908428599202195
0.41893664865357405
0.6145598731107378
1.08882709114069
0.9018486745402315
1.1130192752164991
1.2375747415383132
0.7131938376882736
0.9662755475486421
2.819574999416221
0.7436328970173172
0.9948484839990052
1.1894623284681927
0.8926207824557982
0.8939979989422853
0.8263059698808347
0.9837162121224117
0.9835784314667488
1.0153173270590001
0.9911235824604109
0.9805245712689667
0.9836335779761981
0.9785016347760848
0.9874537704172139
0.9570674233372787
0.9771193270942008
1.0042305414464372
1.000344314154172
1.0626692340953132
0.8992026145925984
0.968167568336852
0.8211229954441779
1.1220474424155187
0.9486185123584582
0.9921388769887631
0.8799667197442527
0.8612239416895755
0.8068511097898535
0.8059652838776427
1.0361764874109372
1.0198294313246694
0.9909454112051103
0.9222620755469584
0.9125699464065997
1.0422871202347406
1.0447293933835111
0.9401842881696203
0.8289577865207289
0.6092765788147727
0.9512323528088267
0.7586259219843857
0.8095940762749116
0.18971734372160282
0.5189028513358935
1.1582183657057181
0.9682932212650704
1.7930824334956637
0.9779691032189792
0.6245502982642006
1.0134594623076842
0.9971991806061842
1.1424365688835563
4.214106876663342
0.8050163112762361
0.9461689833417564
0.8019388265744297
0.9865845674626651
0.9910840633317866
0.9141084558056463
0.9780906366614517
0.9859473143014773
0.9851224431283208
0.9774996687154587
0.9856841077408945
0.9682997330540387
0.9485636510333255
0.9747588286870681
0.9896718349459414
1.2504978798501536
0.8772741313313682
0.8762361930764919
0.6942408202522671
0.9087020164536495
0.9750680710852404
0.9016380785946552
0.8785232715436998
0.9953081686496056
0.7815288031726337
0.9278483536377524
0.9790806747229255
1.0069783795244556
1.005044985491845
0.944162666382386
0.9170255820882404
1.2118774773188523
0.9645918114024468
0.7930473311844247
0.8081557959557656
0.5049795290080418
0.7944675291402528
0.8035008534180622
0.7900949094343149
0.18999658306158126
0.8363267169874821
0.9699686409958023
1.9473856832832805
0.7875534818009247
1.0510498102819834
0.8690587779716943
0.7907955649751132
0.9885414936433266
0.9802444966040988
0.989992000409528
0.9742178620271704
0.9839343109441243
0.9767392826963301
0.9806723963228113
0.9771362705970972
0.9770193934857172
1.0075657126955744
0.9873814802251613
1.0028934746434104
1.1874501484108775
0.9286058737911996
0.7970982418164816
0.7777749432937013
0.9454027903321988
0.8644784222233618
0.7869827825142142
0.8239342133481219
0.7163775395729077
1.0260278525842403
0.9616813064012695
0.9903821695442375
0.9803856040248511
1.0117647043800382
0.988465491162658
1.0114795833387291
0.8450640534925604
0.8421800085517566
1.3097827944711888
0.747680969382981
0.7157181747338305
0.7621327019003128
0.789747979946853
0.7711040368078156
0.14286433463293555
0.9351369398831125
1.0032545068409526
0.981034600236175
0.950100005108962
1.0196511719877197
0.9842397574922525
0.9968590239303324
0.9871544535083224
1.0279354907105804
1.0075552049519378
0.9828985823737836
0.9835638907739566
0.798255873874743
0.9853026746174817
1.0204884706214894
0.8069969604545452
0.7577466930570583
0.7457425152875026
0.8477860622952189
0.7637367646801567
0.9300827515641225
0.8069686327129184
0.7871624138522674
0.7865249451213692
0.7871969275940902
1.0305491384765588
0.9657082240983617
0.9893864827304987
0.9584681677265231
0.9954198085561222
0.8487325840289415
0.952518963871953
0.9807409749445208
0.9447598683282881
1.1639102915827757
1.0874043274646314
0.7035934398343977
0.6850061595723541
0.7304668519936973
0.7985995308573911
0.7999571666840851
0.8464114602904297
0.9120220455545269
1.0173959804659725
0.7874794520315882
0.9891458357664451
1.00620919393849
0.9844524692153319
0.9828144022931041
0.9428752018197907
1.0113344881146793
0.9859258969041069
0.8730880702929512
0.9906693418023209
0.7383344057563411
0.9864729119694342
0.9803239152724283
0.9863048365283579
0.9729476464137831
0.7390970410810357
0.7904713627179002
0.7473679284535343
0.7755497359665514
0.8008246205743845
0.7285026471168121
0.8093605423489737
1.105786259508923
0.7756189888112994
0.7869758932096482
0.807955280335753
0.9934366526169285
0.9099669592158421
1.0978356349119147
0.9984367282322975
1.035474327273636
0.9851064572031402
0.9708579427983578
0.9450209343688531
1.1828606386774452
1.0908608251654985
0.6931115186189292
0.974872121979338
0.815766847751077
0.7915000404956892
0.8195463012422823
0.14372273404636163
0.7349822617816475
0.7193519963131363
0.9918385384425907
1.0237926406831852
0.9513005874961953
0.9821942361109807
0.979322504398526
0.9922455142157325
0.9816392876550161
1.0383178818668872
0.775900851944995
0.8258743155536825
0.9873207166541665
0.9867729020804855
0.978347921424607
1.2362140095392418
0.7749239919669204
0.6933644256866136
0.8442927262917208
0.8811814954632053
0.7755804850443196
0.9050497214479041
1.2833732236716304
0.8127946674552579
0.7914080203445146
0.7867491843953079
0.9560113956389011
1.1021516176276211
0.9845650163376385
0.9903394602424201
0.9952053556967023
0.9893521476936193
0.9736921542772476
0.9117146086648613
0.9890902934166912
0.9783401808307555
0.9704132265851981
1.1747281492090034
0.8059609947635394
0.7162660693401445
1.0662769011427873
0.7648297916418673
0.7677270162311953
0.733427440597527
0.2426046339320367
0.5334112409326075
0.7990731558426571
0.9259940491920586
0.9318953191380337
0.9835553771327152
0.9885633304159134
0.988711287667192
0.9895302547471881
0.738286799940396
0.76034855595734
0.9848797182898592
0.9821591939179887
0.9854854738574553
0.9675016437819973
0.7646586510254043
0.7235473435979112
0.74733111813316
0.9253604064285456
0.892148839120617
1.0467236513909324
0.988089595316107
0.9381582673811006
0.7839573929810406
0.8884165101870279
1.0160201662271076
0.9283985839945004
0.994107469796618
1.0269298471926218
0.9939740655125174
0.9107006189073955
0.9945250730474532
0.9727723340043658
1.0018226718920569
0.7081246357854862
1.0276386883754738
0.7068565075719859
0.7603341416950768
1.0604077124446096
0.7112731709374326
0.7626023562428583
0.6586514299356726
0.5597585958650214
0.9847343932199886
0.9885902918316677
0.9850350063062863
0.9780885913364096
0.9875538248475734
1.0048546709105315
0.9841552327770006
0.9920644889981526
0.7493221537352209
0.9899663790106094
0.990064547825872
0.9950658090545608
0.9057540920705522
0.7778972084583557
0.8227631608732344
1.1986863098651621
0.9759056119216776
0.9321347661903074
0.9744814056425011
0.9202628427890738
1.3180838421614443
0.9178966367551253
0.7968748728390895
1.1281744033009837
0.9704804904672194
0.9853264051950025
0.9907884422339648
0.9280958101434449
0.9473379206066677
0.9896781386214356
0.9864583708404807
0.991279254891067
0.9649024145836976
0.8078908387102676
1.046744993980316
0.6232454854765583
0.7695711755022835
0.9769593539023314
0.7702587341838956
0.7523144688765742
0.46310959057677165
0.859349442639336
0.9813967829743924
0.9907714641920401
0.9770462470242239
0.988541214452679
0.9905546157797565
0.9945859015574147
0.9547878113440351
0.9859608528118032
0.9765166473943856
0.8220599345475481
0.7035105684050079
0.9979923696063634
0.9248902188473298
0.9861395328875647
0.7936524277541772
0.7586557196371727
0.8792731625569068
0.8477872170681493
0.8369705135752717
0.8398125153964803
0.9752983126638125
0.7032578250314351
0.9432216220719725
0.7631928267655725
0.893117098070301
0.9221678095003303
0.965332674301306
0.993063525474538
0.9952039999458211
0.9446201857418097
1.0321153891993462
0.9958962168091977
0.981107495493267
0.9900944426127478
0.9665488341390767
0.874309254739037
1.0484402544443647
0.9341723698968161
0.7503919855802554
0.9886682162630296
0.7526218599932404
0.7743887347874474
0.6633804966662111
0.608686712956444
0.9501026343985656
0.9826438240442278
0.9894749990546846
0.9862421186345449
0.9670484611008313
0.9850547318033984
1.0315299933126334
0.9852347845015322
0.9917903570014699
0.9897675494380469
1.0341715711761932
0.8972482300225382
0.9885102449811797
1.0582208993044422
0.9116811414301563
0.7643458537246157
0.7731884897204626
0.7773560751752705
1.0659012877801737
0.6244680552419355
0.886808109479251
1.2221025807592996
0.8918637130564921
1.031869854900605
0.9621292859571448
0.6886016234785298
0.777392641948784
0.9817646738425193
1.1189449413141421
0.9636771739356285
0.8435677407683312
0.9923418970709894
0.9944679028407373
1.0015864423831007
0.8930521998829636
0.9784886368572842
0.9756676692274774
0.9892087378335214
1.0775225708196503
0.8938680457550239
0.7677423041103618
0.7289719744056923
0.9942305893419471
0.7601923976158583
0.7019620778102866
0.762020652905959
0.6484942142595316
0.6551357235190621
0.7969079003945864
0.9884040116236439
0.9607264511432708
0.9856135434907349
0.9830835770191451
0.9911975331702735
0.9807120203120915
0.8833508647365749
1.0098009852753764
1.035591374987851
0.9923333510669791
0.972941113580176
0.8661255607831368
0.7610343553047388
0.7713109419003047
0.9447580283441664
0.5743622017433484
0.8804015689604056
0.7676705798545285
0.8152827701273639
0.7165372469309166
0.8425275504021374
0.9159213420725559
0.7526067518652094
1.1163511092994873
0.9976577300435048
0.8388196565132159
0.993562225245644
0.8688970073617908
1.0735219965326654
0.9736612124261292
0.9533797863447939
0.9912866882815935
0.9199681983026721
0.9975731073411995
0.9207075273877019
0.7403717114716823
0.9895390305548768
0.7264173769079957
0.7398319376697096
0.7271934273736905
0.4952826810769798
0.410815283735932
0.9929386823581674
0.9563902057212204
0.9997012580761113
0.9978014477024513
0.980220096351857
0.9931669201694201
0.9827056511719122
0.8012507641496599
1.0636550782387588
0.9365793935324945
0.7658475254575331
0.8611360601041417
0.798137878639
0.8026496637481486
0.7724260069539646
1.1057134023475044
0.654738184330094
0.9679714097089892
0.8028695569142845
0.8245724077493964
0.8250487673434747
0.7015986767820077
0.7279366176939925
1.0266683821532903
0.9360737828855837
0.8261079100201101
0.9213609867370263
0.559830943388899
0.9882564560489913
0.9898243413562215
1.087241712897972
0.9738110159253025
0.9019727881192858
0.9975493107576103
0.9802675964835402
1.0088354587868198
0.64709011678628
0.7495286475560753
0.9941272772210245
0.6810173996967505
0.7597330761756282
0.378242834740092
0.9641701705142794
0.995165999428675
1.0078032975714268
0.9222514568736371
0.9579192984494381
0.9814464827695671
1.0448439247840933
0.8868998749082633
0.9556297372893673
0.9900479836075273
0.780262443601316
0.8521761715209626
0.7939302550234953
1.0523671770223275
0.7039527631896821
1.1199125063597177
1.3586424097665342
0.8278890684676491
0.7723229315515012
0.9130527579439777
0.5360837565323598
0.9789532596530308
0.9603814827800232
0.32853175297299053
0.6054250637254162
0.9276900415584066
0.9851495277252095
0.9781945986029738
1.0069633639642146
0.9288232642867936
0.9874326188262459
0.9977253327969501
1.2217443039681
0.9460762417024048
0.9913671894170809
0.9915589625423736
0.854401688416912
0.7233466074673933
0.6917450167507052
0.7606001118002736
0.5775431663879065
0.7266091705553186
0.7747335147950059
0.3036273891476941
1.0289233789297636
1.0630536837794944
1.0122422058387104
0.878513146006322
0.9153389160654662
0.9817374222814725
0.8035520557043226
1.2862849069797928
0.9311187214372466
0.9836253047788736
0.8221329234114986
0.8077608404869037
0.9395817202314158
0.8347817036509059
1.022769911574373
0.8632422294418071
0.7775305390434673
0.8157933177702453
1.0744132166368183
1.0826602329518238
0.9056650614760412
0.7856264501738789
0.8877985979332509
0.8002838131909146
0.9749139454187311
0.3081441419307385
0.9944605622628678
0.8589528961731044
0.9718977650164121
0.9598970024843324
0.9711597667155349
0.9673972792557181
0.890925330207023
0.9240905640799424
0.9944179240376791
0.988371720673295
0.9033097975804327
0.9493221192182628
0.7629824763479407
0.6979038636152524
0.6471281726160247
0.7932421361486878
0.9668296176787636
1.0369186885279331
0.9330101158089912
1.183846148566116
1.2365511106438867
1.0243803925074517
0.8024241761846533
0.9609223917421752
0.8670332078709188
1.4296863792978298
1.149627280718798
0.9170940176714704
0.9609870838495785
0.9251372182326393
0.7756163152461287
0.6700069747515421
0.8397021498890657
1.0948380736367673
0.7366245821252113
1.195823122131526
0.8854194237938987
0.8398936020466716
0.9389506308729569
0.9636226048431167
0.5733343472919655
0.24754873045959067
0.5271548178697721
0.8547196750223018
0.8193522160380903
0.9729545876275147
0.8413244942550241
0.9481219470990738
0.9434553146090697
0.9535436868098047
0.9003599488676503
0.9599554455166521
0.9695606850536642
1.012435414779297
0.9603286126618812
0.9819399374303701
0.7853743388959188
0.7815461871572716
0.83117658467545
0.7754696617844669
0.5396968549694029
1.0767593307572418
1.0906182802328308
0.9203722161735595
0.8394492346719954
1.289814331556516
1.0604810182648163
0.8984521348482855
1.7279224901066932
0.5578225744469935
1.2072455481294035
0.8087886989905365
1.0652398820030233
0.733038701653827
0.8168554401251633
0.7690792778609097
0.8103516445937541
0.7364373595216273
0.9298011227001124
0.8928484090618162
0.9139965176613714
0.9132551563919235
0.9030089473422969
0.9970712065733078
0.8204165828560562
0.9629173277255781
0.276184385156474
1.775149695735049
0.8322144368158764
0.806457032552611
0.8466049420627728
0.9475898040617472
0.9469289761004764
0.9709860961415278
1.0299231301089686
0.9815278237626158
0.9314977789554062
0.9385913717134747
0.9225899193899528
0.9566313270492837
0.761677797321172
1.0603700120046853
0.9952607368837549
0.7313211609011269
1.03388214568551
1.182918162390204
0.8838743873969325
0.9794696237324864
0.7727876485135005
0.6748178791077838
0.7946632296229212
0.8993910492925152
1.1545869465622105
0.45457547347722665
1.1593638226248362
0.7751294371141191
1.0498789851319266
0.5119907361969497
0.8016158128265556
0.7473201785958653
0.9259275409460705
0.9632454181927105
0.9368924529868412
0.8703107345339804
0.9213547929415121
0.8687444725669308
0.7949557712260246
0.9754436382556084
0.27348554536347747
0.6383744141288903
1.1799757154991102
0.8415263807986236
0.9353022203594976
1.1175624367284307
0.8472934527708506
1.0032111233051546
0.9468545131328774
1.006841873019593
0.9790200805042275
0.7603686886090228
0.7802314378757015
0.8909956378536658
0.8293824331842592
0.7757155772692441
0.6624771262661473
0.9680220125813173
1.3561378778406221
0.8875389299099387
0.7582036942299831
0.8222487448003888
0.7861705332157609
0.7378924798018068
0.8180633249624688
0.9018279816232735
0.45490892767822655
0.5658104278702949
1.5015135214292759
0.9913231902274424
0.7808952696303382
1.042114814531376
0.7178582880516292
0.8018510601213933
1.0910325021477978
0.7925402113164867
0.8113843377501639
0.8114006799047548
0.857486546267346
0.7917025052537068
0.194868563882209
0.9898182687603706
0.33428653758374893
1.087794174108708
0.5981702522697954
1.1041495429421182
0.8244393884789742
0.9147977200839218
0.9352033740146981
1.0164527776335937
0.960497965801002
1.0115864798783807
0.7755946628510693
0.709247870804445
0.7391787591736755
0.8115253975438012
0.704544358578214
0.6622984646614336
0.9913009483190808
0.6486115794620944
0.6612829094554155
0.7314256297693403
0.4264762608956069
0.85249636586871
1.2736966970837273
0.6948453580863321
0.6894937319847083
0.7141966363489348
0.9163352269637915
0.8043232388429077
0.8372023565218623
1.0971084243045663
0.7540423772633501
0.7027919753104725
0.7893938570294949
0.8120709968822573
0.813776940845721
0.7963453731947256
0.7645340148296366
0.21302950995495512
1.2481442247403778
0.5174387984179449
0.6921110103210852
0.5340230451602159
0.9160766214713774
1.0731338253355502
0.9271899262977492
0.8229497993505869
0.9726121102962325
0.6247746558822651
0.8550941204662248
0.8220981826309265
0.778735413841975
0.7170642586295491
1.434816605893398
0.8038987680741725
0.7295991170043878
0.6846635519198236
0.8156488391211257
0.7886338811482544
1.0847483860037517
0.9000133734374205
0.6018513988541844
0.8811437049378951
0.8456696380536891
1.3666696724801708
0.6593625008503113
0.9569786465426126
0.8841509400674002
0.7959392535755764
0.7326957425430909
0.8620642618984545
1.2223570668101094
0.47290711109835615
1.2480888639562187
0.8091714105630053
0.8039007708126233
0.7732982904315278
0.8232749662876048
0.8396010816415314
0.12826139944004344
0.17785363878209262
0.1521420246441196
0.9377895156093392
0.7477818194728041
0.9697130304497964
0.8503278694979022
0.9763693728132157
0.8731935676209418
0.8558141964344067
1.3612663331889574
0.7897250955502848
0.740198718451369
0.7474921948909258
1.4108963702808188
0.8557086177030554
1.0411497628226392
1.328949139913492
1.0810620223052485
1.0236337243753237
0.6158582560392689
0.8365880479982398
0.8589954808123946
1.0862147172633567
0.9303482761317379
1.107443122857799
0.8459694796186402
1.0544847367587318
0.9438584051932559
0.8168978099830279
0.7474658418745391
0.8833478822109175
0.8054928011440293
0.9516060255881473
1.3766851937660107
1.0681258890879322
0.7941270877864468
0.822169869381662
0.7441825365993883
0.4224989814653023
0.08154632567666018
0.12257500201395781
0.7370001715200737
0.7561763573287229
0.9859462003579742
0.8075533433663834
0.8204110985611409
0.9237913484313869
0.7546398736957687
0.971093892148198
0.9013747492393023
0.6374468501315821
0.9465324341218697
0.737506857241132
1.1920642667078811
0.8619415969410105
0.939200239568457
0.9752093648736422
0.6452104268940989
0.6410666072180492
0.7559961214637319
0.733016764346309
1.4523304177138132
1.1514481607044595
0.9862317818841135
0.878174964837012
1.1686114993029522
0.9413897403356122
1.0138523943575466
0.7936698183388453
0.812665366473057
0.7995292535284103
0.7583140866589998
0.9395721057309613
0.20333091983490822
0.05128035091168676
1.0330526040226569
0.36963378178774847
0.8207333111280597
1.0882643080915921
0.7772466248972555
1.1159481444458426
0.7823004661856076
0.9009575873520165
0.8588848469356503
0.8055723655942699
0.7674117139791985
0.9769480706720409
1.0345192115835602
0.8761937430060365
0.8886105461515154
0.9556387288467145
0.8691611033647417
0.9663993973605806
1.1490221701135883
0.6087896651644614
1.1582752570603578
0.5662227971492266
1.172599874369313
0.40499270030513207
1.192976603370035
0.9799386277048926
0.7278981998122492
0.8180987126914799
0.7410847121484797
1.0060254369554318
0.6519787432071952
0.859648997824566
0.7591119883011258
0.9108645853529653
0.8845002762876889
0.043488973958687574
0.5937345104508673
0.4521559702948641
0.6165293818307651
1.0102953300181623
0.8352415155427517
1.1890642893813261
0.642148786394043
1.0895007900093563
0.5713555744875902
0.8717371661081977
1.133498413840551
0.8669573752026654
0.838421843133779
1.0170443088966672
0.5464651586995318
1.0425935594428477
1.1817994545302808
0.9217770865375986
0.8049346070079834
0.5829728644958362
1.4186681520097055
0.7822783876959035
1.857599652040101
0.49109584242408294
0.7714321286739773
0.6979466845555674
0.7779666134403596
0.7694797210101856
0.7733604887294582
1.0457794833534853
0.9105454036735579
0.7566381932324814
1.4066301632677092
0.7875769875849759
0.8843311563158958
0.9307547645154755
0.11024742260094368
0.4957085228078139
0.686145726150315
1.0747339252198573
0.5969135046663637
0.7876180900341756
1.1050955454679336
1.1066200676509987
1.024993705174357
1.003663159480342
0.850814881733362
0.9991248309558559
0.9941207718879455
0.7117013217200827
0.7532764432691412
0.8451336722024351
0.7580216155031656
0.752765887486711
0.8361223711477607
1.002985181544891
0.9460765546898869
0.7479064414599103
1.4460760939421369
0.9748516354019113
0.6793711314567623
0.8906024954594494
0.770786330396363
0.9978192289163925
0.7743460700091763
0.8205333303417431
0.792008778204944
0.8865485452211945
0.8204849018095858
0.7473425289337556
0.944016948098646
0.2582462994140644
0.36012168579753917
0.9778319996574212
0.8508082761334922
0.6829416293128465
0.8902283364458398
0.7824676811175733
0.8189629616645523
0.7030619470113985
1.183863635290974
0.8476927248145957
0.820636042497679
0.6727840449577025
0.8505681307949823
0.9627935314711288
0.8671045433227369
0.9258520825544523
0.9852915143356588
0.7980990374247474
0.7036455790570304
1.1286757027257555
0.5274625765934352
1.004563789261766
0.8621657218085027
0.8303791907542755
1.3365342699327751
1.1875402053772175
0.6060437696229368
0.8065179807151563
0.8243693428197456
1.0168839048720457
0.905116220733667
0.7782165534616928
0.474805982254482
0.4178085986717046
0.6809288201494873
0.5462772459519292
1.0963543127049309
0.7836306788039278
0.7321720191090353
0.8009458628883054
0.7670730928843414
0.6573941377664091
1.0978905985379461
0.6026460808504633
0.8259262445171677
1.0022363052619307
1.1389495852425198
1.2406666576400267
1.1957956806957464
0.8762335905828375
1.1966390401177582
0.9568804673757146
0.46470834669785077
0.6918830405400818
0.9067906951191692
0.6439481099260174
0.8500448016409936
1.7359772022410136
1.2816786212747442
0.7629334274049867
0.5738666415485396
1.0152111705397238
0.8592115625955384
1.4288360533710371
0.872957505337648
0.11577026260696434
0.08493616661352699
0.3142975169891313
0.5127166532903231
0.27113790896481704
0.7818094479744201
0.7789222311964915
0.6900298535384181
0.7683514019974456
0.7700968592482611
0.6609641571936427
0.44768133549019834
0.6382191069102722
0.9074816367102995
0.8587473040537668
0.8411563097781228
1.3641166435212027
0.8179114664826436
0.6851324452237525
1.1429917099883597
1.3456576533243938
0.5926089136159924
0.7580457957615996
0.654635940471452
0.5337028703574822
3.140783686057898
1.2866006864235666
1.773631840665632
0.9745398876140786
0.627425999019255
0.8285231063030226
0.04682152499753281
0.1684486314369704
0.2704097705025052
0.17338790106391697
1.0651349837645674
0.8973180935781555
0.6369230787664707
0.4178701654410111
0.25465421888873435
1.3439124930849404
0.7548354230725608
0.7728114995849168
0.5657317434125071
0.6486740748995814
2.816903324620937
0.6022130340134738
0.8675486744371956
1.256055975332506
0.5039729341489653
0.6635506429113347
0.9844807836103843
8.603483725408163
1.1681365114154925
0.8628947779764345
0.7461885150831689
0.6125431739162192
0.07842120301602812
0.27117402348924
0.6190819102153683
0.16634531798975552
0.4390685858827437
1.0019888917556172
1.2021877605560447
0.8214884743230696
0.6224234285388426
0.559484982873774
2.999694255920854
0.6935143234424638
0.6792711483804024
1.3604639626420307
0.18163017577319038
0.3542958038654398
0.7863680033205962
1.1573677495447143
1.0480761114804658
0.49374930439657905
0.5496742288878484
0.578471402055528
1.560731342909654
1.4025387345577474
0.7958910524228826
0.9586031361832826
1.1629026064341021
1.083193902649857
0.562437875213667
1.393155796622817
0.8981225186635297
1.1240211112823082
0.6780114586212239
1.054297026331836
0.9796285856473412
0.7347843193348894
0.4192009815416875
0.6758042822105983
0.4064678828010543
0.15372577873842916
0.1982151546617578
0.42648473533920367
0.3595040354410798
0.2670052329236125
0.3898370738139889
0.3414985124658223
0.5295698985295634
0.4906103044246815
0.5329254329898628
0.26318260822102857
0.6917760398512067
0.6319458472436984
0.8043088220869017
0.5857132945128529
0.4650687647020814
0.7721436623102095
1.0205506956048596
0.9468347686149261
0.5574771269855818
0.9457138368273024
0.810581005529855
0.8110441117913008
0.5142041701764877
0.7452742258771728
0.44811512083968547
0.9192136109841078
0.6756187821651629
1.0634145671186839
0.5335661740892484
0.35226764856195164
0.414029963080836
0.40720967107051254
1.2897857360828993
0.9449752548569029
0.25352896431524335
1.2702779686075563
0.9188991234800327
0.6188143344201534
0.42629807491943167
0.23341049445645734
1.127412444382591
0.7385281410062335
0.8491027155891774
0.5785322330920594
0.5007876659312502
0.15366184573267183
0.97806577242543
0.6995650547320043
0.9085989596868085
0.8720830283292978
1.0886964176340828
0.4417776185431901
0.24098623885774947
0.883165335260311
0.9786794023134338
0.6731961560087576
0.9221330038357457
0.6476109333066417
0.5886872672874818
0.18955945896680318
0.14237869213700285
0.8733671090713022
0.8698386728938576
1.0224535579427523
0.6992946791562997
0.6952162461870126
0.9936244972820533
0.24800018504356605
0.8951434338233982
0.36854125857994174
0.9670018454496813
0.7608076331696061
0.9445799083531683
0.9313924842548736
0.6398844117584999
0.8109327539071703
0.7868478840357591
1.9136521052235962
0.3738081284247424
0.3400864217047318
1.0756044654029249
0.8177370724220341
0.8360646785899465
0.8278175694640517
0.8986426111690142
1.6975875917748213
2.0100690586383347
0.6061187727967785
0.3927801850064514
0.24907306764773818
0.9144515740055932
1.080430747660796
1.0597817082743781
0.439917254576342
1.1203524930027857
0.7494415727777345
1.4023746522223604
2.451244351888538
1.240030289802133
0.2401433097221727
0.9033110183254568
1.04954116846327
0.7937811805268172
1.1037838752885114
0.4633379132139763
0.4746466172277395
0.5626475132968466
1.84034825390986
0.5572689161583831
0.28281093574766336
1.0572460853438996
0.7230184198376162
1.3149053220975446
0.6878846494181404
1.4993851510252811
0.4178802957098256
2.0945448942872007
0.8619253596891391
0.26429778703555884
1.0531571953189474
0.8793824718805631
1.4700847715372096
0.6632454150493653
2.321915330029461
0.14581693891201541
0.2592017609970333
0.7054050205069681
1.1291035618310088
0.1842064750532292
0.6413246608464025
0.16393861012965114
0.1684594181139957
0.217161083037737
0.17901635244222994
0.20158014740728555
0.3902425192488841
0.3617701611965923
0.15857417717560107
0.6113640084981845
0.3077112564447862
0.8953797619522478
0.3443916472154583
0.790024542584783
0.5388237329323405
0.10889357163993442
0.7739133512321759
0.38375419263697186
0.10335536058496383
0.8831896050343253
0.13920575070419614
0.5205805424302778
0.9367976397840806
0.26643213797644444
0.631350627911772
0.10647848702344719
0.19326464365585114
0.6291081680944082
0.22073704981509157
0.3267049056784442
0.7061877719192671
0.14674782972338532
0.15587224279261513
0.8755506706419417
0.5328730397411151
0.2042997814086238
0.8078426282813959
0.3616625144276009
0.6775082719063581
0.4660115186339834
0.5573215564278446
0.3973381720752355
0.4144586410615339
0.25968325205130194
1.0494036922926728
1.1175603956874876
0.8512869286121413
0.8646629670497943
1.4388265456041298
1.019116773588799
0.921620015271669
0.9531332523801201
0.8429761171938704
1.2636859878087336
1.0929584314535068
0.960031261804172
0.9488811569772034
0.9323624045778577
1.3470141977623424
0.8683500325614797
0.9894184857002979
0.9801859686132159
0.9158040754315554
0.9037120108402984
1.934879314414958
1.0393142009580818
1.0034820041800414
0.8580084077044908
0.9595184688899028
0.963505457407042
1.0479353450021822
1.019074806439268
1.5472648587901485
0.990548641122037
0.978649218601289
0.8705329349115829
1.0079302372833099
0.9857835589944236
0.9853256878521209
0.9496449021676883
1.3210030489541353
0.9891450613000914
0.9373171797827275
0.9924367773443002
0.9409445072693965
0.8327115381540183
0.9888931448781513
0.9972553385778934
0.9760170354800151
0.9561490296331658
1.0328397330660908
0.9933397497191366
0.9344362236266478
0.9827912286808623
0.9805870295641457
0.9085046948578032
1.0112089724491578
0.9376861895509246
0.8906186241850689
0.9834436790653827
1.0130820879442333
0.9998266157347502
0.9991750426029581
0.9794403677422028
1.0335453318836805
0.9476057330652885
0.934085391425289
0.9851373947547917
0.9942029773097217
0.9464765013533657
0.860249052434379
0.9655472895547266
0.8832127408433667
0.9969838842381227
1.0221215457674753
1.008831574340777
1.0466365118915468
0.9576919101078021
1.3816111142606826
0.9223374819905819
0.9795741168632988
1.0111734664418386
0.8479926416584576
0.9251109241596887
0.8846799880263851
0.8690131972673072
0.9841763671431342
0.8514959833533278
0.9830579722880055
0.9925614839031587
0.985958608388814
0.9988813198928049
1.0063834607900897
0.9517842270778335
0.9688679000648843
0.9142695201704245
1.8448846721861902
1.098933517284907
1.0034749584371043
0.9009551346754394
0.9603683363918069
0.8464669012994659
0.9641742489808055
0.9195509283059102
0.8779081603070831
1.041116588427985
0.8185800183592976
1.1063666294403132
1.0277900397162048
1.0095154798812802
1.0087191359436933
1.0270648543811096
1.0014213629771924
1.0005857342314084
1.017723508871857
1.0396170427972695
1.125322077280133
0.9854788959928752
0.868241476897714
0.8742716498551862
0.8725688660337151
0.9653754321290665
0.9145755970425662
0.8294484751433857
0.9764325147081832
1.181171436104814
1.0341166892858586
1.0321180930501743
0.999254156708041
0.985130044877434
0.988202582282782
1.0015421878217432
0.9932529967202444
1.0033743948562595
0.9209641510757515
0.9314651047837966
0.8839116959358132
0.8750452162050247
0.8643450009114572
0.8762172217517209
0.8882474911014957
0.9384492371653433
0.8480465826038057
0.8143386526794909
1.0655912770863474
0.997560528869386
0.9536243670282069
1.0252568334475167
0.9911308851216495
0.9797668617971222
1.0660817975646817
0.922799839738862
0.9830540707543701
0.9488019233355547
0.9977872453543649
0.9158090520338564
0.8686090778237261
0.8720351253283727
0.8914737480662797
0.9373893951145519
0.731814515957853
0.9573682357234052
1.0496140980726365
1.0146672433469803
0.9979884710552519
0.9929361239708632
0.9842557155703257
0.9929585053077026
1.0016028185188965
0.91666180965807
1.0008005990771696
1.0751934974023516
1.0313289621889217
0.9910504796678873
0.8615753665258108
0.9071340059204538
0.847205662763703
0.8410445452951636
0.873227020784078
0.875312752334499
0.9378761116153581
0.9780533068533843
0.9235694205052938
0.9250567473629577
0.9138581450353117
0.7833991070626352
1.008196465722145
0.9529747386283326
0.9768883044696313
1.0126253503195985
0.9906696343895001
0.9053992421128497
1.0904148506499427
0.9098360670656417
1.1602721868761496
0.8572650843026962
0.9342688270538414
0.8607883930903636
0.8733795823937951
0.8997181164717416
0.8627940545785128
0.9276037414809253
0.9966954326250143
0.9050112312582899
0.7520693987612355
0.9666353694159867
0.8491648646547973
0.9807181079134029
1.0061408595748245
1.012121258038846
0.9781966799343483
0.912469342998089
0.9587259871684403
0.9748392488593624
0.8561783749852305
1.1041387755484449
0.977309846453943
0.8841028799326698
0.8174859871582517
0.9559607293169757
0.8767919429120773
0.8541962427103997
0.8983566446592212
0.9587997001368928
0.863946164577472
0.8807177933939712
1.0211261816289718
0.9193402003428587
1.0278054232289038
1.0764965660660877
0.9200104298821428
1.013109282605703
0.7962740502067853
0.9731953393697222
0.9743978899264454
0.9511316376902339
0.9747836774683222
0.9724600514057603
0.8110620931530762
0.8531905681659206
1.046170341500258
0.7502473636483463
0.8824671181095084
0.8960979725202053
0.8552338378611601
0.9046236550457285
0.8897238971079928
0.951390378703918
0.8624871280861602
0.8794330756430898
0.8570488774427404
0.9221461296149792
0.938701978765973
1.1288348920277769
1.1753848652832595
0.8253091923865326
0.9436856895973064
0.7621354833410583
1.017379036014497
1.0771200995641639
0.9473817985331892
0.9806731259295227
0.9534436820333059
0.8824186029414723
1.3195283889935547
0.8202513957813891
0.9707396205895533
1.0873596351472137
0.8577444492473121
0.8427816424330355
0.8516072941805365
0.8746527991466404
0.8739565951742896
0.8202885697665182
0.9592440032495677
1.124051042407949
0.8903849880057176
0.9091663174377236
0.8691540846111533
0.9459361425303812
0.9651546015293858
0.9053419039417856
0.7987530633880313
0.5626057412097497
1.0210978169556753
0.9558710291915713
0.9427818138680777
0.9941567141525237
0.9320924321817166
0.8834567440186714
0.8947131748167847
1.0522511917046882
1.1071086876321443
0.9963761288456967
0.8788403977332376
1.0264656228137918
0.932318059142073
1.0176239411825752
0.7115155917533877
0.8071783403142777
0.3254779910286073
1.1133642243122228
1.0735679409467025
1.0084398486333461
0.8105424181578429
0.8150594319357726
0.9320377072801955
0.9426160244681654
1.0131496765547254
0.9462871886407654
1.3258649362811785
0.8811526386423831
0.9669361598051719
0.854891140291282
1.4375002268929375
0.9610580709551596
0.9231191064220208
0.5726104296375414
0.7508530827839096
0.3368176534082879
0.7245194877191289
0.8838851759536558
0.855382846915176
0.970413971626865
0.7141293692694587
0.8897558816915613
0.8704358599502955
0.7782206730218972
1.030661953837788
0.9222123140492792
1.1518394790248172
0.805072292520338
0.9701164142224022
1.4187496383356288
0.9775774255594047
0.8067692337224621
0.6265626165279838
0.6181455933543079
0.9273344888008306
0.7843688323319151
0.8762544792096179
0.8263135121879605
0.8692735068828971
0.9995556087779929
0.9292347740747792
0.840539392578289
0.7470425996880752
0.969571038910741
1.1495935496458254
0.7867117556785573
1.145796953414678
1.594831944988111
2.148068489478517
1.1175033085903487
0.5443802799797053
0.31662555442973866
0.2647010248656433
1.0762310219595612
0.8090747896608713
0.882578581462118
0.9103093955784984
0.77865987400812
1.1201972488737508
0.8231676468170788
1.0243528500372976
0.8971640148487924
0.8870339254197223
1.1296618948420065
0.8392819553139191
1.6314138010411667
2.682121334990411
0.8553712468138855
0.4249859784735223
0.3347633623847003
0.9532325505069477
0.6188316016467142
0.973471450346736
0.777373398373669
1.1175108326706569
1.026748960910536
0.9900129582844268
0.9950292930265517
0.9176203556041018
0.8775237430732686
0.8654736591827549
0.9080548037854382
0.8347440654083494
2.2729954957291807
0.9127037938668185
0.5752836340805818
0.9267490198669006
0.8221974054954186
1.0407861833191978
1.1016355095169772
0.8407567793635439
0.9478517134113162
1.0090662346112622
0.8497473926599652
0.895725578644959
1.8875296128996788
0.8624860127423583
3.679115942695482
0.8609859108871171
0.9521377912278041
1.1262464213516443
1.0417730344492286
0.752334454736106
1.0881719158861893
0.8550865999996389
0.8575927460706884
1.0083407456186049
1.9839675770261846
0.9389690836973231
3.4533237998263595
0.7835614493773677
0.9080287438026007
1.1206007459848895
0.9952003824576469
0.8549681221741854
0.8280778125811015
0.8717092741781974
0.8899456881360267
0.919610316632222
0.9682588609194949
1.3783454267056463
3.1672646972722798
0.9826196074371696
0.748295825606579
0.8336430884204101
0.7183376857716709
0.9064915731548014
1.0361630902920542
0.8799150448417742
0.9738239301639428
1.0154624789553872
0.7667911418272909
0.7642099314616599
1.0531810795138106
4.4929934477926645
1.1136366228975942
0.8522349650694262
1.039419522126215
0.9435232617555236
0.9154296515761867
0.9383458431057867
0.8932768914069011
0.8681309261852663
0.9761063879098785
1.0179327730255656
0.8996333072472986
0.8068427110110371
0.9554432986693547
1.567211077949987
3.816468198808499
1.0525507177365834
0.7845263552636804
1.2587020498823656
0.842539711666761
0.934351194518601
0.860440085539466
0.8705700146305297
0.8357126602729757
0.7922104800651331
1.0305777423626548
1.099402663923994
1.1035200055587473
2.5956132500036326
0.8680074281534921
0.959904615347848
0.8430690605476574
0.8310903135393397
0.8705459764257703
0.8933436215131816
0.8896082822631014
0.917297616867384
1.2000630944940416
0.8107761695179886
0.7971484610679902
0.9609722845478081
1.0392744545438457
0.8009269204726458
2.5580865557437527
0.8588499251997301
0.850781816836017
0.8568943606284543
0.8948541613023593
0.8507136874275819
1.1622757437044673
0.965929066836287
0.7314083515127093
0.7632975408061551
1.0020758175649833
2.380743126145121
0.9352297503225526
0.8934166019689107
0.8345980884573354
0.8554880488889999
0.8708466934560443
0.8330011566384271
1.140033830407746
1.123645055760249
0.87062151947147
0.8653258807436469
3.297285603147054
0.9386727832414509
0.9071672267968742
1.2343152323242972
0.7697866028788916
0.8053230246253911
1.410664205882205
0.9461450962268159
0.847616479800662
0.8549195670055086
1.0383001996617105
0.7811306890833809
0.8714383779941938
1.2840510624293742
1.745051827045432
0.9331005187249715
1.810478952822322
3.782976118857258
1.3179597776348946
3.6132063544805213
4.626889757122089
0.897875156605362
0.9413869413108363
1.0126738459319482
0.9697732955944092
0.9589207409642249
0.7831272624703586
0.7858236532365034
0.7789443659618627
0.8225479499865187
0.6518569612864102
0.8849544746627589
0.5576848812328796
0.5955289159630573
0.42566532316639694
0.7397033152341111
0.23466096828764194
0.6558964876119717
0.206534949531484
0.31543406538321167
0.36447572262618577
0.2973067286509203
0.2978081422697277
0.20344271169223646
0.17313946352210216
0.1431967062051919
0.16926545835520176
0.2368780499770087
0.1766136664206418
0.15508384422347402
0.3092043644703639
0.42012337104951375
0.2014272785799847
0.37384418381594103
0.46607575020408865
0.292433912966755
0.5656376987495371
0.8282131066590128
0.4974174567374964
0.3315778684883021
0.2560592852629335
0.754924946991683
0.975580834373726
0.2851922707795242
0.9264517550289104
1.012418320697907
0.6004784981085691
0.18719673595578615
0.9423451352446998
0.9198110168181709
0.8761618538909081
0.5466634302407261
0.4214946417572785
0.908351125120963
0.9365847794024589
0.9209466055492863
0.4611910269106433
0.9475180731669604
0.9193725698551639
0.9268934543687832
0.6587316902991326
0.8902568350447155
0.9673063003957324
0.8802559455785393
0.6495509873006448
0.9500898555183953
0.9142925895198272
0.7929908883580936
1.103103382934545
0.6144619341559615
1.4240069519920568
0.9548639115682164
0.8685790110693089
0.9329863631239779
0.9307697994618583
1.3722739566075697
1.1562968398255107
0.8362401950695589
1.157251600141296
0.9721630213751559
1.3125578475917412
1.0018484744134646
1.0779242125916473
0.9239825216733265
1.1793964398336159
0.9097287207543262
1.0077995831845614
0.8865722454804977
0.9979992485818542
0.9237331736788921
1.28898790384639
0.89361402791938
1.7299266963538056
0.9151523678778207
1.055301722654843
2.900851995900311
0.9649954684913529
1.1162279493542984
1.9858914349534964
0.9838374174778872
1.2486750869213348
1.5568906502707474
1.1669863156932587
1.4484196298896417
1.511706495830278
1.3438473411799359
1.2076181945250202
1.2718070275502107
1.8180670277006103
1.2822164572880366
1.8279030064273705
1.9883462639865535
2.4656394313856373
2.565296995367741
1.8084447793044245
3.3661514891608526
4.762906934079536
3.5599121635013575
0.34007294695037243
0.2972635104507464
0.2554687429177205
0.8998239604132492
1.4689757433629094
2.6623293806878383
0.35449670902075686
0.520933113627609
0.8222562574321758
0.4652802373847912
3.099743179087818
1.3240170988836235
0.8180060927270049
1.0845045054636242
0.9241489525365358
3.056079462853967
1.5828660451808494
0.9832256476877903
2.750563185045708
1.1783996814818574
1.0634768422505525
2.461280067204478
1.681387637488339
0.9264198431187236
1.024245682846304
1.9063085969040234
0.964870375763477
1.0330067968814292
2.043037219035915
1.0078265998401004
0.9539032416569708
1.4272532458124232
3.1746024830392807
1.2968361677536544
1.0008322748255485
1.348326609776086
2.6112117941065893
1.4626054784247227
1.0173401575459218
1.0229618395808868
3.0057739477777012
2.6880481695839733
1.375278351044753
1.0555462815619618
1.0072798140688277
3.7478664308460763
2.1284279136090776
1.034882320269428
1.4103038056659638
0.9674195610958615
2.546502541674211
1.1111870508789274
1.8556008113150861
0.9893515189264409
1.0994372214095172
2.857665936560316
1.0029900053425924
1.2177938554677477
2.3496417006113637
0.9963642178167601
1.0621304321685874
2.0644275214909533
1.002318071254533
1.3551587235548415
2.8717239685955427
1.0155297627545468
1.1535817956450738
2.505572005337683
1.044472423031593
1.5726730581671429
3.2857268784342715
1.020561998189216
1.3413822121440537
1.9385733365940332
1.0712654966593183
1.751586214876962
1.0233663079441861
1.7975632988532455
1.220440759991469
1.9811285796657323
1.0726592047507788
1.9746401020623119
1.273478446335513
2.25313396848719
1.208867810334461
1.824544905442383
2.6055088315816235
2.3624474138159
2.0436818910982626
2.1608235226241117
2.2815848888234966
1.600710720461118
1.8739226421475175
1.3621545482973931
1.2324790705994326
1.3292234592518775
0.8271550160421014
2.250701092633701
1.3007362221147736
1.608331878019267
3.844117901651639
2.076655686836115
1.8784457866052817
1.2195291582830283
1.4228154874630725
0.680007647347433
2.2829997129718764
1.460751065537085
0.7686459776735438
2.425840379321509
0.5250536720368043
2.372520331031745
4.581867496993659
0.6748176917853406
1.2120261716636038
0.518869769000186
0.9183699324222921
0.3650876473771525
0.9517473298194032
4.118968835384806
2.4374322695047526
0.48248091288903755
0.4384969887539276
0.9388617104988595
0.41683727852998564
2.4329955828698266
0.27164330533325265
0.27303290867688607
2.868322839469066
0.7527472421803784
0.2608035467152737
0.4065609196828026
0.3137540435664877
1.0113915583803677
0.3152418325780333
0.5342345399962906
0.801561984280781
0.7046614104931681
2.407523662443065
0.3063059256090311
0.47181955073067816
0.7634391296085398
1.2845137374232896
1.1005351420592304
2.7466598244002336
0.44479469578752295
0.6580899425187368
0.7266901072990275
0.8558994377325226
1.005111232769727
0.7580457229207659
2.9574211040180947
1.5796805311117619
0.9041735796574889
0.5547367377449169
0.3267424166340109
0.9029412551444527
0.9959913543099893
1.0306962508893172
1.340602407433574
1.2307366190848232
1.1045736358003533
3.3600786335382185
3.170598315377972
1.067958050812242
0.8717500178008502
0.3953469157199573
1.1480396769745078
1.4718775581523276
2.0414902012397893
1.584988970260695
0.818457403630355
1.127261314198447
0.4035735602733176
2.209455256501011
2.7775323813039443
3.5395497299614607
2.5266680624462783
3.1048772583008755
1.0251225610680097
1.4847229612496664
0.4260889472524561
0.8452074215072816
1.0375988002001986
2.604748666484344
0.5844818550252657
0.8990556133613625
0.42808847311874193
1.528661280123433
2.495444806880932
0.6945354473107044
1.2701044313250238
3.253245097992821
0.9085548958081581
1.3758220677069242
0.4652600732447639
2.247484731327263
0.9773208237275064
0.7347425586006494
1.1863298586659548
0.7281400298161022
1.0984000119098811
0.373106955643846
0.8934597458798569
1.0848306558231644
0.5789852175646751
0.9377828917207454
0.7040024461075833
0.9830116863910239
0.6420536716693922
0.9817557565918518
0.4221922038173453
0.9642855334990031
0.9000816812728636
0.394308539960722
0.8973034787316425
0.7716346547693524
0.6479885435510957
0.8847953252471831
0.35184726410883355
0.7975263472889538
0.50439745712958
0.6373798504104232
0.736780293619174
0.4910401420361269
0.8228313356570669
0.8019304084092
0.44662312217834993
0.6751333430066704
0.8595094008313336
0.8783423096418987
0.8705760171863889
1.0064313283869393
0.8700609137461968
0.9716007415969535
1.0464623323047373
0.4998138319399815
1.4130025377273854
1.0253693975518674
1.7190668808347995
1.4943143404473906
1.8676493499781488
0.8937107278304033
1.7065143407355832
1.934678050903194
1.991281910815278
0.9498050441296922
2.419660038340643
2.588721759030075
2.2551457440671276
1.1927680184292881
1.2392227407390943
1.4690336095025396
2.0712077957259263
0.451904743040266
0.35628105801229154
0.7272441778444488
0.5879835845165822
0.24851713708451945
0.49261536022755736
0.6429889162681304
0.29499344425536783
0.506376138161674
0.7551799530989793
0.780356826272043
0.7782302234796846
0.6875729851749783
0.7807497479942974
0.9982300150342925
0.9090268458238694
1.06314243439266
0.797420891060713
0.6564929361088534
0.8257693949901641
99999
5.084477559945882
3.626050857846556
1.188902858906281
2.476564615593232
1.0046224363412901
2.894713975070138
0.6329729536931332
3.242910642574256
0.9792939318722279
7.216215409885582
1.3245593863846576
4.562436647715864
3.041862964886191
1.2382996101293746
1.0428134631840908
0.9282125408565571
1.0569165685672663
0.7179803604553618
0.4717599606937889
0.8808025515330702
0.939528647994111
0.8333386458891869
0.8264217289011903
0.7330826592817513
0.3966600624166425
0.8724493518266242
0.8810957327349282
0.9038554348693634
0.9452299630162981
0.5933644272126366
0.7150516935614845
0.6937835581620748
0.5805673944450858
0.6036204331396897
0.8680955850117031
0.8752363323426594
0.8612402591919155
0.7303762437947672
0.8181775128026286
0.8936281284919345
1.0066704432785953
0.8061121704534695
0.5953081485619202
0.5676312885551396
0.7855069060018947
0.8672577198043316
0.878960829662362
0.8775254674574124
0.9358427126302576
0.8016842637410556
0.8631435295248495
0.8692421501094676
0.7299234832265729
0.9808348834347909
0.46126638290347965
0.716745991019625
0.5420535577176974
0.8756982752277912
0.8566752014399439
0.8719344063134513
1.0414882390063729
0.8918977501948587
0.6915421653513195
0.8086854477558407
0.9849581285016697
0.8079670382179158
0.7975403216858332
0.9023552550857564
0.7142979828059086
0.8037848343395664
0.6586160043707568
0.7077437699190238
0.4749140842914559
1.044240897602608
0.8342043941840643
0.8713122971256121
0.8706298703349044
0.8650921015396793
0.6774242859511298
0.752291683856049
0.7464643420694482
0.7884897337107387
0.9307857914535319
0.9426051006616165
0.9608840636859634
0.7947219196640306
0.8867519275428517
0.8073169106803175
0.6709752943326016
0.6412938769768414
0.7520186353803238
0.5819246589328831
0.8559256564689315
0.8621913989524449
0.8526682800096482
0.8544629615414269
0.9439125015511596
0.8616498693270234
0.8224096525223802
0.7204772458184433
0.7191304915540816
0.8129481628320804
0.6672221012161761
0.7986372601975146
0.8755363103793814
1.0122350135932423
0.9214044831674749
0.8154585422851505
0.7847674525125162
0.7279584664457974
0.7604809152896436
0.726383756880258
0.5527021729158292
0.9217769177326699
0.3582336255183856
0.4375523308259291
0.9086572998551118
0.8618046645316829
0.892449873646862
0.8540520312989649
0.7100723984189184
0.8585437707425526
0.721462167220149
0.7337098474272501
0.7126596496234091
0.7002132274908497
0.7648678537875628
1.0237319294550091
0.9687294823383661
0.9009975814991045
1.0530215788566202
0.6673500719294981
0.8280669555691211
0.7321628812514683
0.7379489726461377
0.7854878629649448
0.6885150801544084
0.7260730965048272
0.4398462276301725
0.6492864138723269
0.9158016091714498
0.5835071421103931
0.7977399261041511
1.3269580966484578
0.8948932216361453
0.7930498773747372
0.9136864835291454
0.839421611329369
0.9417023754641076
0.8216938907564441
0.8605367310893951
0.7131811440313987
0.7339486251387289
0.7706792509087235
0.7090378337755308
0.7111819382211781
0.6723083163946371
1.1703839551648545
1.1035833616468027
1.2230365171292072
1.0322736390887823
0.7234586102570771
0.7966485885720952
0.7576417081516799
0.7442194859637301
0.6686011724369298
0.7274701421277593
0.7073601382777586
0.8381816250351536
0.8283957864204603
0.849930692625375
0.6592417270362422
0.7714280401956537
0.6047029803604493
0.796877413830283
0.860660405789865
0.8139940365180037
0.8574101854004484
0.8827453034563002
0.8541114164936972
0.9199023018705689
0.9180636821875372
0.726757872326038
0.7400658658112278
0.7371503987290666
0.5464544481812774
0.487649505303794
0.6889184011657827
1.1442858420661663
1.1319810265044608
1.20867773058092
0.704321834777774
0.7311909184917542
0.8478958709258942
0.781443258978031
0.7193913142648364
0.8040051153572685
0.6899275350826531
0.6439331402606777
0.7746396949377485
0.7218181134426204
0.8735490270746471
0.694061450306835
0.3927745422958064
0.8429035604777092
1.0842804639027286
1.5556843143693264
0.8426390939105259
0.9216326851330374
0.8839782317860323
0.8453852170881315
0.896400649529616
0.8868244840956652
0.778577755465725
0.7140841775907132
0.7687135799389162
0.5425767996872572
0.6217817645290905
0.6602270312897639
1.2758491197316195
1.2022198801815525
2.525400436929955
0.85366022611966
0.8573708750535077
0.7112289688636363
0.7011749754320309
0.799480907351915
0.8675720561527126
0.823029265560016
0.6539172179364753
0.6755758145220122
0.5397576961248118
0.8096162867301031
0.5895407069048365
0.8537115199904483
1.0031289875313973
0.5216660424239608
0.5357025846690596
1.0346761434307536
0.9213809849740779
0.8771326364564971
0.755277712741991
0.9360339778499763
0.9059895275329081
0.8925816898982101
0.8989490410606169
0.9116439094024673
0.836438724013086
0.8182030968936104
0.795343460269908
0.8508899458136838
0.6377933931183501
0.5531893929693925
0.48331084920248807
1.3971873746802466
1.257450738723716
1.0777970853865855
0.8136239962469113
0.7764823821256623
0.7870339357126493
0.7223011393369778
0.8034273246608316
0.6570445184718723
0.8206354013838036
0.9605130547045393
0.6245841436528938
0.7161869243068874
0.5950765043327304
0.8998577018324969
0.8646117784256317
0.9767383749899333
0.7475362865238376
0.9077925380523717
1.00232622632094
0.8659529761489797
0.5789131675599608
0.8442709200643893
0.8918404153363791
0.7186185871239883
0.8771767477132465
0.8377311627653967
0.8818028846147165
0.8840504938846138
0.9687099978737952
0.8846147646366366
0.7729093016192026
0.8043884625953399
0.7378401960787351
0.7876402066120497
0.6650380028720531
0.9202028893440812
0.5975286776953702
0.5902189640263398
0.47078197118548315
1.2996583048046477
1.1087969218262221
0.728954708532624
0.7638922604285652
0.7202302867858018
0.7494007221637294
0.7230956671929583
0.657104492205306
0.8113179986053835
0.6969477000471351
0.7401175821939086
0.6949541175997381
0.852806682039651
0.8837069573654116
0.850212946200815
0.9447947658763952
0.6556858879341326
0.8165954459292493
0.6645293538227084
0.8929544247733874
0.86551251479563
0.5612589429178639
0.8442804439078496
0.8690800266434631
0.8964563317918478
0.8253161861836066
0.8731220062303471
0.8331002090948404
0.8762097512866704
1.0132314688855713
0.6563803630643031
0.8438623047545202
0.8184542553530498
0.7159840289743727
0.8114913997245803
0.8697444042035593
0.7895435877194221
0.7109972097613604
0.8157671415316454
0.6477288608857122
1.3105562014280088
1.0199755425741686
0.7279716726116491
0.8318128232991473
0.8006226276450827
0.8369110175518767
0.7308640276780366
0.7522343067765929
0.7466585721584282
0.8271831287047592
0.6986024419581006
0.7164576438665776
0.785672760537068
0.8633961628014599
0.6953345633671282
0.6047442311893789
0.7269935971959138
0.5520132434819445
0.886978413100734
0.9714289431599407
0.8655473211936767
0.8582377516236475
0.7428518090500982
0.6604847499721053
0.9101137544687119
0.865143222407178
0.8691159733906921
0.8829575600384657
0.9138909206090297
0.8508855819983245
0.9117382590067625
0.9274035708636572
0.8024369749469256
0.7913788761457196
0.7215430515091424
0.762930521735064
0.7218605827659241
0.7790721860422893
0.8324865133388146
0.8284077952345399
0.8559242858665689
0.6291980239702654
0.9106964813667675
0.970287187821476
0.38191622273596254
0.5875940582594091
0.651128101846214
0.6836970137266485
0.7953101807394632
0.8293996726843731
0.7946024295902011
0.7159579674221264
0.6701716927566492
0.7364367886498855
0.7761544486653186
0.8718978112351493
0.7571806565994987
0.873197706980432
0.6605621760695635
0.5570138046975601
0.6071306590768322
0.7312189173658633
0.6043227237222975
0.8986539184510686
0.7978440216619547
0.891384384663602
0.9451941140240813
1.1384461901578913
0.5389070411825923
0.874913974860088
0.8501048044508881
0.8582509883003651
0.8644745374697962
0.8559094204903716
0.8259103851305513
0.8823396357834363
0.8541551866313367
0.8504012859765531
0.7609620413626365
0.8750772279679289
0.8956017138857573
0.5321380586786206
0.8275917786545702
0.7465255717478513
0.8015585513315681
0.6884849269999985
0.7274169685957114
0.8485801070390376
0.8375789206067364
0.7737919803253185
0.7904841132559581
0.8062669471641418
0.8396226451730748
0.4537572523424056
0.5426634774976059
0.8297157278408913
0.7114210667103645
0.7410096642178708
0.8147856109422317
0.7756385441399879
0.7065010242364874
0.7410535298530236
0.8300920517382014
0.7587072175048882
0.8731536113401948
0.8158676187742567
0.7285910407476026
0.6064562603532453
0.6886007849380121
0.7285941888742424
0.6447282717513185
0.7242872455557572
0.8272732448731767
0.8648201940243776
0.7936431013621674
0.836651194534289
0.8494969528862164
1.0491335601846636
0.6877804457296396
0.6529235475943981
0.8742309935282441
0.8569097682084925
0.8703982029666975
0.8618234352176428
0.8831292833057436
0.8717970639356791
0.8596171784694414
0.875213591360258
0.8630950212711207
1.0113513871572695
1.08857010058551
0.8694324692265988
0.6201714217873285
0.6943729894428912
0.959633688981982
0.8238063864413503
0.6613171815370744
0.7878812281807054
0.6309441842978594
0.6825390143128566
0.8901047674941507
0.8452197513222185
0.8568676639159751
0.8620794403021041
0.6954884295273539
0.8114428406578782
0.8617201589927906
0.7968362875589455
0.8658939670977027
0.8785239134712962
0.7520196370881427
0.6995825538524472
0.7073446133323623
0.8186588486423385
0.5779611635714307
0.6877493159899385
0.8222939173810925
0.6451719986771458
0.6998036319628435
0.8127735885884794
0.6391134807948027
0.7914062095574057
0.6806899049779536
0.8320667411347009
0.7949021976104458
0.8758123941276327
0.8645714075262422
0.8789014961158242
0.8511632604147349
0.9451509740060308
0.28140203994889423
0.9432403309581564
1.0647472787231091
1.065416499907089
0.29302428669212066
0.854654796778176
0.8447522803783191
0.8646243821582946
0.8627207405681424
0.894291172240374
0.827903067770688
0.8778093190541212
0.7989097199156855
1.1387091360386277
0.8329700680581567
0.6432172829710684
0.8393786477130175
0.8127106507624595
0.6246522373241202
0.6738803776354649
0.818669139131
0.523995205486688
0.6072765573385668
0.7906002573013277
0.7983376194523318
0.856798244254574
0.7655874478113368
0.7673756922601157
0.6070868275146194
0.38017250294500754
0.4689520803825014
0.7658496860749644
0.7656841318738432
0.8493508039761912
0.8888280347585888
0.6271594655041487
0.745248816461952
0.8138347350353528
0.7050935079790053
0.6880658549532822
0.8943996738189299
0.7201325783552046
0.7637656375901956
0.8014666092255991
0.437832608081745
0.8603162157536766
0.5435059658745166
0.5358408101024479
0.7942703855606015
0.5766606890559818
0.7989156357508169
0.7818660408259187
0.7517708191374542
0.8015008546335614
0.6544678268190901
0.8711755457788206
0.8315290645076113
0.8549608603269462
0.8764162328667205
0.535128646050621
1.1541218029650107
0.9230475077735201
0.8662111913189057
0.811816944024457
0.8656636023543764
0.863076666649398
0.8407403554209367
0.9058495388663971
0.9087160941829386
0.8819570980833571
0.8059552047764431
0.9740341064850884
1.2104316651980827
1.1221030944162929
0.7323007437137281
0.6285861946961626
0.8145775736936554
0.8275543709866251
0.5278381052058579
0.6683229369594764
0.7676077400638149
0.7050228327864686
0.776166022895448
0.9374022103628413
0.8156798148631365
0.7878584574622713
0.8636632154763353
0.907781463068377
0.8431727560820517
0.6600955415955037
0.4343026906140974
0.4519395310618009
0.7322767916403852
0.73764182360859
0.7253823701950621
0.93768739994528
0.841695965974137
0.5744112934668846
0.641321170773227
0.761309521175469
0.6550985751490008
0.6483676655351646
0.846434553319197
0.8012641689990138
0.6573834015393182
0.7796188824223979
0.8027525130956429
0.5227839113565839
0.9074717790693392
0.9150782461795741
0.8095307197208779
0.8154341216806702
0.7633995788734479
0.6935053654539352
0.7297476846091013
0.7630653497228141
0.7413811913740286
0.8345268684844039
0.7653643208079135
0.9135035242343151
0.5908141468951515
0.6337663902826925
1.6403621721180692
0.5459523474749761
0.4838932662703041
0.6511165867328468
0.5104195407123409
0.8492257533908111
0.8116245723404548
0.8720553793205027
0.8606353389429205
0.8597782509850204
0.8619613810921576
0.8725169265228933
0.7924878156668976
0.7229549007130218
1.0228596374335017
0.8308272875934324
0.7808691152043105
0.5969179845735206
0.843360481806016
1.1937936100274396
0.9152312329277362
0.8767096156591222
0.9610025480544705
0.7306962826906538
0.7890477926361109
0.7714490368201252
0.79162557098864
0.8068403601884114
0.8807227370611
0.7502402777841274
0.6942070641143101
0.35385675418471507
0.7204540273414347
0.6576064034198479
0.8595353233714832
0.6581242013196238
0.6482429321052955
0.945594742766043
0.624669144294579
0.6568656190360439
0.7019135210681021
0.7451975015435894
0.6370031827475001
0.651670195095528
0.7652433513142111
0.7961248628050311
0.7685962648174135
0.635430300463611
0.7241667302681214
0.9851860278232262
0.7883297702648325
0.7598324497025906
0.7565638914187077
0.8847531461654312
0.8284651090450811
0.8273473277376974
0.8787345287260897
0.8035028256546152
0.8038688529237915
0.5462426173268257
0.6219753317121616
1.2684430859679172
0.6089163153064214
0.6486572902481036
0.31194587129470863
0.8821324414774475
0.5142069658076034
0.8149356841880951
0.8623878946302881
0.8377153095026982
0.8619654913340381
0.76294651979591
0.8719984152185247
0.7999927637917302
0.80765620430602
1.07129693680635
0.8885935186005657
0.817462203170144
0.6284570815902252
0.818987192348057
0.740343365437734
1.0457154227373135
0.7794835794656526
0.7883382941027975
0.6853666542113429
0.86163988777588
0.7098354336307758
0.4017032732935592
0.6602548955026264
0.883105887597187
0.7806637510234712
0.8633826323404855
0.8223183384249129
0.8100374888810238
0.6770787515242644
0.6757370920488677
0.8038924644344243
0.6040212036289035
0.9305528600237984
0.7139079799671793
0.6792865219996004
0.6765745169837388
0.9296458692544365
0.7596590649464581
0.7523771080327066
0.6396251622010164
0.5759447159765153
0.692835494925612
0.7986290971946212
0.7498126619418697
0.723756140050989
0.7863146543328994
0.6727116642364301
0.8426092005055499
0.7581096860830442
0.7542568877691395
0.7358054615853616
0.8088718531928536
0.7864506806649648
0.7751669887134731
0.772548079135547
0.7696401496983587
0.6204741169269613
0.6326037625218831
1.2132981568067496
0.5340549113289401
0.5430789216427381
0.6351059187492576
0.7748771496524056
0.788884510192908
0.8255827106887756
0.8623282600738034
0.7710154427737541
0.7887488836803416
0.8588246755040191
0.8503145619791935
0.8521122848752791
0.8767997871576795
0.6765705259123574
0.7160003142468663
1.1676584933505116
1.3411714642468482
0.7569334331545683
0.5602419363445027
0.575045840287996
0.5914241157503838
0.8874984217225499
0.7835452108188282
0.7177700090324033
0.9306430091962259
0.7175369430891455
0.841592805610978
0.9721059697568347
0.8650443352554018
0.853666761075723
0.8862219429342224
0.7146038797407955
0.666647505150976
1.0577021796782384
0.697019483484045
0.7851446595741658
0.5677598313101444
0.773752837154111
0.626932944756645
0.6100436888110929
1.0662804985978531
0.7553788610354933
0.6594981991500793
0.7064487802166102
0.8235118506684805
0.8131288131416614
0.8353313452203059
0.9001739407388549
0.826165969095485
0.774333914947993
0.6860519353496259
0.6099782904460427
0.6443752105074105
0.7180238831085558
0.7824878766804664
0.7622348827256002
0.7076488163585344
0.7960432972122982
0.7223633527313185
0.8614663284430554
0.7953918477039482
0.7698523973138847
0.6272167773350742
1.1509448224954646
1.3589864432921028
0.7101505205152882
1.1395686663664963
1.0716869594059106
0.6290628677236337
0.7222655579268932
0.7783983246387147
0.9366407594049954
0.8619979332228388
0.8779438725084084
0.7899236466551193
0.8234684127941331
0.8567553841768791
0.9378953582000995
0.8053913921165324
0.7637406477659421
0.7071665768916178
0.7998954139966208
0.7098894270040788
0.7013625867381545
1.0350376067373332
0.4665647444383846
0.5210755470870071
1.1138060888464967
0.6816402481477887
0.6709850237069528
0.6289505766515634
0.8698338347939671
0.7441073159333449
0.9627204256796752
0.7584570540067065
0.6987274633392275
0.8505780612099823
0.8645136536049648
0.8692687983513084
0.884840684863308
0.8338062358126044
0.8033494259872955
0.6396216595275273
0.6602104567373043
1.003575708666667
0.8295101193797398
0.8676909402722676
0.7999824301546207
0.46900822049298607
0.880590992525954
0.728337537314172
0.7537570085735215
0.7206382163620105
0.7060709577669125
0.7774580025993568
0.8139100664565204
0.751223252797117
0.7429303940694648
0.7599908983107746
0.8449818963033291
0.7374549346004431
0.9171050326604548
0.7117821823466249
0.6219016202010246
0.648360410329124
0.7619991283032044
0.6176980582848067
0.73032349033538
0.7780826812317972
0.8036947182545441
0.707975556886121
0.8285152360750038
0.8066597114739187
0.6154385629868362
0.8022962801767286
0.8643090620184053
0.43722194759951705
0.6314015865101478
0.9376073725986376
0.9484074466513108
0.6581753088404837
0.8922680279190215
0.922329754962263
1.2057249283476137
0.7131623795766495
0.6707418485212668
0.7656311577310975
0.7122851889430574
0.756890790559138
0.8968717513741794
0.8568289391469699
0.7294680231293033
0.7879271282731823
0.8553230379251218
0.8319509986174878
0.8137479836842777
0.8129684118035322
0.7227532840011137
0.5609069974958033
0.6323872032124682
0.9164448538403757
0.5050505355222374
1.4854188945666404
1.5329165619536307
1.7410095216188057
0.8759083724457191
0.42864629732144865
0.6446222322759889
1.0675618932990592
0.8925085923506849
0.8991416461851074
1.6484775474439606
0.7658417037296957
0.8628725518851142
0.8697112044870153
0.8380130284514989
1.0493683502072708
0.8912477522021041
0.7687389890332077
0.6523777189395806
0.5278772374756924
1.2683586015369004
0.6991739088706309
0.5782666485004625
0.5420441352003663
0.7944129715263413
0.7644374153883542
0.8343439308454748
0.8427884367949974
0.6363070139848217
0.8320965834131834
0.7889145057443776
0.7663078448834392
0.6795817359670522
0.7985765161971016
0.7063896982801595
0.8222687097225827
0.6547049599424632
0.624957522665345
0.6428439804603769
0.6537731145301161
0.7144904842345063
0.6931168116976548
0.7191277589723412
0.73290661228689
0.6458229372207537
0.7936436136012192
0.7962092477973797
0.8393584382147556
0.8025124763624301
0.616634871205434
0.7253696156386262
0.6906623811874084
0.7236227331316005
0.7518587746697037
0.6201163203202577
0.4806772008397421
0.9277356266307727
0.742176404262208
0.6658594778164437
0.7154264963375027
0.7804910310132461
1.4154213238773994
0.7281069032530186
0.9611317269876715
0.7978944646870417
0.8193878624769292
0.8185961927577927
0.7895788951354765
0.8796270264304058
0.6828590685128801
0.6291892252422054
0.8390706740192099
0.5876999307901982
0.6755018587066403
1.4318864587769633
1.5149546712219546
2.3654370649276046
1.4608972093957522
0.4602286877841615
1.003569738638333
2.3220981837266836
1.691119586422364
0.6388736886563493
0.9827938038855466
0.8870074218330339
0.8130122862469222
0.8800784779674593
0.8517450710213365
0.9012906505666002
0.8878783089526793
0.753991821158482
0.7628020284045047
0.8096371895526215
0.6256749305392137
1.073994064124739
0.5606828395326532
0.528761814120583
0.8001963873642204
0.7830705621229188
0.5240445623027129
0.976224323634123
0.8705589357568336
0.7145781372210022
0.6982227338600726
0.7703980569585621
0.7719493145693256
0.6838256713873647
0.7479454137463687
0.7701344520360349
0.7990257320398494
0.8599138425292735
0.6955158460582596
0.9192601614902242
0.6166954303164606
0.6607027214378608
0.6575200411449907
0.5868922090017266
0.829307497962982
0.7773000842980236
0.7703254558954216
0.6518463438711364
0.6797852828042443
0.8290294040106381
0.775377494765821
0.7793141864636405
0.8578101647837811
0.7462928309962413
0.6978253537951657
0.6371264441889876
0.5925317376969608
1.1510124414707341
1.307548096620225
1.5445636913161822
0.7166181720956998
0.7744154997972229
0.7187815760409596
0.7004687261026232
0.7623703470294191
0.856898547671367
0.8758347639260029
0.8329421509869579
0.7827254275145227
0.7081090735318212
0.8485336395196422
0.7325335667316124
0.7955163092982664
0.8915483882148962
0.7714621212930655
0.8000731355750572
0.7448095873707405
0.8170790856536904
0.7689331736224727
0.6800728795508568
1.0551299501837474
3.4294658917115237
1.788628431691891
1.173494545971713
0.7703942435617666
0.8583778279754329
0.9046276555207838
0.8849543936072806
0.8884560575726774
0.8740971309278251
0.8746390022177236
0.8371915569506608
0.6545255783848286
1.0666062425551825
0.6260628516763499
0.6215688877423172
0.5225281397724988
0.6445067192121708
0.8715098535656624
0.5881979944807452
0.6369079512916165
0.9608808010473104
0.7724701863194995
0.798429803810733
0.7634272085833179
0.7082827944307781
0.71494974944273
0.7750951616783505
0.8461378182199938
0.6619053927069105
0.6956950118340133
0.699904582408914
0.7777328766560564
0.7048442720893927
0.6258917416248884
0.6486678121634079
0.7514162550219544
0.8102765771919236
0.6849760391194677
0.861303872735197
0.8018989882392636
0.6548531628580634
0.7029563624680676
0.7606796541764859
0.6843885332266069
0.7228316797209031
0.8082683325395805
0.7406196034614136
0.5856317903361609
0.821085696680982
1.0167030143977271
0.9384479679408729
0.6218924779444065
0.7386525700880535
0.7890954914810889
0.7996160458995673
0.7644743600576759
0.7591835173439535
0.806391770836273
0.8312259340109457
0.7717471861237695
0.7748179101142256
0.8721151051550696
0.538216881797768
0.8872358118283008
0.8195457047629557
0.7878597647527016
0.8316535407212932
0.753935590430709
0.739577781162417
0.8392397131729812
0.7152344973366265
0.8085719829489894
0.5020769897836789
0.8693895894689955
3.2740471671920695
6.33787834447485
1.0024892755520554
1.3215404466958873
0.6633277391171721
0.8710379754014763
0.8771779348868173
0.8716190951465606
0.869538526435658
0.8518254837162039
0.8503510119057982
0.8487523141051491
1.0128907492460093
0.551666603126225
0.642236334025651
1.1103200567700933
0.6037467965095109
0.5460870803081871
0.6240387287614203
0.8281625186206222
0.9028411517684055
0.6093618282854019
0.748908707297328
0.6846856637595249
0.7256115625235704
0.7582485858560953
0.7655163792518792
0.715070038374843
0.8740103357874127
0.7055601967435811
0.6551966684197054
0.791352763169715
0.8110134738616698
0.6361592201921534
0.8339305639790026
0.7433700656260205
0.6909525341891676
0.6117485085361299
0.6484279901508659
0.7836239327171254
0.7468325040005119
0.6619630840352728
0.7577019839870573
0.6716913675029726
0.868184933392599
0.8389502187248228
0.6541587650667815
0.7764817689153324
0.7702938957965152
0.7241344462351823
0.638750265682642
0.5212657457922678
1.07404960123999
0.6101702584372116
0.6937622250584298
0.6387654471042792
0.5868421886114163
1.068926438854432
0.6559537553701459
0.8548484471937458
0.8754243904041317
0.9921690470302579
0.6984612074529529
0.9780237905641987
0.8488883490125123
0.6203179062064673
0.700717020942762
0.415016118537219
0.9829621762342603
0.6821531702055263
0.7655860292664491
0.6713866030657409
0.8076546205237229
0.6530453946597069
1.93881632362487
0.6874915862451048
1.3839197224756092
0.8479744537067526
1.461444122806187
0.5825404209322264
0.857376778585738
0.8677855299768692
0.8767663971508611
0.8675726649381071
0.8755362149660153
0.8807530087655026
0.7498906392147838
0.6938260438096755
0.8361620129102996
0.5110177294764956
0.9043379831290407
0.4889442049774368
0.6497486182866461
0.8419757996690715
0.7248138872940033
0.7238279893439807
0.7376771841857066
0.8258718188691503
0.7292293140628151
0.7812528677246056
0.8422384592331803
0.7691066196766327
0.6946020218742287
0.7739530007076314
0.6445142386269881
0.7946851957476089
0.8057162469242912
0.6635210601187249
0.8673965601660076
0.757991265900361
0.52328562789006
0.6717751251302779
0.6287077804752578
0.6544256606731836
0.7512012174808187
0.6056423697694177
0.7215066145732516
0.7065104165620033
0.6626205878807533
0.7357439269260879
0.7131134960750815
0.6172785571379393
0.7627504512331457
0.6821914796390097
0.7163627014415873
0.7683019362593019
1.0266204659545048
0.6596635953347161
0.7119945910427696
0.7092681851065445
0.5214832735509103
1.1146827910525214
0.8474666035110054
0.7618580727795407
1.0251744374593472
0.8250307774796563
0.8082194523032763
0.6630012833411004
0.7482610678210835
0.6200920533549708
0.7685770113480864
0.4026643175386285
0.4005794360189191
0.37208349245667016
0.7247388826714471
0.7819554093708975
0.7184316351198226
0.6857507618635491
0.6939492123866892
1.759319252243488
0.6384478879201
0.8404232397797662
0.6977291869618373
1.1945279993034
0.6243526916987157
0.8795099913150103
0.8771490288699277
0.8878246216092321
0.9261997860658837
0.8899537822368769
0.9394630264461362
0.7457950363582135
0.6827474796717756
0.5471145923676528
0.7896100590363495
0.7516122674064635
0.6218788475211617
0.7382334153350353
0.8151253188006977
0.7801349456995933
0.7829764407986093
0.762800493354648
0.7129101984421873
0.7522593116960461
0.7231120798913858
0.7048117233390339
0.859579519698592
0.8333471371394198
0.6510436895408148
0.7237883827485946
0.8115800153544908
0.6123130092495179
0.7058257879333487
0.6799321683988238
0.6122676843698319
0.6624286568600433
0.6738432538340038
0.6206856829111204
0.6705438050245383
0.7481014101749847
0.7848675518710961
0.8738328859806281
0.7176621272837913
0.8116442560623753
0.7420995682331346
0.6370596643808318
0.790745943346074
0.7293743540921029
0.7125912336855279
0.8917194400632124
0.7819263287153911
0.9014995474928742
0.7590546756022143
0.7114832445904022
0.7252573742821847
0.4688475485708529
1.134114455252872
0.8214970630775434
0.8735339069002369
0.7157817157877648
0.8222713473838269
0.6104398756808137
0.6473029743296381
0.4972962817485625
0.7032283300961351
0.6493317901096038
0.7314857353516073
0.39347926924286686
0.6617413345548862
0.6704143572342758
0.9461972163845457
0.8136235387802719
0.7885865050951791
0.6447184500281399
1.0034965335200974
0.5925565915952394
0.8736607222034471
0.8993873585211507
0.8852491589229042
0.919214885501267
0.6452567914561625
0.9064596753953253
0.8328840674983925
0.7032313347152008
0.6052491932526648
0.6199623490385832
0.7355039957242532
0.8457748885986112
0.6388954277128271
0.8357693643490496
0.7580309993945447
0.8331543148256153
0.8209682118740982
0.641229458083919
0.6535965096019867
0.7849981958400022
0.7268473823561886
0.7810409226608587
0.6291048360059885
0.7800016347391971
0.6741633046224733
0.7575273370872537
0.7613478458257988
0.7918665701826337
0.7915038243396879
0.6183493840148038
0.6651794370385915
0.6948642635942098
0.8342039950628649
0.7400940899982008
0.7754987088605183
0.8271979252256935
0.7335094772460219
0.6668944048091964
0.821127339539576
0.8832477709447542
0.7466176250513672
0.7093220686912988
0.6240012265986753
0.6336163347327839
0.7472650746571364
0.8335391716603923
0.8068808764965371
0.7326386985728036
0.800931846034853
1.7307745056250647
1.1224989539483645
0.5459006958993793
1.154843266856383
0.7437934873833674
0.7972476275778565
0.5672006208239316
0.6406995235311184
0.5518997492739424
0.7126230359642883
0.433400721442161
0.6540544026567052
0.6912050473442416
0.6109350967625722
0.4233205466786722
0.9714953356665333
0.6713723933229483
0.732224036485629
0.7033918494641934
0.9584336344301403
0.8969133817971231
0.8081441934191321
0.9693677908070675
0.7778110640960192
0.6881079377756919
0.8013542575855904
0.7647137102173392
0.6079498069059448
0.6085684279603281
0.6484111780978414
0.82798434850108
0.6225565377288002
0.6173323442313742
0.590434871652356
0.7518683787145197
0.870262959576
0.7371320421970694
0.812789606085798
0.5824213375900662
0.6297378000838112
0.6286865229844567
0.7352620365356942
0.7905442679206351
0.7840340895747132
0.6471566477293479
0.6573174573453514
0.8128145305673997
0.775634429028952
0.7951891972508572
0.7408365598297602
0.6614544909212554
0.8236383756622856
0.6398520677706329
0.7239415403870819
0.6279608431100906
0.7850615265743176
0.6713285072376992
0.63642102113739
0.7328244274622714
0.6977844097007764
0.6193720693274698
0.7525988562285544
0.6896012141679065
0.7994027731709867
0.7763607079511791
0.6992014688514483
0.608748715529284
0.6980191254943008
0.853644593620432
0.8591108742613305
0.8307485855459065
0.8188059289395643
0.7650595741556881
1.0955300535250854
1.0369013638520042
0.6045924708494949
0.7761868886073697
0.9129152579586908
0.6941119459930817
0.7501042204117547
0.6811944355999192
0.7330870540048617
0.6949037617447812
0.675515745791949
0.7108928874838945
0.8117721827967291
0.8943036343992384
0.7626396328951816
1.107435420199417
1.3196099754109771
1.6415986056772516
0.7526286773410573
0.9453488281221814
1.0768114436283915
0.8263995754969438
0.7868117692458283
0.6907891274606676
0.6865457874080406
1.061169226605084
0.6077694033120646
0.875004251820297
0.5669180763214497
0.7210619461510644
0.6832788702319449
0.7060266970521178
0.6440794849087041
0.6626228779387883
0.6016999703982668
0.718694480046402
0.7793511508476642
0.8487454662471162
0.6758885261949545
0.6376235329684827
0.6314892509491451
0.7541257874820585
0.7665676109248909
0.6080812351205319
0.6392574039062006
0.6532228762066558
0.6132967547813418
0.7458006312325569
0.6946528636013453
0.62118208136187
0.7598956991480095
0.8037954295956062
0.707741295130611
0.6414430851535269
0.6182806269678458
0.6044661448653182
0.5883546672716076
0.6357756094920942
0.6744903357730018
0.8373767457999777
0.7288800020360433
0.6973048871810422
0.7794906099586932
0.6849617539697546
0.7708636232865886
0.6187160500782611
0.5850522822039711
0.5744656845881959
0.7044695415315115
0.6971875725812511
0.6902763264494951
0.8501035089775373
0.8510963615688111
0.8219536497649863
0.7710437842937771
0.6585094401073102
0.7817434667193018
0.7780253862365595
0.3696225214356
1.5080884854406635
0.676115556870796
0.6242644562644905
0.8547962685143352
0.6555871829433717
0.6946772808084375
0.7534089623708853
0.7201100914601407
0.7659624225330413
0.6248104941774686
0.6702176474836309
0.6512519166095919
1.2710107135744078
1.1097160600167308
1.4687138667587973
0.8979716052261664
0.8945864428498471
0.6953375142988548
1.00562175027461
1.1626647552607707
0.7481285427441876
0.5939442737010053
1.0595149668942623
0.7562816837527041
0.6636309949800969
0.7533183846401406
0.6155249449231913
0.6350119147420725
0.8142474366372172
0.8258306790102958
0.5986460961269094
0.7249063969450249
0.575414065633619
0.7500390636842819
0.7640780714029703
0.6571259964774862
0.6549906519454051
0.6756445559517966
0.7404291203208963
0.6816766242209764
0.6297227569569898
0.6369631796664105
0.6553548242628952
0.6363098709412787
0.7169789204746511
0.7371517555734474
0.7341149319823725
0.8572766124313462
0.6385581677599462
0.7702423224088524
0.7847865193104702
0.6373057478371054
0.6489369201917662
0.7070194887235696
0.7219609362136544
0.779143766357408
0.7249008387904827
0.718787859411759
0.799533586002538
0.7211029484139277
0.7524562217695232
0.7200424644465869
0.8053906755856998
0.8086476721160506
0.62474058366838
0.5158667668141755
0.7676700894732249
0.8675307829409972
0.6358465045126371
0.617943498207003
0.6848851712636848
0.7705087127981003
0.7226138278169605
0.8261240387302854
0.8068385647383601
0.7222262987137037
0.8778850602077131
0.8910733882769961
0.5482003464427259
0.9222505678731838
0.6670740663257999
0.697590870920831
0.7604204413823611
0.8175014834505725
0.7364221873213873
0.7081711361901263
0.7149718680714473
0.7223264503936271
0.766918787707297
0.7433435711360453
0.7465043832248034
0.6250187059457399
0.7207524024101157
0.6481871624477651
0.514356637470253
0.9958664739034099
0.8655989050693261
1.6407860252381945
0.9825191288963825
0.6297004051701474
0.880370525282307
1.2191815260847538
0.7192042926296761
0.7339132512688881
0.6686290371333752
0.6666751377691245
0.8338388160505305
0.7944433639134435
0.7516977418393344
0.6778133551770904
0.6346406495877293
0.6616601814423878
0.6215171336903696
0.9059999860592227
0.9515638769993406
0.9120876199490416
0.8038598398837522
0.722467924591407
0.7363751022720317
0.7538552564819344
0.7597033020452937
0.6937288535169682
0.6317177453282757
0.6272496065734706
0.652514133024714
0.6418681335821989
0.6454418211471016
0.6527557421604862
0.7919342679075946
0.7337380172574505
0.6500856676351658
0.6818032756985065
0.7083339246555646
0.7096989240145741
0.785488193603244
0.4183550239099644
0.7601468138791724
0.8087918666798711
0.6477049193594093
0.5940202237469216
0.6798707296355947
0.5824239671212991
0.7075220176755184
0.736812831263144
0.6467019911087898
0.7829494551256769
0.6933870144824834
0.8548380712429151
0.6712927358420698
0.7432240972074339
0.756591514382857
0.5841439919837851
0.8933264100445278
0.7732829376572616
0.592093188952068
0.6366706938826329
0.609662998590678
0.6631150134499476
0.663667051907772
0.8482469847200877
0.7946468955985423
0.7339498162484365
0.8673920969401576
0.8521407885759749
0.5843625382323956
0.5564374305118459
0.8182771905949304
0.6800929384371407
0.698784278077881
0.7854039729055765
0.8002507711436058
0.729359965499759
0.7298702978698445
0.8779907471282031
0.7764253002370615
0.684639407815361
0.4626549072524526
0.6026690117393632
0.6531257235115845
0.6407891443828112
0.6825542709938842
0.6174491822386817
0.30811941678859045
0.9101892978281466
0.844584884998205
1.4422406525123859
1.8321237276044222
0.7710996080234407
0.6623859280117657
0.810906561968238
1.3219525852817289
0.8348613508204337
0.6472112622306287
0.986723434693886
0.7198568967259412
0.64256612807761
1.0275030804269376
0.7627013724251667
0.6623025555876332
0.6123600350505437
0.8218926040040544
0.6238034541581728
0.6104541602150444
0.7639684898073641
0.7519944231924163
0.8013824603479633
0.8137210133255017
0.77923060644531
0.7850521511506381
0.638211508902929
0.6324752033463407
0.636192527240581
0.6378085367503005
0.6521726056945064
0.6326364821168128
0.8355290103181631
0.718352333120799
0.7310759452904356
0.8819138453181783
0.633954736859901
0.7666545289398233
0.6914257941343122
0.7040626308270335
0.7928938262745919
0.6291106707195999
0.7246064994855318
0.9267048887613875
0.6509661088912488
0.6930027616055762
0.6753826518821102
0.6840569221453247
0.6330466942125529
0.7101802896493891
0.6417723022609725
0.952089717441587
0.5349677070495422
0.9323890648357536
0.662630580257455
0.7674421011476684
0.7848656773991286
0.7056425813707622
0.684579634777661
0.8207382335082507
0.6170150017118365
0.8705600088192492
0.6822866655878578
0.6825262721725952
0.6222276237764084
0.5958660479325041
0.6066613294795828
0.6671445415484298
0.7140153039992392
0.7464668931625408
0.6811719939810171
0.9923580159744286
1.1006806096659878
0.9141543498591438
0.6732889122176773
0.5928642005131445
0.7210898177567148
0.721335463224252
0.976326878132167
0.8474740675006088
0.8138921677742393
0.8492035088398021
0.7579538810878572
0.814674040359237
0.7511864003924953
0.7837111830392234
0.6775425561980032
0.6558676785292541
0.7997391891157839
0.8595131368296927
3.0465572143363993
2.368316180065793
0.6680059004484801
0.748880019658354
0.8784850401745395
0.9971932757644091
1.1354663261427969
1.0532584453657237
0.9841793597577781
0.61767277397136
0.6222614859341695
0.7269663375764615
0.5970047612242925
0.6523808305133625
0.6219913074966262
0.8659896073880063
0.5840564948317151
0.7736242004702862
0.6320736732669572
0.7111290075426425
0.6662502798638784
0.6595384500115578
0.6842450449943722
0.7118151544534957
0.6394110099358017
0.7126888244343007
0.6431514835136956
0.7668401057929813
0.6698705375629599
0.7268060753484629
0.7721521875031544
0.6514942088743806
0.641518851303691
0.6836755771449398
0.7274332536468511
0.7855585942195009
0.6847003236984344
0.7104085385489052
0.7425775791968628
0.5347795384692438
0.762994885867164
0.7094064881139611
0.6532116263415595
0.8735064611153122
0.9787211563915675
0.7761390778664582
0.8123678225277924
0.6620747862063008
0.8440211703361397
0.6545853506810855
0.7278549128690976
0.6031851528147963
0.7014330841931133
0.5512370941439056
0.8796009054600431
0.6405887867718093
0.6062500610818301
0.5819580607240025
0.5849987656059875
0.5778468956219608
0.6772593139254518
0.6739919218795506
0.6710036830867573
0.6996832906144321
0.9925153388440715
1.0052470883710998
0.6704809350078784
0.7201323111720788
0.6559243296803796
0.6581512521035768
0.724054008027393
0.7255165752623087
0.7916208332629198
0.7685607529044957
0.7923921089961892
0.775250453811931
0.7946353324524222
0.5761738493861343
0.641069647671578
0.7534549594274059
0.667358101723425
0.6636955014136557
1.5550997485526439
1.419894962275011
0.9336503793667945
0.6077688334013038
0.7051700263064983
1.0186286218463103
1.1167152782145302
1.5535178717657856
1.3172255464000535
1.594359285134178
1.001141476636076
0.6065670426412325
0.7405667975117611
0.7646200964347004
0.661734648947532
0.6345830229176663
0.6332590076267138
0.9265361287956789
0.720876335875723
0.7321675605378591
0.6207706721214387
0.6889393305898049
0.6749273785563085
0.6530204661550661
0.6383959454725914
0.6426648060968417
0.7925546615209581
0.7830167605022671
0.7170780584593409
0.7232844988275365
0.7981880175534808
0.7476170875537116
0.8060754288913673
0.6964229178424143
0.6506458005135973
0.7474798475813877
0.6797293445278849
0.7085702494659962
0.6474083775149997
0.6407303180290419
0.6313257380883259
0.763754831493661
0.7971912328022337
0.7154344600550505
0.587410522862976
0.7205950911673894
0.6247187343919419
0.775159966754499
0.609527952228942
0.7098601311683156
0.7413079573983905
0.6565163846508483
0.7440909964098565
1.1046967352898935
0.9572403024908646
0.8513536650241856
0.7754840500087139
0.7742149248636292
1.0916907682404395
0.6004102304957435
0.7092246072648563
0.5102804585118977
0.8004044733106838
0.6200885631077387
0.5881980834645328
0.5539855542862205
0.5817927847054588
0.5750383403638039
0.5734515650334092
0.7592901077831734
0.6797085882258049
0.6819439758811301
0.7967024423570421
0.7714880905855754
0.8464973968830433
0.7825677469135296
0.6807456412008771
0.7046017761569416
0.7948029336323938
0.7290995325227142
0.7634372145199715
0.7328419930489244
0.7239318811117698
0.8008774894682286
0.7640259867404846
0.731381356675213
0.6355069997867425
0.6356491884630171
0.6207764788024331
0.7523172582237356
2.384735587886983
1.3558705607247847
0.8575030000505346
0.7042900609100781
0.585954697537513
1.2507178627110092
1.3245648947962214
2.770693353260993
2.9760304178308923
0.46572706316218737
0.7569477850112539
0.7497295853625396
0.6733546934299832
0.6430233724271864
0.647485676771838
0.6386547077467177
0.8357935116169862
0.6511275821598006
0.7535321183382256
0.6223596264719666
0.6927990598556314
0.645714107307988
0.7281155271143671
0.6378006667672232
0.6652053839059713
0.6492945921243392
0.7449940420712091
0.7718141624872714
0.7421133957374261
0.7621560638015227
0.6623814856369512
0.7939248048115788
0.6753535882887293
0.7424785981311305
0.6422696075907356
0.6438683085441669
0.6462072615719553
0.7473634860910845
0.6923690042475436
0.6420075056026531
0.6352968126648695
0.6444570071120684
0.7684382411016987
0.7713031472096895
0.8371390760529885
0.6885514648050055
0.7238126594714982
0.6468136841370348
0.8490215602639565
0.6932789269579072
0.6366171274213045
0.7384439378872889
0.7041153052837795
0.9143587228436791
0.740929010522674
0.7362580550518537
0.825673967473873
0.8595968432749805
0.9102428289980391
0.9729752924905686
0.5711684349544264
0.8137999265386836
0.8485216167469828
0.5766197723229578
0.5749381252305659
0.574647115524128
0.5797693346420321
0.5583069784282542
0.5772947743627456
0.7483417650524179
0.7531771953224908
0.7493772616968699
0.8442727891554275
0.717125762503865
0.7015773040342475
1.0439688847251247
0.6974180001598315
0.6948068532511051
0.740390081234038
0.816474759299229
0.6168005474273285
0.7438357715202918
0.7421602497176814
0.7457551499368799
0.7138537462145064
0.7404591517118515
0.7129304598587081
0.7503028859363339
0.6379266135027631
0.6747506195460169
0.7021771992701974
0.7140370746935151
3.173626093618178
1.2627991086765658
1.9619789833711587
0.5961456803998216
0.7618488166243216
0.6657259296571816
2.284783803713702
1.989972913579168
3.1978635739487125
3.07112258520822
0.6617692880404442
0.6691229818302729
0.6661977993723611
0.654577575540344
0.6500686820634212
0.6289909076299958
0.8741964826867142
0.6468456863951407
0.7901551990733837
0.7121852982896546
0.693598789689309
0.6666165048337146
0.7294948532139852
0.6581383809913246
0.676717450881394
0.6707287481918605
0.676326677772209
0.7456930322834104
0.6854474773540066
0.8017380253466482
0.6831121897499002
0.6281991601892143
0.7544655800064395
0.6481055492290088
0.6723495219475566
0.6674911394067125
0.6531900663467775
0.7778098714385112
0.6614392158600754
0.793531974793953
0.6067633491754023
0.7173790993368687
0.7063821447613448
0.7256806112726507
0.8045900553619533
0.6015513443122447
0.7462598302292264
0.8234830810783841
0.7709187715852898
0.6905196514548321
1.4106610203286585
0.7272489059733136
0.7717239025861541
0.7933815988851105
0.8501496528093673
0.7088912860149988
0.6744098226023018
0.6460427293633796
0.7767477276352186
0.6566225994153891
0.7626414399192089
0.6285420799837802
0.5507116860503039
0.5988694421956553
0.5881382067852646
0.582319609876173
0.5662453818313873
0.5831047675489676
0.7557260369931931
0.7645816379348459
0.685780341091
0.7766988518320542
0.6783224168737354
0.6652379330311641
0.706675623487209
0.8846008013789592
0.721163808538384
0.7514208432870235
0.9816744317059518
0.7599274559579938
0.6856458766327127
0.7908452367346589
0.8048278401850489
0.8197455912283031
0.7093006629567767
0.7901921628555781
0.629142350594488
0.7192163057269089
0.6767975517595399
0.7834482228944358
1.0565052802997654
1.329417270947814
0.6772491946243945
0.9976954017226936
0.8357797461882379
2.7527574401891575
0.8875270648918232
0.84262330206327
0.6586759473816958
0.6592417636604639
0.6488280379483996
0.6652508958686935
0.8201820884730996
0.661831889809072
0.6950247108657585
0.6720264827041902
0.5711497437016566
0.8293793954093973
0.6463801811022205
0.6381404285411354
0.6526734296732898
0.6608120510770523
0.6524321214316842
0.7807136581760649
0.7047036700113568
0.7732387034341065
0.727595647214696
0.7873329528760141
0.6580270171583577
0.671175311285928
0.6519595189573762
0.6553516840557344
1.0409848124343424
0.7939920676273587
0.709000105568601
0.8749867112274237
0.7437899628189013
0.704696931067354
0.7063582985443525
0.7322013713730634
0.635321439791912
0.7076802698611656
0.7147233875499207
0.8027527585813039
0.6681310281795453
0.7468424667903879
0.7677146695210257
0.8600270525879776
0.8247242725213862
0.6309039140554324
0.8108205139429303
0.5105315087746689
0.7948201021339907
0.9997039260879031
0.6254540980760114
0.6623610572718946
0.5861015453359671
0.8975962513755903
0.9124418737049663
1.1747024358339277
0.8985342796118356
0.5940327005288605
0.7517523260394544
0.6663901991036238
0.6830550652875144
0.7696650441047566
0.7748937109580861
0.6912664517961014
0.7084773977259191
0.6846696586822881
0.6912586104528543
0.6452163805798827
0.7683773716906036
0.7311326791672096
0.8687638091244235
0.8225636501081087
0.7962881064140532
0.7298442799903921
0.7839395640184914
0.8105712803410373
0.6660160250697189
0.7182126108634301
0.793546303276755
0.7019454064553737
0.6736366294651951
0.7103998519919972
0.7277888685176855
1.2952138696658706
0.7375600252159455
0.9340948649178481
0.6642838263162356
0.6991991734326198
0.9292725467596025
0.6512971956165448
0.7141129555540334
0.725008927977107
0.7143833948338404
0.7509267807736091
0.6917176027332688
0.680818819831479
0.7186592181870158
0.6853808707415057
0.7237477930881644
0.7938224139817945
0.5706282570308197
0.6621471617397138
0.6971092547626596
0.7644083973016608
0.6941671780382158
0.6149417038273923
0.7522861218736092
0.6663810571325813
0.7429406247014683
0.6662736207687805
0.6599556148963944
0.6991264634198525
0.6585865842618468
0.7543983977579688
0.8947792980376849
0.7017488594542233
0.7156776028959786
0.711557750937488
0.7006277804094996
0.6787675631887711
0.7427562592683186
0.6399375301452016
1.2294178792389931
0.8949822216421874
0.7459783083907432
0.7513131049320617
0.8702182660628078
0.7773075337580971
0.8793983720397283
0.5724851909333154
0.8405209975888166
0.2483090418525762
1.9777792583992244
1.027977693170092
0.9288923369323483
1.485943481402542
0.9736940684674319
0.7244171798548311
0.7637717067295583
0.6081678096827261
1.0630005155737885
1.7431268125903312
0.7358353423272103
1.4548882966606713
0.7672845113959232
0.6753725883796093
0.7755590049823865
0.8192082855033521
0.6998232741231537
0.7324414790287911
0.6944398315883025
0.825745090597169
0.6818977113602109
0.8029994070232748
0.806943106355891
0.6834573031504931
1.0575413550346413
0.7350683730861163
0.7462004119165566
0.854966304429737
0.8127673495517636
0.7086547889176598
0.7551711295035908
0.7164987962558045
0.6944237532408928
0.6981883979040754
0.7196374122984627
0.6964542457996233
1.820369606254587
0.8785995619470053
0.8072060564392407
0.739079009584549
0.5861546161364125
0.7675322528443511
0.6871177789748272
0.603922608694481
0.6356816834360504
0.6660856271600085
0.5273209490778494
0.667839552283624
0.7269767090416135
0.7523806143571706
0.7120868605478686
0.7980889716201491
0.9236708431279521
0.6580729238733718
0.8546719684838564
0.8438209035325139
0.6164216084800297
0.6590286159264114
0.7126200470442852
0.763086055576884
0.6585641456859834
0.6798842328139074
0.7279443671725211
0.7479154540634245
0.7335101644858342
0.6781637356529862
0.6499480354670649
0.666660419316062
0.6748314944757234
0.7048856549034203
0.6666705532850443
0.8313419685386322
0.8280939872720795
0.7021814854428947
0.6870759796637467
0.7147632632834782
0.6982297863200418
0.7053234825641772
0.7844086717225716
0.7158349938458783
0.478214423055871
0.6711304965382151
0.7814677490295112
0.8010227106379387
0.7539238858310329
0.79145169557859
0.8128940683671813
0.7460698027675607
0.6648963713594345
0.76314196724736
0.6216812929631197
1.0821972587341822
0.4037573472735893
0.7413912786861255
0.6614317589258365
0.9495560118675104
1.0497430336402394
0.6644141684585466
0.7265970365780555
1.0199513457256808
0.8262249296654014
0.7969355087262141
1.3193569104712664
0.8480375850781686
1.2410144370108598
1.0309751550775785
0.6742637223517766
0.6773110939813706
0.8530202242346933
0.6875321020087171
0.8231952968612235
0.6956776515468338
0.5302334754253586
0.6758379711360417
0.6509173604236617
0.9048590690440027
0.6042201910432076
1.0276003165300456
0.7100655263165658
0.791041964200043
0.7908551495302524
0.7129044560638984
0.7098619781594387
0.7629642969026968
0.7143765218977141
0.6968791048743782
0.7977796914163708
0.6932487144898251
0.70389080920269
1.0683986715378968
0.6013895429376195
0.8260329130787473
1.1286887664779857
0.42921604741663644
0.5980155243550422
0.5024681058127463
0.6287094589358572
0.7116034668330407
0.689753518939911
0.7661794725079297
0.7304400680184113
0.7410109694517316
0.7204489719793583
0.7179776628200168
0.8373099308348255
0.6986330985304895
0.7668213437613042
0.9179825601852184
0.6587717635166986
0.5219301868050599
0.8011450256470155
0.9612098921984834
0.7000272899355107
0.6705179700040005
0.8015608345280728
0.7300598868510944
0.6860287569775246
0.6750488571002713
0.8239359111096632
0.8870504230213772
0.6696502168358373
0.6686299938557465
0.6962987321669157
0.696294833240021
0.7078705821168041
0.7054159813154398
0.6752493243494299
0.6600024551984002
0.7151428950847956
0.6539244922852457
0.6437941746904131
0.8575993509907439
0.7729487601615309
0.6923761761743271
0.8188700142866877
0.7998771866238715
1.2281367465840975
0.691521703523441
0.7578459936133604
0.626193156586655
0.985709507434384
0.7788235880504134
0.8735798868522725
0.6358380651667211
0.6717921460000827
1.0435582667297358
0.8235836505709492
0.872599052358158
0.8392391905483347
0.6090966274218153
0.8767146031612223
0.8627013788665007
0.7184552558717214
0.6243249008139369
0.6713535628064602
0.6888537440588297
0.5973935058952552
0.8014394197791935
0.7872451435738486
0.7750046715281297
0.8791129300530683
0.6941565114120194
1.1048865344633583
0.694016321837755
0.7534335883605938
0.7814103315857512
0.9378179487283
0.8668073711214561
0.7058621511400093
0.8236404993628776
0.8896502666986613
0.7178451033710589
0.7444923657604778
0.7885668219822776
0.7875063697185992
0.6986830707708181
0.6969381435402527
0.6887722603106213
0.7932756244181112
2.220723424504863
0.9220809731199742
0.762366582900252
0.8098022245660805
1.333578408281222
0.6267190130913648
0.5911827936701315
0.7443879154214272
0.543231646916356
0.9844477195651402
1.0416918267234248
0.8363574821524158
0.7876549638756356
0.8199120413322072
0.7406467653010093
0.7229468034937286
0.7299460572505515
0.6924132055582488
0.8431193735876215
0.6565210855460428
0.862626667633036
0.6884617731217784
0.704492338295313
0.7946732810963782
0.6976405277794482
0.7060875664558532
0.6707539726307834
0.6698468319008878
0.7145226699072853
0.7253649197756602
0.6830108180730426
0.7865867909919784
0.8031520253525368
0.684089978132336
0.6735400316927128
0.691170077908241
0.7030817217910051
0.6951064188165591
0.8511367889441696
0.6113033843212143
0.6540142869774886
0.676124906315676
0.8718146594081846
0.7561402022636795
0.9196033444762451
0.77790604477384
0.8894686676635589
0.7933841472190939
2.1646495572175097
0.9389211001214738
0.6845815999276169
0.8311675094397709
0.8164785888985253
0.7650179443578026
0.8002306824592085
0.7856595298012348
1.0935308630395553
1.3902305702115274
0.8329705655922345
0.8633415796886135
0.8611971028851105
0.8439850695948726
0.7334592945975461
0.7827946068404986
0.7658277442995585
0.7532394617405371
0.7223161164573115
0.7647030680074284
0.678362403277978
0.6901633112092698
0.682535040760135
0.7982589431478175
0.7338887390902352
0.8061192242810253
0.8349952034071435
0.8968293549132929
0.8757554627564527
0.6942101671584888
0.8508513019738349
0.5804800871382325
1.1497630094962712
0.8977416796855261
0.7303991794961117
0.7635765117687378
0.707839832861365
0.7152576308708002
0.7031942502768428
0.748579279560904
0.698282546055291
0.7327718874746025
0.6641142856709106
0.8095722218233684
0.7562142174720609
0.9196045887799934
1.1261249084270435
0.811496152127201
0.6204465391969585
0.5462043356285486
0.46735801615624856
0.7694319066912316
0.6865199527952487
0.9226116984204624
0.878086225061482
0.8955242660489067
0.8819015272726783
0.7923738804982394
0.8092526729709452
0.7985977288608017
0.6796230956471014
0.7138907352244926
0.839878715640662
0.7749040578959437
0.9036316006801648
0.8340643352865461
0.8367776572876662
0.7568252638042917
0.662598185462587
0.6805759933995047
0.6810993189837707
0.6668648637520318
0.7398106804753037
0.8226121354034641
0.7217416719395419
0.6556330474955369
0.6840606249919241
0.7394457641514485
0.7794726553343957
0.6822989845655503
0.6693444540462712
0.6894933718760808
0.707333398496545
0.6974730294996921
0.6977017897584493
0.616324752947004
0.6586723530770908
0.6453452341932148
0.8107111618547492
0.827038354572297
1.09092444891646
1.0315084865175714
0.9678624726959913
1.9116860797759179
2.2649653113183708
0.7787269610910652
0.7721163371203896
0.8257157524813102
0.8397571284720408
0.8243044565735995
0.8162796684585963
0.8194278791547055
0.7646685479223843
0.9891259973053601
0.841445770038979
0.8596321073339539
0.8051976952805537
0.8138240289251458
1.0407027960879658
0.7036023923673157
0.8800620998550085
0.695233694770207
0.821269420021573
0.7216068023587973
0.6930603440148104
0.749882622738441
0.8759403430889271
0.8306299962489865
0.9255922512748328
0.8032461480299767
0.8024104274512026
0.7346851494878908
0.8504100757709804
0.7519428864340741
0.6869264163757589
0.9061778796021276
0.5822049521860362
0.8320148609508682
1.075583009516344
0.5709282265463966
0.6642227864419902
0.697835842404734
0.7179376012208101
0.7184652665934723
0.7551532313049474
0.6965952599186093
0.8216076218418533
0.6621775239111062
0.785829798664418
1.0486147341080612
0.8355870859126314
1.101074515989465
0.8606225830426453
0.6186729085561256
0.9004313920781896
0.7061769112982399
0.9296875553203754
0.6801769727415141
0.8659618181602966
0.825077989802292
0.8159987267450289
0.8823947865340227
0.8853276929948931
0.8548588772470774
0.8396229994205797
0.6571263185913322
0.900220909630245
0.8893924266019718
0.8032861366873408
0.7262466432332655
0.817554783027185
0.7237867805303525
0.6758064106628882
0.6557698025069973
0.6899910501239426
0.6737182113153442
0.7495107352290067
0.7874359640265042
0.6864857712871614
0.7835819823120725
0.8836047948772099
0.8351108249403686
0.7553440786771901
0.6608235292641151
0.7008888536750784
0.7123511056254022
0.6911236840595634
0.46880098161734474
1.278681391168588
0.6978709999355066
0.8778252037661007
0.6633506010746307
0.8446153683993057
0.8984708675156885
1.144530282522427
0.9949676000484091
1.3378015694176448
0.7108019994011152
0.9638814652259853
1.006489589347515
0.8247334624409424
0.8217368537329818
0.7874077598797751
1.3348336924578321
0.9167187162593599
0.8450771749836787
0.8721547594443342
0.9116468690050706
0.8439599002191133
0.7171541290752538
0.9555136466380243
0.7193356543667266
0.7591227766045557
0.8008684178491634
0.8588610769882725
0.811798187099133
0.7600019647594126
0.8621991471968137
0.8509527123554439
0.9070944635063282
0.8419501782372608
0.7283903271103808
0.7664391749623851
0.8791126210676559
0.7438561751415891
0.8933958734603417
0.6750806409841222
0.5939600604642328
0.6551040286106268
0.6749052862966238
0.5143508023226558
0.7121747871869721
0.7163856759930328
0.707156364470155
0.8616164807677781
0.5541131940534582
0.7055292766747457
0.7947992997837304
0.6566980253311046
1.1971806422383588
0.8116573785680136
1.4660868476664584
1.0851821646367092
0.6849861629079043
0.8122253622685393
0.5301297832595057
0.9619075396657221
0.6618004220900963
0.7363820554124662
0.8021376130289292
0.8588397611863235
0.8806901357204939
0.8645905126240941
0.9064408564137815
0.8373005497053547
0.8397000243860611
0.7717166748436266
0.8284371256641687
0.7948440445889732
0.8276622048867782
0.8105163862117712
0.8157802403121933
0.8287860614667705
0.6437407905732908
0.8886974498339028
0.7588370405663573
0.6978855182687417
0.807875383126125
0.6994100479535872
0.6883040769950808
0.6945890512974633
0.8159541686279855
0.7891980036369175
0.807550884523539
0.7421163046867181
0.8377093583762417
0.6960084854766735
0.6825360730128597
0.6870190664476218
0.7057412846578419
0.8053979180186392
0.7999820283531102
0.7541428248787488
0.9761815088212099
0.9596635751795322
0.9136214674384231
0.7941749875024988
0.3557469549211777
0.7108890252996594
0.8196040554834721
1.5325796641872855
1.7593574228673206
0.7804784767489155
0.8439940325771585
1.0033010874319759
0.8099771941759624
0.7272794898381609
0.8256177023166155
0.9533275544316328
0.9158976315466351
0.9034673850907295
0.8435998539742015
0.9141105389159231
0.674745196336417
0.7586677986487727
0.7906366889341506
0.8626616434355134
0.8267166439205993
0.7469134284612035
0.8268022950108947
0.8624159626573551
0.8622303769822472
0.8723884154220756
0.7723879217353918
0.8277265903753519
0.6964690977289905
0.7197587969096069
0.8476225478190471
0.7310761296794043
0.8171355960763206
0.7263022759990319
0.6949555368138206
0.6591246714759558
0.5960218930900428
1.1921416622658547
1.1771641761403009
0.6701647213620249
0.6993830049544183
0.707211048618069
0.718266815612842
0.9018032431474257
0.7523349851116563
0.7503831382668208
0.8457265627124617
0.5182950726479966
0.5153279487493386
0.8719750620694592
1.3066875308104402
3.467749388095722
0.8084169523384072
0.9847855813800986
0.9317221462703279
1.111834554705004
0.8513393040492957
0.8247341770760527
0.8979772512372695
0.8664756488699642
0.8862592808544116
0.8476583252045428
0.8435153987069935
0.8363596602118322
0.8321698441326391
0.6646465500335003
0.7344761115130714
0.805128592829602
0.9338200710017477
0.8772046349048747
0.8768697342854398
0.6358730500787296
0.8561628754421127
0.8422636697843884
0.7869516112939008
0.8004128296809883
0.7933346390354213
0.7157057196848183
0.7163277228647441
0.8356779963141359
0.7135491754855979
0.7830058355409368
0.6479526515290506
0.8317524035577359
0.7915269475691498
0.6888129497963629
0.7212694246903391
0.7225244587168728
0.8064033093747525
0.8386142249946092
2.2488710516946857
0.7371623469915038
1.021452968283294
0.886322598876327
0.8330687072292028
0.27597170929617926
0.47274093574228576
0.9155379801139304
1.0769551129873927
0.9623958949914914
1.3635952083539145
0.8125119222858095
0.7188385702065251
0.7869814853611729
0.7787288100134236
0.7719370170230195
1.0514887183581694
0.844725507714246
0.9873566513448981
0.8598095516290529
0.8674376559369
0.7035359119712291
0.879481545505474
0.8800480707440579
0.6932240984269468
0.798573138968316
0.7253491774057419
0.774244740067147
0.9343480526032294
0.8515470639417949
0.7522618490480169
0.6967622683553789
0.869487791958548
0.8673755539968585
0.8662323888364611
0.8382995850440434
0.8990015002438794
0.8148561128510607
0.7255614999066657
0.8490908000534181
0.7489319654039025
0.7624066799166933
0.7374459101530981
0.7074914402208267
0.687145800381252
0.642707143828205
0.6397025137811224
0.955459681018776
0.7437517451332245
0.7735473851443568
0.7232061799193901
0.9927449760368416
0.8623644739808447
0.7401740326718275
0.7726237261039733
0.7894859502397333
0.7150304721603338
1.6519727277495209
2.2787688977041296
1.0741339094200837
1.0269391979681002
1.0919696237152
1.106522594073647
0.8969517858711397
1.028209199275516
0.8896683045449483
0.7033230623332483
0.8961923784879084
0.8316795793105539
0.8542905679581477
0.8801187022700421
0.8534039451552161
0.8507016856864594
0.8198134439427884
0.8581638473553062
0.8416525900542243
0.8668596500626226
0.6963977460101163
0.7710925189316845
0.6884902674569156
0.6977065501339137
0.6441318932576531
0.8554658677773757
0.6622971938598002
0.7647564586193121
0.7843232312029875
0.7824522069330304
0.766084517157971
0.7946138786659152
0.7344684381229847
0.8182747718075861
0.7691543260259427
0.7134837957922716
0.7044032843978841
0.675343439840423
0.7977230603718357
0.7998622790067111
0.6878888226204047
0.7801981948741425
0.7983696636080869
0.7916639262631454
0.9381351070381702
1.1197727554718977
0.6783492491693011
0.6959807290454187
0.7316438846519662
0.7881276785629184
0.8776891058574112
0.7826563002242645
0.9616370421470349
0.48027564983622467
0.8220122497394902
0.848043844549743
0.832927909834566
0.7983834441231201
0.8245658184946473
1.2086153745384152
0.8341421479222257
0.7908736807161045
0.7242562894293498
0.9218191588626093
0.8416088597543985
0.8643736082687213
0.8223244597089234
0.7636138199124687
0.8083685492713646
1.0223938084005313
0.7906180858532487
0.7765181475332422
0.8447686191683386
0.7850218716875991
0.9321264957273588
0.7168890504756081
0.7454983363863829
0.8611935085273418
0.8671588019981592
0.8575696498964164
0.8632659732604501
0.8077836764155218
0.7762836045344876
0.8218224742353084
0.653391209506933
0.8580138592727496
0.7640932685344793
0.8548278648964166
0.7354834690933282
0.7470524337615126
0.6827477933780065
0.6972001151373722
0.7519109197042415
0.6528643351279986
0.8400898202169965
0.757053258136561
0.7395404993015986
0.8197336159985039
0.7157315015498055
0.6045131455016786
1.2705737988624168
0.601595929170421
0.7334632711224515
0.9280443767119266
1.645474798850478
2.49307083799769
3.985278916006454
1.1416866507101475
0.9905990259346829
1.0560973575591812
0.7921794255535055
0.9026977303581062
0.9199059648093263
0.7790346838953357
0.8731505347426803
0.9773203950512378
0.919433757047442
0.8750315752880548
0.896125951678865
0.8761653992144327
0.8063577568528097
0.8931672086895114
0.8362333602540707
0.8832691865232013
0.8037651816797478
0.9125890623092968
0.6543567694969513
0.6978454900285388
0.7266709662730576
0.6435497330715879
0.6703750350527161
0.7841070787466234
0.79264412207525
0.6935375768661242
0.5885335695334937
0.6787311378600793
0.7491210737149105
0.7224906677195783
0.8356687958813761
0.7559537663528134
0.7901617172832041
0.7351747982000182
0.687697776604996
0.6833067697308469
0.734213069745511
0.8537953012916698
0.905363858497192
0.940083556627276
0.7604149288325991
0.9676987006755403
0.7827654862735294
0.6465423290199859
0.6472527409270652
0.7078271750207723
0.6085631818122857
0.7911390779447443
1.0238093616763726
0.6669660518770547
0.8503490576174674
0.7180226486101546
0.6019941278621642
0.8262736993986388
0.7445106781891975
0.8259184789236205
0.7400665537478697
0.6506312907925674
0.8567568667174792
0.7785225953259534
0.7230436592922227
0.8315528704753274
0.8511982759683673
0.7521069851278325
0.8017808870509032
0.7257127444159314
0.9023581685393659
0.8754019847497627
1.0077115658980242
0.7156814904803299
0.8565247155195259
0.5566853297724262
0.8131494775074393
0.7681145514305735
0.8697140799706987
0.7906183658738497
0.7447315231391843
0.8720333851782271
0.8658520124910861
0.8529693604453994
0.8740372272155363
0.8543537070519933
0.8707642578169907
0.8733314282415134
0.8744092059764524
0.8625454314953015
0.8186319451971098
0.8675030055328105
0.8362662976908002
1.0878642867074015
1.0289490269219466
0.9849409131539829
0.695424167368501
0.7001947343594732
0.6668007333060837
1.0370827653076955
0.7270042085926123
1.1546882141650727
0.7524099884179692
0.7169005903154556
0.6210179116763773
0.9246128423310942
1.2535328132080903
0.7154511503090447
0.9287266131102881
0.7086846203487004
3.6078789260247626
1.6524519603336598
2.0260577464294514
1.4172792076796579
0.8606663432969438
0.7971310427792666
0.8483098103175519
0.8427410735850762
0.9097365596679685
0.9629674297960257
1.1968263827646013
0.8529795603455194
0.8970675650762462
0.9012080577465418
0.9062625382149888
0.8422297979629227
0.8897860895693194
0.8973601108238525
0.839724976813999
0.8458301992630488
0.7647925656677127
0.8267957223494641
0.7189831339559382
0.8871170361166847
0.7220789747725481
0.6834575383142896
0.7250995306296616
0.7017730757085751
0.6833531413580599
0.691259970438405
0.7379108452775954
0.7385520338431839
0.7143885690313899
0.718656010402426
0.7417856905529981
0.7019813310104076
0.6990384599280293
0.8053783667074115
0.8391505003739363
0.7041180493828865
0.7503052172221751
0.7758183677569508
0.7684247317710409
0.8165237953970259
0.7913056575241081
0.8467499034255614
1.168185895738187
1.1531194766330959
0.8455293543855744
0.7938873621971886
0.5761407393540241
0.5460724685889592
0.7645969432233963
0.8050663006444917
0.761258782868595
0.8728125742377039
0.8201470982197
0.7924240668291181
0.8163065792231502
0.7488280883717646
0.8310039793395053
0.7924101699707289
0.7785228851403548
0.7827376508018447
0.6778432488499927
0.8279429786221353
0.6229469020357056
0.9469799571034135
0.6400557775567642
0.7178204464741202
0.7547901918969291
0.6382454255464604
0.9077271022348384
0.824854132458525
0.7206019951989615
0.8258565727146336
0.8586527928693977
0.87383932954582
0.8740326970868313
0.8435240428668336
0.9450088186832506
0.7863108763921659
0.6637008960183499
0.8570666588479373
0.7667939776548269
0.7359862234121426
0.8664325790114852
0.9466631138377571
0.8043263493088315
0.7598495715907243
0.6759097001586231
0.8211968078774814
0.7093753803319147
0.7973052588480023
0.8061781282477435
0.7374700934762319
0.835489836582335
0.826519209024817
0.8604957810270825
0.6729319319117865
0.7260310492882242
0.8053439543334614
1.8954377940790472
1.311555624179592
1.0806797494986535
0.8030814478926057
0.8452033901586966
0.7902639166003765
0.9052466666468373
0.7243501799498056
0.7903494312042277
0.8405307167453648
1.0242223710177984
0.6619057325180986
0.8465371379129081
0.9064614265273468
0.8488398353032832
0.804542103396656
0.8164908085982252
0.8837672295611778
0.7637653158054309
0.7430440352899812
0.7303597812228105
0.8319904306889135
0.7088667048890168
0.6927801827352702
0.7994171221179243
0.698567457258497
0.689873910524596
0.700457714152605
0.6865414531879189
0.8199713188043883
0.6881568705522725
0.7750169247325426
0.7699623731910755
0.8147361361871129
0.7231484596300105
0.8666700903183064
0.7270215775662482
0.7018458610287934
0.8388679822884428
0.8298583854291492
0.837260287071628
0.9096302393759204
0.8274363636333779
0.8656969719365964
0.7084913036485166
0.9040955705425406
0.7262253195954871
0.9419863330560779
0.7259197790354788
1.0539822569290151
0.5694751502490277
0.679227243810189
0.6605198739315725
0.7984617431811908
0.8526559315882161
0.7276435617752218
0.7455374770129393
0.8187203562040236
0.8482488085379729
0.8423837648889435
0.8677348496619092
0.8715373641454601
0.7369847972150244
0.9137404609614409
0.8898481612431014
0.913249717527637
0.9454141846668515
0.7306189135479099
0.7312414272509682
0.7140448745945344
0.8693785562232639
0.7230199926127076
0.7825805549096115
0.7292881933105173
0.8665867401651028
0.8792717511172398
0.8486567764149354
0.8686354644465208
0.8793859442348179
0.8291876150150767
0.8415766622035914
0.870344015034477
0.7996281479676314
0.8717202537935891
0.8244362319787027
0.7612123496257299
0.7122345682533351
0.6607541491442753
0.6898418856722686
0.7465951163298967
0.671663806653528
0.7277110694240351
0.7641183506954681
0.948706233202852
0.9330656131964205
0.9905254915311338
0.7385615620106153
1.5905199972362045
1.031592118159589
0.9147966958407882
1.0218895866858306
0.8404518361568655
0.7184459041823943
1.007144924753386
0.8594887277683163
1.13458934188934
0.7835153456357685
0.7844478665175147
0.913238293928449
0.7370257544453912
0.7663000656544795
0.8167337078372394
1.011808893449581
0.780973272130901
0.7155796703351582
0.732541300696573
0.6929148782541582
0.7397888370374751
0.7081174413997579
0.7195116340224899
0.71066760272902
0.6875711282669988
0.7007222063493697
0.6957634536637245
0.7763904358381772
0.8217284728874305
0.7665661515559163
0.8023819829324217
0.7908132791824409
0.7492135710092565
0.720301122342367
0.7673415586204921
0.6985894979491324
0.7892154990002601
0.6986839546046394
0.8600913518336214
0.8416781899075452
0.8083602965771196
0.8495384281075539
0.8685366003855891
0.8395356152590694
0.6613931713740643
0.8316419444625363
0.94774728324528
0.6985753275893508
0.9139531335732222
0.6456656108103601
0.8352319907811105
0.9776660424806143
1.1133086952255349
1.097659585060758
0.8017535677463532
0.7931805987058038
0.8258551799760728
0.8280314028142627
0.8739698242506588
0.8871263040354569
0.9286745148140281
0.8156417323424987
0.627488801070268
0.921726563578411
0.6530135762920086
1.6851426739865696
0.7259885693580729
0.7339848461497533
0.9161835264782844
0.7427029894860107
0.7600699956404543
0.8649062320415344
0.8629520396966028
0.8698705873126121
0.8570969720176538
0.8455105880612519
0.8810586435822282
0.8571262157361333
0.8492925588179909
0.7553824453474869
0.8484725371065267
0.7084158780891311
0.702982486692172
0.7147639849327315
0.7127139081629372
1.2714138645929476
0.7534557581502362
0.7543372726717812
0.9904411933185223
0.7263936094092989
0.9337902945609223
1.3996946336188538
1.0849737972181546
0.7247548340568734
0.6783136475060556
1.6228729705966995
1.1649649065918384
1.1226917608007165
1.22578668035515
1.0765922375386496
0.981162624468476
1.0482377576348034
1.0076374915947064
0.7376026664730738
0.8015831505785049
0.855476571654892
0.8040617707055677
0.8144126813150048
0.7479455324074845
0.7852277450565163
0.8560388684552601
0.7118696232934929
0.698330614451887
0.7053398855708146
0.7152322322250856
0.7902292739945479
0.7671240338628191
0.7510972048675695
0.7026885240561022
0.7957096117476419
0.7517290366920856
0.7911167266724227
0.8872850045448617
0.8857292064562878
0.8700141538488201
0.7860452728710741
0.7264814068298427
0.7331920383094179
0.7223161116642901
0.6947829564852244
0.8937360736354969
0.8205249997112564
0.8602627695096651
0.8389253041294156
0.8456525816475058
0.8472421078291958
0.9736205809400061
1.0356073506974819
0.575448297779271
0.527629318140488
0.5217171902864953
0.5074962915848934
0.7146937354691679
0.7846404604965947
0.577321358192714
0.4592089705210268
0.8584475415987802
0.8054167410505727
0.8247563108520518
0.8479805674050095
0.783578892930135
0.8422135803528481
0.7743726553578005
0.7537569711887007
0.8252382023244634
0.8237833059341819
0.738809030022811
0.9272627686596542
0.7345406257940863
0.7590112323520337
0.8109057719863029
0.89275407196666
0.7308939660964623
0.7734311961844248
0.8724207471210303
0.818920580924144
0.8715392521221893
0.8349666306155689
0.8507641824675736
0.8467749767409753
0.8894073018449825
0.851158013723317
0.8344194856576865
0.8496573322951855
0.8658728692273631
0.7003946873049779
0.7155951298606772
0.7050043787283747
1.0044489322443377
0.9466773977096621
0.8828778675468681
0.7986556840989157
1.0392335565657898
0.6497671903196877
0.6846813562201833
0.7305020806376731
0.6825218058862575
2.1638105630923476
1.6719945460880732
1.4118785167105037
1.21602590247293
1.0403542776632213
1.1424859931253377
1.0020916320115274
0.9643180380996307
0.80592965675059
0.8546419185971371
0.9049253049390154
0.7999537400193456
0.6822913685482557
0.7654031666446235
0.9229189770625322
0.7406725955362999
0.6924341638978991
0.6462840259863599
0.6696181636625838
0.8394665161862506
0.7903643013790951
0.7512852363034627
0.7027374729357171
0.7117062427543638
0.777128272619027
0.9222875263249706
0.8324691430504442
0.7557113437789715
0.8089391234580007
0.7885251691965333
0.7936178923897349
0.7751615721213228
0.8704454046778135
0.7133069843281767
0.7260914895473268
0.7822558562582259
0.7910176058923705
0.8486629571133214
0.8254706970456855
0.8661738392827926
0.8603533359100988
0.8347516827849685
0.8502622481660751
0.8386216845127095
0.7019866056973711
0.6818424231213099
0.42046243170603903
0.7053592138474954
0.7721235421107112
0.6544767640276754
0.7778525499468133
0.8197506931453443
0.774977970304729
0.8395042030420631
0.7898188752250047
0.7483702963856121
0.682410628002862
0.7378413800184197
0.7373690267651181
0.7433765557097354
0.8853889440516093
0.8943741384020648
0.7328565376106121
0.7403373807949635
0.8695380648278919
0.8990077538895226
0.8422578736767681
0.9762112256218981
0.809770215210952
0.8609100571436663
0.85298107215368
0.8121044673357227
0.8527277275615427
0.7700213934500356
0.7333713226387623
0.6965742816280304
0.7036640428504294
0.6954823782353003
0.7403725079299635
1.1889931348454372
0.8609963171919442
0.7030235949486233
0.6342054093442164
0.9426557601235322
0.6863279743637007
0.6443031622316805
0.7242020041973398
0.6423526197990522
1.659888588558769
1.921620809110661
1.548204511799232
1.1660055133968394
0.8800382885558783
0.9783266800438153
0.7993856302983375
0.8996745246796521
0.8869680307222418
0.7416789112418009
0.9753842117209195
0.610925283843474
0.8381596455236415
0.8610819332363694
0.8516222524155
0.6190347711700755
0.8418382783876724
0.8010795156742573
0.782910265081651
0.7668256903541173
0.7835221558567783
0.6999157029745958
0.745885907019894
0.6875684642438977
0.8150279589825976
0.7712054197124603
0.7693378928121126
0.8488345279746892
0.8316663161846324
0.8953959229161387
0.65704859785106
0.8663896554481407
0.7888595566765115
0.7444181365799141
0.7074966642729819
0.8583354292870233
0.8330762715152076
0.8887654091136349
0.8351562519846206
0.8622677266300279
0.8780267080259194
0.8607487269813805
0.8429362342294747
0.6816261325116476
0.7531640848462773
0.9073419760838486
1.1798628402324163
0.8023395625550805
0.8001682412412245
0.758863561042202
0.737280602370581
0.7743483276196178
0.8050494480231493
0.7233014434634332
0.7069328012085482
0.8820489567702167
0.8581266782761674
0.8859812781930043
0.9045933453761569
0.8518146334115438
0.8549140401082178
0.8662384388378566
0.8095346862534724
0.8215527510587651
0.8622013704026471
0.7820773525028948
0.7192444007171319
0.6883562872693735
0.7451433821236627
0.7396115869938055
1.0394853411470202
0.6616115820485289
0.63780707020316
0.9885220411714168
0.7056376832016087
1.1600755827220395
0.8101200566517732
0.8336153988237696
2.6900756914956827
1.9947022506710732
0.7297541505638819
1.1656983159837813
1.0944211906182848
0.936171243591162
0.9017263831060874
0.7455061942956829
0.8613832810586988
0.7927848264635382
0.8531409090974906
0.7140159504509637
0.7292588839894231
0.9056653000891639
0.9541894309887533
0.9039626717556604
0.8213874266414072
0.6482675157445899
0.7861298783339583
0.6535649620295237
0.7838031747997243
0.854004485690927
0.827604807433107
0.7275129206876544
0.762979126818418
0.7137586064627645
0.9163713544200344
0.8459061980055688
0.710232110157425
0.7142503389173975
0.7800779553678138
0.8804337002779474
0.7249380917360954
0.7286115156152212
0.733164483825051
0.8034326207830478
0.8155961940458347
0.8593891374647468
0.7951079979836422
0.8467956803439848
1.0266339170724363
0.7764373790270831
0.8812783784024371
0.8396229765968817
0.8375675326951707
0.7725019048517919
0.41272690686217345
0.9141007261825504
0.7325071019434088
0.7628501049244546
0.913995507112529
0.6449144721279312
0.8852989577992345
0.8643725151377365
0.8624118436464399
0.8447080634117212
0.8649681751945505
0.8687359626677317
0.866821137940065
0.8651763116758496
0.8855476231692908
1.0849639463799001
0.884069309215286
0.6945573773148439
0.6841045886441084
0.6880597604712181
0.7193853565106189
0.8248254035129026
0.7830561484888773
0.7979142879678607
0.6384309111850757
0.7845414748465452
1.3045194727178608
0.8928876217669356
0.6916765101324346
0.6561480776143109
0.8482224513078391
2.0746935304561807
0.7897930291203138
0.49511896994883214
0.6696544253401875
1.2356304994203213
0.6090479086428587
0.8879734345433447
0.8765419164722947
0.6903405144752702
0.9152214938649821
0.8213364508255699
0.8358004380847636
0.9400115265042183
0.747684193304616
0.7122489466238857
0.7646849891559268
0.8554505671693098
0.8119267414246827
0.8343547706369348
0.813392239626392
0.788794885438968
0.8021109593950467
0.73910634237324
0.771519435557871
0.7494121321738428
0.7109621305616396
0.7358987679114082
0.710348854993383
0.7667442163109698
0.7843671353413992
0.6781531390018347
0.8161476974570909
0.8491994444008959
0.749116593217987
0.8793086912634659
0.7626517846814539
0.6867984393034474
0.7187796476839226
0.7807429052240396
0.8088284035643561
0.6688148456043927
0.8357206363167623
0.9097957328694785
0.9182940785955661
0.7996448389711242
0.814346131816511
0.7569385458934211
0.6935941756890373
0.7048469181354079
0.7958734335677717
0.7993471370888345
0.9245110297168594
0.8893510751936532
0.8463291647847825
0.858693324123783
0.8218935825087489
0.8638105887952686
0.8711390104963929
0.8523913138267506
0.8246558399913873
0.9420969231622139
0.6970868188127073
0.7148535679233853
0.6875542335301374
0.7352782999461458
0.7998065061540425
0.8422675011651601
0.7355277884434015
0.9183817648229088
0.7851401170057135
0.7123807159401806
0.7711012284909028
2.8302175877806284
0.7815296857134171
0.6257681974909922
0.7907757535625147
0.8528818018771216
0.7385277215145225
1.0777021470009505
1.1160104547248877
0.811171401867504
0.8298425134128804
0.8298470488289293
0.8504868928366796
0.6801094087220931
0.7378133997678052
0.7607785119575333
0.8244538138234575
1.032926349713178
0.6860181493030759
0.8391604875239178
0.7875175103545119
0.7878262858898252
0.8308546576649268
0.7183175866923562
0.8335172540631478
0.7536841178919981
0.7196294918041317
0.7286489540280192
0.7684082439385514
0.8906733445349067
0.7590053813268859
0.7478210760195527
0.7645181388875043
0.7882060337828103
0.7963929480140917
0.8513556103015042
0.7938728264135362
0.875312573392789
0.7195640712477666
0.866733864143572
0.9063579131836884
0.8163380239900649
0.7716142340858678
0.8021369546193549
0.6754140157692312
0.7702435778590581
0.8063854596555388
0.894840406240638
0.9233332578643759
0.7303097456075058
0.7973752858454589
0.8480135475221565
0.7482302311823935
0.858398926883345
0.8615109488993116
0.8319594834125829
0.7624941692862484
0.7682437054691766
0.6753253808631761
0.7660495903216569
0.7972087624154306
0.6897810151168922
0.6486219563014799
0.8722774100917345
0.7499763807820853
2.233259295196762
1.2546754306360863
0.8725750882782063
0.8810793631991212
1.17282042739177
0.916633555262549
0.9306686882678545
1.4905721192127042
1.294715553556111
0.898067305154002
0.8367852686075624
0.8405418812136423
0.8046399013998521
0.6983626166819181
0.7108286556059839
0.83738205829816
0.9403964702060359
0.7702755452948111
0.7543878703220707
0.8433819930319654
0.8214270270890092
0.8349678661754861
0.6893644236551006
0.6879621869099249
0.7566320769244061
0.8117019647696212
0.6735619772164795
0.72009539122429
0.7610798381714883
0.7204358506629825
0.8191311632388155
0.8290188663779954
0.718350932403586
0.8694636418324632
0.9979801226983326
0.6664278950529948
0.7487050568297803
0.8564487850111551
0.7858936632721686
0.698470615426192
0.7155105739516208
0.839425510083791
0.7425745376338515
0.8723677757218085
0.873522653756531
0.797382009971087
0.7718718528646163
0.7331828601144823
0.6594480111043198
0.9100790435021501
0.740669020443023
0.8622687661026569
0.7376762112802201
0.8262950317013468
0.7528547603376268
0.8792797453909282
0.9032097036217049
0.8562891359239287
0.9721351389509283
0.8499138374022359
0.7905933860162953
0.8052934173568069
0.7643156085907512
0.775836153695986
0.7291223158821758
0.7070101053363372
0.6483923803971439
0.7678723150923003
8.00289820898797
1.8641553505755613
1.136950714028543
1.0983930264679431
2.719685189945572
1.196415888806477
2.2604900717894525
1.6892462225122038
1.1549262959994215
1.0069567111853837
0.8414227270273035
0.7599022813596396
0.740543246514136
0.8656904129535457
0.8236703061382827
1.4446721355127812
0.6404531841839204
0.7771312622079926
0.8817358304971006
0.6715660204403151
0.6202679209659775
0.739534060538454
0.772852709190864
0.6857334570741722
0.7983872005551943
0.7567564104400298
0.8178160771482863
0.7644373412937189
0.9078428770665019
0.733375729812133
0.9096398006916763
0.9220966323056419
0.8056255139066231
0.764338907492156
0.9004611358201209
0.8418364603737865
0.6649316675080805
0.7563841504020384
0.762657808114959
0.8617532930949028
0.920153385797291
0.845428431980078
0.7689344159238066
0.8671950940136838
0.869574394850636
0.6840820113780266
0.7929124104409413
0.905540404485094
0.8178046045188492
0.7420455366772049
0.860195283128397
0.7393732563913114
0.7473309721113407
0.8503050932058223
0.8169151423780101
0.6452714194905014
0.6715679440007543
0.8564240948677218
0.5777083352560796
0.9391371970415698
2.7957028244915976
2.2985892749491863
2.3098182307596344
2.3571731618830905
1.5890837259646255
2.9783953006678434
2.817523614541808
2.8161991601621463
2.2143635812827056
1.0764071523729273
0.8475722325258587
0.8329024303335272
0.6425183977909658
0.8746267794004587
0.8595470756978003
0.6347323430810177
0.8110647847492055
0.9626315936562918
0.8053461718238996
1.0256980264687499
0.8152839295228753
0.8617266879757232
0.798848530565707
0.8508036115931168
0.7141781519723635
0.7583602438042315
0.7881768913417097
0.7228085095783873
0.7092577196170426
0.815119950029908
0.8722109100928708
0.6524583807497307
0.8404417893420653
0.8313216316131666
0.7855579645401032
0.9943984434843127
0.7424687641492393
0.870968428314348
0.7306962158290211
0.815906270069771
0.9003970091062874
0.753672278800485
0.6033341580065154
0.7554065845798542
0.7242566201427997
0.724923234382112
0.6766959581312386
0.8744988740150162
0.7705879819966245
0.6972513105751351
0.6339491185302809
0.8393162354169832
2.5048185687209945
2.9000589784127953
2.464689413404591
2.1861588801856304
4.0610933354908045
2.3888133335616337
2.6382495420800067
0.6062272174176295
1.047681069776422
0.6824261986988552
0.7140018785021801
0.5384410988654704
0.5916637748568249
0.8899413669108939
0.685113720444868
1.8428543139108353
1.0001239312425982
0.6727134759816253
0.8450461539935855
0.7738495410152831
0.6585141736984914
0.6914402219095808
0.8462480838858917
0.8254372229243953
0.6587211095550586
0.6752506338848412
0.9703997152050535
0.8292850334765798
0.6345164079349848
0.7075056342984037
0.733415429256953
0.8074614015000114
0.7680277469559614
0.8210793767006548
0.882780037385993
0.8602891304868804
1.0379869176087644
1.215399305314858
2.670037073625298
0.5636170839161393
1.098327204269242
0.8430395940435093
0.8270692523226286
0.9581039518788228
0.7031018668102834
0.6910060691706502
0.7848408557725738
2.5476011305097006
0.6747086512725353
0.7506362445269555
0.8828545415377619
0.8103545920641955
0.7772671568725055
0.7163328232305168
0.9122337779774299
0.8005394230769408
0.8770934416615856
0.7342909257631334
0.7570643568617855
0.7114156547975706
0.818684793717196
0.8775090867163258
0.8375219610996644
0.7850827567187925
0.5635087106313239
0.7977355591258084
0.9957611416903088
0.8386325419423704
5.004697815577119
1.9547068658285949
0.7518228359707229
0.8385193612635485
0.6063310600473871
0.7582860029854243
0.5889911597822738
0.7213818446109607
0.8068329458128944
0.7032812731580255
2.0414622897924137
0.647053180873761
0.6247476679132236
0.7486191508235608
0.6657987374553587
0.6902030964917759
0.7593945318918623
0.7169904703906358
0.880082497903731
0.8531213275188414
0.589616236073031
0.5905085730496705
0.7033974264523589
0.9337283568128755
0.7313201379295065
0.9916683216422966
0.5743353865994982
1.3063901867725272
0.95391628506365
0.6942648969434166
1.1725857438961644
0.5881597632975307
0.45428159878305685
0.6536280643836205
0.6790776467418671
0.7433960471725339
0.6791173675236588
0.9251654584070779
0.7202443666606934
1.7143753978998044
0.9009084041825706
0.8648316014868869
0.7856359621310478
0.907024349535026
0.7826276334316434
0.7722483263771017
0.7395101031820985
0.7933517864335466
0.6148242982082319
0.6006492014212127
1.0118881312876482
0.7389093782961458
0.6140404003912052
0.9279140170311776
1.8881589896170685
0.3925233588990745
1.358820787619523
0.9593568546131441
0.4974820303444941
0.6813290972130323
0.4490121034335178
0.6568044084309012
0.781890907078452
0.683170038420607
0.8018620960039501
0.5775722365738056
2.6836606535204433
0.6562077697320551
1.0657332335728436
0.6135697720406289
0.8563365893896848
0.9054567046447952
0.7594455379789306
0.7869843548802017
0.8709241524458182
1.0058757353262562
0.8899820233528617
0.6900122455189094
0.6291950039221398
0.579758497039693
0.5979713443180905
1.0618930204143655
0.6307931821529589
1.2861292967689706
0.5948278314442971
0.4888467617687055
0.6311493533393063
0.7386991212460733
0.6722238868684084
0.7137550524296672
0.8755463317291381
0.6643085764837814
0.8437447629018673
0.8568325837372042
0.6346116163273328
0.7199065489547442
0.7401361084797113
0.6106175401766212
0.5983654749341727
0.8372907591940586
0.8334312855620725
0.647706067381082
1.4222533374418938
0.7591106757154849
1.085179067743196
0.630050915126627
0.6798181967730517
0.7470094569342803
0.8311379399603342
0.9743188389449988
0.638081152271121
0.7242314902866471
0.5896057939624967
0.6899772673519646
0.697462487004826
0.535112436941037
0.8039023444788997
0.6827693719352975
2.5497140481158778
0.6501272551499707
0.5486297421720276
1.0948801423055508
0.9088282830819716
0.8185541289689714
0.7809707646025554
0.7165931813740398
0.8579913487557523
0.7686340875082119
0.7691433260407115
0.7281643233786639
0.8005203910011226
0.7633606109650322
0.6872718284254618
0.7697336102635696
0.7065067957106768
0.6238681977629132
0.8587370575802282
0.7793821179276003
0.8441367193554259
0.8645118614142955
0.8661789986973752
0.9013094069056973
0.7822323222959289
0.6669751442291666
0.7573710974841135
0.6267827322735776
0.7252254281650322
0.6627620240924604
3.910514769098759
0.8343343750847494
0.7915768312071383
0.5273345541058669
0.691509775647186
0.7873281541756505
0.7933805503895436
0.8571825007023084
0.6551086880195198
0.7410141501569326
0.813594194233642
1.5159860701915924
0.8266308561336208
0.6702163425533965
0.9880499804518565
0.8651023308892908
0.49653677347809533
0.6862275340605671
0.5345136225067669
0.7873720316389262
0.9344598498344965
0.6379306163519974
0.7553752521964022
0.7000673459615768
1.2411740613784883
0.7489462175741461
1.1694654459521547
4.23315852414765
1.1698534641711857
0.5805164102968788
0.9368077956238964
0.6893231714455591
0.6674836491634994
0.6631433660847362
0.824500015386501
0.6647705758257273
0.9890845180297058
0.628420926166864
0.7660679511828082
0.7708522372935145
0.5690005265354198
1.4310179704687978
4.321997226496365
0.8664308819573876
0.6925742802764585
0.5472318203411147
1.0184775302526052
0.6404796714498616
0.6129009387564271
0.7056848455616807
0.6508085269227463
0.6336004867476126
0.6508127100408868
0.61830483860149
8.135704746294365
0.7948576089459042
0.6420318394984185
0.56187761110523
4.6173315137217275
0.5309600681922677
0.675327961739577
0.6325671562203987
1.1449269657906218
0.6849914666824329
0.6901321098541897
0.5552668485174986
0.8246394645175124
0.6643289732413332
0.6659425784949535
0.9140005022954761
0.6499572346232576
0.6313611098113414
0.7508499521171665
0.724237458165092
0.9371142275380242
0.614132666875881
1.6375736879996519
0.4851601231488762
0.6417933376990276
0.6340692054841905
1.5913702801519962
0.6746232880128586
0.6495065468233084
0.7917735858281258
0.8425978428927284
0.5989865650165732
0.6438953421936507
0.6662814564799536
0.7015607376612356
0.7947811341948795
0.6557866675790056
1.618285584145931
0.6980987495913012
0.617395012567862
0.6672718930453689
0.705944535735598
0.7257286225831022
1.8376917836328837
0.6752739596266634
0.7768282010209817
0.8248661209079476
0.8436571632158371
0.8298184974601283
0.6384160894374051
0.6326659502982316
0.8226448187352032
0.7546366180801657
2.325590432225822
1.2426360377607581
0.7599212004722276
2.5465482902821925
1.105964358184381
1.1111667563083354
2.680981047222598
0.7275767744555003
0.8317311756485818
0.8120634606551502
0.6106167465110671
0.9979081083865917
0.6396983855193293
0.7632377945249484
0.8220032805018516
0.7874820832355315
1.6370138460871408
2.7883121668454316
5.415371779406349
1.0204799678843002
1.0544181088460711
3.4687883888366824
0.7332616240110035
1.282014535743294
0.9365366705540576
0.5506297124314836
0.6667536489355447
0.6880983008524347
0.8469732406891921
0.7586936476094831
0.818214123291648
0.7291163711495329
0.7525616287971779
1.776035910241337
2.6409427748688996
2.3253635512413253
2.994501412402405
1.5066209588638373
1.345917132538283
6.264182636059806
0.8393045268958046
0.7197343045722291
0.5241813784220845
0.7034218999682005
0.6413052356532167
0.9509017320861977
0.8019976939259914
0.8122653297836091
0.7624875504845969
0.7425805806181512
1.3087328551077566
1.0920250312290887
2.219707602744997
2.3667547433887455
1.432381856119029
0.6122122800079123
0.6735830367242297
0.7266478183813045
0.6769247463858598
0.8404058136808913
0.7817878536585495
0.7037977919407767
2.2810346154323216
1.5850030146790661
0.8548099190102216
0.5089787096026107
0.6973117678411306
0.6798949214802713
0.802965229558408
0.6241549232886904
0.9219827413975693
0.875811748691063
0.6358880369330643
0.6763343143719975
1.3675427104318834
1.089075472226978
0.7478395675593473
0.6002884771068836
0.6881935836134182
0.6947532195639923
0.7816636449666061
0.6515882716926846
0.7996557816937983
0.6777625396124469
0.5881541956133587
0.6424931342084362
0.773500165492583
0.6937388318915324
1.7081233554161441
0.6167433003248866
0.9307322642723433
0.6905372002171313
0.6757267625003428
0.8372339600816734
0.625465936107407
0.8129458467048111
0.6503562994130825
0.6763718886256693
0.633496258597051
0.5505603906290583
1.2997747475105292
0.7102333617231597
0.9379427093381953
0.6743852050147969
0.7273033290503232
0.856622414540204
0.6132477920515229
0.6664481603473185
0.5859603814595621
0.7607399421007222
0.6443012577925611
1.7771553790595482
0.7781385995990302
0.9233515020931798
0.5895059478101036
1.0064236227868217
0.9099462056460386
0.7541902234065331
0.6289870231771792
0.8431939987853966
0.5971855205890856
0.6452841698091686
0.8298816490207745
0.8838908773613573
0.626273336942151
0.7948468164664
1.0162471740909282
1.5700580049295298
0.7492234503687262
0.9989003306905753
0.5507986812529331
0.6092009093443642
0.8421584762504803
0.6709247997078635
0.9765927372187395
0.7448733920198756
0.6772064122886042
0.7492786612248431
2.462795774254257
1.0160999729556952
2.021045766314707
2.3877570715308543
0.6793193565001616
1.3023596535318318
1.7253145966972563
0.49360951602096453
0.585910008309134
0.531901790346255
0.764173199529818
0.7908110923513637
0.5873460061851824
0.583988940258378
0.5909725894372326
1.5459150477791033
1.657217497309105
4.730274963239302
0.736738803016034
0.8168606843318694
2.4990230699183282
0.31451165245827967
0.4266569361885743
0.5661361714450763
0.5275179251864472
0.7515424920990238
0.8804077369660428
0.6989309068231367
1.1144166174721073
0.9593588514428799
0.6252168634783637
0.7428670458894818
1.9046209150225988
1.055016215155121
1.1101621475729222
3.258891230333795
0.4019678294398456
0.5077848469563457
0.7886485707535955
0.730118002124467
0.6449022556669898
0.6387084417469235
0.7562926757821196
0.645815195672685
2.391419048949462
1.793264164552701
1.2279448918638627
0.18983652688480482
0.2250956737381289
0.3396649674958275
0.6619559011912919
0.9391591093302066
0.6467471909760325
0.6489797684018055
1.036808057341293
0.7231215304409555
0.7484309294624802
1.714354635598656
1.9772486489445624
0.8650695429160535
4.99168316120611
0.13355430294084503
0.08827255248798221
0.4986641818709116
0.9958516663617123
0.7588620639921739
0.5600221154726491
0.5686876353034596
0.561083696924572
0.8119194173277068
0.7184184559687432
0.5496726886535688
1.3019748112632057
0.3705369896480575
0.8508431037782795
0.88410284134599
1.014041425911051
0.554303915594591
0.5810585957743327
0.41728912348705205
1.0836031090622402
0.8493446864725303
0.7298153230196242
0.27587869245710767
0.9309019230467794
0.64501924970529
0.5794560422337962
0.362949227507414
0.7997349699676201
0.3250687050731019
0.950949351686416
0.6542581170989515
0.46157324880637335
0.34718074088820905
0.5594558949180859
1.147895835224301
0.2906731671341311
0.4663040508014083
0.36878061633882303
1.1551201255856658
0.3403203933469003
0.7543787181338202
0.28373789998147547
1.5695130428318436
0.5931925410250878
0.3612486540665068
1.6644426580768927
1.2094249311395566
1.1881878282962905
0.5570452086676466
1.5912508284153786
0.8487608497741121
0.9959256373709158
0.4551272682699793
2.273830450499553
2.1929599634879837
1.5141852582635134
0.616870356668331
1.092508399065766
2.260672166729722
1.1430370972223427
1.1134956509740779
1.462878550386418
2.778681312505169
2.8306932951500903
0.8850602645345806
2.4656790778109623
1.8295196151544837
3.1667560285109597
0.9069151236770155
1.5605793411126214
0.8960768671929078
4.80730514362955
6.745977287061299
2.5435162793644204
1.8820312436129394
1.4389222384914173
2.094913908724198
3.1352031959676494
4.3571773273340355
3.216530834122812
1.810072221317539
2.2952114299371638
2.3388025851395753
1.985832544142152
3.900492914091207
3.965536463225234
1.7366290839345788
1.415477634069121
0.8395500630631126
3.2641707062669725
0.9996358189764947
3.7846551213017543
8.418612272563239
3.65454648032614
0.8813951127992196
1.326426292966643
6.636876655885421
2.7641652245629955
0.912394232191157
2.178247863141061
6.06485851434902
0.8647984540943476
0.8225036094178729
0.7520737862375697
0.7860401959224625
2.3565444166275116
2.386918014163045
0.8251007486648161
2.022101269674379
1.031908419932799
0.7035161737448639
4.678383447820078
0.8243611809344757
0.9008692850257989
1.514185881439939
2.0549348857364707
3.630092769531227
0.9495475565923772
0.4916701464370587
1.030877058289156
0.7496926363108057
1.3372632619265468
1.1625108906896415
0.7716153840384249
0.9930175113185085
1.0176553940899578
0.8720082728954873
0.3830259907302491
0.9094915733406834
0.8275706420494076
0.8166646793452804
0.5514897517773926
0.7229832831702983
0.8499222659511537
0.9593430453707865
1.0094750023063133
0.986019418565279
0.6480449998286916
0.5227760263743808
0.9005866620526033
0.8928111228703146
2.2263013671175362
2.2117032355417776
2.309827231913471
1.0470739365782442
1.1146889911057398
0.5620453707454601
0.9102870012433805
0.6575692072316052
0.9415254852970758
0.9613835613996069
0.8987188512312198
0.7093535298689182
0.8273603338667795
0.8929350722125182
0.8909486795731643
1.976932477284318
1.1948582798476264
1.637335786781414
1.6175253019479057
1.1827929690849113
0.7834630491337371
0.8987653386000314
0.9250085240175656
0.7426858407154653
1.000890748235183
0.8558747430931032
0.758856164867403
0.9139822546355938
0.8014239394546103
0.6933904404850683
1.0088540530451684
0.8301759469242143
0.9426674268552143
1.5138883072572265
1.09090827269087
1.006668269014565
1.0552542891769536
1.5554963693162474
1.2470313060140914
0.7143806356732046
0.9785105164443731
0.9227144552137104
0.7941006133063145
0.6812393038191832
0.9430549197334379
0.7367901041525093
0.9418613714569413
0.8466042438523196
0.6710616562216944
0.9441518735064353
0.9197529123116812
0.9477483194462168
0.855029513544497
0.8696309290973893
0.9649950374923139
1.4689806359696522
0.9487555474953785
1.0279223985368175
1.194294352472481
1.016083283043452
2.0462640288191487
0.9297308207387242
0.9078314810630165
0.9454754493073864
0.892380970051392
0.8740498814597971
0.8683714120007722
0.9075373230154732
0.9929755848528663
0.9120493270194945
0.8293970130016622
0.9232270222650077
1.133150364579188
0.9957013279806557
0.9802514255364516
0.8865235060212777
0.8952194549748258
0.8688186252606341
0.8710995646949967
0.9106985556408893
0.8197540992127786
0.9886762996218464
0.9248161176688287
0.9199411027151705
1.050295518874821
1.1765535070405377
0.9707730054310373
0.8677303070620658
0.9259175381717061
0.9417861751028986
0.7730634027953109
0.8708741563731117
0.5345285030448456
0.7520491898759846
0.9504102719320766
0.864908717003094
0.9534665627882053
0.9000527686581606
0.8868619172285237
0.8538538780680605
0.900217514266569
0.8792128017136237
0.8997916453355992
0.8679608513993271
2.379688562719129
0.873035605043041
0.8745100511702502
1.0145562544871376
0.880946433481188
0.81580113938532
0.8845728643268195
0.5177319967757849
0.9367897873159114
0.9736988803373421
0.8661456144536372
0.9465792626891547
0.8390161149163852
0.886880614594896
0.8857010332504093
0.8466596867514229
0.8754598666886277
0.8702390906740491
1.8757070866158314
1.052255918881241
3.0538273147002646
1.0695205460738983
0.8055408466576963
0.9323260630872068
0.7526562173907829
0.912317594833817
0.678223400979711
0.8696684962538777
0.8915894066256511
0.8680474732286829
1.1353283016991522
1.291424030445574
1.1983763868754282
0.9270691457802075
0.867866971286049
2.640444396085054
2.682592244220304
1.7271372662447115
1.922682893501023
0.8714751005285029
0.7746928011851428
0.785380097127209
2.301306281134288
1.3645193377508413
2.153756871779542
0.8990860724009031
0.8936837323745408
3.162290678824977
2.3456813764667395
0.8562575703088297
0.8706269387859127
0.967850409145463
0.8592835762987543
1.6159007332729238
0.8705491242111281
0.804797959093063
2.455057029803175
3.1490407797334647
1.4958457783978367
3.23946527600564
1.6956976218023219
4.36639307353641
1.4980236796971618
1.955523925863469
1.9467238880012898
1.2522758726363055
1.185689081803213
3.2798492450693884
3.283617566284446
1.0807378229988163
0.9751004294998802
1.122195841194711
3.2156460418152437
1.822325538654648
1.231140614455621
0.8996962152675104
0.7830737052084304
1.1315393656002901
0.6937556138766404
0.8435181274399149
0.8823334065621345
1.066854089509007
4.628994062928222
2.1052493938866506
1.2237216572455083
0.9340694237116786
0.7287626449151565
1.5509934909793393
0.5748041845387764
0.8171365984040257
0.9770697257270515
1.7127396532642778
0.7482616485526035
3.290840414154641
2.1037316242761555
1.2019693038879489
0.9927072210176364
0.7383869524693438
1.1008560767917583
2.5660179633624636
0.6284935165368325
0.6714264915381558
0.9065129910524075
1.1415364589601638
1.0418855495465464
1.2277267313191964
0.9204474853163358
2.1124634546457797
0.7525008331585267
1.8075348117379697
0.950344435800975
0.6367471278490446
0.5892825686899249
1.1079241007327445
0.7604546891486534
0.6865529945554667
0.7026302641690183
0.6570043960626761
1.0506713377043837
1.7950685222794738
0.997459558966631
0.7781942878195708
0.9725100526886316
0.1890464212812293
0.809488446655408
0.7064905801121331
0.8086587304065153
0.6645839456113397
0.7938012008622438
0.645238396968631
0.6562412587640529
0.7592526334732608
0.7018925350037526
0.7294640066179802
0.9391088759880716
2.022655929677809
0.8322115905665551
0.7207280689416273
0.9216633094443393
0.1537611076316877
0.6973055737075677
0.8515099783442107
0.7919968294258831
0.6215733438523713
0.7960184132868331
0.7904227079056507
1.018537177178633
0.685479729786551
0.7260744183833131
0.758070851769543
0.698538378114652
0.7620683664647754
3.6226888313810965
0.8483249023318495
0.7314755402772987
0.9736502476217347
0.1061674624587425
0.2905645174440765
1.0402332054843273
0.8547091423793686
0.947109720929053
0.6457809906801004
0.7394484604258484
0.7174618834326536
0.9824693249711136
0.8585876602532414
0.7579634889443029
0.6579327184128624
0.8131003146290932
0.7118897912002354
0.7575350205864941
0.7211041198872955
0.8624024311327965
0.2970438031202734
0.19611372774604652
0.33429320806618856
0.7548199133034352
0.9830657720626637
0.8475484673242103
0.492598247723342
0.8597533107253632
0.7439276761339542
0.8511560885568047
0.887914226694695
0.7873472155736598
0.8669306474652508
0.7187897202481953
0.8000470266539809
0.6896150545681534
0.7856832365704903
0.7729785728958974
0.771666077478863
0.12915174325532539
0.6737087115599487
0.7798773290516615
0.7129383033406463
1.247824985663603
0.8738241550418868
0.6014916954672277
1.0926205044002522
0.726989917730497
0.7185935121507099
0.7767927602530195
0.6963607986706005
0.6825477782100396
0.8867161561274594
0.9540185277123824
0.7993088141133343
0.8106470015470035
0.8409336419648102
0.707486859305629
0.7952342325916791
0.8388601351104309
0.2987950844843414
0.16550709175080652
0.7903716108562919
0.7869787394631982
0.849478251018844
0.9239494940013991
0.8652447680036676
0.8288983076088333
0.9882158871120117
0.8053438732430437
0.8052693866104416
0.8125839452238502
0.716355207912585
0.7176574685738921
0.8478827627937099
0.768640318751009
0.7268520799205875
0.9205824265200997
0.7364718457285752
0.6576783422960544
0.7930349437904792
0.8216374978142857
0.9230540415209948
0.8052254953809205
0.7782129173171592
0.29259310016400697
0.12791995167814793
0.6877784675926238
0.788101296131788
0.8479246697737882
0.9328325828382844
0.8185821577754343
0.8078346602737803
0.6100263737327454
0.7815870713978292
0.7009235589955044
0.8764975766326323
0.7527064255658213
0.7671708328725253
0.8945760711370117
0.8345428204002319
0.741341068984147
0.7832862440648521
0.7844136754626891
0.7304239566373678
0.7492673496263583
0.6365926766522584
0.7795523938860793
0.9520181716676378
0.2580362446636805
0.5071794106288829
0.7213637554263026
0.9720335905297576
0.7024744506603849
0.6659251116459508
0.7772882931153131
0.7215674398086334
0.8497736513204834
0.7653524416020727
0.9648673067010375
0.8691501853082026
0.812386037524123
0.7407905455989924
0.8365087888796765
0.804756152843153
0.9464734409479526
0.7283660468506794
0.6212839194263701
0.46784189203243737
0.6171614516091569
0.9141361732889371
0.5155951415393535
0.8152874507383012
0.4431883650089547
0.18396648344635294
0.6112928709743858
0.7005172604819322
0.7951751280607188
0.8490253030690929
0.8465158754963376
1.0407160049466695
0.8553789894982414
0.8755498824920253
0.7697229693971468
0.7955235310441212
0.7662602625921715
0.7387160514288049
0.8239368227623564
0.8082794374079918
0.8644350571360805
0.844709636408389
0.5643264268378165
0.7702816347043187
0.6687284919267736
0.41060730044511473
0.163873420904407
0.6589308671824308
0.7232152438923167
0.7009009858837161
0.7305429996226627
0.8504054043923072
0.8358716316964284
1.0013837047217413
0.8060826129179468
0.6826226273919986
0.7715938024504516
0.7744527341615033
0.7727346140367877
0.7541946506299994
0.7056298222388298
0.7624406793040437
0.7015358067001719
0.24533541915859167
0.1849453381955355
0.6383063651194328
0.7362675928825714
0.7605654939736332
0.7041550823885566
0.6927301935814646
0.6820811334164576
0.9576073604045435
0.7508130841082487
0.8004682401527005
0.877130827277159
0.7654090096819338
0.7637047345390167
0.7070297286262027
0.7504414078497237
0.7894613297717362
0.835684682235342
0.37498044058137986
0.164989957537484
0.49613768478514697
0.7272205356848842
0.7453371612237488
0.7533651946846847
0.7436202669291465
0.7607832226648399
0.7536470193251373
0.6873030925373266
0.8900079701595189
0.8163715900242723
0.6815449190425683
0.7196733023920489
0.7348019377958006
0.7710749269186316
0.8627361444285621
0.9908413866790368
0.4402582030273759
0.35444008773129715
0.059182639244395076
0.6669700367340803
0.7154745947173774
0.7359578330892484
0.7299896837125004
0.7084442004862539
0.7574974164034582
0.784938618499231
0.7920154134850873
0.8539262930001988
0.8021297391395069
0.9451227722848576
0.881636493532308
0.789428764844147
0.756109888517346
0.7637240470301867
0.7749392478100913
0.6927236562710193
0.6511275171418253
0.8023511785981153
0.692382742430167
0.27258452970509994
0.06804709722959351
0.04692775095763571
0.6995377216263342
0.722384536806043
0.7264411396132241
0.726386844052161
0.7948425364299303
0.7084250820211057
0.9018245169989273
0.7596425492676229
0.8004073408225225
0.9028734411531741
0.7642973471643643
0.8587118133553672
0.97309857469609
0.14731869943933631
0.9226311353718332
0.7642560928263822
0.44924966355381
0.7239000477672585
0.7735700558828759
0.7424524690092146
0.720515356088074
0.7525162103246876
0.7315265374962757
0.7993223113869785
0.7356668286678876
0.8818990787332286
0.6771135955468565
0.8369940341221556
0.7536754921084637
0.8304570861584449
0.16664909760650717
0.32479740656908973
0.7372370165932776
0.7466466617084031
0.16587711251081186
0.11035192994973236
0.04169979865132389
0.7293610173246534
0.7249384577671724
0.817891956601838
0.8384187070265746
0.7132065427667382
0.7412088503103441
0.8156183746643386
0.8334223250882278
0.8925765742324397
0.46630377973320003
0.43581308329428947
0.6202106715366664
0.641983372310319
0.18578034144748634
0.6227315370233216
0.6675295052879354
0.32247522959351205
0.08954263581174056
0.7418432746427175
0.7559053942541853
0.9794631903238714
0.813978904203657
0.7207637544079811
0.7138120351769809
0.7474306079938989
0.8666957015151051
1.0702415131213772
0.13261923998128716
0.8875082114231851
0.7876630884448705
0.8400726179600191
0.7499104206846318
0.40405864708543826
0.604587094591467
0.6875005229870095
0.528222528213097
0.17570644886998724
0.18236436988060126
0.9331163953311065
0.8093006339604977
0.6286818847917041
0.6989483488837053
0.727564035006699
0.7197722836653989
0.7230165333147727
0.7230762177103569
0.7899566524663487
0.9721726048766013
0.22949878757797595
0.8235501512972129
0.748961852758427
0.6503466162137522
0.9123816424343177
0.7995724379985334
0.4000584297345813
0.2004424320218821
0.6431125732543957
0.765899204685828
0.6795196205393862
0.5637501099281765
0.37770064251338376
0.20702346537256883
0.3503198608893776
0.9154239224145578
0.8883606501890798
0.5901983696609803
0.7274664454669091
0.7419579084176607
0.7084124962388663
0.718900042373662
0.7213795092750486
0.797450333586075
1.0456132911399598
0.7642580731150325
0.829577710944014
0.9031083010709666
0.684271006782305
0.7640817592459785
0.3878958234273511
0.27996146115731324
0.7523840346193501
0.6593779486813012
0.7846722161352742
0.6211859604616975
0.21690218982006487
0.9738540671243467
0.1434811702140701
0.8558035077842943
0.7925795955219958
0.6108135228432723
0.708817718263415
0.7160887063979824
0.7171443526984144
0.7120649253142273
0.71718156850841
0.76511441206346
0.3093850629330418
0.7687044390442527
0.9088021417619153
0.727582488457689
0.8498971206954055
0.8688327984215389
0.5751789837123968
0.41181397278951193
0.6732422673772576
0.6787152098949095
0.7458113685584244
0.3068719693074381
0.16926403057841963
0.35070302157918987
0.34669779428482655
0.1007558461743342
0.8251469668936259
0.7407915478519991
0.9040855747431471
0.9538742731828836
0.6050939094544469
0.7189277883671518
0.7105528112090237
0.7063514498518496
0.7070218448686502
0.7142808707707183
0.7174413228915095
0.8062125517448485
0.8412822057242852
0.8533034082786396
0.76273759375006
0.8752910877839863
0.5696673514956176
0.29311565642180637
0.6377499416493025
0.7311788659081288
0.771546652085779
0.8495838792362281
0.3278054067054331
0.49834346825071346
0.8955076542786904
0.7287124767331826
0.96583197583499
0.694690663889838
0.7194929412852986
0.7097670137433386
0.7175089002749916
0.7053017044971117
0.7473348825267518
0.7159432765441345
0.703843819996661
0.9260284684207117
0.8026460930283137
0.7958588933820842
0.56978479820379
0.39468393075556923
0.8603457583361203
1.1593994573080662
0.8404135479385225
0.13967232390111065
0.522062596557486
0.2873122648836287
0.8427649488417954
0.6939119100891625
0.6650042824297949
0.8517435010275111
0.6596148838426552
0.7245532903511376
0.7141358320827657
0.8885643840148528
0.6980840973362631
0.48168989014118974
0.8562878740929424
0.7916857706541526
0.6868891306591419
0.7094476959004937
0.8631386297954551
0.2619016258532663
0.7189962933349339
1.0274383999297534
0.46605282647607016
0.16966993416194193
0.6839810621158402
0.33170413401263865
0.6679483501000513
0.7086216575952933
0.8036227392407134
0.9283843645565347
0.8930711462176476
0.8627797088638499
0.8218184192449185
0.7680768267359661
0.8784067907542327
0.7020549778941787
0.7209620550339346
0.8460717809412088
0.9738588358566701
0.7827128940834261
0.7759683814823625
0.8347645925893296
0.4835166933576952
0.2402647578000831
0.8885037711685132
0.6863829312638009
0.27294897475787133
0.8752169374192418
0.092727204427711
0.3799108878416312
0.6489807678204265
0.7577349355541874
0.6503464065364288
0.8348215104818337
0.7357648312070247
0.7606741182181211
0.8091230904083265
0.8141959413756054
0.7874728084734626
0.33518084441090823
0.8541834043394332
0.7631417251655889
0.7574491626566798
0.6836790789060021
0.5449019014235214
0.2543187585041078
1.0365445013008059
0.7039693837671093
0.7321644474398943
0.05176932488369268
0.4096827421576856
0.8004145030021268
0.8498854534435326
0.6368604867416301
0.868096075136183
0.7740594648355071
0.876627323711825
0.6352342549295339
0.8493937071910992
0.6790033840255358
0.8103816293613441
0.37150783659125586
0.7691011520807657
0.8460288287219142
0.7023778827663505
0.8397957697990226
0.7322703330493118
0.18094290150102452
0.923000221810268
1.0158811140856343
0.71760742852317
0.7669941347584187
0.8043386457616987
0.09012994699677418
0.4333914458235831
0.7339356151239169
0.31089971658404075
0.7586642082906841
0.5881418626796204
0.8812143318697349
0.392057217188145
0.7540917395467681
0.8526317054944783
0.7988316754549567
0.7672264057032497
0.7426094789395394
0.25810457859488284
0.3595894164824027
0.8542401044822149
0.8239940032907223
0.8457059185284564
0.6789133089330197
0.6956199830499631
0.8282314022549924
0.8170852012087834
0.7060947201300981
1.0368699648221749
0.5618604441458404
0.15273916803525756
0.5825622466702411
0.5430143566399084
0.6915368645590326
0.5105440178409959
0.7137657792784242
1.042399370506894
0.38538869167979634
0.6426192471399802
0.7502508649862755
0.7648897805748096
0.8158948603243521
0.6774705027985497
0.12407106394781317
0.9082121937989993
0.8035287129158273
0.7452735950305126
0.7255580399698115
0.6806954663159309
0.3507666717033786
0.5614345624196768
0.8412451876951599
0.7195788296924216
0.7364916114176591
0.5400357889172456
0.9342049824218875
0.2647190481102493
0.3518821616694499
0.5774144790770289
0.4326590003514555
0.7396413372214284
0.9248522659190733
0.7206645496885612
0.9417714215222875
0.7113840052808124
0.7082935727037337
0.7407554644995258
0.5895216024422713
0.4482281146297376
0.8540271734806685
0.7573047988848349
0.8335775749185943
0.6670194060411173
0.6376095276035342
0.8174258173480731
0.7436007332901661
0.6682195156093392
0.5217343009194096
0.834571801343252
0.822067490464072
0.3279924756049794
0.5160459728421948
0.20325607480652053
0.9513180269406862
0.9706228015272536
0.6824048212846447
0.8160739715750894
0.7179037968013584
0.9262723790662512
0.7006260864241424
0.7920850577114763
0.6043424781574656
0.08964072410287997
0.7524122570415562
0.8353764010799907
0.8491214789213613
0.781567918729697
0.6537384771936557
0.29298263952988707
0.8143418783720748
0.6683720517707412
0.6754950508521059
0.8478302256196906
0.6413100509366477
0.7826379342547921
0.7400882474480367
0.9846861979964974
0.25202661180560043
0.2227030260261674
0.1753484484590416
0.7020359603410883
0.5765763278255553
0.8585270554739122
0.7088227147266153
0.5913715014162838
0.8638509265009412
0.6974207445426017
0.6214913753545908
0.7909841439848281
0.10078856047921611
0.1314569021223385
0.8597571299650164
0.614598687242191
0.7629459081523824
0.6485811214897611
0.510428070193162
0.6423095660329969
0.6513950560296448
0.6574733635427077
0.7381818555776457
0.6188531725336429
0.9304975531467263
0.6766582027567355
0.9774822639169951
0.8943528808114383
0.1476284910072634
0.5459876594313153
0.6995783813540724
0.6045476370786986
0.7657464624185578
0.700275339875235
0.7095183568336096
0.7715741877333936
0.6888337669771046
0.19081395579305074
0.14404560298606495
0.8331912002741854
0.47911676400719905
0.6758212998186776
0.6688415684197592
0.6661404118421107
0.8522512219125199
0.8011809193578822
0.6874911150589074
0.6352892121000008
0.6618736847628593
0.7016600848299944
0.9336993848752623
0.7068480387687499
0.6510496110862589
0.6575861575929469
0.7965044150843981
0.7588947647654862
0.05328236003816013
0.3288637578292899
0.8790928424171194
0.6726171300319566
0.9168269893838834
0.7641685043089004
0.7194468746534586
0.7460623013155187
0.8102482924081709
0.7769772214341019
0.6449964043949918
0.7527528633134963
0.3092594651729357
0.276857860386391
0.057101243777654465
0.17167925357441255
0.976999866687954
0.6473987369243304
0.5613819437144714
0.614510010018971
0.6636276297509851
0.713149408620881
0.7980927594641677
0.7261456194594536
0.6451618797466215
0.6613331267511782
0.7904081588557386
0.6529985706645215
0.6335042967434208
0.7525814081749623
0.7072525679846605
0.6103887804134467
0.8711643833290765
0.6948063131451183
0.7847815606729198
0.7721282148183034
0.718199962858512
0.7811108543107074
0.9111937240937524
0.7970752108839869
0.823223376194501
0.7606312242607763
0.7303865729861668
0.7953236345424312
0.6082943710595532
0.2960081450031641
0.4890740673069
0.11923142720159872
0.20212145544662044
0.8517930038192241
0.6594199835601484
0.6397274456627082
0.741179107839531
0.7400872176081034
0.6664949205190703
0.69353709899617
0.6686120696979634
0.7437147990223911
0.6388265316682251
0.6534925234073528
0.6622532547944393
0.6642589638702009
0.6590038765094586
0.6293148221828958
0.04903550017811795
0.17787841663804932
0.39133579646596256
0.6993965849528718
0.5765715805949693
0.7500145803938387
0.7343150447471161
0.8238824873176679
0.704305123658346
0.6414010308912245
0.7797430532535106
0.5530233382816939
0.7245039748118935
0.7086929552150177
0.9227677529683892
0.7991174427049706
0.6847846494046423
0.630562781362799
0.20982886737492482
0.0866136050529139
0.27379732492472614
0.09673287491721143
0.16846122852142278
0.5963350589772262
0.6175798108499013
0.6707417294584278
0.6939813383687892
0.6295588778146309
0.7825034673712042
0.7768876651358946
0.9504686655770721
0.6880458374941709
0.7323337329286377
0.6997494304062342
0.6605098266244471
0.7175085292352956
0.09429234168738933
0.24993007333034004
0.5659159253700219
0.8058687387771418
0.6814927776919482
0.7980901349866032
0.7777114592269665
0.7005668030842193
0.7924429545931251
0.727192898504863
0.7480407399210622
0.8811247178555859
0.7700489572959841
0.8449920758452436
0.6495264539932979
0.4799873869929452
0.9800745014197628
0.08842167861146108
0.24801438532289785
0.40304427885376976
0.39783136145670217
0.6787904110688189
0.6810622870320261
0.6042881103774992
0.9014118130192931
0.6345248423313957
0.664059517284897
0.6639572472122727
0.7209061494664707
0.604584856223961
0.8090959169445785
0.7113887392026652
0.7814973610304009
0.676128438488146
0.7638594915071819
0.09902380288529283
0.36154857466628776
0.7948597490879736
1.1207482932208992
0.6983229852358689
0.7501022010454094
0.6287591766446415
0.7028087477829457
0.7898417398722517
0.7632816686046735
0.9327011715073861
0.8616772691310287
1.0725585826372352
0.6491453462029658
0.5957477563773984
0.8096810289781354
0.323345541269069
0.6076858736484025
0.3921218469185934
0.4882583982177694
0.6441630990666337
0.7349389099212956
0.7100721594654664
0.6280358291767184
0.7846408877284056
0.7015570132906752
0.7410371718070827
0.7690603925059569
0.5739416924945067
1.029312238234616
0.8466051595432765
0.7584193014877767
1.000541136685534
0.7152409781139133
0.9968773307649974
0.0725853708067948
0.11115362718343903
0.8490927609486116
1.1465528689729945
0.7373137258899042
0.6818428521952945
0.7746378738989411
0.8190146402981977
0.6761344378900732
0.9281647826956516
0.798220233537231
0.6989372050608247
0.7000260495045503
0.7784181411908354
0.8200254880734615
0.706703908303212
0.7985731432663448
0.5915258504744695
0.38689325331190955
0.279331211646878
0.6844242073875628
0.43790407138685233
0.728430480774592
0.6881395034206538
0.7255070317916409
0.6483838330874487
0.5857723623145943
0.7547916150898314
0.679507640430064
0.8098931170292453
0.717543725299231
0.9143484236571994
0.9580233585418974
1.0564055300971575
1.942457868317956
1.0187756799392789
0.9046943071993202
0.07428565857206791
0.19123475988932032
0.22332021917386755
0.5945236411323126
0.7349439421577556
0.7561876427918747
1.0897217078430668
0.9806972073827386
0.7484232078199803
0.8452996587487094
0.8077484324059413
0.8655974251199404
0.8410948474872495
0.7596738166774542
0.7900155442294323
0.6049229460042218
0.24265785169964263
0.7038475619711336
0.6430296156792866
0.692178616953924
0.715290601644804
0.7197528470958495
0.8113674822154044
0.6857745447423162
0.6828130469311211
0.6499077958718013
0.7740261363046426
0.8032401997743898
0.6940678638583843
0.7218188353258838
0.7568282905966172
0.530766376353096
1.6448177198320664
0.9716536285753399
0.8814950451937118
1.0593757300649116
0.20848212385166554
0.5100404016178727
0.840067035173042
0.5456571091134313
0.7489880181937726
0.8610531932744723
0.8608406988873945
0.8380333793340091
0.8534576968763073
0.9401061838964524
0.8532484971782497
1.0013236954272897
0.7849558831389303
0.9361020746715464
1.1657468729539686
0.22753016519700878
0.46847019621130986
1.4164438416009677
0.6164712689597676
0.7028526750860326
0.7449200216896155
0.7167119310459681
0.5638671683175315
0.7618473491472418
0.6737542882035681
0.6817439230287154
0.6892703771010208
0.7012310968270333
0.8088899366751616
0.7548039738271912
0.667517626686754
0.5815130195043532
1.2599225717071811
1.7678119811325061
1.1264900939866496
1.8652246818096152
0.24881414748091024
0.3528280372690589
0.6346648978011107
0.6495205524490623
0.8665443063163445
0.8911273878832463
0.9094166427489213
0.8576981412484596
1.268728718264287
0.9449664623902829
0.7931277906304692
0.8529305651435094
1.0979552578510625
0.4047046834357743
0.21761168249005713
0.5513505838540189
1.8497316431471975
0.7170230697915491
0.7047538111335047
0.7706597384551908
0.7518834639147274
0.7174554249815935
1.0390102308213105
0.8335675033187906
0.6441743390522217
0.7161427871035418
0.8524860243626401
0.6955041433796093
0.7313572371348883
0.8050345513438976
0.7803751762395361
0.7653917920888327
0.8960273788467432
0.6756400631494315
0.5820499227673339
1.3852276879441614
2.3210081648465573
1.1065735947028708
0.23327714945337494
0.6757567258726307
0.7758535445459871
0.8476236836211389
0.8621834148752117
0.8452000716931922
0.7216146905916846
0.8407543906515482
1.0552974073830697
1.0587999689905905
0.8713489737094461
0.805952410844928
0.701561394374967
0.8667715606234258
0.6372447514000557
0.26328299938062905
0.6678997484664436
0.08089754862580072
1.1069898112243823
0.6665620892135432
0.6995178720988006
0.7610275713205458
1.017873195556639
0.7865031021001102
0.7476534158319215
0.6774718148347308
0.7018173700799241
0.7922240564482558
0.6532975378130735
0.8496350141722352
0.7297991338911292
0.7423644467774658
0.8593835140957043
0.7825324367326256
0.8221327039948886
0.76394743577513
0.7599438829856171
0.7012623181787222
0.6047726433042251
0.6670516153205585
0.634588002974352
0.7569381976927194
0.6114272967503815
0.3475194556812309
1.0793058962509263
1.1681170283220548
0.7562148108584963
0.8648651764672208
0.8664441500326246
0.8119125115668108
0.6736079142266816
0.8614247646832209
1.6144162906607586
0.7684829831641442
1.3781351210481818
0.8529377113973862
0.7554937247665612
0.6822813567582656
0.5225140090932177
0.6791649094791936
0.16122322075939535
0.06364791679578222
0.6340658160332555
0.7033710803212441
1.020543518103687
0.7118355871180612
1.0622297240475154
0.9774287707921406
0.9030919434463645
0.7209264598236121
0.6905649368981512
0.5952669620487178
0.7514048332525257
0.7064474238647603
0.8069750875350327
0.8744416195721598
0.7726525982828272
0.8271291442259683
0.662593066555302
0.7685515684209586
0.7915226157691349
0.7421062028704533
0.7365951801045707
0.7887394141374356
0.7891607833383385
0.6821461429087257
0.679489108663019
0.13958790672843746
0.11459705922937065
0.12604837710160174
0.463196766737612
1.2525372489602329
0.7022680889226922
0.7702694929032176
0.8524241565445452
0.863052201734393
0.8667464500956701
0.6827211345027077
0.8494404129999182
1.1403799722254395
1.064890003799774
0.7775968411430423
0.6117887372808988
0.6657144616464972
0.18207522370921175
0.12055005726785765
0.6693248523298124
0.6819287868355123
1.3373462853531655
1.0454780415743035
0.7598873690069063
0.7879398358037877
0.8442947592921579
0.7003643059638155
0.720667063410764
0.665209495392952
0.7735002985261219
0.7996014664140738
0.725843579645107
0.7643893038609314
0.7502775737663266
0.7783592751344639
0.6621289138507302
0.8975323801630368
0.7804251346683664
0.6632078862333757
0.813697306326069
0.12223010297343574
0.18045081585261716
0.9324208895633135
1.0678489839926242
0.7413825332542402
0.7628594551901329
0.8325885645688101
0.8361076425535094
0.8676981137175521
0.8678007288442864
0.7180491528773887
0.8601835327546914
0.74856705273753
1.3934633681971418
0.7933957965941328
0.6935836113584157
0.564418480290765
0.6722737827252009
0.3605897282913357
0.5041932031021508
0.8029302523524809
0.7025058959834792
0.968982276573145
0.98862136451724
0.6357413538500178
0.9103388325596367
0.8386914432807462
0.9764149951352891
0.8350734328645907
0.7576123310913555
0.67603836973819
0.8109818455091451
0.7197081447576984
0.7319038591505288
0.8369863578361528
0.8089154051330837
0.53628542060303
0.8713842140147378
0.35647603822337737
0.3702057483782088
0.7238707461215131
0.8592726341318813
0.7414398710626375
0.8393656998196828
0.8605864814948915
0.8477434641356785
0.7720386340683697
0.8662788166342491
0.8635561715377271
0.9471647817882205
0.7130769991201318
1.3339013164854183
0.6838240042256377
0.6879157969445947
0.6929797309632426
0.5292525369071259
0.5229816805785367
0.38659151515267637
0.801432014912525
0.8152922592327531
0.6855519085048816
1.0122089044417124
0.6014990527600947
1.1497511603123425
0.8594942646076886
0.8546437038866334
0.9972562188748486
0.7156267738654223
0.6663887430316121
0.8069612264091122
0.7524215946594008
0.7276253830707876
0.8406310194419239
0.6591749511873605
0.9624423921366076
0.6034370835143539
0.37600770526022287
0.20506336974619263
0.8633761911527129
1.010903154502761
0.6091932219786318
0.6800391992625857
0.8070655175922714
0.86259678579381
0.8204051127555175
0.730178678186943
0.8575974132012948
1.0993670545215848
0.7685120240394636
0.7342369309076368
0.718664874670123
0.7757377661515529
0.941354550489098
0.5112365568798352
0.18246690138157146
0.4922548407911165
0.7695832506682229
0.7272466841219749
0.8490837516844871
1.4675027730781345
0.9834195223091762
0.6158085320315428
0.7345830295650888
0.729023627981186
0.7107052853599413
0.7197394820035843
0.7034541906307943
0.7779586602424146
0.8429327133347204
1.0447708329477206
0.6156594588117528
0.39830177867285727
0.2643113035239557
0.6415160919441518
0.9149204210104864
0.7090342628792643
0.6519522212697899
0.7951724051656239
0.8626526329709572
0.8640049354422445
0.7452572814368286
0.8417696407977997
0.7375506034654746
0.8532440109280905
0.9365556610737863
0.8037294227864332
0.9447609044193351
0.7689796221644802
0.7083820556814803
0.7770038524227086
0.7644232875954934
0.6197367772741015
0.20200722906195875
0.645912481747336
0.44489365672341674
0.7885315184775886
0.7708709538429763
1.1398226969898824
0.8387032569375479
1.004738888789228
0.6478427005903755
0.6009049764436765
0.8145951888545409
0.7702217505736001
0.8043720745232814
0.6759860436156024
0.8328140013184552
0.9587671989665398
1.3696480424779982
0.24367420320738747
0.28513949800404664
0.408301044882191
0.9286006640802252
0.9132827157440007
1.3212767718462883
0.7043256984206447
0.7668860857939016
0.7415849661552827
0.7726168727422549
0.7975328794214396
0.8702601913313465
0.7223255088289166
0.7881395778814344
0.8356536881395267
0.8447208824098227
0.8981488010369008
1.020052530902411
0.9315740652770543
0.7339519661873397
0.7540248658597353
0.683652024758789
0.2878249817365571
0.7069751439415913
0.6565017837447478
0.9386669245996384
0.7956549193246388
0.8829763869273015
0.9106450935373309
1.7517246781816607
0.22602694144655652
0.6419223161808284
0.6699686268087298
0.9835007871065448
0.7186487675331652
0.7661571415052183
0.8477961222385505
0.8689284766464297
0.7857048924405057
1.376717655498577
0.7812458464810601
0.7930176919994757
1.0141498379667953
1.0051955780073074
0.7391553072536
0.7710011236126966
0.7486476804310709
0.7250808274367966
0.35599250649768693
0.10081074578419519
0.7304099937466678
0.7444736429167048
0.670697625269049
0.7304008232695032
0.8977477382115698
0.9590678488452179
0.24842873422765838
1.1341115265489836
1.0925967456416685
1.030711846629577
0.6971247075281854
0.8339440434346638
0.846076313433951
0.8416438545541686
0.8549278093319463
0.9030343680564004
0.8183199301562144
1.3061806194066965
0.990549037127369
1.0195836670548564
0.8415226218789067
0.7676278150358185
0.7770652720203765
0.12158601978606515
0.6092670446620236
0.7778090700515247
0.8180661264287526
0.7366338496857978
0.7279202659977265
0.8328237158757847
0.2837397245424024
0.3653866114549186
0.6130613439260519
0.7049811935009601
0.639561416796142
0.8025496424522736
0.8449138689305801
0.9160149585512983
0.8715425774188217
0.6908180803355659
0.9463883442853389
0.98360923305371
0.9126280320818857
0.7499328207209088
0.784898095374698
0.25475033117858487
0.6010213240088473
0.7492741577284631
0.745364842410416
0.7308184527568957
0.2855283411727487
0.3796750803072109
0.7249515531909323
0.9354544573679185
0.9737041050722085
0.7646722569312606
0.8372485723746329
0.8600405331562935
0.8560986953645087
0.8778460925189188
0.847292691491845
0.8748215933242353
0.9247733170710396
0.8906049983082178
0.8811298551303542
0.742161621565042
0.28486166258934986
0.5274270751086575
0.7866193737402354
0.7493010428343102
0.7473670257458073
0.7497197574279995
0.42913744791004005
0.15083390556945148
0.7795300857593588
1.0177570924425179
0.8483754160713657
0.7837067522681841
0.8114129532448381
0.8100386933676917
0.8550971996387126
0.8416983743054635
0.853302695060892
0.9528018613305989
0.8551136503849494
0.890799753686254
0.8209302776307873
0.482743109235719
0.7831051831221651
0.9262406797510514
0.7297674839266352
0.7916024947613286
0.749763583864487
0.38411122679829884
0.8425665971680303
1.7325605211899993
0.878551953812203
0.904910748034945
0.9521166433934856
0.8184928331606548
0.8970114239043483
0.8563033112998257
0.8465168916518175
0.8306879355118864
0.896489322314088
0.49419732588363574
0.7296780462124925
0.8454624403367978
0.7346656361620874
0.7686734513643955
0.7478369798832194
0.6006819162441438
0.5157536948096548
0.18642155912980576
0.9096987529692138
0.21283399555511723
0.8633113566465248
0.8394267716372489
0.7671985734752704
0.8927350184064582
0.8328272526985164
0.8554487416607452
0.8628931029818852
0.8708983788078988
0.8641088582934885
0.8486371138165688
0.8466611931611404
0.8737656930792856
0.5422724719723725
0.6603334126298205
0.9153840294119404
0.7432746510021527
0.8440863108403037
0.7638438841207529
0.5694621370004763
0.14551414452533165
0.24437983698496216
0.34998788625184224
0.8683694574258677
0.8548932356293529
0.81090426609193
0.6632812395196613
0.7736953168982103
0.8321232762041438
1.0092874136708452
0.8173819938838344
0.8290795542231411
0.876719830728438
0.8348327200287801
0.8384118802465855
0.8629659837471729
0.7335498900618707
0.8678852905320091
0.564804509879543
0.9521385521923418
0.7592958168197508
0.749065064598093
0.7663999177335523
0.3180929242620537
0.8251706555333231
0.8395036921846823
0.8181135155878262
0.6559613423971732
0.7868692588799874
0.870202032314491
0.8009119502680206
0.9422385197725521
0.8183465807939964
0.841814082420378
0.8445679031084211
0.8224665934541511
0.8470739357183845
0.8477056161874761
0.7632251147079916
0.8508696115731128
0.7129802727539276
0.7417626876656567
0.7802781270707475
0.7528543034180596
0.7585497167093134
0.7596790795683686
0.16063040584715668
0.7425418796941986
0.7777233714762157
0.7468446653581735
0.3421731918600563
0.791539622875797
0.845439012689519
0.8173313422813722
0.7601770327233369
0.9233702439286462
0.8112179616792871
0.8316902882462675
0.8455703437956292
0.8248944797743529
0.8195171954021414
0.8355126624408579
1.0000121029541278
0.6843126051688991
0.8856527846803461
0.9496074059042837
0.745878411039066
0.7644354225060668
0.7502065755568332
0.7683522506855329
0.23676788968711363
0.7718262955795718
0.7106144582550032
0.8264802170048905
0.8350818435236111
0.3414238847597196
0.7870155756569097
0.8227710076206465
0.8216699916063064
0.7672754617077211
1.0163430874698987
0.6700369850169847
0.8409808124718167
0.8319227366528573
0.8229946675634144
0.8312444457305463
0.8402578968471068
0.7648271799883376
0.8113128238611866
0.7092491120003538
0.6529947302936306
0.9909189354245184
0.7699534051928895
0.9510005749882945
0.7719222822284774
0.7779301839059242
0.6840679562808749
0.34843576116451186
0.9738396002241546
0.7521779830580837
0.877571995298703
0.807793978255525
0.8230049811298561
0.8891868370939457
0.8212239431430568
0.8492600339973015
0.811816848310629
0.8333057276155017
0.8784791221408628
0.7922686634566652
0.9018809762805263
0.8814068070777615
0.6050515961514135
0.9092873587779354
0.8585827721780673
0.33790925829725416
0.8122168045599594
0.7456552412785005
0.9034569200100531
0.7256286072791808
0.3432487633959195
0.5488510032324503
0.7911601544877978
0.8231877810938619
0.7540392415803542
0.8539206505600714
0.8117349258974906
0.8295024517245438
0.8354079152456072
0.8260271625383011
0.7767856728562063
0.8860990826485123
0.8715148149008926
0.7879190072090028
0.8766888467790906
0.5814666289513968
0.8194646935849775
0.7818050332704957
0.8854294454486236
0.815492281949062
0.3432650487112193
0.6471727922716136
0.8198992527131601
0.9520711064582726
0.8317122029288855
0.8944261036857196
0.8363630890062724
0.820217173791564
0.8030297393777237
0.8664373478510392
0.7641134705654562
0.8763217812576494
0.7860988068161919
0.8404232844219583
0.16568596374581548
0.7737177868258229
0.8351514061994292
0.33755295207556213
0.8230926325591374
0.7994484456022538
0.8290568420012223
0.7706420635136884
0.8400856233720768
0.8289292797528232
0.8747930901999981
0.8962393635621685
0.8738351306026612
0.718848465689084
0.8827719744383066
0.9443270906353173
0.8832564521852823
0.7943243989157109
0.7577580381725137
0.8058522667941926
0.8900008792694064
0.3495946009594874
0.6495797695530332
0.8056281877275461
0.8103365432951359
0.8016735943717613
0.8561406983770043
0.7972721497526061
0.8535876359932789
0.9483605575134213
0.8404439701288295
0.820538466635122
0.8734604951722013
0.8138140222664316
0.7977030136813167
0.8316107957808369
0.28526050397285263
0.3360312719580576
0.7630967882615255
0.8269741981184849
0.9174732716924915
0.8675028633438406
0.8559773448281385
0.819742781447416
0.8567798987348142
0.8501109725182402
0.881290336972435
0.8401306670926816
0.8534253867944972
0.7978377317230778
0.8341445146980893
0.7923647967154529
0.25787584830536714
0.4651295646194965
0.6623373025091611
0.7132597069141574
0.8868992144596108
0.9204379478908578
0.8217917461873951
0.8699307156847138
0.8583803470615423
0.8451601949708475
0.9282594591043979
0.8286129985179551
0.8608019125253829
0.860042176345805
0.8375506468075917
0.8230119493317647
0.26504387985537375
0.4932213061634284
0.7132550173759601
0.7144089431019105
0.8647186493136253
0.8706098282880481
0.8299261491048404
0.7741911473293881
0.8649978009372851
0.8570730658441448
0.8545747476908969
0.8290093216493553
0.9001857293840092
0.8418657148926739
0.8596343722966271
0.8331554454456771
0.8351332675887181
0.4211702943986886
0.4598332843849619
0.697070886326163
0.8798093900327599
0.8743500324842121
0.8363323144131931
0.8637002652279816
0.8277646257418576
0.8352518296294109
0.8880955955602158
0.8677731358114229
0.879055256225375
0.9107377471512359
0.8905608022486121
0.8556023923238628
0.8664488483595786
0.7964317668164806
0.8612068618402131
2.487528610248625
0.5634521258381787
0.5924273770416578
0.814791669614421
0.8606176111733049
0.8466531704678509
0.8453279537862165
0.8512218073654247
0.8283875274104047
0.8346477233468893
0.8501206274780899
0.8703104103703384
0.8371583609920433
0.8401144613968847
0.745202156764241
0.8604928004600145
1.0332298863552571
0.7393634772931674
2.852652840095373
0.7888123448282355
0.8545992899328444
0.7143613023420582
0.8718497159380134
0.8781557351397667
0.868614715582437
0.8622474327169708
0.9348343120066555
0.8384220080499696
0.879633770301885
0.8569242556001408
0.7956984156458032
0.7695896581612536
0.8226928123103044
0.8618200457316162
0.11285352063112694
0.6784475433055044
1.9067705311316678
0.7204505701371274
0.9379403294659575
0.7797838487063327
0.8219926149745782
0.8227592161128716
0.8516797335931195
0.8561292888879453
0.858028703010378
0.8762742062207686
0.8740585218807244
0.8426524488288782
0.8373303900411451
0.8664672525970215
0.8244975137770993
0.834392741086059
0.8502482235737588
0.11842789229432596
0.08810842205977147
0.6410709777367495
1.4119569842305733
0.7942025730352977
0.37057369292254205
0.790392233166595
0.6365377197161601
0.8669948381169958
0.8627401940665138
0.8691037870043932
0.8880903215190019
0.8434933702265073
0.8148554434274623
0.8481671634595064
0.797693374380278
0.7059426123034908
0.8198211759558381
0.5896455445750971
0.550682435878572
0.6737008181133721
0.2119006951387169
0.8257699505042134
0.8413238712029044
0.8675934494595068
0.8629769378770522
0.854160899180893
0.8572272507873823
0.9138619441651658
0.8145161388851133
0.7901989894919557
0.9737041849122449
0.6839694003810366
0.6890201555350985
0.9787870955592561
0.3498672601929741
0.8585334445337793
0.8677733838274809
0.86755162226691
0.8540632298889559
0.8669445111354679
0.8371216363549023
0.6725996495117261
0.575251733452356
0.6726626141749579
0.6741465149614413
0.7089510703510007
0.3293996768722739
0.8629777446359326
0.8448681648160055
0.8672452250415518
0.8767030093930238
0.8599282264425446
0.8628464063276386
0.8696266245621709
0.8578276777735417
0.17970425935120374
0.5586646896617528
0.7570883214483033
0.7211289419342412
0.5020816664471157
0.18258622652494508
0.8650053514641729
0.8781422542979603
0.8428852499102147
0.8434389368737748
0.8671847315048105
0.8444346872901591
0.8671963715118577
0.18125750516931918
0.77904389502024
0.8492202042722291
0.479114742894857
0.1977461023173899
0.8498469659077826
0.8866316816318126
0.884721681035497
0.8575519716079418
0.8818233045261377
0.8270736981381613
0.8693509209819471
0.755760456942746
0.6540840942553778
0.2529870994292067
0.0898788843144683
0.8513023291072135
0.8713632952275031
0.8877394600117101
0.8725524931147641
0.8483813953068504
0.9030915456823335
1.0203769780230518
0.31618124036610346
0.25358700561497377
0.929546540799432
0.8548373547217359
0.8688118753231207
0.8642730554433928
0.9185239277395074
0.6464832958265958
0.8618035184943306
0.49298968318676634
0.381701826986189
0.26720640718047944
0.8841499297053934
0.8405244971877689
0.8916260597218001
0.8193923983945176
0.5952150735593912
0.7813752548019132
0.44603615776862093
0.17519075991671526
0.8697960387034734
0.8621569143512351
0.9165983273425791
0.7652960892924432
0.49277496273825455
0.7580007301926388
0.2145520471594092
0.19802561620880108
0.894918851668746
0.8687345708607536
0.9188380654583991
0.6941554242347783
0.4579086400051883
0.9186695712566447
0.8878382939541097
0.8657355470351542
0.8557549138659034
0.16556274387322442
0.16093479178360698
0.4992696652465717
0.15787586219974412
0.7922543423403805
0.8782414751287473
0.8936161669539989
0.9193294702022694
0.14259982890812822
0.6019053186888342
0.6600678446518362
0.8944156745107674
0.8422078562462747
0.7845023443476651
0.8193401843168667
0.20270802284475842
0.5673059181242085
0.8579375075181974
0.8434142616378748
0.6337402321342411
0.682242177364388
0.3509436811854625
0.19945004530334381
0.6515178951578812
0.8003996567686437
0.6385486885189986
0.8548587270071493
0.3646673236298468
0.5501829257938968
0.5115982658809048
0.7741503710508845
0.9216354073037097
0.5753677246171811
0.7278034420270943
0.5673071478502739
1.2332122791241136
0.6183912626914047
0.2969873234763965
0.547260903823714
0.6379805601848246
0.8428995970121826
0.34941940166348934
0.6839936223330675
0.22103797089316143
0.2513607988502733
0.6841495283786031
0.17470296727786347
0.7292766743935197
0.29132937849593954
0.33210703097490596
0.4805559770142694
0.7548462689030339
0.3676103844960709
0.8361449115169427
0.42567680063332475
0.6038855308551881
0.7060993658712003
0.4406825701817979
0.6362258636770416
0.3217999633140105
0.5527704571797525
0.7389038849521284
0.25432644207282756
0.7824822705213733
0.19788953009859223
0.32349558643442783
0.8044052690461573
0.19315063176785474
0.7209231760396997
0.15149283235621727
0.4652091280147632
1.3913544965729598
0.5336405792672214
0.17399222781333518
0.44664278626981035
0.5116203863176285
0.2353905724995633
1.2077109573212617
0.8407909844197631
0.8399212649724948
1.0198584665295416
0.7953791826390132
0.9064195243842099
0.6962269394234617
0.803805542395508
0.8573317262393885
0.8515671044369231
0.9218894962919667
0.7658289872144575
0.8544460632820818
0.8416681497546011
0.8641678127332674
0.878696911353854
0.8905177055415482
0.8661832886856625
0.7771268522592606
0.8282133629629794
0.8040091124951015
0.9362796645819896
0.9100685444812019
0.8669519308189702
0.7535780106970936
0.5780477313505161
0.8612249680601209
0.8334007820655789
0.8854156058386502
0.9370045269672713
0.7804006981006983
0.9772748086010926
0.8968216489517139
0.874066117830871
1.3785931183394524
0.7573950105654235
0.89113859600629
0.822853007481972
0.6854822662288748
1.935530275269008
0.9142835708169803
0.875106774036892
0.6799957963130581
2.726481494519252
0.9103538016095089
0.814040882049428
0.6712896966410545
1.6530278177119833
0.9175410659886202
0.837727402610333
0.9311745499307155
0.9571081496652317
0.9657643860890333
0.8685559549037696
0.8059936001838803
0.8596957325376555
0.7234524994841005
0.13305744469910533
0.14948716844291812
0.26279934301231245
0.18442184827296512
0.3023326944768036
0.4804137930254878
1.2846183623188783
0.4270430563488353
0.48740747585659977
0.7853480355945557
0.7024324901407357
0.6875337649471559
0.5754805267087735
0.5333789956294889
0.5600935953047111
0.5530519950410653
0.4571598806397181
0.4801667081447689
0.4531120493964036
0.3957738865619167
0.5766992174003633
0.710112066653111
0.7610043621194508
0.7283511615409966
0.7347587886578959
0.7449977188718349
0.5456480806885495
0.8461003807798363
0.249827784502619
0.7156570993098609
0.3058461450581574
0.8764789688123085
0.3702917560789933
0.7490234188841031
0.29562287685526395
0.30444115034634894
0.8661389105286762
0.5667071601229924
0.33165987882904124
0.5380964215770229
0.8630584632275805
0.5595825277106089
0.7025409141744016
1.057997591237113
0.7521063238814397
0.6930213396817876
0.6713758822781095
0.8521597852006197
0.6924639977371455
0.7680205017312226
0.7122497070154558
0.7136863212358688
0.9370477806733305
0.7679163908002246
0.5289167635718854
0.7508715882603066
0.9001017867598716
0.39342085144713224
0.9181903795227508
0.7401094077939736
0.692728637930296
0.41166190645135703
0.7132513501048671
0.8766226920121512
0.7516416209018102
0.5443994203426177
0.8527217104517004
0.7571227748089672
0.4859016142934118
0.8215489596094312
0.8657584919371658
0.51009005093187
0.7606846744325234
0.9562393356870865
0.9536847419434307
0.5143853092717732
0.6744089595839312
0.9114592455868942
0.8417969084731662
0.7708247282149101
0.7487878470479274
0.7909400185349915
0.7991741240313992
0.7654001282509612
0.8105974183469977
0.8010038682302834
0.8162092890514268
0.7689958557806001
0.7017402934892626
0.5777058336832376
0.7688617754219653
0.8382152123795301
1.328346776014933
0.8586771649870276
0.8459755233439492
0.8917143178679381
0.8660302853677029
0.8887679480297351
0.8885556301819945
0.762189449666517
0.9840696203339092
0.8623624034545254
1.1428429782936191
0.9051560924865072
0.8604797953821619
0.8409287452678663
0.9029997077931328
0.7744074061792077
1.0097907365565446
0.8152099690569914
1.1699582960348913
0.9860609148164792
0.84767624008786
0.984381716532245
0.9131393049935831
0.8838573379517125
0.9016005471623275
1.604025296053917
0.8811015805080227
0.754913842253758
0.8639790196964401
0.9444998205387259
0.9488593241345377
0.8316278720028862
1.5791982242052425
0.9964606000052276
0.813123951302657
1.3735875727010314
0.8671581057608544
0.8119901150395126
0.8700462638986621
1.312528850018279
0.8108513478078816
1.0201484441584265
2.93541688027626
2.2397027583764095
0.87359650325707
1.1660208609649971
0.9011208124941894
4.0376284195065315
1.1331286783272887
2.2003650544372046
1.1767899493474767
0.9867539641424606
5.066659852978437
2.0895974672237663
2.1874533806210867
1.1679512511812526
1.0019826462367374
0.9105331644343875
0.7531586849344195
0.3060926045088239
0.4010404304004722
0.38189362687135836
0.3902607518041047
0.20450755730356068
0.37772550520218334
0.7711128465945716
1.0534255423261336
1.0420725756298508
0.7450730356537004
0.7999889522962638
0.6821209794980915
0.6435867669688781
0.8858233563020996
0.5850755691347576
1.109824175400774
0.5053700914236384
0.916325241362789
1.334261320594214
0.5725801798687762
0.8840798186428962
0.8283173840638617
0.6651634273322244
0.8803713310898811
0.7049385126203241
0.8132989888093582
0.7506716055327818
1.1921624863722742
0.7170002180728283
1.2257844392510404
0.7572063696462915
0.8261262481967311
1.6695529053196434
0.8340172922820591
0.8532255907312984
1.5917066724940125
0.9738811950450045
1.0196004728433963
1.0479140272107117
0.8530225371946079
0.6731208070074056
0.9501319070478488
1.039854241372307
1.0610240780654958
0.8254296874482064
0.895520418689265
0.5865832572692281
0.5151467090725032
0.9099953556980097
0.7471477330905383
1.0340200696352297
0.5151575835415412
0.7398585162710383
0.551002303620894
0.7800226699050528
0.6068828246167818
0.80091105142664
0.8116810479218785
0.7349054327859468
0.7276288230160795
1.3098222803735364
0.8645122015148878
0.8517559271982994
0.6372509490945159
0.8471918645320028
0.6354100442838724
0.8458857761977987
0.48369147151553604
0.7725917083570647
0.8566873777584056
0.3607038065390824
0.8110613793483745
0.8773865199851363
0.5556521063783797
0.5040877444675911
0.9119486699480867
0.7976253484914946
0.20119019805103464
0.7607445899831835
0.44318705961152954
0.821841265746824
0.34680367129612877
0.8906716611206175
0.6433066374787403
0.9246207509044501
0.4501359683737627
0.8773202611332737
0.7840360175863227
0.8980432211697527
0.7325876900376077
0.2354462571014284
0.8692925010365848
0.5217944664724075
0.8530899469145338
0.4935091456149719
0.6389536945755704
0.8541855160288832
0.3764403010951115
0.7128928695430855
0.8408679064951219
0.5815544095799916
0.839598961961107
0.861336324095616
0.5120657523777806
0.8196981209265986
0.7369453802127904
0.9465468722486042
0.7121265738431619
0.8547159636361654
0.8527072958424514
0.8803823365578821
0.8890001640209849
0.8729754020887464
0.6709176682313416
0.8116111962689664
0.9610839999630677
0.9117628817151249
0.7884857544276329
0.5176369770956594
0.837048866023449
0.5380485379026327
0.8688045617651069
0.8080168760185329
0.43590770591305056
0.8510438541638922
0.4268050025673756
0.7191471533735605
0.8875899050780235
0.8773282378337716
0.7380760980702352
1.5687328745403508
0.8433815794571228
1.5388651006705785
0.8145570189475961
1.1425153125534
0.6285249841729187
0.9747403973944563
1.164180955227594
0.6058607958360719
1.01832948452928
0.8917377655586477
0.7466174352029465
0.8078185783888789
0.650232799786966
0.7149921507543036
0.5123975024190953
0.7808878726799241
0.7822443280197421
0.8192923742466304
0.769666141167111
0.7940101179411646
0.8769846212314647
1.28228148928678
0.7760322319350179
0.8153307250822749
1.5572320967600723
1.0053014318666467
0.7682943870164644
0.9805466582570916
0.8381297133153464
1.9253049272036273
1.9559397725196046
0.8465085155848926
0.7727686394050831
1.5142735486110608
0.9885024170618325
0.8004383313801936
2.1207979881917076
0.8077446537059465
0.7831944161053151
1.2820236190170766
0.7866973700671244
1.3230278580828352
0.7906289867356503
0.8618718542678189
1.2324193694902965
0.9069645650934189
0.7745666069041073
2.589376548591294
0.8531523225472651
0.8560786074378729
0.8362382104978876
0.7828343378709278
0.8462019906668792
0.8050822765619788
1.0451839064845982
2.6477491256376413
0.9881303503247704
0.8114282755731841
0.8306420739692991
0.792045764755867
0.836034862334856
0.7964990312485098
0.7099027219464913
0.8018704082516371
0.778147308931474
0.7768030331175226
0.6932224327206065
0.7714588547960788
0.6980132468319006
0.7908232122025031
0.8654260954121666
0.7574996023688382
0.8684312374876737
0.8193116375314571
0.739958073334409
0.3995469612412822
0.3899175215881816
0.6482844749174327
0.3718496030371741
0.5482432190270538
0.3231462118595542
0.4384179708329139
0.7336812394213673
0.3551676279438483
0.8260742268205852
0.3459449376174293
0.5957311385023693
0.8573912624153086
0.39903481033404437
0.32040892412603167
0.8212798070777704
0.19154584296412827
0.2669595833935431
0.2512454453703553
0.6665122747556514
0.6174284429245214
0.8326205134700889
0.24172771630110165
0.30900385586197576
0.41618098297386336
0.8065738615795331
0.41784759935038973
0.23999405223071033
0.4291180329920537
0.67757105092279
0.6842489098597344
0.844784399661572
0.7477548860039483
0.28927605540547147
0.6980478549675956
0.8457259327145673
0.5309355080310032
0.7875929562550863
0.8595099841818586
0.34488148829427656
0.6270471966963113
0.24999541351058718
0.7390774337602027
0.4074541685569415
0.48206817222084003
0.41796339027106233
0.4173036664395449
0.6101609805608744
0.4205585766227221
0.3785552040823724
0.711258138422688
0.22583729691936094
0.6793793245076621
0.3223348775005398
0.2727479088930063
0.511971923850037
0.500643730063837
0.8434378271654399
0.7059894810155468
0.7884073575447758
0.780265002803855
0.8567894240808911
0.8640035826271986
0.8140638033953076
0.9258169064782997
0.7182039975030737
0.6928585315657881
0.883529881208256
0.6530553081281907
0.8974760428180175
0.7688118424321887
1.8228146612639389
2.35159473963731
0.4621807222735614
0.6885992223851138
0.3907520524385993
0.6402447926021337
0.5590813808933781
0.6513888284497052
0.6180796646677399
0.5530449899699086
0.3088643062754737
0.4649548343617027
0.5396436053184266
0.18588223541997514
0.5396080108390878
0.3307522042443903
0.3343190087968992
0.28593855896352605
0.24700108688853506
0.5635246555359107
0.5369231443711495
0.32397787057218386
0.4689752005680971
0.31859904790364685
0.43925814330542223
0.21919229972410934
0.3819442234692795
0.4390809242198957
0.18583082294526793
0.5223564328718435
0.22082020178335013
0.17894818286938483
99999
0.9822145848987225
0.8516144837912695
1.066767480624628
0.7176725416722921
0.6944244797577525
1.1842594814056875
1.00690838639041
1.3107037680992404
0.7155612930091354
0.7607696005856875
0.7387476437218479
1.5217461044740268
1.360969242859539
1.1955000960986109
0.8274880498614732
0.865752066110543
0.8654513671085281
0.9637348232070698
1.2876111494983358
1.259314350292377
0.904924210382426
0.8067013074080758
1.0901735418888474
0.528321413731885
1.3774932739855599
1.3884434552984686
0.715880676648803
0.9010396114214263
0.8776401601115539
1.078716493500543
0.4650195270629624
1.3019097111381306
0.6229329404502765
0.5403652867974458
1.2195370457671626
0.8430999327465653
0.8380941951908794
0.9066580608647872
0.9257841579857444
0.7985001877450204
0.8039302613248283
0.5167733360574436
0.8349894023810893
0.547073730057396
1.438831080059731
1.086747638179078
0.7704411208001828
2.839920382326326
0.8885936114824443
0.7877218449974266
0.8285265655772192
0.8619701182051066
1.1078369630053633
0.7894655957859568
0.776765824110522
0.7326115699685484
1.0477864476345933
1.3134530904080808
1.2809430610537877
0.8687883353729142
1.6003277303027457
4.221708863131674
0.9269224656219975
0.9211125898029293
0.9466663403024933
0.7627707955471869
0.6881364822105833
1.1868503204752523
0.6771249629638573
0.7451376305087647
0.9477751614651821
1.1305783366813982
1.1997969851423416
0.8108734749102402
0.8999463115297551
1.041815078805096
4.506168863281409
5.809714254174236
2.346914844922477
0.8845156843307727
0.9004892299121321
0.7795455531167224
0.651578568484964
1.3828296497951011
1.3923470902639499
0.7514794628032032
0.8202582538000585
1.1937046396487763
0.8392856545794596
0.7243928646015556
1.0298799259815834
1.2632713245535483
1.0346172149667914
5.750547594508297
3.0414673518181385
0.8247069273020569
0.8419844188869972
0.8093205533518902
0.9478110383812663
0.6873924723366858
0.6165106538026465
0.7556482633706456
0.8264198803927535
0.7615323211873166
0.9399397088575837
0.7115672309336821
0.7534218777068517
0.7616371211867643
0.8866293320549924
1.2228237511125217
2.283095167546741
0.9228984584658456
0.9253081932001292
0.8379120766426518
0.8375594025781928
0.8858527742120194
0.4603766062560127
0.5967601743083705
0.8017707028101572
0.7136494635774815
0.6484385157683581
0.8065425355539332
0.7751774710784365
0.9393566447644986
0.6963483967028206
1.1862897393571639
1.0121741504925261
3.4178603083965755
0.8190922512328156
0.8509585564771355
0.7823591278155331
0.9122333322149857
0.9156613752202483
0.9089222900041916
0.44609133028105197
0.593205151150011
0.9141322206628112
0.688679044592227
0.7352618010123432
0.6767518833462526
0.8397835388581824
0.857762728314743
0.6568733679320736
0.888371295942178
1.182601803251546
3.0001653877752714
0.7046441956215824
0.6673296152075706
1.0630368954519744
0.8147580440782852
0.8018947989496571
0.906165521483337
0.9280816649945697
0.572501269198652
0.8637564528226884
0.7860117408963246
0.8580068189417064
0.9406841994102526
1.2399541923525028
0.7546980886333237
0.8454422578895913
0.7697968121580164
0.5930527916701149
0.8340389422423752
1.402798365678564
1.0069985816742997
0.8230464663189324
0.6917195076254079
0.7357856060208133
0.8018346526281785
0.9612974587246665
0.8747748158600352
1.1248356170611957
0.7473074370313028
0.7079849077487596
0.8664807616668962
0.789934668594575
0.8255432001655333
0.8930640652944066
1.0961924855818521
0.9110299483406912
0.8206873156213774
1.1053888774477907
0.8674961881892885
0.6925496854526134
0.9740801605435849
0.8840540131658272
0.8447253762765338
0.8388524678004852
0.8299675524300155
0.8509523143908877
0.8202457582327407
0.8200787556814385
0.857867226440985
1.0525497940597424
0.836619119411792
1.0064025053241028
0.6073370649477662
0.8374818797221427
0.7928304611085699
0.6600359296847688
0.7349097785429001
0.78981510153695
0.9912986678432313
1.0028661459557935
0.8656685444857883
0.6773826507583387
1.972934786026884
2.463230164593409
0.745414337704862
1.1599538770401083
0.7776376932734458
0.8554843437496225
0.786706958715024
0.9231127424357288
0.9022366190619563
1.2697504220635876
0.7380299877978671
0.820551220717913
1.2071311262503157
1.0486176127504026
0.8378023736789512
0.8811451916036281
0.7837014173838583
0.9178426687597883
1.0300324121794764
0.7558824641448666
0.8319535931128125
0.9217172392426575
0.7941740741401879
0.5865707135733145
0.9603576709362602
1.740872236112796
2.1118146042191346
0.902834333570682
0.8380300302844417
0.8210553278689114
0.7919140451229646
0.8553154259467796
0.809341005577886
0.9325232158354922
0.8420963866119302
0.8223212467060513
1.3735458617795764
0.7830089344127231
1.1830247005648875
0.8921314256509727
0.864173093965715
0.7937880758836535
0.8354121746131244
0.7495057834177449
1.0146889680130613
0.9016304797033939
0.5458488352307519
0.6628013585162668
0.7644145457349977
0.8604480861705538
2.0164935093574856
0.9085212514425594
0.8954317252906537
0.7909981211504746
0.8748474790431223
0.7270127405333529
0.9022159603346154
1.0209403664521433
2.2012194317362206
1.1898523624801856
0.9569829832011089
1.048287884281792
1.077856430747464
1.143798489766319
1.2401158285024958
1.2813195185982307
0.9606911865413805
0.9026000810351402
0.6632907519399422
0.8757120695170586
0.7917548745094185
1.148515525613754
1.6959276835061907
0.8162994113627381
0.9549631817850383
0.7218199759309981
0.7822271022135452
0.8182127992615026
0.7318704407036997
1.0028713842290131
0.6557206652512367
1.0292647695471009
2.7784243988006487
1.761480449221137
1.760473764981495
0.9183308321947818
1.3618930506948759
1.2824733246094182
1.8207602426912364
1.4745075032687143
1.0327568067714759
0.9334662977390581
1.425897710390472
0.8037134125914664
0.9096366192127233
0.751985653912638
0.8136256199648235
2.7433247764245845
2.669471113103183
0.833478981286609
0.9443104910245911
0.7905278314255787
0.7950922174689982
0.8138453244134884
0.8213918656333007
0.7012231528169535
0.8748999452343
3.369691056961459
1.470259097013022
1.8642248738834124
2.3223543638077464
2.2155252920535324
3.7663061450871096
2.1177372863732145
2.210938301779277
2.4888474407436862
1.6288852259355246
0.8626541653677154
2.308331695245606
0.8977096396524628
0.9175323146795333
0.81200874847994
6.938373394456915
4.424089208374445
0.8190877166620821
3.5759344695049364
0.87409038036607
0.9888897556091676
0.8156157224480414
0.7710795742965427
0.8579297668858695
1.0767365189865856
0.8013065419099678
0.9027620900833464
2.5750614399328686
2.268528988085171
3.5988048904292462
5.968359515725104
2.398030521638073
1.5928394024289567
0.8662863379296989
6.088148633034813
0.7452870392365629
0.8164151928277745
0.8058556429380885
6.873976164417913
0.9459703904822212
0.9108324286541305
0.7915306458566009
0.7917646666866285
0.8242285154070342
0.9032134389672282
0.9728636819923966
0.65353732223067
0.8349852155436036
0.9264008230245779
2.9322372468333833
4.722140363556248
3.0579542906910326
0.7909530494401822
5.324768621692401
0.7974824016749568
0.8174508252402183
0.7607924036200056
0.766519221562272
0.7067824675431359
0.7225851803289923
0.8041735927683945
0.7863255967109261
0.7793838753410789
0.7128779805787985
0.9890604327879088
0.7498287089910343
1.3822188534068531
1.4622869407484596
1.0055379290430417
3.6052233385548256
0.8127252059993025
0.8465770734747609
0.8134641027750162
1.0371551674620647
0.9063321950641396
0.7177833185435694
0.8729427974571868
0.8082573731117697
0.7893594809149936
0.8686470398543805
0.8208601849541236
1.019885343201725
1.5203422035305705
0.7944928119749399
1.9419667578191064
1.908711382538437
1.1325891668393226
0.9010627301117698
0.967363254500126
0.8696249492981063
1.034071274048057
0.9520092428990778
0.8258186383715486
0.8214416099247259
1.0541032245457354
0.7721897652584669
0.7307354453656298
0.8266622073340122
1.0471117474735696
0.7909444146436216
2.0316873452960547
1.10610833857451
0.9505012161485429
1.1262899242298903
0.6459139478592034
0.894739528900656
20.82689268276563
0.9491000932667368
0.7081058730209344
0.8304672422005343
0.78380109223944
0.9465607953315264
1.0024273025189276
0.8929497179114423
0.8956450029848543
1.2079131916823331
0.2855761702581
2.4212213197173034
1.6814281308259045
0.6479705011575844
1.1771152323936274
1.0819281551848137
0.8199496417740373
0.28835907102033964
2.573607142705843
0.7437118355539913
0.8442740658699737
0.7817305835726794
0.7966984628792478
0.8570173180526518
0.8529073321580362
0.864368871535577
0.7428398939664131
0.5005148957851631
0.25995691500660667
3.2777537413036377
2.803542197500019
0.8224578593492122
1.7542329812882813
3.0270808986594795
1.0287727390245436
0.8070737605665206
0.4384167555996938
2.150969085771795
4.856978923441136
0.7785802127195857
0.6519714022382641
0.8355199435250115
0.8161374003316559
0.8907456563862935
0.9289194366817548
0.9608667838323302
0.82052224113929
0.5393707956615378
0.42956292283078595
0.9187653915650329
2.539165375667565
4.534788147325058
1.0023994991328435
0.7959679634050192
0.6589711726557156
1.1462839563819884
2.0717636470386944
0.7204390151181048
0.7799925882182706
0.6820820906352848
1.023177233477671
0.7612818331709773
0.8040952505218487
0.9587053516886512
0.8682010138796663
0.7969279660854288
0.9745250096041637
0.795221174387584
0.36271320701222065
0.45465062567633313
1.3942806484740424
0.886214316285708
2.302372662737099
0.8007219004107856
0.8684217888668714
0.8723614033980466
1.16804252902341
3.084771526220054
1.092938402768513
0.7133065334511023
1.1099682363073105
0.7072260150361825
0.7935833403908288
0.836203351175155
0.8211180347721071
0.9719788539179961
0.6145567915825587
0.24360062482702455
0.48596044824189233
1.105688183934163
1.2269200920371137
0.8283715829486255
0.9639081454405738
0.9086230902962517
1.6620780133621893
0.7655583119843637
0.8218510940280275
0.730195673987931
0.7605120342800381
0.8266035834431257
0.844259864261708
0.9658393659169824
0.6862625448541649
1.1729142447032734
0.4727485384031974
0.22739528150966545
0.33763060601783923
0.9382099638680362
0.954118905129215
1.46229869386616
0.9037029171941793
1.8003752159104394
1.2371503849415577
0.8610453453100474
0.9207181924932802
1.89533618158394
0.9465579114135495
0.743559412618421
0.7685880738345011
0.806787478681275
0.8333499545342732
0.6459555405212102
1.056455961506001
0.4840428947459384
0.2695073661020742
0.26634715640942486
0.43342199885104193
1.0316435334634582
1.144747102344155
0.9196270691203969
4.005125878974304
0.9948248179548633
0.8274725118568398
0.9841744477917294
1.616828882842733
2.936724916614021
0.8117284548762788
0.8083786982606845
0.7706878780680751
0.8201501000377899
0.7317386144643561
0.9180254132759034
0.8345914626333077
0.15203419136580112
0.30165944004130885
0.4075934925692986
0.2844060894134038
1.3559616667912766
1.6500450908335165
1.4021286743328298
1.103437745647077
0.6827176504644848
1.0302821095766541
1.5459728210473511
2.0136420062526184
0.7655535493626326
0.8187410744015451
0.8034884680595656
0.8380240457434484
0.8498878140333267
0.8273745028476869
0.9536498963724603
0.8468887371127566
0.8508653562497321
0.4314186558080096
0.6399679200951911
0.6366821870113708
1.344536603181888
1.4877716000822458
1.7017986565081857
2.468449880061246
2.9215494917030154
0.809262130464327
0.7746124583731603
0.843638167456623
1.0293542113517222
0.7653635234849693
0.8828208918317377
0.8710823293542831
1.6068488564732266
1.0402894463439942
0.7886430811994327
0.5295193637648252
2.487633778098234
2.147785134866133
3.551737440359253
6.151222604038115
0.7940669066591104
0.8797025066724153
0.7987437622201955
0.7967849388646241
0.8033318266633833
0.6982980662786553
0.818101417976749
0.8627871539677222
1.7190671740354397
1.1522511397951882
0.8423586481804445
0.41394869986976346
3.160118188407852
5.240262462402998
0.7848849346786536
0.8014887145769318
0.8515742344983127
1.0110302843246106
1.0277210257807534
0.7679276894308044
0.9247787765200338
1.0075399630684296
1.439782711304515
1.2918858379954403
0.655050787152212
0.8357683618478855
0.7988501972998104
0.8550570216471924
0.8650144460632564
0.5299793291358802
1.039301690387588
0.8632608586622753
0.9105101685101169
1.0374058540050781
1.5139843411319263
1.2656554279994165
0.7954185079786473
0.6644096148951583
1.688335527808358
0.8907841742786424
0.9127005175960514
0.9190810865603819
0.5807161554479991
1.3640263087631506
1.0633577297305858
1.1899082949976625
1.8065908817742984
0.869380983579416
1.2642034902361239
0.9038221800113062
1.0145740064251985
0.6317607423552064
1.2765265743637983
2.8788937777946213
3.59598814862559
0.8741789783168771
0.848337937394846
0.7970290485024789
0.7419873585839484
0.8062378688538643
0.8843475777465278
0.8820289232719927
1.0800558398024382
1.5066787574151976
0.932869021332548
0.9000061934086443
1.5468209782101
0.8488271013764561
0.8954418350482665
1.083050387837408
0.8963015295423474
0.9127165840335804
3.301456257169483
1.3987311318312374
0.8057659262165535
0.8818793267359945
0.9220013880136875
1.5686076014421482
0.931115067722276
1.0287466749284013
0.9263331591835892
0.9419710168492872
1.1183599842675267
0.946561082691002
1.929829783341934
0.8237234171417533
0.7182172168288082
1.0504884576261044
2.039566590610829
0.9954670557417604
1.0350006976174915
0.8146934702652686
0.8858141168932048
0.8779447711132533
0.9780718454580418
1.8325804535634007
0.862149127489241
0.8118331494322919
2.640952286176915
0.9397613327769591
0.8130886423835757
1.0077183123379443
1.030355767370557
0.9268485283047286
0.8778100894961386
8.981620038127419
2.02303209551337
0.7963835434497515
2.5615286056761164
2.0775840750064765
0.8683494829856704
0.9863567559959326
0.7193876693808902
1.0569645944600512
0.9327544674800786
3.7878964582803234
0.9778604326680012
1.2844762478064078
2.171659847125455
0.8633186368766844
0.9835653477156536
0.9368604380638639
1.128617569143804
0.8087088440609628
4.555387322313644
1.5910387827649868
0.8928235988299397
0.7497055676438182
1.1353574103110475
0.9378860999470306
1.0216741615841352
0.9514474889309384
1.0027439283404826
3.040154948761553
4.28184124237396
0.4493900378725805
1.2071756346295892
0.9894445868154329
1.2424419667534643
1.0048734211765844
0.948458933947625
1.03293632590342
0.791109753712787
0.9034505675294267
6.191439607176713
2.116311913152797
0.44722468664619397
0.8319419152055605
1.3412473948366248
0.5944547264686262
0.9532330576785314
0.8769695794469793
0.7665528989241246
0.894569442800511
0.5243985996950526
2.347829443833105
1.3906527955808856
1.1162604854676628
1.1287169047413117
0.7092493255273825
0.9978080542167974
0.8844047733081405
0.9504429573961938
1.0178529100083247
0.5046769758662363
1.226533713660591
2.50414305792557
0.9465030513905788
1.387089758029868
0.6713138004060628
0.6019126283520696
1.0077237173514448
0.7230003484563726
0.9078444522521901
0.9381818674708007
0.6332659521452275
0.7905708311104965
0.9666140636383765
0.9781776124358809
0.8610734596087342
0.982829254088282
0.8384754986849718
0.8129625538981351
0.8703214942076265
0.5518316063772549
1.4268772915460406
1.9888613496540468
1.2603284086960562
0.5787766133230559
1.1351470296113964
0.9112342319618536
0.8197222045144403
0.9536385820616371
6.318189016483765
0.5357061634702039
1.1659401579812285
3.8931858640014507
0.6714485206913625
0.5404404421107422
1.2636373050250933
0.7374985646306875
0.9535508537095507
1.0708122384546734
9.379422167544348
0.5680022474771386
3.7838257384316902
5.882827139997408
1.2520759672676323
0.8948656990476528
0.9157003473048898
0.9332163975851939
0.8069519563426304
0.9701620647611156
0.6554376715478045
8.789853784853214
0.761811912544147
1.442585896102666
0.9617103117629529
0.6234384078606886
0.8958839624950591
0.8477287765141315
0.6836162072731948
1.019464627283439
0.7178028641676076
2.7332448864742287
0.6572478188101488
1.0438801843790726
1.1453848859342268
0.829295351921786
0.8336942589978457
0.9142414989429011
0.8279799806875702
2.292216985169676
7.383581691809025
0.9176205639575702
0.8719624630804869
0.9767460273508196
0.8223243215511231
0.7771282844441048
0.6458643862982448
0.9945889628317792
1.3847034692234048
3.7219262744957478
2.8491226272855377
1.1591853432032908
0.7825170534835977
0.8977066493209808
0.6611811001929209
0.7110881857181367
1.6404849692255963
1.2455454330932552
0.5717674570702854
1.3205394796894439
1.5883274275916826
1.1839473781276644
1.1221686122644807
1.3028567236532473
0.9337190229089735
1.2241244258428154
1.803274804883125
0.8020534576424472
0.3249397550577963
0.6291217705259224
0.6858771140169401
0.9601161806321142
0.824320117644798
0.953521196731531
1.1447036502380652
0.6281424664513725
0.6814865091932907
0.6283145032647538
0.48604612771225936
0.41449122978860015
0.6579852753626998
0.962247956429538
1.0255974902703306
1.3399904906685316
0.5776747030771017
0.4765524767447426
0.6947025650685653
1.6348713592987543
1.0169404822440964
0.552053481347134
1.1245315990900862
0.7666452332924155
0.47097306328090016
0.4645998247936689
0.5344217149080098
1.9674478213765076
0.4429153259571087
0.7085237811492737
1.2615891121909053
0.9072904388490407
1.4238662245420222
0.8222244660013512
1.4898873137592945
0.9461050992240476
0.43846920701633213
0.6960535997148501
0.5728241624179988
1.1039307067422321
1.9750735784203133
1.0645682038296818
1.5060468725186618
1.1270714350938433
0.7045822678871112
0.6664217327918701
2.4818031767847164
1.0058151775417756
0.4850188895733752
0.9557460241268929
0.8842084722631819
0.9210434036988228
1.1601490934800536
1.0507044779492547
1.0796426299313961
1.080547645098628
0.49935555718760666
0.5031147633791336
0.5997112920197496
1.2162860813622287
1.0476709139406422
0.3394814875373253
0.9117859169740452
0.6817823248578747
1.5266321535284197
0.9274173022515807
0.715436497460499
0.7837821118423917
0.8516059216980293
0.8920995632026915
1.1457313437525787
0.9880775105280846
0.6251969035911933
0.8795068190104496
0.9821624317591674
0.8714604694060352
0.6442049008686674
0.6915272869382614
0.6721176316105185
0.771561960776346
0.8763898095156547
0.8841247704338536
0.6713525485363095
0.8225516068921969
0.9068690808751576
0.8897123584124048
0.913273323808861
0.8950576751718197
0.9164247927980872
0.8315408531859018
0.8387522567416444
0.732547192885644
1.0109364814052701
0.6910764387143526
0.5251058822174901
1.5800872328919058
0.5142484709271272
1.1162518145168059
0.8687857597983567
0.9403228755304484
0.8731159129771839
0.8534534821087904
0.8382449533254493
0.8773687308038004
0.7986115577622697
0.9590271351658192
0.8689401640331763
0.8576393878406442
0.8680857568141598
0.9260688155566085
0.8516632500085907
0.7372095281725334
0.6310687249152002
0.7704764122615811
0.8643782963976927
1.0049709891642973
0.8809828542969472
0.8863443033935569
0.7945288688470399
0.8348519568409171
1.0678935357774866
0.9011852438455402
0.8456153829027434
0.7034303520883635
0.8368975238128545
0.7896343850577078
0.8132517236552655
1.4849333015003117
0.6117998424234204
0.6340726786171008
1.2992285700885502
0.8551242704598413
0.8621478527310651
0.8439648539232021
0.9921898956713213
0.9338428480853601
1.2921132143196374
1.112084825641591
0.8358494790066477
0.6123755063597396
1.0575381704096345
0.7866719530176494
0.7241442290702726
1.415270837656917
0.6151232264293793
0.4985343172723146
0.58300149447486
0.7859503529907262
0.8116063520480641
0.6720473914364234
0.8617628034769629
0.8953252836114992
0.991486882714553
0.8917327100123912
0.8421595433333544
0.9004160907002291
0.9495120412091298
0.8026408706648176
0.5735574995836472
0.6543608727809662
0.665102853940219
0.6905307075767846
1.3023610312916665
0.8461638099862747
0.7937952465598112
1.6102727952860723
0.45756777657350794
0.8996251534031265
0.7631353915322745
0.7520371973509961
0.504784468042269
0.8717288765099358
0.8858355189181002
0.8296874632602523
0.8217453248124162
0.8469985805458543
0.8953251857414347
1.0161621086564396
0.6721667649050572
1.0528871272484495
0.703182710981818
0.7271930405709643
1.0520238433859717
1.5644245861914199
0.8426349320900336
1.1487723190783363
0.8403265382289518
0.8133830597159947
0.8608123880813396
0.6473863854429255
0.8518861119640646
0.9320495005667147
0.7753456825477462
1.0122628587849154
0.9084266227465573
0.788899295775493
0.7347346596610526
0.8817889624992833
0.7814869753162695
0.6647786919695301
1.134376724206792
1.1455742869948473
1.1107378056909447
0.981114513907775
0.4510101011225131
1.3494609763365835
0.3260665030205503
0.919993528166
0.8100622994024943
0.39164399350095286
0.8209717038556363
0.6870562932055364
0.8236922804856658
0.87565087078692
0.8583058105763832
0.834481849472204
0.8744111927096849
0.8061627097555214
0.7289183626770839
0.8913030295417549
0.9106273343027724
0.6907246976701947
1.0421680929979986
0.7547547454855004
0.8628345656321157
4.544172147031719
0.8776220011633994
1.0871305600532528
1.0592843793278592
0.9176139554821455
0.41859294979288436
0.8050113285122054
0.8437285736411886
0.8542069973720134
0.7840197689798779
0.84813669701743
0.8724662753725142
0.803144754247164
0.8462177721633343
0.755792454835929
0.8651561871110217
0.7218636210506427
0.8891562209604467
0.7217320397301065
0.7073860119120372
0.8674518736773608
0.8569667786269917
1.0882034831370295
3.313299893399556
0.9265478186602615
0.615497312203886
0.6363936282094924
0.6890901981994769
0.8532362059387245
0.9194793966480562
0.6533205502245906
0.7370363182094897
0.916648999927121
0.8212417208323792
0.8761089684475033
0.8457919529381442
0.8128899235889124
0.8392128164469864
0.9041176053411157
0.8261114896616751
0.9395642177818962
0.7369604893112289
0.8403983373848561
0.8637328900102816
1.043066079810977
0.8403107082462042
1.5373072162212995
0.800459572513586
1.035712073872333
0.6385845053496394
0.6826542759911751
0.8607579300996787
0.8938805971805893
0.5895148997681244
0.686873762474426
0.8437028267813693
0.8273822422923562
0.8079032907255563
0.7079856437534907
0.8765344044330683
0.8218162313817495
0.8540977586776581
0.8409033611362601
0.8950459848363537
0.8022702157889614
0.8504604370137494
0.866680606471977
0.8716183527835222
0.7765848030314692
0.8915701890700338
2.2041517966977437
1.1760106959243457
1.412651495797153
0.4767549798171502
0.47988591499267175
0.8536151797255357
0.875915303193903
0.7367271133153194
0.8574499294918513
0.8272431945221048
0.8597449160013055
0.8078645049624013
0.8363072195200754
0.8343811074764077
0.854178968130459
0.8173406719729023
0.8582004203658556
0.8206248514171829
0.9071686632662949
0.824228459982203
0.8120188222010515
1.8851018651265918
0.8941856653495414
0.6413334107133783
0.3328709759757399
0.8219855609349227
0.8809979544508065
0.5028707448801966
0.7476614837020632
0.8862103397991296
0.7980727918996284
1.023556983674519
0.7791787720794229
0.8305557636945639
0.7939513207099157
0.847254840346821
0.9250329531389229
0.8235694819176758
0.8407551612703051
0.8623991884732586
0.8876429398114526
1.2181952901186976
0.6050396603487236
0.3040759096833024
0.2903718839215452
0.14005427303907242
0.923510289227272
0.48474006135939773
0.760210239584288
0.9439554682417622
0.8301279540007334
1.1557371306654918
0.8524354080980369
0.8894337842290712
0.8317529462358314
0.8990656845097612
0.8686290264374974
0.8536859100719687
0.6969085839257824
0.7411505041130005
0.9330970998891064
0.7548333921868805
0.8186584427095281
1.6807208588168427
3.1889093703906464
0.37575491452399334
0.49286577585179664
0.43809245525844664
0.6757728247120421
0.8671379437462052
0.8672220267897113
0.9532659549043105
0.7646792756498849
0.7690479902907924
0.8425109604405698
0.8173434039732533
0.6003474767664847
0.806586657388424
0.8514077330302788
0.9065135082912747
0.7767717036090677
0.758096201082675
0.824994258620546
0.6121115842958365
0.9744863785746259
0.9422340323834176
2.726816992345797
0.1994283125591625
0.8848592169728271
0.7760251627885824
0.647774594885686
0.9484906252629299
1.2571896154001547
0.46510524304945583
0.8329389916292882
0.772228935889099
0.9096063508533756
0.7847001500158687
0.8271204113081243
0.6751405926704558
0.7791055425321599
0.8099157644042384
0.9511463995026239
0.9052668285009122
0.8445880072411237
0.9759008270736198
3.193452021302991
2.0420922635973144
0.15898836186070991
0.6613421836809855
0.8359035919979042
0.7605270743499046
1.0229142128343263
1.8234089133351212
0.6450838094332804
0.8103525711529075
0.8617154885065752
0.8126101162252128
0.8417813867036373
0.7802570000590155
0.8547244984022614
0.7862895537845527
0.8888047621822932
0.7003947935981951
0.8326239324273468
0.7027413177646751
1.7704357102423787
2.1923049703555537
0.7696836038536712
0.7999500097073231
0.6858310896261669
1.3427949212103727
1.441583464059101
0.7068348508930751
0.87251550362725
0.8544269958481677
0.7950369823450526
0.834006974577817
0.725576632859514
0.9211119050938242
0.7982865045870031
0.6342764569795245
0.7231977144333789
0.6387580526738884
1.0209941923230723
0.9413652441359004
1.2560911465796019
1.6522311275663475
0.10836558578902186
0.8197003598587791
1.4258720020487774
0.8884110970072285
1.9711854490194083
0.24360197016239246
0.8765949264064142
0.884759715869963
0.7734551140354319
0.8612007589889106
0.8312055345577708
0.6589533893786027
0.8683461894520474
0.8480983309327682
0.8256741925925626
0.7040311439364755
0.661462207253013
1.0736890004819257
1.029407986189889
2.0803972663737906
0.8392138865515449
0.792413985581408
1.9217812448845526
0.8014527279683774
0.2211341468746349
0.8615661740355177
0.6802769623279419
0.8980331823753552
0.8450469135907077
0.8398465042790306
0.8459456282020963
0.7537981552683005
0.7169637198530185
0.7239201108647704
0.7985960213098809
0.8524675932828862
0.7495866132413754
1.1990193325009466
1.335479968648913
2.385889336278651
0.6992703012288431
0.7870554039794307
1.6041695055264373
0.8882844744180484
0.8674169148287565
0.7752874364229344
0.9092449239838291
0.7923815910525083
0.7445412038596653
0.7820324265517595
0.808494629123073
0.8115566759599728
1.0639130034549564
0.8758049023034694
1.229653704427244
1.9124611557889226
2.2251600012802677
0.8116720750290316
0.7879202582615001
0.8948419970681384
0.8583747565901476
0.7337047915977873
0.8177597943177584
0.8217543207346205
0.8314274892551364
0.8281826546853225
0.8348142085980403
0.7221995089468465
0.7134495616753224
1.0546565425626337
0.9133453244235445
0.9667418116099005
1.078512982191624
1.7348716834150542
2.2506823504026987
0.7682450155687411
1.9738814731731276
0.7562874333764602
0.8648123716789636
0.7663122946607308
0.7205734813274247
0.8853332538691973
0.7592190950234033
0.9009359499751991
0.9994594136445292
0.892002119050659
0.7316127227249566
0.8078241123007244
0.8671260739648862
0.8811512178341997
0.8786156098103056
0.8248457016158521
0.9565786531091612
2.288874649843199
1.7138692839821066
0.8189511484022342
0.7805972230897285
0.9364413666181989
1.8788649827605703
1.087359164631547
0.8081558261072047
3.0703735108293446
0.681272677119161
0.7528087961237195
2.3393241002794203
0.7747344216680878
0.8060375153322779
2.4001333093623947
0.9677092284677107
0.7605099632547508
2.2814679957783204
1.1354101340759806
0.8675012111496234
1.6142244896745965
1.2982992647274179
0.869533877155596
0.7936289655249834
0.6387657184395067
0.791193690311809
0.711227604681435
0.8821801735687032
0.6528477759859878
0.7941887086776561
0.7786863240381445
0.7393508723554819
0.6706203156742914
0.8409719321614151
0.7763431585556054
0.7822202774177105
0.7694549865271645
0.7855621298127827
0.7706926431644957
0.7778778191830434
0.7499268925994544
0.7721053998788209
0.8174540457045872
1.058589228220481
0.779149603748948
0.7828482430642442
0.8909216080774245
0.8129207198881852
0.7831774675485712
0.7733451157078188
0.7543550003447519
0.8407668383230995
0.9173357099286653
0.770225882791157
0.7858242666305456
0.7850516463355975
0.7640544099221628
0.7876349002928338
0.7806458898097075
0.6799331159040031
0.8727093834702866
0.8582557698745643
0.7417751723026683
0.8595326242138256
0.7997731994445654
0.8938790830964979
0.8050898509295886
1.0814634015468296
0.8898748755397304
0.7844774949879325
0.7993337228828464
0.7855479524975735
0.7895996571398568
0.7134626628241001
0.7580160390161585
0.7438153478484745
0.7816208645185042
0.7837903905165441
0.7920708117496075
0.7884800697674557
0.7857639237146551
0.8179378819793095
0.7349633967413418
0.7809051696184391
0.814337543034163
0.8113738885111215
0.7863620805484116
0.7812722677534959
0.8076355842956497
0.7204483141780484
0.7396968571485318
0.748496937698462
0.7446881523561094
0.7762202896755109
0.700882521685978
0.7643541179494945
0.7052511735611854
0.7579191638471414
0.9317983409439545
0.7703706666206324
0.9174405315432815
0.7484263182532586
0.8715300531963394
0.8596433278507533
0.763481226744729
0.7633965738814634
0.794963256434766
0.8024317801029223
0.9162877735588957
0.8215690712256587
0.9943503337312438
0.7090668511578362
0.8592991362125978
0.7800436877892811
0.7411125327928417
0.7639774478990691
0.8568787376012712
0.7552986833110656
0.7352559714843294
0.7939180070866448
1.0554021860878842
0.7961124057311187
1.0628718791198652
0.9004857009058544
0.8984539187579171
0.751748514415149
0.787830832428195
0.7386252853393623
0.7939839891025767
0.7020423563925259
0.818092548968133
0.7706643569771973
0.8597496362961253
0.8381503437139134
0.6945217026161072
0.7804769857642946
0.7672735424106617
0.7763396653586562
0.8085036878601135
0.9079619195146499
0.8355370718290029
0.7247177979067045
0.7060160601106309
0.8845295223223864
0.9266944842446493
0.7969183185779327
1.1606016677163136
0.9317934171105002
0.9390309242963352
0.7672899481512959
0.8422274659329387
0.7664990315262368
0.7670885717151001
0.7862617810887801
0.7047303438579644
0.7336319509639336
1.3458712266353718
0.9896683605344329
0.8228676591034499
0.7549325105840858
0.7871120091654168
0.8073999502632061
0.7715026473771953
0.7784543146775923
0.8238086465974022
0.8663658802729245
0.7716139526972823
0.8542256320106344
0.9562579886489976
0.6610929384177721
0.8611805380379012
0.8613275011432159
1.159664291718339
0.9031351611180511
0.8396814538348417
0.8181605060094727
0.7055882359127389
0.7539118174610979
0.7772705777750573
0.7260953047029608
0.6023572088769372
1.2822526469299789
0.8978311206992218
0.7547445918670938
0.782555021589182
0.7012344404442817
0.778449503952791
0.7663440977456398
0.7733406211781222
0.7303854111963448
0.7589359032457165
0.789191454413414
0.785689023869469
0.9351063743680575
0.8884066582106916
0.5689426231927234
0.7301750583864286
1.0196312471758011
0.9027774000467295
0.9828251967138812
0.9647688960065643
0.6980392293542605
0.6895734121036474
0.7785528623256319
0.6650218304531766
0.7721514808954208
0.7715940447526736
0.7489809698972577
0.6909388383679684
0.6015168866833343
0.46502129970677564
0.7284240753797302
0.991458618206554
0.7993047165193842
0.7758377421626212
0.783201374730409
0.7883481005765084
0.816710095702679
0.7221828396511634
0.8443549308963493
0.7194808966623205
0.821635780086355
0.9003221162961766
0.8524357565882719
0.531345728668126
0.7042693084678321
0.8416615451388096
0.6962226116434578
0.9821753609192666
0.9516766568838404
0.7648192047211589
0.5933086294810135
0.33714323078182346
0.8609902523591788
0.7340912563035422
0.8081728212090271
0.7745512939311404
0.7826412693666586
0.6989740098833005
0.22166989922974384
0.5838657693612151
0.6414159368419334
0.2751665461403336
0.9444340053036379
0.9452800104349369
0.8581669942617892
0.7588917666510965
0.725228715917205
0.6971433594077024
0.7080944129610761
0.7832995896141762
0.9698177961930201
0.6854286021780833
0.7889285923829902
1.0169323819801683
0.7199558191196539
0.6739193858496935
0.6205358391412829
0.5919790809571673
0.8422533276669414
0.7389010633434476
1.0672970127920416
0.9546285508173034
0.8265219867759382
0.18676783808237196
0.23828980220443916
0.44194073637726367
0.5089263528625765
0.7225872238608444
0.7936550610585599
0.7619960486167179
0.7723842437199733
0.7997816858013781
0.7757100154179626
0.4684938708409355
1.0677817856755398
0.7782656303022453
0.8651534986882247
0.7773106758364573
0.8467377545030889
0.8061105244883381
0.6823045096245101
0.9559344896633358
0.8258891643174587
0.876082568344138
1.1328909792137145
0.8551114861256377
0.4541625755378308
0.5222204202852583
0.28005224498320713
0.9956125189573611
0.7361119429595346
0.7992584091556807
0.9864481247719634
1.2462687185978567
0.15454967700869895
0.23919187634791036
0.5833638781981687
0.5930938037228239
0.7831218483960286
0.8221654424384185
0.8504794463410854
0.7522343140874276
4.42699662841173
0.6582840406970365
1.3976454019926048
1.3917492070277364
0.3143776518005545
0.448733657241624
1.7776928846228923
0.8244965842180044
0.7812313564264659
0.8488597458358047
0.8538235747040214
0.9382197449969364
0.9068315833931347
0.909185651015737
0.9458053538524631
0.8668271384334179
0.9203367292434208
0.7061768819447611
0.830496673461768
0.4401390851282107
0.8780956526608337
0.7615856208458741
1.0703975732693645
0.6630950333061292
0.2143940540340786
0.352834522840659
0.6384568467713363
0.7934019582160392
0.6903538657754227
0.8963402277441659
0.7667934676358431
0.870241338050706
0.8857813021915538
0.9352896225194216
3.7832460098042406
0.9954042670070655
1.3421989701569959
0.5396092877027403
0.8407208385801658
1.5163245217116073
0.8996992066026195
0.7691252439469468
0.8493414297275463
0.7998159912881152
0.9102000080417613
0.9174734441752845
0.9156531361417501
1.227817816311833
0.9524044556308666
0.7051236095764226
1.0241215753126023
0.9641939557941769
0.7829782371132367
0.2926809600481388
0.758422876870449
0.8851583078511625
0.9751884429320722
1.0209104063782528
0.369738239237056
0.4800142823921128
0.7337802978075295
0.5769930566275921
0.7068327987825092
0.7543763929261407
0.7596185405671652
0.8883233549117487
0.8692493484986614
1.2842307769247525
0.8336829543939641
2.923915927043552
0.8178142263705065
0.4115913671750838
0.6634861907732954
2.2673195863036035
0.8309815092949853
1.2249587822827095
0.8050445943774471
0.7940171914117552
0.9162073314218049
0.9045866534083987
0.907412975630648
1.0499169264701973
0.9045616960311241
0.9796735529670604
0.3688797425120003
0.27854552992640436
0.5210147193255161
0.839434929936627
1.0237417394324868
0.8028344061193072
0.7051405186738401
0.7027728785029821
1.0201722878811033
0.33841728658417763
0.6836582325723717
0.717798447420455
0.8773137670362751
0.8859618583333907
0.9586760062236748
0.7309333735982071
1.1031289704665976
1.6118676291823695
0.7028171084142616
3.8503199492254794
0.2787252710772771
0.9820762539280318
2.0344797833960424
1.922451418913806
0.8294418579635575
1.6759245706973511
0.8245766016566312
0.8240807264323458
0.9079874521847515
0.9031066434070808
0.9142145648935267
0.900569741152475
1.0786477564461527
0.7106755092407544
1.03683587163009
0.13182798966406442
0.48026375278031513
0.9648872236051756
0.42393115276064725
0.9291396440680163
0.9078355556258818
0.7429003483792458
0.7612485269268119
0.7791569154743937
0.3061845676883686
0.332732697077268
0.6790840524201684
0.8027645915593586
0.9111380804919756
0.8984191898331608
1.4029664428553776
0.8642819909008836
0.900173451248727
1.1935842027396306
1.0911551774216484
0.8807925360033148
3.1790212392575845
1.014102877934702
2.0966317629335243
0.2837659548727634
0.6345667560319669
1.1540798633590703
1.597198630391889
2.720720631166341
0.8170406212979937
0.9355973174171369
0.9123097651414837
0.9180914458505163
0.8590154767262675
0.8564879021278181
0.5706170116478468
0.8397382344634048
0.6832263423703389
0.28730567499784454
0.15946306455996956
0.18819960986215437
0.11860846832644834
0.9945621252093761
0.8411127021164098
0.833074641738371
1.0489312354820604
2.061841922439184
0.7992269078988221
0.9423393924127652
2.646879313629819
0.5672732947497692
0.5313968036303949
0.5059539031877451
1.1261407647187947
0.7841400910364779
3.6399136647449906
0.8733342246817726
0.662213078991921
0.702966083129116
0.8431975217270862
0.5990249464686914
1.6952376772895041
0.8872806317334292
0.392838378509246
0.9314768731551863
0.9929142255296614
3.847496635566063
0.8430481339601094
0.745450286954368
0.9195000913780649
0.9036687692353146
0.7953366355550194
0.7715074920976448
1.7037773649257117
0.6406527175338287
0.853132717760736
0.6391764752974822
0.18070440346049296
0.08273863169230711
0.10039558042460554
1.0443208247901996
0.9715106036649812
0.6703369975454756
1.1142624709191407
0.9194495266870766
1.0101095557618478
0.9478551695542458
1.3247234955215494
0.16674665132547292
0.1442606139505563
0.5728513734552831
0.48326714132591064
0.6391529431947127
1.2617526434404753
0.4422338976030342
2.077052860842038
0.7510211288302914
0.8042684880642464
0.6740098788533653
0.7353383737018601
0.8286566874581606
1.7932361317891865
0.6822571382126613
1.015229800238828
0.5032667982317875
0.5052325276003924
1.0205424730216406
0.9484261406481042
1.4792260063558753
0.8291804984119051
0.8223425701922983
0.7831025255684105
2.0753980915329726
0.9615395955706225
2.035989510600687
0.4897186194304918
0.520618964596292
0.7331969838848171
0.9708039181860847
0.8436110603641621
0.562550995716135
1.111681727781168
1.6686548269995856
0.9834629582297421
1.0027900432628853
1.3434489738635202
0.42128178842310604
0.5589190904288186
0.37364965844058834
0.8119102537253946
1.0372795081815656
0.9779790611089739
0.7763862997433109
0.7651448966841208
0.8930681326071543
1.305887654903813
0.6737095991941132
0.7664760416056945
0.7326609348379267
0.4919715297415517
0.94785864651694
1.041813053802877
1.9725848904518906
0.8059672309219053
0.9068525717290244
1.1879935435466953
1.0887974688429254
1.3615232720273196
0.16835256436755835
0.7118240932780899
0.6369260252657167
0.9529256568844034
0.7920919012968473
0.7966361484517805
1.3098891917580662
2.2334542973883535
0.9554035125319308
0.8653727328931496
0.9199829702129473
0.43893407339401413
0.5567874555504033
0.44987388039502596
1.0086296419409404
0.9482963841697727
0.7844857026114909
0.7091063473945294
0.7022049003762625
1.0035786194942844
1.2899815203359573
0.8784927689996787
0.9580719451470037
0.6235174533175081
0.8178282007634259
0.6184488077015212
1.030019191646918
1.0348010770416651
1.0698247792183735
1.1119839993376346
0.7755222736189837
0.7850343616824309
2.037916557245691
0.8402008880530603
0.28876589846095363
0.135452129865509
0.26430512581970145
0.5525389372537468
1.4396643927896318
0.8802440587932907
0.7313908801864845
0.5617767984581739
1.1265398793002053
1.0584957444477068
1.1227906263301144
0.708725517051243
0.8819962442188756
1.05592003771239
0.8668671726635508
0.9465124701231548
0.8730302872727792
0.8669228430389488
0.9738377932737793
1.0070043124338246
1.1716194838716139
1.018318635641019
0.9557497107910851
1.4344321356138665
0.689171916259106
0.9908480093168905
0.9519893071399577
0.8263748926788133
0.766858107951434
0.9571034308804148
1.0574388740658816
1.2363712964735651
0.8050477766636612
0.4467042603630427
0.2607891569727698
0.20456851799695283
0.16160546950813315
0.8133191224257986
1.1901972380430033
1.035885641812721
2.4286575515398723
0.9534767690378112
1.3566145470343567
0.9015071669180057
0.6940979915061534
0.9276638701664448
0.8338929299522619
0.8494165404684053
1.1576254361545852
0.6755608285408691
0.9674632767049959
0.9811284900022852
1.1378613894596956
0.7833209288240999
0.5841817004666883
1.3216809242900014
0.9663913744816959
0.5431928780010515
0.6105641550160157
0.7508195872785802
0.8136387977631498
0.8416499234851014
0.8786616318298982
0.4557879865177234
0.5323560689637138
0.6845073360609751
1.268249180468717
0.7769366925629431
0.7268508207569668
1.0677191974869964
0.47426518302879345
0.7996032043456137
1.925663516201512
0.9725878823224936
0.7261652307991331
0.882425698964628
0.7702757645046943
0.9133843913186603
0.7802949742418146
0.9331085622247989
0.8839381453626269
0.831475130604971
0.9260794338115265
0.7088796372696439
0.6694159454682241
0.9082652113293852
0.6827250342503495
0.7503739007433764
0.6212481449863513
0.7741446424711261
0.7183029776997908
0.16523453597899493
0.5547222144914041
1.1718656300380987
0.6416380957046456
0.9256882865908752
0.7775111698567255
0.5939821791687634
0.412784503204464
0.45595145974221396
2.3678054621608475
0.8974941419176062
0.8011282448977444
0.8521063942236661
0.8136520120074652
0.8412679069470282
0.9227193664685565
0.8430625942569018
0.9938494340410033
0.7176242245515432
0.5421929649304581
0.46404968206788566
0.6366970424295678
0.7316218022854711
0.7409941062497376
0.7446567478934155
0.7909864991986586
0.8291014246828874
0.7144530461444821
0.6424777280049132
0.24711464106345488
0.9232873145581736
0.6949079323700122
0.5589345354694905
0.8133340861143796
0.7593892174563199
0.3781212049795516
1.4264233132704502
0.8551474563886483
0.8575978528909084
0.8701140831277432
0.811236518216522
0.8194248162622295
0.9011204364857653
0.9160216241840292
0.8676920529965895
1.0122026620355546
0.8740062246534621
0.5138608731978647
0.4450634728736321
0.8175210210123856
0.7455190074109771
0.7745197623883896
0.7650663395082176
0.7866977757345776
0.7814179429179144
0.8125986672127649
0.9052669126400883
0.2700627819430247
0.8115025645520195
0.25114824432131483
0.3064826672183695
0.7254031314767094
0.815633518001179
0.6988082317641614
0.458775399053483
0.9197242545164753
0.7964223933700099
0.9633894488201556
0.8538874957701267
0.7993436433475414
0.9392266674091106
0.9190694686865134
0.8287862943430664
0.8639746187613756
0.7680151434434921
0.757558803077784
0.8208865522717624
0.7010267154000314
0.7601951814456693
0.7867178196718799
0.9287696331422312
0.8432128145761477
0.9285593559681968
0.65679074457999
2.4948498787328157
0.8416101730883238
0.8695215111712452
0.7831811325587799
0.853129181574291
0.9396969107962964
0.8463873305967026
0.8400537859012137
0.9989117355566507
0.7593193395965615
0.7172054461320424
0.7454563110469805
0.7523318517853554
0.9405928920812269
0.7016147283347471
0.7438024620723673
0.928226983704424
2.352506832471164
0.7471143558695508
0.8675551931393981
0.6185128870709242
0.37856639954397125
0.8143013582440481
0.8094594303921541
0.828033878368914
0.8807349075289144
0.9925591099935914
0.8003770194428043
0.9979504393264151
0.9155858222844132
0.6182670625562162
0.7805517302806195
0.6792310243278773
0.9018439207442197
0.9126403130806723
0.7618203357781819
0.8349949491884652
0.9964608295712636
1.69534153314646
1.0453632156746449
0.8621499027078752
0.5086800351977991
0.24066435680025672
0.89499616395444
0.7457090469656875
0.7684090990704234
0.9406555285905408
0.7856823055468344
0.8488264331342183
0.8487607858372985
0.8487616553290579
0.8368451001372847
0.7331712850948214
0.8873135553162552
0.7538178572728033
0.8970669231250923
1.487067371347087
0.9693420342823269
0.7023054472516422
0.7042530770953994
0.7332106924784051
0.7944621428155103
0.9836812485228371
0.8796017477638953
0.7602642175013481
0.7603195738941078
0.7776535923168606
0.7937837143818277
0.7695160164922537
0.7415012024368218
0.7165513424286695
1.2955020626748808
0.9622049123191034
0.9053320604179442
0.7477873059986152
0.21537242848500054
0.42487895344387255
0.18810369436876945
0.8026265302477389
0.8460723276255396
1.2881535346657247
0.7560152223427515
0.8130456646099591
0.7806571458858762
0.7587658331412563
0.7866871168464695
0.9070637961751089
0.7691782290626016
1.156154365897546
0.8243995862179514
0.43978822111522337
0.1906859916409922
0.8461643004474556
0.8330909856244706
0.7781787306244055
0.8067186227955667
0.7687238937959724
0.7721361989691522
0.7865034358699431
0.835042653606948
1.2942298919548858
0.7755124217048743
0.22239193455189107
0.18980017193575827
0.819608991755524
0.7724902951791872
0.7811140820751854
0.7800053260846568
0.741168095309033
0.7668281684294218
1.74207392189679
1.1534650301713167
0.4120772388538623
0.1922142378023171
0.7654385061796951
0.7447993667343906
0.7792956084059536
0.7791971362102997
0.7786554788062571
0.7647344688887205
0.781516612119134
1.4411378102253356
0.9242681958788969
0.21716158030215432
0.7755213298654675
0.8013190616094524
0.7779685390735527
0.7790186455386822
0.7756275759133399
1.6503141868327178
1.9642173368724962
0.3641070043250886
0.15770376470496858
0.7765254698307777
1.3926713726581645
1.0267280386502737
0.7762856426528139
0.7781418669265917
0.7822275635750121
0.7792843020600954
0.7770262226500633
1.1950036068493586
11.038845736048593
0.20213424558840992
0.6787315181297617
1.4151760817084904
0.4834686646042359
0.5457687059574795
0.8245374068598786
0.7861882624842594
0.782480644416236
0.7803387237623779
0.778596795112069
0.4901606300011892
0.9187704303975198
7.589247328117761
1.6793181176861596
0.5738790791082564
0.6282481540872638
0.4694176494607495
0.8082018094156029
0.73738679848891
0.781618492037811
0.7822185503105312
0.7788999021328226
0.51642270546565
1.6876906296273457
1.1252203865396786
3.8332039624788172
1.141854535390214
0.7103668068113798
0.6344086642286488
0.6659231865529999
0.7938139622967576
0.7085861721592688
0.7817364797285878
0.778287638469264
1.3125624352063776
0.5388379358918982
1.414959259630694
2.0111738220439217
2.914233366580924
1.4943135657195763
3.590456699260238
1.8799090449815294
1.0316010283489845
1.3859118513876052
0.9473241046528198
0.7473564015644938
0.777387395057853
0.8317375357033325
0.7752282322337842
1.2953153171476492
1.683735819079864
1.816912396653135
2.545759040856841
1.43438198174737
1.2568347291992386
1.439054089083913
1.8001253299327187
0.9841657070270817
1.2410219271790395
0.7781864027482361
1.2814889550498723
1.0374003101532185
0.9284264914714362
0.6752175644884533
1.163880141007994
1.2713789695125524
2.112903023829044
1.2303702364416245
0.5294771630744329
0.3140510445731294
1.970964715537046
0.4043990443689073
0.43283135240532006
1.032943268709502
1.0413062107312159
0.8397041627521432
1.0255319336824211
0.8608042221800293
1.0140396383683805
1.1513257263805432
1.22791111642431
1.567211458650105
1.120852660839211
0.9976541653907097
0.35039248145612106
0.4931043458360538
0.46135893293767183
1.1284972934964272
0.2842272052118775
0.3117114783867087
0.6549440276924817
0.8034377371163788
0.9379547372713469
1.4085409427041773
0.9820883681474356
1.291570156789305
0.9946912351887274
1.1184808222879756
1.0897299841424921
0.46742469069182263
0.9310862322049545
0.5379748366013933
0.4866838831187846
0.5568934746147864
0.4982451439142115
0.5371726897682648
0.7849776182807666
0.9413207946776286
0.8862218215524044
0.9406393567699651
1.1760799432703282
0.8084299909633834
1.1635903234141831
1.0462287008901134
0.9735802219427366
0.9361005437775135
0.7088410891342217
0.6455109120660335
0.5538675399276448
0.5381340648378583
0.7660509034762831
0.6529789136620343
0.40594226300785485
1.084065404227006
0.9405131025137747
0.9627158282924122
0.761306904295285
1.121924425246582
0.8328140532571542
0.9570250021014433
0.7625291619575977
0.633218450626972
0.7126390415482902
0.6671114820205363
0.7146793559378419
0.6372344405804046
0.4663707784532532
0.8081556146033751
0.8138479189671041
0.7498610411124369
0.7979932635311034
0.925800166873412
1.0395511561913455
0.6439272585693229
1.0042759391741996
0.5859446952564978
1.6389907499752792
0.6315956036535686
0.6649785341431659
0.7347101834239975
0.7435183094744466
0.6726320070587088
0.927453459444967
0.7732680074697936
0.7013466667349108
0.562755213757107
0.5590704076182806
0.7556729010355717
0.8548691826885122
0.9085200201338062
0.7407515329125092
0.8167972076975132
0.8545714030163523
0.9306761468291834
0.653993474466507
0.6538694900542262
0.5677095343744548
0.8070898706410848
0.7723992529470534
0.7843658398824405
0.7799425630296436
0.7781049925825597
0.7688661314933307
0.7662728746735236
0.7795252487062317
0.758591276211832
0.6777643894968846
0.36715486883017984
0.5082855673497587
3.3104235242017963
0.820316484647169
0.7903028395375473
0.8022814538456566
0.636704196153663
0.6920177640147112
0.74852547715898
0.6390479999711332
0.7699729292740431
0.8003001549715744
0.8183438542142257
0.8036659641358193
0.7605823016509125
0.7458685210785144
0.6637924127437055
0.7156232819376437
0.8002372908633809
0.7341813437392469
0.7302761698038349
0.589110024547032
0.3214524618582434
1.2819489918077083
0.8140498636595079
0.8927643732741509
1.0332730691188359
1.126766577775131
0.6331550973461224
0.7931855199676001
0.7048832155707655
0.88167396279731
0.7660893369483516
0.8134063087856133
0.7725295968958318
0.8346302792456765
0.7189124451744412
0.8150711315623542
0.8310031198593915
0.7940461586151539
0.7192599822327187
0.8530340288669661
0.714954818793481
0.6507212784184125
0.48877959423913064
1.024742863447069
0.22514592995012192
2.810669751740398
0.7328260647581857
1.0488156552826295
0.8960517647727534
0.880097735709622
0.9409856584675315
0.7517632924374492
0.8766728377449332
0.7886064033519741
0.8206084690557396
0.7697114535221005
0.7651631918014115
0.8876940230372644
0.7531627198513933
0.7696612374729992
0.7282913667049763
0.8596057310045523
0.833625293499949
0.9275139862067225
0.47644469089255237
0.8336396270807995
0.24152153838737886
0.2102803372704445
0.9565515907834773
0.9040127750762682
1.029664639775047
0.7170712624210814
0.7934552007735977
0.8430400094509599
0.8679320078170797
0.7546300543414584
0.7749479054931465
0.7713018788537092
0.7722855574931441
0.7551477046583016
0.9118207379530875
0.719212952010035
0.8351836984559017
0.8574240371543393
0.8097628079356787
0.8648313882235668
1.0228150566106677
1.5906522757233563
0.6671949358848224
0.19596806295066777
0.7854035702899808
0.9385714712657794
0.8658344994884012
0.903613698064293
0.8034366448425123
0.8142146092681132
0.8157165548299288
0.7754292135666693
0.7732283692509133
0.7552061209477865
0.7785644757886574
0.8712843250114095
0.7772790759851048
0.7997986773681603
0.7817971946737918
0.8024491529573907
0.5018657059894751
0.8717899685203151
0.7291964674963849
1.169213755875203
1.3258678449261168
1.382531874750784
0.5176476559434036
0.21430073958196466
0.8108116854361327
0.8651623865762315
0.9203605166650297
0.7930570905883576
0.8040653770206302
0.8043534467383561
0.7724860574149244
0.7684578782214626
0.7366871951101269
0.7778809689694054
0.7765653987641844
0.7617894420371886
0.7795577488149354
0.7471464752254647
0.7701684188923085
0.7801955559192456
0.7801807163871481
0.8987398135125709
0.7749186531236705
0.7533657466723465
0.7833804484888529
1.3763067487764036
0.744229745124441
0.18964093200454762
0.816076655882665
0.7444406698945291
0.8633127553865988
0.806548315480504
0.8133781401023283
0.7923701856974246
0.7903073155405074
0.8136553363883631
0.8446704602218329
0.7352855346087096
0.7489087106602448
0.766310413428602
0.7070052340880071
0.7765542806632583
0.774426511096936
0.8500457051679787
0.761508855265139
0.8175491300040738
0.7898950451009072
0.6291651538857989
1.0983144419032351
0.36819216287210615
0.6688725642241136
0.6917873469282121
0.8018174160920362
1.4587331046689285
0.8493469101133432
0.22042042700581768
0.3211092342994777
0.07385459303713758
0.8335307978275167
0.7945906645305885
0.7831970198918966
0.7869979849816526
0.798492909283389
0.8143525556505263
0.7889154457748959
0.759024593517448
0.7903530470104425
0.8847522396459295
0.7596812211446267
0.7425150674065616
1.0311640349253834
0.7810732840535538
0.7519143462835468
0.8510318564279594
0.8180917293371447
0.8016372253116554
0.7954831330889076
0.40247779693152086
1.0513304584231822
0.6667584915474521
1.066960830771073
0.7701380573549126
0.8536234841751911
0.7990825984289215
0.7210721362385067
0.6962253682635489
0.5983616351732273
0.2777582744573025
0.2457958880957234
0.8799781860489213
0.7062281499964599
0.7955913535396565
0.7612248744244243
0.7981656099362304
0.8224554214141814
0.7719935610947815
0.8260313226021878
0.823609127261515
0.7609651544599202
0.8231206305787975
0.7701797471410433
0.7374839936281358
0.798057241577219
0.7936458060648669
0.7958950588836992
0.575449342091419
1.205885638552416
0.9385778270795146
0.8793040303352762
0.8028584028017506
0.6424201106241979
1.0649725543607182
0.7952259305379296
1.2683590129371758
0.6723580389020924
0.6368906543277947
0.4839178427312585
0.11735364568519224
0.8109291891294479
0.7971582055860686
0.7833903208670406
0.7956562113678155
0.8139985357732658
0.8000043078450991
0.7722110053491485
0.7947111670289722
0.7452005051845932
0.7717325944886715
0.758526475731355
0.7655051776606842
0.7811104706506887
0.786364801933096
0.8213771905730791
0.7881150862931172
0.7975323695213941
0.7958809219911781
0.7668946139702806
1.07844112168371
0.9346249274121659
0.797077526613302
0.7287620633827033
0.8593144391642404
1.0017677520886736
0.7955922997407034
0.5706715109834949
0.3798016823067234
0.7411924448917405
0.5766974822782045
0.42473430482909724
0.054667815180986346
0.8199040705343622
0.8035506094404844
0.8046451504612057
0.8006032268485068
0.7874710878348364
0.7720186239278328
0.8000852309901773
0.7660771305913987
0.7912765699457245
0.7810099305014728
0.7792903569441159
0.748128760637839
0.8033024780811573
0.806635621413104
0.7922304421110271
1.049113300193722
0.9416341256762316
0.7884085808363345
0.8082527507801485
0.71340620612225
0.9487124679062823
0.7658658569095445
0.7947242817195838
0.978885830435557
0.9529503682819409
0.48396704229641435
0.11656092624728279
0.855080866540655
0.7916646864432894
0.7464391651799043
0.7924186391247207
0.7955986741113948
0.821307765336641
0.7809162563645254
0.7549559434498492
0.7809713766333156
0.7715220423412319
0.7822224769325831
0.7864087432837371
0.8016261545316083
0.7715431144305933
0.8051543694849272
0.8047397897872599
0.5396807613210333
1.4694512176485572
0.803409226033896
0.791031346487152
1.0384033251646174
0.7044508600898122
0.705387370250258
0.7358054169002961
0.7945453931541826
0.691973079601825
0.8394537383385581
0.8174751030857828
0.7350048370879387
0.7652620053757899
0.8095488488214337
0.7969170378632306
0.767698000492019
0.7759037734253977
0.7879678307007159
0.7812963000554011
0.7849855504630491
0.7851164977112413
0.8129725879350825
0.8383994845541487
0.762448622112875
0.7478452934972585
1.4777498859339158
0.8208902722986946
0.8613842576446121
0.8023949257096764
0.9586950843906529
1.0047090607165388
0.7060934192277266
1.1987916856328888
0.7922316146654589
0.5920097121072592
0.6690305190021072
0.39899330897900703
0.20115372357663708
0.3514327697216275
0.7879002308052017
0.8394912623399728
0.8259280042183508
0.8007640597694728
0.7189682205619039
0.7846470133592706
0.771964572476055
0.781489018715422
0.8049461395257498
0.790291877621061
0.775944912757337
0.7964790696222434
0.8153127291161513
1.3220111001696433
0.7829431998209055
0.9068321560806418
0.8624878484014571
0.7938646262866373
0.8805266434649031
0.9260612997666051
1.019883328632098
0.747687872939346
0.9796823470993881
0.4611798648509116
0.34508396177699646
0.48970477033551546
0.7915270496284394
0.7827103199080023
0.7745107360847228
0.8447538658722984
0.7902474009279444
0.7954206215329537
0.7524642039904992
0.7842139064500243
0.7939828523158079
0.7931575432394643
0.8508052317155095
0.7328855814073599
0.8774865280052266
0.8077298494426047
0.8708275701366797
0.8550240412872885
0.9686030308896396
0.8551575268768205
1.1892702889034181
0.8334333288312781
0.6058230596746658
1.104730200116692
0.7998881969762378
0.7905035416582542
1.1355636846476465
0.7824658265559801
0.5856764583342086
0.8780246579969323
0.8873840966871517
0.8297954585478505
0.7551044782574883
0.7826649602214657
0.7953199197690124
0.7709374132892818
0.7845569294849123
0.7831017034361449
0.7849846438754989
0.8120061764358314
1.1040379828753641
0.905458745064737
0.8063859828122837
0.8800903858844124
0.7659229685968851
0.9568433898626366
0.9707151702870686
0.9376371183444873
0.49326112834883296
0.9972031179048776
0.32570250028027087
0.4093260046302214
0.8349141018694137
0.8101197006143532
0.977017170161477
0.7892261735369314
0.7602704404493529
0.8150889976426032
0.7837352261864071
0.7805390154118402
0.7759850678966286
0.8299952357561892
0.7799916141931176
0.7882185528077501
0.8043129837314498
0.7760873214363473
0.7554584858105996
0.8308856256741103
1.714276212060073
1.1310427120888122
0.8383728933049022
1.0865533357655746
0.6374489329316678
0.802662745778456
1.0118220935939743
0.9295170962170535
1.2582831046968466
0.9609317724188754
0.6644782087707767
0.3155821450517951
0.8264382226980784
0.8216557309805768
0.7701456399435657
0.7737200198163419
0.7857215262559437
0.781641713803524
0.8160377807552606
0.7589533168407002
0.8033019968676264
0.8353014382448887
0.7952932447728983
0.7785731098414614
0.8076680124221861
0.8201851842999873
0.8455604902669216
0.8670460581825649
0.9172335078045597
0.669424992042149
0.9119350467165352
1.1640707698114003
0.9881562316644973
0.8676210525186967
1.3005750781744976
1.016971973379593
0.825368996149574
0.8572458911280187
0.7839078988155324
0.7816619369234828
0.7785733372968199
0.775005319975839
0.7831621773106325
0.7842364245752241
0.7881570010590726
0.7849865338219283
0.795937814280018
0.7996823220717023
0.796078907782518
0.807706505112857
0.7984545275160598
0.8129799027562584
0.911989790392826
0.8698732351929502
0.9156575574190332
0.6336731332999482
0.9839058117168337
0.793187528834975
0.9926918708893194
0.9635410898946056
1.056270417112958
0.27475680757465654
0.8734359912448126
0.8368154281125672
0.8741543539078827
0.7874465249892938
0.7803369424279535
0.7775308662402759
0.7829794638627668
0.7794398561266758
0.7950327088505178
0.7814058236875511
0.769820564467238
0.7941728011047423
0.7962585786093566
0.7906855666890827
0.7995796271743005
0.7957409827846722
0.8922802902278847
0.9116972418993375
0.9058329436991229
0.9441453729253534
1.0925188377299142
0.6595569170009977
0.7261680028186036
0.756019568323124
0.9736639393530007
1.3198412869340004
0.2537661378691302
0.7436737015158384
0.80946254635163
0.7975799409163192
0.8745606569492648
0.8024263313383512
0.7818602503177065
0.80676246075711
0.7833887424375773
0.7819652091373163
0.7865206984411385
0.7954619673549665
0.7900278274004016
0.8152384953754583
0.7971293144875461
0.7902940843546933
0.782018307789984
0.7921777098019298
0.8194046139137657
0.8139035616144792
0.8992065139050319
0.893306952625835
0.896695831432493
0.9807822597076231
0.8417737889973523
0.7496049476659518
0.660351884336202
0.4937762648938169
0.11045442632068676
0.3911037265608563
0.8284051416552007
0.7335817639662886
0.7874083854792319
0.7898579960331673
0.7871614653251542
0.796259841613574
0.776090831623845
0.7731276019906536
0.7955863311928263
0.7858395734333197
0.7923796415191897
0.7902216517166194
0.7962106589688211
0.7609203376650303
0.8527491736641857
0.8513039197081086
0.9012458410908185
0.918337549751283
0.8953599197338993
0.7596051537389785
0.8870282641903724
0.750940777992278
1.1780666387008367
0.8624433430016271
0.6969187607655952
0.18173102378461264
0.18939161441781477
0.8519633848599042
0.7694466066895332
0.8028040669496838
0.7854512750693142
0.7209350308506778
0.7792504198276219
0.7823443035530452
0.7901643015641682
0.7958305026731731
0.7929389593101042
0.7843955853650295
0.8282888327815083
0.7898291407479817
0.8905360197189707
0.8555917160875278
0.8368946071087614
0.9463227042436755
0.8138504262331342
0.8954430585773294
0.7296936996682721
0.7946355782290374
0.7822310336901739
1.29508949435618
0.9533004109539575
1.2254097302283684
0.26743776160156724
0.3237178204190726
0.9051255208678444
0.8394133389470483
0.7585951146346057
0.7880349276294722
0.7930168963698193
0.7876978789159819
0.7903611119351188
0.7951307873626059
0.7971941505168383
0.8354314850251867
0.820263784728493
0.8012207746061739
0.8054861225201962
0.8721777731563166
0.8261769701230323
0.8670531719575422
0.9276590104146241
0.799799610928027
0.8079481708122483
0.8617805607700811
0.6897059739992492
1.3755671427431964
0.6766865500968071
0.9617046119527447
0.9883863966118838
0.8758670964643981
0.12590062854214515
0.2819866432024697
0.8711382205989725
0.8944366895312778
0.8435224842880334
0.7367043119483965
0.797097205348645
0.8123362633940369
0.7883184025135962
0.8105022609450974
0.7768475032367607
0.7922087915823344
0.8518518826988862
0.7824501598725329
0.8111578424531207
0.8443169935873862
0.9615925767694934
0.8052869938631547
0.9661781940594507
0.7652897534960009
1.0254483107758223
1.3459811119392802
0.6469620022781495
1.1706477499638661
1.1666591325009812
0.31648282251962806
0.4920654628343895
0.8820403471876826
0.9051852666313013
0.8242881749275183
0.7795980279695033
0.8253601413365629
0.8110761494414628
0.7589068232935804
0.803597225709389
0.8163151180242181
0.9204527183263058
0.9023320131762276
0.846037172703402
1.0651875553313355
0.9558460921731698
1.0449970492561462
0.6556927348244472
1.0426613057498446
0.8593618696339063
1.3137013367593244
0.37644910317547187
0.35931069087360046
0.358228311535513
0.8528853141888556
0.9870496635434413
0.7579645178899369
0.7845041559138106
0.7527791623236939
0.8387727925337862
0.8775931542221317
0.8533013934580078
0.9274704948484563
0.9150658902257122
0.8453841753428453
0.9404232871373966
0.907508218927882
1.0025193168022553
0.9548349982436347
0.9628567608124027
0.7060967106455569
1.1663263162167659
0.5306229056051851
0.5856000061036921
0.6503203796283203
0.8614901214400782
0.8487840291699547
0.8032854895285991
0.9568103382720449
0.8354821886443059
0.8761122693817197
0.811773915597087
0.8846298816321528
0.8965076386638628
0.7031303738709894
0.7786232944917318
0.8510062078059627
0.8346762262337268
0.8153038275346347
0.9129141236224335
0.8853752583884514
0.9735266424730811
1.0485047018665465
1.0594586758673301
0.9147357694690069
0.7090595064277301
1.1476313489643508
0.544827223709729
0.6951720818031099
0.7474874373557189
0.6008636488346354
0.4983230851963716
0.8379444319239415
0.9300132600851354
0.8581225976624798
0.8267620338903018
0.8150809297930593
1.1077057423014156
0.8050300896598284
0.8785071940836807
0.9245055800547277
0.7120546283071302
0.844070856766068
0.4759508924934343
0.7521637195629047
0.643130964077551
0.7808982985047597
0.9359622869524047
1.202628262157754
0.23097119763872
0.7639159671964857
0.8336722384880598
0.8682521261107696
0.8416087638857627
0.7272109678040098
0.7693935854552357
0.9154459991875334
0.7482739052161216
0.8247950911280384
0.9591542441244436
0.857528705922738
0.9365112518820898
0.858976650742443
1.0740216632309005
0.9809819277464391
0.7238803456626194
1.1750904175716441
1.0509917532015975
0.538352864966505
0.781218286366
0.8834424244252345
0.87776199067785
0.8432978548477873
0.9100926449100718
0.8308497827206228
0.9762009521518287
0.8941735539005199
0.843754933306008
0.8665336203527667
0.9863639101287992
0.9483230718271894
0.8420638106539338
0.8073702220089691
0.835590629288837
0.770455571025297
0.7073464184276504
1.2237524624898213
1.059770946537731
1.32108351551289
0.3244496266673549
0.18224284992931084
0.9143653891505529
0.8639536732023125
0.8375037395761226
0.8933574531932914
0.793921844199517
0.8323299096324757
0.8562270197403147
0.97066022619693
0.9212990277184578
0.9552991529130436
0.859541890148419
0.8699009058639213
0.8058179443659035
0.8120385504981426
0.6396136107089754
0.9658595372232981
1.1577912143383653
0.6777111791185101
1.283804250847712
0.15294610295086977
0.8383269499606008
0.9348672232921819
0.8683037862610723
0.8809218391990556
0.8173933597756758
0.9952001926845052
0.7987349738264665
0.9596584814485586
0.8079111345670622
0.948797597219508
0.957569898192305
0.9514090609724022
0.9629671245260036
0.9274371004827422
0.7493239878274551
0.925342315220932
0.8912434446500156
0.9664924718556335
1.092222304513297
0.9402742058927352
0.6009861420187729
1.2005897286807177
0.2097455588257774
0.9093290993926247
0.8637808263913639
0.8398379490526319
0.862695012935935
0.8939726813650667
0.8521241490234467
0.9327622540170086
1.036232314652776
1.0476406201626303
0.9410249859531105
0.8462179554366082
0.9296477189521606
0.9263356619974212
0.9046564177149886
0.6758734200802271
0.9154034718336883
0.9618640163057349
1.0055825457774024
1.1238718063260789
0.7148068776346933
0.5866646075959355
0.6512207540429996
1.3240930028865137
0.9132067491471676
0.7698785330888582
0.8452425110822508
0.8709079457841697
0.9175342092284189
0.9791496976415032
0.8392739889849121
0.9160285881681515
0.9352438283603454
0.9299017399158144
0.8640683113700529
0.9711328517192434
0.8520959778510124
0.8505476318791589
0.9145550506441278
0.8806504128409713
0.9524021430180771
0.6562750903548332
0.8428320092969357
0.9022758204803637
0.8082052306040852
0.9562817099936566
1.0616470126396946
0.703777559019573
0.43206423722276904
0.7056434608573127
1.4055547046899501
0.6796618399233533
0.7013178254309105
0.8086545243049019
0.9025582489955905
0.9649956389768222
0.8860579375715398
0.9204126327038659
0.897701910105675
1.0119107185070895
0.8975431814082169
0.8438035336043871
0.8958012080618297
0.8241485278944682
0.9151168836716096
0.8711092898616181
0.9889309147936443
0.714143475867055
0.9144902375299233
0.8073078490968479
1.040953399704464
0.730428308512318
0.4686287995919985
0.5591696259306568
0.2750813594620738
1.03686893209747
0.8999312704493899
0.6136906566078894
0.8082347266180411
0.7250584198599751
0.8166376790578049
0.7711002804586742
0.7898293919771591
0.9353857449843148
0.8882459794890382
0.9531310716439227
0.879702717932495
0.891983369200248
0.8676365964649871
0.8349701934013086
0.8574371381305852
0.796625936894851
0.8027023203243923
1.0226489865214994
0.8424661104895564
0.9796151282573965
0.8829063447359113
0.7993653600153235
0.9685600727602665
1.0612855024467656
0.2000019409740725
0.8047999407855462
0.7714719764613791
0.6191306464599672
1.3623558456853393
0.9240020580411314
0.613339810509043
0.8124741360763602
0.8848848940010795
0.8146235242662371
0.9910621596206073
0.9126948465471894
0.9008588908310279
0.8314346740431382
0.9287615365549677
0.8248539434071004
0.8204289480569227
0.7930286467172406
0.7859318135205916
0.7708093729664325
0.8395369378712717
0.8827627930569212
1.0388131624388752
1.0448595850817313
0.12733766437779423
0.8077197701133729
0.7634016852359699
0.9008202536253807
1.0225304503283543
1.2799719332012247
0.773265696996049
0.8720597378973495
0.8848764518810548
0.8081513836172536
1.0083680812560778
0.9294724594755058
0.8066010974359935
0.8495048270335026
0.9740221153977344
0.8040431138115148
0.8087287948528574
0.8688766091199998
0.944612868583324
0.7138552635919498
0.906091780567774
0.905905209244399
0.6328691928003989
0.9364346804052683
0.9700533740567596
1.0453405148471557
1.1583939442194737
0.13483398333805974
1.023556520676541
0.9105521258222283
0.8086558762680623
0.6645959027932314
0.7492021756538523
0.7308163789667199
0.9086370410444196
0.7908369079323554
0.9848799869980545
0.7654537916030675
0.9468389151172439
0.9081733171046995
0.8860686142981615
0.8145383017648045
0.8127134976214193
0.9281349608249757
0.7838615334741902
0.7426323053328558
0.8289095070343434
0.931831557025505
0.8691827686114616
0.8857752941037056
0.8809421807920829
0.9122104869465313
0.84841372979588
0.897354167043484
0.9502233028266106
0.9720344218443888
1.1392103088014596
0.7146671967751713
0.6832382954394725
0.7417604975296852
0.7734497297296228
0.4752948878300861
0.9537849871185371
1.534991289396339
0.8256634056906921
0.859901449441221
0.8621671457915625
0.9587728737600972
0.8455081014918786
0.9213123236007582
0.8722769471572688
0.7716726466115204
0.9216084367871086
0.8746199653487253
0.845542149846761
0.8923704373438356
0.8254289123037435
0.6576753648557522
0.9035597221400568
0.8545922391739906
0.7882806318792329
0.8806611294555658
0.9533706098842926
0.9895548040214095
1.1934504238800616
0.4052520189985746
0.7614041369013178
1.3252977332838656
1.0340876348701884
0.7003750155150897
0.3858946984108597
0.8100432903936686
0.914705516378729
0.8392312950660507
0.8618272087077203
1.0222350663036424
0.9842094020591691
0.8591626124435948
0.895746744417556
0.9298314179107986
0.8643683626711858
0.8572079768604266
0.8945525306280158
0.8905910188352626
0.9330198474769361
0.8939270562482552
0.7757935842597173
0.881598305543137
0.7519844824901268
0.7960739729916158
0.824454212495509
0.9866995274229124
0.9358715096276008
1.0544601394674127
0.8892830242317826
0.49099371195027475
1.1004004256452806
0.7884723710011388
0.3959730155153722
0.518305907203705
1.0113139728678802
0.5125218961158163
0.9562010607158187
0.9780430096990737
0.7957063872839715
0.8376174762775112
0.7494729380988697
0.8501512601104826
0.8764072403629928
0.873850658220751
0.8963891250085548
0.9207739296662681
0.8786595115628134
0.8856879785039337
0.8765738790865073
0.8971574382567828
0.892169475355789
0.8182051954212693
0.642141672494359
0.8024700414531816
0.7452152956653035
0.9264656914586177
1.321187086404337
0.9755289263217585
0.959727696840761
0.8789162825506971
1.0562804126873782
0.5730154360756172
0.9084359122673301
1.5521155470338839
1.1470817750351459
0.9783207617303207
0.8374354242999703
1.0172272094202126
1.3155604532006075
0.7356247359656216
0.8880256663793469
0.9474425258935856
0.8654409005721838
0.8668487213290548
0.89863880902419
0.8514662883012035
0.8670423270041543
0.84189361065807
0.8082870711191127
0.9035996535099474
0.6533969084413183
0.8444709541034744
0.8772787725378116
0.8893680157258127
0.8688974259362345
1.1000528665345608
0.9161490737677164
0.7208467661875193
1.0866386530170493
0.8466218331537275
0.9154052055016869
0.8854339582048482
0.8546625571614826
0.860498882088686
0.5989906520782314
0.573950251205614
1.1491269691100703
0.9636571620657988
0.9391470015703648
0.9353565785773325
0.5977343557995339
0.7474981780629825
1.4782123727744905
0.939021651651601
0.8794897962260338
0.9148012788664662
0.8509928759490489
0.8750797486098596
0.8621037167268426
0.8513640952908981
0.8476839493856032
0.8951887432231966
0.780325734970994
0.8834603642994422
0.856835040048851
0.8641443443195888
0.9122195373360951
0.8262634526552964
0.8679349192996915
0.8996032348748321
0.887212992394955
0.7310302407081147
0.742047481549811
0.8004056672827506
0.8423244771187095
0.8308526942946283
0.7478428624766598
0.7852297051651942
0.8930366432290484
0.9548217791693947
0.8553008580407327
0.9586009179859301
0.8670052493162982
0.9632565188504966
0.8815101670533633
0.7406130519435608
0.9770033070680557
0.7537419261116349
0.9995576394195377
0.8315870497702408
0.8412326038332303
0.8712296855686359
0.9300731737939945
0.8527545409648203
0.7585518581969085
0.873660010636599
0.878712294807733
0.7817808308183405
0.8480016420212817
0.8704910436257578
0.7681474641247066
0.8277802430898343
0.7571272954514201
0.795170171438808
0.7257350681302163
0.8943499431777335
0.8979473436851436
0.7983109723726224
0.9760154580275963
0.9263375616642542
0.6861955522671123
1.0375339395892222
0.9022150958078916
0.8596636179979084
0.9720994881552216
0.8641466362029575
0.788947863795043
0.8032176212666816
0.6409251738659905
1.1873146036470366
1.078701232094608
0.8144627088264935
0.9160051475369968
0.8032637457010386
0.891937603409126
0.8656665051306944
0.8469256894659558
0.827209120310871
0.8301938618061909
0.9554776719828257
0.8958521514400406
0.7226085591646688
0.9112881800275012
0.8917977564353389
1.097204428098467
0.781813369685636
0.8272617683897273
0.7820499341328054
0.7632962101358166
0.6378743552286172
0.8794980276296533
0.7375406823002765
0.825445939075456
0.9437979959977889
0.9163385023076978
0.657088278854704
1.170307751055775
0.8838598709839514
0.9588857221873549
0.8281104879999983
0.9243591791967932
0.8656721619198006
0.9227259880692348
0.6623588014722981
1.2599784666671439
0.6931149998265752
1.3659483213901815
0.5715892746307702
0.5823930699184383
0.8331151630058187
0.7630545794282202
0.7814997629944673
0.8003725052094327
0.9874380973773168
0.8579592100294771
0.8558343347963789
0.8422501272288585
0.8376512469113793
0.9045491352097433
0.8213785324817947
0.8233976563067347
0.8421349388386437
0.9317293155949988
0.7860159194667412
0.7808589158622956
0.9009427931644715
0.752402409204886
0.89355465347116
0.8506159970493229
0.7361254081250813
0.9317314752332302
0.9762607450148449
1.0726617788883712
0.7917445559110763
0.9292768488157579
0.8489298217836926
0.9231606335967931
0.7864421136729366
0.9155536800889705
0.8290014143274652
0.8419522347524869
0.8394692716415035
0.7046005371203155
0.9014973500040567
0.7313915471680563
0.9572490979584322
0.7033455182725625
0.8601374847988333
0.7984412951605564
0.8334758431345862
0.7783626261093797
0.799638078405932
1.1112649690193679
0.9137300310871854
0.833434309562082
0.8739405482317758
0.8682653295254238
0.8099086486445578
0.8846555031865498
0.7922086666666788
0.8087015677957172
0.7749318559049176
0.7825996577070037
0.7740174448271295
0.907422025391891
0.788299669312927
0.8022364325059312
0.9291886968165483
0.9164808436725085
0.9210869872118214
0.6897027225872976
0.8975120391555285
0.9210990956365152
0.8837752151454807
0.8309402273465482
0.8235774881748947
0.8895099239551885
0.8434334088288149
0.8356923067351097
0.9012041109373221
0.8977729132353126
0.8510876563912132
1.0313067083187424
1.1659264436296457
0.7607409235302295
0.7852187326709041
0.8316792385746887
0.8026264895326618
0.792803544814154
0.773011480577047
0.8266410493817671
1.1453229492399395
0.9357282355710761
0.9312857467383976
0.7143269812585356
0.7925192890237026
0.7744872178402352
0.7812112064740406
0.7876956994267943
0.7768410596509404
0.772372789415314
0.7659483563067444
0.7979122071325043
0.9302155162281984
0.8265203080266355
0.8960871752262428
0.9541084589333375
0.898665785155971
0.9009273168342669
1.108564086616308
0.7743216786727074
0.9115988195644855
0.828760997778127
0.8074439833263425
0.8781853687339446
0.854878976616249
0.8305094363763356
0.827572162917163
0.8475758101387815
0.8532454974868243
0.7549048188230393
1.1763814610742165
1.2059911775529324
1.1646631935886658
0.7363766893291476
0.6372945096892991
0.8142147368030112
0.7578702276479474
0.7731384821455353
0.7991375097255543
0.8050912793308339
0.8030840837731693
0.9706727610194398
0.806590699378713
0.9027322233285255
0.7747679048243036
0.8028324188352506
0.7815753569503944
0.7622780351039399
0.8534803791517069
0.7823874547268312
0.7835268617340806
0.7728751754825343
0.9090521923427933
0.9417104761886836
0.7711513802944704
0.9297927274985467
0.8409258718215139
0.9177760250627767
0.941216537963293
0.9136157564786678
0.7072527505958002
0.8002649668473393
0.9028628852165279
0.8455725786965338
0.8661929341645745
0.9338910246287316
0.8517773120860089
0.8592339316012643
0.8447151383771436
0.8101337392325411
0.8523287412612416
0.9657357076128351
0.957495387617087
0.7736491650343573
0.8179648928156504
0.7975677371813127
0.8647371115641355
0.7873438251302838
0.7992116568614193
1.0493523959870854
0.9236978962690543
0.7431961655159022
0.8541059744604577
0.8546078755521647
0.8686356061539454
0.7884303501422378
0.8035250972973998
0.7882097893955188
0.7590287364552721
0.803538129299482
0.7655121597086659
0.7710875791899043
0.9335907120357747
0.875648402290351
0.8682859104795783
0.8142580529689838
0.9169531243424912
0.9109431884485591
0.8801820837094533
0.8553777485209131
0.6979768650026819
0.5728697472489234
1.07294224680915
0.8982820602284945
0.8398373474414511
0.8327058093592472
0.8768295542912785
0.8197738081676824
0.8360179108941725
0.8568692764384908
0.7673523012694118
0.8419388701070973
0.9940813334755857
0.8670924376731564
0.7308342685072151
0.7389017635277436
0.7791070915338132
0.8387350856232172
0.7899727074220207
0.7436666834158218
0.808577968777028
0.7944499016215322
0.9223635114383117
0.7142829028233127
0.6623672392132041
0.8049026377532162
1.0044974830925062
0.7383484226734387
0.8022959410700531
0.776433611883082
0.7921502099216026
0.7985886918613878
0.8867710063428619
0.7238742205396906
0.992115138247473
0.8237388117047624
0.8547992819435491
1.010547004236673
0.889335931155476
0.9305577463062932
0.6540135076673698
0.767749288977148
0.6943263880550569
0.8343606420023595
0.8758144121780272
0.9068497135303288
0.8277062717498475
0.7887711908118664
0.8995784089332282
0.8820006194003445
0.8241308257446615
0.8204710525670605
0.8459012056396719
0.7885380600227294
0.874356110110005
0.757180227673004
0.7880506508979532
0.7856189003737275
0.7793389684437002
0.7527755942800183
0.7836550558157315
0.8228485718856697
0.7401663527829101
0.8594260754629524
0.8157669104959665
0.8650829980126189
0.8002906667243194
0.7866365176595288
0.8119478893183484
0.7926277265039384
0.782862862553682
0.8057703009692184
0.8875048388081199
0.8004078761012043
0.8163777624797645
0.8899242512956159
0.9047608012047823
0.6109438974449163
0.8844468974770723
0.8652064743029975
0.9084130723815108
1.0962041468872148
0.7524490227008149
1.0454552740831407
0.7861828200193238
0.7152270041311184
0.9256492712912229
0.9431776208667558
0.87071809745246
0.8550981787123141
0.8281800726625759
0.8499170230495635
0.9324832394971281
0.8608190239705527
0.8436149391075993
0.8682963203979325
0.8336551414413534
0.8672836392442196
0.757510825750542
0.8559161006007103
0.8003221068810504
0.7950210375873834
0.852814064638926
0.7798148988975566
0.9469483110735206
0.9503161211458969
0.6760508174965741
0.8784779688528903
0.7778688081885999
0.7858479058647748
0.7632075437023789
0.8186912035647449
0.7811427097105356
0.8723407154903408
0.9413816219683122
0.8889930635985454
0.8513812787180289
1.1020342592029908
0.6814208010791242
0.6603976795979041
0.86105365193109
0.9290320670670127
1.1050878154263666
1.0481105519237586
1.4705639216976294
0.7804502046247036
1.0054305914169088
0.8959403907235859
0.8794777029059442
0.8146536957042245
0.8700842873430626
0.8333249443498705
0.9074169163177201
0.8056536119849559
0.8704047146324403
0.7901601603028712
0.8600795155378272
0.752561095770819
0.7854941035804933
0.6047146238669336
0.8019560899619627
0.8062571964019818
0.7871235514140658
0.919186834300801
0.8316316544004033
1.3308411380367862
1.0305517796357484
0.9015793451578404
0.7740643748667225
0.7244362753666154
0.80704525291146
0.8376159956703415
0.7843653064108779
0.7938241260076425
0.7727671518485786
0.920351202893284
0.797505826004252
0.7529744145388791
0.9245202790921525
0.851515786653511
1.1440514523809224
0.4483902206588096
0.7659270553541596
0.6903256827083084
0.8693836829332326
1.980377283524495
0.9768702651471776
1.4737168229556563
2.2796582028688057
1.3252742563310669
1.3858319253308025
0.9543239631420332
0.7664432112797042
0.7990264820450126
0.8284077783050074
0.7904631999032805
0.8685666026789224
0.8661814325114061
0.8576037380055208
0.8649506476282419
0.855526858260918
0.8268791184552086
0.9044796013344482
0.6735544574883433
0.7497695112678989
0.5812456914132363
0.8583488738318079
0.841667425304752
0.8329080360796863
0.7663885277946256
0.6879479450059842
0.7029891484641038
0.8848469022803527
0.6810638293648758
0.7859393850649063
0.9766000352209431
0.6595225572172468
0.7893759350694032
0.7833644640374705
0.7855489295289292
0.7920003002668909
0.7896688076277907
0.7826076724102273
0.8956451725460974
0.8994946255215108
0.9092104209179858
0.697996883750487
0.9113664588750124
0.8451438316493901
0.4134587128873096
1.1771451741101753
0.5890661689294011
0.8441722645704185
2.0064135241705947
1.717818711540062
1.1338907586896327
2.733407307279027
0.9455448324926312
0.8978490421428332
0.8728463233077053
0.8230312659126086
0.836091056160155
0.8620937062127353
0.7929273948785984
0.819692955336729
0.8981893914668141
0.8336672555119862
0.823007926615868
0.7977824248484223
0.8186094833725369
0.5803972942573411
0.8234568586412079
0.7170892980757063
0.785890784687914
0.8638352902072832
0.7908188065813866
0.6302408062315198
0.9268726876386594
0.6711949536745803
0.906099460221236
0.7703503620766676
0.7879584001162218
0.7843541278626088
0.789523229720962
0.8160157123844648
0.7760364027369461
0.7907324851541421
0.9193015418994227
0.8183051236182831
0.696114089823105
0.7993377445520606
0.9029821412216416
0.5549767434763243
0.8975859768270141
2.2146182108163934
1.2753819584744683
0.8352738414793536
2.951001321269959
2.076841678093032
2.39046431357753
0.9772610879466643
0.7894391618738182
0.8538972274004233
0.84096322152733
0.8369303813985799
0.8230165086482316
0.8712693244669009
0.8502795201757478
0.8133792541722092
0.8672320755486616
0.8568823484536606
0.8097585315246313
0.8215372456563815
0.8588106891395495
0.8219989198870689
0.8399416427389492
0.7595069398660509
0.5960928013375714
0.9861641832939243
0.6863147644041648
0.790412484515571
0.7537730134686644
0.8026932040613031
0.5806559424232889
0.9676405156160705
0.6322639057013062
0.8518949595849322
0.8458593149366466
0.77344621625979
0.7897899189357617
0.7921983391662396
0.8037846492081006
0.7788680427968768
0.7890604935520905
0.7657680184218522
0.9444377211921249
1.1414539109935755
0.6466174482865263
0.8998621588671374
1.0146698809364894
1.0422704923168693
2.734946287395149
1.407752781587851
2.4718472478757776
4.494109394860809
3.7091974572140107
1.0485398537335968
0.758946219652147
0.7941164908441282
0.8079414484646655
0.8517924179904025
0.9085811684894166
0.7622265991011178
0.8539279625210087
0.8307834422985869
0.821879678123086
0.7953318557001678
0.8304844817469851
0.7989937277573642
0.864767478563015
0.9027313159369881
0.9483669063771598
0.7456997741290425
0.6553056111618057
0.8367256182016669
0.8249924214919782
0.7786131857567299
0.7814170324557994
0.8339688636226338
0.8931993270713376
0.693806401674243
0.842393973437503
0.7508041094315258
0.8378021893931505
0.839439421604167
0.7802988613893223
0.8604412589409256
0.7741096461074167
0.8470583214390395
0.8237020602407135
1.3736694500815536
0.7743469747956511
1.1511966255786557
0.9248177118862854
1.318129112419467
7.543804298081675
5.3701519718557655
1.5947935433452534
0.958761126986182
0.7258027335236105
0.8475958111349353
0.8981725489106521
0.8182289999964194
0.843503235575891
0.8337336510662694
0.8813366042919398
0.8284143145057624
0.8687705686400278
0.8028915913910635
0.825101410032005
0.8625057430480652
0.7095290320415288
0.8076371061432082
0.8987303436414763
0.8107989077208543
0.7801448532990061
1.0543437671536622
0.8013749641439376
0.6739186660468987
0.8369565900893603
0.8263745883688047
0.7974208210708824
0.793087355910794
1.006709459368808
0.7376279155442462
0.787977663884467
0.7579076522285076
0.7236655274464191
0.7902476254668378
0.8150511291138676
0.7361207212903959
0.9390818524279118
1.2446612088069824
0.8455020059569455
1.1634188290992118
1.7020093199353257
4.7212856330158965
0.7625646712523839
1.3440849634641294
0.8552613255584737
0.8103522697379371
0.7986866826509986
0.8292027725444361
0.8285837275485153
0.8522934576202479
0.8736247440610082
0.8173154942485902
0.8608289521987248
0.8266606579142121
0.8234627749620981
0.9313313170698663
0.8296474934400939
0.782196525673121
0.7224673643747692
0.7778003817157233
0.8247353638197292
0.8315993223775927
0.7447549121962246
0.8141449286530617
0.8031855457655109
0.8404372511063355
0.9239712619513744
0.9653350886574931
0.7401929551873295
0.8135581841552125
0.8357802765811427
0.8437464696224064
0.8447456852365935
0.8030146500623861
0.8784115016492384
0.7697966009213231
1.5571136257667388
1.2524313446249205
1.8902603451161704
4.9873042322076255
0.7855096961218352
1.22755630754462
0.8504674485854693
0.8245773268723254
0.7829641741748622
0.8568883228611003
0.7937970020723271
0.8218423904987072
0.8143967292733857
0.8350144473872144
0.8450403966819232
0.8582410807168455
0.8640978026859163
0.8153177712085918
0.7774880825768445
0.7730492255724571
0.8499789365770727
0.7984488125265575
0.7930809730646997
0.8492970651325777
0.738096450460601
0.8656827630214142
0.8011932164339025
0.8924995207441153
0.8905927800732397
0.7744654291897036
0.9767592143838262
0.7972319375466044
0.8302604675894314
0.8134738056735461
1.0950077191078147
1.0568328531149425
2.965043810785447
1.8688907834694826
2.755734579899608
11.083462130972913
0.9022085409028705
6.30998027651643
0.8321428443499693
0.8543707101435767
0.8015128067761261
0.7386074301646538
0.861964201650543
0.8350555398746635
0.8309291794104343
0.8313219474261467
0.8384351146526791
0.8077605623451062
0.867267020717376
0.9101099675304757
0.887719195281723
0.7951271123741191
0.8227398645800652
0.8325738522747046
0.7752673557563262
0.8519198151895271
0.8997850739998696
0.8384908502161988
0.7603758664346887
0.8630874280405463
0.9361219179910889
0.8366160443478445
0.8028478397586571
0.7846976867991586
0.8976115552995407
1.3335471343519532
1.8084645856427946
1.9517105639442816
2.012243098607083
3.5071141347349934
0.9136390301554008
5.038749079474925
0.7876793270257721
0.8451234723295981
0.8379329062397745
0.7507213068389169
0.8830204948589183
0.808592688322294
0.8172243989533277
0.8348177812611288
0.8388246806298507
0.8146130595798744
0.844418492231413
0.8279437261689117
0.8448974489879596
0.7975810656197858
0.8589526660194565
0.836185211504569
0.9143071617259863
0.9089653547059542
0.635566474336924
0.7942810614042186
0.9705251842026608
0.759964549628917
0.783251162081825
0.6744120133080893
0.6597640289816148
0.4487396078513428
0.707689102452249
0.7555289068370018
0.836478371572348
2.9755996992073626
1.26301595714882
1.017416283915108
14.173714369589977
1.756262906464843
0.8984696950147256
0.8767753732324611
0.8067304074429981
0.7444397170621136
0.8554244495151202
0.7815135460037953
0.8203081950287522
0.8825898720744804
0.8122993760805052
0.8620964909262652
0.8236092759509993
0.8109631902252614
0.8601275207809048
0.8116475189415824
0.8264953185165064
0.976710570175222
0.9248167509332793
0.8164992077398013
0.8587187040714127
1.3715350437984923
0.7892488989941591
1.0039050512550927
0.8220293066886886
0.9037930947639187
0.6704289327338327
0.3305135344895657
0.5887342405744923
0.9286344303271352
1.1837753152793133
0.7488684485264532
3.4160868539452984
2.428117302208792
0.9112781698954685
5.537862537127451
0.8705865673934522
0.7945287141104782
0.8171566914168514
0.8296734338109876
0.8455120574237172
0.8015884699771245
0.8412584437993097
0.8419899003348382
0.8277987477361375
0.8678930830119646
0.8284382544453364
0.8449354682485117
0.7994979808390995
0.9273241652679627
0.6923791608154505
0.545785585075432
0.5793444282703765
2.6123974025630288
2.2511448363965965
4.880005200311463
0.7655037453918033
0.7893849205006647
1.1364371990012476
0.4510348374540852
0.41893254173511396
0.7719695757991393
1.406926589810961
1.479155625314836
6.70491184774872
0.8306352091979705
0.8898292978940489
0.7542600745449582
0.7301483129894921
0.7780070015716127
0.8858094246062241
0.8359976261139463
0.7552085539832968
0.7924756709359161
0.8510527051595174
0.8477760253683538
0.8484370895014993
0.861246094403249
0.7690620060959965
0.8782375341770616
0.7030936194115981
0.6627138749546697
0.5389566961968855
8.451171528395838
0.8959643906870421
0.8857280892556659
1.0538092938748451
0.45801045211549635
0.2518616663993093
4.373613674390621
1.7905637075992002
4.775625738239532
0.8364380704214653
0.9834114774547645
0.897637026619438
0.5836939685860744
0.8739664029163426
0.8394005571573211
0.887682756877285
0.8206255063741139
0.8405382915617388
0.8520318553445367
0.8656483797740884
0.8335105382672413
0.8459758263259487
0.8582122106320719
0.8260013257760179
0.8526295830661997
0.7046022640920424
0.9558331332158868
0.8789145609976551
0.8898096508281863
0.9334697670976821
1.006139791241532
0.28844264711300477
1.6910359647915707
5.964889380743906
0.789370683200988
1.5724741015958774
1.3417792847151524
0.6518962907846713
0.8514743784206382
0.8081494516838326
0.8143545951525917
0.827320651161256
0.8492162154790508
0.7999920848916904
0.7715673750842391
0.8077882759902593
0.773440307164741
0.8375473247686979
0.829951358018414
0.8256504874731051
0.7535696560684451
0.8224786287854373
0.6371558031238278
0.8490153732872934
1.0597694500117565
1.1630542678261857
0.6978484086507589
0.9822708305592038
2.640808481601235
3.9380706444457734
3.9621651656126944
3.4853654031805608
0.9105392784142349
0.6653063350189803
0.8434300555276663
0.9645273775792379
0.8314977258961288
0.8214465351137802
0.8251230275659193
0.8963323079910526
0.6930333724163239
0.7556181987408377
0.8267190158406689
0.823375343547937
0.8405808180272825
0.7968923217916677
0.8469869270186012
0.8364472728329897
0.8524275517390668
0.7912668439243726
1.0939052944925038
0.9278432800962317
1.6441599072810773
10.339525090485779
7.2976632852205645
2.1002730212975096
0.7060601456150267
0.9336391212124531
0.8596527591518217
0.8736927213075755
0.8991358883392736
0.8892443383273322
0.7908793658054372
0.9495652684282796
0.8088342492471416
0.8188762930515154
0.8197135642867748
0.8432181515812079
0.8124705570891999
0.8744428682428181
0.8301901783868628
0.8343333540357384
0.7588962858822208
0.846592789789545
0.7651515736433386
1.397634628994882
1.4777019293904552
2.109685861585645
2.3807321672842705
4.584224588644319
1.991322338393487
0.6414937551897457
0.9308143629350543
0.8951011887851833
0.8922650528154982
0.8016077370059335
0.891666324323424
0.9051139710287801
0.7583916481690517
0.8843649316777907
0.8245150083865246
0.8267700814029613
0.8317181789052529
0.83157253120919
0.8392457054570232
0.840240575524098
0.8375983172761999
0.8127281238304429
0.831836502721921
0.6862665979217154
0.6371792415463584
3.483397935746525
2.412727787429933
1.45413043761888
1.7686343081542881
1.612519690502506
2.6856633718562337
1.1909216713739408
0.7683459153126476
0.788018476689321
0.8423095031314689
0.850438806180724
0.8023665997615266
0.8055656571688222
0.8049502301635225
0.8384406541101519
0.859064327597512
0.8300757309125133
0.8243966977738799
0.8303357697182328
0.8286231543740538
0.7850212844572555
0.8750366008253241
0.8382851064728432
0.7547449554986218
0.6205951974023219
3.4721076960971473
0.859383677943667
0.9076049892352454
0.8594618117078313
0.7985844692556995
0.8767814496753724
0.8677885950875887
0.8151020942200703
0.7470590880449893
0.8276717455884111
0.7406772448613367
0.8422198579049288
0.844476013407344
0.8444332421893758
0.8311707658554452
0.9256207017815679
0.8247340201242853
0.8527684265396047
0.8032240728039285
0.4555555190030235
7.660575718897657
0.60059073111352
0.8774946085714841
0.8433415463651773
0.7911250730785699
0.8262632640955416
0.8812945557194206
0.7924596443665232
0.8252142021905653
0.8000889679308016
0.7807975587422773
0.8185271913709665
0.7926354673433503
0.8242428409201636
0.8139514180012194
0.8776689638239914
0.8128230504978182
0.8285390090239587
0.8054947990261594
0.743896745993745
0.3838666481556242
2.1632805529081653
1.1322785937067767
0.739379731067463
0.7281187731593727
0.8927383121756585
0.8407291415794175
0.8572355015886861
0.8459349517217182
0.7924562445797386
0.8383902557976103
0.7814975561718941
0.8046329552003344
0.7899037652094811
0.7873681647292449
0.8317954864502413
0.8191527221803555
0.798071854602947
0.8319685848471499
0.7796701148726953
0.8312988090637758
0.7506485429540768
0.505528535531915
2.8377496635648662
0.8705597364193791
0.8186252046133546
0.8649761792606986
0.8115131241891335
0.905222540001138
0.7655473991184952
0.8661824573812213
0.8005680660313912
0.8360854382955536
0.81936963259474
0.8268166189312284
0.8235566593840882
0.8956364822017069
0.8061091758114438
0.8446304802381791
0.8205885267153411
0.9519619080421882
0.8465103845064417
0.8216323857803614
0.8499966877279407
0.5104618140558179
11.409932808221582
1.0864792983266147
0.9296105031426949
0.7612967202530382
0.8473079262046793
0.8476285366978918
0.810640181426426
0.7794979473360294
0.9358260795499636
0.8481209458802191
0.8758175468929444
0.7471274569971794
0.7561133998790561
0.856617782402727
0.7519653534169526
0.8606178913000588
0.7987355949120704
0.8050220983820221
0.7155960966483489
0.7457769765800493
0.8953738321015403
0.8273481640048611
0.8702711209154885
0.8067070996304946
0.666180682243382
8.713174949711926
1.202055305111029
0.8370751499943904
0.8015165673199148
0.8295193724042278
0.7862861857252711
0.7957820469942373
0.9883738136295822
0.738441127643352
0.8175796836545435
0.83348314022992
0.8318611180296748
0.5812266141092225
0.529707339529656
0.7942649986239434
0.8417573603790569
0.7929176523377028
0.8371403341801461
0.7659250407750121
0.7591525193042133
0.8622386586926412
0.8139518786490268
0.8411508662420494
0.8205567010921339
0.5728912924140143
3.244837243453436
0.8132131774470093
0.7847119525967974
0.7904153340560758
0.8001217701632761
0.7872515349389221
0.8906738210691381
0.8203710464226196
0.8274189146022681
0.8410341964276368
0.7765553947264304
0.8067891090846016
0.3294419286030914
0.8434543673354965
0.8148817410875444
0.8732494250508611
0.7889093925942772
0.7402839055695299
0.872471752357912
0.8576772242937957
0.8325603493733682
0.825793951718494
0.8329035972819409
0.7778006129936265
0.8248855666395581
0.899786372113092
0.7687834914438401
0.9298399556776056
0.7585118441435396
0.9602825683272553
0.8288047510219719
0.804217647138938
0.8092791957019091
0.48164807271032894
0.7333316309296328
0.8409789891796418
0.7925710043281909
0.752294240814134
0.7660948623122971
0.7695146435305756
0.7797608186848904
0.825560440621665
0.7697248383084196
0.8064165299551415
0.834675950927332
0.7760754869249573
0.823738776558701
0.7702738295174982
2.7728052914034933
0.8990453704098641
1.2603947308824244
0.7678052780364615
0.7323449007968337
0.728672126887628
0.9000121115068308
0.8144916297632261
0.857606569756437
0.8697181189915906
0.3149025357227489
0.7338172232254153
0.8676164795325396
0.8680396075321667
0.7807937680888432
0.7946397110810431
0.7859230570063829
1.0991294263359341
0.8636826331532999
0.8028147997859867
0.872209331052234
0.8244392649133
0.8478581378540597
0.7959017038653902
0.7942409741715521
0.8678680048539186
0.9416761283761488
0.7188136438908078
0.7967474314869006
0.8307262970518657
0.777185716941398
0.7646904416305988
0.8171939302941545
0.4911777981720874
0.4402071782396886
1.141570938918977
0.7815123028002017
0.7995532851514873
0.7787659896646035
0.7980005126953212
0.7473204410806883
0.9232415971631821
0.8722932856761189
0.9409644246715184
0.8139150088507363
0.9172658428451033
0.7718928157854358
0.8035517549454921
0.919687926772591
0.8489606316520611
0.8118572415119572
1.336449698224304
0.8134061915814313
0.7741388780889845
0.8145232136871884
0.10974836055870099
0.6923827628737779
0.7759024207736762
0.7808737754667534
0.804711923695957
0.7865595894950647
0.7393716284137094
0.8364496838519677
0.7367686792832651
0.762895064135981
0.680448302378239
0.8498803325310514
0.8165322005051299
0.7822181096185594
0.9652551660240732
0.8379714012531104
7.165014370994971
0.8255201561801944
0.8142234958188078
3.3320164866199686
0.9025152554594362
0.7561544234767991
0.7294007108119233
0.7738009931334136
0.9282061303920522
0.8731045311557438
0.3699280894572726
0.7830425262476449
0.7801952959832871
0.7474842808143684
0.7737884342531254
0.8004230148134429
0.714631294479399
0.7129752911635525
0.5794284062017183
0.6362627892088889
0.954418004029848
0.7285879404990315
0.6672518107527332
0.7456673649094833
1.1166946126467987
0.8443527550414867
0.8172524962647993
0.7945184764737145
0.7805855847174539
1.073195608677802
0.9587773012121455
0.38864315942831745
0.7767471674381036
0.7764097991973324
0.7790920882666881
0.823120200309407
0.8986057289017727
0.7758183287748873
0.7738623580804244
0.8412923437564055
0.7167083863084849
0.715489501061126
0.6584051008953773
1.0378473174896168
0.7241008658111744
0.8783901929583674
0.620698791587332
0.8682246661289055
1.8991212148952208
1.0623080137444905
0.7312034474935035
0.7449318556956158
0.7676084014355903
0.7004132502461347
0.9246995623541107
0.9167124670316092
0.7780367320815057
0.7789920109808368
0.7821734006064852
0.7888280398367707
0.7997018041598519
0.8221641903159645
0.7664274954029096
0.782025973540906
0.7530028581909467
0.9262554932199262
0.8613426364905421
0.8248066613612082
0.9570684565187937
5.12474165125354
1.040594995321303
0.9539047356984262
0.8462533174807458
0.7759582869079755
0.7876452895185946
0.7714610070957276
0.7661834106459955
0.6902823556882517
0.8157362617904904
0.8481769421767761
0.7791498694567323
0.7745853420311218
0.7783181442452008
0.777373086921434
0.699870943853825
0.5832640803350293
0.8196150965515799
0.791753944871033
0.7743574615947472
0.7451073191504123
0.7106446932302064
0.6827343925873504
0.9425991133698766
0.6618059332103698
4.083048025042319
7.752303800890183
0.9339711020075404
0.8811293958687164
0.7084433990920441
0.8729693064789539
0.7646256383027966
0.7709731696343489
0.7475299037321333
0.8344898636215767
0.7780003486414451
0.7756523744400716
0.791273870043198
0.7776645128049885
0.7607265440623694
0.6846183890533384
0.5217113770666678
0.3533807281376504
0.8646994744523226
0.8300880272765353
0.8094333498514327
0.7393251063370115
0.5184003182586486
0.9675381205186352
0.9155988134709737
1.4752236874643718
0.8292206786126982
0.7677232224605358
0.7378920822057643
0.85621706524774
0.7509269712546983
0.7724535262469795
0.8303248989519015
0.7429060198729903
0.7703991568113392
0.7317885621350828
0.7767967410703565
0.7759887913752452
0.7657547791409833
0.7829736344533039
0.7821179123303293
0.7718353239690857
0.35149370787725465
0.39378958351784515
0.23701772765295392
0.43657472961386534
0.3356438191438682
0.32050794444488423
0.9148636355559073
1.047251885434245
0.9586459048161786
2.237949090241663
0.6091928739864653
0.7088506311602769
0.8123528979224621
0.8853907304315924
0.7030476518803579
0.9135660748092489
0.7855126121452466
0.7261570388145004
1.0315077626825555
0.6866162486035353
0.7618508796096289
0.7746254954100976
0.7535033788869872
0.7910389441693151
0.7842968461614397
0.7794464726917564
0.19710861291689338
0.3737218496830727
0.16677617668761013
0.2108335422980116
0.27311271360442885
0.990033848884548
0.9761086007573546
1.636782087893524
0.8225211703037515
0.7088973257590345
0.6827738345384243
0.7218318705317072
0.7273478057531655
0.7691159524757719
0.675770102819272
0.6826363687600167
0.7346697687830418
1.0257227464644252
0.7098047415901686
0.5167476646543533
0.7693481024334071
0.7337788555489704
0.7788660588310987
0.7462039705628855
0.7068782755855584
0.25416298911847135
0.8291876196951437
0.8950373603206807
1.2366285839920297
0.8412786663872506
0.6860771676371434
0.7707006718543701
0.7108418829791615
0.6798742127305074
0.8891871694300958
0.759725776354494
0.7905198854682252
0.39867428549469397
0.6999949728489493
0.6347935649701181
0.513646538858368
0.7339150537184427
0.4908951336221934
0.9504742344426014
0.8137436535725585
0.8269846041532289
0.8171254548061966
0.757813570376425
0.7955249131753456
0.7605737211264527
0.8683626013207305
0.7533452271766734
0.7187190738224264
0.1789041702082281
0.5409714835568421
0.29831823017355025
0.39634074611367975
0.593529427078432
0.7456119875265846
0.9248141401163247
0.7610837386741084
0.8065958596027082
0.761259352752985
0.7933665787404603
0.8940352216201729
0.7569309132836571
0.23295186676863985
0.11761984923877211
0.4301480125924196
0.26705497414712315
0.3119757922961792
0.24040362621077402
0.4896984823408971
0.5981625169058457
0.24888120928346905
0.7929756262720453
0.8104295784613815
0.8027350604361654
0.7894087034302785
0.7857202612272703
0.3651092764545451
0.42129077885149213
0.3764499255172231
0.696809467319305
0.829273795428864
0.8842503511423707
1.0121155586661166
0.7812320852202829
0.7602621419556316
0.7275012634845218
0.8968638145501888
0.14595668573396262
1.3580462374978486
0.7037338055893695
0.23193519309862354
0.6598339443979958
0.3248619882802484
0.28990696357826173
0.20170134654837654
0.4604960459858262
0.47955813757477717
0.5087815239709769
0.4818098871132512
0.7335857352654267
0.700783045324942
0.3212864913355494
0.6174860970804755
0.7167288160460501
0.7014168207967899
0.7576535334130492
0.3508342432773153
0.5987041108327659
0.8306870105920775
0.6270948809810529
0.8050273313115321
0.6366677269982537
0.6164752619923286
0.7705673514868917
0.9284468269462968
0.6471167128735816
0.6513465749345113
0.7135903357964408
0.8438655122015595
0.6860625037828884
0.7353715341613675
0.7906519866082763
0.739397270830458
0.7373738302793705
0.8006422795966283
0.7641507640416306
0.6907235062110338
0.7467245595060135
0.7734931040434783
0.7263200816493515
0.8471599348424174
0.7555416531699851
0.7332588391382844
0.2916922495076514
0.7392861464037298
0.38642780972557633
0.5647032626112292
2.214080590955574
1.1279605229871206
0.6506072985382898
1.8867125757054812
1.3504774325900981
1.8293312074315082
1.6101674062104416
1.0927605335514954
4.02780745384072
3.713265931998432
3.2604146301724644
2.5187311641821806
2.702203228096214
3.1527757406874173
0.41776328825493414
0.4620182398002006
0.5965989567815105
0.7668123191261274
1.14449563078938
0.5679119223415564
0.6603876136268132
0.7639299822013678
0.6883775324424507
0.7208354528562279
0.7159310566388187
0.6842713031478577
0.7221854591658241
0.7520139765048297
0.7203765890346229
0.6827601173838735
0.8831108344307567
0.8254682659330838
0.823505728622926
0.7173208361294068
0.6322935548952021
0.8636749044371674
0.8641829557620279
1.114184919488681
0.8814091082988603
0.8933581137481444
0.6622279017724716
0.8086090996108387
0.7464358026696609
0.6384131246441691
0.7494860670067238
0.7334421849027547
0.8675487662277712
0.7452312368815871
0.773530210304457
0.795838444525654
0.818563265832846
0.7836460981725899
0.8068820640119374
0.7589569506335889
0.7532653833009775
0.5849764522092908
0.7731611828204674
0.7374649740602256
0.6348391272860332
0.6280828854866163
0.4398413954968634
0.7836346604136968
0.7025273035181149
0.5573972116336992
0.5154274168878724
0.45358534075043117
0.29426896833600985
0.3795476902381432
0.23338497851910414
0.2225445863439841
4.443724790375395
4.397975815808759
4.488791417695857
5.551925159936033
3.765811844317526
1.868673922319845
1.9236867075879032
2.082862577413326
4.291942562990413
8.661896400135094
0.17095957706180837
0.1658165318518101
0.2999855370972834
0.15925526131854367
0.10156517126073265
0.2535523850788488
0.39180845709942386
0.7068662435800795
1.0738901425478868
0.875631031123314
0.8831338313868439
0.7542383930062042
0.8138819998650314
1.0587225642400724
0.5955249351446779
0.7289432607427683
0.8967057902190403
1.4941250006746534
1.2770392696587318
0.8070121863534867
1.0540610863360713
0.4624299237248566
0.2785836132491622
0.2668492542325353
0.42634596747228487
0.6227295718762472
0.9981983857411291
0.3442163145278418
0.7614683470145002
0.7710148162099015
0.5464192692969916
0.9083811887791673
0.47063150081350597
0.5461502517484053
1.0726858506480046
1.1259953009172747
1.227952829521208
0.9174468122099193
0.9050634131878398
0.5935165876956724
0.6062337013850267
0.6579484411412201
1.2367703808030266
1.1805621791962395
0.8221174537614585
0.8223582982428377
0.8235093483629019
0.5632214600113445
0.5586764189507439
0.6572403938165745
0.8415817800283851
0.7055383224678113
0.7179467848886831
1.65844597369656
0.8840845881332793
1.1076954683289528
1.030230047787055
0.8123616355177113
0.7956911588121099
0.7926129071770104
0.7756644362334686
0.7057083854414382
0.7750246657475747
0.7630494588893026
0.8396783171503008
0.791848369842592
0.7721525071741474
0.7837972992747841
0.7882760255376314
5.177818363651721
6.55263573658454
0.15903387206321185
0.12118575816888831
0.20082989254216002
0.1280771130935974
0.27482514068664954
0.06585945619564221
0.32849951323535215
0.23483517479630533
0.5942455030030841
0.21429370114406415
0.6386910793264109
0.45614289867746227
0.23435340757016052
0.5751976872306729
0.43660075998763775
0.6708921762395709
0.5914356899096096
0.29150553161561077
1.0491110591748116
0.4364921061686486
0.9624216668659842
0.42441372629392476
0.8137282043326509
0.19948632060409613
0.17677525371316907
0.07607469410835482
0.7329127160264383
0.14137915750880442
0.45547440381243687
0.07850624168628968
0.40187349808767625
0.14862021946257925
0.29445229495452124
0.10243009808057944
5.648351759402577
4.4237837386801555
5.692627824028996
3.122136713228299
2.0117288901916646
2.7141997377137335
1.6586270824681493
1.422800946699966
0.9227810428119279
1.3065006153997525
0.9181690422422613
2.416141438438432
1.5079522902369142
2.612656296405906
2.33133021639682
1.4666136000061993
1.3321551736764305
0.7446541168763346
0.5334976353904447
0.4567274438558501
0.21667418053081
0.44262656964810576
0.2812512349322584
0.25839197760892324
0.4761696647491163
0.28979423979394175
0.6244238412692169
0.8736382537066794
0.5655522694620365
0.9459815228988415
0.3174295213512669
0.23423344553085457
0.33282366947981307
0.3967621114550669
0.3269522978517093
0.49512278328939135
0.34435147728750526
0.28224028008746543
0.41131293245482997
0.3395148705855282
0.8111990013746316
0.9772022106361931
0.7857677664377128
0.8675905296559473
0.6206194883831138
0.9225447533612273
0.8758938230039627
0.8809847042961269
0.9199827973808876
0.8918744788431986
2.1581341826490923
1.8228643775020803
1.3834840756243714
1.9770862375425362
2.250384855199504
1.0436919969109457
0.8424506160726154
0.8185325095032842
1.1101003383228971
1.4655565158237558
1.6187520274607905
1.0350095940597215
0.8397223409619436
1.4227694062642744
1.2077259949259247
0.7947052830326137
1.43862145753164
1.6241705145751453
1.07126038037083
1.057691050437039
2.077124521541207
1.071804541919293
1.1614747644672965
0.7614758887432481
0.8685843357283353
0.7883893121307048
0.8946460204379455
0.903947532292005
0.7912649306803502
0.774474752672404
99999
0.4765533615941942
0.6975147906768263
0.43992489475859137
0.4645066251923798
0.4042120360063558
0.5953727887576956
0.5549003405303551
0.6453799486087209
1.0806978024448026
0.8290234166312539
0.6962648832601203
0.6544468861343589
0.6705750828451856
0.38192012283824467
0.8494529113413924
0.8409304427972886
0.7869923917544416
0.9647884774064671
0.4393385308764997
0.6233732117815374
0.47707749290704876
0.3460220907263281
1.3288939691162742
0.713501456826165
0.6497476746349716
0.7040680070102142
0.7325388123914673
0.568396746216948
0.39986499823808597
0.6077708682711385
0.8358269415594317
0.7207197147305676
0.7272929813952093
0.726479344395793
0.6917441409003436
0.3708905743334751
0.7959123743466898
0.9472794810313199
0.6790454774669141
0.6441019076501484
0.6419158050270811
0.6952318975411996
0.17749864287031727
0.7003436970087046
0.6922081237621971
0.7336900816830344
0.6624979368815442
0.6695721291291308
0.7580016142811344
0.6818288993620026
0.6868472557356667
0.22439458969051188
0.6262589509915815
0.48730389249739425
0.6537702996577647
0.6643241703791356
0.6049676652966007
0.6019465334614391
0.8892154830889735
0.761786804230577
0.661956773065568
0.4363963864575076
0.763306947129943
0.6995434911673769
0.5285245719627802
0.5963613570741588
0.6184806147732191
0.9036867506686123
0.6378202617297604
0.329506498612853
0.8272909238802383
0.7624964361271794
0.7738603377579508
0.5892346900042921
0.6316052196909188
0.6575244328279849
0.7036966667085502
0.7114928511523335
0.2615565283014602
0.39795176044029223
0.6883298854503501
0.7904993388792755
0.46366602623265873
0.7420386170179739
0.634815426071422
0.7203409857245828
0.7481180125672537
0.7496406878952053
0.369705846564598
0.5663205453540611
0.6956476584348904
1.3567838946221085
0.7045381814691616
0.6720626221303813
0.7359400683195918
0.685028155585965
0.7791017628282891
0.7002446564489953
0.716968671531087
0.6857242247972712
0.1095234565065721
0.4910551778569588
0.5370087248522185
0.7196372937836414
0.7495336335323028
0.7421779358761765
0.7260688957762267
0.7088243399244069
0.7023356655654704
0.7281716978944461
0.6961459180500483
0.604162070420191
0.7036297756008396
0.3750616259269604
0.5594965429384008
0.2805378826435719
0.5361046468207773
0.7558172625135287
0.8407772441974314
0.7997041507574173
0.7556867645696188
0.6276127868069482
0.6824974882409082
0.7281682055538012
0.7194544480563694
0.6558383562744767
0.601436760572407
0.5213778753084212
0.32252854464226716
0.46451607271496637
0.6770489038626081
0.7250851262306768
0.8565021379173551
0.6960819550259246
0.6532550839595592
0.6203239980771253
0.5960207141232028
0.7357361382066733
0.6457496491172413
0.6892275603146352
0.6671783679026564
0.6640667607269314
0.6115671774952541
0.41218939320199977
0.3926506153210878
0.2773258786595869
0.5678935393267452
0.9361617339236215
0.4761112952738687
0.3174054065280401
0.7177830389579928
0.6306092269157714
0.6865308912872452
0.7249967671156826
0.719231418585058
0.6729466819927868
0.6681143530521164
0.6555861135547643
0.5857886788709309
0.6184620828884724
0.2732646995992284
0.36661410100582814
0.2781737295307451
0.8897443088983895
0.8106062112056936
0.41134100810609103
0.5374614442791298
1.3278367510232063
0.7423923460166673
1.3127036917047123
0.6124261152819108
0.6875492270690831
0.6379123241539196
0.6915055959035995
0.7453006464697176
0.6765062169487115
0.6584170113286565
0.6768212287542887
0.6065293602254432
0.29420774019473805
0.28844894059017473
0.7361635595965331
0.6921034284126508
1.1509567388664594
0.7329027363215711
0.6180268757733601
0.5926984746992048
0.6210269755434802
1.6693960990629495
0.6431545843272889
0.690335667841659
0.5834922081711467
0.6025688430491553
0.7138305915171208
0.6659549855608552
0.6350589103509571
0.6973379064566196
0.5972429807248533
0.17285130944114593
0.299431831949803
0.5553657261993444
0.0876630303329627
0.6184603489546493
0.6274219054854662
0.8070271913882594
0.819538351980139
0.7463062445402443
0.6534094423002981
0.6014601424795466
0.7317706560892293
0.5278016096548493
1.493169081554389
0.5935427381449287
0.677671188486979
0.7038236530346462
0.7797919528152082
0.6178580964379479
0.6029997225917505
0.6689526453087667
0.688065122435353
0.6914897828775092
0.6810090160329246
0.7403180516612966
0.5945464898451062
0.6074125217273426
0.09862822808454859
0.40741858614835386
0.10153956799094797
0.6175241198922036
0.6445312275569528
0.9923718036274224
1.2462500633130495
1.3387014546321019
0.826903598003408
0.8674195533267512
0.6891545844072984
0.8221522171403419
0.5336139665800892
0.832942989235649
0.44456871188983726
1.3516799068714438
0.6053904424708
0.6426953592955461
0.7451853437456384
0.6962824885987781
0.6080909383714893
0.6058277940300153
0.6068104133950969
0.6130071533210866
0.7163612644906104
0.7061789658031915
0.7198397137718235
0.6758064152106869
0.6804974552421152
0.6028760622104941
0.5910463103388972
0.4998875129612515
0.059333623667225714
0.6821094486315229
0.848681376602097
0.827915359560203
0.5479921570916829
0.6241457528198513
0.8164506333044865
0.8046707200172515
0.6670517368615678
0.8933985711180511
0.6706717016912463
0.7011947442171836
0.574213815345057
1.0315228964533796
0.6059666766353529
0.6769482788431338
0.7460796794174781
0.672994861805689
0.6114843342830348
0.6048671239696957
0.6086994456587766
0.7052399675894081
0.7732466620116029
0.7052077007306016
0.7338795820650977
0.7705945448628471
0.7405484437552459
0.6200148678139504
0.5947892330094757
0.04879421617036351
0.46916902723808723
0.7543544886581738
0.6579296635628098
0.826621881496593
1.0446970293649824
0.8020029193224146
0.4854084354760361
0.7394334603861419
0.7950438910084354
0.7210842146825548
0.8413887560995527
0.8088920060492623
0.7280600065298403
0.7282373251255406
0.7060769424909398
0.5386625299761886
1.0009838647550025
0.6311821640495892
0.6129620023098847
0.6768953981218918
0.7079882807368377
0.6116182068617422
0.617704982068805
0.6132418424225696
0.6231117573969467
0.6773783001035784
0.7784095598451277
0.656687749218579
0.7769454975746083
0.7483048013187114
0.7357445478028422
0.764472918572862
0.6305193290344762
0.6150944011891067
0.12802301475728456
0.5399401054682613
0.8099275721530874
0.7393184850860431
0.8613667472898008
0.46566620151139904
0.7626704636348614
0.7768268385329834
0.7719599436294874
0.7064431161637973
0.5096376590508033
0.744180396231581
0.795983369994512
0.36977808649709987
0.6485547138577549
0.7808798260267636
0.546655273527657
0.6267648673559244
0.6237843523432325
0.660729285987027
0.734769974179223
0.609036220251079
0.6308790037125132
0.6691196331780913
0.7082583166365551
0.7785885600829852
0.7836914940639212
0.8265110810633486
0.7848205997581884
0.4846230592625738
0.7270008070348224
0.7041175650959005
0.6850998090070591
0.827609850499225
0.6507305330430898
0.259301640259898
0.3557026795696981
0.48710255634164595
0.8267461313274976
0.7261470280410407
0.8356666699094227
0.649558765019964
0.7654295021155665
0.8041832217003246
0.8011169159635255
0.7440530510110959
0.8173446141494285
0.7374692325283858
0.6978193545184901
0.733825072921234
0.7443046161728669
0.5110323133264797
0.2922099935955687
0.7052875853749333
0.7802489865175376
0.47357872790681443
0.6085439624638975
0.6178698620796393
0.696065207932872
0.6918197182876394
0.7833259024545675
0.7234967125681673
0.7278011151259989
0.6053548819862024
0.7762020047101107
0.7690066704040662
0.7897314050048817
0.6896437615107817
0.9765612933413081
0.6234902400586656
0.5646846403284281
0.7984300115783162
0.8187512495182964
0.6134542918487625
0.5584658458713575
0.8244969670964956
0.6391221885963683
0.15855110899636785
0.2106498474933096
0.46279010824991557
0.4510790599379405
0.6700993773182029
0.65408265487882
0.5316446986066615
0.9060893013644505
0.5351941986579973
0.539284999495901
0.5375299102001686
0.7435896437662813
0.7676017331998598
0.7955130087199695
0.7531715948936718
0.7342046195034738
0.6858357265479096
0.7497859510705184
0.7616194326496472
0.6923465526713501
0.5357307673777645
1.0460954432029772
0.7252453871514757
0.7743601656973043
0.396949779486604
0.8455178937650517
0.7268275599338462
0.7826698113642109
0.6694270150821916
0.7803947734374056
0.7008583235005299
0.7260996934920992
0.7816637893642144
0.6894771639159172
0.6113246707790629
0.70841034830199
0.7068379401973933
0.9794566451075649
0.728987313572006
0.5572922457990185
0.6319188497847492
0.5581221746567144
0.7836832730610709
0.7659928157654593
0.8291811093339089
0.4885968407276895
0.2751372654573062
0.42895054505949765
0.8246947686049247
0.6423993899624351
0.6684376050030595
0.5855076659259844
0.4133431148282172
0.565650929927508
1.117957189491539
0.758561123349453
0.7912451313915906
0.7994566949468311
0.6943231539834005
0.7482588123749079
0.7702609982285825
0.745085239326564
0.7380147760662945
0.7473097413272206
0.7736987904392665
0.6304335599809326
0.799315686927659
0.7370131182766564
0.7469295723112921
0.8725859393276235
0.49143452604698357
0.9863896495248482
0.9192246493404965
0.8049334869443877
0.7146995197043959
0.7052467849223469
0.7204381325553284
0.7139243877664497
0.6979582900345827
0.7379384521935639
0.7306623613844695
0.708700275200816
0.6228465853483186
0.9362117476540517
0.6669639149046181
0.6183685189215617
0.6422205271020174
0.6116228901590018
0.7984015555082024
0.7612030365827921
0.7781030022241949
0.3599687240227615
0.7142267101992946
0.45624916835926954
0.6457191174030998
0.7166422160209522
1.2448201569276036
0.6120516931952277
0.513971792750907
0.9827196938721876
0.802407718964398
0.7959997579206024
0.8445030000737324
0.7316221024611756
0.756593693298211
0.7862085878371912
0.78974562165813
0.7467959552298503
0.7758701395186257
0.8059138302960592
0.7463399800610088
0.7488034545956335
0.7436501938913463
0.7416264905867733
0.6448980844137845
0.6393892069956608
0.6982136918206043
0.7768611315931364
0.8859517086358351
1.3026918764185687
0.6503458145343178
0.7374798847699545
0.6959865399660129
0.7139609788006833
0.7463714365979771
0.6007961551923545
0.762310055916503
0.7519923464932148
0.7947913114823548
0.8086581738090572
0.7184183045427159
0.46553815341793364
1.3509942681372897
0.6260812952504253
0.7942430402660505
0.7662782838355459
0.790074490513076
0.71339477933637
0.3333137945581329
0.3830790975608687
0.5289480011963217
0.6422609994295745
1.0221744638132995
1.21514937094424
0.7926687775524139
0.8365791959350256
0.7177758193861665
0.7739218406624497
0.7313029770798071
0.6663307590873281
0.8051879488409153
0.7239503609723902
0.7262388128226542
0.7292530175876784
0.7606588894943977
0.7443510147291815
0.8093973189804741
0.6466132781139012
0.6389788197458289
0.6742412058071532
0.8587214544967303
0.8879678845629254
0.6036870894096108
0.8127948168866648
0.7576689139542351
0.7293047789830371
0.7927318198439147
0.7230778063312308
0.7017980900161624
0.6857641900755812
0.5868758944147077
0.9523334763989357
0.6836619469279772
0.7027008862454861
0.7521815803212234
0.933835584786806
0.7550407868774719
0.763924230658913
0.7937265889298393
0.7274130448691364
0.9180578154364735
0.16685012668468402
0.1632582197052592
0.22001923338721477
0.40203132555016374
0.766774674360638
0.8289031786897756
0.6588298241668776
2.162651204671364
1.1000088237292978
0.6413589909487757
0.7868544386836009
0.7717220733434728
0.7363633236068082
0.8025699852631175
0.8235240056761035
0.6980354043321135
0.7590313666579025
0.7592909798118171
0.7595440089940015
0.7148083984615571
0.763620625371819
0.7520818192080219
0.7554405805492307
0.7903650577637104
0.518252527546626
0.38875752342709097
0.6119380873474723
0.8260323617258822
0.7629329620176083
0.7948870451174784
0.9085903423665055
0.6814920352583742
0.43808555665347265
0.8025280653764615
0.6693529206525973
0.6403150034169173
0.6618672321009152
0.6501858134137197
0.8800980716294833
0.5605911124018947
0.6100739965973847
0.6439974985522646
0.5655643842407839
0.9031691963860992
0.8225058421034713
0.9611950172870224
1.200259789042816
0.7827504499324607
0.7998706184056217
0.683726185477502
0.6813108005337353
0.17841277945792794
0.18189228671223312
0.3603339456218801
0.38610499423236666
0.6254040697271391
0.7334902567150658
0.6086875780117449
2.681416500988729
0.844170152242268
0.6630780419196344
0.762717809499241
0.6942450641412151
0.7365076953364853
0.7587213170722708
0.883291168193605
0.7619577574451674
0.8174520764985559
0.7054852567721668
0.7471276247074538
0.7301205932548004
0.7612321025392939
0.7586315555189316
0.8051016747363698
0.32922189983705785
0.8240191529424371
0.7880212096686453
0.8051886291499738
0.9523926703229895
0.7858028241014204
0.6449952244789793
0.6087490088100415
0.8086808951915657
0.8141680866620844
0.6124532298233648
0.687916843018551
0.777228783608327
0.7993436116349986
0.5366041622468265
0.6774030152038261
0.5972310899911151
0.6829146347799679
0.7614074646763425
0.8797951693839497
0.7411270674990384
0.8237687202916412
0.9821661446329932
0.13729284939386743
0.14406083075652715
0.26391159126132613
0.12348204611458169
0.5466074052350677
1.1629455750923168
0.4592355307169721
1.7133616440321893
0.8762464422910409
1.2629009835885683
0.7242737370240578
0.5226427434090688
0.8366158458427181
0.6285976268609659
0.6826611448941294
0.8686017006943012
0.7843411228863185
0.760002253146643
0.6068098017282652
0.7361259303708604
0.763115508572272
0.735518543200157
0.7197265766131232
0.7367956096173326
0.7338216429857484
0.7548952429981057
0.8575236536733579
0.8495972419863365
0.7841573127681263
0.8420395884031426
0.8306111208779076
0.676658507314547
1.0440835867641258
0.5467109717729356
0.6365722493555874
0.8009898276187299
0.6991351195939011
0.6301028665599565
0.7042359585810367
0.7377512378936234
0.7117295952716594
0.6547302557873212
0.7003949183549228
0.5221791195381115
0.7837589370752107
0.8041359285720305
0.639037665463178
0.693340490069497
0.746827047013013
1.2183056452976682
0.750001442844812
0.8010697429474836
0.9805197800134255
0.12318958213106176
0.28189641648977165
1.1012474506807046
0.46452247870891805
0.4167738445766695
1.317467501253908
0.9236762132999593
0.7245954411253702
0.8484741573652549
0.8162886217303372
0.7772218865237486
0.6167839722918838
0.8282989766859167
0.5881322290231438
0.5271996042877888
0.836913948733013
0.6674368821708182
0.7592052858595995
0.7664384254875621
0.7209116988394503
0.7439893032363804
0.9560847632415508
0.801914470287597
0.7331052344151814
0.6703694272650228
0.8206334544106655
0.6794108281055147
0.8511066781428324
1.9026981492867063
0.42027520685452735
0.7469202663328325
0.8055452409579885
0.8089267451994876
0.7663688074952416
0.6230159197481256
0.5808883288323087
0.7777695267275689
0.7286147274022252
0.7550053588905921
0.6644283074105903
0.8885326255854795
0.8366129790177514
1.1016128664492086
0.5691518407028032
0.6770356370879085
0.5060739904016784
0.551055905524008
0.4899599290431821
0.6759732169099477
0.7900316654853573
0.8550635318280194
0.7718461010182969
0.6966138594793596
0.10221963786869312
0.1613788136441838
0.6575199702189927
1.15026542750473
0.32068774427558244
0.2865095704281734
0.45863523114690863
0.9708718972509572
0.9390728741567251
0.7140603114306745
0.7310114235104599
0.8626385399928539
0.5117056611941416
0.5141026141885829
0.915400268890934
0.7932985071838591
0.7759957217827624
0.7391815375297539
0.7784851027070093
0.8592940395526069
0.6946305574512291
0.7433151944825641
0.7553887737675907
0.7948155757501205
0.7920280478315752
0.784833977662256
0.617857567551165
2.786844552738525
0.5802177959117301
0.4877614444288898
0.6589281629625254
0.8102258148009149
0.8531504295875563
0.6113245636244369
0.6319889949563322
0.6630974964521597
0.5617629509545602
0.887624656441687
0.3301101917411131
0.4668711668325526
0.8875476729976003
0.7694753636863054
0.40552500809626324
0.4082687017308263
0.855967826288667
0.776830617192692
0.8164135550372733
0.6760158509713816
0.7644662433972946
1.709956461141311
0.22341280802110675
0.5051818538999653
0.9800148687580558
3.5552721552551354
1.0507744684643463
0.8580708975190533
0.7927878927829969
0.5665175685877378
0.7634247852633604
0.8292373577366144
0.6867486200409685
0.6441300219755207
0.9005494003036135
0.9922059306711267
0.7257563820902365
0.7790115354357801
0.7942322942921706
0.7441876508700542
0.7102876541664007
0.8742443416609634
0.8353728002424322
0.8027808964684227
0.7189838972531243
0.7957034835398044
0.7470926182763894
0.6219901110782967
0.777251849513964
0.8114054817588253
0.7574372001539245
0.8121965665402807
0.6206383369165501
0.61212094066244
0.7263379018816924
0.7138194197197752
0.6199014010753566
0.6488825373532081
0.6728109542920231
0.700032447567578
0.7419497710247533
0.9624844764795139
0.2703204670556476
0.7918262161911536
0.8594342886554461
0.7994420657006264
0.8323618396644049
0.8020184943248727
0.8299162856352453
1.0280421174590588
0.5838726879494753
0.16400795118212366
0.3391681391864358
0.7553241128353685
1.5686379863406108
0.9177231406363905
0.7322878707249906
0.8010399719241365
0.7142628717491232
0.7459462289955399
0.8518741998612872
0.9160749332936255
0.840521284253556
0.8525619369196326
0.7709264407371704
0.7508794382756886
0.758383803611942
0.7333318462933727
0.7919849954132359
0.6883881149822441
0.7644859122265777
0.8173383717952049
0.7494396212015617
0.7172548846631605
0.7864126379129692
0.7888497638864708
0.8391365851108652
0.6448907125779305
0.782761287769658
0.7294498154873501
0.6099523647493458
0.6861925222870936
0.7011071931033933
0.6765683511123403
0.6067429985985339
0.5938515020914678
0.5999667691476572
0.566570618285719
0.9978190286034297
0.792695677553497
0.6942803726206491
0.7802650796535006
0.8091742517179609
0.8124119025065354
0.8083645088834124
0.7385588956788806
0.7914542728001165
0.988544501022518
0.6139221018489125
0.6694730864309265
1.0720130528295841
1.3078784066480535
1.0847261175189555
1.0712146984731774
0.7917012727527176
0.7822403666573894
0.8864770700317278
0.753954188913247
0.81894276086516
0.6691566060142157
0.8180291518267343
0.8020004398556668
0.8117308565704113
0.6289061537401434
0.9217495204914138
0.7459943630663664
0.840860459908834
0.7312700597566077
0.7616716029439807
0.7310648568305815
0.7648074996498306
0.6993361063950861
0.6721511279063072
0.7193167203120082
0.7834681984780443
0.842297447958626
0.783756835147074
0.788213789375612
0.777394885192237
0.7745308424001989
0.8336478407548881
0.6782912127266532
0.6411505000578299
0.6025805341424791
0.7004571021947719
0.6405247817555242
0.5414818397387036
0.52482423611926
0.5186273106351608
0.5380289476611427
0.6895718567357991
0.9360817713671541
0.8526078759584015
0.9796038825557524
0.7757087216822562
0.8148438212712126
0.7941194553913166
0.7128397915527215
0.8654690123574239
0.4419700740660741
0.5294997984548869
0.8522594280927082
0.7105690216501448
1.6164320277544957
1.1335856127431612
0.8267133629307228
0.7539561190167625
0.7508695308012626
0.7580816887783328
0.7137329607746701
0.8468153859854457
0.7611914778129123
0.7368844459744116
0.7875235865040932
0.7452425867169745
0.7911902244527597
0.7820036420946064
0.7457023277479442
0.7883289288284946
0.7504368470097886
0.7786048409038918
0.778554609016036
0.7220792696852305
0.8125231777680725
0.7642211143153285
0.7646076826389009
0.7378590235677535
0.7452715920534977
0.7264088097019163
0.8136986858521316
0.6414488857649714
0.568245985863241
0.6865886966461391
0.49689173394317937
0.5027494196854566
0.725961104757687
0.8401955342841699
0.7527173715388843
0.7676783207102668
0.6965847184874341
0.7907591828126975
0.7901677587699618
0.7931511908451211
0.8910039507975743
0.4079228274500887
0.5606171216450789
0.37425636463756934
0.8746626624635969
0.7004450841340988
1.6329385082146863
0.8050703816997434
0.7781390727577003
0.7623454727246067
0.7333369708134255
0.8198860512172935
0.7456726389597021
0.7358985881189044
0.8066891101935711
0.7958385374759243
0.7746310912433434
0.7627712853187234
0.7496155924291794
0.7673592779969719
0.7698720660621641
0.7873553577646417
0.7692095380069852
0.7873983639111083
0.7785219828261346
0.8653935499470711
0.7668917125516791
0.7283286508074585
0.7580735016925683
0.7159155611602914
0.6878764746089524
0.6176174470225712
0.7447308993363009
0.7144971774557441
0.6559711205182641
0.6548680856987883
0.6470032169565524
0.8015526175647334
0.8183409097757417
0.7782993322345763
0.8693035106947854
0.7401947659055256
0.7534097979950963
0.8313501551514285
0.7268656240768046
0.7537266517390784
0.6754252785940426
0.9286825803875255
0.7099986179486781
0.7965388712703378
0.473841106981684
0.5986133332018234
0.6701276911174269
0.6525001586723972
1.5578054609193
1.1446268129149946
0.7434335458393044
0.7672477875185901
0.7326732183485958
0.738553459366936
0.7812670599324967
0.7346994732781468
0.7490199537768699
0.8769007540358598
0.7911059388618581
0.776357114464813
0.753473024726162
0.7863934169284745
0.7542954248516451
0.7893777393743576
0.8410206794658646
0.7086036541308132
0.6600121824893217
0.6543136279753612
0.6135045409254762
0.6967807668732684
0.6363509603709827
0.6711936867409543
0.7017622935628895
0.7831283397861314
0.7122555386168831
0.7194061293271191
0.6566779371113922
0.756722367408699
0.7939356907712384
0.8246283513812244
0.8190317266169704
0.8298040742026654
0.8548856176715898
0.8049138669629503
0.7001876487310117
0.741425652937364
0.6986371739043072
0.9348676341913696
0.599136638879222
0.24221975096827383
0.3322436729759858
0.6553053328412751
0.6577671120217206
4.0274128234255855
1.034753064506745
0.7829121286908912
0.749727650573448
0.7121212995214817
0.7865766996838379
0.7936926482566046
0.7188229104544728
0.6950030136405577
0.7642574641557154
0.8196307171294053
0.7983620464533198
0.7644704633335155
0.7793857754016927
0.7612212566394865
0.8211256863190333
0.6712981534422745
1.0700710472659716
0.6905189390601232
0.6525562101060719
0.674054280090543
0.6892540862419106
0.6416245231346893
0.7987044269611794
0.6489165688713587
1.1948654743403873
1.1511141059188104
0.5926472016772738
0.6209275359907723
0.8857333865148211
0.7080881004986256
0.8076060197641262
0.8263434982643957
0.8211251300712245
0.7878811782924524
0.835703759648947
0.8015207374139325
0.29705871545188384
0.9656669677876636
0.6653477568457508
0.39887164044232504
1.144645955426321
0.5945550425647433
0.09678924290713643
0.33567364282662526
0.21650434678112676
0.6502151571088938
0.6591283285650356
2.120475782309416
1.5631844574603178
0.7785637697013024
0.8139925666578485
0.720361413749379
0.8104038972729113
0.719450652026178
0.7313896478629418
0.7708239195155657
0.7541598583191055
0.7639299302649423
0.8254283392345524
0.7618958810280161
0.7989068722047744
0.7659399565122257
0.7172363093420028
0.9069563777569392
0.6522123375919907
0.6406824132275176
0.6266914435991996
0.6914100839078903
0.6288841142110833
0.68656087394758
0.8194318197915003
0.48835747403176594
0.6870513752824273
0.5729482159352364
0.6985686638283043
0.7330373499847356
0.79482866236154
0.8115114790182207
0.8596768199587997
0.7238139122867617
0.27954933372593355
0.2850354023737876
0.9320294337077879
0.6836599838312478
0.41223203732710684
0.5039924548711742
0.3078295699231207
0.2152454055162174
0.23788541026726287
0.23314956310183826
0.658150605186397
0.6427821630346078
1.8779936735939713
0.7311185299626035
0.8257173199928054
0.638277557644408
0.7154735329106183
0.8261104686903336
0.6982480374106675
0.8145388572310236
0.721983829804779
0.8020913897363189
0.7452428793634717
0.8053534507513933
0.8987986996312669
0.7144027668069965
1.3376720834959306
0.636499475566877
0.7113861925138429
0.6229877032601454
0.6268714098673505
0.6580420201826819
0.6200828403176308
0.7104107435748706
0.8170020879489512
0.6595720437423235
0.5993893285616302
0.8008907273693625
0.9222598780852698
0.8614148024650553
0.7980731038593132
0.7439362853258971
0.17022304411376646
0.8473645279591397
0.7139948774924995
0.6524541443889315
0.26664542084510373
0.3000676688898116
0.32563897393631713
0.3658643431276467
0.34527958994484753
0.18547877097618717
0.6555282400879495
0.644849245307092
4.4409165762425635
0.7992549338207902
0.7830693859238845
0.64423224274968
0.5695948087359907
0.7121757913354394
0.7090997547999393
0.8681662342239683
0.7803829284086389
0.8509899383668412
0.7105913795051881
0.7066779335242317
1.0247585297568766
0.7544439587440859
1.3680246778023557
0.6508625635788831
0.8186290780081924
0.7241083538676326
0.7345192363997476
0.6317015425797013
0.6430168210964384
0.647673257788337
0.758688991025081
0.7156023554562826
0.9515542598360276
0.8814111046809828
0.1305440300101713
0.45054963049675145
0.5560579446471017
0.7377281104431089
0.6762978367543618
0.31647823434894395
0.375985695671382
0.38957038658759124
0.2676349932799674
0.6509284362984973
0.8930830175662209
2.3126888654661073
0.9321831394729047
0.669543304020628
1.0110278785271
0.7865987395357059
0.933902684183273
0.8836292615475579
1.0444420415371691
0.9683885274622219
0.734766978743592
0.8060756563780614
1.0442634660241545
0.7130600501033932
2.0656987297161464
0.6326943958670391
0.5986389960143419
0.6807980688573853
0.8754313585537968
0.5371631314965521
0.6659235628364859
0.7681392861258202
0.6175673021352225
0.8339583099396295
0.5934571639650672
0.5625147150836505
0.5332430652642913
0.7912177559710795
0.6629477910704922
0.16424678903968631
0.7076013642362808
0.2315158976825458
0.6514602372168503
0.6293821694206042
1.0493851232269877
0.8597221228875962
1.466394811132662
1.3317712845132827
1.5709590547233887
1.9350921212705021
1.212184287275012
1.1403495029518445
0.9505302854121618
1.5008035775263577
0.8049937590217552
1.7201954228672847
0.6620127116561411
0.6749669476916661
0.6085652144244496
0.590492017443169
0.6678880644689924
0.861094841539912
0.8331812520868067
0.6218256309207701
0.48258199284498066
0.44398311361315895
0.7596441474732935
0.6997153952879761
0.7260456896639536
0.8524088997980511
0.25543598887988944
0.39086648405950386
1.0065636451618627
0.6611221595349431
0.7866218750808354
1.2594523133148394
1.2113096340534866
2.23965614800975
2.6009663581415885
2.648038025508798
4.19579211538425
1.2916073526665952
1.5862170562469484
2.223528629166832
0.8869740813966307
0.7872359185257924
0.7608970681349517
0.9297685038381139
0.650918138926424
0.7708045040195658
0.5403319412959977
0.6801362503906823
0.5021645047373146
0.4287467910104769
0.6870880402384033
0.7271123141621558
0.6970830953562127
0.5296358371014279
0.8778777100944202
0.0939566385258226
0.28663881655584167
0.5431612920339035
0.8684396141948861
0.7609018250906591
2.095946151104961
2.1601518385207124
1.369585293062616
4.16541680579618
0.6348421590026345
0.7045403675471688
0.785634764515702
0.8020334767681659
0.6378426185289604
0.5775931162572475
0.653958248799072
0.532281817256558
0.3931224574836165
1.6349133490622576
0.5471183478456745
0.6815972240651211
0.8329904233326311
0.5392687976116829
0.7545127635159347
0.8416509789784721
0.09266792941460866
0.2797964187328398
0.7601522618760064
0.6043955715213537
0.7048778859603018
3.4317670644890805
3.0179342016705335
3.900465464801223
0.6384423440154555
0.6267282045829485
0.6827650901114665
0.6641186972091321
0.8767798561923051
0.5750920930801668
0.6545299489361011
0.7135340149778961
0.5513048133791463
1.2934324932052257
0.4623746609510025
0.6199241439460136
0.5551710676175973
0.7470935812058274
0.7392470919296639
0.7327124292825625
0.0904608889104126
0.29335184692203503
0.6515505997770684
0.6234571620034596
2.0785113856301147
3.810619773071115
0.6393659342996626
0.8703129491987028
0.8361282676713797
0.608011925023834
0.7922483047939449
1.0639036852660948
0.9797592060305863
1.0314029867583514
0.8242361202581865
0.6667451487503884
1.1009827669397334
0.24145131322749763
0.6400150254196857
0.4899713814377601
0.9407456023540929
0.7194145539934597
0.16856620831429972
0.7330944406217631
0.5117044054759874
0.709870269287091
0.8512415439034526
0.8460416995433744
0.6183068048100897
1.167434509683217
1.1565777746734016
1.0187009756825955
0.8863358358566018
0.7038705941302339
0.3415176534805553
0.17977489908847852
0.5381740431406271
0.8632819904845532
0.6294700221525996
0.6074439228895009
0.8916553549961056
0.8706016613814637
0.5891625900264682
0.7895294464387345
0.8001811983591015
0.8826810516448834
0.9682186450875413
0.354394480331494
0.1145497594849792
0.6832756214340984
0.6751563841348489
0.5521683391063525
1.1792552021180336
0.932480184710911
0.9412248764549952
0.9820778839416224
0.37155832201311106
0.8321038809601385
0.5014895944418144
0.49365030842527297
0.813257851109933
1.1244200059005238
0.3294890552497143
0.5978262864729853
0.17927212820873215
0.939631058404395
0.6965351160064235
0.5202377778237536
0.5347888625585593
0.6061540139409672
0.7129325471049182
0.7684904179965595
0.6260123517327244
0.6149906596424481
0.754798807046852
0.6041853375298387
0.5733129034264087
0.8788933950116129
[truncated: 226,385 more chars]
