# Supplementary material for: Saliency detection of textured 3D models based on multi-view information and texel descriptor
Source: PeerJ Comput Sci. 2023 Oct 25;9:e1584. doi: 10.7717/peerj-cs.1584 (PMC10703070; doi:10.7717/peerj-cs.1584)
Supplement: Supplemental Information 1 [file peerj-cs-09-1584-s001.zip › py_2dto3d/image_saliency/8_vs_salicon.txt]

2.091086259797008
2.6539449749241464
1.5396345903632664
1.445337394411367
2.466873724201431
2.9157793357820565
3.0351316044238654
1.172823815826135
1.2786821629747287
1.836619593875378
2.417107476583094
1.6924133638395926
1.1476176185612272
1.3942090739237518
2.309932389586498
1.2503078938212495
1.1768822195669797
0.5911981143344858
1.7139882274114784
3.0034747613737776
1.6700807508905824
0.9285849806059072
1.295413710376907
0.9689511921030419
3.0356681170477016
1.3976240618943132
1.0905799556796776
0.8315793415853362
1.390688139257691
0.8107903145463866
1.2144177079535643
2.481629596817899
2.7234796438464675
0.5006641221204334
0.8589395751710244
1.072166599078936
0.69664112406585
1.0004206633328552
1.2669179370945969
1.954105611266418
1.2955822954850338
0.8022328477228434
0.6215332642348538
0.8556919950922199
1.228027043538199
0.988101359528632
0.9894108302291644
0.9170131084964823
2.05412980787651
1.2455317995310646
0.2740100488199751
1.5581767914304474
0.8246546498242471
1.2199394049817562
0.9224102526756013
0.8322162148431392
0.5984601271857883
1.0045651394158457
0.2673902961471135
1.1049266095328663
1.1723529986300163
1.039672820922007
1.2286092466154184
1.1429309791178088
0.8463010915657903
0.8960380527656608
0.9072377226205663
0.7183389406441978
1.8287584743002123
0.5125359541299275
0.9777376977946269
1.0334400520530047
0.6545331631687716
1.056212734021401
1.3719376719462955
0.996742945267584
0.7567692632838464
0.9186364042646017
0.841878299705461
0.9169430165464908
0.6040604077494854
1.0119475411948842
1.435400116191419
1.025180121304477
2.208928491753579
1.161554755697772
1.1532924866809657
0.9413029328421816
0.8612720315023665
0.7924036797747955
0.9053552055106993
0.5969861898823441
0.8049275327548905
9.982341913535818
1.2995842998710216
0.6451377177296082
1.2477834926723597
1.6770233976338826
1.3015820646557879
1.06715748672002
0.893898255483083
0.9825717070370034
0.7986430604636829
0.6813523107435729
0.6293802254436154
4.385879082314352
0.9902106278511866
1.6529412728497097
0.7927678320970922
0.853071959681391
1.8293615034659005
0.8294594632790453
0.750332519509149
2.2877878788471397
4.0573524519148165
0.8239376250495606
0.7806813909499241
4.236710063275439
3.1831229340228537
0.8443243183306404
0.6098941823312077
6.026104649982702
2.610935874613414
1.9627891579798105
1.0090423807490891
0.8334065191750668
0.9301785583850661
0.9146296531585502
0.8092461123459166
3.2072736198145555
2.995718722042375
2.49809034280501
3.596161691055886
5.294528972067903
0.7742906159789413
0.11062913390267796
2.905932130356123
1.2661845526077595
1.0012615833869518
2.3886958869710786
0.9793208225082618
0.6549470375164265
0.7836924583444767
2.390124414262397
0.9149152565583747
0.9530710330328708
7.19530636139599
1.49940376177746
1.635114540033226
1.5425345500427912
2.8155947571651994
1.0215142714633683
0.13622414815486125
0.24080886262078655
2.7323290576424784
0.9715074017548853
1.1979322153599214
1.0313276996187102
1.060590026894564
0.9410934496711418
2.2550066499802974
1.0440442893099877
0.7461543070820728
0.8219080830315004
0.8884265263324636
0.7785495505965963
0.9764907197972813
4.47545642216378
3.9217388126278165
2.000986696291324
1.7702669726285076
2.176902919305942
1.496408399465065
0.9519923184287137
1.0540279744124679
1.3554446009084553
0.7519051888080133
0.16581699500955188
7.908798474214871
0.7429071530898417
0.6772252686402814
1.0179814858678624
0.7078713920466082
0.775004197436624
0.7898298988146102
3.87156149095522
0.9762140416362106
1.1314742069253254
1.738283804866994
0.8904474065117771
0.763051230810186
0.8249204689471802
0.6899691443887909
0.9916355687278082
1.3127632166436047
2.7141929392203004
3.6629636331451287
2.0297128965087503
2.0512947151808265
0.9546497428881768
1.003740171571423
0.7650920752710734
0.8169389400095888
1.054149684943931
0.8184299067809645
1.0530578639527886
2.682268042131813
0.9311588786622075
0.2865948618788953
0.5974045042776687
3.6712180745495973
0.769255493245431
0.8506697727806211
0.8812275479336736
0.5452986023174168
0.840773093563316
0.7724404828094029
0.7830463955934057
0.8129997228441918
1.09057442573323
1.5216481742196912
0.7070436837790736
0.8618723597739945
0.8544611242865491
0.6988014404790939
1.4497989224098042
1.1596225564587908
1.2330615985804114
0.9488633723422145
0.7324949577698098
0.7714326834068808
0.8074892719071692
1.1669342227705117
2.5369320841571326
1.4601047371969622
1.0737145458474993
0.7923595686000104
0.5425036967944538
0.49516938233212604
1.0348319223182774
1.1131419960049043
0.7623523728529034
1.2413377517479318
0.7586777986225863
0.573721618775033
0.8014199930513869
0.8312707558179624
0.7930304329082593
1.355153150854217
0.8451862470303818
0.8743412710049759
1.272321110898411
0.9161123604992226
0.8600202456737519
1.0823354050964797
0.8558927538830776
1.4561318042558875
0.7944365970910471
0.7428191459654646
0.7913502670660427
0.8664449744588351
1.1573229984716742
0.5209374446990807
0.8150386886233423
0.527028282009016
0.7047253398785286
0.8389101982184972
1.0142463905663712
0.3324551455761894
0.7703328504558069
0.7060226295852162
1.3768898182729867
0.7517324202331054
0.8185703219345735
0.7167717973767445
0.6432542876601944
0.747987119212893
0.8781976553315254
0.7897262878591966
0.8023042026264446
0.8868179973974318
0.8186446794485277
0.8362183729521733
0.6850609788073003
1.0782437219771046
0.7802142013912062
0.6297130755903955
1.9560325014279594
0.5409964500399588
0.6233249407157575
0.7611513754461537
1.158441096550407
1.2221524432414153
1.3363974237755514
1.3776222853668587
0.28434090228890363
0.6069875140489911
0.7731531042810112
0.7188490263607734
0.6200757417821909
0.768172690493487
0.7660493266897443
0.6910233398844595
0.75186345426395
0.7151630334148636
0.9451985023909099
1.0876313403005788
0.6900233024088049
0.7297431284470087
0.7829341123699122
1.0790677243063114
0.6191953218153742
0.6158314316226151
0.603746110616603
1.2336743772519028
3.408780213872606
3.240517683291012
1.2198694066680247
0.7617563236290975
0.7488988901312222
0.7542897106261907
1.4544366796484367
0.7860468180298928
1.177052470170837
1.2325801415457456
1.808769666005587
1.3381873727126843
1.032517783421188
1.085367987802518
0.5418748665212734
0.5278485992361335
0.6190005181944961
0.5940775815775652
0.8851306571082324
0.6958931545950939
0.7125000475706738
0.7132057132698343
0.7597350226400271
0.7757471517336878
0.6828849372457472
1.653700037387181
0.7954927275472103
0.6721829874275033
0.7782001702398702
0.8361575630775651
1.2343425329165625
0.6607916928066906
0.6628739531199458
0.5519292079842681
1.4095979137848094
0.64592177945164
1.4414852437995083
0.6950100893032689
1.1816508867439748
1.2717145174539666
1.661781417315391
2.9935852317984195
1.3755848390050092
0.7670284306309436
0.6697281794974101
0.9663835148868489
1.1687661533396496
0.7746548275008067
0.971775393984884
1.1031053611629593
1.2009451631781098
1.3030827273176153
1.1709371986362775
1.4535215441529925
0.6202819672880895
0.42835221324313427
0.7586112979162876
0.40764369175452914
0.9764118994572197
0.5435232954933897
0.2874125064309727
0.6507737422271733
0.6924710559816722
0.6736357251242657
0.6699260355262198
6.3919516385935555
0.8028354908083445
0.8764322227427612
0.8313778983548883
0.7541563146514404
0.8457050819665867
0.7705521432987641
0.6746572684938674
1.14404649447033
1.1606910608935768
0.6969635581399268
1.4055011409194038
0.8780417741367146
0.9668969379657918
4.645777056595171
3.1749833693045666
1.484875759369118
1.0072566688032198
0.7914701875419774
0.6534468871449834
0.9478209548519672
1.3446532072213728
1.0495475177760663
1.0188573092923991
1.222947556470583
0.9138153475103882
2.2131681939137686
1.0294816293926699
2.8164695479657813
0.9024396815154313
0.7181555777465709
0.6371710158349567
0.5622624368925297
0.6279395144701466
1.2064185855385534
0.9240976427446081
0.49741772050589245
0.39411001411645635
0.6579032985068433
0.663215837403888
0.4855473464541396
0.5638208349755336
0.7393242579014311
0.671174721333036
4.1621828863830395
6.220425681476998
1.6657882098517118
0.9986179513023385
0.8117037325006663
0.8252731022771763
0.9549714330567562
0.7753909788589549
1.210814907597925
2.30773541938012
1.2374401199676595
1.2268597481503598
0.6480607320067606
3.255276054912406
0.8846917508436852
0.9563006422588771
0.6978481086986287
1.023543100449195
0.7202894143269474
2.5272608771394065
1.5998566623104402
1.1002979888367928
1.2814466926339052
1.0178131420805976
0.8229434131758272
0.5364305963281106
0.6691133599804426
1.0739034798033786
1.0011273190315697
1.0418201511057177
1.1041627856360685
0.9626333488478369
3.198132224968732
0.7239498730793887
1.2452404851434677
1.013166926990788
0.9746332531121352
0.8122083871261708
0.4486531504013647
1.1363475091738622
1.1167723747694833
1.0106784413769325
1.1524864528550143
0.5771214079979647
0.8453666303521513
0.9783883052931227
0.4422976433876596
0.9091491007047757
0.4092760685507886
0.45638498697346597
1.0876173213231917
2.555092280952966
1.7990298930377828
1.0882678898108067
0.858994244753495
0.8538211304878399
1.0121931939039805
0.8498229248740968
0.9335621795304634
1.274800460231913
1.14922615835253
0.626697930083001
10.058815855757828
0.8514910432485057
0.8802321708278932
0.8748556988007488
0.8190405420125515
1.530648793984628
0.8892808717517937
0.8323407721549512
0.9499293023688099
0.7990787209829838
0.837727321008655
0.5075570439711541
1.0322156145617447
1.307409907740931
0.9252522158004745
1.0042866596375886
1.0207324805688858
0.9889665130771625
1.687441853608664
0.7275501921682467
0.8036655784747704
0.9610568276963928
0.9843774094097346
1.257310747005947
0.6739866685623227
1.0100308103105335
1.0123560477028155
1.057155964113322
1.2525583960840811
0.9884455761244249
0.7579593375930573
1.1715069601603603
1.22722778381444
0.5469727096810744
0.47339362129272683
0.7847831656044275
1.8534228300797062
3.6215770476355416
6.184347386757689
6.4124744206427575
1.7247103867314324
1.4066369088788353
0.7368217618830564
0.8396023073247967
0.8323811129621729
0.9217233084773062
0.7932269629127164
0.8630230426243002
1.0912003501834076
0.8411066522968016
0.802421994216921
2.3159065097567164
5.165370953427688
0.842709558291883
0.8613942639566722
0.8223381102159163
1.0382655180633238
0.8584532833891765
0.7310125460716754
0.9425830175570882
0.7901176681620203
0.7773311435845858
0.7205677569383304
0.8118073161202175
0.7301258876715334
1.0139326372607638
0.8468808852639517
1.1379927143165047
0.6975984824293997
1.0200827838180462
0.9810685834221395
0.9982881634725667
0.4916587028261368
0.9365449496965018
1.1191429948340197
0.6618180455891266
0.5523919304392984
1.0100673216756204
1.0005554761878461
1.0441220306227192
1.082489038873384
1.1181013135430524
0.9507540464058682
1.0659002798719954
1.1104458210057568
1.1802142603169303
1.1370398938253172
0.6651220644519041
0.6795524002578444
1.4620837279821273
2.101171463361623
4.280475053541063
5.723710669675002
1.1186942437781036
0.954203425755327
1.2388485119489956
0.7439825755167362
0.813100470514665
1.0520459785107072
0.7217652435624953
0.7074077730326652
1.742085666969102
0.8238440718905594
0.26966718709118753
1.3866987241942683
4.656783884516197
0.8461150239527355
0.8303417399627597
0.845028638747334
0.8829947365961559
0.862722978822375
0.8461493791559562
0.9043781637292875
0.7877960786544022
0.8012314957869721
0.8864989738348357
0.7141277799747451
0.7548024654130729
0.6970397416261928
0.7329031139492004
0.5276229747390094
1.045723511903603
1.147283545114894
0.7077681371006541
1.0336199325610174
0.9575521466741362
1.1100448508304057
1.1685696414392488
0.884538662147854
1.0379460506484883
1.0199447226247902
1.0947834294175827
1.0619672618291347
0.9020312171253888
1.295710319830017
1.0857199047945278
1.1483976806307432
1.0483026118966616
1.1012688324298059
1.1268503783043375
0.9585218750039648
0.9202813060749909
0.33265172458537007
0.9358522851407126
0.9457381971287603
0.8918048258279472
0.7413932051307839
0.9035699757638613
0.6958502726696439
1.0804136074349269
3.0428538118151827
0.4801915240788477
2.2764000736912062
1.2403896564710746
5.725283085600693
0.8358734757085413
0.8512465105217873
0.8514312847702842
0.8562257562541459
1.0580298186981112
0.8707097023170075
0.7115301128986454
0.7285466271045872
1.0276374239766994
0.8729293737821772
0.8149873037151888
0.6901291687791842
0.4995004080029381
0.5476992719557073
1.452819531954849
0.976561335364476
0.6401110126022577
1.2303149114472345
1.0486846029817267
1.165617383472948
0.6328483673004285
0.979388721710307
1.060735258445386
0.9276526049841576
1.0793947543931313
0.8198948970878085
1.0039342215276694
0.8460220329011532
0.9952053679922316
0.9818502249933091
1.013559342668495
1.4832649599355237
1.0827680214674733
0.9597421394696013
0.9447603412281753
1.0535420686173371
0.5736892840445323
1.1841783479769907
0.8843756843312242
0.8174224383413836
1.0807221399687126
0.8942923449317607
0.8269265392293477
0.8703835486098875
1.078787919189146
0.9927488244749619
1.035008181375882
3.3190754250923855
0.32266592808294065
2.31241345048888
0.10054528382304231
0.16254272572119047
4.111021363822638
0.858420309858128
0.8730458712759243
0.8720579517364254
0.6989854056792366
0.7739134482072609
0.6719643189379351
0.6850793259048903
0.7645739363697647
0.9518115976386659
1.0030254578065663
1.0552665210862755
1.2143861016191586
0.898081346549887
0.23194221851350938
1.2211146005234677
1.27336340559646
0.7623773414540157
1.1659094201404867
0.8250668075639656
1.0783163496008201
0.824185015223703
0.6934214234460138
0.8400383349027593
0.8104598439638495
0.7689501734376998
1.15054275133581
1.002527126423222
0.988301089730745
1.3898906892883052
1.0153008835318154
1.1249778807569204
0.8061692127083449
1.0237672823058812
0.7645527891267612
1.5427468968711568
1.670608361943887
0.832650283431825
3.7577505746709603
2.301760494894998
0.9094518504671414
0.8657564547656035
0.748147906228272
1.0950888080039223
0.8700898067132234
0.8306905480379023
2.4786455176459317
2.8226827042168616
0.7669356276626451
1.1324825918845693
1.4026263930686624
0.11313849799612757
0.37574569139095504
0.40850661620597256
4.198906587881734
0.8539024004586642
0.7897936667997761
0.8624011041715245
0.852064462640654
0.7651747991440807
0.7220058293398319
0.9650479910544439
0.9165845744574793
0.9167912829985961
1.0045781665939097
1.7788591553855144
1.231603217619427
1.0252991789994033
0.6477297497314866
1.024919924690248
1.317090881330371
1.2640291429336672
0.7994129217221181
1.1307279094085707
0.8106962605568289
0.9668412554469386
0.9291643348422871
0.8108651655549137
0.8575665275919562
1.0204063417321707
0.826844861317766
0.8565327665987654
1.1129382328240398
0.9945686342902784
1.0417267293955663
0.26913121932404577
1.2749931871712448
1.0147937616008806
1.028734995195333
1.2636630607347596
0.8994879612059398
1.0705123407274733
0.463440413795895
1.4543940121230012
2.692873944236984
0.7507035990501225
1.2172649543479566
3.0448325251534225
0.842214557279301
0.6017125069034766
0.8586226669377893
1.198168424131878
0.8402700161123967
1.0032199968584319
1.139787986402383
0.9223409897593141
1.6003421435414789
0.3357176619978989
0.4338811767286796
0.6018312733072226
0.9206256063464511
1.5229565026481129
0.8345900339510228
0.6882581250416191
0.9473293777762493
1.0378383198862366
0.9237585988404247
0.8084680442942251
0.5619918613235367
1.0059127545352797
1.0252357859016064
1.0024842220354777
1.0084651655832955
0.837701533910792
0.6798559355286232
1.2256718126436263
1.0033825514870311
0.6763625656008432
1.003422562830406
1.188370915585754
1.126988136261435
1.065388230551172
0.9347136168653126
0.9483935472935643
1.0041425629344585
0.7980624228888257
0.9032369583365242
0.9685635346774933
0.834326498559444
1.00329528972883
1.0088147768586777
0.8851347663606326
0.9258783553629893
0.971313589928955
0.278667815521192
1.5272522927991663
1.9030375625295646
1.0533855384498216
1.058773088067559
1.3534232154983044
1.2946026794415832
0.882414674197786
0.865061037687371
0.9250874519122594
1.0522605795700588
0.6824074989176
1.9066667046594452
1.4316278462999965
1.9070544653533994
1.3345222189630777
0.7228248143619364
0.8020254747752813
0.8542367102083851
0.9004817832809568
0.9061545165472433
0.9763465112300026
0.8471998368130744
1.784587496516226
1.7063865967458474
0.8145611421404825
0.5650051100392888
0.8910291122491031
0.7100478123564382
1.0674290115402132
0.9060709785731413
1.1210813074196575
0.9709531874947939
0.9734444515070143
1.006251187534931
1.003292592285791
0.9877650202881632
0.5947035348607487
1.6343956392438141
0.5000348405310328
1.0239270879682032
0.7587512834708379
0.2277247899060696
0.2189877820916806
0.9905894953383718
1.5883186721844647
1.0514744583431561
0.9710920498654034
0.9142297612522634
0.9981020626937198
0.9480397720929159
0.9108657448164272
1.0414837298679094
1.0003869891345307
1.0021980705583804
0.9371658679331014
0.987275785790723
0.8550681182484084
1.0036116367988346
0.9982599460022137
1.037760001700558
0.49762607791189817
2.193799043880541
1.2856226946605473
1.0842189759958687
1.1646515143021767
1.1926506390638583
1.2533375543179939
1.1432364779163386
0.8211549481278475
0.6558685978977511
0.6112509694230631
0.8126345983950642
0.8348819541794696
0.8095361898735671
0.7308098239993027
1.178240194443955
1.264630802431126
1.106903028044418
1.490222409657279
1.0411947931840875
0.6958010513525692
0.6075947553623554
1.0901723097945732
0.7721420449204633
0.5610225571039997
0.6950738819484488
1.2821246143083511
0.4604802600318027
2.0929494056684534
0.7747162514843977
0.8692946306452236
1.2308730441231541
1.9890141872063534
1.0939370070363867
0.9799994618532277
1.1113127818268915
0.9671657374010605
0.964672156178141
0.9698496395182142
0.9963004743071313
0.6587294927868695
0.32532713615988956
0.7486321171188685
0.5325957074879082
0.40587966298057576
0.9560068146578526
0.43566026120218804
1.0347819378346428
1.3932441065974093
0.9488157528246298
0.963039969682672
0.9912232641520428
0.9695747133689127
0.9770692258734143
0.9768714524615795
0.9546985995258934
0.976748814946935
0.9790305509332973
1.07354271079871
1.0033740628380095
1.0370241489260688
0.9627659763422944
1.020039887889298
0.26150445206758804
0.4206668131001161
1.4589740622339848
1.0809937301747392
1.0626594321474538
0.9169719294464967
1.4771498260923466
1.62451384248186
0.9054461335225351
0.8271125816672386
1.3807037575672467
0.8295707358534273
1.4682643407239309
0.6574570274633451
1.1243549215914652
1.0401656010778708
1.02671663128187
0.7176952176266207
0.6137647587111471
0.9454704918655034
0.7442286886370262
1.1189070045964549
0.9041531039575144
1.1362501425012614
0.7105896629573991
0.8487589818087521
0.6598807707323332
0.7091836840678415
0.9516027460504362
1.3528008136967213
1.6324101467881125
0.7166616646592008
2.4213444002262374
1.0759490721528826
1.0346663153008286
0.963172737005127
0.956634334925071
0.9570829681281997
0.9775996425104829
1.123805074876814
0.5164497095889307
0.547849084239303
0.2516575847588875
0.7697361714738131
0.583931014391725
0.893181502012688
1.465714749112374
1.4559769803886238
0.9998641138633203
0.944377247928846
1.0220653579770245
1.0491691730618928
0.9808114644715651
0.9647359487850509
0.9842284667945108
0.9483801081819117
0.9773877466571439
0.9583601396278485
0.9067039429774538
0.9645495430304623
0.9678428405237972
1.0257463615184117
0.18673523718802584
0.15339822648661078
0.7228265992291681
1.64212845229936
1.6832023779262912
1.0369419266621123
1.0789619546732985
1.0929164450745816
1.2058745306473093
1.0927733161132103
0.9747692957160036
1.111765110574483
1.0218115456994183
0.9337914426256182
0.28596978768115705
0.8564466146973354
0.8218796170639757
1.2214784875717017
0.9197419410906947
1.014916208562324
0.8834236900760012
0.5526390491053444
0.8307762549003899
1.0087171525934127
0.8733989454521596
0.7541809984409711
1.6304184003650017
0.9947233906787811
0.7620915517591785
1.8053485123666628
0.7068013286150482
0.9900417543879875
1.0701154833343622
1.013508402430856
0.9633571985861787
0.9840938374637666
0.9611894625521894
1.0885546519157876
0.6285874011402854
0.41326202967356
0.49307362497430557
1.1180123737003635
1.4601920731036355
0.7450886975652691
0.9526284031830009
0.7014973811560298
0.6870786368041194
1.0180539824831847
1.0478776843486524
0.9964517051498095
0.957275828479577
0.9645377980128338
0.945889086005279
0.9802284151662444
0.9028396103359396
0.9820860637958816
0.6979775340147432
0.9770617569168915
1.1471291137434287
0.4654496155041897
0.6259056540227997
0.1842853701611694
2.0011993987644723
1.4404922080113385
1.1865724947241978
1.1834818094714117
1.8021319999614267
1.2295756203381754
1.0401109645732778
1.1178190366446437
0.29656397427880093
0.6750121238519918
0.781269865447344
0.6248262789106945
1.2676564268804718
0.7859969633124491
0.9271039482002094
0.6584504149686126
0.9607067707108238
0.7629911882437558
0.650939356786248
0.6909098957302718
1.4751204563079783
0.999038621760278
1.1865338668393717
1.287300402179648
1.5874440912016012
0.9482395616774001
0.9629537718330307
0.7394363972079013
1.8917833767110683
0.7870220181464489
3.678458270587121
1.0097003979046792
1.0157732607220067
0.9512772149873355
0.9287692897323969
0.9551857078988868
0.852797615465518
0.6549097771307822
0.9185154529739679
1.1711430525780813
1.104914721056239
1.1350678611235299
1.053343767492288
0.9170926322170204
1.1166684623362537
0.9867820457679903
0.7058560337120715
0.9746463234675004
0.983737366454633
0.9426316338588883
0.9729185186271936
0.9743071264138531
0.976264424204057
1.014831464267367
1.0427035075733344
0.6368369154778932
1.0697924125502707
0.45662328513218164
0.3600001484296936
0.15556292225778084
2.36359280843293
2.0695031987637726
1.4936078446405359
1.451628115733423
3.4515360875522934
1.0758827601694296
1.1092987110476622
1.0432896947418924
0.3396895596203491
0.3350179255137521
0.5926302664528782
0.8454513801024001
0.6788206059618322
1.0906447202148108
0.710497877576149
1.1896866262716885
0.5486046539888435
1.2381461677746688
1.1305576827930934
1.116480935835473
0.6669954420198836
1.1363868433680921
2.6821453583660855
1.722307438048107
1.5921996197882777
0.988508255702859
0.6122854230339674
1.19488258739201
1.1309219806054165
1.0232651942703557
1.7561044911543409
0.6912310594141899
0.7916159266877534
0.9799839478738321
0.9963311982283914
0.997600949675682
1.015511095219385
1.0074705419377914
0.960832230792946
0.962881342706778
0.8418101273284393
0.9021737733915435
1.0372567222455908
1.1705040816210717
0.9398857693016976
0.8945395290493146
0.6685999498988672
0.9948504523055542
1.0255574453890082
0.9921975946436264
1.0258107429878378
0.5944701530655038
0.6614470507244624
0.5908144148438973
0.22230950446659326
0.688467247559548
1.9833400336401132
1.763853549670541
1.8890778525586498
2.8891687315025347
1.0650840950458453
1.0104711696110187
1.0990740154628715
0.251590245787884
0.69407052066495
0.834343037944438
0.7720035580753112
1.0143736052221355
0.8737189438101478
0.734849039276287
0.9179001958489624
0.8688718901376962
0.9346629247344066
1.0717504553567876
1.0987157524681772
0.939304868465578
1.551146110061278
3.9851014862422174
1.0543042039206525
0.9455061428631161
1.3175744029613634
1.3370673885297428
0.6597154588173981
0.9097904321579019
1.0519981890423413
1.5376048190078122
0.9372604447472654
1.2764922259543239
1.2097561011774949
0.6991678544370598
6.440118297561214
1.0505032908819398
0.8365596213412528
0.9925102711994309
0.9957091200869769
0.9504941196398379
0.9327487631957407
0.9608089411576745
1.0772458476912739
0.9718755244338494
0.7362479045952357
0.6122648910100763
0.48869611355734066
0.29759698377394733
0.8796458411597394
0.4366554228213334
1.7494803384967137
1.8105185670008257
1.0066216514191317
0.9842794741574834
0.36481062584596335
0.16268968069730094
0.5611805923432097
0.5930718955028178
1.1029189095880059
1.0201324348796372
0.943344388636289
1.2018576216292587
0.8483582263477815
1.0863099458002567
0.288722974241594
1.0064644501656161
1.003161270630734
2.8726741670201412
1.4558662936898235
0.8250542547203847
1.8289896464854902
0.7032357695625172
1.4335287145397304
0.9709943180085654
0.813713741718567
1.1756580506857381
0.6491670870373567
0.8977349752570474
0.5916026524655968
1.126747353488438
0.9610164695332243
0.9532516506234251
1.0333563412568427
0.9077715147944656
0.9614181551497094
0.9751967091323404
0.7993915979107385
1.1718435387351902
0.5690673263985515
0.9398231354573077
2.220587716617879
2.1620511223143213
1.8247879907737217
0.9935437306079449
0.2151740378825745
0.7228973122131149
0.7772889404166711
1.0041861438834467
1.0636216833032501
0.7599331581115616
1.4484914704319665
0.9422502606232769
0.4589717994440852
1.0296778900496457
1.051676955164022
0.5903491982293535
0.9992019649684113
3.048755390024366
0.8890318448880422
0.8138735517393778
1.8173750961936357
0.783441540682408
2.572933285320274
1.1780975437402743
1.1591198320298959
0.9185172123878913
0.8024822982670398
0.8632593086358988
0.6599366965030065
0.6006505778814846
0.9839132044648703
0.9358303335519698
1.0425270034586915
1.0940421375684504
0.9696410966550121
0.6929127234789183
0.8561755500746069
1.6776265686261995
1.5405538292699197
0.9633687983346515
0.15737067635952384
0.47062536445734915
0.6068043704307367
1.0271694136993608
1.0062561003121346
1.2852609045426746
0.6701740036824393
1.3430834561644998
1.13073116826636
0.8475855307791863
3.0031901244622694
2.68997879390483
0.9362420965440269
1.009485070374643
2.6706445186365637
0.934429133878543
0.738517339257481
0.8915243657636414
0.9074166780237339
1.1420984757640436
0.8611079992623851
0.8735802557430402
0.9987052422964753
1.0830878126106742
0.8078506190138688
1.6481948830132447
1.5902403103740912
0.12621221211576106
0.21658626536619716
0.6812041884024129
1.0311641231675668
1.0136388955698317
1.4297958849530779
0.8983142916286204
1.3550565214536088
0.8559512129881296
0.9438223018256158
1.7313112409717624
1.1215185186141747
4.245204893539248
0.7483355542794714
0.684828114602943
1.0677333144798289
0.9983719346392191
0.8302264273947935
0.9430832266469674
0.889993195214391
1.0641328764109212
0.6606329474733503
0.48047802979186954
1.483493983109689
1.1816016237547688
0.4289092962112947
1.1253506548509153
0.2996296542919137
0.38409409910436015
0.5731264548228031
0.9917176969118581
1.1171747823655869
0.9172827792486631
1.9521002740089883
1.0876162772255449
0.9621310041614662
0.884515332318995
1.7304644386537484
4.823111275573988
0.8724483074324344
1.1959669009712113
0.9890654298130199
1.2531723268832593
0.9447762184733521
0.9163230994578082
0.9788667196350559
1.0139842495425246
0.8055303578435594
1.3773598266546379
0.5215163261464832
0.4511158965216427
0.2927272396866196
0.4927586019469096
0.7394015969051942
0.9475121521189891
1.1502327452674819
0.67777357257851
5.444185372701651
0.8034807774323529
1.3001249485574098
1.1009044935968983
1.2371046342314271
0.9773432632199553
0.7293573980477072
0.636912554856538
0.3049877321166803
0.32591867484294734
0.6375271522605126
1.096044292649456
0.7953785561809785
1.1559498242835002
1.057556557552136
1.2803500240301762
0.8984766923408857
0.8661183210367017
0.15157138876447096
0.3952409234665619
0.5055842755759797
0.7438351833936437
0.7457811365174687
1.058530717404559
1.2749971982190358
0.25857178925811997
1.0591840996827406
0.6842585952825463
0.4097615926703062
0.5453630032596493
0.7647611538562227
0.7253192052315862
1.1931131077684605
1.3169071293992445
1.6535126322653049
0.7594273758029179
0.7966939188906154
0.8896826595595261
0.734370632215653
0.7168721667352624
1.1381459830802463
0.9057348592772012
0.5777508530981603
0.7385652907596182
0.732576898412992
1.0516869057308549
0.5304449604348109
0.6101144771365643
1.033140373004253
1.1865713888748444
1.540339078598916
0.8043662642762617
2.5304389671921705
0.7823532259633091
3.139771920236424
2.095095459788119
5.565302454277846
3.3676233430135314
1.5310005068193286
1.568371119989629
1.6696807506321085
2.0139379021495594
1.3259995008265837
1.1629062777162877
1.0247091938206434
2.7951890452178256
1.774402436016403
0.7481406946159814
1.1333629716453202
1.6112208124067604
1.1576446795988844
0.7192973550579622
0.7879572342438121
1.5766537470165862
0.3278522603080038
1.2755881440214296
1.647804535792604
2.375895566781232
0.819016080702364
1.447216655254445
0.6610312230105041
0.674869698673236
1.5867042476492963
0.7331962566326539
1.589624176383328
0.9034232875815472
1.2092742247387
0.9013447315123172
0.9424347695355902
1.0073872388732033
1.191803228106782
0.951761751295623
1.8628455851137913
1.6761462010072183
1.0687234912582313
1.1145325517770446
1.061590811519532
0.9559253652993173
0.6778944795473032
0.33711852214750204
1.4469993641082957
0.8426276154917964
1.0341918695463443
0.855997559438039
1.510741824933706
1.6373177632185916
1.127997773675139
1.0579678773480699
0.9646902402397249
1.0554634606110134
0.7110127616634103
0.2451480284466784
0.8344296978613779
0.9070313947633756
0.8299347316531926
1.0079806650825138
1.3510807509475953
0.6311253952559767
1.1905181544611148
1.2186229475179948
0.9504647280015115
0.6994919357166518
1.043501242206087
0.3703979907862285
1.154042969457927
0.7981350837307136
0.9016938556953872
0.613591174848445
0.8688375856046958
0.8536889647766865
0.6553732061953617
1.8361331091502946
0.8996033946142931
0.9844929825212868
1.728926475724894
0.8860225408225659
0.05454740400867429
0.5884010696383137
1.5431148522123428
1.2069931151501
0.875951152540501
0.29763697525148475
0.8603401622914653
0.8524742974591907
0.8825324813310331
0.7135858879816086
0.7605938115130204
0.8255340790485182
0.6465993768805277
0.5407603118421954
1.7177250522364442
1.0615763071216757
0.9073665485216407
1.5857350152619916
1.217641087243922
1.7155978411648432
1.1630404704093547
0.8802830316863046
0.4948457420944563
0.056155369272649
0.8385946911212796
0.8832762922088406
0.8719239412868903
0.8807426665999787
0.9614253980617593
0.9806121203428219
0.8840242872452461
0.821002633373959
0.7039598453682117
0.6065416562097239
0.9470779023941122
1.6349160481136016
0.6278043535835011
1.1205773740270673
1.4598763050369643
1.1425712860304464
1.1852287652607505
0.8450185223631488
0.8822412258314921
0.8269796826902135
0.8706808633872334
0.7052665972938615
0.2958045942749782
0.09122162493028044
0.8413722587865802
0.8888008894043934
0.8034852632396151
0.9622647226152136
0.9590589544339033
0.8812548675755902
0.9198584130914843
0.8918441122637845
0.823595858661969
0.747884784890851
0.6013459266777957
0.5763659698036038
1.126690013975515
0.6232154350003003
0.799773614331538
1.0394946295659953
0.9172155423415043
0.931298293038138
0.8813267886567199
0.9536936772227991
0.9544609381855669
0.6749942762814414
0.12446423369312229
0.501862909943038
0.8948410162714211
0.8566806861041978
0.7486830210894595
0.8561533014280652
0.8591249773324214
1.0009765016677061
1.1130938717495935
0.8259493744189558
0.892573575331394
0.8682237502898911
0.6189606297824257
0.5338391679092377
0.786918301950796
0.76292277583184
0.7461492163738747
0.7595371935810289
0.8168333026664861
0.8959150233948805
0.9792160307749896
0.8784619249180479
0.8344141044269198
0.9693494561749245
0.7829631009273093
0.6855102260094665
0.15151602386901108
0.3507318355612653
0.9165710821538778
0.8894422303847745
0.8140029473262319
1.099474376213888
0.9098879961774202
1.115851196240019
0.8795742997160222
0.87167485210922
0.8298763184476387
0.9031700257549984
0.8661591058562607
0.8980692032548602
0.8801666971903271
0.6084890908051979
0.8257453189955585
0.8734090287813369
0.773427643520295
0.8702417964273846
0.8748495391221518
0.8446184501732678
1.0010903894381928
0.8982567885042125
0.6943366475916662
0.928008998361113
0.8244051478747593
0.9643005820091132
0.780625732980422
0.19971694696174588
0.2719892904200133
0.863937553592078
0.8765169338994815
0.995973070412762
0.9036327588764806
0.8852469130438295
0.7492004654751809
1.1051458324521575
0.854857906806308
0.9480362505015334
0.7721109719925326
0.447682142446665
0.8215513474555675
0.95741875403773
0.8380417089144788
0.8972781262806858
0.8866490442758652
0.9851630108561508
1.1269890182931672
0.9764815685559143
0.8076883862712062
0.8559354942674661
0.12103837842927255
0.514325060726848
0.8526545990224351
0.8740743941855016
0.8503073351748351
0.7338226209850761
1.0761395142832628
0.9627807135910648
0.8806698570872348
0.8666552590546897
0.8015305719944833
0.8556605824177016
0.8476854375659494
0.856828912272362
0.780593666021451
0.8517077748159992
1.1780313666532007
0.7290748857712509
0.08986051695449701
0.9278353207075662
0.8820485732628925
1.0294384355500124
0.9988407888266467
0.8769643924017958
0.9023489756085802
1.0197104350696473
0.7580023526029426
1.010089214750202
0.1986088066542647
0.8690183708838848
0.9503216029896697
1.175151436676623
0.896806671066197
0.7461555254512597
0.9069175711849918
0.9384701271322752
1.0239543705511076
0.7750637081481886
0.8891991605322108
0.8856894740373228
0.8683631543936974
0.8587978516253288
0.6917412280748042
1.1578032939220069
0.9293176223456677
0.10919147899079323
0.9315583036502377
0.8921266367072317
0.7932152098886324
1.1001043898091267
1.139644669586637
0.935410901494906
0.9248099449555474
0.7731654030767297
0.9915335660955392
0.9410184658753091
0.7081461077151118
0.4147471763115152
0.29566642061701875
0.843401181168604
0.9181812056247506
0.8165479400735357
1.0692702409214407
0.8094253575645849
0.936606890804742
0.987573559022206
0.8501255465442278
0.9447982974055469
0.6703570863595294
1.0528092324606904
0.9751641583633838
0.9587343615096273
0.8334626274645967
0.8243820200915335
0.6759281122427839
1.1646228520373931
0.818262749434964
1.011596211732612
1.1113221698837643
0.9357199180433476
0.8146202308229333
0.8879767103269072
0.798341471785021
0.9404615238048762
0.7925029873483137
0.8291359230310974
0.9376169697638974
0.8893062973479148
0.8905598040755407
0.7555623392443088
0.2920796220950461
0.8828519080525487
0.9055880897971158
0.8680494567767438
1.0651933389290675
0.8732041349608929
0.7711068005748455
0.887477661605616
0.8786632381630461
0.8392789411789453
0.6579815652062233
0.9982070032067818
0.8820593790610259
0.9148032679564247
0.883923043218252
0.9240090656791784
1.1711155414632728
0.7624300694748263
0.795265531974675
1.2002189852267857
0.7888669534548325
0.7995663455771134
1.1334210823787787
0.8808224867232504
0.7926737173954178
0.968580575385064
0.8617137265776543
1.0388948730446892
1.0554381182079067
0.764512271695727
1.0229397949278483
0.9886555993283346
0.8819612432562552
0.6869516928684045
0.08316587662360249
0.4727342606865242
0.8757471131035404
0.8688628809338663
0.8986727421299777
1.065584177059434
0.7680893912846648
1.0331390574410724
0.9053215712249912
0.833232423322988
0.9848766048451516
0.8580871609535522
0.9737833131987415
0.9269647982917644
0.9130666800658435
1.048960730143249
0.9202260494046641
0.8401605872688074
1.0149291602632031
0.7672573766765363
0.7194054161703467
1.2536854394544332
0.3742623952019656
0.7637637145577102
0.47276594604923755
0.8269077015383366
0.8984051285192239
0.804490043749138
0.9805108414441046
0.793490653498953
1.0798081444287728
1.313500068997366
1.7434350898653248
0.6426513077775663
1.1970494245807242
0.6637762700463251
0.8326653210783991
0.7523104853470846
0.052162204193943906
0.27104945366818134
0.8612177488738626
0.7430460524713962
1.0139723148384578
0.8429407844860615
0.9825905801525414
0.7839927357371264
0.826945342283695
1.0234731031117925
0.8392117113286167
0.9803546767190447
0.7886543251883552
0.8206403431424566
0.963353168649304
0.9752730268898394
0.9087292508595595
0.8349698486319607
0.8941575471199289
0.8937742717991447
0.9210990683403548
0.689795585677497
0.7562088640608274
0.8307510332206525
0.8061106085141683
1.0525203272222254
0.4123808388246515
0.6100400221531898
0.4737222379694599
0.8272550063929522
0.8594713368062783
0.8725023085505826
1.0763922719781231
1.1411948078807272
0.9006805536996421
1.1066813901128147
1.2434426661414446
1.4522783436942086
0.7923887489731135
0.5239703435745292
0.08541242526338916
0.8599530884963275
0.8005434379672642
0.9575392110365707
1.0406683338423293
0.9266992116255082
0.8910063422402699
0.9409008903200532
0.8929018700286121
1.065167483712242
0.8055389950911619
0.8271132961333478
0.7843789822343278
0.7857410130343123
0.9342854030933212
0.8489929405106942
0.8516012497197937
0.9558379322044885
0.7666536442658484
1.0252105064051267
0.8730558818215955
0.904059296239944
0.8491077206060497
0.9321554151390675
0.987001936137581
0.4496680734902145
0.7478219610754986
0.5540380881033194
0.822067462722861
1.2057518834195389
1.263668606621793
1.4119713346827953
1.9528443302739578
1.2042173341332651
1.0506920372818334
0.13356523110986895
0.07367786085952331
0.9340422300361284
0.886873645748809
0.9710394842327923
0.8492484638704401
0.9025337152979767
0.863912744635495
0.9254796207600425
0.8606715065520246
0.9461536090604242
0.9111279553099155
1.00355027223353
0.8472073383752345
0.9142451778404284
0.8464700129164482
0.8268852842009915
0.8539572097896068
0.950246701361074
0.9094465477609378
0.9527119521242969
0.8567470944054306
0.9169416266191993
0.6795030575059171
0.8481302405731456
0.8551714388037595
0.8381671071465215
0.925940465415292
0.6873287576114402
0.6894497720179117
0.7577817642691929
0.8039426724250202
1.4180244019529185
0.7710572701816887
0.8763259343221471
0.7594386573754901
0.5183737024779075
1.6916033974632274
0.9932695294786699
2.440304387281722
1.1770381839222492
0.3854694378969753
0.18206296744774703
0.8648454709511852
0.9044036273814174
0.8431871996233126
0.9363586124076068
0.8615830916823076
0.8599087666744947
0.8946557100967153
0.5780513630784669
1.0433490914917847
0.7124912965764927
0.9211258940642914
0.8307896643251073
0.7247054654990511
0.8239935638839523
0.8150707197906351
0.8546050896034189
0.9694111237917692
0.8360227358868126
0.9126710331529823
0.9135168754469355
0.9615947305848845
0.9154344802022981
0.9553037998537401
0.9983335401158119
0.8787240481177298
0.8275063155383943
0.5327303341634001
0.9881196639434562
0.46100594289876323
0.8730115163294448
0.6935735966408968
0.6353219866968477
0.8352402895538321
0.7861986666011396
0.8517010802748061
0.8403817986880916
1.5241085223796582
1.50080632890617
1.0151945526368922
0.5201799391958832
0.2830480370157942
0.35675322370908386
0.963722092144566
0.9293707835904036
0.8874736201684368
0.9728454645256588
0.834264026414887
0.7373732224728567
0.8052903355458059
0.7869388512013625
0.8488690604797064
0.8039631403078622
0.8420995059140631
0.8233180460081213
0.821420603737524
0.8325013936406869
0.8420972781116208
1.1987451753253544
0.8312125513270806
0.8301916904879881
0.8007316055552437
0.8198930572305789
0.9221228844436895
0.976392897930949
1.015732944127879
0.9382752608088116
0.9391578797420418
0.9531072877999358
1.05583241470034
1.0257107734645645
0.5679230255492533
0.8679503393409821
0.8623922250719337
0.8446268702509405
0.8734558228499322
0.8927384331137798
1.054653825165726
0.9431327808560854
1.2701590855852138
0.33646964203576796
0.4760968618936543
0.8261924173585902
0.8480601901259375
0.9262787804340294
0.8530611957392599
0.9265359406884832
0.8407779529466229
0.45245874702667066
0.8226708207175191
0.848775557064412
0.859807572120716
0.829848902861846
0.8305862560956525
0.8284299928594561
0.8371904935816042
0.873134960010547
0.9393654538120622
0.8525765896024651
0.916877393735433
0.8144083327700262
0.8555247504856668
0.8887923785092088
0.9604435305019436
0.8624465327594915
0.8809864527760968
0.8069057325738503
0.9776517418623962
1.0413778710655341
0.9238740105055236
1.6018934607071997
0.8040868049053506
0.8992561888187303
0.8276918902583362
0.8373114494155287
0.8410914093891158
0.9456470174599578
1.0865100389931466
0.655197568640792
0.30808676952203473
0.8483536880402957
0.8545121401564998
0.8342692772898723
0.9987903113111536
0.9284360397806929
0.8430959115171712
0.7454048992409859
0.6929598098545389
0.8218229211507148
0.8675181447752526
0.8230210877805538
0.8211928820456259
0.8274747891152908
0.8316552036033196
0.848484181802514
1.0483037951517828
0.8264773541269889
0.8702456784332947
0.8079798436207764
0.8152361973469903
0.824206889731976
0.9609465194796022
0.8432415155807126
0.9857109842496152
0.9202849831110984
1.3054909123679834
0.7442276878994982
1.2499092869610198
2.2620821666470925
0.7902743705266204
0.8519608912430391
0.8093411511189132
0.7975640199009761
0.9314791045339155
0.876054391737869
0.8981234345598229
0.5786513811185268
0.19592091475135778
0.8594395979842261
0.8410677067605737
0.8305475144325232
0.8961676633284703
0.8982462913486093
0.8430875465144739
0.8017118417572842
0.6958242428254633
0.8320030224607197
0.8362809895292206
0.8324891338486194
0.8236265185362031
0.8259523988557224
0.8371465628640009
0.8277530647276767
0.8397014822135729
1.0866160840950951
0.9167656815467892
0.9671804992165665
0.8062279785571238
0.8123507101196827
0.8290720409803395
1.015819048530814
0.8336927510789707
0.8683285849962904
1.0491626924186308
1.251955621692881
0.7202156695003432
0.7442242078185233
1.0120239857197495
1.352039703806063
0.8124096482897507
0.7768537216963103
0.8731408547271926
0.8123204854109266
0.9448922733595784
0.8565955309347245
0.6227240872729032
0.8475804001391657
1.3019718008560062
0.41429360358032896
0.1051611219901586
0.8333498517749819
0.8379232693988704
0.8393753230887185
0.9255701398276809
0.7668727692384512
1.0507174722360355
0.9471165562457916
0.7775355177559328
0.9641696748421393
0.8255507901492777
0.8050102766505258
0.8189447940534125
0.8258805521486863
0.8539566374241382
0.8322499640092834
0.8327682483922796
0.8381331708493307
0.8514762208831198
0.9104545609034203
0.8203431618187094
0.8315876539288061
0.9027703478270819
0.8094465868205845
0.8249460399078304
0.8203080926890269
0.8149819661741606
0.6880227363149954
0.9947460457595465
0.7372190539097014
0.6953998105580019
0.7962441691110876
0.5909483890457536
1.4225079114992418
0.8314095491674528
1.0590456633920584
0.8705606484467906
0.8060360052106735
0.8045104695346549
0.8956028196497106
0.6350274996216532
0.8686191869399905
1.5550010860390717
0.16695294010442313
0.43716583009011434
0.24575148438259256
0.8221691082964183
0.853535435384846
0.9143794167540004
0.8189557167557723
0.8420189459747104
0.6784483615351462
0.9715887020856074
0.9979777250335903
0.8267851745489054
0.9296406048663648
0.8274485096211944
0.8227718901815365
0.8321013455012107
0.8359378235643466
0.8386189424490754
0.8850497029199568
0.8172653267273384
0.8650997918188164
1.0489347237696116
0.8726823390174004
0.807452580384557
0.8818175367295755
0.8128269308438685
0.8117098433928764
0.7880860610982205
0.7501375849981241
0.8663079164260663
0.7187387412222597
0.7810291455080914
0.7990495976220214
0.6528876362978326
0.7508454472332362
1.174563890006339
1.0319757998862544
0.9779784112241137
0.9384195073008456
0.8675573779635677
0.8557240172677685
1.0930748478666739
0.8535636039437158
0.7614120518328706
0.7361255236873165
0.6963045805145461
0.2621692079709206
0.8459312880591571
0.8197569401422465
0.9181481410331667
0.8169325325517445
0.8377925002427642
0.8092612345522936
0.8062072314600683
0.7424462154147295
0.9744440859843224
0.8112362859078105
0.9346353095535478
0.8270009153401306
0.827176079655769
0.8361131356535569
0.8609259717797745
0.8669301266082171
0.8486390696809752
0.8390340260356497
0.9351610948694127
0.8839378201416558
0.9537896515662918
1.066836040402862
0.7996686961777656
0.7839253052289769
0.9754886044012008
1.3413284211189918
0.7088546803698609
0.811024424417373
1.0099551480990074
0.6575688399323435
0.7861184872855103
1.0614268050958875
0.9036283141890359
0.9689318733763498
1.062255692497739
0.8881559185085169
0.9401032430860059
0.8202174323507404
1.0225394586588699
0.8980774102017678
0.7718068735215791
0.7192165998801127
0.9815897933607469
0.6383720093048001
0.38940943738195916
0.8419879190815948
0.8144026657710165
0.942142230429458
0.890269855636463
0.8315475632578085
0.432028437985835
0.8997468726433736
0.5156097072697146
0.7943813159689503
0.7809430996844161
0.860750354548221
0.8690118222238935
0.8756294860361794
0.8586889403470312
0.906551867874108
0.8944030741592286
0.8784737095756892
0.952449373138627
0.9238493003896634
0.9646597154981486
0.9335531517363083
0.879427572036386
0.7977780226009568
0.8081387352291486
0.8130833131314876
1.0046379146877529
1.09741934419196
0.6884350295048878
0.7891507364954373
1.0839545745838748
0.6394427414463775
0.9237843478810789
0.8258316709676463
0.9677743933657252
0.9157876588214319
0.9988647080282315
1.0007547393213811
0.7691649881634606
0.9581029022867953
0.8237829467542963
0.8203794960787799
0.9092555441089843
0.8247696274193347
0.46508898889753847
0.8244668345265762
0.8615604803626199
0.8258799039637451
0.8215543838161119
0.842500401220186
0.8248052533782164
0.8960598634821455
0.5330805252094108
0.8497368611859286
0.8220906023705631
0.908372782323492
0.8584979249206792
0.9263860685902463
0.9852061574943529
0.8330250005029058
0.8840621568824052
0.9295602611914919
1.0245854301309676
0.8831436660864282
0.8662590838850209
0.8881177142069848
0.8094478876791075
0.7972931424561928
0.8160235028063474
0.8833166923439059
0.8113502465364631
0.9082764241441477
0.8050811263313636
0.7558901564605156
0.7763701589539805
1.0165345375842294
0.933829254559203
0.6838338641170956
1.1332750889146355
0.8457793849521973
0.8201979993357338
0.9107345068182984
0.8963089398518048
0.8324684110519147
0.920060406809624
0.8416616158403489
1.0150467518925015
0.8215158259432112
0.9032008192312416
0.7077992001371877
1.0657879079242152
0.8503968211016795
0.32809643660465293
0.8160558506025939
0.8183212277300358
0.8367129317362267
0.841508443239067
0.7794453809140864
0.8325886498274344
0.8332388385198287
0.9265966538006072
0.9315832090591593
0.8376595183125867
0.8243872555505598
0.8869603710249316
0.989921330455003
0.900516509112881
0.8455093828577812
0.8740699202433071
0.9821839432561322
0.9175970428872829
0.9298275941296635
0.7628016442063352
0.9339276627570303
0.8509076377396726
0.9089876094770533
0.7005887068439366
0.6754352208794262
0.88698144764005
1.090307585716701
0.8049048387609861
0.7779392680576367
0.6705648578596972
0.5620473470736933
0.7551939348675673
0.7727086604789353
0.9831837797397895
1.1056546042740136
0.7559790451715269
0.8524584744732183
0.7926618125199859
0.9856523272551254
0.7720471077704024
0.8527122450480508
0.9808320825827983
0.8146471511234056
0.9297725481051708
0.791395142193
0.7730359524117277
0.8087461829600109
0.9680927281315242
0.7669526376522697
0.23563563343399374
0.26886083646835673
0.8306796094748187
0.8499056720138463
0.8333545561894173
0.8248599119075559
0.792288308558709
0.8015533221833859
0.8464801778589407
0.8553770811978479
0.9242836041431723
0.8420242593662802
0.8430143556820034
0.8374129405395057
0.9811572288693777
0.9332595605497519
0.9500603971645609
0.8995728528845325
0.8454352675797584
0.8628721554979766
0.8537737866871001
0.8438770644484481
0.8591901577804594
0.8417612826715031
0.8402334311128566
1.217666289639797
0.8469053147859457
0.8494566231499336
0.7158809279099176
0.8882740727599393
1.0128007452744945
0.9769047585419216
0.8432384512679632
0.6277345025002642
0.2951718714980903
0.4766978994863346
0.7832885778380841
1.1821920916065094
1.0547192624158575
0.7514722601584698
0.7230093768992857
0.9792049868630951
0.803420448352935
0.8207357468085612
0.8009330291202037
0.8641325188864944
1.000548390942518
0.9327026397854009
0.8749756682209152
0.966966001841131
0.8493705577177704
0.5889417435502702
0.6058049857759463
0.8600884982297435
0.8379871651920292
0.20428497189498684
0.8273910239690858
0.8993871058518914
0.8212001647891061
0.9414113003067736
1.1114632630159187
0.8475918303404157
0.8392629102719048
0.8892724321770025
0.8282574137252715
0.8364327114920811
0.8373372321840995
1.1028825166955343
0.8337085530012942
0.8316280347136851
0.8922984831470558
0.801748695759867
0.8519882743022394
0.8530831052480465
0.8486080869118198
0.6307509883329898
0.9540689744982329
0.7001227185650934
0.8634776224166791
1.0156051849882
1.0510539527125038
0.5364952315563605
0.9464754918391133
0.24431179058764937
0.4847894699044323
0.9340856856132492
1.1773485006842421
0.8324522096641898
0.865722581132783
0.8198302439708081
0.8278530452612951
0.7932864666020801
0.8920456560162446
0.9016870398164739
0.8580272332372043
0.805090165093751
0.9685954027708814
0.8148833465289748
0.3968705665196555
0.3085681608870321
0.378237799679057
0.7919728113476041
0.9973431998538368
1.1112704901931696
0.0963385102682039
0.5477581783964159
0.9172850265788309
0.9512225283265648
0.8265867580790651
0.7837694702653304
0.8516483653720448
0.8380618529387001
0.9751465326576002
0.8437227232405478
0.8661575009909651
0.8485635903933074
0.8399319201490786
0.8752821423030192
0.8732437037138946
0.9049632282500889
0.9142589540181687
0.9142144134056754
0.8447013043653526
0.8399063230712684
0.837001529118615
0.9333864608557271
0.7901278835304518
0.983519663072056
0.8105793859222951
0.8488058023196009
1.2631772717455068
0.7729067945571033
0.9648710996395792
0.2707484990178429
0.42559068987115545
0.8269856379872919
1.044862068472196
0.7674849510332562
0.8982810400066954
0.7928504935901028
0.7420413639389805
0.8069198431694427
0.810523332603118
0.8974676068951496
1.1374313391315463
0.9391232003294613
0.834691843717318
0.9275925905244581
0.8125518602763353
0.6811401261218172
0.8361079603829995
0.6578836240199795
0.5030788257421359
0.7065825388324862
0.9762218884995657
0.8147625441298426
1.1304411491239343
0.46626058392783737
0.8338691221342825
1.3368220563216224
0.82119918133757
0.837203491191107
0.9320233009221457
0.8289673498175057
0.9139352743270618
0.9446342399656629
0.924724666142107
0.8383619790155105
0.8344051945178509
0.9047707927962043
0.8578086073967458
0.8701887653482542
0.8863516266596018
0.8613554070423814
0.9216627377644439
0.8445776596156956
0.8447468219038685
0.6911461764587032
0.8761304277484129
0.8490823559121832
0.927880091315185
0.746864565713441
0.8877381842432799
1.3452689671652631
0.48770779882519966
0.8452980681054793
1.191330046452232
1.278815258944086
1.2787677971896465
0.9407970880463766
0.8350433169244336
0.8236939740276559
0.7601031635790624
0.7816348263368654
0.8884852853979202
0.8888800714984184
0.9960984428033224
0.8215897288814596
0.8681324340803942
0.8824571212441438
0.8498160260097257
0.9360140399752294
0.8133203764686401
0.739067943203275
0.3339669552638171
0.8685915410791228
0.7577193574429626
0.8590644085165501
0.7598516300454663
1.192969898911859
0.20485376761848875
0.7989321703427674
1.0218610164629505
0.8937384460700615
1.1552429632350474
0.8426265740408548
0.865412444018252
0.9351269794488177
0.9198977936451047
0.9956036607639074
0.8419394142581671
0.841947777364915
0.8708425379127334
0.9701511963495063
0.9651617913122009
0.992785566622848
0.9267021186861841
0.9055854252155742
0.9018933630392352
0.8456944120297115
0.8830731313668402
0.9901359564858041
1.0364501702655011
0.6049397319211508
0.7575150518454531
0.8876581096109111
0.8328248090885786
0.8479954064109112
0.8752678959118126
1.0796717736470627
1.1148658894606625
0.2046981829045459
0.8570088986198394
1.1069251095795023
1.473214766047969
0.29931381199687057
1.1175612542795752
1.0719447226851209
0.9265156730050929
1.07201187336405
0.8096758377227642
0.78519248846138
0.8703743356529176
0.9100664176810599
1.1800167579723544
0.6995682512633826
0.9196284626692897
0.8395122250331193
0.9438069064713768
0.8309136765588349
0.8601061081407912
0.8169949400709399
0.693289174446998
0.45152941359165727
0.7468221466993369
0.9808205254770611
0.7073202337401046
0.7904784939712417
1.1446721787274188
0.20105376274437198
0.577736170753488
0.7374074925285529
0.8385028698307012
0.9362902742495164
0.9139496810625662
0.8712685234501557
0.8562150315422937
0.8839172409921406
0.8192008415813274
0.8537851993506825
0.9162166884383919
0.9121567609881979
0.9108745269976717
0.9509982441321148
0.872346031334248
0.8699242634972335
0.8300439775384373
0.8306977217169067
0.8572692118495171
0.913516678191843
0.7777272754359359
1.0192742924688483
0.7656838919798481
0.9654871613923193
0.6550867170789815
0.7619821844061417
1.0930085988116347
1.1120522863009905
1.1015974050366704
0.6389165598383771
1.2546145629100784
1.1738801616490073
0.3991450118428323
0.3522779563488656
0.5083517567679635
0.9855762285997594
1.074799709588707
0.7634501754455889
0.8546755504047302
0.8751154457164602
0.7919586089993458
1.0130095777852364
0.8678833673857056
0.8638889803509828
0.8329752610602768
0.8570110662759096
0.8817992834638434
0.8319242052847424
0.81508551620475
0.8889327797133172
0.8663930026138476
0.8493611653982941
0.6415949950346115
0.33761964138246725
1.357735345825852
0.9243674033580193
0.7343603075622994
1.1904283793168244
0.18452917480846287
0.24641397145614194
0.707885762524765
0.773976464292727
0.8367795304708119
0.9218123937962809
0.8380749301994892
0.8116635169227099
0.8116742693821535
0.9036476238907009
0.8286719210212496
0.8966402195665557
0.8351778509344039
0.8488519745627879
0.9339653098527959
0.9022034434952403
0.8187121770299639
0.9394539332155043
0.9286256903086856
0.8384464391378386
0.8400043548620714
0.9284754221513208
0.7854723312919505
0.827169222518837
0.9330612581512985
0.9720000678434386
1.1433745087677385
0.925440395121179
0.8266934178838601
0.806408963161651
1.1045382722201769
1.3362726265286669
0.9304309715472566
0.6161325842911609
1.0491856121115575
0.5855121460081419
0.44359201145575883
0.9845511814013451
0.9858448516299279
0.7289595299855633
0.8469053356226474
0.8153262076756103
0.8214730505464756
0.9970889608735104
0.8918955779850982
0.8190294448097117
1.0036428881048147
1.0709738158140383
0.7224841162454025
0.8136850387081411
0.8317867161542458
0.838741537718288
0.802711205910883
0.7389621255183416
0.8134589587051567
0.8641218597344632
0.7977674524279861
0.7541422599515911
1.0022537837223586
0.5176829243070509
1.6411180088086097
0.9818974032161357
0.9415425808641492
0.7370803951979895
1.0840533870670372
0.5953920883696595
1.0834653217094532
0.8143209956772139
0.6632498668552403
0.9165930036867095
0.8096232929937612
0.7719380804095579
0.9564287660434946
0.8440076654837108
0.8482177871152184
0.8068638939753159
0.8276803984251936
0.8673997453359191
0.8584531728876496
0.938096156542559
0.8739445867413743
1.0341336235919707
0.8435674212441348
0.8232742245944877
0.8492611286945533
1.0162369470901258
0.8175691969327431
1.038880056062474
0.5401208916831973
0.8809561015178433
0.8532227350147928
0.6169151423389131
0.8920005942402228
0.7884965705880003
1.2371645744759783
1.060799694255695
1.409161640348809
0.7564501886577668
0.9958444689573969
0.5312134946951519
0.8502201355659985
0.6010056094005102
0.9888157331694135
1.064853195803088
0.856463685139014
0.7851431694153481
0.7818138714588008
0.9275165250890113
0.7684291748858857
1.1532885208466166
0.8686906024412722
1.255812719042989
0.9719440901244526
0.8032215136116494
0.9608384296593436
0.8153158838059243
0.8841892989983227
0.7031744603235582
0.7914440318166349
0.8249567265428013
0.7005422150153725
0.9584528727724877
0.8531585659418762
1.4681544705311382
1.1390025158399746
1.9406677573188895
1.8265276043232346
0.8390621229266761
1.2476248718658642
0.7549101712795988
1.3154532293774857
0.20276230005043872
1.0931883879806175
1.0691014107763703
1.0897578650856754
1.0819359325138487
0.8097431266548769
0.9313361066949898
0.916502411085682
0.8589324572142584
0.813657401088696
0.9979011251701644
1.0018601473645765
0.8884079167542924
0.8310046545465042
0.9238247993745371
0.911870142428769
0.818238296539328
0.8392240633257445
0.8207551838728105
0.8833453097104915
0.883775700730615
0.3484238297521906
0.8341220067393753
0.8616263024704359
0.7943878187868129
0.9045651027252681
1.024440131726811
1.0611727940018407
0.9983273887647812
1.269896879196734
1.212292254935372
0.9847933463088945
0.5643281000811778
1.291328761608111
0.6740176421045279
0.996171148911972
1.0531685499412133
1.0135107042455782
0.778002898921016
0.8943369858046611
0.8020300215552141
0.9186728074013322
0.9444013960381744
0.9769052370905655
1.6963703020252128
1.1223257639858215
1.0711968774170015
0.8942492750086376
0.7990962805472577
0.7199111408434844
0.9045285669906247
0.954060789242563
0.6224856088663753
0.9424168410392545
0.6632596248443738
1.0855934439580153
0.9459623201156449
1.7429780893250755
0.7235210438342325
1.1178066184435993
0.868128321605969
0.9298626293186634
0.8442712123438244
1.2205955955339063
0.7936346775099088
0.7971974900023983
1.03591601162675
1.1300414416260662
0.22200782048880677
1.0202219011063032
1.0419419971077377
0.8138075450313039
0.9192605926384609
0.9362015850601546
0.8691594986809599
0.8218723706012754
0.8160055386411682
1.069435246825626
0.9909695142456919
0.9119646735600628
0.8284808660354158
0.8146288233632333
0.8906035061082053
0.8452972662346876
0.9297138183812821
0.8512370503745733
0.814419486710392
0.8757266040299491
0.8381900350437965
0.8604063114392397
0.9228418729782878
0.7257674521053182
0.8739198247456268
0.8622209063703514
1.073675839594106
0.9987798239036257
0.9961726107227311
1.2233749901284936
0.9963163419881895
0.9788229599955215
0.7839926524665668
0.9888680552873056
0.7831097341436949
0.8556038053217407
0.9201422294453021
0.9017648376414197
0.946049704654217
0.9653551043926973
0.7928660400646865
0.8502833867634431
1.1740848637316699
0.9691800342220643
0.7630623733695492
0.7848848530730337
0.6369357654463388
0.9426289159390261
0.6289587314374212
0.9840513230463165
1.1109835172888105
1.370471778120441
0.38952381675682224
1.2969051091485422
1.1269085464035375
1.101202057391248
0.7533173474061284
0.9659233980921459
0.7183621470282071
0.9269245635157305
0.9585151607626484
0.2754444933892426
1.0025229893184513
0.805622931557492
0.8123712308693949
0.8853020839447744
0.9666321051396006
0.8521336954201234
0.7491112904387199
1.0072188349179028
1.0012688875858635
0.995781824587813
0.8367089758016993
0.8061377474254359
0.892617980163319
0.8903054605925185
0.8248183310972101
0.850933662411524
0.936844928335483
0.8284962065119903
0.8190206274957835
0.8032171259447479
0.8357415220938768
0.8479666619856908
0.8044306360354483
0.6948569161673316
0.8085100258531404
0.5083932699217933
1.037801751888277
1.0186998765165192
0.9924702784849723
0.992276440457348
1.181410879271364
0.9937126462664606
1.107646755204275
0.6660919126494803
1.0024716942294025
0.7341498942166773
0.7977037590647336
0.8355321488293426
0.7652928193831815
0.8203116887775267
0.9489152916773881
0.9051181938881303
0.7855486418849159
0.8258253296265321
0.813174315824724
1.1581532924228568
0.5920912676100387
0.7939768533546031
0.8635022227863408
1.6284788018426202
0.8620755327644638
0.7677756808146935
0.9867682753283121
1.629984502228616
0.7671292791242277
0.8550988725437231
1.169064612020843
0.781019988385546
0.8125143847489338
0.8123704593300022
0.9133392986855688
0.874049194741958
0.8803093581832526
0.9379062875234387
1.0067887315976578
0.9944814157118288
0.9917334033756449
0.8157545398650435
0.8087026190581722
0.8515321533500901
0.8378083729447292
0.816096675447429
0.8372359726804199
0.793290339549988
0.8065956307355677
0.8452205802993344
0.8173053066041241
0.8282241811073376
0.8649003315734574
0.9132779209405181
0.8831368876752492
0.17143891185068075
0.8123451394237446
1.00121885987658
1.0386644276346046
0.9985521932597156
0.9924411437435734
1.0303959312181161
1.0052313463336233
0.9106259663586365
0.8001132768614456
0.7660105708409568
0.8199819409158179
0.7002579529978759
0.838668336136554
0.6758353700661152
1.180617918609679
0.9609950811460792
0.897643028488637
0.9959414540302622
0.8988021028815728
0.8894127146701679
0.9305405206590409
0.7631988884531342
0.6321959926087309
1.2173305804641046
0.9653028232779233
0.8900390912174777
0.8302183739010324
1.6167925617829673
1.435201367080507
0.8269221442764814
2.4847612157424175
0.9999343909001569
1.7754560724712147
0.8509614775662739
0.748397688236667
1.1621986704599816
0.8124846946017169
0.8125857997481762
0.8102044284469591
0.8375894886871609
0.9356755513025122
0.8638723695669265
0.8752220588071062
1.1151792362759168
1.0277082448487682
0.9842964990565833
0.9956379276359801
0.8140479831828268
0.8578283724078222
0.9020297641581314
0.8091415673098385
0.8192649194782546
0.8389781753228102
0.8291177999999774
0.883834359842307
0.8209069720178234
0.8112458989956279
0.7463362238397965
0.19015629556471175
0.666372076915593
0.9973116229184685
0.9973621906455225
1.0011876893360796
0.9791521276945496
0.9780606279497035
0.9940590162525413
0.8380988461159143
0.637163739416954
0.5369058516265307
1.266821054127693
0.8470925357819319
0.8831223819506769
0.8920972793501113
0.9885020375579692
1.041705420309895
1.1238324638804602
1.066226124636651
0.8641731705905781
0.947738934596984
1.0854532880445817
1.319777038045963
0.8691061173374681
0.8455396275649757
1.4818137966536222
0.9312779422010149
0.9587125002808784
1.4605848084421027
0.9262639431189118
0.8333980722319903
0.773089691179361
0.9696262755041479
0.8121477574761399
0.8137187441958534
0.8167902236492863
0.8124331009500649
0.8656408829087281
0.9298045485189669
0.8456232030450301
1.0501164857082774
0.9758973330361793
1.0003857179852471
0.9645719335995919
0.9942128021994918
0.9895172986015693
0.803054194503634
0.832623925185341
0.7972097670372449
0.8246650939428658
0.7992708057225446
0.8687925391261622
0.7600210077232236
1.108163083185933
0.9111654015438948
0.8971264769459307
0.7350396600405171
0.9694810161871255
0.2830315700298086
0.12864116497478742
0.9916913523407468
0.9936682929806463
1.0071744149784148
0.9978475583879282
1.0206653692183418
0.9784644413824959
0.9831866007352207
0.9630214637858878
0.8060809089222314
0.8368155304250918
0.8432147592252531
1.1769477690906256
0.842518675061028
0.9666293993025025
0.8636638183059913
0.8490198283079884
0.8880079897352696
0.9274914997046507
0.7819011415832132
0.979315618447161
0.7335807247948705
0.8642579171277524
1.151816696382479
1.2823033721286574
0.8503060222056363
0.897010522344628
2.48128069333897
0.9238553484588652
6.726491356989596
4.088530504171193
1.8899189872443527
0.950226683783206
0.8223141101506756
0.8109807495048444
0.8089173032223299
0.8123788594655347
0.812502941460297
0.8205970856997323
0.8214807447726528
0.8074859183695378
0.9390215430649501
0.8684908861453473
0.8411215634691458
0.9662473285143908
0.9734321713026626
0.9693303744506062
0.9897189844138441
0.9692580701589413
0.9665473009781981
0.8778688813986301
0.82229339380597
0.8787303645681679
0.9454561403617349
0.8930681634034185
0.9373397700029706
0.968771689377998
0.7532370832198082
0.8404789073943636
0.9151764053107686
0.8498275307256831
0.8775646793275855
0.6289385276806234
1.0623235668280941
0.24906566850787537
0.13149178249862034
0.9942840405056672
0.9934889755704208
1.000043662531722
0.9944906972552814
0.9931366507004326
0.9397996250071745
0.9299150694206677
0.7611593515429737
0.6773607146337117
1.1548655924135927
0.8483054775405845
0.8900168304984565
0.7758855616875054
0.8050301499934459
0.8366520409715656
0.852079109615378
1.009804890764879
0.9349038959183632
0.8923717651591089
0.8410349732200013
0.9821189394539557
0.8770198485305172
1.3235907861884793
0.8834190280023465
0.9895728844449938
0.9489626332569601
0.8915270848044282
0.8520840083903978
0.8127050396059563
0.812519233218118
0.8136576468289495
0.8367457824581641
0.8887007485150625
0.9057834221040809
0.860066986308814
0.9901406119737844
0.9693376390895251
0.9834445166578464
0.9539331657277027
0.8833620254838013
0.8250845504054846
0.8546626144541318
0.8936376280193792
0.9213850291925059
0.858324041335675
0.8891207681471192
0.8666918666839023
0.791158590939035
0.8564183246472659
0.8878870457794144
0.873745260491182
0.8459441470950712
0.9206258684877925
0.6086559251187899
0.9903189719321572
1.07050254726576
0.9804550519775131
0.894826245925622
0.9702433624452208
1.0836625264213293
0.9593488522398325
0.960443231432782
0.6428005051095168
0.8898694390099517
0.7515079988646902
0.8561134524775159
0.8547290088939955
0.8994016746234362
0.8631265201380783
0.8107605559123472
0.8508770942119174
0.8620652068203398
1.0258671951572003
0.9087094562300565
1.0264538040166922
0.8456050851250729
0.8210981602602216
0.8501009906093805
0.8124846946017167
0.8187537504791791
0.8174051374834495
0.8578766523466022
0.9404182803151928
0.9274301870763095
1.0207852125076713
0.9667114632663708
0.9683628805969063
0.9775033192378088
1.0168827280020218
0.9638513193039887
0.9619212452337745
0.8220319979784824
0.8950791434715886
0.8133646611573494
0.8794445566343682
0.8964521441374581
0.8394834979888733
0.8468413802777411
0.8302639491978413
0.8777191658480321
0.7837545284713282
0.7989844616114676
0.8246317434798806
0.815480405860422
0.923315563959797
0.5414701195247297
0.6587323354998699
0.985402919604534
0.9859626072605217
0.9991107863310676
0.9123203121522663
0.9405911911104464
0.9521177390500798
0.949747843796328
1.4827067677644172
1.788697810581647
0.9622398723607684
0.8533171648626441
1.0030579841639289
1.2775963809650537
0.9050966706054807
0.8364685573128261
0.8450567982278336
1.0103418857272144
1.01532404094969
0.8524370694607267
0.9483001264444536
0.89404359901572
0.8633588773275506
0.8124653086651782
0.8246836782766733
0.8227435809807311
0.8146942208030844
0.9368238353996897
0.9135844119527227
0.919564918628876
0.9184015661989983
0.9866457215252178
0.9026281620916086
0.9685571734537826
0.9629249934525623
0.9706160669439006
1.0299235945474698
0.9522078476969167
0.9665267614464074
0.8623475042891847
0.8366770784802794
0.9026651334963846
0.890202554587644
0.8704954213163879
0.8768759655414073
0.941808846023277
0.9315683453303003
0.802069493177603
0.8414157702261814
0.7922090852853113
0.8092899975316035
0.8455002821745288
0.8812371155347715
0.8290773612498618
0.5960821768746293
0.43519787271419336
0.7340867323131876
0.9728972678897091
0.98396008384488
1.094250475336952
0.9976905341308883
0.9618908645634585
0.9620228473989575
1.0562576512893496
2.7344881958853064
0.9664152359213405
0.7988264539239522
0.8915355317881164
0.8829726542820995
0.7934621725189804
1.0010465527525259
0.9251578754508545
0.9480875238891526
1.0044483343181672
0.9761797296285163
0.776073624738757
0.8137588772959262
0.814683654490311
0.8446152586848091
0.8218098517039171
0.8166404139471234
0.9426968161869108
0.9926172333298067
0.9606153280366867
0.901829624033224
0.9703189698898937
0.9107994984701687
0.9677535673584554
0.9562018582991746
0.9621134951846876
0.9641608677220674
0.9600515819221406
0.9644495133228006
0.9659782710603196
0.8694222343191111
0.9105409869743454
0.901152142678545
0.8553317275955394
0.7893564357995722
0.8217847016375651
0.8012281664422972
0.8101157670136161
0.8269586005945992
0.7724816027342322
0.7559768698228196
0.8236123372702165
0.8833020920430503
0.7509171192694719
0.867220665787532
0.6045734078167017
0.7066911142650755
0.962427057350718
0.9888050430101344
0.9653865457017693
0.977957081716791
0.9643072001697126
6.850866825681891
1.0178793688638055
0.9039508397591
0.8171971977784938
1.3441788135699795
0.8630378926939785
0.9110421523045263
1.0099671964187142
0.8721938518366994
0.9301367073863125
1.0870945685071083
0.7922175887730223
0.8438588626095611
0.8974874646438816
0.9582437323968863
1.0518034899218307
0.8733533298477915
0.9293442474532827
0.912027523388765
0.9473227126873263
1.0435726284762652
0.9597549436373143
0.9823064178552742
0.9664126680119637
0.9700853281281373
0.9753462221624648
0.9645700568725045
0.9632669682436416
0.804675547868026
0.8839571469708284
0.9913866142495735
0.9154100500520009
0.8187114049941668
0.804435511781353
0.7967721839272986
0.9083653066051973
0.7957284241919619
0.7664402317849938
0.8054128468740246
0.8104224637205635
0.8078804800654941
1.2601237538068055
0.6264108938357038
0.45203687557176514
0.3111609480449394
0.9611306003947165
0.9569368478078742
0.96749092568692
0.9639879957259515
7.412451182140131
1.1590145215778627
0.9431749431671927
0.70762661659733
1.0229354137832816
2.7132298429443886
0.8170483761793526
0.9293217502455293
1.0145118424920856
0.8139866189965882
1.2453263866879727
0.8706966028220492
0.9380733432357016
0.9950959825604366
0.9496972910618968
0.9906256097330189
0.9339224293392985
1.0495408267951578
0.9763999376595662
0.8749652855526691
0.9909168104401829
0.9603316618449813
1.012496440162127
0.9646399513222731
0.9631705281252039
0.9513871811268415
0.9758473248139925
0.9650824266835049
0.8652840252448858
0.844799617992189
0.9678783535258559
0.7476306958286961
0.7813812065532124
0.7856341719426884
0.7962066040574433
0.7225913657218779
0.8260740462623525
0.9214409784880098
0.8200498023050828
0.8130218722808723
0.8142042599237463
0.7871996428572294
0.6561188441358071
1.0427951683140304
0.14625807834981222
0.97484996794976
0.974341744752232
0.9625712893420735
1.1228208521247527
1.0178791858178942
0.7468518121279927
0.9719441054565604
4.122129004778026
0.8854940327870002
0.9640590030431565
1.0081697165185544
0.9162403424310028
0.8889847013508361
0.9353862320172692
1.0338889344351836
0.9279031807225178
0.8911707526967106
0.9671392905873861
1.0013822620074149
1.0021248767658129
0.9943573928346978
0.822732469746078
0.9119748018019778
1.2901074956367098
0.9711764876269994
0.9644187148457612
0.986471529177921
0.9320813228519932
0.9626130949942111
0.9609598480805336
0.9625283131107066
0.9611489238211297
0.9559803470474447
0.8141503747316103
0.9015033285280936
0.884665442332743
0.8700682832927835
0.7573752117930805
0.803096686233191
0.8019733444592072
0.7908429593345135
0.7574733705933387
0.9175397068179666
0.8750059405401758
0.8812977894320512
0.8212797988696213
0.8012644331254378
0.456588179018443
1.0921136453510705
0.052705137278455605
0.09531091214790303
0.9724791837286474
0.9631259846167887
0.9607493061075826
1.1464121418709008
1.0314479230139832
0.8117683195638072
1.2549889679635906
2.7157928688316244
0.8956754012232407
1.0007312971725735
0.944207380979052
1.101738734928884
0.912256422917129
0.8700469531989615
0.8373741896557401
0.9841444565400894
0.9957558403842532
0.9957894906500382
0.9957926699480698
0.9817784574096543
0.9908720966402316
0.9660350179409224
0.9573457391856974
0.9629407500949856
0.9671312027476576
0.9581631512456497
0.9580561651520904
0.9878362549057885
0.93891333873847
0.9648010496000635
0.9575766164637457
0.9449398426245655
0.8209183620076568
0.875938742459061
0.8678591343951246
0.863272781595757
0.8652647968229314
0.7942444693909881
0.8078134405516354
0.7839230525085807
0.8179632045846298
0.6702852071771759
1.0756188456171931
0.6563820042402008
0.830735460735125
0.8622596044170259
0.8842159305340413
0.804834956147374
0.8161549612383894
0.1399012067002527
0.676937099064445
0.8822014147878678
0.9923590605975963
0.9679905658552926
0.9679529207355572
0.9633267692214138
0.9775470755457946
0.7453201016243586
1.0511489801201848
0.8132714027120995
0.8815430873221135
1.2560547712242023
0.9595737244056814
1.0061309955585747
0.9955213214457952
0.914003368501417
0.9127260652802993
0.855520433611926
0.9985258451961447
0.9975458607306107
0.995858438482826
0.9941720089874689
0.9905505251222366
0.9468217980570697
0.972198601410734
0.9787394945588473
0.9659455330381277
0.9890384998868484
0.9607140471962187
0.9755475264373633
0.9607496902333493
0.964178096386021
0.9265166823664105
0.9679561576523843
0.9620189115472199
0.9546492761350898
0.8319611534826586
0.8875944685295741
0.8867800514662867
0.9367948600311392
0.7942240610183458
0.8275043100549679
0.5170835142398225
1.0629440153473955
0.6896994231339689
0.9265430358510536
0.9890718092605337
0.9667643638216068
0.8727135373265876
0.8163111127864194
0.15067784268028098
0.41803884244700046
0.6961670389727788
1.1760303557359508
0.9644345341208738
0.958504537918615
0.9448805558257094
0.9385324270126807
0.9502548901399059
0.8243365874945608
1.0090167275460555
0.8734773763408792
0.9000770049635262
1.3832852556477038
0.9375159337797038
1.000100478010786
0.9649381102034797
0.9970483364322059
0.8398722887766378
0.8125923600751191
0.9893078152995893
0.9951162265672611
0.996010437748696
0.9936288243164109
0.9961044604030715
1.0080562697695845
1.024344064845301
0.9867042587611227
0.9798268869242662
1.0135368094330046
0.9378192944236717
0.9647643339661868
0.9691697181796267
0.9683984668683568
0.996652350408247
0.9262045723253165
0.9941204602873639
0.9690836909550455
0.961192550398617
0.8656730768417884
0.9319065396998516
0.8865567558892629
0.8268440844786956
0.8415128616992078
0.5669627401496009
0.9030771165551225
1.0160938056653606
0.9133902677711002
0.9587500809556752
0.8476988850232688
0.8076284882567467
0.8161215822912036
0.8262658922465701
0.9376715184061613
0.9151889547830454
0.38130468679281815
0.7293533799980357
1.3401696615407999
0.9677286778120268
0.9653888167401179
0.9632128775608407
0.8480157183763906
0.8379149302255696
1.2305027511282665
0.8868300977213122
0.7910185340429583
0.9530516011426597
0.9099517106760384
1.1103384625950274
0.9246841411365374
0.993690941465331
1.0073251064509534
0.8348290810405145
0.8187686358862606
0.8180791867663201
0.9883712371472352
0.997359303794126
0.9949801576737265
0.9966438704271615
0.9963473680518199
0.9935872399179984
0.9344068255372547
0.9777104524944604
0.9836422754755008
0.9553346787724915
0.9973926930483333
0.9640310344722115
0.9711546069498259
0.9993928317589703
0.9723811237331971
0.9630040808727519
0.9815968316984904
0.9304602094426178
0.9655907249765808
0.9612392846183463
0.9669312060010161
0.9199908935953157
0.9358531191611026
0.8813845904577088
0.9436701951315408
0.8573908575702327
1.2726005243002796
0.8816752038291455
1.0230158596196497
0.8393242145803563
0.8355312991458475
0.8340458821078675
0.8167096142520878
0.8877306536898087
0.23208755957166624
0.40555935784178343
1.0464127567383084
0.959758595416501
0.9662257977547386
0.9362705900549273
0.9073238673982161
0.8385092951768145
1.2109604253109008
0.9132610332503135
0.7034021614606994
1.300645399817406
0.9243688539648772
0.9844323710197254
0.8866506614519093
0.823174335227614
0.8176000885926296
0.8227422786896376
1.0109474955324484
0.9955311022794794
0.9973689817784577
0.9981657420688065
1.039415050945605
0.9736502883682155
0.9696484087112615
0.9834776119845029
0.9969764911975663
0.9652599260549762
0.9660557443514297
0.9381048677734741
1.0288615269785186
0.9314838287692911
0.9635609150385072
0.9738921613569538
0.97840177555488
0.9645361709343953
0.8952558966316818
0.9611272752074116
0.8490162808090552
0.827883528685697
0.9338076597406327
0.720369806928531
0.9184924275894115
0.7552547609023179
0.8787955821315548
0.8234499401684572
0.8277662096053724
0.8433623328611597
0.9328036656773526
0.8151780590587593
0.8310789345117725
0.9594432586823757
0.9700701278433065
0.9734989116702801
0.9577681574697027
0.9855046579186846
0.8311380282032923
0.9104968701556274
1.0564156255909063
0.7753608285582105
1.4121581364623244
1.0185391588271926
0.9127303696472147
0.8590918847429444
0.8800916491209684
0.8260830221822054
0.9538429279972547
0.8112614365635438
0.990183056637884
0.9997718526949071
0.9963190263769924
0.9965334967885819
0.99532840114095
1.0051341218101761
0.9646832468575495
0.9447754695723968
0.9659518042133277
0.9797712731066462
0.9819665686538791
0.963916951710513
0.966321908499531
0.9600322551568127
0.9562838832265955
0.9791428106817193
0.9847341766647647
0.9353892153295265
0.9654801889760531
0.9905856494198856
0.9907804329629261
0.8914304470231109
0.8294659404816725
0.8392933767840968
0.7587133767788161
0.7928063402903935
0.7143866165603748
0.8280069088005281
0.8023900684248219
0.8165131522801553
0.849771573634156
0.8607778567978799
0.8655807399657094
0.8262356083779826
0.7825142818496342
0.960453109748293
0.9624455912730919
0.7233420546990558
0.9146779778707431
0.9116359240218284
0.999435627068748
0.8544803681096206
1.1336750912428237
1.0317179709199746
0.9709469739109817
0.9484737748903352
1.00411281536961
0.9363943510157534
0.8460078129483076
0.9533177066731922
0.861111231357979
0.8681275914266517
0.9939267345758553
0.997734555308795
0.9670107386135481
0.9643996963091312
0.9965004457248693
1.0112366874982037
0.9750657496068206
0.9593885247271775
0.9737258659811858
0.9621609103784065
0.957579467208934
0.9730635121455313
0.9445802627404818
0.9740750440862339
0.9710226628998292
1.0022316938875608
0.9481642430724673
0.956274309731627
0.8709072024074744
0.868412208860054
0.9668053953481728
0.902413554842562
0.9526993927877927
0.891349261404628
0.7697624204532103
1.0171395375741596
0.7612288222466728
0.8048150525960784
0.831389567272517
0.8516734655183258
0.9017191587855724
0.9165464922285806
0.8265613676548456
0.9548928916798861
0.9719358950256882
1.1016494481373285
0.9981220794623328
1.115724875590128
0.7962988423967239
1.023273048770711
0.9711466710815223
0.9213957574381463
0.9188222198907806
0.9273682750795341
0.9230159540274162
0.9264333431055881
0.8909156200003715
0.838344382243061
0.907444945500357
0.9515464564099931
0.9813977302457991
0.9867229999732907
0.9817563431417935
0.9846931047151545
0.9669055591934403
0.9411967435282451
0.9750111960000256
0.9828287766684374
0.9753624212693558
0.9847474245569877
0.9615393222171266
0.9682172782748955
0.955901402566457
0.9781702848737014
0.9651496373818118
1.0282710060124085
1.001145145708091
0.8772316229042854
0.913441675184404
0.8184543613881874
0.9659969775282863
0.911047825590492
0.91449927202645
1.094489693576389
0.8168127577325855
1.074232678596451
0.7413029942558783
0.9585198576810303
0.7333351740869128
0.782788778697417
0.8496993483706549
0.8272420916411254
0.87159541624294
0.9022645886548181
0.9159716425298156
0.6388605520386957
1.3586235569875627
0.9627939766904571
1.1750822724754943
1.027175161300454
0.9727488545706392
1.0176975416463292
1.0992681069149395
0.9177250711963945
0.8916722985127314
0.6328705889307404
0.9348013219285513
0.8206845560835173
0.8915682346877529
0.7889836377598758
0.926372242280463
0.9010959000613498
0.9036382020676206
1.0067686819495012
0.9363138836560071
0.9241456446234823
0.9847416140080589
0.9434480924291468
0.970495626402355
0.9771683781627094
0.9714194486729083
0.974625851795265
0.928500728531712
0.976618597258701
0.9657092765380908
0.9646888260065164
0.9674465418666313
0.9465187483116446
0.9695927305323511
1.0048791604968574
0.849432739497234
0.8523050173991982
0.8194468511917846
0.9185296753529658
0.7767731436312674
0.9163150201777914
0.797184672472395
0.5852227171847478
1.2741322918482858
1.0301267947840906
1.0727229536867993
1.2935498174663675
0.7543417838770333
0.8286024055914182
0.8208094100188532
0.8587155106168629
0.8288481618523021
0.8578704444879937
0.42485972465020183
0.7823557933740936
0.9791935585075316
1.0901922857640018
1.0832749059232374
0.9146866682852092
1.0370093987791626
1.0363606072558336
0.9078976571989356
1.083360580899818
0.5383110910711937
0.8984619056146547
0.8630214450033288
0.8824111018637932
0.9277682577722604
0.9018204006770437
0.9235935364997879
0.9348043646357398
0.7220287008780749
0.9417561973484625
1.1192739694023524
0.9815783381818907
0.9635704601622236
0.9687999304608246
0.9480667335423024
0.9835326706887656
0.9709502832177748
0.9594972380330494
0.9636951608757232
0.9891046969667782
0.9565572523497322
0.9582660972949791
0.9830314503625476
0.9778652594929388
0.9645747888295365
0.7971739089771411
0.8209393978628078
0.9205326284371639
0.811344112930372
0.9977933769036179
0.6211017441043306
1.0391296213851318
1.3955513846749172
1.1688502177294253
0.8626014426551162
1.020872974922114
0.6957568844038877
0.9518452070423434
0.8918123880330999
0.8354283488685227
0.8208969854642582
0.8208070639063288
0.8649614199528188
0.83242331625701
0.4867421918002329
0.6161165340159099
1.125449429248831
1.0923434395048814
0.9381909866814108
1.0549622533419771
1.043179551580454
1.1932308569816974
1.0714137281830958
0.5535321664906625
0.8189604137952865
0.8857526423611118
0.8091132360251078
0.8571579845096374
0.8791043038622636
0.8927659973190042
0.8705291235136187
0.9156994757369233
0.9225826883774492
1.068762617211777
1.0014012826849918
0.9518903418538824
0.9579030550297764
0.9656836550447138
0.9256577363734979
0.9865813036728689
0.9175507663684558
0.9926524726856304
0.9832438302667461
0.9653960204665754
0.9554022079241657
1.0456094201584702
1.0011942787520847
0.8176435815202456
0.8619743581081594
0.8116855433779258
0.870090178991819
0.8759877000691224
0.8149637716438565
1.262785098164928
0.6991026069305454
0.7078924499918394
0.9189247248405318
0.602717389575723
0.600729465948318
0.9896961545393713
0.7352851685506862
1.0927290779346754
0.8935841081334983
0.8447573044815189
0.8251489789320646
0.8302329629292988
0.8688170067036906
0.9820739233933986
0.8818601658975205
1.8918617850224637
1.040980640404151
1.1569613199263902
0.8073309740368009
1.1080432728443552
1.0852027600111693
1.0427129098890218
1.0962492964657753
0.5391661750302318
0.822452384393517
0.8235610431094661
0.8635889324800586
0.9278065533497672
0.9007551824478075
0.8542603150428486
0.9567946939869315
0.9881592476828105
0.9985299732451652
0.9381292590475677
0.8759441369271671
0.9525767429248582
0.9801170238835075
0.9309333130493275
0.9643685568247516
0.993447464549896
0.9711752040534223
0.955786936975152
1.0429272953078494
1.0091191369524763
0.9528656812944529
0.8636388948252843
1.0265230666061023
0.9768552472905646
0.91816546169381
0.9709399518867613
0.8641281628295776
0.8557089761166277
0.821272290144792
0.8259437926064218
0.817065467390651
0.6687999063883511
1.0812846259596431
0.759523444524393
0.9832097225153528
1.0975431791826322
1.1333948385885255
0.8740239933041238
0.7307038732871068
0.8664267391617259
0.8715687710935532
1.0353741120246804
0.748334695968753
0.9486570534327654
0.9396868034911828
1.1150406825835335
1.0774259427937982
1.2267477151009056
1.140299015101058
0.8864921070881805
1.0936535247942722
1.0931068014621068
1.3524089329770743
1.2208125958929597
0.8242428412058056
0.8428463478595153
0.9155744106329589
0.8761108200206654
0.9884420418401284
0.9892004046956445
0.9959749229736088
0.9781634452636183
1.0070363381714809
0.9526464159339395
0.9890552247696268
0.9669380178630456
1.0361892458018045
0.9347439150130458
0.9816790396043827
1.0187041444253289
1.0586087410176812
0.9663000835240514
1.0015584233110004
0.9468064659133808
0.971645383018601
0.9864330069806158
0.9447908690533274
1.0369982528019595
1.0647325319771381
0.8461934433410121
0.8839725777155618
0.8833446765157947
0.8176052681075181
1.0121852724127816
1.0962632814628739
1.0427540685584065
1.1302562102596265
1.10378104626654
1.094305989292314
0.8235279833910484
0.8650149217751106
0.8447780441802162
0.9327407974459706
0.8988463216964165
0.9367814322504496
0.9478493748164558
0.9088418062325377
0.6389206675276852
0.6083721843313581
0.8927622741666982
1.218482122325618
1.103436731731645
1.1708450442167178
1.2373591671507038
0.7886324370312964
0.8166967878556727
1.104465505257331
2.2307693427530784
1.1819878592432569
1.118499645639771
0.846013654422111
0.895654165320684
0.9930248259694093
0.9479971327465392
0.984036219219676
0.9866254383601473
0.9898389253785892
0.9900873229622333
0.9896088311348016
0.9923647669218411
1.0056674995534114
0.9782439452459399
0.9588300710273897
0.6555410953868802
1.1419069306307066
0.9964807876360277
0.9971022657638308
0.9552432501058737
1.0046332733753818
1.0079386411040814
0.9984623118713005
1.0852032157517515
0.8428020210065539
0.8986377635099283
0.7948640912699343
0.8185316432847671
0.8327246840846764
0.9442065485030677
1.0044125519196159
1.0132316353240844
1.0074950322940468
0.906642410608109
1.0969901073497774
0.8956495026160364
0.6942877871195539
1.061212758504439
0.9905884756944645
1.0229714371415655
0.9381649131858784
0.9788639070120678
0.9205997898556155
0.554653043586844
0.7563832349562423
1.7178058947705597
0.8996154038663527
1.6627131579548386
1.2474246884110776
0.8342207513178388
1.065093124254659
2.3381635844042385
1.1539949121948108
0.8022866893158902
0.9261421563759376
0.9940321201044908
0.9897236580357175
0.9478326198821514
0.9945154158922165
0.9857755181212282
0.9877370013350493
0.9873210634252211
0.9850272401757819
0.9840880934839504
0.997234148178884
0.9872063389703841
0.9775799941131202
0.9306751219002877
0.8734151285086673
1.0041655295433054
0.6955589086833415
0.9958143411522061
1.0331564848562529
1.0511156522758154
0.9879748285623295
1.0200596062176701
0.8110028305801857
0.8753608275361107
0.944338947733252
0.898891018249021
1.0154766735874823
0.9923035308245144
1.0082602412709192
0.9992406626023497
1.0345143460339
1.0294904553260644
1.069331497141456
1.0698553048776513
0.7044701460568414
1.1739644432949345
1.07986970301085
0.9326617991287263
0.959718679479892
0.9439545254228446
0.4631721918441138
0.7776655378303828
0.6050939524775351
0.8717561692944437
0.9714602162048928
0.9276951307753593
1.1109641708184126
1.2378262128292528
0.7609197921787706
0.9401977691595937
2.8999119306640253
0.8073243547358337
0.9057348345848305
1.181069942050428
0.878513695617898
0.9109006484407977
0.838666592650228
0.9851894520605893
0.9845890995645058
1.0006769084281044
0.9941343458358246
0.9847619728507431
0.988620501724593
0.9843412712994921
0.9914985340459666
0.9820396211867838
0.9828550472006801
1.028429286490334
0.9964682059549883
1.059421359740453
0.9842258014960208
0.9473736298881836
0.9144941481710459
1.1370343340657052
0.9689424599031325
0.9906915172042409
0.9608303455526683
0.9739306578502943
0.9003135514379055
0.8005881621598
0.9916561179136537
0.9900342920099906
0.9913996002204984
0.9565188602413279
0.9882538787076851
1.1063174352782523
1.0971683449328449
0.9513727545759789
0.8743626600046
0.6130280808523223
1.0000303740653536
0.87027772318628
0.8637484465512252
0.3986178073721905
0.8022031166590317
0.4846657481354149
0.8979100501543692
0.9971409441215429
0.9782433289599172
1.779648453723865
0.9090032714602494
0.6466160572888657
1.1151958086352003
0.9991830415493235
1.1416543249194493
4.1928177864363105
0.8660109993286685
0.9006103337769563
0.8300159602855628
0.9941592638459158
0.9924538875458843
0.9396334412842103
0.9937935837828858
0.9877284363667359
0.9895115530058581
0.9824643545021287
0.9904474563653721
0.9801971327986454
0.9577444820552602
1.007541376348087
0.9941523909587737
1.106761989540868
0.9292531208886932
0.8053629798820267
0.8033103530166971
0.8775216593799962
0.9729497160018422
0.9256615398881186
0.9495727174005976
0.9037229230858241
0.8584149295089667
0.9339612545097877
0.9963917505704167
1.0046522134319251
0.9611222353258451
0.9502459752668592
0.9549665788953825
1.2261494052002442
0.9157508497556622
0.8253985485156597
0.8565015042244808
0.45358158461586473
0.8733804517403964
0.8720559745925419
0.8445726789483572
0.23277125827734263
0.6504691995107729
0.39184856778452165
0.9388694231083448
1.0015699827391658
1.9579786586146464
0.5495764673571355
1.0562664478381378
0.9408057204814095
0.8423749497171771
0.9860299738831638
0.9883161020559342
0.9969472785137273
1.03624996922281
0.9819215643931315
0.9814638008068433
0.9884828467197887
0.9847079918401369
0.9714998641685613
0.9823853191130764
0.9894738939669264
0.9770526152571222
0.9632071453680621
0.9118412823809303
0.8756094045682838
0.818045651423193
1.0205550224154167
0.9503288840165103
0.8339873135838751
0.8516607753395058
0.8446782017358634
1.0143171023315811
0.9702164517228868
1.0039089175613096
1.0078800033222557
0.9977215320754926
0.9911519261550794
1.0410495158156134
0.8407522113927753
0.8000736003608265
1.2987556278104584
0.802440449921425
0.7981714811561517
0.8143182104532999
0.8483722827876334
0.8229853435750736
0.424852089014579
0.6076918445459671
0.8916619137466003
0.98006346035893
0.8707233147991345
0.887309549245207
0.9809038762165122
0.9875782034718138
1.0053451611088384
0.9929759726851495
1.0014826908950532
1.0284381767034665
0.9939530663221509
0.9803932184124294
0.8306828844087916
0.994980283334035
1.0255421309744468
0.9561778148938915
0.829095804862143
0.7977646525651778
0.8924652350541593
0.8216129356772228
0.9269032677729496
0.9175380691955266
0.8677469247888853
0.8436369364304878
0.8486305123279695
1.0028412194217244
0.9932114008769233
1.0007515089953094
0.9653806915369392
0.9956363226480548
1.0253740006748884
0.9735700643370515
0.9806654032111548
0.9905642668335607
1.203721396210115
1.1136384282830003
0.7522463145164479
0.6382227028941254
0.7869279630909598
0.8566937361775385
0.8532111871105589
0.32448604326976316
0.5541141374108987
1.1517006749899779
0.9465670410021745
1.012043385510088
0.9902725021578265
1.0360350558983635
1.0322163835579232
0.987425111977125
0.9900733366268859
0.9623877712344707
1.0107976291533753
0.9876020262896209
0.9234949468616289
0.9904826174403075
0.7990851691909361
0.9888173341614538
0.9852018075094652
0.9887083794969588
0.8115468971560971
0.8131217711691027
0.8510013681072622
0.8065184914010103
0.8259057031972152
0.826333832761179
0.7898982443760242
0.9472324842591168
0.8870314493417158
0.9253671571788251
0.845560214387155
0.8492899837069254
0.9201278030338428
0.9529197418001095
1.0812041205160055
0.9963838161129887
0.9568357014037564
0.9893732499394475
0.9812639098575198
0.9843798173123719
1.1483009379299456
1.049167714425533
0.7422717724841843
0.9602896079760233
0.8797764354355827
0.8467097349310191
0.8990578708904156
0.24745927454967726
0.4059971403466239
1.0576706386317565
0.9251243485811338
0.9920070138724361
1.0269160542808613
0.9514220269322194
0.9889714067098166
0.9878246963502922
0.9872301363598794
0.9927673011977222
1.0081909988489437
0.8241104288862263
0.8657501639921902
0.9897743922790344
0.9888564031028381
0.9873328131629995
1.2455712953044475
0.8311072299824881
0.7514431209647977
0.8846606549304178
0.8502015103827097
0.8818659277650828
0.9278428595891993
0.893363421177387
0.9220535098877501
0.8412847183728215
0.8500240370347053
0.8680806592904523
1.1005653881627537
0.9895057061646135
0.9914469076780748
0.9953507121240247
1.0036280337929515
0.9816245888475432
0.9494551819835232
0.9943471480407379
0.9820812808143886
0.9915296987385311
1.2377239424132305
0.9366705607149972
0.761195090135909
1.0771042838704863
0.8246693157617403
0.8269122132021034
0.7832639000045055
0.26894543671433907
0.3934845194262226
0.8650832113713298
0.9877255262369629
0.9991833744024167
1.024032911835169
0.9873706612472987
0.9944553519393887
0.9928167194956081
0.9949854761046555
0.8071593827004422
0.8214107339723377
0.9899728386801506
0.9880887260445819
0.9891149692913369
1.0319427140961488
0.831945832703519
0.7807172216353356
0.8586073414128516
0.8972141622161309
0.9712877154016332
1.0599241317124273
0.8419388680575127
0.9822793853082196
0.8387481144816908
0.8258547804101172
0.9424799858443605
0.9670076645522179
0.9984972921809575
1.0443067117828742
0.9916256898722436
0.9462329214935993
0.995058438352558
0.9798008791620053
0.9884963374837206
0.7577267965237516
1.041468926673796
0.7439373411869223
0.8195067464927419
1.0300593586664832
0.7647367672503084
0.8273232793565601
0.22293037860184853
1.0629753916687221
0.8511277901613682
0.9993375308528137
0.9907416843151401
0.9880291164115552
0.983005174735903
0.9896697426773018
0.9940753645518485
0.99414982694807
0.819823895498165
0.8285443242355164
0.991063984462373
0.987445903176294
0.9999526882645374
0.9515867987840316
0.8335319620844599
0.7814280780415624
1.1185592577400953
1.045164010569238
0.9468432296703012
0.9825159564443255
0.9845442986813284
1.1473230019336822
0.98247135487698
0.8418526824288294
1.0490169160681366
0.9980132879509083
0.9950512613488174
0.9945880986859229
0.8834724814788163
0.9865641003544655
0.9953457452397471
0.9906552757439545
0.9946565224586787
0.9772733649375339
0.7905828351762529
1.0636656995861917
0.7171104086619281
0.8293706252436418
1.0614132919874504
0.8304838723741969
0.8078427420351527
0.16336204985830952
0.30669363923831905
0.9470865332055713
1.004213331845612
0.9934743349964672
0.9938077768071256
0.9862895254373039
0.9903560369291395
0.9951839141299522
0.9820259686474326
1.0188842628534314
0.9916093399588677
0.9873967663472617
0.8729506156943083
0.7943471802874833
1.0024458463076698
0.9124204007745782
1.0685580234352494
0.8404731704845124
0.8241338482722584
0.9538396245838566
0.8956702805532303
0.8136087174008197
0.8538142208896141
1.0078055433488067
0.6859438540599329
0.9742951099506907
0.817066170474446
0.910339195570992
0.9796912671213202
0.9945101685840806
0.9956557851283537
0.995346754093165
0.9730816588124818
1.057275002303046
0.9853403977969093
0.9869031550310143
0.9925215029159047
1.0036256716182
0.9546190848834588
1.0228623280283147
0.9844184486173404
0.807676041562709
0.9918190774538848
0.8153970349826521
0.839197328351288
0.156266856608545
0.32892235105860546
1.1992970203606381
0.9714202727961436
0.9973828788028646
0.9948428861806898
0.9884422031317897
0.9924653592335196
0.9815745262215728
0.9893755722246785
0.9926176692489141
0.9972211763287154
0.9941425339776849
0.9899758597234899
1.0427882912741906
0.9190509407006879
0.9896537508267013
0.9830552909969057
1.054857566181162
0.8139557669571936
0.8422637589337008
0.9027012030065936
1.1195356184893541
0.6875573165145906
0.8626625011922407
1.2357356092241778
0.882498509910741
1.1826896267719593
0.996601654308831
0.7349955644436313
0.9428133755381558
0.9898447383109484
1.0249060834761663
0.9966272318039907
0.9156439643322659
0.9966964149885273
0.995666464206766
0.8863169204467012
0.9457146732155052
0.9878219294956799
0.9782130945242045
0.9909723571885236
1.0124007330768656
0.8941029564785309
0.9111879468605018
0.8006061817630583
0.9967159483801827
0.8215361007105513
0.7616973958389306
0.8209947554039132
0.2111919199155517
1.1592807438429462
0.9801700055361449
0.9964336136538637
0.992431048411839
0.9706718326138449
0.991242634883521
0.9855361974305463
0.993890067323393
1.0203285273595926
0.9336208093551939
0.9815492454316248
1.0590345334379074
0.9911647735754213
0.9740953209214532
0.8884579017690379
0.8313926186343481
0.8704850199098335
0.9459263495233281
0.6787058677984419
0.8501075046269563
0.8137811884898152
0.8656622555523272
0.7687202044576946
0.8261502290964191
0.9723424221979482
0.8096813861625689
1.0353052652028072
0.99829257123285
0.9800138415456612
0.9940593522949288
0.9163774848750694
1.107174532465597
0.9845920551026626
0.9675598366031116
0.994285220156597
0.9733323873205328
1.0217928035076727
0.9129806370401352
0.8003423943629826
0.9903883444138085
0.7861671888635199
0.8000062820046643
0.7387448410224876
0.17829578203766577
0.9472332492103501
0.921403094267882
0.9994717384566165
0.9594260495574355
0.9959523136735794
0.9925553246812763
0.9885100403212727
0.9671628480555484
0.9711444305038971
0.8940651669336751
1.0798195346518358
1.0043508070640728
0.9897106570898299
0.8898221193152014
0.8527909368147262
0.7967368337262877
0.840474959467185
1.2005237673190898
0.7030388892838643
1.0682530583053456
0.829743103286016
0.867836341776882
0.8788149715620313
0.6963823732007037
0.7466134299579995
1.0504060092454903
0.9572817468328625
0.9684181045084552
0.9749925013663372
0.9686977079938373
0.9947404861888235
0.9796011605711038
1.045179986346417
0.9938814549460436
0.9686106892706331
0.9971277942001847
0.9975487232240903
1.0385869492853645
0.6631561916543806
0.8200259756613963
0.9975941497159053
0.728462424027368
0.8167783294685065
0.2124963236022162
0.7832884174836685
0.9914137500989726
0.9836986188701663
0.9844513866446566
1.0089676157147802
1.0209688487655029
1.0077462992856094
0.9883922483840178
1.0098879425648728
0.9165898055066737
0.979249423164279
0.8703393041164922
0.8488655850740748
0.8960346946193627
0.8423388094327602
1.0944470881870942
0.7682376886035841
1.0290294549133807
1.239190211422336
0.8638247365063435
0.8211605049879807
0.952565512757119
0.5561353409992866
0.9536060460578556
0.9436128423065012
0.9417877952564772
0.9345005937546927
0.9805290986232174
0.9928127536522506
0.9919073834288498
1.0055725159204454
0.9785714258299317
0.9960758226164128
1.0119165078893475
1.0682018302083462
0.9811682983998932
0.9927363305420432
0.99849842374499
0.8778885659340704
0.816814437498588
0.8606772422462741
0.8091164171797668
0.6034227687271908
0.7812717038358958
0.8334408936134133
0.24566462059645638
0.9266295027573641
0.9233701107578409
1.0558341061275165
1.04786319158375
0.8463728892291567
0.9463080887798031
0.9230632867812497
1.0012042375603674
0.8758399623351586
0.7729437369076756
0.9720297615516401
0.9330453590121851
0.8755916791102062
0.8677334873741301
0.9802614947140424
0.7863034366273529
1.0527874498419332
0.9024853669453426
0.9724764475919307
0.8918081630359143
1.3204379848463246
1.1018042234161294
0.9002748128685415
0.7426474178718854
0.9386805562275722
0.7984123684352502
0.8749011443215872
0.9812588960943954
0.9720082831592348
1.025592675188072
0.9196537960376845
1.0038524391788537
0.9659048329339736
0.9969075825937369
0.9951878667093298
0.8868043747552358
0.9729043176376929
0.9961124577746241
1.0171640632882486
1.0066430162443747
0.9149637000032709
0.8316142090134148
0.7452613041035813
0.6922229291479302
0.858246375592059
0.9118991460714039
0.9571518409093989
0.9834054480831105
1.0408175850525228
0.9917974738742026
1.0765825349641203
0.9244313431382638
0.894534550943025
0.9303714038971045
1.0157657735944166
0.8628792273264798
1.0367421172484725
1.2492308066437188
0.9509489282305997
1.0019278900385202
1.0194062783026947
0.8134671782547884
0.8446736548845463
0.9600935880364942
1.174162764301078
0.7383534669638172
1.2203431928786406
0.9452080117821291
0.9011061239169585
0.8665853382476782
0.9649729076186874
0.6139770263986327
0.9680755508607581
0.959090407171284
0.8478912883392744
0.9750980773032023
0.9699673228267521
0.9622496342329782
0.9876895994272589
0.9846974948376553
0.9773289274795437
0.9887550547770411
0.9726677708596546
0.9777729351298161
0.9960767567094237
0.9365681868682816
0.9924380476773843
0.829309939027202
0.8455342857664087
0.8065257217143019
0.8221141246849195
0.555877378323314
0.43681571784253775
0.3871074545165142
0.8983943219647127
1.0110254499015168
1.0845090909628226
1.0635060503469258
0.9260161877509953
0.9988399163323786
0.9481566775105412
0.8746347020037912
1.0433230893773748
0.8060917930624942
0.9132113567129776
0.8835132672317378
1.1547424146011898
0.5077585149312094
0.8708627878986158
0.8024585087774831
0.8002597846330167
0.8161574822440623
1.0157181929282493
0.9312077488424295
0.8297933990310864
0.9397737965880995
1.0324318452407453
0.9899313582542101
0.8679687593109713
0.9937368073046444
0.9415654365168091
0.9677192655317559
1.201242278668885
0.8878971337391218
0.9471488784985145
0.9109366389880998
0.9660897187927601
0.9813643182410885
0.9764785946014978
0.9706771879328764
1.0154992076182496
0.9618089015582547
0.9424818929678411
0.9695967307524526
1.0265805349966972
0.809844142471899
1.116750052001318
1.0492299234686528
0.7857278673038727
0.8708263438799873
0.775014028402874
0.3631997545739849
1.2447679110396486
0.8690310599350274
1.0687897460119995
0.8572594844029946
0.7719608071794046
0.8612483497553212
0.8307583842223211
1.1082129136960241
0.7969116659728587
0.8592420288531666
0.8344597177680859
0.9654429276500236
0.6319636828310112
0.8535692325994266
0.7925989563989188
1.0490915338819942
1.0914279226416206
1.0230127284109836
0.8787144866887316
0.9468400112968781
0.7871011850148316
0.842119071773056
1.0332449167170128
0.7670928376384915
0.9383025585073081
0.973706642491431
0.9731212401479077
1.0900139795241703
0.9256585209393137
1.006686948141803
1.0614881183328753
0.8554856970720981
0.9288568768965679
0.9929326561233558
0.9550300545357385
0.987512149493936
0.739872077260327
0.9298249697436449
0.9056347032332883
0.7259248354597617
0.8458530621978116
0.7200438324243221
1.0513998728166465
0.43134056788414754
0.7000071005241499
1.3340969742686093
0.9001478526089269
0.6652011354331853
0.8659965024706974
0.8863603919964446
0.887176757547515
0.8192038180646786
0.8489943114479991
0.7982065218693448
0.536568143739401
1.2910411349212552
0.8078793288728242
0.8381471212250031
1.0046134753626363
0.7673454953261756
0.8579982985904324
1.1653840813832097
0.7846864994687714
0.8423714426355634
0.9293671730121902
0.8863836520400881
0.855406551425869
0.8847112417096955
0.9583211710901802
0.9539520202704496
0.9462184003062606
1.1561899935116733
0.8719803948136556
0.8975893668799569
0.937813379157994
0.9017864468488562
1.0285552566435026
1.1570811044398726
0.9807589806021701
0.922645030825644
0.8073207617828688
0.7612548147064131
0.755453362625325
0.8633144194996419
0.29338798655774206
0.965835926082355
0.7004166146550255
0.765323893285923
0.7026998665088122
0.944877849289819
0.78487342820394
0.8423916939404679
0.9115456119181985
0.7422134645140708
0.9845169395174069
0.9442324089317131
0.8825538824128785
0.9138654002377757
0.8295098302414663
0.9197013323954792
0.9130057506437389
0.9287728508253115
1.178359679572765
0.8568299367663131
0.7385497671240403
0.8451909365786769
0.8761107211360233
0.8669201091393491
0.9182218687745959
0.8057809635520645
0.8036831982536262
0.969045373311639
1.1386845274264281
1.0752446812331684
1.2196581263801218
0.9904874064070963
0.9432595592410491
0.9570965269977879
0.9682909794731601
0.6661012505345766
1.017209123058273
0.8213118740706932
0.864188747108217
1.0517625343315928
0.8338600227266274
0.7838882890332832
1.4566986886958904
0.7921741248173302
0.2662403135531126
0.2652613980959038
0.7213005004170447
0.780668841157834
0.7125187570412743
0.9496502522250273
0.8165074985066894
0.9409392223192045
1.0282602697327237
1.0027766830926066
0.7542737399131729
0.9295468795598288
0.9744412778472367
0.744881837971462
0.9167048105725525
1.0026848342485655
0.8944315226740468
0.8267813757057273
0.8196797476387437
1.1731101144085332
0.522600190682697
1.229935027308944
0.8622429137596558
0.8644502785007212
0.8296374571507567
0.8052805829449345
0.7895531728318844
0.8088931693031495
0.9876521052503071
0.8475922520535956
0.9549427245809812
0.7091812674222451
0.9277145712706572
0.9310405478420717
1.0228850153848656
0.9604228509557221
1.0006977664846655
0.9177712741426649
0.8585753059712394
1.1845344681870396
0.8365829551977859
0.7983044533117158
0.8088914423775404
1.4641434539414029
0.8248396501208908
0.27540067221479275
0.30355183241329126
1.1165575004940314
1.29216061663811
0.9443891173696551
1.147262306829834
0.7806481891394821
0.9615474459751477
0.967440327684704
0.9043940366048357
0.9265734937887491
0.8828954716435431
0.8233631701692329
0.9690160609969172
0.8538247090206111
0.9139922619741186
0.8181397246360904
0.977407681388714
0.8323109089893882
1.014452641889135
1.3958880767146087
0.9240443406224071
0.838706893058547
0.9593304928476523
0.8186066626895204
0.7907245163978299
0.7978316942972739
1.0113208220173138
0.791613082599715
0.9756973741841964
0.9314706956464098
0.9643612449991642
0.8106022151079557
0.983101325181241
0.8624075216691214
0.7654696202772932
1.0173525519705602
0.8330323356934697
0.8683598380573291
0.9033917669996832
0.7016850581896562
1.0179573474626655
0.7937107954168747
1.209033556441607
0.9138157380241265
0.9024354241703922
1.1667549767415855
0.6682755612726364
0.8414408517422564
0.8749665591447031
0.672828250841287
1.4397173516824706
1.056670854395465
1.169726783135081
0.8920751801518703
0.8568290166100204
1.1544926142753114
0.9211236145034316
1.0643093224850368
0.7661827910825949
0.783728910870202
0.844261008676091
0.8405809380207613
0.9893670185568715
0.479432494676884
0.7461115819396933
1.2897743380289466
0.5158672863015874
0.49624036437992447
0.8933020437574477
0.9954400846595748
0.9789240548430281
0.9137472224919568
0.8698074772470668
0.9365930087787869
1.0147126002058744
0.7845234388353104
0.957741951707747
0.8042626093144304
0.8294599393018173
0.7952040928839401
1.0162396149151154
0.8809013185801536
0.32228323055669383
0.9827256969126726
0.9576691703281953
1.0028787529004428
0.9186175584420089
0.9299048230420794
1.1485950311377073
0.7603530105013306
0.8993925836250614
0.7029494574863794
1.2149031965909
0.672183956991164
1.0235521474602078
0.90508159204487
0.7784502294538685
0.8705677700147022
0.6790129140904965
1.0648553556800227
0.6686596964220033
0.9172135533698396
0.7999432517138833
1.0971980259804868
0.8644334229704672
0.5435864560071594
0.518585480296944
0.390716580347189
0.9940282689873208
1.044183532915448
1.1289885458890336
0.880424277831717
1.1070395975364271
0.9040625701737162
1.0211884191222738
0.7170080479523461
1.0235296607298345
0.6780890609015063
0.9929744349447297
1.2513735914504693
0.9934847747027286
0.9465126667230616
1.0513438702573934
0.32950600173993183
0.37878949601738465
0.6045552799145661
0.9230515027189145
1.2529890710611054
0.9186352087610998
0.8183075817414651
0.7773459071429916
1.0127512832711083
0.8666985943924628
1.4742492304223163
0.6668609883000626
0.8661811336088225
0.7608903951583588
0.736547108199299
0.8171345600703788
0.7966296098307919
1.0971310599844855
0.9289548382569187
0.8116717070426694
1.417410192008325
0.8370833386656481
0.9013573902510463
1.0464094021579242
0.34253581341931366
0.42261027242590676
0.28402558514450243
0.6058229752832234
0.9077569866253434
1.1510356295505588
1.088630029759353
0.9820323630916625
0.7123360330733829
0.9223851329732333
1.0686692738102952
1.1078663393563157
1.0806074686472107
0.9692261364858651
0.9651516122689641
1.2503311978924723
0.7599443254439446
0.7544940503605682
0.8004719860572644
0.9314599810399067
0.7678379074945938
0.8269527283839819
0.8714825694121529
1.081191264562291
0.8568150141161868
0.8883516636965286
1.0547308449461454
0.945417310050215
0.8583122506706654
0.9228169101030035
0.8195656489146613
1.0448282839585932
0.8364215228627622
0.8688834024482307
0.8385869672385754
0.9379292085598578
0.8768754172246298
0.7922797594282578
0.964653253253366
0.2522594853415202
0.43327317328397197
0.77552964732089
0.424808026275676
0.8027730012789714
0.9514072795326627
0.8698889291542413
0.7615147236577138
0.93236272648518
0.8334326792028933
0.821383731269219
0.7383493333209499
1.169174128747597
1.006061269367248
0.7654005550109116
0.7207680833854392
0.8809782527011478
1.0265094239776167
1.115050918823034
0.961627338371265
1.0163998949025235
0.8514593644288833
0.8307142325747031
1.0317205970121452
0.7351415291529674
0.9148721625824682
0.965826281679563
0.8373241543868877
1.3626429565611178
1.1870981446944302
0.6703226532394192
0.8654063142451387
0.8565843246573465
1.048492702327703
0.8972594295282648
0.8437332905250863
0.2593875377889966
0.4044474130370586
1.3239643382969528
0.6872720467916035
0.39687929375891967
1.1677651103723476
1.3267436322004897
0.8528446279397752
0.9730442313912592
0.8403396535530624
0.7690952489613682
0.8555949572626407
1.0750899230478022
0.8496446975622544
1.103278576128783
0.7013855179008526
1.0008410684753088
1.0628265692810477
1.3024529425698443
1.3096315267089735
1.0162653675891662
0.8428744081587171
0.8867134361838105
0.8908830981492093
0.7371103918128744
0.8963187153968196
0.9625563996862143
0.8899308363772993
0.7539522430345232
1.8742002750995796
1.2673374172321334
0.813003980951885
0.5945336525640117
1.0203213425052953
0.8603112776374594
1.4578253500376828
0.9259706103291246
0.27201602779368533
0.30442450535620735
0.8806895076029727
0.30586252734328917
0.44323164736697995
0.636538884115693
1.293782546501858
0.7462971674641904
0.7675907189794269
0.6897351211283774
0.7304655322135473
0.7198704856005557
0.7340594189917776
1.2375743079858534
0.8966759932291039
0.4980190807136564
0.9386040814050192
0.9825240586607998
1.0043533201713688
1.0086109937102288
1.333217844039883
0.8129946192517786
0.8725706687701357
0.9158900627344019
0.9218774285594328
0.9340586922795322
0.8976879595810716
0.8992689573085441
0.7094356225147177
3.2186445927348384
1.2477796706688158
1.7282332189537313
1.11552457195157
0.755985015802867
0.900296601275095
0.2665752544472097
0.5211353681261333
0.3982452356066236
0.2954653428392554
0.7561952494449058
0.46060366315887336
0.529128766090092
1.0977516226698785
0.9666641616835205
0.6448440733284833
0.9704878988189379
0.44226617308078126
1.7804305782305434
0.8400146386909566
0.7972514780816867
0.720727202789329
0.75534727359953
3.001175893530883
0.6491163313628049
0.895150138115123
0.9342404006739309
1.0857227997940906
0.8209712855856796
0.9642720825985812
1.2246695978295141
8.390634556942308
1.8972259574590429
1.244699118640346
0.8437143575882567
0.6969108157498244
0.36291116894850134
0.32752590439237156
0.4663690822428833
0.3156674256898673
0.7874237165457695
0.29168416609576475
0.7561912853488519
0.8656026485988616
2.1615968452718985
0.8557010522215031
0.7473384893637103
0.6480335278253301
5.176276966421215
0.792959809317113
0.8526808255109574
0.6647016744018233
2.0095602263534533
0.5754903846291503
0.1625997501162526
0.2610465738891159
0.8783583875717825
0.8888402876813694
0.5356387090961677
1.6927432375477427
0.8436974815646008
0.6630106828257424
0.9918154594503669
2.3581693362909886
2.4344442828222554
0.1161386566638306
0.037227299124684456
0.13288255854944864
2.0741700926360243
0.37674575483461076
1.6618929873904467
0.09323454244854774
0.3430329799967987
0.4681792329749754
0.30563473259297935
0.8490352248260844
0.7845585816370652
0.3204300421180989
0.179039559536149
0.8556472520571954
1.0539999061457006
0.711114290545891
1.2153264136299209
0.868467760872051
1.1589576269579371
0.4797193980768205
1.0767472143168795
0.863185027264766
1.0389964773554863
0.23465806912860024
0.942942016022363
0.7653362040727233
0.8369188403977439
0.17232247140922527
0.2095297401002088
0.6160374417533712
1.1324954625080819
0.8756177368203646
0.40630094441986564
0.5580952243990324
0.8370818531754362
0.9075122543675685
0.20345134988192998
0.24086480415495823
0.5329913628473298
0.941251161695197
0.8556879937285874
0.3425039785304745
0.3833161216867227
0.400233456399974
0.762722934192969
1.014319587454807
0.3988178757605724
0.44972977566999844
0.7436884656343855
0.5408530788793192
0.8085718026722118
0.33133685699705373
0.40289773884588453
0.6722100926071032
0.6029951888757612
0.4430212991562875
0.8727435382131693
0.5462400269191946
0.8926363429072188
0.46285145472006417
0.29209315942172875
0.2728375516661333
0.7338673825022115
0.7023002472010913
0.18930379999763988
0.20685290517604704
0.7901787524576168
0.48961106806405025
0.37347966901541224
0.18811978192331527
0.9116426486589266
0.9864743094014274
0.4742517004419304
0.17508392647166557
0.8799448907797259
0.7973291483335078
0.9624027981344447
0.17913724834392594
0.9091533602863092
0.34373520751908704
0.9197383163669801
0.20218720073853774
0.8952893081436738
0.5088379440121534
0.9418228073591983
0.9086509836418263
0.21120270803516744
0.16438454412079806
0.1895029224555174
0.8482895055688688
0.3445012979367717
0.807664518490161
0.9029777344738374
0.899764671837729
0.8763376642595518
0.17954857280069988
0.36345510868715036
0.49339793127867654
0.768703487898889
0.9132033512894269
1.071689804665253
0.9844506805932502
0.7642616166667112
0.38581124837610337
0.6041052876570228
0.956801713945247
0.755169754720993
0.6636912549927142
0.8390725765844942
0.9621194899384018
0.850029611412755
0.5951426842084334
0.5648258792084022
0.9428246756201972
0.908022316765705
0.8840407260522959
0.6410666817239135
0.6341634208568908
0.5417298947338303
0.5482357368498134
1.0591810827633077
0.9371016550543533
0.44051898087965435
0.5042235632881894
0.9513264150665176
0.8660557109122096
0.9622756599548117
0.6626566213242768
0.4711180389042552
0.9526750307933364
1.0036556493238467
0.6218978812105647
0.3745211189168327
0.30549360563313444
0.995032722899486
0.7696154699813768
0.3893862190448031
0.5969627210043812
0.38336927643191854
0.6441901565996855
0.327295076297642
0.5956411943168434
0.344259108509286
0.5931973403556272
0.4235813068629297
0.6035142841551947
0.3136749660330971
0.21452315049737294
0.2179499761333715
0.8384219526829901
0.3600659986330856
0.27429081683851203
0.20347542463119114
0.9237821603058297
0.3612547379283735
0.9165683954053593
0.3284650816685622
0.9763500428199101
0.6794564741525705
1.3098739182722126
0.9176065580869359
0.6539933380451396
0.5759593540244152
1.3969991630649168
1.143187153310525
0.650295533603887
0.49596577980660583
1.5481740192226752
0.6858870670426269
0.7303285075231435
0.43819139895182285
0.24979228769675027
0.2962993067679877
1.144707968646946
0.8874490413476709
0.8692564934494971
0.7668573945055795
1.0770418249494433
0.9020031231272766
0.8368512544184468
1.071656004662637
0.45024540201212065
0.3021532775965672
0.979842603759501
0.7785396330682421
0.8767958102732116
0.8729365377023467
1.0258382257254783
1.2771285859370642
0.9025418051539942
0.8611387738168405
1.2002528247796636
1.078150857591235
0.3890793063174827
0.23734072262410108
0.9277315608562844
1.1063069050996546
0.7723150603839015
0.8718546845621107
0.9083709742208126
1.5769453808343838
0.8664090127382131
0.7007889795610093
1.0594581802033576
0.9386797811623263
0.6456476703313715
0.06231428374125988
0.9071510105038285
0.954459476141849
0.9246223636148073
0.8457044654112726
0.841358885850548
0.8616973846820147
1.233124299945934
1.075450602116544
0.8965562802547962
0.9702060741831318
1.1897622863493635
1.0176758831840034
0.9457367305171048
0.7999389579019996
0.1274027698154577
1.033055644875146
0.8014094073958026
0.878066681238422
1.1067077768067524
0.7400008495637509
0.6147493946592906
0.7455424825081073
0.859062597833932
0.9797607110469284
0.7377279748573637
0.8929327102696054
0.8574927074412704
1.150417054089626
0.7502969905284385
1.0913191837458007
0.3266087018137361
0.9994224822374774
0.9205602169574953
0.9780654435509077
0.9854679566898739
0.7560006196620486
0.6938792728239428
0.7949030304662591
0.9317961597614202
0.8828925897415573
1.1055508794769073
0.9764585546126898
0.836754838994283
0.9031188650958131
0.9491990591385929
0.913380736592258
1.0715695846215663
0.7842964263680722
0.8931722125279685
0.6418189265235743
0.9778786968477378
0.7699580342692813
0.99232888128891
1.20403000006631
1.1900098320342838
0.8026593827910767
0.2664313431205562
0.8489714628635279
0.5137877626530668
0.924151569658204
0.9001634997903308
0.8817134159663873
0.9036982788413286
0.9017475290433257
0.7230499952985592
0.790441072399131
0.9099022280351768
0.9204035380095635
0.9646887441441973
1.0064678726596392
0.9689728007472344
0.3293108438607098
0.9160430810348746
0.9238707461671041
0.8830299778171836
0.907790184318342
0.9219848376884767
0.7592232951803985
1.1465836715572866
0.912483125477693
1.0974121217820156
1.1406232422457694
0.7453335185027449
0.9873700681361969
0.3297444554878547
0.9492954213197357
0.6642517713877383
0.9511103281274412
0.9741392323329018
0.9380566391391021
0.9035681508131376
0.7300216302542757
1.2125283358486878
1.3319875196399948
1.6477793435943688
1.0728641354689878
1.0006361027455344
0.8789133936034925
0.9037857469795267
0.6843778796288703
0.8952031921387368
0.7242694046625199
0.966011379345403
0.9481412447337422
0.9082725557135862
0.8553950463398485
0.8992624187545496
0.8938192327978665
1.0253948904915184
0.9094848467864152
1.1102138022045365
1.1604290208574881
0.9288879999133621
0.31117246988295655
0.9283910995008224
0.650329229333149
0.7191007996206993
0.6871262044511821
1.077488782606005
1.0677750355708018
0.816790566170599
1.1086019651797494
0.920325946672328
0.7053957740673839
0.9077470734874253
0.949716444890025
0.976488492459875
0.826750409242961
0.4249981362985048
0.6597517283383698
0.7246605205858598
0.5526330475906615
0.9546638220809833
1.0361822102617497
0.9523841549084788
0.8663804645044708
0.8416512993762183
0.9430339344239173
0.6690560354388458
0.7187739768328114
0.7055212459090071
0.3967963619762824
0.6116692346739783
1.1137637294082592
0.8043242325264477
1.056000188299916
1.043198029920403
0.5749129684856359
0.6244535942188455
0.2654867245711917
1.1051309535217393
0.787984199471821
0.555329648956374
0.5484980795750413
0.2871065516723779
0.1863925256996236
0.19211390514810667
0.32789324188127095
0.16927163464845885
0.18082861659275568
0.3892720482194894
0.2585552016210305
0.32662085791987827
0.2255191279306076
0.4152630745187267
0.2682403516759379
0.7707641221169618
0.16578516968754783
0.7388070867452577
0.2507843246799683
0.7934468619666437
0.10780459348276082
0.6618637983920971
0.347920956341633
0.8699347016919056
0.26228709904893976
0.6473393932958127
0.9520061761187532
0.2201023616058989
0.7958348040691826
0.8542338612349973
0.17236908159690276
0.9226509965616869
0.3851821723488852
0.7974557360892608
0.8029332695830189
0.3305830859957144
0.9716591694296702
0.11257340822567502
0.546043948371324
1.0183116225152977
0.10317396778864381
0.9052833642006868
0.2816535407795946
0.844088607351353
0.8529887755205094
0.2015806480757712
0.5237856559550527
0.8645213669199737
0.7718487512468516
0.0846358556882266
0.8808424769732325
0.8081739586974038
0.5848219297063315
0.11080129180951725
0.5170868619501624
0.8843123096107154
0.9063871784964511
0.07243104720435169
0.5388004763791201
0.8623502515325708
0.8343690794630755
0.20874351275297207
0.7821789328532777
0.8085835327236631
0.729376979241427
0.5760824576998985
0.8081324045038217
0.5778937194243896
0.38873987895424555
0.22174354770097515
0.5613053683558802
0.24957319584581014
1.0601943063397883
1.1952089853860008
0.8709561502765191
0.8755550989534605
1.4473785128251726
0.9812525912806596
0.9302137110233938
1.0490100824538011
0.8898580052401133
1.2659925405828911
1.011064147831205
0.9865857674515219
0.9927276130882904
0.9795896162891093
1.3223075304691092
0.8750438815791266
0.9613805319556371
0.9604180960528318
0.9988393684435798
0.9256071031122102
1.6633634718624617
1.0619435169033915
0.998634213275584
0.9043747778016278
0.9867350751136874
0.9719260682260563
0.987892291497119
0.9660060335849063
1.4941754150642
1.0064160761110756
0.9450166983904262
0.9172909237665698
1.0021926896694675
1.0098600633762793
0.9831883697968486
0.9935144789294745
1.3458673574333353
1.0209604676234425
0.9693593521094223
1.0411901535710275
0.9382677650598185
0.8786929353251511
0.9851331678240177
0.9976567653899252
0.9599777705811494
0.9881042620472634
1.050405727653159
0.98845319092839
0.9326637242715174
1.0006471216773611
0.9683146582866244
0.9481486329221368
0.9936413092413114
1.0130292128712077
0.9163989490276471
0.9894208999330247
1.0234472183227317
0.9997709660056876
0.9917575953287823
0.9622158262234405
1.0303554764135716
0.9612219033713671
0.9548959260186864
1.0093275247826445
1.0205116100019194
0.9382917737650454
0.9135948299484623
0.9012619232302176
0.923980619427082
0.966778060701129
1.0203124225816445
1.0090088091133986
1.0341377400942269
0.9934413009914994
1.3754047760690697
0.9014645271288291
1.0006416789082035
1.058760092297494
0.931119486863981
0.9350196651196052
0.8890659961895923
0.904026257021878
1.0138407722016427
0.8753955308251987
1.0003128761872173
1.0086032072140012
0.9810330096494639
1.0024322195512372
1.013115430480592
0.9691255281870907
0.9882591817255189
0.9904194140637491
1.8200292942710745
1.068242051793745
1.0425734827606001
0.9125900871718654
0.9063407433271633
0.8819779850212975
1.0184330662888756
0.9554088173329858
0.9146245841480531
1.0657846244649545
0.8740752275920047
1.130719163024858
1.0189084954314542
0.9921233604943327
1.0025500125960132
1.0016461862426125
0.9958668172385391
1.006308725376201
0.9688145750975812
0.97071790068192
1.3494915732945698
0.953697482612857
0.8964034180187488
0.9078208874116414
0.9042534420042121
1.0188801079351752
0.928110724214367
0.8462333165363283
0.9008845512765881
1.1775052231778411
1.0001513311824326
1.007875099548904
1.0025406368814083
0.9485728854343476
1.0094064095742818
1.0115143826817317
1.0001195464254364
0.9443663808140383
0.9245409001963034
0.9711878369816958
0.9470845176748948
0.9390665936590236
0.9008820044371645
0.8967283902915806
0.898195115336686
1.0010554303010761
0.8996169608803554
0.944637370029725
1.0777344080012659
0.9986830990924529
0.9787732107614365
1.015491604668553
1.0085487195294225
1.0038727998017951
1.0461843369388528
0.9739371646829611
0.9715682171656151
1.1046233458041732
0.9212120451145502
0.9331040800691455
0.96954640213038
0.902798382842296
0.9189578435775881
0.9826707410053468
0.916168957526272
0.9701976452416895
1.10097124649425
1.019662011928108
0.9998555868977624
0.9714470688473726
1.006411080264158
1.0341894972246648
1.005373627820989
0.9865557946560924
0.9862505406051967
1.0313534601800431
0.9839403767570319
0.9534252651460353
0.9025825805763781
0.9706602584358143
0.8085933953978715
0.8909221114329053
0.9048747509072502
0.9397052708859065
0.9527072399052652
0.9892005968657592
0.933203557858493
0.8734540705482361
0.9863723765029928
0.893565572348695
1.0163632412469337
0.9518087714480123
0.9889020282141031
0.9832999012190407
1.008337531164561
0.9739703744634122
0.9805760005582449
0.9508562978968544
1.0807405814607742
0.9511573417749465
0.9671006394895564
0.9397042126410667
0.9111157472390372
0.8797080864456593
0.9036638146258393
0.9278873881055613
0.9882461000756237
0.9293654436475856
0.8485482668873237
0.97895455439461
0.9939697420056999
0.9897052360690841
0.9966495986850329
1.0293265690570297
0.9927927278470179
0.9851486882548975
1.0064742449103743
1.0001627077652644
0.9557201602094899
1.0138115079427736
0.9798455964890723
0.9576919815941546
0.9240655446538903
0.9541686386745938
0.9171258245997888
0.8659725682439021
0.9533526064936139
0.910562951193977
0.9017322091053414
0.9068658799153811
0.8865788656853266
0.9291037802843286
1.0430048685565194
1.148821568095623
0.924851013737448
1.1042090604994423
0.8351187248446872
0.9761507142397219
1.002004195635551
0.9102480776543936
0.9997985545973975
0.9993510757640865
1.0177066323007962
1.0149282236813835
0.9704997391691045
0.9195431059328182
1.0571153189692672
0.9086508014575345
0.9156367183459097
0.9034367085317733
0.9729501515884647
0.9557282892872292
0.9174082352326636
0.9023842666149932
0.9244904428445061
0.9119494372183581
0.9181511057981772
1.1394337693954413
1.0808851986370624
0.8986853985016282
0.9874939217226631
0.7453831461717317
1.0066193701039576
0.9842832569221054
0.9840752565947517
1.0041993375609157
0.9976613508469203
0.9839645412300524
1.1924947983202487
0.8869172314966829
0.9450523114717945
0.9814541510752801
0.9633713734873022
0.9139478925032022
0.9119570225278173
0.8980531958618131
0.9127767043026929
0.8897460970762079
0.922497292577298
1.2590089574366592
0.8995268198502411
0.94270976684286
0.864801712126332
0.9827577372824733
0.9692759603369502
0.9935591990121192
1.036611642049896
1.0099999124583035
0.934239018179274
0.945365101835005
0.9721382431601806
0.9253171340600177
0.8832325573377371
0.9042394839217146
0.9077272171029234
0.9654083866218548
1.0590293423513124
0.8977207326193077
0.9387688875283778
1.059698370507557
0.9803105764841679
1.0161136036161196
0.9580285117606984
0.989352244867136
1.0439127868594626
1.0169796428582163
0.9541651115493659
0.9751256015168759
0.9247587185425835
0.9643970326983318
0.9071106129657737
0.8598425708903075
0.9450090655836916
0.9706158947473864
1.298116191808719
0.8003082432231858
0.8714661271810398
0.9685867226070597
1.46796332760972
0.9511890103439857
0.9813120451758885
1.0342329814033466
1.084590729826354
0.9674905746276394
0.9279898597409924
0.9635681877984634
0.9290392629211203
0.9611477596160701
0.841359035152692
0.9374876863820935
0.8952067059188741
0.8996166475057343
0.9402827048522153
0.9220846835664369
1.0194942292535678
0.8479907963127655
0.8613300383184457
1.4496150596220962
1.017797801157756
0.9664965917523962
1.1206350221955907
1.096287798928309
0.8251910905660392
0.9208586290549229
0.8782687033443825
1.0488358842353354
0.9645170298602612
0.9215271543419447
0.9337120805353594
1.0001884119468742
0.9477538618254634
0.7744708196485696
0.9176498495996073
1.1224247074961324
0.8260050275061362
1.0208958470168383
1.576633874074766
1.95687318517808
1.0102344451501768
0.8901606931324271
0.8927178255640372
0.9508992750584746
1.0008200175909234
0.9521311061176638
0.9386767007568068
1.0158138956435518
0.9378798472809906
0.8129149724157841
1.042857707886499
0.9877967857801048
0.998560719358371
1.1321405526343804
0.9418360115045833
1.0504177213180608
0.7861903625882104
1.7410035967814432
2.8530072898059844
0.9812727165194706
0.9703239627901179
0.9957619951405654
0.9492766636658695
0.8997211621621245
1.0270307084260863
0.8868622005241434
0.9383217341016711
1.0885612435253518
0.9383406859573474
1.041768421904775
0.9102638255101503
0.8914732798372388
0.9181875484896068
0.9212550110904494
0.8639961537279928
1.7959109024193747
1.0714255500260494
0.966568547268867
0.926399158983433
0.8342836773646655
1.1745155816833799
1.1353153521032757
0.9143038005682708
0.9416462214194965
1.0020835912287303
0.8937893106941521
0.9129476876839946
1.765080514364866
0.9094559736604084
2.970550615672318
0.8922185041267067
0.9670455566913968
1.1480782486139238
0.9809503234743356
0.8071027206306662
0.8699911285539039
0.9161412335623167
0.9152508447337808
0.9967399302138968
1.7007315825897809
0.9833631325066741
3.104043794063353
0.8251429280515875
0.9436842835311103
1.01513428445151
1.007061252129941
0.9374026007891143
0.9055281513734758
0.9040144895114227
0.9678630487045361
0.9504499099258583
0.9134340755765887
1.3811847037945264
2.8390293798323523
0.8131113829413967
0.7177326028133263
1.0213581758372825
0.7555464943498028
0.8853801890640686
0.877603565256851
0.8954660688573698
0.9436984308852685
0.9689103807654998
0.9113141059624001
0.911088231727916
1.121525867870032
3.610583397027739
1.0666628369318498
0.8547932577833931
0.9132156180699761
0.9540084947064128
0.989428944220478
0.9407175956464244
0.9105265474895918
0.8951908105507346
0.8639870980020831
1.017046327070815
0.858839452582335
0.9634536859020261
1.1272105205097063
1.5913333023580838
3.1721560414838454
0.9969559722591285
0.878846519148209
1.135903420391153
0.8915210447170167
0.9055878962224431
0.888434332867439
0.9049994083755571
0.9389011536094336
1.1371904798553056
0.9087838594541574
0.9508435583009861
1.013736128793408
2.448641103468851
0.8385853088675559
0.9564532237211707
0.9360478377061671
0.9345052170163158
0.8957117482024378
0.9100833042078824
0.946339577989217
0.9451522640005109
0.9562814250845952
0.8311207900847059
0.8967687579718797
1.0527872288630344
1.0945318109999933
0.8817228696243612
2.2917036321084376
0.8537253998618394
0.8945045045623728
0.8953388407693482
0.9489097878090094
0.852569104922953
1.1497100492105896
1.0920339974762623
0.7858420344543067
0.8391602031545977
1.1437549901002828
2.316728418766192
0.9561226498083815
0.9590509715182246
0.8847500004634316
0.8521874215571443
0.8304488208739721
0.8153406889519406
0.9026959546129887
1.0309395932854937
0.8101531845471408
0.90587193713818
3.0306297399166704
0.9665908496327571
0.854468609610967
1.2237075693692796
0.871879416950725
0.8486666498064698
1.47151150492163
0.9636690611916047
0.8851281903520766
0.9947256651422822
1.0720675546761542
0.8625468967804502
0.9480751922235529
1.314781294174102
1.815470448272896
0.9718912411388175
1.819261674343044
3.8835027079613544
1.3567002391687601
4.0013153707606754
4.073845055381997
0.9164361983681415
0.9962460762644603
0.9464092540284509
1.0306512154677356
0.9550859691108
0.8574482143278375
0.8208163098115888
0.8872021931340363
0.8802269488437898
0.9636433157004922
1.0806548223365553
0.9697144154224382
0.7723495119274082
0.811597609965247
0.8746526437786122
0.592140530794905
0.896926874878137
0.4788281229011542
0.6205299287405724
0.839628219145405
0.3982057107430178
0.49854560025762235
0.32727166661609386
0.5485185356564576
0.48484241972383546
0.9267610713876046
0.524117274943074
0.920598667584605
0.9398690544882011
0.8611599678142114
0.9075476522275003
0.9759446750537384
0.8576968647617704
0.9189748241955266
0.9140783728313097
0.9792543108619605
0.7102559830975594
0.9222717256962458
0.8930982180640056
0.9174394753296679
1.0150895773956745
0.8229088374044141
1.005869431659938
0.912718128568817
0.9319358942791347
0.9756704541515732
0.9103027165214234
1.0075814094563724
0.892952613689169
0.9548624526727152
0.983524375398805
1.0478204310744954
0.8611210639914806
0.9498715617269964
0.9630717999884131
0.9364974326138632
0.9139666087592697
0.955124492556871
0.9283195008195734
0.9610420659103202
0.9551223865121757
0.9374596306428138
0.9437894123424424
0.9103392996777651
0.9143195180983011
0.9135315012164119
0.9224366720582753
0.9879590743339125
0.9080763491737744
0.9326922830611497
0.9731646574695948
0.8923398437453122
0.9534064817136111
1.0851873178180287
0.924788385057421
1.4246638276941441
0.9506466850149633
0.9653042710660384
0.9619262755473985
0.9331684867469755
1.0719597042952518
1.2293394188839133
0.9450600424405841
1.2893167549615923
1.0490885869539919
1.4211274228272104
0.9570767544370573
1.124080448849654
0.9523922017072621
1.2568394922326562
0.9712711029817841
0.9857169894636778
0.8958556761314458
1.0107069327402498
0.9319952914201314
1.26316414313995
0.9912011634616272
1.775620724819117
0.9500424475790442
1.1461333073338336
2.2902494841486574
0.9844883137738069
1.1238059440789434
1.533558666878743
1.002920916150135
1.2606947573621634
0.9025708750388661
1.1542657070965183
1.3323264185937096
1.1504596169429597
1.3454610984289055
0.869802242375866
1.1707336487411522
1.2703616388469892
1.2840635920977477
0.8617489890995682
1.576756386944472
2.363384805669772
1.5714623759365334
1.6701495582503534
3.2902538777023884
4.2500700990705
3.4273685955512034
0.3374451935910104
0.42655216261316004
0.403050000106175
0.5415208833606389
0.5584627832364079
0.7200005662462485
1.1565102204894948
1.9022010044140987
2.9083357420737705
0.9183340174616624
0.9832238416417561
1.0933760405024255
0.9778540938951954
3.139585921504598
1.4713856084383814
0.9726704135933081
1.1693836941337479
0.9051756130349835
3.0270506604703624
1.5699172614599144
1.0163832762785239
2.7543306338364735
1.1708534398542436
1.018546080229309
2.4280251472122134
1.6712416860668344
1.0135748644849032
1.0607808865022261
1.903631209839548
0.9938122214787307
1.0063592124399252
2.0348604942586124
1.0306967116019927
0.9908223877583439
1.4441751933060063
3.174774730834564
1.2998950595875742
0.9940224866471804
1.3488932713093598
2.6197579691259563
1.461462818043452
1.0179980250058243
0.9975545251350976
2.994262782697235
2.714492816696878
1.383833874325757
1.0492594309148817
1.0111943953350144
3.730886154609192
2.135068875186356
1.0331283000274303
1.398900895039238
1.003512985918251
2.567367083413335
1.1239727668205515
1.82293884390714
0.9999795224442188
1.114730948413185
2.766006384908356
1.0183844549329364
1.2218479628635843
2.50659183170595
1.0021216529492112
1.0587916103624988
2.0710926239559946
1.0006121610687202
1.3560674886507142
2.885302086288294
1.016376793249206
1.1346978042112088
2.507358861443819
1.019505696120999
1.5639208122756851
3.3035905526978047
1.045139762793061
1.3243002620446012
1.9407499919020745
1.073252196669255
1.754172997854734
1.0068184171984542
1.7815240469303446
1.2171985790840072
1.9434287694794916
1.105586184436298
2.0321686433015254
1.323033869321171
2.2064306217561267
1.1835260570332347
1.7948356368734455
2.427746288750853
2.2832171100701606
1.9664245339089994
1.7526097685056239
2.2766439773260982
1.4486358745395587
1.770594490120038
1.4828544254865277
1.2030549957097794
1.356365987687509
0.8462094376935072
2.2815451123954515
1.3368667491155288
1.6217388808233504
3.917363254534205
2.1464936851197436
1.9209423104620627
1.2533929967288753
1.4556085777083223
0.7041987348238503
2.357977054382597
1.5278594828713639
0.7925989758709141
2.53605530685917
0.5882758160033923
2.4297708739795514
4.841329726016626
0.7065852195677184
1.9952453501998804
1.115488067984155
0.2995583588080788
0.2550403632175297
1.6888715585747427
0.5348020463918999
0.35775314946988385
1.102693478446116
0.31564994495563015
0.6301763970304384
4.088697019817808
3.118972868057965
0.937876958437545
0.5244217095976837
0.4001734992795803
0.9144885715665502
1.3233120513856746
0.8387060132067152
0.4840239866518416
2.5824683252719796
0.29664575735519727
0.9202469767426144
0.3585464718482538
0.7246231469164993
2.8616046898598793
0.41921758647436774
0.3437739933132601
1.1372790681307352
0.4893525831168092
0.843027106746648
0.5933303107929181
0.3390948774132639
1.1969688383263994
0.619260446955422
0.8443824591227798
1.0855437984600447
0.9347176431863271
2.5144272948343573
0.7928899880597923
0.42020420560565713
0.8430204057956465
0.9205418614391677
0.9626751410539426
1.3293776234298955
1.1446969365232302
2.798938995681688
0.9888858604896006
0.7108091361403378
0.9675465069638567
0.9938584456992448
0.9687806585249237
1.0197168405406667
0.9839351230983845
3.0069238028995158
1.605963123259502
0.9942358638141241
0.9595866671704153
0.6601300839513261
0.3401275046617277
0.9893995045675257
1.0678061632113167
1.0726753916263758
1.3631353336015186
1.2291767704257546
1.1191759780592074
3.3302429159710694
3.13617776319856
1.1005280700130378
0.9914885176997329
0.9230066272618199
0.32050623558643293
1.1732930228623428
1.4813032597302367
2.0631585949729754
1.5732456215752033
0.987261968500065
1.1564392278528826
0.8996019284463734
0.4883296516722741
2.258002063773734
2.8635261925445397
3.37516790940949
2.661376690541839
3.1775591785785307
1.0220727221094847
1.5176384179160907
0.8718271508500209
0.9825502341174113
0.39446455625189986
1.059647765444868
2.6097574958405625
0.9736840166404089
1.0046206044868575
0.2594087895165921
0.6966259697606076
1.539911136536671
2.478022504106193
0.9549689921513564
1.2329863875129257
0.682594028589757
3.2345047987005278
0.9923740000938931
1.4192296119200491
0.7488224445651082
2.2591052646283174
1.0078108968516037
0.964851254862326
0.35784842259554756
1.2162707462204105
0.9489029771892113
0.5601610028630714
1.0995675627284245
0.9904455811302981
0.9851931241433692
0.7889159324668208
1.09325642904174
0.9658464066968014
0.952889662618382
0.8870907282513758
0.9677233695462971
0.3320002401057608
0.927875062324428
0.9700457027894472
0.3971908185733636
0.6442623146137553
1.0142672865277145
0.8937837915012261
0.746152642311381
0.9678503312390849
0.7464580773172158
0.2609724938213168
0.3668986018539606
0.9451762032290983
0.8851367794054504
0.43156033339395317
0.6699235331299873
0.8549416083908162
0.7937919100371043
0.8539711203998097
0.7662955969550442
0.45472726343144687
0.4298225313013364
0.903415827182215
0.8200531485634714
0.8022863368155067
0.5973888067416651
0.8257404067822552
0.8476954507048036
0.8859647396211033
0.8200895856544992
1.0449262812932403
0.8948748094377175
0.9617395095907935
1.0053219554126942
1.1788957859902753
0.6361860186938093
0.3716039854812144
0.7773735512128731
0.25006279030226075
0.42780876587079314
3.072672181424476
1.634163280472538
2.3054348709970998
1.7125022832974395
1.6212873651123452
1.8887182675433627
0.9473427293629063
1.6364603983248491
1.9723381104277347
2.034740627242496
0.9938292687242549
2.45565626232587
2.7087586198107108
2.349115057784497
1.2218916556578066
1.3026701229103337
1.4080897097408709
2.072964493316187
0.6857729827962072
0.5989851837950139
1.1064350823499862
1.1652681993892813
0.5612578990991832
0.4958323543982872
0.6859360820773429
0.80093895411899
0.4725614785195202
0.9429898912369291
0.8675735291575094
0.8722987772602637
0.8185827855096718
0.591290714099432
0.8562512220430072
1.2362979309256985
0.8210390674712599
0.98393770719965
0.766962644894832
0.8354370536446751
0.8627210474849093
0.7685146668153356
0.8482478765812157
99999
2.4024386077896454
2.281486100826191
1.0523079777834938
2.9778110241480613
1.6989948562142347
3.325218482331513
2.7909785452534495
0.914754049919247
1.1251049017399142
1.2701480939516532
1.0283908692221524
0.962901295877386
0.8978420851568948
2.366433658924053
0.8953355888462622
0.9355721690240815
0.6348818707739807
0.8652178725435797
0.9288484607844618
0.889062523777848
1.0282362934118574
0.9574178783189993
0.7758824581196253
0.8754715196216772
0.9291867235872908
0.9110223156035758
0.9030965259019211
0.9240160478101166
0.731732229799276
0.8627199247259602
1.1016033792473752
0.8376482099529521
0.8551834982166342
0.8273153397518811
0.8607452248792148
0.8543746001544148
0.8824704851168667
1.012005889717135
0.6414986331064245
0.8699214445889415
0.7878731877327497
1.117864157689525
1.320246424720609
1.2507956565299514
0.8753242604214995
0.9691680481266639
2.0759610648452957
0.8865875141074799
0.8849807169256859
0.901093317042193
1.0660905364992677
0.9296169825967293
0.610080524856895
0.7307894896547262
0.8716140280323718
0.7696907539205584
1.045750006684177
1.2567505676338344
1.6004321297986626
0.9963208484344365
1.139090247639623
0.8614216042960815
0.8805763480038887
0.9020290537914895
0.8871098170157928
0.7472390720674127
0.9437574059744406
0.7788551115757639
0.9208237567219204
0.6613160946868865
0.8973349388049308
0.699099193648425
1.4833955486488761
1.696290992443266
1.2124891696634328
0.9745170857430424
0.8726653188391259
0.9530405658839862
0.9408950012981372
0.9740059271493344
0.8834975829072129
0.972236873783362
0.848076386757076
0.8953782949567196
0.7492010331091604
0.7472695454652051
0.7295931822122897
0.7307173600777278
0.6780473545655219
0.6626018444109342
1.5544706249090445
0.9440261741530115
1.0689756882551769
0.7374414159110014
1.2646748322225911
0.8555807617102895
0.8874021253055548
0.7955204651434777
0.940152790850128
0.9511576703789452
0.8846963707695504
1.0126747993447807
0.8910138253412888
0.7495182306583353
0.7462842451216766
0.6355057781232833
0.9246161970665102
0.7869410307228711
0.6311568728921342
0.9089635479693398
0.7094480172367759
0.9492435214920649
0.9245727640587432
0.8604599181796593
1.003426047903747
0.9763506243276417
0.8895588177651531
0.9623795546321431
0.9105495546689356
0.7207360393875307
0.7354465409897346
0.7628337337092623
0.3695550088645358
1.102622691082697
0.9381941709793551
0.631166361815745
0.7186194008667383
0.8569043763308776
0.6719628901581545
0.8672761391908945
0.5990832454357142
1.0071172169665066
0.8876436093390984
0.7903939786803418
0.9876836185659004
1.0127538032739047
0.9154777181411549
0.9458158765806388
1.0217289398447194
0.8585240484059298
0.8706838103232223
0.8702368711710747
0.9672986687478508
0.41870982655257677
1.2917298134368411
0.9561341035725024
0.8198054698845381
0.7884394854738552
0.718758133804301
0.9175964605383037
0.9296358844816484
0.15895555642493342
0.701173594856943
0.98643915230133
0.8571163411079058
0.9414185153932975
0.7207499204031521
1.0109559206519707
0.8549781652075744
0.9742403489155723
0.9536939534384119
0.6827039818276164
0.9260414530465364
0.9121188741587554
0.9191882151501254
0.8463849538660975
0.8021999743389162
0.23804228409087624
1.0425924559654167
0.1755306815548116
1.1004284606118222
0.7509968906477199
0.8128578049697994
0.8865408988059992
1.154679746025329
0.8137933110424791
0.9054095261271056
0.6747865680735782
0.90206779769671
0.1993077797960263
0.7807744123964052
0.5649179369739606
0.939260140204334
0.8888885552260635
0.8965115812549097
0.8971456804500874
0.9505153140523412
0.7726640063434119
0.9253105103618587
0.8602009098790996
1.379357454669047
1.077505435076282
0.5838613830222241
0.8892661552917652
0.8065226955153036
0.7262164626857373
0.7482361734238049
0.811011333060378
0.8821390635190229
0.24586890401259948
0.6268832448553224
0.33599905988507717
0.8926658261660265
0.9614493666873775
0.717348723169942
0.830606706704112
0.8278076182773925
0.6181206294683417
0.8314952982106087
0.9606013887091885
0.37071476780402773
0.24476853184158728
0.9959717180478239
0.8011043929784668
0.9727717211220243
0.9230919221127103
0.9129803825024969
0.8943386942487559
0.9320148362742282
0.8448053510294532
1.0220409772983658
0.8671625402108744
1.166308067759919
0.6795154027788355
0.6673324519466666
0.8099847008705268
0.7365531698946826
0.9057212332249677
1.0720638468979533
0.7269049852673791
0.8771079757080946
0.1425075962349435
0.8253291236129632
0.9015825438142231
0.8597374993790204
0.776288055266864
0.6235629041388657
0.7809367453233238
0.647200807582118
0.6129167912208012
0.7251346478384129
0.5841928372142702
0.4502918298221039
1.0643904214176372
1.04052043128721
0.8597219260685631
0.8872602190814869
0.8934487581726296
0.916433950887156
0.8935804792416322
0.8855375176932542
0.7970659379534287
0.9146238501990968
0.9047645085403929
0.9116115164896649
0.7551840469281921
1.0211860635263295
0.7683040467067965
0.7504691693049199
0.7519358006718655
0.5770995095548118
0.7576889900041877
0.6798538009905619
0.7608446007311702
0.6819664682363188
0.8504635206658756
0.8978101556768066
0.8364482815974044
0.7423778366822568
0.7684723797231288
0.7657929737653015
0.9367749214152591
0.5288319711154696
0.5170621252954753
0.6943725483642917
0.6493720858452453
0.7403829005246048
0.8167423938660338
0.9045041354498927
0.8789730833490442
0.8415599907998298
0.9081148510816907
0.8716422945193414
0.8904581119557078
0.9062163830736163
0.9302418678775846
0.9446335843815031
0.9060868412660054
0.9510897829052183
0.9378340981556564
1.6684580371951485
0.9630958772991488
1.1369038582402726
0.8935210615235754
0.6690658156771887
0.8672098965440911
0.6481224629084092
0.686237616309586
0.8304514082983726
0.9105742083263195
0.9796777399184438
1.001735249531092
0.8159544851951273
0.8524514644546622
0.8682629319352486
0.8512319241070767
0.6372408341421738
0.7232304070912253
0.7252247995473124
0.8485419147093862
0.400766360925407
1.151344280335597
0.475641301783784
0.7983508379797252
0.6434806130195185
0.6287737679023694
0.9783038535427019
1.0066332034071357
0.8803824329348476
0.8946775584523595
0.922375930267344
1.5115694129815682
2.02079277688255
0.915870829153607
0.9225346632502385
0.8918614397608849
0.8944640486563596
0.8922694847654832
0.834755643900353
0.8796847679755753
0.8417127783687588
2.85032867892534
0.8945228443643027
0.8581383896430222
0.5814054565964931
0.7046031011812731
0.8968115370013393
0.7387577947455284
0.5269901173344651
0.7090265994088815
0.9078040081589976
0.7257252056564707
0.8011198297928694
0.8661015878145647
0.8961799461767493
1.0421692539345861
0.569699544765684
0.6969134743124078
0.8412011223019744
0.6948716846430307
0.651887688469204
0.7479056752453553
0.7474467823821576
0.9694281014191362
0.5347717548607535
1.2175140220316618
0.4501295153316582
1.0390823709157415
0.7752949592421811
0.642733943163364
0.8038951540025586
0.5312482399850068
0.8362776471220249
0.9164202277731535
0.8885730898568688
1.1963893103545997
0.8747742515682995
0.953394084966153
0.8910988653294432
0.8907495971422502
0.852264374499711
0.8755087137302489
1.0551885367064808
0.9856101901609632
0.9310672536800522
2.3559853291570434
0.9544900237412665
0.6216205290665486
0.9261431627761995
0.8768162790667636
0.5737242729421147
0.6496645388330213
0.7786764924232087
0.7291774011375118
0.9538705535174766
1.0046175955209693
0.3361943008077422
0.892259049853472
0.9447033437703588
0.7137704175680514
0.7263716563772756
0.607553177307604
0.7404607306206874
0.6548928438602419
1.1125822148263174
1.0717972937829465
0.5770249263289551
0.5801142628051655
0.8286293208765736
0.6824997855518075
0.6642822253000107
0.8273659136788616
0.8592270380598361
0.6840672966566843
1.1165142189034394
1.5373721938998999
1.0706882782517526
0.8156903555120405
0.7239787304119272
0.7369774660625646
0.7876850329321532
0.7481316879088907
0.7886617699065556
0.8240814300348834
0.9167526288119899
0.6040061868760326
0.9279560500780971
0.8669479520508584
0.9193596403587854
0.8917420195464745
0.8963066653827542
0.8031583834135678
0.9855595920061296
0.8588147049738376
0.7645942829392204
2.0488570721499477
0.880294038526705
0.6411763968109911
0.9615906230244903
1.371364404529477
1.8208913060272496
0.8529293589015761
1.0167944328165128
0.8963607138081344
1.2678198018336275
0.5305114392859176
0.8458580917563743
0.9493626743818783
0.9048691938795541
0.7687510066654252
0.6577972022271029
0.6238087074519404
1.0075213154269456
0.5357792553460636
0.6555493846618329
0.9008659513101017
0.7316424803444164
0.6856585710609746
0.9066962144294519
0.6520117468378763
0.6597282576904502
0.7315500889580951
0.6414991111622605
0.8420974366016976
1.1522046315740762
0.8409146708300095
0.8484688632661915
0.8650090061162904
1.1422605719858383
0.8181756089104071
0.8607517585147549
0.8895414454144522
0.9209045339567785
0.8134487407704383
0.5105848254681243
0.4851173444594102
0.8956491453763036
0.8884741921082718
0.8697701876922393
0.896045829916649
0.7573543888983357
0.9212477335304186
0.7871901354352876
0.8185558581406079
2.0396794135407648
1.148027210218059
0.5739569666725634
0.8241582799376992
0.5941263764195099
3.537737163067981
1.2277254339507875
0.7392685302343133
0.9699660098390465
3.873916859286068
1.2933219346379747
0.4468102202390245
0.9470124221036291
0.8721313296784802
0.8225192710872798
0.6816610230371216
0.6063436950829773
0.6858084176706168
0.9010599935574939
0.5686256985539526
1.117006071270233
0.7401091332572709
0.684750263515823
0.6475748036898659
0.995151906664606
0.5958797772482239
0.8291123817930544
0.6557243004273179
0.6135149336284358
0.6701334466935142
1.8973709936295633
0.7056728400133498
0.8535319307184116
0.6301567756459568
0.9028481526145149
0.8172171485885176
0.7678504030486819
0.734079980339944
0.8469318930197749
0.7525290935758588
0.7749072931475792
0.8803955737190637
0.8678524609922488
0.5401690661856997
0.6240207301198172
0.8966908221476346
0.886180531009886
0.8895700727561136
0.8697628060507419
0.8941270807498926
0.8946128999229176
0.940676904651994
0.9103124321685933
0.7573237060741629
0.7920119876394255
0.7336112587574991
2.2340545465574837
1.853044166271062
0.5464774890476192
1.3273447779454572
3.6904526361222754
0.6806147692687398
1.7083295554941893
1.6689635685051292
0.39662977842337915
0.9342245400320202
0.7970598839324095
0.8914600964783862
0.941909700662604
0.8658514563096342
0.6706613039642911
1.275772025637727
1.0396211693225825
0.8610116128578564
0.4864643338993155
0.7995054537031724
0.6358136511048884
0.6447788812309583
1.3650529791221904
0.6493214023495752
0.67955107418959
0.6270073855043857
0.7529523764812123
0.6474882608796049
0.874070355587342
1.5484798405173525
0.7158375793172098
0.4987338916656887
0.6421796235816115
0.7992988229833217
0.8829104030871116
0.7942182790156419
0.7655476337879523
0.7944308261228957
0.781315703974511
0.8947724379993812
0.7836949042736299
0.8582190275522324
0.408612224345231
0.8683165077770569
0.8906346031204027
0.8585006508389738
0.9099640905302984
0.783799150839694
0.891582564927815
0.7870742678534748
0.8431591481545324
0.8822778069029704
0.7346392041926917
0.5870999171152929
0.7573506504791383
0.7386347226943322
0.1624044443989183
0.7688128418043962
1.5370962136466157
1.8655956503422708
0.6959012645006438
1.9441126659555947
0.6150361038455687
0.9120183904556112
0.8423281410692137
0.8989888032950759
0.9121538606972532
0.8921358264089883
0.8726529741792182
0.769296899746673
0.6688999561443626
1.4843778752614776
0.998729305059169
1.053196855281519
0.6373199971514809
0.44580975364032166
1.0861493793146313
0.6340888066589481
1.120271154722503
0.8637696508781383
0.8491452362253998
0.6872967805876039
0.7682061123903785
0.8759987323874111
0.8094221493422435
0.7882113182944571
1.1265598686089078
0.7974690436436406
0.6339180335551299
0.7176759486138725
0.7758701947657219
0.5674671365380688
0.7803395725551068
0.7712610307690514
0.8001903753145609
0.7243411424379294
0.893485058467124
0.647853746824867
0.7663377511389798
0.7024874291532988
0.7483405116591718
0.41267972167771155
0.3851396640599244
1.0576622791329282
0.7535503395974399
0.3916667834368417
0.6984236593853653
0.9267601848081907
0.9026838587901906
0.8254715921665158
0.8300880773535854
0.7979706175144535
0.9113971638723061
0.8016424199187115
0.7563807559316699
0.7964186949599529
0.734342221650994
0.709649329423975
2.0643920833903042
0.3358998119393729
0.5745309558706254
1.25223238892152
2.4560102760215927
0.7872059566785435
0.9125133157827701
0.8763667534037007
0.8912840318491703
0.8794627930577195
0.8727895266974097
0.6980736606018111
0.6086090909749956
0.5877516726341984
1.4308496622466502
1.0577972119075096
0.4653026911412809
0.49799737612241
0.6584033017567683
0.847598720963641
0.7041827000475149
2.3763343925936256
0.7717710021116027
0.7927289681475759
0.8209097524891807
0.7564420931858525
0.6555195788938419
0.802856219238658
0.7898208383712051
0.5928493331657999
0.6646640627211063
0.6987532578058987
0.7215199202146599
0.8374139679490725
0.8475975536453649
0.8777031018539024
0.5839636896747027
0.7809848679550512
0.9517307586000555
0.8919886930455362
0.6774057077420814
0.7070323964593602
1.276879288319882
1.4009672196365623
0.6817844010293779
0.7722388047081233
0.3594466590024274
0.9959193385492772
0.8808819510392797
0.8766151247423578
0.8976049437621259
0.86926593680048
0.8179964625964772
0.7094480667330009
0.8748192659030314
0.702004110063971
0.7678265313734949
0.9003963342887796
0.7388970385876908
1.4301901659025267
1.2232284164697405
2.3839082043413127
0.9303073119895088
0.7374579682220936
0.8634105327872897
0.9358035759505114
0.9617564236422441
0.9333463554027351
0.7736316761073023
0.8929403498917473
0.9133037583610222
0.7823910160304189
1.8255345410754504
0.5531059259799741
0.521115203518455
0.9581660684360614
0.7792603918283848
0.49636902379742737
0.9985033985529519
0.721600279778468
0.7387402574546602
0.7841212001817379
0.8121803356107101
0.7382590155534319
0.6902362517831288
0.8293323841301274
0.7567762577305747
0.7251652910895952
1.2952762561078235
0.6699702499866597
0.6525691206320721
0.7149689924340377
0.7116076476078781
0.7850410296578342
0.7751049794827669
0.8259476268187792
0.8275504375533086
0.6838863003377191
0.7239289210286941
0.9147457584293681
0.7576575059020656
0.7313494087646984
1.0116191092999263
1.1898882645253281
0.8984342874307746
0.6256847173415598
0.9449295310668283
0.8364350438508404
0.8310450980699122
0.8956789807282592
0.8523444514585817
0.8715838561209006
0.8075653882233387
0.7896939913068746
0.7778580760327611
0.8145323995361736
0.7302746082139239
0.8909886233233896
0.7039404600459093
1.0664180406966524
0.8940181698593472
0.9321640841995148
0.8834458034147888
0.9181692386678204
0.8947966823225622
1.0433954278337447
0.9946240798179633
0.7476258521953258
0.9623467615410616
1.0308632816655992
0.5285775929099459
0.5026623012166729
0.5852672200581536
1.066103367439498
0.564596127962547
0.5544961134426089
1.0229010333397257
0.8851348777608458
0.802497034901301
0.8088188360938371
0.8040737293531112
0.6187368410299662
0.7911529231583825
1.0200279028958794
0.6654084997334524
0.7208756344211884
0.8878291725153715
0.6468863776373251
0.6534721271934085
0.7020290129856729
0.6656087249773955
1.0841697188135637
0.7002180128333896
0.7103283108423926
0.6619576754867095
0.7127004294371848
0.7122924718545843
0.9725648988870226
0.8800388338220784
0.8140532255431316
0.853248124595073
1.0031140900241318
0.754927533471854
0.9863939269455784
0.8295195235600257
0.8882855170362008
0.8781535653850043
0.8972928985237713
0.8587396659570631
0.8641983233883326
0.8490046847377595
0.8427881888466648
0.7611962132108897
0.7761600161119139
0.7694295783528626
0.7972181872944115
0.5976643528896268
0.8949761234415223
0.9003031422833404
0.9097475497661994
0.8926513170102223
0.8516255217814963
0.778618002684722
0.9399927509037224
1.2011799307912714
0.5691880980193633
0.7448713810176688
1.3329625839835533
0.5145874593851775
0.44549224446693947
0.6190220315614502
0.9711121708557713
0.5995358494667744
0.7222320006432716
0.9479372031158051
0.8729061758386644
0.8187312905511279
0.7834948434005164
0.8259977032786502
0.7236825873318942
0.7247070724375663
0.7528686279223726
0.6609505933620099
0.9171144393171491
0.9296147196148403
0.66492390122885
0.8671492268808859
0.8183092013107428
0.6446832239600861
0.6760335420610779
0.8061682096720331
0.656449361179838
0.7279198600789253
0.6338934065944667
0.6927174408802855
0.7658243501224986
0.7020600724014306
0.6726186770231333
0.8638571889959535
0.8493387283731166
0.701660342739191
0.57296069200402
0.9692305993893137
2.987851237240662
0.5841121564516302
0.8898745933776895
0.695167374351597
0.8363868417044531
0.822336004188827
1.04190249299337
0.8633043838530194
0.9003000997734816
0.7937593992081707
0.773430095221338
0.8327022104798385
0.7947303634432709
0.836255975536701
1.0563694474488665
0.8568069683043398
0.9023717033269948
0.8844574819917496
0.8924176074271744
0.9052916884738523
0.9074126554039972
0.9467138106843894
0.7508132661437593
0.8967620992041885
0.5702690058800042
0.7739181154777751
0.4484722971073541
0.5995745390920147
0.8426533750184718
0.7189714529394222
0.7810752056064147
0.779061614546115
0.7292004626082212
0.7624275564429132
0.6857034984740408
0.8064736264414486
0.8128778827435144
0.6149391588467867
0.9499651730604091
0.6420108265245416
0.7319021084015414
0.8683094752514654
0.636919230470876
0.8735539670453358
0.685395540622323
0.7905670859719511
0.827598556110654
0.6408642358920696
0.6819130669805751
0.7719230746558564
0.693645763991215
0.7479139557246579
0.8174015634305006
0.7080816408025277
0.8515840706550419
0.6893586968557586
0.7070944581319952
0.7866434094683038
0.7164680704175904
0.6824604582546483
0.8838032982883263
1.0298283136289101
0.8026765610966503
2.5984321939830677
1.4462725680527595
0.6166788719659408
0.7240284487766152
0.7413341308107283
0.762384892738348
0.6803445740060582
0.5824638935428459
1.0045025014398137
0.867081149883185
0.9551721418160963
0.8164703186048702
0.8214244044062553
0.734352792457107
0.669129061844155
0.5877424910008974
0.6029597923298625
0.8636813945079431
1.5997670366467749
0.889807438513997
0.9290589488839767
0.966694933917105
1.0191429715631801
1.032619778282072
0.9260930754031418
0.749687121177406
0.7297929659026181
0.5627275752849734
0.9050978960224995
0.6983569345564827
0.616082725120435
0.7303621477427974
0.9187135210835983
0.7917380066616427
0.7244553222921278
0.7838783781647369
0.6515606505759206
0.8146735705838688
0.7495366141684584
0.9013663938038948
0.7553196861601191
0.8277936739293636
0.7014344646224
0.7072877605957381
0.7744524523861324
0.6621684783283478
0.6628306927523752
0.89841963707336
0.6489710190489401
0.6701010754344089
0.7281751895200324
0.7209323995491922
0.8060213605628703
0.7496792072951948
0.7365737587374067
0.9326443204649548
0.7162936165178392
0.9298806070827503
0.72922736520476
0.7813521195263937
0.6673648451930854
0.7608103713453616
0.8022504396697178
0.8166921404307939
0.859961075136385
1.13163944133532
1.1692095706010963
0.9673844085560666
0.5903869146450056
0.5356547077531055
0.6552881532493603
0.7182163741353136
0.9701758427966993
0.7493843858935388
0.9298544459720787
0.6720572574197692
0.7470281789617904
0.8314637917370394
0.5410258896471043
0.466765125133934
0.8282050530617076
0.5497928606042639
1.1587765636397938
0.804986525528046
0.9117751369972024
1.104105831878578
1.0205952403677612
0.8457387215367463
1.0453087613367924
1.2866055163406565
0.7837500878604635
0.6459934968177471
0.6347368399417525
0.5639244449562101
0.5930754482754077
0.7513842342022157
0.6622069591766522
0.8636918131142917
0.8175246457909376
0.8871090344316045
0.8375769672115299
0.7141150455126757
0.6422630454027366
0.7790442946896294
0.691647777825209
0.8299147720903233
0.6417482984009336
0.8191265588031397
0.5889952255302634
0.7684335314679281
0.7182214221441892
0.8310736547615192
0.8847499537247996
0.6650697877219939
0.688714626775148
0.7325262358617669
0.7786684821907716
0.7004487869597286
0.6795231725138248
0.7453933841469113
0.7311645419124602
0.6995843290591716
0.6153989169089966
0.7365860388526737
0.8414716880255007
0.7832799339034909
0.6449127156568225
0.7144258238982619
0.7488885815156155
1.0021979985040814
0.7997016131467396
1.2852970778636827
0.7857786777466991
0.8355738654674821
0.6100562260505866
0.5035958044522684
0.6553992421728101
0.719765111677027
0.6721724196436771
0.9034466972264493
1.046387663801793
0.666865290472452
0.706873867551636
1.1581540279842386
0.47780992770597613
0.444577752777544
0.6793319134753842
0.7590571038912564
0.6985986310745385
1.0871758541481906
0.9766192663104547
1.8393780688998647
1.6503496721881494
0.809896552430882
0.8330202573891923
1.536534138890175
0.8977687025898017
0.5917616558552115
0.6618454492683375
0.7279010159990336
0.8100943645611907
0.6472556549379233
0.7184395741466915
0.6148583418694872
0.7351190078774107
0.9004789273523252
0.7825373343691139
0.8931125358217693
0.6007846435971363
0.6605860272183237
0.6944697661971194
0.7343660329863283
0.805525164834096
0.7993435853779167
0.670775394155427
0.6778507249952221
0.828287496614476
0.8061192102753534
0.7941328749109556
0.7873636637036419
0.7432236131753611
0.8215870391043749
0.6831033338926111
0.6465907520980225
0.7031089377695434
0.7882701545858588
0.6901381865019417
0.7257123550043475
0.9483724438888173
0.713615087024046
0.8189923471187763
0.7892417134179409
0.7111354324522761
0.7486310703514044
0.848561743306424
0.8183708829618465
0.6426320699321781
0.684623854927923
1.0903560597091628
0.8774537419277699
0.8783049835706291
0.6577625147663125
0.6876832070766731
0.7192805505151277
0.5599260424887279
0.6913272073314968
0.6005445379947535
0.7695549071084704
0.6553924552220273
0.8991194531055692
0.8500615041201189
0.7792949203253838
0.8228671502191611
0.6817012873698267
0.9490610355839528
1.4568377149659513
0.8001379340903568
0.8614118261226831
0.8227385258045594
1.0590543652601836
2.0134311824459448
1.979565220492783
1.9474433771350783
1.2009459129708997
2.0544778638260763
0.7561530021595498
0.6409892734871828
0.6796078508554803
0.7141498136021045
0.6872559350783126
0.6356940525549658
0.7192854923159495
0.62456796268153
0.7334952658337123
0.812194144661933
0.8916160552405069
0.6495999597413401
0.6737338411373244
0.7138615875692955
0.8477282032693823
0.8076147328628606
0.6232667202815407
0.6681283667128056
0.6824788592498464
0.670604137036562
0.7618448124532958
0.7470650250644831
0.6899275663791141
0.7523916105647851
0.8705351861454618
0.784078621352126
0.6662714049619615
0.6401339499868264
0.7755390921058251
0.7670212093221327
0.7444904793487301
0.6596103051301512
0.8822269946328141
0.7518960670385376
0.6366232918170245
0.8969214050048708
0.631138787436422
0.7470098260988649
0.6582978136771804
0.7178114708979014
0.6496677336726522
0.6548645955321064
0.7045158700508435
0.6517835483357909
0.8725659821677688
1.501917970240689
0.3447943108046818
0.7698823233713273
0.6620734359190332
0.714544454950075
0.6564722895156105
0.7726601280413474
0.7806863309210892
0.6741507984677693
0.657516800336457
0.4302540192845977
0.7739909600169913
0.33038524791913226
1.5151649538462955
1.3657283003957539
1.5505673713727939
1.2152210408443032
0.9595343966221545
0.7537262446107533
3.8440494137875274
0.8353795719114698
1.4911486023051863
0.7814860117057468
0.774481374369307
0.8793223399067618
0.6319294153025716
0.8016258997488442
0.6532946522098444
1.0541618405509317
0.5571593257535065
0.8173731244219035
0.6933085434568699
0.77610097902775
0.8902924654277518
0.7162219568815256
0.650999578968315
0.6023217595752314
0.7296509216643591
0.7471375478330736
0.6689999167731185
0.6787304647924837
0.6944916249910414
0.654314638006811
0.7224999030023179
0.8733097256923437
0.7229421191592856
0.7269385523081425
0.6730430291763878
0.7957475705890246
0.7387039332601935
0.6796962309288891
0.6474624967860191
0.7823641348902014
0.7339220802439236
0.592851194082943
0.7175010882306008
0.7143036105750032
0.8443857821969548
0.6993664340844209
0.8086792558915156
0.8811888687409046
0.9170282817232623
0.8769964542172584
0.629819314780826
0.715879837451678
0.8036310444000184
0.741843121741379
0.6446632988623681
0.6772445092606131
0.7032429957164638
0.8333655511846478
0.7075165458922825
1.2463558842536901
1.0025563639331656
0.292983200007285
0.435052777675567
0.775364819724343
0.7966495683532829
0.7389475088665098
0.7196553139970976
0.7884496493216608
0.7913341804819116
0.7919955898890636
0.7816053745071122
0.6647509164413571
0.7010229784687707
0.7178349832488267
0.6903837530202929
0.6961951860254071
1.3849043270581174
0.9387687347203666
1.5956337185305691
1.3732893000079078
0.724269159403511
0.9706278751908907
0.4937310276583389
0.8153834506013663
0.9838746938363665
0.6520587804348645
0.760189182895225
0.6736054481275529
0.7506988044901964
0.6398267881708547
0.885782309224518
1.0688939541076214
0.9842059578534191
0.9531262851721378
0.6166547065191762
0.7543529080976862
0.7735264200791817
0.7996771146309052
0.6620856071522221
0.6684205338749475
0.6673996777276254
0.681667383061092
0.6816135353490499
0.6311661790900064
0.643346462614639
0.7694521299603361
0.8106820687324126
0.6734578196490746
0.7624901365083232
0.8222341742610844
0.8645504955397841
0.8504513560565877
0.6653837283796596
0.7514107287633685
0.8144809273364535
0.7010124771828279
0.6396243919298555
0.8421207540051371
0.6629410611630537
0.7330021513775304
0.7642338220254005
0.7631125095803889
0.810229776796295
0.8026543662450726
0.8293399537213851
0.9584821892762926
0.6279878944503648
0.7885922686380231
0.6640502270640926
0.7118993745808645
0.6372664007240207
0.6303127291143967
0.6720080546747967
0.6321813523622445
0.7053934097190259
0.6797595005254016
1.0855996090258506
0.6067778011068863
1.5108913234161052
1.3783194589758627
0.2967485515358126
0.43137852902517543
0.7782908926141817
0.9299003947863014
0.7165730587612225
0.7604446682525589
0.7977535888349608
0.78097084467554
0.8465178737938824
0.6893093179913116
0.7302058342605185
0.6614474612444778
0.6699095170349059
0.6775541651748103
0.7035916668076493
0.732587258703812
1.0809992866280493
0.9415874657483531
2.8168960132185807
1.204406833329829
0.7206745271053779
0.9334220804863171
1.6331917960911102
1.2704044742879634
0.8614340227098471
0.7080534018723832
0.5736272544425958
0.6367329497022557
0.889684771498544
0.6576725569269171
0.8159701002284616
0.7598415031798371
0.8326057308972318
0.871061524980448
0.7842635511434984
0.8085636920655506
0.8135000625481662
0.7341187322927737
0.6743793895196882
0.6669077656205958
0.6519284950896722
0.6818290614111969
0.6360226541200192
0.7594023398799521
0.733490642790176
0.7852946244161694
0.8551219384695851
0.6807468449473655
0.694096159715431
0.7693204436570332
0.8744602617174122
0.714134507508404
0.7179942351210916
0.7866631973062735
0.7654059469695506
0.6649847638087338
0.7620599685437798
0.6346597271317378
0.8596121254491994
0.6156045863824472
0.7127291289598757
0.7069538151134223
0.8897471923312735
0.7928057119169617
1.0587301281487378
0.7903337651969221
0.7797600597166723
0.8289907635912646
0.8589034544028354
0.6360783819187027
0.6114216099485511
0.7711522048839359
0.6808378622632998
0.6241317374073534
0.6262905107466004
0.6238020400549328
0.6280591778060044
0.6360396668450204
0.7019503009465057
0.7626179534092646
0.6389269478279905
0.7417583467305819
1.3239357706288695
0.24378185149748866
0.33076908377725484
0.49547161952717705
1.0944678001666235
0.904199494074605
0.9389076030304732
0.7457163943998408
0.8639281187410469
0.8213983444828873
0.8391841934266874
0.7816493941978363
0.6524827109216544
0.7041927640925866
0.7281242387275323
1.2420911475482626
3.265191225453524
3.3686479766711206
0.6595561352956018
0.7785387583633284
2.2354717724392947
1.5811442501496713
0.7031647035544154
0.737892262470715
0.7533500551614487
0.6230936543456652
0.7125923876152196
0.6414624367750914
0.8443226793473162
0.6006241560397017
0.7329281901576551
0.581794460741212
0.8238027221885811
0.638971222185544
0.6066582158069164
0.8685814385170566
0.7364783743147683
0.6682570205718937
0.7779829072001908
0.6068989754469876
0.8463153269614772
0.675425133085971
0.7423247835140531
0.7097908469123436
0.6741096571241715
0.7055425743228432
0.7025653072209207
0.8739673545438755
0.6729016103826717
0.6665995115510936
0.6697289251056935
0.6476378414207323
0.7809075646262454
0.7380711620737471
0.7333933249429019
0.6870489655279056
0.9560861295840954
0.8619606605761265
0.9109660693822393
0.8762960511709745
0.7873227499465822
0.7085978330189479
0.8469380219248924
0.7165081691752444
0.6604818027164929
0.6447510696418792
0.7043579193192139
0.6530103655003802
0.613776723705177
0.6067019940172209
0.6111613675391435
0.6363317207778985
0.6216944587524671
0.7451312320288022
0.6982318999422517
0.6725945397778447
0.6878709731931504
1.5480315759328043
0.7247988476597833
0.3158800393868576
0.41323945854630145
0.7044805369080503
0.9315310108150159
0.9350526065349649
0.8630809113504044
0.8994183653836468
0.7832596356454848
0.7743855415845221
0.668843814375796
0.7526451291933032
0.6620071743877005
0.7450318015554167
2.9604257287085542
2.1213978244001708
1.360689756978907
0.46997654115281634
0.4455810161556164
3.3944172119196234
3.0822369942766334
3.408559004822513
3.272435952310176
0.6715943270891245
0.8596231761973165
0.673871944177336
0.6592371168098472
0.6428693485718421
0.8923137705391038
0.6306951132569534
0.8032354669319637
0.5841576143487659
0.7121570370631107
0.6987875213221618
0.7167491272986307
0.6649435868041473
0.6814091696362786
0.8297732911886767
0.698158305124003
0.824608260414082
0.627203821866341
0.7993384329704688
0.7344371582856665
0.8003748747177578
0.7473338085907518
0.6715826631265698
0.8184651243285749
0.7235667593528889
0.8650767499751769
0.6805527829929491
0.6676001927801697
0.6774588724976898
0.7635741203342387
0.7923891291099339
0.728661081624167
0.6368064007847424
0.6720440881751315
0.6375846387024222
0.7812727375825023
0.7069201304273796
0.6643321894706764
0.7240866100233455
0.6670522705002172
0.7417521652753424
0.7872211634860437
1.0004419467657284
0.8541879084333347
0.8608155253678673
0.7338398193729314
0.7800616332057265
0.6483442686588783
0.6219109126280279
0.7343565666082998
0.7429831829241216
0.62746153507155
0.6117035385150367
0.6078470101490424
0.6171265942833585
0.6139744211810353
0.6145856101275972
0.7807656751428719
0.6679846587059359
0.7120651288338143
0.828438708550007
0.8173134203578312
1.0304688812078981
0.8441649055656787
0.3591363718982487
0.7110098015349461
0.575737637545831
0.7775367715934716
0.7169961098267946
0.8117304422930739
0.7775237442333239
0.8124428832604921
0.7883103326624767
0.6676653319451533
0.6742781606158174
0.685867841359507
0.788610244894648
5.495038053853931
1.4892001143123483
0.5428378902282552
0.5771331342469168
1.0259396125126123
0.8881320562458289
0.6309933518956407
0.7432469167363143
0.6798551358639294
0.6798078958913517
0.6718058123713362
0.8361769952529623
0.6686190252443104
0.6724039269637427
0.6637073939903222
0.736717894874408
0.6634618789183105
0.7841775593682901
0.6677710813471803
0.7175560181706373
0.68157073560874
0.7537437039280166
0.8098895000004829
0.6625891496125016
0.8762235368392881
0.644873091692441
0.7458862037208158
0.7044166966202017
0.8535619443038055
0.6903110423902269
0.6769438545667616
0.6775190128338213
0.7726517662824491
0.6547609357179012
0.6647378242341592
0.6695751490074261
0.6744820376766671
0.6680833652826272
0.8346020963652321
0.8401475735484488
0.7277205224462591
0.793186821404076
0.6406077363394538
0.7142129067917061
0.8294846551775193
0.6829915577147897
0.7487123619657172
0.659469412107234
0.7804027852436052
0.845673713066201
0.8854457666779256
0.8020225789364359
0.8468012523883449
0.7406629373818535
0.8401529276177306
0.6426000611029485
0.663688475914683
0.702580012648649
0.6156160983229338
0.6012168717983342
0.5947592042777198
0.6131073859069079
0.6066445862928487
0.617712459573045
0.7226843776956025
0.8073030638744989
0.7720392012578455
0.7725239448873963
0.7349386781622661
0.736063787010602
1.352161854599053
0.756322630629359
0.4396373369791088
0.538897326086101
0.5984024097343734
0.7403031867430242
0.7364804104103388
0.7733720804614815
0.7187582908470321
0.732912207146119
0.7355197825442167
0.7314161616841547
0.6663691402330385
0.6994337763636759
0.7025658767608317
0.7919880874338092
2.515449526379501
4.081532466282035
0.6739472782377461
0.8804405580222754
1.7131010276698282
1.1273597286892718
0.7020635763446481
0.6768410724886232
0.6672945872868186
0.6578589311115804
1.0485296731992908
0.7115842020080957
1.0507236395400248
0.8421171226753411
0.7269665324763585
0.7086160063354204
0.8110537414460853
0.6851895088331136
0.6905169084805255
0.6856780024876067
0.6941208299823682
0.8927526980506304
0.6347956929637648
0.8310266058321645
0.6532111091261921
0.6859047552455125
0.8158612404345036
0.6731486275176879
0.6656681696676588
0.6843352007512453
0.684521043336168
0.6343759346382774
0.6697936498202012
0.7938434090272278
0.7027392108721399
0.75101123139652
0.7352637039552781
0.7390983954538487
0.8106464437057229
0.6284986618744038
0.6315714460060545
0.7092274638425946
0.7936467623219645
0.7394844680665813
0.7145970788062841
0.8787517486657346
0.8818347303077817
0.89202431140783
0.8850896828714467
0.784849089426436
0.9697981597979012
0.6191536750940737
0.7974022562869237
0.5614937887006272
0.7275722001903139
0.6646270603019898
0.5626189008035863
0.5962029617549353
0.6117615611766473
0.61248020875473
0.6138507936951206
0.6095968737404951
0.6878628539833694
0.8856137827832149
0.7005756619433755
0.8338507766492854
0.7021203330127872
0.6805037430399848
0.7447199075733445
1.0859220393075133
0.6024275721964154
0.687214239912246
0.825768969405192
0.6904767802460646
0.7495583405586815
0.8298876629806623
0.8483738459947754
0.7333554683097058
0.6956109073737652
0.6849420284163993
0.6337789192955935
0.7083385170167094
0.8263390103127883
3.7823158900861817
1.2577019943390833
9.464909336516094
4.407963562136781
1.1875930666360892
0.6912521536425554
0.6929618057246734
0.6590433617103829
0.6902143851729708
0.9277719095618565
0.6898179250273122
0.7119705714329745
0.6657125570113683
0.629176656093121
0.8320559293107262
0.717977936479653
0.6128523586195309
0.6656070584844984
0.714990042243688
0.6972417333729213
0.8708664314502715
0.6976366893928808
0.8282753115481643
0.692003157182234
0.8069378510644877
0.686817447697484
0.7037510268148511
0.6895203206576112
0.6798110798202635
0.6846804431320607
0.727539478351748
0.8039530971594867
0.8090281868214122
0.8316488024371481
0.7485407503024293
0.7355991564832025
0.8313842288148914
0.6216124443538756
0.6228167359181431
0.7958101904759352
0.7849504197618711
0.7332957310475887
0.8184531855005222
0.8611378216592068
0.8762763172496515
0.8806056181552421
0.8881495042269075
0.8536254562012625
0.6283268748394868
1.06287789780321
0.7078226282375857
0.7518404763272736
0.7439680626988223
0.6372911931545653
0.6774977917340393
0.734348093534323
0.6615063524144293
0.6278771724496559
0.6321543634358304
0.6189439747918947
0.6948228340640035
0.6757387222897265
0.8890387852829077
0.8068257789964728
0.7137893706688138
0.6851244336984594
0.7108886612666557
0.709121065693444
0.7277056549570338
0.6474120457927914
0.7205970656004721
0.9951238962326494
1.0173773471642564
0.8858414386863589
0.7896372047088388
0.7706927455655523
0.8491112203597059
0.8054822732842859
0.7572294808029506
0.7119138693434658
0.7052587123656946
0.6812985272415949
0.7072404870761574
0.6602614957167141
4.785803314816815
3.119222986208365
3.014342789698884
0.6924575646768004
1.1192964671181733
0.6637542427388166
0.6074918684918315
0.7491794384286815
0.7158464494942937
0.765633167849058
0.7358430787154997
0.7812737388000834
0.6057425297692571
0.5842300521751661
0.7220094045738729
0.7337387809441573
0.562501434717466
0.6008065336433943
0.8134885114259581
0.8451881337826711
0.6883653956457282
0.6750068267650575
0.8081754670060832
0.6936630933606723
0.8149741240848365
0.6824392634892836
0.6844478209124906
0.6735160093348094
0.6880219802165676
0.8273363901815813
0.7752270538325595
0.7472886828733478
0.7357811953278964
0.7351259905204179
0.7326880822258438
0.80169535656041
0.8348861329084746
0.6325425464462366
0.7671537909665066
0.7982208686216715
0.8510317780076528
0.8717455557205724
0.8769570945469554
0.8417567037526453
0.8605660356072273
0.8592638092121366
0.8891920123736612
0.8239063227666353
0.7979078844541899
0.6370861385847685
0.7912500988009843
0.8193418327125745
0.926618192323384
0.7193559703294312
0.7649716749431082
0.5790187588770679
0.6601000887061388
0.7298269717207074
0.6281565482027672
0.6819084055289828
0.7498358621281094
0.6959804935197866
0.8410453573528618
0.8381466435508903
0.7205563732707633
0.7170308364366441
0.7179619095006481
0.7037262044049668
0.7054730761740509
0.8325523391313268
0.7460223296370381
0.7229560276647488
1.0630627356853155
0.8071689901529812
0.7230962565924042
0.9465912061677569
0.8359702578255356
0.753530816143791
0.6088378056010306
0.8824395304637374
0.7338271194733763
0.6990357962504282
0.7056332805600093
0.7657243971659592
3.825858191428755
4.181334287880684
3.6079764626798685
2.4043477440175707
0.6354171807596053
0.5952231584436924
0.6382279725828102
0.5903003086502498
0.5256224997987223
0.6670597746807315
0.746704095179726
0.8300941426717469
0.7324375022879849
0.7570641435328699
1.0304641165216175
0.5631009844005672
0.9166298893867221
0.6500270773274234
0.5150088017977347
0.7084549188263726
0.8071250164907023
0.8006328436856159
0.6839712790567001
0.6704910855999521
0.7668676002150933
0.7542398775250357
0.7409857514826335
0.7085326241106639
0.6768053917898204
0.6874545833963304
0.704059200233212
0.7975260552951152
0.8424292026873513
0.7098089399286687
0.7453567311469249
0.7306659081753974
0.717127770896031
0.7315455196541564
0.7360265819323188
0.7326424907556627
0.7502714193692881
0.7699936482450763
0.5953132124752478
0.8196968621720067
0.687964137487851
0.7019550490064279
0.883626840497251
0.887953160413388
0.8838106654440518
0.7864603631925428
0.8566487999411593
0.9153959987015171
0.9533962378426939
0.8909698487798082
0.77227400890408
0.8203387224853448
0.7959384233527457
0.850264960043656
1.017150939927518
0.8957844466495676
0.8890730081070364
0.9333295834836319
0.926946167567616
0.7520810501355247
0.8089612762270572
0.8243397367659032
0.6430407585064858
0.8397166869541245
0.7190478197268224
0.8411917465555676
0.9438795680228493
0.7219624999293961
0.8407806863496459
0.7284662983504434
0.7795698245117806
0.7135932062948486
0.8898731906693591
1.0324355886630499
0.6852009648951126
1.1762383903557438
0.7547220506916827
0.823996101527726
0.9172470023504763
0.7433559731576789
0.7431487123502838
0.7513344083675675
0.7465440929373302
0.7201884186523794
0.6644961580903361
0.7307667636175128
0.8334316400377731
0.4716786878512195
0.5650097294898624
0.4465370229413825
0.6490076026157825
0.8191129806253487
0.7530726731120032
0.7753201484378273
0.7108566445002954
0.8045375078206819
0.8889815751992827
0.583785368375967
0.8439717698045521
1.160289109016393
0.6003696754536099
0.41137871653015334
0.841408588572151
0.7932181718142062
0.6750988517963783
0.7041266716052209
0.8766906026188357
0.7698136994539715
0.7001913850181354
0.6940084852039989
0.6310664149322585
0.9154485197437308
0.7103840857090322
0.7070793222114372
0.7278611643106988
0.7113626327085981
0.736022264581419
0.7291981416702688
0.7045280076251453
0.6928403423750171
0.8444239699743685
0.6809765994670302
0.6866169953061766
0.7161469548936741
0.8731690625546037
0.8529406160614807
0.8793828474672442
0.8670094975360508
0.8346728916642728
0.8522536878258664
0.8563227118648348
1.0439916628291066
0.8684720666796338
0.8290029431802283
0.7613641628186237
0.7763981673705721
0.8278807212382195
0.8084112245099765
0.8868243350891782
0.894447181718893
0.8899307164114925
0.8912188542589036
0.8597294344150742
0.9352409262014253
0.8675679713921087
0.8434320044451014
0.7032777546156836
0.7703121803757935
0.736638106593204
0.8820788100482962
0.8071878539621814
0.812503689198164
0.8082583556259333
0.7129668624477822
0.8399394113595341
0.8058297524267014
0.7419664645129553
0.7534049998846295
1.0419752821332993
1.0959317966902788
0.6563386706832468
0.8580820026255499
0.9163807661465673
0.7474313277346105
0.7258709025806862
0.761987020348377
0.7450345494251968
0.7191873998179306
0.831625430491484
0.7112343114947651
0.7747944117139707
0.5104978198172662
0.6376382501574788
0.3207987584062588
1.4172087680538437
1.1145115028770836
0.8795775945116924
0.9730296951943432
0.8215249132399118
0.7130320994055023
0.7877641524075153
0.8364570502509143
0.6357821725464007
0.9908099929349428
0.72327284616037
0.9660918034465223
0.736260229937474
0.539650337093173
0.8109327348826313
0.8129700922571871
0.8297067088541346
0.6818344678345652
0.7061577508023232
0.8525995380916787
0.8133868377908913
0.6642593253512757
0.9152995426816222
0.8578142893264767
0.710583933052345
0.6969015562588778
0.7167358017965534
0.7477743316423368
0.7248271673476726
0.8318715072111584
0.8035560386595232
0.6848314687639827
0.6776519714258346
0.7328131035130798
0.7202895096907789
0.7282652494518387
0.8298176020945442
0.8658752780348331
0.8751926112872692
0.975037132307989
0.8770940383987018
0.8703766090185348
0.7896685849396453
0.8790779183154692
0.7540794410178291
0.8905358021772727
0.8982703747130621
0.8921389232792213
0.7631810661540551
0.8916866736006673
0.8953757736413507
0.882441556900831
0.8771591140990072
0.857702977397741
0.8585580553228471
0.887301864263768
0.8112283753032099
0.8457411001330641
0.8751708661434556
0.7126068576723247
0.7126967394155872
0.6382164945588752
0.9255199179330651
0.9212294398860847
0.8390549140854546
0.8222012285298058
0.6187666348018398
0.7974759173973428
0.6976254815099603
0.937471323866868
0.5756068776095942
1.2014044204634224
0.9451422010121135
0.6936247538716379
0.9606721585493503
0.7474291408899923
0.7586143530198878
0.7669878271305092
0.7269571480821048
0.7216839144910198
0.7659923562532137
0.7327330042697588
0.7791596227362032
0.4115118977558833
1.1726490614831675
0.8298256716417028
1.8422310929430679
1.437504531829659
0.9329669179478852
0.8406219758720299
0.8501545793133543
0.956262544416853
0.7849688867835058
0.7451192770830761
0.7201052006612966
0.8221340994641353
0.671772001594682
1.0355275382008136
0.8386184278757367
0.889826247468234
0.7833162954340455
0.7606645945918522
0.698135243089719
0.6982769255098407
0.698784242483854
0.7600013630280341
0.9257425131908621
0.7276091083914279
0.654881066847188
0.6615450200774229
0.7012521678889971
0.859864052333056
0.700141715644719
0.6952052770618641
0.7117669109341472
0.7323497765104101
0.7201336015134072
0.7700078052032353
0.8969562893474039
0.6956258944599302
0.6767309826051705
0.7252915233403717
0.716525880224578
0.7749795519788724
0.8502530942370338
0.9125698181451468
0.804978194059979
0.9334451641210111
0.868601281374912
0.8284091626947274
1.1303692299298802
0.8763546823119017
0.7225764396109126
0.8603697733343764
0.8812300074927341
0.8546102925053859
0.9318828689914987
0.8921028839574656
0.8872529945941073
0.8931234794577949
0.7945238019180978
0.8911956555089823
0.8238491082482963
0.8760263491146844
0.8367693430393376
0.8783929207571095
0.6767594554887546
0.7035297906768949
0.7233953291681994
1.004105486057553
0.8591939386268476
0.8300574046566369
0.8895141573055614
0.9024353939674601
0.8062468940968623
0.8708010174850006
0.7542228942373083
0.7037415203994489
0.9203273370020196
0.6165144809263239
0.982551539507044
1.144309381056625
0.6465511703473986
0.6292628095050766
0.7168089403300547
0.7434014308532746
0.7529269636637664
0.7577326718412121
0.7281718760704989
0.8563600728932537
0.7132984982154852
0.7832174995256025
2.2730808335673505
2.261447743092278
5.4158950133035315
1.519009245064806
0.9229780960057885
0.8163550470419423
0.9030137719668094
1.0017013646472508
0.8756586061238072
0.8155960916348063
0.7547493628007603
0.9407304904430952
0.9023211627465858
0.8813289082425071
0.6606362657375301
1.038991353431594
0.7457553315224512
0.6857748325101745
0.8031198335871396
0.6773065944301753
0.6959695669168353
0.7550059689738317
0.9017864305728747
0.7377067787092509
0.8583573716655118
0.7447409577097752
0.9309155395844908
0.7703961977699519
0.7178445722824509
0.7324942766446662
0.7305531402952281
0.7251801911905056
0.7550883167670991
0.712572208125593
0.6993029871545527
0.7395722236743241
0.7418783657619966
0.7916294877540386
0.8474382406910591
0.7586798505503817
1.0238798966226421
0.8985533634973424
0.8899872261739679
0.882765627113948
0.8984483052604068
0.8799396313532774
0.878645353576064
0.861041036503117
0.8904972399532076
0.8690063520825876
0.8886717594581856
0.9211248904350653
0.919203703852288
0.8421680344475724
0.8275302813576028
0.9721781133474692
0.9100337686081476
0.8751303436345307
0.8569032747744796
0.7438526467514279
0.9199615033767556
0.7979838373234015
0.8455135219002954
0.8870354671703378
0.8472275470858902
0.8420243150782957
0.8113213341859724
0.6710757274678699
0.9615188833695989
0.7319288910681935
0.8853561881411602
0.6812812571382638
0.534528809436176
0.4816093853261613
1.158952834679137
0.6591301330726916
0.7028076677952942
0.7376627274840776
0.7523279468707045
0.7837961928780166
0.7782563866815302
0.7317976171913794
0.8915009416551244
0.7595259014781948
0.7535431752036768
0.8198054519651322
8.863596164144449
2.527783588828902
1.2636040177719918
2.632314534761073
0.9743561906892788
0.8495115773457488
0.9476680470156019
0.8510850105858
0.8709879889880208
0.8265755319576632
0.8094572675657007
0.828649835722503
0.8783857312892042
0.76477324527575
0.8527300314679009
0.8032153713480596
0.7192537541774735
0.6912010962718131
0.7705089396432568
0.7358327494789986
0.8592281869054923
0.7078302891244248
0.7256022499013881
0.679541242639645
0.878472992917621
0.8314912747313267
0.837321564324888
0.8827100523427812
0.7480165762965417
0.6886294012999041
0.7189631378962907
0.7177697020934953
0.7232694765050368
0.83296080696671
0.7166536001211069
0.726146903915907
0.7824097403011692
0.8768431800004072
0.8889944300085566
0.8693775344716965
0.6659328098016629
0.6704245100689649
0.9432235001670015
0.7760420128500313
0.905967338989365
0.8735041859585836
0.8935645827429606
0.7012824736081185
0.9452013069156888
0.7129317366809916
0.8879879325555151
0.839119945940567
0.8768752417838558
0.8142368083260701
0.8825453868399222
0.8462531749054305
0.8192513132916768
0.8535861078053876
0.871231478617994
0.8296883730048421
0.8176831955113982
0.6260734482776631
0.8442288832540584
0.8951337188481977
0.8985072634635917
0.9035880211528817
0.9409156111424902
0.8357373614309759
0.7591582569993489
0.7192892675196904
0.8943816433611069
0.7549010790897008
0.8580521921665012
0.7479529822644412
0.6118725763949476
0.6789506873198635
0.6335534422221231
1.142224011615166
1.1227598211907617
0.6647185663932457
0.6845951382763106
0.7426557867387985
0.7523323211051068
0.7940702335856631
0.8404257252948388
0.7329325261948824
0.7872948249350001
0.7919978353499639
0.6968576621054718
0.9596554724529247
3.327034797403492
7.5091015625984525
3.6567953752603506
4.508362562743032
3.12829944406525
2.3609751018570937
3.635046056546051
0.9832901919376679
0.9027233579408714
0.9164308347697315
0.8665508835401535
0.8563158590928416
0.6219804044684006
0.7809486059518351
0.7354646737365335
0.9618373937049443
0.9811544089279698
0.9677762430584336
0.5867616029953262
0.8628135888357864
0.9982036887221208
0.8674999209237835
0.8930819733736007
0.8304792252303995
0.7244934964398088
0.7229165205294131
0.8216276538692154
0.6666503952702989
0.7404192804625546
0.6839145591605305
0.9957625639840639
0.8663217741472833
0.7232720559993736
0.7291004805397834
0.7446183630088169
0.7966975902254564
0.844098006975837
0.7966774176683993
0.809207282760262
0.8243989033850718
0.8878459326783783
0.8786299971174728
0.5826791891463536
0.5600652405128512
0.808128464829993
0.8357847619088031
0.7733551092427361
0.8089187296651068
0.8750773354342809
0.8632483413562667
0.8720760878320739
0.6790542250656983
0.8039293292268358
0.7459014079096409
0.8497276006400725
0.8310701453972871
0.8547088861302877
0.8570886192799576
0.8466086929159966
0.8736974771983266
0.8308370769486286
0.7978437206154229
0.8642356757813501
0.8259658207596576
0.8182346192611527
0.8965514209366402
0.8448666530656476
0.8213414803768438
0.8609245816776946
0.8924312198487314
0.8914787854375136
0.8939843635932947
0.9106716214161413
0.8060794916199184
0.8824983024895274
0.7142829916057959
0.8919164621314752
0.7771764040763185
0.8546139970263328
0.7704977233053371
0.735525079210768
0.6680170424717103
0.6535789012676892
0.6965126918603539
0.8551836705483189
0.7119987918912142
0.7792235369092249
0.74697163559481
0.7901079208906325
0.8239685008329897
0.795534045040886
0.7597456018206029
0.8767914980716125
0.9578069992097116
3.208896921612539
5.390408305044476
3.976130724624228
2.870747403814085
3.063496552513911
2.0880849499255074
1.3429838984259392
1.0730061247027476
0.8785261594392619
0.8995836743793331
0.8856621598854949
0.7794630351598453
0.8535072624139856
0.8553745884583795
0.970862614326651
0.7096350220185275
0.9187037039105801
0.5893674410665802
0.7090881989437834
0.7141507792586671
0.9670617266074291
0.6376178249475651
0.8414945044924951
0.754510795523214
0.8492730539348721
0.8516191442073736
0.6880666519931445
0.6909753970573185
0.9879783714863114
0.7772556121480055
0.6979796248750607
0.6669356497909207
0.6682577667649868
0.893030673018081
0.9069694876004878
0.7329600330968921
0.7252418143383792
0.913790447751409
0.8355502012020022
0.8708518473283793
0.9340002216285929
1.0959701087382727
0.8401798009471213
0.834357140496067
0.8653851029708161
0.8816357390801102
1.0468842595996704
0.8546954514570421
0.8881422064403084
0.8005617177773221
0.6900252217361291
0.6832453938372719
0.7101388396405982
0.8754297108737285
0.8793924099747895
0.8736815891494196
1.0088733463200332
0.8793964694254033
0.7556619420624084
0.766667615578612
0.9311098715568195
0.8573581792135447
0.8591037235955338
0.8997594381279916
0.836431808118917
0.8521684171188236
0.9779903189735479
0.8993392464963728
0.9058506221695449
0.8076191695162903
0.7863168515544298
0.8663690102651839
0.7105215092236219
0.7963790814687645
0.8897174155668993
0.894897119529388
0.8904452155707117
0.8959035676039709
0.9082517426189268
0.9232828370224295
0.9345547071406116
0.7219190984416911
0.8976534646130574
0.7668671026229893
0.7961564124642686
0.7756915359711507
0.773636391407448
0.7859112581179977
0.6867352427897541
0.7444094010125587
0.6779359512349755
0.872778367202811
0.7628371768490559
0.7378657733298732
0.7466572669646306
0.7345761597664302
0.8902219764623545
0.825063140655409
0.7335547636290176
0.7208867951188102
0.7416920609487178
8.07295338350869
10.10246343216967
1.9894396478994953
2.2109755546858696
0.9115504712850978
0.9618417164420991
0.8212148929996774
0.889789976106059
0.8616562684656495
1.0648223289717134
0.7039182863781567
0.7566379857723482
0.5688111737590119
0.7017424749488186
0.6415917623655609
0.7953184462691055
0.8825309762860719
0.7215585845744366
0.7975779413004155
0.7155694211066336
0.7296773147608544
0.9975543438588625
0.8739492086540751
0.6889228377661896
0.7829669964173634
0.7491044599119479
0.7021075217132178
0.6616982597035765
0.711979740764633
0.8255519887654753
0.860588354123618
0.8131991642836025
0.8307353564433818
0.8038847496901491
0.8807804869645308
0.8546720825298871
0.8571884445478493
0.8376953245508464
0.8545543382305054
0.8787618638565785
0.8761858424357916
0.8379197026768859
0.9624288648844328
0.7162957129119157
0.8459838628754868
0.7330740292260862
0.6716849254741591
0.8800057810395869
0.8598263315603307
0.7947706203033919
0.8581215032199949
0.8263659169433534
0.8528136653491621
0.8549946810641306
0.8689254157169366
0.8485295081546768
0.8553792330501613
0.8335685287519716
0.8481071932971703
0.8491432315167168
0.8506601926370823
0.8845882222867764
0.8419884341174609
0.8200346740311405
0.8512382989901403
0.8730484068546496
0.9194380259444759
0.7592619557304885
0.8296927844471028
0.8882698966996118
0.8900505738390609
0.9105521459683977
0.8929646418260634
0.8907367875077489
0.9084981950779796
0.8575644820717415
1.0557618803916655
0.7674513891555351
0.7895976888277442
0.8957779139377543
0.7664149963722433
0.9141302391078517
0.9241427469557106
0.6244257358679864
0.7397570975920147
0.7242306521208632
0.7268616181227971
1.1084675795446932
0.729196783716014
0.9708816150571964
0.7852058853154803
0.746027453193975
0.6312271801866656
0.8347000621460361
0.8304167544626206
0.6977571869065464
0.7642406782901162
0.7128072220858216
9.025580844102247
7.607204805514659
9.712370614318932
3.1935824648102975
2.1629052002116875
2.3009724578178403
0.9483799939495278
0.8504013700429419
1.177578552368361
0.9702075557790546
0.857829364057013
0.8812719012849535
0.6508976870888368
0.8722940101954287
0.7497712832300988
0.7512020734491431
0.7381896100332832
0.7292566513044589
0.7202902615970733
0.7407669296252304
0.7061931004392052
0.7209215003044855
0.7586718505146645
0.8324219068366602
0.6857875819119744
0.8153735537940172
0.8323097735491444
0.7199990124286068
0.7335267252655149
0.8344212525956056
0.8293811973500724
0.7275686531729113
0.8640514375314398
0.8561259144179408
0.8731588348757254
0.8586094806459906
0.8576831362719026
0.8829934804293637
0.8758257613687404
0.7283464449460046
0.9530435903790231
0.7697781561954645
0.8053208084911887
0.67684133023967
0.7419720067904927
0.71666630611199
0.8733736463809717
0.8710894390692526
0.8535644864689457
0.8515401209255082
0.8340809381149373
0.8575849651559001
0.8607273338529915
0.8535071659479804
0.8374860897747125
0.8539701196769302
0.8558480437923326
0.8279532799611202
0.8577247667845956
0.8649678595927988
0.8712018616439818
0.8458714971859754
1.0677303770077131
0.7842456468306984
0.9252295468516446
0.9940088474415323
0.6091131496459775
0.5710253826436105
0.7469203505019149
0.8892250486945105
0.891228244934895
0.9005238965672938
0.8907211137652573
0.8239055305048613
0.7554278093064135
0.8378592039828253
0.9065095525549294
0.792059004084329
0.9169601789611368
0.8929515026835632
0.9130954295288202
0.889265661198558
0.8059662104198774
0.8068117718829064
0.9505552947887802
0.7609657412418771
0.7679616188789179
0.7873431675368842
0.7356305972561279
0.7829587546672222
0.8596196024283752
0.7739067130063471
0.7148648260473837
0.742383725402824
0.7151070676951842
9.559929362626782
1.9507782252602113
0.919858000634896
0.86643192349484
0.9250992090474495
0.8243433210603396
0.946322860804546
0.8195013581716917
0.7585206440556427
0.753189324935049
0.9486311944990051
0.698987180769184
0.7104643602198895
0.8338399946185389
0.7567602110331068
0.7153617647426794
0.7251892472727165
0.7171059283727664
0.7154990159447642
0.6840698635957791
0.7718316470002143
0.7164921441935316
0.8279601958699077
0.7489098890543894
0.9394402632304505
0.7652073175113745
0.7293986548349394
0.8858568892730732
0.8982137390908933
0.8549755433239938
0.8677560486316733
0.8537300612664307
0.8618182428432442
0.8384622042039074
0.729271392502137
0.7239437258112013
0.7976109040534112
0.8279401517934405
0.7308255686521923
0.7756296772671163
0.8588124539678895
0.8354951714198001
0.8476444307116153
0.8584088439650387
0.833371208209722
0.8508701849544188
0.8532907768009443
0.8692056355206046
0.8448501490362532
0.8428591352289561
0.8615597745771978
0.8421735766378399
0.8311260869098976
0.9343554616561853
0.9152200641675011
0.7794965861627763
0.7515586374151727
0.7630544066754646
0.7400108132917148
0.9235130359144565
0.7385616589358447
0.7273533453617289
0.751220349405268
0.8912071263349953
0.8895208072305657
0.8573617987670062
0.8958228579446861
0.8734513263458595
0.8179958248592872
0.9216925206123179
0.8504313795322341
0.9119086701272436
0.9275876424376496
0.8928554383858344
0.7722424022513578
0.7237458114610181
0.7204633590301299
0.9132402048833663
0.7574023442942619
0.7901990866606954
0.805210135909308
0.7841183895042381
0.9333975428407967
0.560692323122933
0.7125924926748768
0.7824380585735247
1.5696542660843722
1.0418973752264769
0.809694906613924
0.9690737262605202
0.9221084763009549
1.026830185241254
0.7237126234085178
0.7300224363545794
0.7967511086420932
0.7056659089096374
0.7054519917471801
0.6607599405071964
0.7266784950383374
0.7589931584670062
0.7184322288562467
0.7228066354652964
0.721648318544916
0.893813054593605
0.8363511517694626
0.8378268048654399
0.8572677973234593
0.8398797245645108
0.8321898054849304
0.745701599645841
0.8113310209312254
0.7225205681657053
0.8309116458568063
0.726555754916771
0.8918482581847853
0.8964872146296269
0.8754721137538417
0.8644140607314218
0.8770852124904989
0.8555928272017028
0.8150938397364256
0.7037704714553858
0.7385835905390601
0.7317796733639408
0.7641313837007939
0.8414214005971206
0.7272005082374995
0.5963184791491548
0.7876236819325603
0.9159994145640652
0.8506596481105422
0.8666476282091399
0.8537812030753671
0.8784849625791376
0.86883054262967
0.8756973812911326
0.8444135621165272
0.8503098208661763
0.8561273010156083
0.7540488567011644
0.8276011206580061
0.8244338522675592
0.8184422259652713
0.750491860339247
0.7603327178941068
1.068816281744702
0.7716392097291307
0.7135335354907415
0.891993769605297
0.8949680561712356
0.8860858539095607
0.8897929575071702
0.908295220584664
0.858074321787587
0.9520609145145417
0.8594067789917937
0.8896436731668035
0.8893462482462842
0.7523040512644056
0.7306806286542162
0.7495218733691541
0.7640698584290985
0.8317430441959225
0.9092615282849121
0.7573213265409426
0.8235934263794736
0.7553778504683868
1.0046994421419941
0.7560952682259989
0.9779741831730979
0.7008565563923433
0.7585115472669818
2.0368725753973345
1.280539712942982
0.9136999078887655
0.7308949936226814
1.048719884367287
0.710998881344464
0.7758087708729178
0.8324622002573365
0.6900061772432498
0.6959689227000906
0.7317682133443564
0.8208154132940093
0.7828806757604418
0.8876584524826431
0.7195816396002209
0.7146388195282275
0.8109757282061508
0.7992100382430616
0.8459643395515951
0.8495700826169768
0.7792193929734205
0.8715614459646238
0.8036239977485247
0.7494312964904617
0.8232642349634735
0.7489693066839376
0.7220516676668606
0.8884597639324424
0.8875908258620344
0.8855697136345458
0.9205995154406661
0.8583291685883383
0.8582308327506072
0.8151397896633573
0.8207059966112822
0.6034347045806319
0.7372490001862902
0.727641348910202
0.7345373878973752
0.8420684954366388
0.740215027313235
0.7264278862485994
0.7869736460371262
0.7074850396324737
0.8464984109845622
0.8481837036313774
0.8569311344018887
0.8630305606800823
0.8623914740102173
0.8590856854706655
0.8383981323602118
0.8901844782192208
0.7248905272909422
0.8482810904865028
0.6848269850830357
0.762021388278593
0.7631564223159689
0.8563018914248577
0.9607786542728457
0.7669203714559539
0.7896673630944939
0.899675373759535
0.853355805797213
0.9011424705894134
0.889443523626526
0.8762859296002595
0.8930085925067006
0.9247180608940478
0.8966856451739332
0.8889300645270329
0.8919638196568972
0.7491443375858425
0.7271135852870351
0.7378525694494467
0.7351419251225969
0.9346665029838807
1.0203154008485922
0.8008955039881345
0.720526589231945
0.8999640983561191
0.9903381053628824
0.9171176736345223
0.9366520778561853
0.7887078527829327
0.7762461113135102
3.1535637975547064
2.0692681538442113
0.9935891083857955
0.9038894170418824
0.7464700634474629
0.7741125565781575
1.3470731274470984
0.688009636475232
0.6657252379119426
0.5449806244133322
0.7112383610528332
0.911993847255787
0.8669577781452794
0.6915464951896758
0.7094606170492704
0.7335321309596993
0.7871957915721778
0.8592916143689708
0.7919602211552107
0.7509852649007214
0.8315331848785104
0.8681247533420878
0.8988755103225339
0.8856557815904761
0.8762087955146783
0.7417547831184501
0.7503336354996278
0.7297637930378669
0.8532582139781393
0.893367204044523
0.872483435533625
0.8896910904439896
0.8869510621702249
0.8778898534179217
0.876510402405642
0.8567722573354468
0.7470640188624359
0.7956819318843708
0.8136446287772258
0.7672962963687087
0.8318532679386912
0.7858199735061366
0.6885248890766293
0.8491515044155388
0.8354876743701268
0.8570721499262868
0.928744721225655
0.5895127157076886
0.6597344124861665
0.7519141198665189
0.7650068725951439
0.785474697359374
0.9391455698423493
0.8688546945166079
0.7050320854719262
0.8660411071874692
0.8511806269405651
0.8993374663182913
0.8979023707288459
0.8974967633247019
0.8638897686413167
0.8925059284848876
0.931506984893784
0.8666806118890367
0.8901906912370087
0.7631320188563031
0.7008957104679701
0.727197232456152
0.7306361550521098
0.7273373332436054
0.8845246688296657
1.0489327635117642
0.7229322619626078
0.8338954874583699
0.8854819406156939
0.8916977871193301
0.8668407789533958
0.916032236732425
0.8833746416411821
0.7551696701118691
4.188970690657548
2.4342485240234093
0.977895820476084
0.711500726702689
1.2403665202349246
0.5989453282951033
0.889005532359588
1.0852232824423245
1.2771908325672128
0.6383542140476827
0.8611259106402311
0.8557934304621871
0.8919120778418129
0.7894793448692625
0.878077754533045
0.7244898117426911
0.9472443290870073
0.6706668529530185
0.860596755704583
0.8879237487705649
0.7279324910977244
0.8170098937192183
0.7702834794305214
0.947000522782999
0.7455691112011097
0.8348588514270637
0.8458158484973105
0.7529687741450719
0.6857546874083691
0.7764992644632958
0.8641391491873736
0.9592224066966528
0.8901398059302125
0.8841355817033251
0.9019029540348613
0.8513055768465589
0.8604522644191136
0.7714568101746646
0.7983822514671316
0.7099013777583566
0.8827672028679024
0.758558669494672
0.8059755414510363
0.6647004915408486
0.7877678709621995
0.8732980322656283
0.7932579937460665
0.7613161157741577
0.7975746903514577
0.9264524625164143
0.8890044351542263
0.8986048503078258
0.8894923455036003
0.8915954375090384
0.9013121510408351
0.8934804082484293
0.965995356449305
0.8423346397452111
0.8987674227651309
0.6213496190461841
0.6883386972813711
0.7249751187962769
0.741909809445528
0.863806147034451
0.8576934265437415
0.9155133551946038
0.8025732702785551
0.7688094542667897
0.895830397929737
0.8395946678625364
0.8838626335465191
0.8956134650408878
3.033916186720018
0.7406596447332843
0.6903849623244572
1.0561638427349322
1.0696914183449064
1.2248459215663403
1.1391049241882016
0.5673041671405535
0.7579849995088874
0.7311342806462119
0.8263907835296523
0.8585796924236171
0.838433213920082
0.7353441636997489
0.7848552081599542
0.7717792462592526
0.8046796392495684
0.7497849819472939
0.8076060444978012
0.7600223097828098
0.7487503461091651
0.9088511132497524
0.8458322189079844
0.7565846630807334
0.7620399158975187
0.8610775102138939
0.829823303142394
0.7872303210716174
0.8551965504102071
0.8464589293936098
0.8665344345329894
0.8762715725488908
0.8617842269568109
0.8582197735796275
0.8534693390313457
0.7534740486844087
0.8672798009807035
0.8569514311248132
0.6863948213773099
0.735507956069957
0.8205219801145293
0.8553068110506161
0.8857773967524276
0.9013541407583558
0.8905705247354444
0.8943183249295149
0.8933693273129185
0.8963199969445175
0.8922928179613255
0.8949580456562783
0.9287266222181214
0.9342001905909977
0.5706197427237557
0.7243538250075944
0.7327341708130012
0.713652293503628
0.7253014250048262
0.8885550177691061
0.9106145024599371
0.9151630120933019
0.8320329384583601
0.8066557682443225
0.9621617312302052
0.9068018492998463
0.8752104196432603
0.8105942900140143
0.895168959003645
2.940643052785134
1.3072176377822255
1.1641527718282891
0.7359568984430394
0.7085951186427392
0.5641456596185104
1.3117337197983359
0.971014578673041
1.11670228827224
0.9000787482677884
0.8236763453965641
0.8539314118155888
0.7509167647047346
0.8684741593004955
0.7863099799197707
0.7344863257890674
0.7697027685538665
0.7441912619065406
0.7418194761358005
0.7694296253172441
0.8495308358508393
0.8463089793329189
0.8639547593140515
0.8489157672593448
0.8305935380272765
0.7996663566210991
0.8352443671451744
0.7512565425445901
0.7655185273420961
0.7977489858626918
0.7790823380588154
0.8614056633689916
0.8785980666918464
0.8548733274831155
0.8772095000788276
0.8680214705493114
0.7498640167248046
0.6968475930759801
0.6636259522933592
0.8117578677655208
0.8047130069158986
0.9685547956104068
0.9172709096580624
0.8926101690062043
0.8949285142967325
0.8546290484653906
0.9716802109417868
0.96111720564663
0.9122354720343255
0.755248037188435
0.897752562599485
0.7313595103647409
0.7206792656989435
0.7087156844293344
0.7655040003255857
0.8830141474858504
0.8935693992197348
0.8529866421040516
0.8236853702962584
0.8811284083110175
0.8940327036740099
0.8048512817067865
2.2017701202424407
1.55768145428098
0.9558510469502937
0.6340332193495248
0.7391584375225692
0.7212324098817311
1.202819854201955
1.8691847076779466
0.7031418135159715
1.2432718475575955
0.8312314296311414
0.8634586751255798
0.9089434702556936
0.6655504027706212
0.8574468115853959
0.8135449812972857
0.7085406686709435
0.8006950624558475
0.755554135055975
0.7858730482665284
0.8086875587270715
0.7720271973443843
0.9943175520702962
0.7866474144549899
0.8117098067605604
0.8400838431677624
0.7616976808275411
0.9795902717532056
0.742307469096895
0.5530087774930096
0.8906286347186536
0.8754113695887916
0.8867812976868834
0.7865846042716942
0.7112424445050994
0.9667273700111095
0.8043294435038005
0.9311580822461927
0.9602902298389336
0.8424189103548966
0.874152781842217
0.9383837171691113
0.8742081021183516
0.7758929268717215
0.8864073596833558
0.7774330888716852
0.8132382085230534
0.7507832895966103
0.7218470237421892
0.6591024231739326
0.8896540326918374
0.8725457400137355
0.8287453527737298
0.8004368821462745
0.8589003593035713
2.4167175848004354
1.8613435487457892
0.8299502994155916
0.6977165999794305
0.7496230908375056
2.4671993088335933
0.9777308412764322
0.7553027632777439
0.9392944342054835
1.0034464323098384
0.826324867600436
0.7256744093897307
0.7461301619890862
0.8427554732995421
0.9133587279965284
0.7157930781144196
0.7562699088520587
0.7738637676278395
0.8141714746078409
0.8355662238014173
0.8414025315564495
0.8586679743651747
0.7819363668497802
0.7799475663549871
0.8157131882788299
0.8697049790067943
0.7738506230954334
0.788637416493141
0.7313342596123484
0.9512193635395295
0.7045139009248548
0.8588009298206479
0.8786282821280357
0.8730545174873819
0.828778821209004
0.6990668341187138
0.6727916654774273
1.1110380036362149
0.807952003037485
0.8264484668156594
0.7423396907354614
0.7599376517380801
0.8107540212258412
0.9064452766970711
0.9242993514620261
0.8162145602698246
0.6209427854278089
0.9355504864235513
0.7924880506246161
0.8596675258324732
0.8281354628182804
0.7317457596952284
0.7566469242219781
0.859148692792411
0.7641874822953679
0.8721931882649812
2.0216270769834006
0.7020021022227013
0.7793777072240058
2.6709918335958607
2.1779960882910125
6.11525363371988
1.0392090024101452
0.802507971491304
2.174669232904676
0.6736132168081898
0.5720129679027555
0.7170518240836641
0.8299582044968818
0.7376818749850588
0.7815057263193318
0.8375627204357594
0.7557579912771552
0.7653718919527511
0.8178603078444462
0.8068067139508933
0.8741315466218283
0.7687913820484523
0.7137902458228473
0.8425835983278702
0.9632573692528206
0.9227545287252747
0.730312789585657
0.8344495008478912
0.772630926549535
0.8659938632411984
0.8687443384099804
0.7984198120001879
0.8246909214332878
0.9494733009666424
0.8927599187122368
0.7358996913562562
0.8195778746892174
0.8774039526433063
0.9029068159759503
0.8154018690381386
0.8500886127832468
0.7553962400595069
0.7741577673264708
0.8011518819699515
0.8091230949280851
0.7545304193018615
0.7534037074155057
0.8094706351436328
0.8069903760744376
0.7616251392213611
3.5875034839526867
2.3106599422535172
1.0894686702014573
0.5963020650333964
3.762952549611695
3.0942102179162143
1.0200417492556522
3.4421003541896207
1.2803338087780798
0.9226825739763724
0.8510688207220702
1.0094785914258395
0.9040970170559787
0.8919476084376631
0.7884176732775986
0.8384395022613144
0.7808081431857843
0.8531032476373891
0.8270787519411932
0.7613146568971109
0.8913483821778738
0.6489179704259436
0.8206429583958985
0.8374548904313023
0.7740784856219798
1.1033772719873078
0.7979930151224396
0.9230627508325732
0.9687039554674013
0.7857025126912057
0.7600794532308635
0.693957348659595
0.706874198032328
0.7779712309716366
0.7605869394336219
0.7546900873531573
0.7363522303746337
0.8660841707255302
0.8041221773677767
0.8232163785705755
0.7639537847786334
0.7326202640173513
0.6042290026859173
3.3112578427508983
6.86787371504863
1.6866309793761094
1.9426908238909342
1.0105271752699176
1.1154188221719856
0.6958491524418551
0.9602537403156777
0.7765468531269425
0.9098624305898252
0.7833809370096688
0.593791604439296
1.688011417341352
0.8686928176762935
0.8523359676742642
0.7082961751902059
0.7406654357129796
0.7612237033349106
1.000321373599493
0.91528738606845
0.7284705072836672
0.7919678136010461
0.7852757651567778
0.7653532157246752
0.7619009064793691
0.8708176190994015
0.8355835029175143
0.7847012883210011
0.78499038072118
0.598658773013189
2.931911117618791
7.328935560157269
0.588664575629399
0.7470477527046189
0.7438150784385321
0.7001564875134709
0.7712785357196621
0.9561940345336938
0.8799796239340428
0.8782243127519858
0.671829995402069
0.7709928393194864
0.8197269307377415
0.8641972105479537
0.7554967576799112
0.7914677007706293
0.7852423738114613
1.0093898681913105
0.802937942583517
0.7586061003396506
0.7902913698837649
0.7554858339885351
0.8178395917307008
0.763188873495305
0.8420472869483987
7.690562400423648
0.6333362327411368
0.5880892758782413
0.7338781316491979
0.8868181044236483
0.6506611848645427
0.6130670479258937
0.6371585108417077
0.817330189609736
0.6309446180842881
0.7658679998775181
0.786442530548382
0.8227832717526169
0.7861436039237315
0.8946065530522868
0.8906906969599911
0.6835044256710906
0.9019256435090997
0.85294108938279
0.7256352101585064
0.7697769549486881
0.7338954520374916
9.693070203655468
0.6151000410737132
0.5980330650820534
0.9290490703675555
0.6772698659517689
1.297207737457219
0.8121768935324236
1.0426638811085767
1.1132565972253154
0.9336327306790656
0.826670591937716
0.7381441214980838
0.8834264314314083
0.8886063418186295
0.8619286469682036
0.7839604417165479
0.7813174224003003
0.7609522379544333
0.7204595308349956
0.6447728417937829
0.7902768086805696
0.48744668554739196
0.7825183093722952
0.67693681062449
1.0137706943737474
0.7070568292392551
0.7253010734262783
0.6744952868275362
0.7183215390674683
1.1981352471986237
0.5099481257014308
0.8531526146121703
0.8380390055418485
0.9025764817420936
0.7530583198890194
0.7915832170014255
0.8474486279976232
0.7639082770560109
0.7227948518035952
0.6634223322396554
0.5688455069968604
0.8331068902892735
0.6421876644515426
0.49639613321658105
0.7473361719197624
0.6912135091261332
0.7035090240543928
1.084415931309652
0.579573074447523
0.9055791119894803
0.7345527090915789
0.5791827067782016
0.9382421336336537
0.7600574900469572
0.6648329024970677
0.6078650242707435
0.9256028533653943
1.4558010154605663
1.111437868010203
0.6148712340516954
0.6197888839653347
0.7529532675464822
0.8048217139373371
1.0397036845581906
0.6604578211785627
0.5274928766617358
0.6049745808450431
0.6776762012028548
0.7250932565706507
0.5890868062432588
0.8460109210237089
1.5759262954228672
0.8977725953938354
1.5052162216138842
1.0869279837187584
0.9347425147516891
0.6928418960629569
0.7525616218693951
0.8340469708664354
0.8047493865238958
0.6805927243254114
0.8376744709413226
0.8127438741987716
0.7909561841779625
0.7004700568935941
1.0549917526607213
2.8119731752095007
0.9767931972526973
1.0299707998255487
0.7498797098163338
1.046760589493485
1.1345226172631657
0.8488711882891526
0.7858483711226263
0.7872090829013793
0.6827702884741533
0.8306801244272473
1.270841915159244
1.1519613205578487
0.9611112757459699
0.5853296537313138
0.6571551573002409
0.7307330308850634
0.9507838428551838
1.067412546399182
0.5939287128424613
0.8000221813223455
0.6867370941910335
2.0965140154152784
2.2376937262163703
1.6549007952228187
0.5747907061487901
0.6445547465387004
0.5439557689855379
0.7454873905156272
1.1728729955644697
0.6686887223001772
0.7530878792153668
0.7683265541223905
2.6534552986149267
2.4266516297852743
0.5252242491222417
1.6244285723358067
0.6940885842077799
0.6493043662343726
0.5160178845426849
1.04727406210012
0.6539662393576605
1.0917821143599955
0.673403698821158
0.8341027130192056
0.8849936917486718
2.061507558679013
0.6752202342680015
0.7374571132258774
1.5574092848395602
0.6611878990993907
0.5550103861671031
0.7056187900446164
0.6864035785893774
0.711861525247795
0.6830011744046074
0.6268142253623171
0.9218730163807165
0.6680115846316932
1.4873968044162562
0.7375215946357787
1.0209639973305025
2.6820389411149717
0.7002230132426503
0.695276439550299
0.5115506899172569
0.8387724822325311
0.6253577039217765
0.6728098163145493
1.149060240313289
0.6790926609921049
0.6374209134543057
0.8072809871195603
0.6984578976663576
1.5085158639632439
1.7955003039022217
1.779474180988741
7.09269350376765
0.7164266988402739
0.6581238325552393
0.80978213741832
0.8399063335682843
0.5230364698802974
0.6248951491259106
0.6996006275051263
0.7073406548453998
0.8829914489773848
0.6423923034482673
1.4902442842540797
2.1547587419285863
1.0686976701587907
0.7511932425547767
0.8447606078042281
0.93300640745199
1.0031652105727384
0.8858985801668009
0.6257630223602736
0.6516820023265509
0.8339125977736228
0.781708339179969
3.9677436263348183
1.8607338969374558
1.064385474345579
0.827643584260537
0.6095990505592014
1.2498643061183181
0.5223189005891298
0.82817535836584
0.8619262615059236
0.8501239067220813
8.458660719057322
2.107013033019896
1.2407261374202567
0.9007566516701198
0.6754824064638346
0.6002770342402965
0.9947580471720407
1.0137421406746618
0.845755732738901
0.7351606208009713
0.754032636668913
3.19973040867859
8.963721772956724
0.9979919031615132
0.732698888908013
0.5328193203835621
0.9430021022072654
0.8839987714222598
0.8158915613263629
0.7680875200284769
0.9368024993988501
7.814677363163017
1.6253536632006267
0.6865312840647734
0.7498620120475282
0.5983152367406875
0.8343760274264992
0.8652578777880287
0.7351312323103701
8.253617315168256
2.7661740944963036
0.9728700216154211
0.7480705907193176
0.8242320816628971
0.5311964630692617
0.9672124470016058
0.5325412753792717
0.6756171675429702
0.7806719780524158
7.5575768142338955
2.6423385334708898
0.9762467037635978
0.7428323841459873
0.9403042762350828
0.5237208700069534
0.8794199907277005
0.5676624884971632
0.7517199530755426
0.6749100055131116
0.8872928590384749
3.548629786033186
1.4077284109705046
0.9360543543434001
0.9392366605003283
0.5890765920166583
0.9699841308966205
0.664763605382156
0.6978836670685596
0.6871438398400986
2.1594967479406106
6.69399778733013
0.5930375203708922
0.6253015045676213
1.033636200509134
0.6082088278326176
0.6693421217721555
0.7894174835363081
1.087083867136969
0.6518784038933076
10.538995035058257
0.8040495385377131
3.4533101366749763
2.818562117792642
0.7089967240163609
0.5386243077274893
1.0789383909410175
0.6130001418738095
0.6456904973365557
1.6124439013249405
1.090330254410921
0.6491330216886606
0.7992549643026975
2.10978090502951
1.8182490831941671
0.7015250830043953
0.8226849731617334
1.0235516933269968
0.9186663383941179
2.2852720283579537
0.6989306279494869
0.758559275700649
1.371163921880851
3.0931453532881927
2.8158691891154377
1.8705635385310393
1.3949041324943114
0.7446230169768812
0.8636511493559706
0.9353274084715679
0.6035100438943902
2.1893066047954415
1.6183858879294337
3.056432711441351
1.471036089523929
1.0586025438863762
0.794185721771484
1.1859298544577117
0.6066185848258506
0.6033519177100389
0.6453009280392868
6.262315269354385
1.2915728004796172
1.7762147766587981
0.7425590493059142
0.8284534581576781
0.5568102755042919
0.682176451254742
0.697016153062572
1.776564956576961
1.39325407290283
1.1462814413742715
0.6376900701053503
0.3917075513389432
0.682179574500417
0.7808472202618605
1.5257498412359514
1.6628139182835553
0.614726883163833
0.5216444014443776
0.28043021835035625
0.7479053646578834
0.8804658196677889
1.3567777412619584
1.1198249364701782
0.7622657130960613
0.47052184838838057
0.6348325778651632
1.78540939510894
4.043071604576786
5.568200019083023
2.9590906993537116
2.1348560849449116
0.8971258092677256
6.748537682381209
0.8307703063432004
6.992446038721076
1.1216434618315796
3.7530551743434564
6.046308585062453
0.9366376374979033
5.391603583706699
1.0619309764086684
1.2298862826918966
0.6033973998678248
1.6482319143472681
1.081936578087831
1.7530507468737107
0.9878655678856184
3.0379112449866055
2.692699587173665
1.5723004066799027
2.0042054520374597
2.3602549492697085
1.1439364481500809
1.9040486428389969
1.890115285319751
1.5924075296364757
1.753912738104807
1.4687717004879801
0.894524806324976
1.1921740723282594
1.059589089095027
1.0547175505265571
1.5464562950176297
0.9370419180068289
2.3617732270790457
3.101258637888516
2.261646012899449
1.4426249806468758
2.281229586822136
1.0241012000131473
1.1281386818788146
0.9454386555198809
1.1888095509529086
0.9586061060729723
0.9807896088411628
0.8871126920493873
1.5396542015644326
1.7582841756609886
1.088046036957515
1.3422671001076232
2.3757890979651815
1.1659163998179454
1.0366723276984702
1.1591431106047345
2.5451830708389367
1.136848798197256
1.3358741164797876
1.865844811373717
0.9485811057724265
2.525067317696615
0.9532143769984815
1.898700142080581
1.0358484518234632
2.247044402334157
1.3816711128662655
0.802236279766661
1.558889730421015
2.058105547483276
1.1009707752155846
1.1995741608027273
0.9573373526817505
0.6995183160936899
0.8104891365157649
0.9166398906403274
2.8640852381430095
2.49609477266493
2.2896550110502796
1.0874404670816549
0.6674237230073703
0.69627540718027
3.0201427984470532
0.9690773743070699
0.9358954098683542
0.9161000181003427
1.1622997531567671
1.0670641796801397
0.7801018266511299
0.9736149171133022
0.9142511941921294
4.610851580403727
3.960796288252036
2.8055831120886645
2.716873143090504
2.854586041915616
1.701627139775379
2.233917909582877
3.280348310793772
2.0231569787989128
1.475342802975153
3.0849939833418487
2.174650678914148
1.495509631565973
1.2250908330767576
1.2503381993595613
1.3154419253803642
1.9169902528741014
2.2678539507755446
3.98335318706051
2.9347203091826812
1.9645929204295198
1.523059262248446
1.0416582671080865
0.7964553568092614
1.1024867166784451
1.3587780994232603
2.506233377172034
1.6549881913448343
2.132542427458918
2.163739192681144
1.2083568718172
1.0745831539553008
1.2938672740231234
0.7831306884813439
0.689202865231478
1.1284967957554248
1.2492211573829985
1.4902137745594026
2.345451306086682
1.2825097859492403
1.630663289385641
2.2246242087848036
0.9808061695058474
0.9005066225196131
0.9099260842657313
1.1988774424189463
0.6669187244260322
0.6047684281892329
0.6485312331881594
0.8812433573810123
1.1984710834523855
0.7908246287015062
0.5775638961579866
1.0358566742158397
0.7518923851407031
1.0780690041465164
0.8092484841912907
0.7470348840443698
0.7031544582536804
0.9567286786569277
0.7032268603653535
0.635778541762362
0.6918457986794732
0.6957796529222815
0.8947434339373873
1.0848976182259522
0.47106104689825146
0.7083065786355174
0.931992150773185
0.39339223247490684
0.46844728753839604
1.1529437355772074
0.8059902274485441
0.7195852619949717
0.803900459707123
0.7641196006290877
0.9331568585406926
0.9384386924906432
0.8221819048978508
0.6755866497435057
0.7252831963928003
0.6940334421273257
0.9050043742148918
0.5170809901909167
0.5171555909160855
0.7057203057216421
1.0435869191855114
1.302849272103069
0.7766599264298537
0.847508128443195
1.0332983029864116
0.7477380916910777
0.8697390177023773
0.7397463875684779
0.719796576860333
0.8686908456177338
1.0356456559617047
0.8792997951258325
0.7584400346923375
0.6330778787373169
0.8083154752459305
0.7755865807293398
0.8370793221102864
0.4212120836518225
0.6246636684405212
0.7090255142395132
0.8899175815905531
1.9507963635516183
0.4741192929632542
0.7262419092408824
0.8881939087467411
0.7028505745637904
0.7928290549089397
0.774246880403136
0.7096722525875326
0.8765533868082374
0.6943872146351685
0.9833254715885164
1.1310164483276661
0.7451711578142617
0.9702476501707497
0.7402145960542743
0.7373782362732609
0.6674423955439613
0.2692519312803491
0.35335662354796993
0.6483691765771472
0.6985843232436851
1.0614732381834922
0.4770821528641361
0.7645774995475151
0.4998496780616502
0.5772552914209236
0.9194291337254029
0.8122982417581653
0.6937986294678107
0.7873625735234033
0.8319097245532142
0.7282355468098473
1.0051326088659072
0.7080167624797192
0.8053517735199464
0.9351111522653331
0.7412356567403582
0.7150808646951576
0.8920452473187623
0.9005676036222028
0.7552036275822531
0.806458104550804
0.8282463035585381
1.0009774147274153
0.6657594060993743
0.7160237633055072
0.7730128254359868
0.3533033798500361
0.8863152052684574
0.5525324881314969
0.9734775814921073
0.8942326805498135
0.8884933362611651
0.8273063761760017
0.8453870706700822
0.8933120144287551
0.849436600685362
0.8959681690145481
0.7918301449078081
0.7994852569590926
0.6373883402577061
0.6383214129628677
0.7956982554667372
0.752510465346891
0.713927859824719
0.9094520265132099
0.8188363632145594
0.9187832801705763
0.22216273176034498
1.1326022392121744
0.6333583617338734
0.7576871225092568
0.6829128291416006
0.8365579064161357
0.3380232797100444
1.0022185390401868
0.9904023959766015
0.34931948342250047
0.6951608493021376
0.7532172949959963
0.9979987669709255
0.8632577002582642
0.8451994549883687
0.8006147462087592
0.8298774862384547
0.866768685589713
0.9004916166832236
0.7852027181031029
0.9732029062589855
0.8348021537510896
0.7475437594722044
0.7860441581331382
0.8949120076821744
0.8507945993243101
0.849558193898563
0.8438180238270817
0.32599188010111685
0.6397296044751429
0.915709554455649
0.7214333451601108
1.0922645307874745
0.8043586461133808
0.27103208531809325
0.8353326738842912
0.8332343521879019
0.26074637921157134
0.4269957909323715
0.8131510184875936
0.7511649440375275
0.9409851878657767
0.6773530888649283
0.775664800935488
0.720884312445947
0.7980128996218402
0.8449795424617746
0.7290599405982805
0.8801277515203692
0.9281173164874039
1.1324151152791577
0.7055581347673411
0.7881162067449885
0.7920260562284774
0.9406099036978616
0.7421382546519217
0.9875138538019638
0.9426847584226374
1.2068155940698444
0.9306155430835199
0.8005785162339766
1.0461929523990234
0.7900583453266076
0.7704059556486677
0.7525194475322527
0.19146072322646235
0.5832063491648798
0.7648238288069885
0.6959570758606864
0.839753899347635
0.8398901498838106
0.7792911789524035
0.9132547909942158
0.9387597764309069
0.7987275935312713
0.8606031716712214
0.7730030676112462
0.7578402524333042
0.6424446348505578
0.6499199826436776
1.1192438496285748
0.8002606104812542
0.7903909107152172
0.17342049681229202
0.43386694162511635
1.1184078184820734
0.850728142197889
0.9460215426151658
0.9709570373183416
0.8030406579809855
0.9027924356312733
0.7620263100085306
0.7410812023698476
0.28426425408429495
0.2239326430778032
0.3718779686634763
0.7547544856821476
0.7469820793601755
0.7405406729268625
0.6867777525937745
1.0153749003155175
0.7583144380755553
0.8762882059497671
1.0079768553575776
0.8987299665365943
0.76624073814538
0.7744185921264775
0.8041414252001774
0.9274401390836556
0.25650356387244067
0.1392989785471426
0.6568225926711027
0.8907926446492932
0.7594050038291928
0.9139549295273341
1.068103670847587
0.7509854563328486
0.7632572862113924
0.8209038361497004
0.11782190498622833
0.3059685655259615
0.7707213555191075
0.7606180232209657
0.7813187657326974
0.6712829436598342
0.8181362715202957
0.9063443225737479
0.7794635039322991
0.7908494091914346
0.9121135377891308
0.947330095428214
0.7081884317646946
0.7920470857563158
0.6620358066312731
0.8137523265887817
0.35652440279543485
0.13626423130691315
0.7330067020778576
0.8989944672348666
0.7256861642281701
0.8449361490843947
1.1171564056708638
0.7614458294527066
0.7239113026023001
0.8328613396707397
0.6310653505159262
0.1615799285644432
0.7571850692089329
0.7571882067960161
0.7564755613440022
0.7725871711877031
0.7763272892787999
0.7719402363201664
0.7635565495935288
0.7855385254598058
0.8577191316490764
0.8868747582680674
0.8281584955286401
0.7229057498021634
0.7265410961740613
0.8588940772000603
0.4255741081308505
0.25898077615644444
0.11997501168072872
0.4395136938129975
0.869089013259487
0.7608545977444947
0.6460625528597789
0.6803256292411254
0.980356126170889
0.766673561915668
0.7499335990365574
0.6614495379856256
0.797728951394853
0.8723888837764647
0.17036543972324858
0.7577733334330852
0.750772143886165
0.7534938779089816
0.7624803328342485
0.757447828206056
0.791577505861871
0.7318673167623212
0.810883393949224
0.772206700484106
0.6987370920750784
0.9792910116487208
0.8323706178368933
0.7696733936725758
0.7909399072623675
0.7288856951435996
0.20462183189449837
0.19912210795313987
0.48164419192605085
0.8536938731411937
0.8009097378885288
0.9055738453659972
0.7130812702870979
0.7394894272159449
0.779143413018432
0.7519510383848834
0.8132828586296384
0.7188136156932703
0.513079496550879
0.8114537811613373
1.1597889183530061
0.6008643482998954
0.10606048343061777
0.7560474709169999
0.7628089098213124
0.7519464592874061
0.7395674680838052
0.7990723703603266
0.8791408309039557
0.8121111332726288
0.764338449595661
0.7919062337411834
0.31455427932215024
0.8674582650460153
0.7949425845412542
0.8641473247308749
0.9363695486987014
0.7556556377703374
0.7169097025842158
0.7928360704519596
0.709212260834509
0.7615866805087015
0.7898582122736832
0.41902965623363286
0.8393331732175097
0.5857350011006462
0.48091304610594915
0.12432290239059274
0.7572440696926088
0.7990626795725686
0.7399716869421448
0.7737631542520241
0.8221708397453049
0.7512096082631176
0.7592212883154497
0.7927605826914832
0.5033054763725698
0.3084986120773418
0.871451128589456
0.8907833838530784
0.8288970537012563
0.944409685063615
0.8831810563066983
0.8339872918577598
0.8794738125279888
0.7479260143355864
0.7482700834946193
1.0019442046694589
1.0260070131685664
0.745526290555252
0.6020864872605605
0.7040121241372305
0.21872163291778032
0.18991224450771513
0.7461275100017792
0.6615188698641631
0.8363355854411899
0.8628304368078811
0.7724649310865385
0.7509372111433575
0.7629950017776399
0.773432920213223
0.3651368618927007
0.1678080404902982
0.8411510494201203
0.7643131840245321
0.6878292634559218
0.9136778617871613
0.802213763721127
0.5901702941680307
0.9134533295038294
0.7252027947331888
0.8044741478554546
0.6278762753875222
0.7921449955424612
1.105543643580448
0.4012366095575132
0.920512102661412
0.6926942477631008
0.38282314905642423
0.7486739025974113
0.7978597843131148
0.8688369203478108
0.7185072056183797
0.7327230839693294
0.7379972623847927
0.7448785512794367
0.7594350301876835
0.8324426366529245
0.32843319360505036
0.8430441648292534
0.9435444589192795
0.7517301968163524
0.8739792567600286
0.8902958529199282
0.8820061464293356
0.6623592047382932
0.7792226298672581
0.738020853322179
0.7461213188809421
1.0304365369604678
0.5710393988694664
1.0716267985173609
0.82379942762569
0.5559959183745892
0.5613759086798383
0.6943959356802886
0.9241005657391465
0.153104158446439
0.8261278070847308
0.8119737794815209
0.7341675950768297
0.7293539134862062
0.8125502651159879
0.746413862273553
0.7465757536649804
0.7459786152882423
0.7463902035430593
0.7569601088798261
0.5132293173208228
0.3532851010651695
0.7859795260097403
0.7594525418070559
0.8211604062679009
0.8507324594133308
0.8773221081483075
0.8040424041354818
1.1277996935851913
0.7482363417885725
0.8361186420040969
0.7523954996082758
0.7499621526958666
0.779050091854321
0.5167213724530495
0.9091117093509149
0.9296816829024275
0.6945191848150221
0.8923084228794981
0.6240211613934242
0.3725964274671742
0.2213458101218876
0.1622499496436485
0.8145693752458386
0.8952445965542712
0.7717732581774245
0.7481435690914446
0.7521335914867034
0.7444701615922455
0.7452405256493764
0.7435563412578065
0.7626795495813878
0.7706338016009102
0.7386043170300554
0.7917447194424055
0.8066929501072507
0.8386760262544632
0.765549984844526
0.8130749226700676
0.7675904805313929
0.919153768980121
0.7849728497460998
0.7734767274806211
0.7625068850895244
0.7390903862767267
0.8127873255526953
0.6206145452472065
0.7963144722033371
0.8603967244319719
0.7706468930081415
0.8238566440177486
0.4648625539064426
0.26326860240330935
0.17406901369758598
0.8529182634892606
0.7717566130182401
0.7501259159003615
0.7480201931431374
0.7355570965661857
0.7487001258458237
0.7311875134240075
0.7443154595131667
0.750140478285141
0.8770972179300929
0.37678093254004313
0.16009836316027765
0.7841527378544483
0.8976163373027337
0.7604547383557317
0.7972777735973089
0.7851819509268007
0.5814342239179033
0.8490792232485942
0.7144729684340488
0.7758942503821443
0.7395359556780967
0.9367600145709224
0.7552936234242884
0.7753067044451318
0.8037423610731507
1.2224396429397941
0.8299152811184802
0.8463023542946103
0.7150007054415981
1.0362425621891505
0.41754092776688484
0.5246317287019973
0.11856025290296732
0.8013938457758638
0.7428760947522511
0.7542526157655014
0.8254738730550087
0.7454038970336627
0.7435939666752549
0.7434906666090842
0.7257698495928883
0.7498832538540787
0.7707820322688449
0.7508180359860406
0.7538444833958503
0.6335384433563173
0.2959300548113915
0.8031322976719842
0.9635121310949875
0.8765398281497115
0.7616124596181819
0.8181170216447337
0.7980347538276419
0.6250533521066324
0.790748862780864
0.7860297383036317
0.7349745116184853
0.7635636373570385
0.6798860584981555
0.8235997717495942
0.722553015759978
0.7875937701091726
0.7773564086177551
0.7994178774839497
0.8293250679663834
0.6608158725092665
0.321011673158231
0.8334043135789603
0.745528541730309
0.7906668631889809
0.7585457080577713
0.740551718367163
0.7258270859584305
0.7538292358045747
0.7347890763187089
0.7476823501632035
0.7252854517678999
0.9666057288279275
0.7848375276453157
0.2367078572511042
0.17924448279516234
0.7987761418109908
0.9682910196875866
0.7946525793082196
0.8140203001874706
0.7162353357090244
0.5714178472411169
0.7344175494579347
0.7840669192998894
0.8779848938615866
0.8039659582628828
0.7937223857051253
0.7542504466817416
0.8011333216262838
0.6043439931977952
0.7029570312443171
0.8380462817871228
0.708735652578747
0.40058924490901826
0.18062762298882612
0.10447374915666092
0.1472354870478108
0.9494695440735726
0.7407328445772812
0.7752763475474963
0.9076930410356829
0.7797450424247617
0.7454930766865195
0.7422634732491699
0.7601804106960001
0.7383200716112657
0.9862327901896092
0.9818742934379138
0.8780291106777869
0.5714742558157043
0.24110092093459173
0.1977511265299062
0.9219376970204889
0.7811171692788073
0.798611899991146
0.7525846362892865
0.9104944154915803
0.5229579240537815
0.8894377922739938
0.8216196476321729
0.8185516766548051
0.9563785837012989
0.7770091785827289
0.7726873721276537
0.8287648193956982
0.7166393641048191
0.7037694370522523
0.7338019022084936
0.6398733545513628
0.517651527578168
0.17978355800826434
0.11149857206616656
0.7743628053510663
0.7849071266485029
0.7772704087303108
0.7443520089966528
0.9267263757509082
0.7956785491088201
0.7947455045576145
0.7356792652899314
0.9299042456142823
0.7973211770336832
0.751738135793495
0.8702258732584071
0.7682602045412854
1.1528424898631626
0.996371462800519
0.8818851590397239
0.18041709914526924
0.1150402010823267
0.9212185233676455
0.9448490354053162
0.7503053121726317
0.7128264878314622
0.8135744686738634
0.9284251783011012
0.610996693548676
0.8367033744654503
0.8117052017507904
0.7705478686668144
0.7182392424582233
0.6906770256452438
0.7558313381277106
1.2627087572146598
0.6936594747696743
0.7013482661106021
0.6745651892086507
0.361776202589326
0.17175582995900704
0.12878216846981969
0.8116173055697057
0.8314808287510225
0.7961847027866727
0.7497571550472637
0.8021190442926778
0.7939101983584421
0.8410520232651564
0.7978436624601211
0.7426266918288523
0.7069803855647852
1.0514909382975919
0.8024634202354821
0.5640815926412259
0.14399956869206967
0.11437127213601786
0.8477538925779958
0.7654474373165049
0.6909467894923692
0.721102264624645
0.8722718954397718
0.7091709811211572
0.799743249009175
0.8983130525918381
0.693767116072646
0.6740345962584663
0.8836823050017664
0.9534756728172191
0.860621364308679
0.6848958406537847
0.6659241916818669
0.493319894872893
0.15668934888928446
0.7353543452369945
0.8408768759531655
0.7332346361167879
0.8234688927821892
0.7372115385597836
0.8193835010635113
0.7652344377336786
0.8126243481583166
0.7587624550855527
0.8588786237161511
0.7159562806869224
1.3283874683789259
0.7892605973561335
0.7341801713944432
0.6808989330055241
0.10062467111090695
0.7071545800295231
0.8497465997292947
0.7826240287429175
0.7741409596364798
0.7021391529363297
0.5240820293554677
0.9466078817548458
0.585138237400266
0.7510041194885977
0.702641749963978
0.6997185314016033
0.637400894951772
0.6483817899261148
1.0258848024309544
0.800853156077989
0.6702777737599952
0.6607880439083932
0.6537432695520121
0.3543631707529092
0.13201013854096816
0.7365624562295018
0.7398357515796159
0.7147580463411882
0.6785186282317722
0.7792686633493952
0.8212106206654929
0.7086527951897237
0.8459566102150059
0.7953445225528234
0.6858713733818166
0.8333482211896817
0.7926412781680762
0.7543211351235393
0.46759979653024636
0.06808446243971988
0.8979470964630758
0.9008809886852532
0.8329682212596184
0.6486912421299109
0.5045478607154338
0.701393265311648
0.6463781085107866
0.6971733965325495
0.6920351017909692
0.7350291986089342
0.8210016148749533
0.6769229957660521
0.7601789277713901
0.6726672492049897
0.7640321837085022
0.6808715999569254
0.6909435014010664
0.20097064497123893
0.3732129264305801
0.1600727842225136
0.6878212168118899
0.6998527556185946
0.6994318239512778
0.8118808507074132
0.6967685224383239
0.7854519439675611
0.7405453448093087
0.7280154239196872
0.8349409430002845
0.8811679498452075
0.6940852699772186
0.9099181790139106
0.6787609742544053
0.7602681788698871
0.38789251703306954
0.05943826954440172
1.0131268960023163
0.7864095091315593
0.7107320170672965
0.7763770458628836
0.6889705992477226
0.825181277470683
0.9234993478820422
0.6996237034406051
0.7017107937032008
0.694081234072516
0.6719728361360933
0.8911053089750923
0.6872273543622132
0.6873451304280741
0.7155974231876262
0.8926263498757304
0.6764803556208514
0.6820706292044578
0.19980821778085567
0.5424330223567569
0.21941863876877984
0.6879157230494906
0.8531657097537595
0.781034602098674
0.8216205549448274
0.735318094994764
0.703121540067482
0.7390555942310444
0.8360934544823279
0.8492550783596815
0.8082733769545202
0.4562505275080511
0.8613566150417421
0.8570261138628552
0.06706359856263108
0.8699914260196601
0.8608227673028017
0.8478015501498488
0.6857044132968055
0.6140243198403315
0.844456620644603
0.7115119672942836
0.6857518195853011
0.8323923300727675
0.8898599835348187
0.6891853138223148
0.7268657055500376
0.716547487166398
0.6979913369192723
0.6760099636536527
0.6505897861253075
0.6749796426486852
0.5301954792257486
0.2906113636536565
0.7305888324820924
0.7903255309721658
0.8291830350296694
0.7018335109650218
0.7356940187370689
0.755680486654353
0.7287216237086218
0.8590992378476137
0.792688959038321
0.6999848582334449
0.6818385080662432
0.30573646667724214
1.0932981007140208
0.8299514229396748
0.6924203707298542
0.19555725908930302
0.8607838200119026
0.8050257348798211
0.8364112159466189
0.9539288835249283
0.6731172108095772
0.8480585536232472
0.8822981252004337
0.759734303486472
0.6915689398586302
0.7048820458193442
0.7812791130967116
0.7202115664588934
0.6793615117246331
0.8776306448589835
0.7285411848139784
0.8513886154089992
0.6789031700359022
0.6905525467891923
0.6928718346141055
0.6913899013482611
0.1648544762856709
0.4169315198162624
0.689456919276696
0.8066690723123906
0.7153639717327609
0.8087687832120428
0.7255986338343834
0.8013745340199352
0.7843247575751756
0.7331913097177462
0.7614506468321698
0.7848826617313608
0.807389967414502
0.7386287753829958
0.6821715867698435
0.6520375550250034
0.7770929699922404
0.622074321606689
0.14940688705677607
0.8682562583993578
0.7189874651272542
0.6429452553093484
0.6721502957171065
1.094750352542876
0.7311801829052503
0.771042681434542
0.6891325989553374
0.6971677321900424
0.7854914034880995
0.7152965764085087
0.6871208497921942
0.7998031750626245
0.869365372328726
0.8160834939432092
0.7954748258048384
0.7654059500848597
0.47262576598410894
0.5205338466006696
0.7342310220560747
0.7779610206087952
0.7824727211808276
0.7445150860987458
0.7257596013085593
0.8020893178886819
0.7302860511618885
0.7231904756652064
0.7241617618785633
0.8089591254187818
0.4254496883286468
0.6271690081000715
0.9105667280720294
0.9203094768999994
0.14806217478405231
0.8061169464641125
0.6575134868220018
0.7148042848062949
0.6591611719549383
0.6646245030412046
0.7185994012520732
0.6353194091267623
0.6362272283592068
0.6702312565710911
0.6815309949069535
0.6810711769821991
0.7092948104805605
0.6907095479530158
0.6836945656674887
0.6836017768217605
0.7402704630157182
0.6895801808055623
0.7033344835366552
0.7513989376908248
0.8400806291204533
0.5245824246971212
0.822466207769266
0.7570106025131887
0.7950452694205039
0.7759743744440486
0.7214912774679673
0.7336402998543816
0.8621879271287407
0.7222639565911162
0.7436523037851684
0.7743705264322178
0.7561499769414244
0.6895327281373808
0.8795281015955819
0.6085087416675186
0.09897138315542602
0.6783831503666596
0.9313923831263591
0.695048915412009
0.9304311938834304
1.0172399974511406
0.6658753049991463
0.6381514450873067
0.8266252621094574
0.6650288397034515
0.8920325382588915
0.898393399502084
0.831428367595979
0.6158017748078465
0.685448388593766
0.7146848328310138
0.6743968134661568
0.6686082774297342
0.6817447358898473
0.6821592832120953
0.7596581285951781
0.8505157258878144
0.6975993658328752
0.6141370967587749
0.3530258190825378
0.8599286547348277
0.7390768725050837
0.921141270037922
0.7956576288989771
0.7627725706771119
0.7404197960703385
0.7794642533734474
0.7749999507367143
0.7455202267081855
0.8580224265138068
0.7930758810817123
0.7683958679522579
0.7693193218212273
0.8032221561863842
0.6813905276486119
0.7890642760208141
0.6830260115793814
0.06684823440860899
0.7036121285272121
0.7677071376877643
0.7348907297786839
0.6972587924945585
0.9443841915501366
0.6841773533792497
0.6176016495069032
0.649487071198809
0.7642928898003423
0.6848546496282959
0.7152472347030873
0.9139724319307616
0.6672748076822262
0.6791546559944093
0.6866924888312548
0.683196829150822
0.6753329281273708
0.6941291647528641
0.6738895739201323
0.7413182652164523
0.796175643007699
0.6984187533767291
0.6960228715996652
0.4324930208813144
0.23882402314750106
0.8386689450868892
0.8332955886304217
0.6339652831730519
0.8267400799857272
0.8206976085165864
0.9156763120169201
0.7370238694893299
0.7134757049609347
0.7028512513768623
0.7653081865372241
0.7652603319482003
0.8115739465643825
0.8844665350266165
0.758868358505029
0.7104681581141494
0.6927850527038444
0.6340367709486994
0.7869076529939025
0.20309651544672486
0.729588462038986
0.7730262949097423
0.7908563353187891
0.8379393573645751
0.611540015950361
0.6562928816975625
0.5537392907123277
0.7131190310835016
0.6779151311005632
0.7208442127905516
0.7867917116183822
0.758525500160503
0.6997427479812761
0.8479343550445849
0.6911893739042112
0.6802595178317994
0.7103476489745716
0.793210527297841
0.7347812147522682
0.7259150703280639
0.7050994881049564
0.1842325283868805
0.5092069119781065
0.7408009227250036
0.8978145371404569
0.8129935652214888
0.8546205990131011
0.7862100667740263
0.8115561619426663
0.8012981509741777
0.819022621785941
0.861305096921623
0.9114770014316675
0.9259678863483854
0.7513796412098146
0.8249196389730798
0.6462207382722435
0.716561992232024
0.6963340387619058
0.35801247022805416
0.7568461633758977
0.7897265938658689
0.6319796730148436
0.6868271350734964
0.6131884050471009
0.777029145648461
0.6204481856523433
0.760342375111079
0.6597876893139144
0.7654791329163688
0.6450127706598211
0.8349605713263345
0.8265876668195529
0.7762299278369048
0.9125772249390072
0.6890338189644611
0.681561162447965
0.7303645846553475
0.6998295245323543
0.7667995153233109
0.8394875491335226
0.6977231810119782
0.6976340766193918
0.3540167432153929
0.6142478060366097
0.8552468095551037
0.7987286535445038
0.81321680731614
0.854000088949922
0.7641990331635642
0.5962099005112049
0.8878209025246503
0.7558429226224008
0.9951385579437657
0.7898807527659383
0.792880544495082
0.8123070142337994
0.6582783471645601
0.9736626129145278
0.6862718337427373
0.6407937778820777
0.10645669038379203
0.8259099626772123
0.6926118022500172
0.700696496878616
0.7798329320881586
0.6544711799762911
0.7115535774969617
0.6974195150567
0.6483214122809032
0.8493378924513512
0.750127348516905
0.8176728308095977
0.7428727125507913
0.7841181933893293
0.7330614381088876
0.875309138795339
0.6955156006619388
0.6903764017223508
0.695777697907473
0.7205263317150457
0.691910325211178
0.7049890708213365
0.7983501092947971
0.7010002567359451
0.7023435207582288
0.6441112593383455
0.976889839271226
0.8187992259018754
0.8444400436238235
0.7389989650172429
0.751432061760286
0.8007165509620932
0.6882348895134838
0.8394407713024474
0.7275940129956442
0.8310978137997823
0.9587668315968348
0.8805636877279795
0.8639715182684566
0.8708732197553668
0.6607221228274015
0.6976501152655461
0.743605695431729
0.12139891806894462
0.83660868373502
0.7146851597016645
0.6967353664951071
0.706375036602266
0.7888585293441525
0.658250104228379
0.6992167276412493
0.7266627117459102
0.6871152947030815
0.5755593121903455
0.8449531960283518
0.6842786166898467
0.8213271922269767
0.7040646118378739
0.7113675212683834
0.8493600315062224
0.7089464890896043
0.5987034380369148
0.8098681348297452
0.7385203766785456
0.7659024602397114
0.8246307869327757
0.5944404847693453
0.8420137932353792
0.7373517182212506
0.2048316934538915
0.17830643939632834
0.772554140145574
0.8558545973470699
0.665259212529488
0.871978521724067
0.8046089745397275
0.802148415603055
0.8243861934435409
0.7731059820944635
0.9653639676072271
0.7626120765557634
0.8854351051270485
0.8906849616061026
0.8304099222030809
0.905059941811371
0.6400061369985515
0.727143633779841
0.6937212288732792
0.4718174364906468
0.12261868553129653
0.7925081240521537
0.7206875314551117
0.7383924328194529
0.7277350543916865
0.7919512712071102
0.6743502902072552
0.5799600775271058
0.695366805361285
0.6689522969162413
0.7636830061935928
0.7199982674647182
0.8136077428534523
0.7167989205109705
0.6543650393317058
0.7587218794002383
0.9560917857405761
1.1424514238100107
0.7282165785610747
0.7110148015641738
0.798811050378091
0.7442000517996556
0.6221034884387815
0.7238044162450549
0.8079937917034635
0.29483284695935663
0.15810958232526287
0.5298189579882095
0.9876010026698381
0.6989087101972641
0.8451941478444839
0.8853155468083708
0.7728024530011968
0.8609141694495542
0.785779817532779
0.8905694634554456
0.7970113645106721
0.8499711108942637
0.916024642902018
0.8961467976647408
0.8254975742051901
0.7815733188511175
0.6753132288202214
0.7016417555426194
0.5177015484767107
0.24236649748864317
0.7745971050091566
0.7134225803403005
0.7472000125819713
0.7581472961993849
0.7210536569927315
0.7098209985325649
0.7464511980623841
0.6365517216488754
0.70031985575905
0.7291082865267342
0.6895821603141052
0.665804045220972
0.8850400586055208
0.7444052529289702
0.6971352495213899
0.8019395737044195
0.9693139847654025
1.0117330632776669
0.6905272282517864
1.3649549048972571
0.6907300371567836
0.6829185097157092
0.6611168316634428
0.7148367429563948
0.7260679110123889
0.7165947414742037
0.732176184047935
0.6826452916025947
0.21454790895595507
0.6279025179193477
0.13695079252383732
0.842850281958547
0.6357918696903957
0.7983813833252195
0.8846541554552069
0.9376269204465013
0.8058051182573983
0.8913111805056457
0.9195463457756664
0.8350997724057547
0.8821396613223622
0.9529234066845247
0.7325296294340073
0.6797276695503022
0.8007987172192943
0.7210377735925704
0.3012550581574692
0.18285186861453154
0.6726054068903863
0.7075109723018121
0.7292874971458987
0.7569535710003715
0.7581404595441104
0.7051059079775331
0.8600429949568934
0.7441070692348332
0.6911200778433998
0.6843491047954714
0.8207400793948897
0.721282406208705
0.6713360608247435
0.7369415492431196
0.8866873791960381
0.8512955525203411
0.8688543696919068
0.7441308297602777
0.8115651581259786
0.799372815752556
0.7528178560904664
0.7531065158883007
0.9234328324896602
0.6854696626900348
0.8305465129179277
0.5610235932183018
0.7453316831794133
0.8127159725673099
0.7422052114971489
0.8952786527392752
1.0955572789622054
0.6769198967996874
0.6116294737754521
1.213921503489816
0.7150282554106814
0.6426936662065824
0.8853077802121315
0.8890398790404781
0.89081507965237
0.8436335215489368
0.8916883174221899
0.8727065638535645
1.003721418526412
0.7696133878439205
0.8688258206214613
0.8554273554188507
0.6607323195527744
0.6972091557832912
0.8032925111739091
0.7255698099342872
0.415878801469031
0.2637715041940259
0.7674877882813417
0.743069450021992
0.6825283974900066
0.7172708748666506
0.7444907004422019
0.7539322952144581
0.7722401223108837
0.7213216157586526
0.7013467857481979
0.7724172432572726
0.6472123627460973
0.8924755693799004
0.8610009777977394
0.9062232006059253
0.6684869295206561
0.6952667168619844
0.9230446192622802
0.7520352451711166
0.8275784283361189
0.7602867131122498
0.8767928957881254
0.8465655087036477
0.7892991729682891
0.7762211932377191
0.8218227532126668
0.6857403969230592
0.6320293033631573
0.6282704496023763
0.6948993342821131
0.7805966067778574
0.8683472706944378
0.8507983698005385
0.5841022395701959
0.5304352708341088
0.8933479759916165
0.6619782007331465
0.6500542872483885
0.893858079285462
0.8906582511607265
0.8852088817603111
0.8914114755005524
0.8943787792304461
0.9658967130779051
0.8948980739640633
0.914514054410863
0.8859518961147425
0.8088680155953513
0.78974496115112
0.7099596422358263
0.6373273991963089
0.8417334396662663
0.3370385949301057
0.2563329950804308
0.8236973650588847
0.7264580400231633
0.7296355004176838
0.717082865519123
0.7421817614023789
0.7392390798868521
0.719310653244865
0.7750549583893844
0.7624405063771432
0.7210101717959664
0.850171589670193
0.7642895567210075
0.5859268839655817
0.8596810963829792
0.6479511663808455
0.7540480612551737
0.8241917062598756
0.7301649102507076
0.7771756702610807
0.8246233256964034
0.7456142162835737
0.8678250197186473
0.8646985077971762
0.796819836080147
0.8515400815968868
0.8806552822761767
0.6856107443835837
0.8621750655339661
0.6847455422202978
0.7657898797893812
0.7532414822056216
0.7708780312318193
0.8295735568612025
0.8849665905458404
0.519412433883267
0.7313770161234804
0.9399913691344461
0.6722223207471908
0.8947223566574406
0.8888312049543532
0.8897702424962296
0.8701524996504354
0.8850837279251673
0.9514072168260772
0.9418096151538011
0.886196431011434
0.6860670821498522
0.7199248344887844
0.7704675639442882
0.23761097751653665
0.5881384922100248
0.18685754545612432
0.8581509290813543
0.7323121181569426
0.7656022027311685
0.7155056010768788
0.7353718102032918
0.7784170167860239
0.8172452040833792
0.8476928914190069
0.7173912099302197
0.8229193271399614
0.7980897943763998
0.8269587475749658
0.6756766885308557
0.7116835703710203
0.7435663633725325
0.829139622313733
0.6596129563937632
0.7898108395838722
0.7550643022674575
0.8126912854529852
0.81899359067323
0.8893525092064825
0.7209873017723202
0.6652636303671554
0.7113388739539573
0.7329482404654069
0.7285688433576533
0.9730844693577443
0.8596932115193228
0.8808665977648853
0.8876426970613862
0.19036260498580798
0.40908368868943595
0.6232893902009113
0.7101514483461778
0.6954564689499754
0.8935399219891718
0.8926471639039961
0.8903347813597858
0.8737161404160925
0.8893543256524093
0.8054981586290989
1.0682770586054493
0.8847579583070304
0.6981796411235717
0.7165963983360444
0.7143238416799619
0.7504497611239487
0.42003435312238635
0.843693294975129
0.15597037648640738
0.7161583981302803
0.7615587284122529
0.7273372116958239
0.7402773419479338
0.9032025985379813
0.8055010019029636
0.750583206833434
0.7803053094478424
0.8187258363158613
0.8729407977948801
0.6790091554391248
0.7704337813703632
0.7135195496765623
0.7626013646354483
0.7421231132478328
0.7556883192385662
0.8031369123048209
0.7758570311954649
0.6621740127493504
0.6655155389623787
0.6935993219275873
0.7706520502982332
0.7249406104286037
0.8510211064170988
0.886591976728669
0.8919866185543085
0.8928679271866184
0.2272100562441825
0.4013162670716957
0.6732083877561214
0.8165383108958646
0.7425659339717234
0.8918357950198685
0.8837669471164077
0.8916139944230181
0.8923009937602454
0.8340209907073721
0.8754897214698226
0.8668554865963867
0.6877241178838842
0.7248943391856616
0.7008101607160202
0.701000720282562
0.6792404423622203
0.24101593401982618
0.6435854767209372
0.18670493338976915
0.7360636388429209
0.6668522403289826
0.6598219856689942
0.7667231473229704
0.8108918931826914
0.8515629974075926
0.8460012165533755
0.7599418319152179
0.7317675270903081
0.7294636498432455
0.7317655595027561
0.7683440584052236
0.6158489231132516
0.8271361063493954
0.8105491319843783
0.7628791634627319
0.893868319394965
0.7554975302042514
0.6878711603638118
0.7900320999193006
0.661937230186315
0.6692899364917663
0.6644271918928847
0.8049992132505789
0.7408756073498659
0.7585554630889
0.8325749902713768
0.8097707107889667
0.8667821567214239
0.8917676607935063
0.8903101999318039
0.2640834581166421
0.5430278910403853
0.5561228526492693
0.7187812704415726
0.8894145292908368
0.8875356210052532
0.8897268027968922
0.9185470898033972
0.8473939393053929
0.80429668887945
0.7636322723926018
0.7149200996694327
0.7464783510682635
0.8810422141606986
0.6707710154115619
0.2040113759826575
0.6885424920516237
0.11627506980660772
0.7167769545546014
0.9027466409248543
0.6876242760726003
0.7771121147307677
0.8351004268261261
0.8172073836225617
0.8479579162956263
0.7620463418035724
0.7721366889855912
0.7769178718528312
0.5959374979271259
0.696601965210488
0.8791385533377736
0.8315555970656989
0.7689801265835118
0.7296442119686636
0.8232303180347597
0.7654359614780988
0.7337739651791455
0.7435221345089069
0.6543898709712208
0.6626393389010968
0.6509148699130749
0.681564980697738
0.748983215227357
0.7397510532618712
0.8521947990788893
0.8279037605308142
0.8526786363530661
0.8154100861181852
0.8849350006605128
0.894165505384876
0.8880282492401541
0.3721589695753379
0.38790430073862653
0.7943183943665334
0.8893080936814833
0.8882329364577579
0.9024096441554876
0.8877541174751896
0.8340549649406906
0.8721256134008458
0.9159740142920817
0.8658843401720653
0.7998637183501186
0.7680379223860809
0.7853033730686924
0.9541418313442096
0.7545075160938719
0.44074547151332666
0.15310412929600584
0.7552767672696097
0.7489259713799828
0.7405932523618055
0.9285921935810184
0.8071268609110743
0.9338095800089643
0.7980517831310947
0.7974611506286009
0.8429778391823806
0.7954757398021557
0.7631289950356517
0.7960556931863452
0.605918618039643
0.7641891588418501
0.8455355552959636
0.7258799684512526
0.9102808609136317
0.5757637938238577
0.9582863274377577
0.7553662592164456
0.703943351067029
0.663966489931652
0.664965979165796
0.6616698893496799
0.6547802803677626
0.668263159339398
0.7398399464893403
0.7126750926796828
0.7951955989851208
0.8544915951726253
0.8272447396834913
0.868264261106264
0.8617171927308175
0.8902664011087096
0.8518515715192445
0.8715305241971929
0.4136072825077374
0.6738449367526939
0.17129268063522768
0.8886237818189161
0.8904016090904954
0.8556742789401578
0.8813947675740103
0.8235648979106124
0.9020726111155642
0.9151784367110918
0.6993976336638563
0.7714892277094916
0.6967654734377362
0.6813897131651941
0.407236167942672
0.11080111055365335
0.10235208021731017
0.7463544649756219
0.726188984451848
0.7355724611054673
0.8779015914485423
0.8889056700667433
0.7449944146953799
0.849960757548143
0.7890491819861682
0.7954455484648735
0.7488864617157837
0.9216897282290422
0.9230604471890917
0.9643703140025233
0.8502804659808926
0.8029599924337645
0.7148483881530745
0.6635490117336807
0.6624261105222331
0.6657418408432431
0.6869249254435803
0.8671165691227121
0.7875272960142017
0.887289903172201
0.8074331579647367
0.8571680879849485
0.8823587686187668
0.8689948749930326
0.41550241485571227
0.8563466140037417
0.1056740330838041
0.8864397160700889
0.8014119439022145
0.8913571233124199
1.0662304923881891
0.8732508492515654
0.8128671980932438
0.8848160801496399
0.8683906696137544
0.8965316195745568
0.788234408796316
0.7699737924135658
0.7701808999695097
0.7430927598447661
0.28453636853839864
0.7478319227632981
0.7539961716086865
0.7252082588068672
0.7315720457493526
0.7817569681562685
0.8959682379163779
0.7592605183529273
0.7492580068860836
0.8803923308175833
0.8187444378208966
0.7596481378834697
1.0131666939195874
0.8342466650363559
0.7276925540682166
0.6617587671903887
0.6580576477585681
0.6641727533397083
0.7595602003841047
0.827048540440384
0.792095052744185
0.7702301325340086
0.8588025905535394
0.8610221835150486
0.8541446258331232
0.8741810747006608
0.8580760902046928
0.8579785216970455
0.6837536694073781
0.7753931447413064
0.9314230049413683
0.9151204052488034
0.861084433831348
0.9229663288553132
0.8468268315852827
0.8748206603357842
0.8449432390605661
0.8691738211262147
0.7768418063517856
0.7793777560254198
0.7406710666399782
0.505775401930436
0.8318162719834366
0.7463713847659081
0.7418725833384202
0.7512414615607148
0.7256553125808021
0.878807714064268
0.8111118303383574
0.7614759846612064
0.9215918691517022
0.7591564960278129
0.8174816131636532
0.8344299825826047
0.7083245543252666
0.7985808007600222
0.687803175844987
0.662813183994089
0.7489128692397972
0.667993423000303
0.8344086083897893
0.8775937210411332
0.8229679088594198
0.773186100565296
0.8433032156337621
0.8554499689534768
0.8650695797603203
0.8531586141949936
0.8509269049230939
0.8686142105249808
0.8660234815823321
0.8549647375500964
0.5716755987342724
0.1375677500151123
0.10252570647770054
0.8580964281154242
0.8002576129336599
0.8529700654111536
0.8559844890657622
0.8591580322772048
0.8770065272955355
0.7921910506123772
0.8630440883177667
0.8273140353168825
0.7586417645988344
0.7616594465041616
0.735837972018324
0.7516460603047324
0.7955898765849291
0.8319096654040887
0.730759324135009
0.9992088280562054
0.8782168221739217
0.8055574318409662
0.7245270905950236
1.0986861103603216
0.7946373065958916
0.7028896296385787
0.700020840111222
0.7036434833195558
0.7035826073667883
0.7050771128271353
0.8204671281087307
0.7420285058946475
0.7348606981559621
0.8008325311556418
0.7681526916453935
0.8611905990322061
0.8538712987869882
0.8707857891023918
0.8612446657797619
0.8572262969979063
0.8561292097705725
0.8602122497891648
0.8533726267008084
0.7686162172681755
0.1345934601393382
0.8889743587882096
0.8684529373727109
0.872359077950504
0.8674283850812737
0.8613462272545057
0.8676005413182329
0.7178872777867314
0.7926140723052197
0.7879595365577329
0.7615197564134135
0.786752567966419
0.7683776395153682
0.8188079860159144
0.7792345339282597
1.0541865995481394
1.221908936289947
0.7692319093602757
0.7123484604673718
0.8309081234506214
0.8075080266352267
0.7653350018882988
0.8635621163538748
0.8073484354878102
0.82137948915258
0.8636475816585172
0.8369787419928996
0.8410329777832871
0.859635173268531
0.8344722096719555
0.8691974650469633
0.8545421515893539
0.8413607140456312
0.8515082337685292
0.8428002123171432
0.3698400251039482
0.12544021875465222
0.8608550679951058
0.8604597232822738
0.8652931872971225
0.8634681809866098
0.8157439903007423
0.7312492545058324
0.897933473808626
0.8584720665211436
0.7566573767387526
0.6650719492567774
0.7550220274928594
0.8127302762758835
0.7427863290634819
0.8313946820338902
0.7926256993957873
0.6987239398533271
0.47409366244091783
0.6795178078622733
0.8531995115267896
0.8638136719590558
0.7921284248671382
1.1395690060556045
0.7916061261282831
0.8663244068815927
0.8569394816917545
0.8608425216819299
0.857445468341533
0.8626743898127233
0.8549714300319404
0.8582807613770768
0.21791319819615787
0.851076025471252
0.8585780022482649
0.8616441131742233
0.7811582392901149
0.7845109670875854
0.7849753936954835
0.7710554875894794
0.7745848919673445
0.7756967237004283
1.093235983592314
0.7844604732638489
0.7563350394608264
0.7952475698865901
0.6226996291079582
0.22422772191512289
0.3955575086014749
0.9026209800857377
0.8804784478322322
0.8923059421949396
0.8443439395686206
0.9298910351379821
0.9361424320401848
0.7443840209006176
0.8402631669984767
0.8551883317923092
0.8426216323761914
0.8595364948538368
0.8600382124169861
0.8556475139827495
0.8603329693273197
0.8599571987378297
0.8610787958884374
0.34670643432423953
0.8588415157970926
0.8599512161744108
0.8647531095723826
0.7290235041124606
0.8026801910315468
0.8460965263889348
0.7700055247029682
0.7600998011077158
0.7654048723967187
0.8601060187427777
0.8699887334831384
0.8056305937977197
0.7205759403958979
0.8943880637376237
0.49521693239037506
0.8693855779674663
0.8927974480566395
0.8958159419550374
0.8935783506721474
0.9043601115062543
0.8716195682710277
0.8954328051347875
0.8633470894992924
0.8564566408674321
0.8544353643624826
0.8762614043776736
0.8529910132415423
0.8435988432747664
0.8644835015234396
0.859494406524265
0.86115510718744
0.8599487875037882
0.5182726650539625
0.85431251492307
0.8560073600264375
0.8601195536726488
0.8123870726603337
0.9581316425377647
0.7550310352800337
0.8951670378766656
0.7699951120784023
0.7833605936077357
0.79560264463875
0.7273523128123902
0.8885478578347897
0.7014145738108541
1.1611803471626956
0.5494702484944441
0.8916307043942217
0.8904627016753598
0.8901099420770604
0.8892350489845904
0.8870788601131584
0.8298581114332823
0.9079407616950393
0.8457459718566127
0.8612449308918085
0.8417646716860743
0.8648873689908326
0.8387183236143833
0.8527405317459897
0.8552822551110294
0.8541016573903606
0.8630723447550454
0.8546904702231228
0.8553338183799595
0.2555027316972013
0.8578507325351971
0.8585714286954979
0.8542916900910275
0.8732379609088029
0.8652015656226654
0.8265893241763518
0.7953875140932044
0.7965868041968925
0.7828791085190744
0.8051379211705881
0.7908022561781798
0.8469804784362656
0.8178556011126276
0.8900715887972087
1.3403535874452734
0.6384749058863506
0.8913941740429409
0.8917860384513493
0.8933917305163225
0.8937433634561146
0.8907054732141018
0.8516230993466917
0.8646448643196337
0.8633558351499308
0.8517536032956394
0.830146284846625
0.885052824873706
0.8623842358645225
0.8346582231082096
0.8455154545675959
0.8410895670007968
0.8794521041887231
0.8369379903589517
0.8571088252317627
0.8597939023558647
0.18003986228322405
0.1303505429558812
0.8548410494670213
0.8514938472309708
0.8577169127638924
0.8104539233899339
0.9036311287712803
0.8003410245119189
0.8534399926367217
0.8285728451456248
0.7480252898010256
0.7878153533152887
0.7720806966786531
0.7943239957346592
0.6807295802819437
1.0631561162061525
1.2540494444257204
0.8111320291087218
0.8569546716416383
0.7662057432374437
0.8575542672789693
0.8488766855638552
0.8790343086382619
0.8904438867412822
0.8713002270584619
0.9616033521122557
0.8624866211341136
0.8441529818642738
0.8722352916979902
0.8442223635007209
0.8579578129684201
0.8484786214655531
0.8479512497210838
0.8502967775442326
0.8633283240275368
0.8543783101794081
0.8705575383666729
0.8398691406210281
0.8662526087435003
0.8509503592351129
0.13913171683355285
0.4291315236864616
0.8577191837270671
0.8571368733011168
0.8651351628752492
0.7899377586281988
0.8472909937054337
0.8260696221420023
0.8352548662924549
0.8458510331710896
0.83503714550978
0.6306060265566116
0.6264362194686178
2.3627814213789655
1.0642858112212512
0.7250881397585462
0.8110199898194682
0.7298508468255638
0.7866371951958125
0.8809741588619334
0.8884996927358657
0.8337921921077874
0.8647797935424753
0.8604505741270384
0.8549089832279979
0.8487422827194601
0.8605791226078755
0.857175618356992
0.8763362640558011
0.8156808754410967
0.8693786643172151
0.8628228955737894
0.8559914451270322
0.8430937879016078
0.8557558967377206
0.23015984164191197
0.6881224879131206
0.8090001266532165
0.859047067459301
0.858138873114255
0.860155599338378
0.7996863656517431
0.8568030544945332
0.9654657897866565
0.9221616001542348
0.7060145171338048
0.8256066913571796
0.821827179797365
0.767800285650801
1.2910375717030436
1.5274514281638667
0.9749923361860026
0.6862243386520844
0.6363890419282902
0.6690136325445981
1.4705557270186558
0.7637210536995648
0.6977263317689538
0.8722054697811993
0.8894067191376794
0.9664964995453734
0.8650927157150232
0.8891310152756585
0.8698480936596017
0.8744743337866886
0.8523102149141762
0.8493195663722986
0.8574570078651343
0.861396369462371
0.8424078779667131
0.822801051878618
0.8548120886644404
0.8804791302543599
0.854998024064267
0.858947182334605
0.12828225476694294
0.7413448923561892
0.8580427262428055
0.860049286172273
0.8350848294330128
0.8789928711912903
0.8661888195626832
0.8126916770801557
0.8918491658609002
0.8400412799158838
0.8317877424076113
1.0621189442749879
0.6430094790564558
2.04972993885114
0.4677867737662518
0.7502654722496167
0.6825218280430816
3.1440537175511336
0.9795641910066001
0.7363168257411055
0.8432975415368097
0.8498488712874359
0.8581446954146229
0.8420275693431521
0.804285943264723
0.8665820804651555
0.8760642927606971
0.8618916272000726
0.8543187362538379
0.8616428521393473
0.854916532916128
0.8675799746747344
0.8613466816106696
0.8506546206119997
0.8523807391509783
0.8700666454687986
0.7206258699458017
1.2352477060211076
0.8547493008171941
0.8563659178472821
0.8667090269365372
0.8871619164123812
0.8985743538608262
0.8281690580933604
0.8250415214396717
0.8028165585355866
0.7693904411899953
0.7057574650025071
0.5067565974562711
0.9940944960932299
0.7121254511662343
0.9665507852694186
2.063862018624529
1.3052361462243265
1.0857407170785391
0.6883343841369182
0.8093685148686048
0.6794293584901566
0.8262320150155062
0.8617748824832504
0.912521131635783
0.856817106449007
0.8562212926965554
0.8248243070920389
0.8514948125597436
0.8595360811880282
0.8556871478794453
0.8712124849330881
0.8469906566568981
0.8585261775402023
0.8142525949769066
0.8537900072353699
1.0707225169084453
1.2755563834539339
0.9933813560478325
1.151164991606679
0.2826692631042463
0.8543599233190531
0.8963294267476986
0.8933845006275848
0.9028166206864471
0.8818020764452998
0.8062530296856021
0.8915308738930159
0.8484291166180185
0.8011390540779925
0.7892225248499745
0.9607031205073815
0.7548885708573297
0.7173677774278004
0.6352006031261013
0.6713762263933326
0.8279608921672107
1.1599025839453816
0.7091496934708129
0.8137969264674896
0.7289211095202363
0.8595854391441926
0.8742790136362119
0.8677059276081583
0.8738947022870303
0.8572475877829376
0.8868861252562272
0.8579993323395513
0.8719188373523773
0.862073995955439
0.8753942131422797
0.8696756575130611
0.825699724911391
0.8435760291322183
0.6378900273545025
0.970837292997803
0.4816403799101793
0.8503758472453993
0.8127447008414473
0.847491233902323
0.8611742232915278
0.29936897149075853
0.8554675381636806
0.9414229385435502
0.8819655845556729
0.8881736780476827
0.8869507434554721
0.8578602959406476
0.9129318129194994
0.8777454821938244
0.8153697580975235
0.9770662083123519
1.463668187240056
1.0783660581139451
0.4845010639711076
0.8062716150783564
0.8544985335874309
0.926050117053858
1.6301812900573405
0.7082125461285214
0.9624226995254426
0.8722804128620758
0.8328354615686573
0.8296877334383905
0.874904041620605
0.8547492417158857
0.8505225603271377
0.8328607958304072
0.8715545271956454
0.8502570299539491
0.8285937642087009
0.8810354555533866
0.8891719179712885
0.8669218342112321
0.8657608641892446
0.6734216164653362
0.6315515076432523
0.7611491866663429
0.6396795163499713
0.7259823259983209
0.834022635355652
0.8099303945310198
0.7934729898537677
0.5950311233741677
0.8756838842463455
0.5724336412555993
0.8833968444268874
0.8914526592923969
0.8674515249538479
0.8859293316346845
0.8840620585765921
0.9192948968324097
0.8777299341056918
0.7999338077782129
0.7085204288314572
1.1057640608510966
0.8128515890236693
0.8358795220769567
0.7305505933523789
1.0249569365751703
0.8351788018921387
0.8396831539091656
1.1892873867101623
0.7074277458653613
0.8134772201567605
0.7186063185150185
0.9324362776446273
0.8460528448272217
0.839385059015458
0.7316557491241492
0.8570039100126858
0.8239426121393587
0.859620481233466
0.8756962500424046
0.8706455015596863
0.8672381808231462
0.8761697858673052
0.3530597301737032
0.7786094636041448
0.5151318533189922
0.6956908037034412
0.7915704400139636
0.8141072413020454
0.8426384269368781
1.0376637241141893
0.8501462213739779
0.8196104994391161
0.7852905409583913
0.7297442585147847
0.30175641140501414
0.6083158316101377
0.836614270552755
0.8906318617785897
0.9230452299449728
0.8718747971480523
0.8956062706909182
0.9261285925034176
0.8858660144029995
0.8201073451589221
0.6974739766916556
0.7630589160321877
0.923795257676982
0.6378584354668821
0.7783974385777322
0.7189962314381226
0.7641536717497233
0.7536615821666184
0.8485786384078917
0.9966531431814522
0.5321514393809502
0.8011032128803691
0.8447204435498515
0.7662565614515569
1.0932214134533962
0.8194538697307698
0.793260715657301
0.8420848162101616
0.893587094927196
0.8520155962581352
0.8671919527181877
0.8980460177933706
0.8578121252401292
0.8732925166382266
0.8564719098684022
0.5259380853986533
0.7677027255673077
0.8788432684213929
0.8399831869989701
0.9860639967662115
0.8310276349459675
0.8617802038687925
0.7978827777341628
0.8294146473566514
0.826309720093491
0.7926805250319919
0.925936044697827
0.13100443563584002
0.5432823861256141
0.8893483205596092
0.8871713711076228
0.8839858759379918
0.846643456126042
0.8926061004210865
0.8885926743323548
0.8787374138992137
0.8820262830742297
0.8032320094166508
0.858707137527147
0.7160310509801885
0.9569922241539011
0.854015165953578
0.8748632289450716
0.8138862394251701
0.8382783309041233
0.8157067937060879
0.8596063377019203
0.8343935759410169
0.8990073224213393
0.7560762649156773
0.8471385063265237
0.8860182557067598
0.8272199420879055
0.7898302757280435
0.9179510464989818
0.8533605674899182
0.893261980032076
0.8835188348249395
0.8858075631399325
0.9355086509267774
0.8630734043310793
0.8570253979532021
0.9391655269995453
1.584987996317884
0.6068412031405698
0.8669383573525097
0.7814590638453546
0.7775517190069478
0.8491972127701409
0.8492485249642879
0.8567383808725673
0.8058076629202867
0.8732325499908129
0.7945139021273898
0.8080227852243702
0.3078723336383795
0.33511766968124834
0.896616383975218
0.875418637466674
0.9013600698167045
0.9003223499884183
0.9082687736708265
0.8745944728342608
0.9253049598474391
0.8845270081665378
0.8940915582566337
0.7742138476264725
0.7895168537458861
0.7772750243276966
0.8802050275129673
0.8895320456777802
0.8806826840946655
0.8845442872297805
0.8702603304634363
0.8632428891610667
0.8841935978373742
0.8531380843691804
0.9063070447255807
0.8826407275240814
1.1984922991411973
0.7652683336657653
0.8936869267823978
0.8883818477994783
0.8734601847321567
0.8412754690161958
0.8606422799377516
0.8924582085120701
0.8572885769268315
0.9053045230825736
1.086988344003427
0.7003241074423482
0.8579462586396598
0.8831285322819382
0.8851753704683566
0.8354787128667173
0.8224716927091203
0.8996359693314533
0.8321964107745268
0.8294809874189927
0.8221280281276718
0.7886101935888433
0.955716511005535
0.3952725490104924
0.4230514178405984
0.8852177988444657
0.8920272721182333
0.865831632990197
0.8912377630234051
0.9245032517354872
0.7989926565285005
0.8913638264147946
0.9393539273894523
0.733488415665149
0.8589874898063062
0.8342862361173907
0.901178048672832
0.8400485787918898
0.8892842318540857
0.8778386645906546
0.8724787863586002
0.8772107578774306
0.8973664132574726
0.8636008480411042
0.8687453189150202
0.842190141533665
0.9038331068651646
1.021350691678249
0.8720490333419817
1.0523913596839771
0.8811259573153776
0.8925022316994705
0.8958854135751539
0.8922678403021717
0.9142011981382849
0.8874100105813891
0.8886850442609988
0.6039721694834748
0.8719986722863236
0.8211811217447151
0.8880610669830185
0.806303401533602
0.9324625025338811
0.8492073665965335
0.816249197456019
0.8424621114312791
0.8079265420911601
0.7767959178332006
0.7391710321591931
0.539307184544353
0.39788155631304506
0.3758321301609511
0.9017682284869293
0.8808423509739819
0.9096977047819196
0.9111448906419596
0.9054149471210701
0.8756921964899285
0.7908601327026452
0.9637703737711091
0.8799394133688027
0.8897298173563187
0.8422780502233427
0.8518836150143946
0.881756203344562
0.8997075826279141
0.8589409646678364
0.9896599935776539
0.8705014254946849
0.9061506701312141
0.876930516076348
0.8769746729546731
0.8846703472852128
0.8193878991323099
0.8802515366012866
0.8238699614607873
0.8752798871918035
0.8405772494191416
0.8325702666176537
0.8521158899344725
0.8318073350751481
0.9057923209225593
0.8502448399274902
0.8879263376137796
0.8731363938459834
0.7513512863682175
0.8670134229390323
0.8611405863130164
0.8220614772536331
0.8181199420826367
0.819976722889341
0.8185342405694762
0.7913284941875861
0.8394497497037807
0.6583137235793599
0.681470383352543
0.37715850952495816
0.8831349018450915
0.9089141051959551
0.9163079483281138
0.8717818035843051
0.9100578579454696
0.823003774234925
0.8084050510513034
0.8428469277005712
0.8930009705922847
0.8903473732751279
0.8954649642167732
1.2490076033434936
1.2218053415227101
1.0599572407343252
0.8808642243380573
0.8928113850612658
1.1467789322056547
0.6481517134830611
0.8717849746886558
0.8916926303480307
0.8901614401603929
0.8762179276383965
0.9123435651928372
0.8116963339487212
0.9043437928831923
0.8902218249155077
0.8213105715130858
0.7083880721297132
0.8376570653448931
0.7110732771164509
0.950025570235215
0.8783446308296012
0.825281205612605
0.5238637854221495
0.7156413407090119
0.868329189270859
0.8187891256935655
0.859362253457173
0.7628758074191788
0.9782789772995503
0.7581482463882866
0.8001180317301315
0.9632088920050323
0.6872578232421175
0.8505107280949359
0.2761527376026694
0.888179051982156
0.8979044274064728
0.9020869042664882
0.8124555112197741
0.9120653263585405
0.8349565546102111
0.8821223216572693
1.2940441232359812
0.9360244888941884
0.8730646081178972
1.0937969043804445
1.2868435929465005
0.9057967918434724
0.8608735521743744
0.8659201930426622
0.7348566396445068
0.8753884281242947
0.8769647423607052
0.8850796360240514
0.8837744405417338
0.8229834647678131
0.9606664271956149
0.8743778923336744
0.848765601999132
1.000901099346046
0.7326757774172206
0.7585124285052424
0.7404103750973585
0.8460749920644711
0.7839034582642223
0.7900792440194184
0.5605411355770922
0.42913101474863063
0.7960356673459146
0.8570540474995322
0.8391026268065038
0.8157515495153294
1.1718728757651162
0.8706086556143917
0.8081915283960204
0.7150312955652132
0.8457985873006587
0.7038543271514737
1.9963201781059194
0.7110804565889587
0.24314338307358485
0.9206973231420815
0.8910915392315903
0.9171343391492482
0.8940539251695578
0.9243130498306061
0.9078887734209431
0.8224514318017606
0.9343654963302105
0.5444941116121369
1.305572833224748
0.9225879304668475
0.8201158633611837
0.8140512066478973
0.7631220891838847
0.8538525501149345
0.9187511346157462
0.8704454954666049
0.8551506280742965
0.9876577552493702
0.8854460089597564
0.8211873470947243
0.6880804996688854
0.6815623990324112
0.7060275850996905
0.7374284716467316
0.6883843024409402
0.6055508815247428
0.7461774537753781
0.2680760573589417
0.30931424461634344
0.7791650714096191
0.8768918522137631
0.8199524625407684
0.6093600245482955
0.872596793303899
0.8128920446873933
0.7934167717636755
0.7678206736616867
0.7158205564345614
1.0425844152245924
0.7096119657660095
1.6385098579129374
0.7519725760780921
0.884876784432472
0.9129238029508308
0.902680647278203
0.7391968894752181
0.9197239757096719
0.8614341617136521
1.027120824269527
0.6924695205630406
0.8785438089340438
0.7972979245142562
0.6880482857736275
0.907136861068167
0.7921072264084291
0.6666161111941176
0.9173445759798704
0.9035796516727105
0.85283874567663
0.882056617226495
0.8961147208671149
0.8964135937983346
1.0735984414580637
0.6785149202475391
0.677714088320251
0.682295516645138
0.7366943478876569
0.7231449601231473
0.7143567056100634
0.3805446461590871
0.4261125125516975
0.16790283675102047
0.7359023904290951
0.6660404652722512
0.9861948135650198
0.47812437567117366
0.8863088942415907
0.7974980459347334
0.8469966611917479
0.7749079520201061
0.7189731049525093
0.9207388251441206
0.713056098161385
2.6066889302355625
0.6842615488165501
0.8964348199884636
0.9837379183781234
0.9190424695210179
0.8439201343557196
0.8988713660239084
0.8974845128760048
0.7943562029246859
0.9051107165285222
0.47959148446477684
0.9390634497090815
0.6406618008729553
0.8384480088810875
0.8741214928169431
0.8638825534779457
0.8746143026414595
0.6976569039733108
1.0669504462745654
0.8779904229001223
0.8807440067564913
0.8167298419064025
1.2535495911774504
0.682131565041421
0.689077880986157
0.7577692908181777
0.8107696546494625
0.6650622355828758
4.979278337626261
4.426643638267722
0.30744659461485574
0.7768097308010228
0.5095740686403787
0.87068606759273
0.7193687390448551
0.3196193921731006
0.8799326945397541
0.8748839208227834
0.7453752091609448
0.7785893308522988
0.7826519461935464
0.702288846623998
0.8267813587422729
0.6870166870564046
1.3903986040387644
0.7670770891222788
0.9115021814669293
0.8862308735736146
0.8191955142131294
0.9307192012006232
0.9402088827878446
0.8857556018150045
0.9116159307328007
0.38995862652004365
0.5305883974443529
0.8778593641638923
0.879526572856636
0.8790518906802092
0.6946140452083142
0.7078241644825226
0.884672326756376
0.876156695578935
0.8429230024239657
0.6843945960722687
0.7984651291169403
0.6894759050692152
0.7439210965038373
0.9162966315081758
0.6584701836441814
1.3823511283557464
0.29375488378070597
1.046008495021197
0.6966299827338711
0.29080978725608553
0.8915012791674803
0.8038338246021912
0.845524929874583
0.9792188189820475
0.8009106341412344
0.8477877620836635
0.6830055557773015
0.8294205698907828
0.6952824971567606
0.6666805933294819
0.8723689672108421
0.8452767346034108
0.9337167586892234
0.8719505494159155
0.9189082655285798
0.9075147121571835
0.9293725576307544
0.39496657773910254
0.6426974600823697
0.8723801298137972
0.8883675645522376
0.9906640239259569
0.8978143964181069
0.7020538040610561
0.8896439955646235
0.8852481008136803
0.7001093150364548
0.6587165420650773
0.7879705521910612
0.7800124726169978
0.8410344246286684
0.7289953675922245
0.8441518102372447
2.1277572964092215
3.396324100515967
0.34536248891541227
1.254730232408536
0.853624657101065
0.600021744326651
0.8588905224182497
0.8839693506235903
0.8162800561045208
1.0442317870438018
0.8168380300770255
0.6771821842873949
0.6981818541933036
0.7572001396004332
0.6915205366907365
0.6859608110131237
0.8978475559351068
0.904079988202147
0.8856553793962619
0.9604518713180524
0.826577331817375
0.3674859557871266
0.6670010465416104
0.8727204522573646
0.8924837543151459
0.8970163368285445
0.8655214771988912
0.5871462250928098
0.5706210670639087
0.8379835257210642
0.567451846667507
0.8854025434395291
0.8318398300332941
0.9329326481103459
0.8209457292007436
0.817341848967322
0.8023574505904549
0.9080105068652179
0.8808927842924221
1.7652552526713086
0.7433680744511775
0.9347105081584298
1.2283311333244318
0.7154615853064668
0.8212378922271483
0.8798589821556821
0.6933218099151284
0.807797506876168
0.8616162457995792
0.8365113966078956
0.6812068707985548
0.8925144317136469
0.6804114752688533
0.6824829458079773
0.9527583168687731
0.8840950555780418
1.0080969563257232
0.9385977885815683
0.8766315443214846
0.6208622129261469
0.8745007227416169
0.9068904108434473
0.7218431654581745
0.7012187608236615
0.861011656325726
0.7933591388533351
0.5315928685433935
0.7817277505101488
0.8725970009169929
0.7929748359771523
0.7918591738121159
0.6864773605844307
0.8040449005768203
0.7315082698096597
0.8158542333593382
0.8391677823772674
0.8562552228585294
0.8763388060286533
0.31919199731445397
0.23087451892903957
0.944936158711672
0.8347242884131535
0.4319616310466013
0.7778471871918617
0.8566060887450436
0.8197213318846857
1.0659115353612612
0.7342174093472988
0.721920980068792
0.8800589594050426
0.6821758471725471
0.7052227365319921
0.7365621133505538
0.9427780318077719
0.8968815594035356
0.8961789970939799
0.9713513397370088
0.5629127993580805
0.8616750029593745
0.5884740042539943
0.7782600852845895
1.0345167369474217
0.7247159124428239
0.7186928141282433
0.8426866019648254
0.7734697041606968
0.662922712502337
0.8607611058313638
0.7532843030260212
0.7611501646427318
1.1946182006746786
0.8537410735618773
0.5376787915117375
0.8018104408929422
0.29392374684505257
0.7247259233467555
1.164622011263997
0.4402224328526458
0.898283584747549
0.8470523317348418
0.8605596746454567
0.7906322823777462
0.7761822424507667
0.7150313485138079
0.8780613160191367
0.6912503809426472
0.6876983263916919
0.7668773966444661
0.9333613121171631
0.891023239584551
0.8802994638301901
0.7300326662276824
0.6039996086347355
0.6941419844716413
0.9061906587369736
0.6911197043448093
0.703346894528584
1.2958011714618163
0.7001269834285344
0.4779382036478598
0.7008928431084472
0.6190360967188961
0.8382363188761774
0.7930815862983408
0.7130271727369828
1.038691411984599
0.8077837121065735
0.9996339934036127
0.7104054667887404
0.4274961393194376
0.721334384185964
0.2709637939636777
0.7663651340533507
0.7916343587655603
0.8158980367779437
0.7662389465042757
0.9028839411264734
0.6837734904729704
0.8825379611157286
0.716928774924913
0.7007030718599881
0.8549242276472682
0.9082782506326672
0.8824786945247391
0.7053136459500308
0.9080877774401903
0.5805700933506038
2.1387841733384447
0.7104231615686593
1.049248670618403
0.8361384432073248
0.5841994930002429
0.7202886118671586
0.7759313182615922
0.8218856434366884
0.83393526166694
0.7301349771997655
0.5688822195151294
0.9013845376217076
0.8949009408775509
0.659603652852335
0.1888612170936923
0.2694669302069957
0.38078345049254336
0.1606478958702104
1.0266932892870209
0.6740869213921308
0.8421813313948782
0.8522072696795352
1.034770352966124
0.8249681382512533
0.8999706121978159
0.7266779964637126
0.7554534924589082
0.697542962955207
0.6998476579378559
0.9317989129071524
0.8989525630494154
0.8251896334042953
0.8114375427259701
0.884251001712638
0.9502654720586251
0.8122269796028438
0.8132667506166765
1.3590756384385574
0.8682867873238979
0.8809711081421091
0.6638712913344109
0.8337785672064225
0.5242718808885889
0.7326803051145329
0.9586470831939137
0.968709672394642
0.6230426141132506
0.8298141331806043
0.9693398694191726
0.4101947919074566
0.1602471113405327
0.6161212631280371
0.5367574741334465
0.7957797580079871
0.8388047034211433
0.7939481411809852
1.1133425931425913
0.6897705388582609
0.7444661287615562
0.7115929925996048
0.7051653488420795
0.7510680174040574
0.9634164313216149
0.9487813101941085
0.8874627143522922
0.9786295029137559
0.8085120273931026
0.19550769214480343
0.751829333129232
0.5902249637683955
0.5470516867302238
1.020464072587863
0.37827472705054227
0.552992376649139
0.568847327230173
0.8603914387945878
0.8428434214863757
0.6766943360918202
0.8752653743633088
1.245227614230135
1.0681490647037188
0.7574509357370288
0.33221815887238265
0.19397866258690494
0.6688361050375593
0.8071203367696429
0.8605298042223508
0.8759399340827277
0.7474411572484656
0.7802840230899986
0.7158505732539788
0.7731429783366162
0.7129415042187742
0.841606326578844
1.0338314689313624
0.7515629281110765
0.9710772244869346
0.9043315678472238
0.37010936240755443
0.4873881483650532
1.5652155340628544
0.9760731173877523
1.0605658654162768
0.5494894277789207
0.36636576078832167
0.6958228727508606
0.8839556080561581
0.8979801881566783
0.6818680149776202
0.8144250219988919
0.9805258864794354
0.918513554041995
0.8826703492090079
0.6955196970266934
0.7280487405174566
0.5959948891883765
0.8112116144248193
0.8896728621423696
0.6749496482648566
0.7689301321805689
0.7770080275582049
0.7941008755493603
0.7016424504747936
0.9797999745882036
0.8333363003352559
0.8616332081425536
0.8749877649825912
0.9530122266319588
0.6721892921477511
0.9268015460247762
0.9086194558463844
0.7685053910091837
0.8090376459704768
0.6376852205466095
0.7335114833642739
0.8514327505964274
0.8334934545643155
0.7074427437111114
1.0044274757418339
0.8265643834063602
0.8452904298079454
0.2334891167204934
0.39888372296989216
0.9298583045245804
0.7355419188451389
1.2700850056716049
0.8869454764817172
0.6505664812176954
0.8387970074504982
0.7917356573456352
0.6565138564939227
0.7504151377382063
0.8914383792724797
0.891759641089457
0.7776438182880931
0.6143570552810724
1.6481265405292838
0.7981637735842709
0.8013256757931859
0.7925224373255522
0.8303608748728813
0.7359764742543052
0.7921371061344311
0.798165858775896
0.9660398948467878
0.3161045984154986
0.8767919147477653
0.4040156434110869
0.7816274646483646
0.7284123220676828
0.8973337228718817
0.7197514945655344
0.7541002816541544
0.8198312681044319
0.8661617856887904
1.373462179076496
0.7589038991591684
0.557296629682041
1.0666009861822678
0.8259389682303057
0.9719795545986702
0.8679945956522557
0.7879441239621647
0.7276370880798949
0.7666866755215456
0.7903952373608097
0.9729955313694568
0.7369284517728658
0.5262096481664266
0.8252048742199173
0.6402131155031454
0.8726844553252742
1.428648884145719
0.6307495534605381
0.6981154203456253
0.8146140923149352
0.8391011727389571
1.1584131828204904
1.0170262282759466
0.9845990037034391
1.0405916807454634
0.8127078736088312
0.7493728006128054
0.8425723147006267
0.9360061462965229
0.7060859222280538
0.7119224194544326
0.5473180515093015
0.24513685939038393
0.17222993887562357
0.5697878889436384
0.5864850117275744
1.3889144748848512
1.1323702396934956
0.7527614761542407
0.7018265392995893
0.7164479771495563
0.8146327804543865
0.852721816249026
0.7530950005047985
0.7688604015919395
0.7851209428170215
0.7355465109779247
0.8244676341237281
0.8976558014050358
0.8016857904300253
0.43519871845460073
0.7276380642039114
0.38312206291779277
0.25866834433357866
0.7927742746224494
0.5057389370471591
1.0742372611938749
1.4647408600637823
0.8872821730268502
0.6919913109233301
0.6712257648962656
0.6211029650533143
0.8385964952437838
0.55213948774755
0.7108003192771172
0.8789187011281634
0.6894817853134911
0.7283565336058546
0.6773359237642282
0.8095451080331418
0.4635214830284706
0.328123357919874
0.1619674036869365
0.09943907086666744
1.9532163969613636
0.951326879251594
0.6102838977572342
0.5599104760365734
0.7992416720884574
0.7820601041928508
0.571237470658624
0.9990808891549833
0.831155976206663
0.3555516268275805
0.7767035594123513
0.7721057011206132
0.7855476457853781
0.7434798248276215
0.9391260022206765
0.8047696868734041
0.5996600343549159
0.10653413436194792
0.14836527844951602
1.3005726822790544
0.7422138506142597
0.7929804723160233
0.16724701971064354
0.6648560138041827
0.8084330939592828
0.36389514421961655
0.37083851362023273
1.0145647386795567
0.7129700607721361
0.3721489959894508
0.7853305193344517
0.7960618938751617
0.8370571149430883
0.9020317677158896
0.8212940954115682
0.8339469106229893
0.6817503086568061
0.19081384073516477
0.33163495476741717
0.6059540242852401
0.34323709191685203
0.5313348496728107
0.37875072039688557
0.8110621691031427
0.7127442611060044
0.7141682823421487
0.14781758325829902
0.8674047840494805
0.7322119612457014
0.8557948521940237
0.7256211290649098
0.847527683145942
0.7571011441619837
0.7798481434458222
0.728821330456442
0.7953116363876468
0.6081869027208684
0.3623466249939267
0.1055926927628726
0.2893288451007741
0.5442593314786215
0.3963299450662266
0.29894683938811756
0.7491202253296317
0.9209183368134104
0.698293776385269
0.25401940813704377
0.09265378064779553
0.8272634920911527
0.7065677594275059
0.551865814562023
0.8054084176442424
0.8149023799660872
0.7507413896210794
0.7105213278841072
0.6944337133925519
0.8346475772820758
0.2865467714716269
0.1131154496957577
0.4278140956304537
0.709211259908364
0.7098878899013137
0.7535558080366298
0.08233861601282266
0.07311680510697507
0.12680200271455258
0.6416377634792373
0.7517612661014939
0.6114408505624144
0.8108114610106623
0.7205952638692581
0.9424691721785522
0.5455814731253243
0.2105575468322291
0.8129833293438276
0.16278990224104334
0.4222098691173422
0.6155000522600788
0.4754214781086091
0.05298878793402948
0.11432969601594288
0.34861188269037907
0.8870788476960171
0.3972825192082089
0.8238159414119303
0.8128712893982286
0.8661397530064241
0.15817606686008628
0.09107435011710795
0.1489912223845626
0.2398882047769661
0.05854080063106767
0.15345101989783302
0.38370384043939737
0.32445529309280224
0.24413136311348316
0.5797688619562228
0.7167067175372689
0.4480457361057694
0.11973567607943977
0.11751414752940105
0.3398999788702443
0.45088736050065653
0.25721360450466313
3.34741004713347
5.680192560418689
3.4330294919451276
2.391837261584709
2.4363837747352295
1.8551243649808629
1.9463611641495624
0.9138458379209883
1.589447756792825
1.6666180929919505
1.111686149314045
0.9901776880226881
1.3875194126975348
2.30372078887867
0.7378001971312379
0.6548832131355391
1.7025544267343962
1.1008909917195404
1.1696282315669049
1.0694148198514233
4.750071679182398
2.4728346803932837
0.6981022830552055
1.125870177133871
2.041025308125418
0.9275541158995391
0.8500512970541803
0.9280496069407409
6.889383460285003
0.7184862090460398
0.6876072208492395
0.9700631191199609
1.8633226310522812
0.7764084836666524
8.914834487282976
0.6666683339172059
0.9207419689899587
8.373394943711444
2.335326430826902
0.7041665999548912
0.7796621799149127
0.6791072774605121
6.487937684655331
0.6334654314836322
0.8184382887682049
0.8076362164595106
6.932330521448024
6.380742981690589
0.68559742725911
0.7349803366385417
2.546455669779502
0.6856248773330824
6.387925808111127
0.5862199066773442
0.7765056458693006
2.3039406817177985
1.0102767216559234
0.5696697076354089
0.8559605773217176
0.8552452194805007
2.0277761377705463
4.401553018847057
0.5374590688207199
0.7361844933987478
1.0176880521146776
0.8633335714086868
0.9333087546389475
2.5629842596038026
0.5990349390466908
1.026141185022419
1.0401886667831475
0.7693922225027403
1.099912080953543
1.052050922829439
1.0123503128866014
0.9947216982733139
0.9458119528131029
1.0453518795418295
0.9519079405001853
1.8102906496453364
1.5142727712305233
0.9844578865402295
2.7104347629827616
0.9664484040873684
0.6072201646864787
4.171382888692619
1.3848755089821925
0.9552370115966948
0.7242634943465878
0.8014239788053087
5.168524658610398
1.4447557348184656
0.8805946466042536
0.9846899641305062
0.8931056627760721
1.073882497946414
0.6146021823891527
4.971719937401602
0.9494063487778243
0.9125151127728377
0.9391536764685298
0.9912558732631003
0.932077146681476
1.8046539670793638
4.575974303632871
0.9654071756406417
0.7925466104562702
0.9047915657115762
0.9032447482415809
2.381807432490012
3.1199289813331057
0.918341286609955
0.9509411241790329
0.986383511993417
0.8455894825403305
0.8721082323112717
0.9214818178992941
1.0081025185214108
0.9064926133962086
0.9755777188186296
0.834770480344239
1.2172210465534572
0.8466224894930624
0.7848347314381156
1.0908105881225483
1.0262192159255987
0.7790708756803798
1.4310624704064971
1.7453945390535162
0.871659156436713
0.8105123922466893
1.018035277826052
1.3510694762613793
1.7701698407561677
1.0566700169006544
1.1682634715614872
0.9741468754403767
1.327501919295653
1.366479791616687
0.7883145012850495
1.899562826027201
1.6164907399545216
0.8645670365778927
1.6833682512619266
0.7286886606163069
1.67571168005625
1.334940315083839
1.5823426957178277
1.053755556621975
1.3651914850171378
1.68495520014995
0.9458897040067307
0.8278111547939331
0.9777825015005901
0.7286442622768874
0.10649787450184438
0.06781278082972689
0.2586033404115789
0.14669808391474518
0.04479453976491696
0.13755173897470813
0.18787528434437198
0.21942630859199888
0.2946783324044159
0.3456051720754023
0.3825143526459841
0.22764457877474392
0.5230688997933164
0.11510428548464076
0.3574904175329935
0.13108297736077915
0.7079814496352226
0.46496450740902284
0.29527606863406897
0.45161994296495456
0.6018890707233492
0.22790336025127644
0.3466034095278964
0.5540897018139167
0.5984552750393471
0.8840414332167146
0.9033361362325183
0.8679932470962524
0.9924878980094387
0.8757024410398007
0.7296397718076879
0.9022896289349391
0.6464935114566368
0.9440480452716736
0.8555746525095131
0.7068273814954461
0.7549310275178782
0.8398099557791046
0.777564468949023
0.8800379178433273
1.1095645845778392
0.9042038471385879
0.7546056947883258
0.6426547885693146
0.8663470633979595
1.0463159401883155
0.8185688934406679
0.9721656381281192
0.9034346749852689
0.8402834537348113
0.789601963964413
0.8273067694355898
0.8435995261013333
0.8816421526413407
0.8275299016095895
0.8921846318850097
0.8127988638154238
0.7407508778903535
0.8308319772065123
0.7258046863548288
0.7735440919003773
0.8252429417497316
0.8692152757362549
0.7487466151492219
0.625109507339339
0.8607311980121121
0.8293324446346105
0.9099458151414813
0.7205803875448222
0.9468161182532161
0.7154052481166935
0.8228109333859001
0.8240333823072148
1.0051785042201302
0.6827473899602929
0.8289953960777009
0.7459561318026467
0.8834416062996105
0.8145076328254638
0.7785370232928357
0.8362905710026421
0.7885228686323357
0.702909217667314
0.6039238370745076
0.6884502151700352
0.836308527484741
0.8147741036408582
0.6853955558578804
0.85102550975016
0.6902648539597447
0.9314615481644761
0.7803121463141529
0.8898027311021025
0.7821381243426191
1.0184665910382829
0.8530120358424121
0.7188535157426764
0.3391943429288037
0.8947703564075057
1.1854358876367694
0.5133595294147604
1.1264422579621232
0.7142282939721363
0.830985569014186
0.7995064446189687
0.8072848718387868
0.8467801848197206
1.0045899958445064
0.8277197178737576
0.9111799933415183
0.3808073275275473
0.4401127487351292
0.8917817318100801
0.5826862933598994
0.9086183905929334
0.8358715362691499
0.7573523658788541
0.3824238053480642
0.8082780178665356
0.8915885108033313
0.7847934801943041
0.999029410965764
0.8929036085724193
0.7895659968246889
0.9280447687736793
0.7503330830944509
0.3791812903241419
0.9555296534717259
0.5329311880454957
0.29582702589997906
0.4439589682856683
0.8475613409931475
0.9524802810167114
0.8999989603413472
0.8539745027563563
0.8489121580869238
0.9267778694548574
0.824453697694219
0.5063253342305759
0.3992721286786431
0.23101337856270848
0.6648256688577501
0.2758859078728213
0.3913064365975673
0.7942682714687218
0.697509337391188
0.8505263626440015
0.8090736609480141
0.6288146164924429
0.4610349974408302
0.7697013640854946
0.6828056548613094
0.6525402036456067
0.7300848520769007
0.21130970242811475
0.7028992991467103
0.5295901509786864
0.8733623773733202
0.7959549420019937
0.8699874765203659
0.41782738180101714
0.882576109854628
0.6858117726581688
0.36315739810797615
0.820197180867301
0.9441315769769709
0.5835433743530892
0.8064075672039009
0.8197622331678223
0.46757625868688657
0.8225257167861704
0.5912685508277233
0.6805935424168663
0.5075317379039846
0.9136018663143377
1.0149964516040104
0.8282917204888397
0.7833045838415259
0.911269608828668
0.7873449468735665
1.0047598821584727
1.0671688888332609
0.6062193691887202
0.8472997269273639
0.8028024136878313
0.8767846525181003
1.3015664982813115
0.9671847840391669
0.7837973536776563
0.8477916274917175
0.6074012933613527
0.8500692380559112
1.0335065005989312
0.722471200425825
0.8094004332551268
1.0461726266567581
0.979765963279765
0.8232184497209971
0.8735698020951662
0.9834907667622157
0.7563370770301518
1.1796993995699214
0.982474756991005
0.7726248575149992
1.1196088890092404
0.9058173534324843
1.1905570392596116
0.7045694681902271
0.8730516275295412
0.7533825161794266
0.9056346896630476
0.8612951346281761
0.7039767594029335
1.043018107202832
0.5184876346647185
1.275134382541114
1.1255275361586405
0.7613594320160832
0.8118018694087267
0.9766825212512983
1.1077477186082902
0.6299948546594777
0.7835353569377983
0.45720258004230496
1.0645592081131585
0.844361636854255
0.7064496656635193
1.3515173659635378
1.179083767343839
0.9946150281840234
0.9859082644182889
0.6186129174044781
1.1498767271600636
0.6460051964353487
0.6366143974455282
1.433950021572505
0.7925260043354154
1.0540519097670078
0.8729289560294011
0.991137104321148
1.2322033082276365
0.5380356528179225
0.787238723074494
0.7335210927627227
0.8486168253658656
1.4825714536000614
0.6491986778506801
0.9411216538817121
0.7807043086067911
1.0838032172658913
1.113891269312956
1.0362294143627273
0.8369509002445253
0.8117025992916848
1.03724612864592
0.6495266098607496
0.8182471820080828
0.7987334845399476
1.0022848339580341
0.9276730046242496
0.8990612628095335
0.8690252180887975
0.8876742326680337
0.6965010521596375
0.7630797047059785
0.7065264167713586
0.7239741240345977
1.0486537433614285
0.9607986213518034
1.1833080491628318
0.7593584896929837
1.1052224522687846
0.5490236386590007
0.6484199598583298
0.737447500025223
0.6648200646994838
0.7377130252804023
0.852635291263641
1.1191664953587885
1.0060379858244686
0.7155733036936676
0.6813860182466683
0.5813003333974996
0.5828182364458075
0.9934528924156975
0.988229531799058
1.0192160818660025
0.9416962214792433
0.7554979020929009
1.1885789242556797
0.7152765598632778
0.5920357989973718
0.9031744475521263
0.7913915790949598
0.6424939036622905
0.8941888761215618
0.9060178104343997
0.7586572522542381
1.085338676456784
1.0512989736931513
0.7293737271192282
1.1997339077396036
0.7897062054098934
0.7481955493544329
0.7669813525542124
0.6500905770239477
0.6899818585637921
1.0062380650646945
0.925481221022373
0.8354535402467732
0.8228901235657272
0.9337061388345225
0.882541453230925
0.8314477551615096
0.8704258986906379
0.752626601081795
1.0834650927671559
1.134447670677247
0.9289091495779312
0.6794801182763927
0.7852065479607698
0.8137145543763213
0.7974095652280431
1.124914609798153
0.7210707103903866
0.684784075326934
0.8172950949358256
0.8808782226646772
0.7605793600582639
0.776095614642249
0.8083771376538862
0.8162861890024906
0.801068805883481
0.8472863813134206
0.8174666192935588
0.7741331747931981
0.8455398477054715
0.9453809843810164
0.778091960026438
0.6578244255473507
0.7544865724244247
1.0909745228500234
0.8470706761413601
1.0065939512448647
0.8975706434976635
1.3267808188296462
0.8698232808114442
0.9128178252532103
1.1541898379967246
0.8176366642392734
0.857757630719927
0.9638171383526905
0.7788174560469621
1.3839112830189375
1.0073081816561706
1.2376228447619544
1.0990468915156348
0.8941102934583629
1.2728107592465834
0.8922427365375927
0.9517871278597105
0.9337670021209495
0.9278525453302168
0.9009727256309175
0.946518490805623
1.357116143827114
1.2633814100929388
0.8921029606476242
1.5402740781894904
1.0334989634383713
0.8606743609718417
0.8947698677792774
0.7793729748977515
1.2208188296759583
2.1602186271503108
0.8809274219151744
2.594082228322324
2.133331127500226
1.1108758816542552
2.9650234839711995
1.840629602099798
3.8621715340657268
2.936815349115175
1.0270777939676154
1.0034312062050128
0.9429964414594563
0.6638764921153186
0.7478825456771023
0.6950295194275911
0.6423588177736956
0.3738308188771631
0.2956512661337135
0.1387233913143056
0.36203933555435097
0.12050596984505642
0.2592938772226968
0.14268294264877057
0.17722795568065566
0.6272239157034042
0.8589317707951794
0.6464807800505841
0.9677704598815569
0.8028382684666698
0.8744139177169732
0.701577350464211
0.8805767914282756
0.8261280726153847
0.8781653778447444
0.8399417728078544
0.8428766578801579
0.7554469569317557
0.7497896793645641
0.7507402847845527
0.7813365636854566
0.7529955086796292
1.1057798224648658
0.7957191877063833
0.7886196067440294
1.2618832274836402
0.7999470678066819
0.8881299171346817
2.091036317264219
0.8320218044850979
0.9802667466270352
1.0930775215886797
0.8815152844963554
1.346348103509435
0.9522661424837011
1.3871474633409437
0.8582673060518021
2.734658091219003
1.0583436350922646
2.7672274040830893
0.8566418148062177
1.4590944057559925
3.512570262812238
0.9158843181791331
1.2898119770416123
3.555664078389834
1.7116558736331347
1.5088614286640227
1.6004442996492438
1.229752180887159
1.3758216974912185
1.897365283372372
2.3553836897075167
2.1607209987930345
1.9663951674845785
1.179825610140705
1.6630789968910238
0.939375031979146
1.0265077169802177
0.42844746147947493
0.8102875857386839
0.5882046219429361
1.0394082730240073
0.5546950126916964
0.9402142713365484
0.7861673166708906
0.8001325561610209
0.9852406806591923
1.4743395145064944
2.1576554314559018
1.355688625784935
1.3176284740920252
0.6832882174588557
0.9199941128047958
0.616528245331048
0.8953330039667711
0.944509637747764
0.6557172515948864
0.239842854201233
0.6615657785890446
0.8840449031432623
0.9324567495312291
0.43302663348461984
0.39223029612886273
0.8299775677087285
0.769617809526799
0.9915256273333857
0.8358878249764411
0.26537688282859023
0.8122277458155012
0.709565468909448
0.7598359579166625
0.7136240652736857
0.3103134077558698
0.915446495524658
0.907464784294176
0.34817450143384165
0.9061611514995891
0.8836645596970487
0.5674925025087064
0.9115985348159039
0.9197678009509694
0.44354292638807
0.2641962370114755
0.8993014892150372
0.8912592972754151
0.6109267334969585
0.3519376624455033
0.8902523388192172
0.8674439297569889
0.43049437675568336
0.513484017172359
0.8916023645074455
0.8195650558181841
0.6713662194272548
0.32724562572444815
0.8871968905204134
0.9332775466956224
0.864859024256685
0.5761227770705771
0.42420670324994275
0.8990836291643145
0.8756333362927633
0.3335588202822668
0.7671834298095667
0.9074731934748852
0.8710785874893845
0.5188878801260944
0.8256435537849388
0.859554057203631
0.4078866747111295
0.8988948257929873
0.6458138787092367
0.8766147812921596
0.26641564703640724
0.5172276960869202
0.8872065332229818
0.22416178407793283
0.7802683610381074
0.8895269957002812
0.5001648700461162
0.7973148863770653
0.8874525672921164
0.5445294031590309
0.8861363646144427
0.8757012605112855
0.3843744687628963
0.8626956262174322
0.8880629461543187
0.7857548327471637
0.880529334927263
0.7616684766239372
0.8886575593874639
0.8932727773712046
0.8859044085930323
0.8768610041567458
0.8006925584840312
0.8875164858306837
0.8992965240073674
0.9199207616479494
0.8996623999489743
1.0043837675466452
0.901407989787657
0.9500452891764711
1.1633994912280792
1.1921523170763288
0.9136854017051039
1.1536034549846435
2.202018237954577
0.9689202385821851
1.6930505096405424
0.9069669576158365
1.6614771963031176
2.3195254807488497
0.9191622180987202
1.7146559975536324
1.1820966835101334
0.7488157611933722
1.0824829000713383
0.9739445023266264
0.7810641317703463
0.7773817756959535
0.8194964889959921
0.8474981437930543
0.8261293742014946
0.799597320420884
0.8285541245321775
0.8156516371673723
0.814598277174285
0.7942591129075539
0.8247713441078203
0.8089246235834936
0.7966915613297968
0.8124380148949285
0.7997531969224277
0.8152727033509248
0.8372460976315226
0.8168243368371628
0.7990655852800065
0.8028368635662635
0.7912626067384466
0.8029453115419183
0.7931235322386808
0.8154561698546097
0.8216153606785642
0.817065385441629
0.8002971662872437
0.7876785172479994
0.7790539263045508
0.7897191356075425
0.8022589699254308
0.8145394883166807
0.8029562492061759
0.8286451072763622
0.8195130023473208
0.794736084730289
0.7991622960619349
0.7958716194137886
0.7957917039626355
0.7769710821454295
0.7985839278267877
0.8251148312965968
0.7582079431279932
0.8599235126668392
0.8172012696164532
0.8206610835734404
0.8133294792248552
0.7753772912871152
0.849606960209105
0.775807028445114
0.773923324531506
0.8076931136757333
0.8270507872049561
0.8640114603368152
0.8300324116035409
0.8117482022179937
0.8130515224865431
0.8175869547201601
0.8147982716742974
0.8844558904360633
0.732359239309402
0.8170245691241123
0.8122122914353237
0.8114309971883762
0.8208004378501506
0.8452002545061581
0.8274018454813353
0.8547485756147019
0.8785683795237565
0.815721385534683
0.8282344160891192
0.8432895124722714
0.8254123468677174
0.802623846864749
0.7544121738297067
0.7830868320516532
0.8667225140314011
0.852816074928104
0.8155668759866743
0.7939663663781474
0.8860912885342483
0.8326575807521054
0.811241860291948
0.7987522035965151
0.8307469157766326
0.8100884781992194
0.807252998594883
0.7757085253616954
0.8010325860583405
0.8107390062072714
0.8225764335041437
0.7821937117327844
0.7901988750974129
0.8077869671488895
0.8113742477927971
0.7843100836399632
0.7891587431180979
0.8185769237366061
0.8056461731698922
0.805284432802492
0.7826557461034261
0.7994691172874173
0.8057234970224472
0.8096202220272493
0.7697408600937351
0.788231251605288
0.7854592913764336
0.807173419252193
0.8090746033483468
0.8076298584923447
0.7891992791742096
0.7724114214144674
0.809282956834124
0.8100774812884757
0.778190129703898
0.7931644749939818
0.7670930666752757
0.7958915504099857
0.8061366648769666
0.7896749930748803
0.9077246567971848
0.8347573123701308
0.8315647963443619
0.8088051807346014
0.7940976202576098
0.8066249371723344
1.2896495367332872
0.8177684820372837
0.9092961223183937
0.8147148229411326
0.7876473288271938
1.0010971665477255
2.491383500929731
0.8186542055925005
0.8385069162774218
0.8022736253864708
0.867332467582359
2.0120477376232935
0.8325704009413727
0.7998089726800763
0.8021486290680495
0.9524157070769175
3.438428706465726
0.7748725328813115
0.788363021083552
0.8045560771684792
0.8064037744324755
0.8385360427047108
1.8118669558340137
0.783692458504941
0.8082281547216678
0.7943811484838994
0.9447646532748097
0.8034845184708651
3.1673590829505964
0.8169841085739332
0.792044201121985
0.7784694800750183
0.8619620313152506
0.8310779999528676
1.5404045297345486
0.7705929486908177
0.8090671124978879
0.7862254323887449
0.8855641140862315
0.7866561334618392
1.0011631941883339
2.094809290784583
0.7752618712049079
0.775639451410667
0.8130437439873828
0.7869714940805677
0.8103838964521427
0.8206806951838955
0.8914681687398568
1.5427325327778019
0.7661795149246451
0.8101958223240382
0.8092458835994256
0.8239265477030426
0.9090387413604458
2.566828654760379
0.7764757621915824
0.7542713243389481
0.5687573080872917
0.7219965524005912
0.9224109856173178
0.3749338051289046
0.7634744253717076
0.3664048116337178
0.7851982914756931
0.23282397983963724
0.6133206812516309
0.676245312997126
0.9113541921655006
0.47703450609816495
0.2817884765801501
0.29212833848536685
0.31046577367808054
0.9062885589305942
0.55432005636893
0.3356456453833983
0.42711922534003977
0.42417360298693885
0.7921424060635273
0.8943273744987283
0.24340796032013595
0.6597103759564543
0.7565646054017838
0.7484386563452862
0.8340540399064922
0.22118990598364283
0.37617159038751646
0.4485609564964955
0.6655208773261024
0.7688428539112936
0.5025293505574406
0.871678827831987
0.8700066501819049
0.8891155817915247
0.4184607739170581
0.41719805234358115
0.6671717481249245
0.8533922419920773
0.8465347524927167
0.7829090168076913
0.4322101499929735
0.760043926982162
0.8594484756245051
0.8980444543900856
0.8228860672724879
0.8741750392138712
0.3693899052549678
0.5916236249813291
0.2581558441140766
0.8469302596980243
0.8923618538946844
0.500125547008717
0.8318241109160924
0.25515237138270075
0.8903128867703655
0.8493443240287316
0.7167818332104157
0.8717614801714796
0.4602259366057814
0.8920512028900557
0.2948019920878174
0.6137990580607469
0.8284114490685535
0.3239484642150165
0.6516250848440422
0.7279900414760763
0.33066684490131454
0.8464832856254955
0.3303875489941064
0.5975678277451391
0.7238734195883751
0.4143871191223321
0.9135327166146736
0.4711252032589415
0.9087072017263549
0.3204145321833178
0.6219149241238328
0.3715929190246321
0.6113100800919944
0.5835916606085751
0.8908977744533823
0.6482347972710111
0.8654030148661592
0.8293056511537237
0.8499210393270118
0.8787050430647623
0.8823053774907453
0.8431830183362828
1.9850399039472657
1.4594995947593423
2.847811050049767
1.3994462790140576
0.7873760453246221
0.8587594758628287
0.6242995228375725
0.26729774320019106
0.8078452452941998
0.3148889026730879
0.8713092665468772
0.7036120145139224
0.7795338935293628
0.7463104426245449
0.6909540743849686
0.6683610926523476
0.5674318502836028
0.8438572651920315
1.039575063740923
0.714310177415433
0.6645622918097426
0.7847433908130419
0.6942776455451343
0.6970159514985621
0.5433258556041773
0.6017919358846032
0.3974163376800404
0.49166822696952844
0.5424638067701943
0.7313491232677691
0.6590162348240173
0.8064002506648487
0.8349456515825145
0.7189624999635479
0.7564103763806225
0.782895450304988
0.6071720668740997
0.7375361248680156
0.5849348348483903
0.596597528541693
0.6438785402998219
1.0085067154463971
0.7360043973953054
0.5563081540882228
0.5832599309695029
0.8742915600268246
0.8103496836947777
0.3936668372680174
0.5697922845849037
0.7718010647475758
1.136746020481098
0.40922531420503216
99999
9.24755084521407
5.182859725883699
3.4887109280355952
1.7222376168515916
2.717702153109949
1.7870978553154846
1.1902742917147793
1.5607786546805062
0.6618399174303123
0.8563558171377725
0.6995837788227063
1.7289183956671264
0.922432121920574
2.1311460589438496
1.4118736477699076
1.0681846346668062
0.9086578854722767
1.219151368239506
1.105821601372135
0.9848751113225931
1.0964410860136238
1.036389690739006
1.2285094187384624
1.379316990741347
1.435102627617515
0.5456142599945843
1.0087198549434309
1.257809110601205
1.1894409111881943
1.4749200519616614
2.863933238473889
0.8798596939327055
1.3274871953421936
0.7296978545372902
0.7326476273128731
1.0424045033954485
0.847391923601098
0.8295320048940296
1.071352752980202
1.076104181428428
2.804369142029794
0.837806306154237
1.1569873033354345
0.6897740075850164
1.8056953635749409
1.4143941163295144
1.5040505238940098
1.7279762815488924
0.9549697440648856
0.97409406301978
1.1305574315470501
1.4278719468808272
0.5315832480202899
0.8529630729783957
2.3259284544531993
0.8462244352091579
1.518515845129072
0.7594280214395813
1.4211408404896442
0.9305326807316681
0.9119022210723653
1.4981580006880697
1.09386582865237
0.8990926762564055
1.1740330950051308
1.2851078417710098
0.8685366796964747
2.465694806320725
0.977055540922867
0.9880499385712934
1.9031663844641047
0.9423530756184201
1.7672835942849459
0.9475822154802797
3.397109449481345
1.1351894077855151
2.0994974232837462
0.9428869658700969
3.066503298387059
1.106521915188031
2.844659025634566
1.0422837344469875
1.208135624362508
1.1651444731809553
0.44867429647472296
1.4161941896211556
0.59252014807194
1.9666022887651482
3.409382082096383
0.8527370085263121
1.9567961661994508
2.2508423382277494
5.103221442895323
1.1500175130532728
2.221531425768352
1.3086070883558347
3.763446796557993
1.1572392312633046
0.8970574982676643
3.861123542935694
3.0735377784111564
0.8076796105261306
0.9717651158906987
0.8924753555621241
2.5714332612461677
1.0185740080268795
0.6312094340401287
2.1692991148399767
1.0182129202325674
0.7793300794649457
2.4807225766139656
5.607532236952034
1.2821863949339012
1.081281532041413
5.379891357724077
1.4939793800133971
2.6977223209714327
1.6477535652469946
0.9838355105371746
1.6615348293206598
0.7464240294429303
0.9817208739742643
4.1942867993286646
0.8558751450898147
0.9132202497855466
1.2933806539201396
2.650503424615846
4.569709389457604
0.716605710320047
1.6090778875031593
0.9372706815714456
1.3102521875128093
2.014624214853856
0.8835350899397856
1.400557955305236
0.6695984989615555
1.7148343184243546
1.35723366656488
0.9638335360549276
1.472377372184258
0.7759862719065658
1.2179354056932892
3.1900530529604443
0.995333498883257
1.2616085906968169
0.8306466598626068
3.9921329810513373
7.616960225865785
1.314064665180396
0.9319322141442798
1.5561348977509877
0.6338453613446294
5.002078481921149
4.889110833500395
1.2886296412646385
0.9293592539630151
1.000450935196478
0.6148447740582825
2.0599773104462207
8.100334830709558
12.860120011710405
7.22676654313969
1.1032245714861086
0.8496229553237616
0.5295688772562289
1.8386574954089328
3.9534992575047196
3.841012690514632
0.6185895217911929
1.260026533930654
1.8244025118426064
2.425851343095341
2.507604890314458
1.2973667340985644
3.9297007173226475
1.0544869538762929
1.3358275667881725
3.089144794991241
1.2638613303897168
1.158454639720016
1.2693958744069993
1.935800415767119
8.831519572602907
1.0151590169014333
1.7833492099143144
0.9972828322085925
0.8976399269724679
1.785023906371173
2.883053927006163
0.621519913941491
1.1436972154701002
1.800657435121217
1.06936774058082
1.4179580804453216
5.306441562981776
0.9910043582957022
1.2538053928192836
2.1465447518326024
9.101564589328325
1.8016649551703128
0.6340511791970229
0.5701943431609049
0.4585061359611941
0.4513443985378469
0.6540085266118807
0.8019886943638296
0.6259262261976066
1.2528290814181136
0.6197487674881325
1.088668233727803
0.6673433357265907
0.9489207230800253
0.7541756958518295
1.1364760026846892
1.1873953391080052
0.6978574724075285
0.6104259052889635
0.883696866556921
1.2063166457083212
1.5644121822367127
1.3545101101324173
0.5671226531757368
1.2363181819414888
1.0749315597062152
0.6690043215543444
1.0571608013300224
0.6593442133985435
0.6655424459450096
0.7565923031607408
0.8775619312504286
0.9342385673336736
1.7892962697438888
0.7783771265997044
0.9099246615996718
1.1341012082255277
0.418669606112655
0.8427965194847753
0.8695824025185834
0.9167500500314462
0.9552334569765069
0.8840460728892006
0.7808586539137117
1.2008109529629483
1.4181370232134733
0.7961002081554501
0.7640703601145938
0.9275843521559528
1.1059216532959704
0.4989638872817495
0.6681394058817969
0.7408205314367703
0.7711735036921981
0.8414977469992257
0.917353864792869
0.7563827021785717
1.3075309348492572
3.296351767442692
0.6167790379312164
0.9048089672191303
1.3607676768086414
1.163272102969962
0.8225373805386923
0.8369285264640478
0.7172703632017209
0.917030919053707
0.8198254407999483
0.5897061539049102
1.4080699001147348
2.226853401204184
0.6482728517375884
0.9860816829634951
1.5731964235893459
1.165220028283245
0.8191583992962842
0.8599630343748379
0.6586338925925933
0.7029317973982595
0.7384752742477299
0.7590302753700717
0.5625521351260433
3.6870807224957187
0.5493463753604997
1.31122080813235
1.3651063135184232
1.389718528238679
0.7134063966903741
0.8899208150498299
0.7106923899835098
0.6240030555440753
0.8479696970732987
2.262043701824038
1.43260867398107
1.0626269427502395
3.5236768284432607
5.49923190069415
0.6912214535695896
1.1666188186311963
1.0826471615975768
0.5042230939758185
0.8042993476652811
0.6978122222596687
0.7969180400938133
1.1202471820692579
2.1855246245003497
2.732445336029408
2.5885126816613724
7.582640925240359
0.8417518459606228
0.8316100124344902
0.9426582681319708
0.3489568122238401
1.0041631080052513
0.6324864878293591
0.8776846639021814
1.8936471411912619
0.9956822228999491
0.8388163502963297
0.8184589826156177
0.8527115543962882
0.15656092710443717
0.9848098275124687
0.48025744406752763
0.6194927033874023
2.3267580688406735
1.2651430429348756
3.451055579448083
2.2475677352814256
0.8205278017745439
1.3007490349002944
1.1128529542695438
0.7328724201107989
0.5889270280834769
1.8184087383128067
1.24014902237661
1.3552544808040776
0.8972330851656946
0.9183880312012895
1.0144209917785283
0.46298708366940133
0.4126264408382299
1.7734027402506867
1.0327150681571355
1.157873048859194
1.3275844993399906
0.9425299495978592
2.5086370438447805
0.6217477318977229
0.40553829524467
1.4112930783302025
0.9637932571867383
1.0479422775259464
1.5494896086873875
2.2574471214048106
1.088313031845027
3.185526045772547
1.2997235902464415
0.9375838446229936
1.14640939860284
1.3988361343965394
0.8248880967283946
3.184016560469119
1.2841839496617493
2.461641874825856
0.6314095857731755
0.81966445207543
0.7225244824461518
0.9230859953533062
0.7997784246651893
0.8346041665964798
0.8478776803510873
0.794420532521673
0.7972540452463099
0.7869467886888203
0.80081879237281
0.8144594714235658
0.7133397299634261
0.6044152690891708
0.9561528330272092
0.8059562737244208
0.9598882020792012
0.7939002412195586
0.7979503771839622
0.8069773122301671
0.8163186166752693
0.8076936780318333
0.8325553249014774
0.7372865404805413
0.7433447696468867
0.8253127935531112
0.9006062834146445
0.8018115728464381
0.7979990571863204
0.9242938645542702
0.7732509720486322
0.8261119785045955
0.8014141930504177
0.7141218032412561
0.8633086694216031
0.8555952943472596
0.8979322148820333
0.8538452460646664
0.8802125753172003
0.7823075488228619
0.759931273978374
0.7878628763237302
0.8641433597302164
0.7891383312342357
0.9537594271995515
0.7773955791409042
0.8241738968474416
0.7737145966670523
0.8035573532034551
0.8014598622111739
0.8105537152047856
0.7694780202320202
0.7910018631096487
0.824121479563655
0.8200576322306963
0.6855413527299894
0.8705369401597273
0.7736338927666044
0.8566645510433307
0.796222865471511
0.8298560657585915
0.7051742934085914
0.7409581546766366
0.9829308890680825
0.7949858434212064
0.692865066262837
0.6649856516759224
0.8028725906916444
0.7864466854372774
0.7428796432695145
0.7455654540198698
0.837101142067708
0.8189020124228837
0.7970223003677827
0.7664718356964763
0.7946354593429434
0.9580689496544572
0.8273562947031766
0.8387242897609158
0.8783327630369139
0.8896706211315979
0.8894231415791106
0.8103811570817653
1.082918396738364
0.7685960002226762
0.6897596432998558
0.9255773221506977
0.7173841106189488
0.7929645794852952
0.8138167569867776
0.8207428896101955
0.860092272808828
0.7312853170088935
0.6428771188616682
0.8629904532281911
0.8660623235812667
0.8292086908004955
0.805852734540431
0.8460376905039863
0.7976777479043288
0.756592787983271
0.8536619663014653
0.7738271949837545
0.8125998563219416
0.8971734839665616
0.7799198496125738
0.8148666879289294
0.7701678710184828
0.8643708332006349
0.8073508658146671
0.8824876637923447
0.769015934805928
0.8403340605847441
0.7155703546691102
0.8015688995997128
0.8433296310577117
0.8090837299507674
0.8123008762370258
0.6818462997244007
0.8052166052006104
0.7036476034567333
0.7961540939931594
0.896890054810597
0.7754673826375701
0.8042685299985797
0.793836692810503
0.8256387290424797
0.7986194465728096
0.9821132759863445
0.8655149373270361
0.800783332566553
0.8410996562143834
0.803696019724785
0.8572142329215239
0.7304920305066599
0.8385221259369692
0.7992451400983245
0.6406475126654539
0.7592521852193778
0.9068249061833261
0.8546686132668527
0.9325546466918297
0.9472418041987126
0.9732244708948498
0.808426660154817
0.7865922759805404
0.8203207865591582
0.7450844718948164
0.7964427792414008
0.9536083197896766
0.8159602206861492
0.8509239992254681
0.7912551137463822
0.8324780706099872
0.676208749835385
0.7892936203660856
0.8805112182442293
0.7755543580367359
0.8547705131428307
0.6499999066520937
1.0178271567495822
0.9915284917804974
0.7359063720182469
0.8792121554370439
0.7697299311796646
1.0085676470454437
0.9471095436254328
0.7786741722827635
0.7352294233622294
0.9465494376742118
0.6906602932661339
0.8224010725238969
0.7875664758971829
0.7755975166404083
0.7727444399682787
0.7688303103525831
0.657051161453742
0.8222340025765997
0.8233615530131353
0.7909058194450068
0.7913637415159351
0.8076735065313716
0.7718579901528649
0.7676142937476658
0.7618899669070727
0.7860106345599477
0.7177995016296514
0.8908176774875297
0.8328815473642983
0.8013638968462973
0.8727300800911415
0.8226730245135904
0.722902367289238
0.9171463632177539
0.7980439138243617
0.6927328904165809
0.6993543647221063
0.9518027713464091
0.8208494229388272
0.7719345591620888
1.038466670717971
0.8389742736207384
0.7634680475693775
0.8014562019303764
0.8141620302337096
0.973456747500105
0.9169576936912796
0.7899441064916943
0.786368601010481
0.7997273000242012
0.6931557529824826
0.7742094646624947
1.1230318269293433
0.7767301153710886
0.7817901436644819
0.8073987599916645
0.8039157287068548
0.7986466259035724
0.7874993075131301
0.813797555087222
0.8004713859376146
0.8414879235078103
0.8144624221891303
0.7676047575511448
0.7698030414602512
0.9029223799260913
0.768817526154972
0.8006121690782919
0.8126861818511382
0.824590595633558
0.8176324794386244
0.8024582325529929
0.7579207665673958
0.849350200147758
0.6281508402844822
0.6067713397652741
0.6581667618642454
0.7670387416102622
0.892621016858699
0.8649539804919351
0.8680744933827493
0.9778877787093776
0.8863291640488274
0.8083696669906185
0.8984359584573153
0.6824909983014169
0.7959686831224543
0.7510671665205767
0.8163152005540999
0.8169510741891716
0.7933024636449347
0.7406881299828327
0.7349151194369644
0.7687892909487735
1.022223533002768
0.5641671693779482
0.7969879251786148
0.8313025911683904
0.7903621192599461
0.8105450272142205
0.8010440265787389
0.8316090675321159
0.7937635665478825
0.8243174538344517
0.8068083199660037
0.9160362398326178
0.7536583965966904
0.7750647901156787
0.6734520318628104
0.7992032276201126
0.8658598991139416
0.8211329788907048
0.8387966222417157
0.7516984656628445
0.8046843056118917
0.9388445904011198
0.9661560772660874
0.8039013646010865
0.7898510592363276
0.5954227528697699
0.9810270072598543
0.9667850056387313
0.8238193310296192
0.8590654797200321
0.7461898390179668
0.8001894146172243
0.7579729096902781
0.8113738380435047
0.8527693452949099
0.8116595699979744
0.9317856275564046
0.8231460447355048
0.9313277778783352
0.7844798346948292
0.8422497242035148
0.7509614388458832
0.9792489136737269
0.731619476967591
0.947432142160821
0.6609756882232354
0.8148003276037098
0.8794682070131714
0.8074557332787957
0.8054257489780706
0.8150197560140192
0.841218021661243
0.8696670222716205
0.833117816482443
0.8331395057664364
0.7855379484413136
0.9151613504549307
1.0750010430225168
0.7989108290936384
0.8716335165356525
0.7977813686020254
0.8370376831518757
0.924245478192885
0.8145638528926118
0.8099040024344205
0.9785262474664911
1.1278952037272798
1.0329725533289695
0.8109268807907213
0.8507725983744349
0.8557658633383363
1.0480754748489294
0.6262990907898053
0.8658311971680218
0.8164780211389308
0.8096705398729543
0.8743764666661803
0.8179059328297523
0.7611968394649942
0.6181366290781678
0.8059724660720406
0.6919303928133059
0.8460348979289943
0.8299153695164866
0.880705111344948
0.7087644270596026
0.9809496902209587
0.7492277186364367
0.9728766525503163
0.8292879551525382
0.9065434902195254
0.808326035117815
0.7554400441705316
0.7980598173243697
0.8169348260211353
0.8395054034806485
0.8233828832646128
0.8150990413505806
0.8154948723154284
0.8095232148045045
0.7964540753719093
0.8664971963188737
0.7570161112083297
0.7598280341079965
0.7823223046762602
0.724158320186433
0.7794222739828655
0.8252915670009118
0.7914702216357461
0.8519722771933211
0.8406289816218926
0.8523195276769758
0.8154777033618331
0.8046602742830491
0.9105978900821445
1.1205100316979442
0.7432045354823427
0.9171338548034468
0.7774411311961487
0.870579366016354
0.8072372296457144
0.7669202167726461
0.8776576207005793
0.8257183968446865
0.8048215626666051
0.8075160521471832
0.8128424302439575
0.7729833359517002
0.6487706325263252
0.8050745358437925
0.7229490867669062
0.8514390412692667
0.9801083522428419
0.8147605589759341
0.9733594938198646
0.8416999724627725
0.8032144277276995
0.8258520405201171
0.8665812738702001
0.8002539913823037
0.7167974322211234
0.9216712492143337
0.8204483428076994
0.7651885713597152
0.8184143454418369
0.789985287075509
0.806700360898338
0.8068359841334675
0.7994901579610141
0.8721035305436977
0.8010258664280299
0.7363400967454884
0.768910082231879
0.7754040736911837
0.7791332591542554
0.8438998372526159
0.7437532572503222
0.8326605898496328
0.7959950893033555
0.7198467725259092
0.8538254483019383
0.8153386296073634
0.9642842060196509
0.6797872571187602
0.7820511925029241
0.7342542835687395
0.7339285856755815
0.6857934490108941
0.9522050554452232
0.7868688517856239
0.8947895871250182
0.7177067275301984
0.8378065521202182
0.7002040016841402
0.8717833369202416
0.9086378346688917
0.8410264995241017
0.7951684337631119
0.7848256413592986
0.8365052343786544
0.8387945858763661
0.8640081700175268
0.73157752253592
0.7791770557155692
0.7928048571835881
0.9629212236562557
0.8912949202414454
0.8479287740812873
0.7797909849974258
0.7925313454248668
0.8162526882887967
0.7793271691058792
0.7879706807964175
0.9308999089274694
0.695847242504341
0.8235404890929108
0.8037429404343683
0.8413967102409441
0.7907795072620524
0.8011946707346898
0.810236727918651
0.8275427264141852
0.8187616192121001
0.8030969989691928
0.7903556089365382
0.819759206913688
0.8355973571977734
0.7942551199056294
0.8072927957643261
0.8420976208708246
0.8466908327622326
0.7955060140640599
0.8407766984178302
0.7758819364625847
0.8819490054091603
0.8082211594148301
0.794561420719709
1.0076475010770467
0.759618584422599
0.9727275077500426
0.748680553551252
0.6945488100267855
0.6133820146955348
1.0616147341955484
0.754499161280081
0.7363342020780388
0.8509503153020965
0.7315693967131147
0.6431397341540958
0.8231727417087144
1.147851263723526
0.976347928363417
0.8084262644268154
0.8234917637526464
0.7032050201669141
0.8181552453758154
0.7650439152938467
0.7934001114531424
0.8093455278449664
0.7978500316187966
0.7818368774203104
0.9063413482709063
0.7065026456014498
0.8128337343747648
0.7982494544150492
0.7566715125657256
0.7919833576413849
0.907068253170534
0.8080595936630752
0.8098566189658576
1.108664154096123
0.7742967094686192
0.7590342120640436
0.8139661924545847
0.7856605145163464
0.798582378497661
0.8016708677787613
0.7980055779172741
0.8269662798975733
0.7960532018839969
0.8071843349392409
0.8751077435525055
0.8445117628883174
0.8066041155126671
0.8677770694345558
0.8519876472400798
0.7787849694942112
0.8403389856163973
0.8395316831191241
0.7678213032019123
0.8030909332319142
0.7860386191957077
0.8224974208087652
0.9284677832815238
0.9599966466268978
0.7066038563427233
0.7971725517722208
0.8446350598016515
1.0265574993387963
0.7602437343875917
0.8493060739271756
0.6967022228849388
0.6631262941370089
0.8041124638652684
0.8782771163336308
0.6982030143270537
0.6063111959339642
0.9145542935075561
0.8906032359934649
1.3525865925696017
0.7277511736947752
0.8219704258877761
0.8789173734525234
0.8042984487613108
0.7977580925334787
0.8012871729161103
0.7866985992054002
0.8345190214614336
0.6897986552256363
0.804281393091404
0.822246491011259
0.8615408991206888
0.6896099890936224
0.8211318938810046
0.8991433923618829
0.7727205266152944
0.8454729638305502
0.8228104445566597
0.8195002339124459
0.8655434754679516
0.9415617829227881
0.7807532466469473
0.8054216241888764
0.8309741411960565
0.8142793009930226
0.7769309409981214
0.8014594539450762
0.8020426994321876
0.7787231558889948
0.7697710797357401
0.802655059361261
0.7974064471827679
0.8096031302240664
0.774822318706477
0.7953800790974304
0.8626597875832032
0.9156422234927142
0.7897199376771992
0.8270265431659458
0.8406954979354424
1.1142831610167074
0.767131460364899
0.8147088309877082
0.8312561325844269
0.7734394705768477
0.7718197112048848
0.9356225849558633
0.7745474699620357
0.8603156950120145
0.7565428620182412
0.8084135974915253
0.8173950178282853
0.9889525998786773
0.7227692164308597
0.8202178285288946
0.8923455801822311
0.827177412685245
0.8685995672821432
0.689505572946209
0.8366243996522272
0.7263718053660319
1.0509926961458407
0.787452632599328
0.8645815777933896
0.8051595626224609
0.7734022555484108
0.8033372829547293
0.8028552157860978
0.8291255125066461
0.8500899040728235
0.9322271809787255
0.7723949543107307
0.8207226811806511
0.8529490184962756
0.7355394583840094
0.8117234580280238
0.8309293172662983
0.7355336242938815
0.7607050090367062
0.7112531914499849
0.7782476871975282
0.9019945772929987
0.6138804138132915
1.069403261780453
0.7956146060718801
0.7946923692085665
0.7658034420967855
0.8016593349901046
0.7669469933518868
0.8045519411285232
0.8044566346451937
0.7864850874307218
0.7995299645795104
0.8237137018760242
0.8267040358877629
0.7938237915533214
0.7910104713040097
0.8424935327986907
0.7911823764120708
0.8193386048737071
0.8231969480610508
0.8178335961107069
0.8066103512538797
0.8246433475913734
0.8378442312314567
0.830357233038761
0.837365932703629
0.81212638216098
0.8204207072905576
0.7968986869672919
0.7837087719771239
0.8317593726971776
1.0154683466200447
0.8242666207997663
0.9243831906519787
0.7760486864312893
0.805822294311861
0.8024475023573414
0.7283188732799019
0.8094923272711885
0.7695143623072013
0.8147935398978293
0.7782123656305
0.9607943994949051
0.8170284358086854
0.9305568308579409
0.6707034450852418
0.5789566417795357
0.7653568481568556
0.7539091488929048
0.8108205022431719
0.8328611477771004
0.8101947635591416
0.8251518103034359
0.7968368626538263
0.7849500314306156
0.8051217940565909
0.7872440406504867
0.730102353828831
0.8174354699543078
0.7649104350484229
0.7665969184981538
0.7594905279154113
0.8185416410068237
0.7785973242707327
0.8429909622919407
0.8890168996998661
0.7316816095544055
0.7442978098887082
0.7460374428436812
1.0357771264784046
0.8237439175971111
0.7633529012992787
0.7702817923839889
0.9659065510650491
0.6893093063893775
0.7937185771243367
0.7297806962640722
0.8076575987290068
0.8030458762629586
0.79255498923326
0.7771645363166598
0.838156649076171
0.8018109263503596
0.8623518974189045
0.701062753601923
0.8350296541178706
0.7676963510075927
0.7686915011684268
0.8057104135893697
0.8051867785069616
0.8295602494064316
0.8121936992174065
0.6139882833472841
0.8915295952118617
0.9042867334429218
0.8579004392360301
0.7744162450775645
0.7793112578824125
0.8230510025315985
0.7638168251669526
0.8900335707945904
0.7546273886626252
0.7179106017159574
0.8331137025464465
0.766597091831044
0.811895298966367
0.8138014039883283
0.817621855256306
0.8209258896736382
0.7748007134099009
0.7543704855292738
0.7689611348255221
0.8755117420686302
0.9101121231154492
0.7531821817587804
0.8912982435383318
0.9931841419293411
1.2079171932821038
1.0468009857334724
0.7456302609238384
0.719568733631379
0.9400541452419751
0.8448206841384536
0.8228245634926595
0.7477409504956998
0.8592102487221943
0.8354442162592852
0.7656208872016472
0.8412872168880473
0.8381444077234438
0.8509954574200295
0.8022063852112177
0.7784526054597388
0.7639438038639562
0.783180148420476
0.8481568705967805
0.8693926278482149
0.813049291533254
0.8243057802392947
0.7214759029395551
0.740355180468032
0.8190747193127904
0.9811210922707956
0.6332979300197917
0.8110032474242271
0.9330955824258544
0.8441093535074402
0.8222321176741612
0.7560780869562272
0.8077847712461151
0.8932566732387432
0.7609918067654843
0.7994094399004613
0.8017282734804639
0.7986051654185803
0.7939650005219325
0.759959728183169
0.7840333603089765
0.8031328911317506
0.8133513249267191
0.8245291285624375
0.81290089293609
0.8957410755963305
0.8042033738305061
0.8176315270676275
0.8493438726499557
0.8051387650191963
0.8113386791021846
0.8208388361116882
0.8157696214534109
0.8295720962302017
0.8356870804239527
0.7654166704866429
0.78076187698873
0.7697723166804722
0.8063082261751222
0.8799908973178042
0.8269943118856637
0.7931281696657705
0.7366338727739792
0.8045524995372269
0.8693427130743356
0.7770645730762767
0.8425276506246454
0.9297712622823437
1.153585941115877
0.9624409842184242
0.9472666737081393
0.8647741382707822
0.7747000177097283
0.7682075735767064
0.8394880285804039
1.015190025777321
0.8645177771960477
0.7804596945266411
0.838640965240765
0.8626722489244749
0.7827224589032358
0.5984317148512367
0.8215523958049976
0.8182438623711774
0.726410839971026
0.8936491228914372
0.6180800306249573
0.8086760427567428
0.8491303511549703
0.7713153719104158
0.806921699172238
0.8216998176149539
0.8119718552626298
0.8189940825713672
0.7489439976749582
0.8857457839169816
0.8628399669679312
0.7974539391970936
0.7732876462139815
0.8308782845019084
0.8347888212718669
0.9264745287482432
0.7998233981550997
0.7366861509863851
0.7965019246895924
0.9915050424062146
0.7443120464544288
0.8325281412655822
0.8004489925590399
0.8933204533671144
0.8571897309602996
0.8380059526015008
0.8132676171289853
0.8647202455259638
0.8022666449109078
0.7731933155264281
0.7358878725546331
1.0192537722534865
0.8028792132495505
0.785692264506714
0.8452288742241908
0.7324527217072038
0.8249750631177176
0.7849408570694407
0.8381018385879221
0.8083043494353821
0.7817834811943982
0.9620908341254353
0.7573497338779949
0.7849010796882483
0.8772381331444928
0.8928001190084045
0.8632301784296571
0.8563680449967259
0.8722608084002444
0.8620025893183276
0.8017419734017265
0.85407149460779
0.8080418660779053
0.8107322336015322
0.6344678139950476
0.7770455364906576
0.7706351445547105
0.6675064077607404
0.9330236930435699
0.8777769146990121
1.29112709037409
0.9375209031829143
1.65686548171379
1.4643915829876006
0.8593827036431262
0.820669660529234
0.8174118247984784
0.8300711526599815
0.809401310811592
0.7648024386656848
0.7346188984459906
0.8143080895372735
0.7740206479275621
0.6497821342754113
0.8503540556161818
0.8486637659812706
0.7865664672884827
0.7907722878765613
0.749038877559927
0.8460345700348398
0.7326603059657071
0.8109425262610707
0.8506728506390209
0.7616189106828414
0.757702224001055
0.7955996588120495
0.7711144319832393
0.8947754180651186
0.7940592078474831
0.9096554013970137
0.8151752692875001
0.8332328615311556
0.788141641420681
0.81863479700029
0.8068692380828083
0.9429883622565067
0.8278261987907722
0.8132834714494086
1.07340438973454
0.6559338312804122
0.736958163707074
0.9165608918218886
0.807337566499222
0.8530947189431736
0.7683360500842744
0.8352285285532705
0.7781077627436497
0.6921128279972016
0.8180093114701977
0.7898503594375325
0.7963800185579711
0.7331786832346355
0.7958187637130676
0.8500116677083757
0.7652978679958212
0.8252394821034882
0.8226180926170695
0.8140289987433752
0.8313385376772807
0.699657334631201
1.09182037484106
0.8128634307504168
0.8007686161244616
0.832135741764624
0.8475553586656818
0.8704335423136618
0.7352669539242425
0.8875251349308992
0.7561634096176698
0.7734251497442725
0.8412942625495653
0.8159738523472708
0.8319884651621837
0.7392192172009967
0.810326664476371
0.8035254180978834
0.9104745227423688
0.8729070596382782
0.7257202042634835
0.8944918243622773
0.8175595644863065
0.8674362591190656
0.8991549288098729
0.8684503025875642
0.8286734585497727
0.8779951792427825
0.8096665462394477
0.7879498964152857
0.838162174487187
0.8729037925829108
0.8981101217627467
0.8884155783520643
0.7232587300768643
0.8402747473037172
0.7336075137208112
0.9500272533944268
0.7746185580471082
0.722187293624014
0.7566742533974211
0.8016405975704566
0.8052602017278215
0.7690016205810202
0.8372487647856763
0.85213404819787
0.840413858038856
0.8422454406687917
0.8991810193748935
0.8536429645826823
0.9047520449328895
0.6403242033349068
0.7151728364505084
0.8360410836355524
0.8090273286477605
0.7907203751396177
0.8628923387149402
0.8987885156111932
0.7086140136393003
0.9013578401412855
0.8138662634995892
0.782098256887199
0.8545933351747591
0.8215452932662617
0.8242310237983833
0.7816622945909225
0.8179718366800675
0.8777099776482068
0.6450803571837819
0.8267920975137331
0.7931433240595531
0.7836963972641122
0.7021892279179642
0.7875717167260772
0.7689312742122727
0.860214046321232
0.8143241554790296
0.7905782706614706
0.7971334430183503
0.8054612416954137
0.7591227097533605
1.6215718281380282
0.8528942920167313
0.7545893835369343
0.7988083238159392
0.7843162781930749
0.86592598972287
0.8320954064938727
0.8500041127336011
0.8413048296351898
0.6967156591825123
0.821932951822343
0.7767848510933876
0.7418018057385748
0.8308077904630592
0.7974785427951014
0.8057211359275984
0.8156680315402407
0.8089530172946666
0.7185785228476474
0.9651004960732262
0.8128405830234909
0.7817743488855671
0.8875229943376283
0.9097728677378034
0.7489413014311037
0.8174073288554314
0.766114146617694
0.7857079148530197
0.7965188155448217
0.8095956028830308
0.851021892323582
0.8451701587272203
1.0767881851379755
0.7788071497623162
0.8503524916944004
1.1694223608762602
0.7113490659748988
0.7062284799609134
0.9581797385158017
0.8064328407814239
0.8736767013150118
0.8248649623261635
0.7758218573049028
0.7474232256565931
0.8413007356758692
0.7962572076759413
0.8767880934039722
0.7915273766997443
0.8062184134734612
0.9121878048095017
0.7842180765389181
0.8154629076974792
0.8421077719053932
0.8621517885046702
0.8195582750473301
0.9237294804730336
0.7932129630679341
0.7504259105649403
0.7198909468117954
0.776373240317541
0.8099919191104028
0.8078531419697672
0.810911649804717
0.7826438734340131
0.8787765251951041
0.8269164289882704
0.9640924942270866
0.7446109408824443
0.9509709012534892
0.7278169307667697
0.7185419892003287
0.7609240844350592
0.7933265307436029
0.8147248692886171
0.7618853794902904
0.7918439341788167
0.860477401281322
0.776108017994017
0.7341576189177857
0.8280439679788384
0.7883359472208739
0.803176513116709
0.8032479236111709
0.6160721863391091
0.8810002410219681
0.8004776158029225
0.8537904272692999
0.9138006408217577
0.7585591834309529
0.8258375347405276
0.9166185730003024
0.7683113512770736
0.830064788586578
0.8061298211885967
0.7848140986653337
0.7914341521937824
0.7879390940178045
0.8412975552350593
0.7969770639929299
0.8967450380758734
1.0023222654676334
0.8510796064626045
0.859096941165177
0.8394498196974797
0.8865744417245855
0.8094574790018956
0.8500136161752689
0.810832901861124
0.7628072217177502
0.7807252574872124
0.7155360605801431
0.8145991501608412
0.853528907166022
0.7309525553489633
0.7788586277290552
0.8504824808058498
0.9126467806911303
0.9224331778619711
0.7580602385474909
0.8693148923286065
0.8239240073488623
0.7690892960183631
0.8034605332195193
0.8189068033138028
0.6798434433888205
0.8624537958340789
0.9161265396737424
0.8296092719105906
0.7868512902249769
0.9010936487467057
0.831283778774088
1.03120866085715
0.9909473882462033
0.7978662983594875
0.8241361330671735
0.8521812477841021
0.7121324658192509
0.8003410911934921
0.8326682156333243
0.853442375922539
0.8023580507138794
0.8423808340589791
0.8167158758861705
0.8158013589173236
0.8162742318651638
0.92294361304998
0.7682839569057517
0.8173183322486187
0.8553397156274917
1.166429250314107
0.7383863485358435
0.6768758942863687
0.8038112827774413
0.8631605147601566
0.9176645048086005
0.896568776769139
0.8250687642674309
0.6992509482887547
0.4497744481130372
0.4422152603435415
0.698564109913066
0.8457646063439722
0.8117033353783285
0.8201625885789897
0.9328320427547143
0.6593247834830034
0.8274267121832429
0.7578117769832092
0.8308896508015554
0.8117123999407607
0.8772354780660333
0.8648945204843103
0.8066931855934033
0.7696937901690114
0.8015021213922132
0.8321895976284033
0.863524963424287
0.7964988969600925
0.8663184953263796
0.8170873570389046
0.8816370803387473
0.7015701156752095
0.8404144271578426
0.7850886179943718
0.9065288233870346
0.8349743400079231
0.8380326149816966
0.8610217679380664
0.9674962894827016
0.8792722838847883
0.8591680357824873
0.7928180285030054
0.948108163598717
0.8258871442036175
0.7460667752349914
0.7641968707951764
0.8591200322906432
0.8129193481854788
0.8257102219164119
0.832452868404993
0.8193381096683876
0.8211868496714868
0.782806870976409
0.6677017093072267
0.8689513552521537
0.8069522474287194
0.6815327459247623
0.7362126032621301
1.036543917335524
0.9848332826118386
0.8165734441678129
0.7499658489043548
0.8958284132175064
0.8659482048370011
0.8182473790990352
0.7906577032559708
0.8276601717440266
0.8279202149592347
0.7490547105091745
0.84375896002938
0.8129376016854073
0.8481608132767289
0.7535657395047133
0.8578368425972962
0.5448687653453723
1.1434342787179563
0.6097338818648287
0.745489952027773
0.8118021737067757
1.1599849029429214
0.8590927646024843
0.15123612221997676
0.5284395114560234
0.9092710451223324
0.6392613219828251
0.8482774768461961
0.7296903602577935
0.9166879327212872
0.7991858379261619
0.6374737382037619
0.8030576702765853
0.8347520299123352
0.8074492183021161
0.7538204808673141
0.8475929640650609
0.7957833383951981
0.8730136380225407
0.8123221906881681
0.7910549258775331
0.8258482580666902
0.7914450217010436
0.8133274435513488
0.8234410471739799
0.8265277534422242
0.6913185694660855
0.7965465553321759
0.814327958202733
0.7830370025815336
0.7603818447135495
0.8807868392792261
0.7263777344185016
0.9153267471264248
0.6960172040416679
1.0326510988318525
0.7015404989480241
0.7429545397957229
0.813692282307053
0.9726924990064092
0.7902891247270384
0.8606844859308781
0.887603655739785
0.7983539346912238
0.9112256771290586
0.752550442910016
0.8213359033664822
0.8072093458780083
0.8405395867886255
0.7347387107940917
0.8755386772208823
0.7129003848973747
0.7510787954061435
0.877498950439615
0.9589402686104238
0.7393870612385941
0.8139520800571622
0.7743562167585639
0.768158910593092
0.7294562247430779
0.8119523336288751
0.9141689420285817
0.76292545337325
0.838856278359858
0.8497972071946359
0.8622994108888554
0.8647677843301672
0.7677235356360047
0.7984881435267781
0.8851427592015092
0.74141183876812
0.8180525083962644
0.8489593600029361
0.8160963596069762
0.6283139941528931
0.537944138089353
1.276240809550332
0.7491904696358056
0.8639932047551045
0.6335526982252984
0.8390498479773225
0.8762285284677233
0.6893677365083126
0.3171217841262229
0.8161981255571756
0.8420321252434488
0.816098959886512
0.9357081997614624
0.6348807601871906
1.1644606206542112
0.6761909223159571
0.8179499176145927
0.8137440715120281
0.8012944780608983
0.8150057344120337
0.8268480348418284
0.7924195162224237
0.8051299994141345
0.8065717254803396
0.804391226965284
0.8010107236848796
0.9773340782608181
0.8988216297215558
1.0184188686925955
0.8248144322719348
0.774390650907591
0.827332320635859
0.7315135703919198
0.940057530447907
0.9204265088582871
0.7454422560170207
0.6487752287904003
0.8441538146673631
0.7257765270898783
0.7228342401728135
0.908413893267008
0.8576979535468958
0.7840401710418532
0.8567216696452432
0.7980517935159296
0.8199526796628902
0.7458359477881252
0.9099847103156306
0.816982507132128
0.8163939521041896
1.0087333579338083
0.8234520921775136
1.0663876145367437
0.9963749532199354
0.9927666789149294
0.7754391939784954
0.9007309338427136
0.5178030831655518
0.532803488079284
0.7765138134926199
0.7966190116833097
0.8617563141749499
0.8022947409435238
0.839647404607242
0.7983204411459636
0.8552796615841627
0.8620696728217826
0.7744376003436068
0.8559944026671473
0.8172824311703736
0.8693004456172075
0.760781342472472
0.8256655858815773
0.7785990590301145
0.8819184410230103
0.7365386106956587
0.760317956153787
0.6778578085978113
0.2577335173645542
1.04885182960679
0.6360831713128067
0.6665839256508624
0.7822838791564174
0.6318690722731884
0.8310906840855534
0.8008050746435275
0.254417269240451
0.6796087920050579
0.8159757568452427
0.8586999480104929
0.7956872378741653
0.7435656283050099
0.6888647314402061
0.9793712526974441
0.5561856188273483
0.6561324948946057
0.7221542145020169
0.8991085524210466
0.6532273369219014
0.8149496769661514
0.8059276181067693
0.804858824470333
0.8058955164243908
0.8091608896279405
0.8109255521597162
0.8036080641125293
0.8483019635591623
0.6663599806975337
0.7730617821656849
0.7679986093314888
0.8225119043226036
0.8013749989342683
0.8439889955738724
0.7238313116089209
0.8244214383505177
0.7307679205872883
0.6343843697727314
0.4940913049174339
0.6601648429767224
0.6743547670198077
0.7005613723078787
0.7490858366170319
0.8225823104457363
0.7831910783085354
0.8759602417154608
0.7300292792726085
0.8086788250142551
0.8595889885594772
0.8174332836765892
0.6849630914514784
0.8345190503130608
0.8087918809024676
0.8314734444029804
0.6653175334780914
0.8155549392814124
0.8538807122326739
1.0284148693681094
0.8663020144151009
0.9259051797742052
0.848166231530435
0.8043382561328605
0.6617344720208782
0.6898523814518189
1.0234956459245717
0.9062285205426129
0.7731765445454941
0.8717260960686846
0.7916078864149932
0.8111496621252627
0.8159563216244483
0.8154942168540291
0.8032279963735807
0.8819180235446243
0.8140122942760181
0.8313392750964146
0.7926129202013992
0.8985599672597332
0.6072733704514577
0.8340367261009582
0.5988706128092136
0.48204403543119145
0.5684832244683626
0.3066834105949234
0.6597604904090774
1.0451713534952352
0.5740418211108462
0.6756956392959025
0.7606613471667669
0.7009681005074194
0.7730710634769566
0.8985887455817188
0.6226250625565927
0.8275386472813265
0.7121513325157715
0.9134887901894775
0.7484460998129032
0.9319854703866874
0.7819776239254359
0.8591864189149381
0.8013660959521028
0.9348130087352375
0.7977189190119062
0.8046972444778329
0.8052528907745714
0.8181645192895466
0.8051563250999526
0.8175479706787544
0.7943230618043958
0.7961211344868026
0.7640729090935167
0.8578533942974537
0.6144766259853822
0.7407177376281933
0.7872163842386833
0.8660215831271636
0.7178505005485428
0.8631168340371221
0.7466720634762779
0.8674841533635357
0.9776819588169704
0.7501844104577742
1.299260648576271
0.7461694670283477
0.8004855932909671
0.9582347053430693
0.7927486764880074
0.9137723190173219
0.86887707447372
0.8496771450400942
0.8454514411055638
0.7440053756478415
0.9572112163901134
0.6875809292252144
0.7991383333693994
0.8426870637659821
0.8278383178967931
0.7827017346866364
0.5858090648588923
0.5210672209097639
0.8250431293846134
0.8368978621733805
0.7571137430353102
0.916596456970134
0.6393768553955719
0.7481795515236151
0.7038606804520366
0.8172931564897626
0.7708743182664691
0.8722699979655456
0.7670908661130379
0.8216483782300644
0.819927378873753
0.8061825840947496
0.7996490755453001
0.8165925231797772
0.8279590318746619
0.793883068635786
0.8348628384035061
0.7939275801945794
0.826818350037208
0.8192358168687568
0.8702998196491037
0.8372763684193111
0.4220109076556302
0.6595100462428739
1.0904271135625092
1.068440882213517
0.719809267014569
0.9424390571228632
0.7872585440302667
1.1632936063199728
1.0144831094138211
0.6594605536683684
0.7077684554073033
1.0997309868912404
1.0076589559108864
0.9378298663523982
1.0451908052842085
0.767162278909905
0.9053100943488551
0.7711965622486632
0.8101378055629113
0.8065909419007659
0.773926249947615
0.8344249644422193
0.8149272910932877
0.8112727877950314
0.807861669257579
0.9121919505551382
0.7728987565910462
0.7734231555493036
0.8094844762234606
0.8630191416380885
1.0300304763019177
0.7592321876026801
0.6341493080035523
0.9648806174744922
0.7946091577033553
1.0754929793349965
0.7004158477307604
0.9087582040068838
0.697077896088712
0.897806672859843
0.8372154441507796
0.7869308186041012
0.8778781828688625
0.831864851297975
0.8261073309760492
0.9353561551180314
0.6269305682990345
0.8255591365294416
0.8345898785203687
0.8287808406358822
0.6279231609381771
0.6515089468431573
0.7348292673116019
0.7180004090721247
0.6588171846100314
0.8527059139461588
0.9103752827675403
0.8469221494205162
0.618184549255601
0.9788364876447074
0.7508891721189567
0.7888957456793338
0.8403225712283042
0.7835592042619055
0.8123569627653281
0.8095013750566439
0.8008340171407791
0.8259931821982816
0.9782152833352763
0.7734762484456156
0.8099008398046642
0.851998430473203
0.8108192301400203
0.7728733496547373
0.8182232580864868
0.8008759897088549
0.8266564369821049
0.8616964338391901
0.8000439235639004
1.1723088171437896
0.6905026163289635
0.7333455136043848
0.8105538112361713
0.7869654551006073
0.8620997245906774
0.8816501444531063
0.7528264126093326
0.79371997830934
0.7515777054978898
0.8467576585168783
0.855078608434811
0.8816563609209163
0.7925315291951917
0.8915225597902529
0.8075879433611193
0.8042777522156306
0.8060556632209094
0.808401425665446
0.8028716607481657
0.7118995539759736
0.7663951114326075
0.8579392706037813
0.7878955110482079
0.8190660732363481
0.8312823839525401
0.8893536287151451
0.7811899492151
0.8225669732753018
0.7742420564881
0.7066088331558604
0.7729292658224591
0.8870392254034154
0.8119590470797574
0.8992593067390594
0.8968532907995664
0.826768259435413
0.7973935952145359
0.7933673766254596
0.8841953531242668
0.8222973767928351
0.8327832764896388
0.7975524254996559
0.674309373014512
0.6442909693353471
0.8281994941004511
0.7934877426367271
0.8276394762720982
0.8794334652772109
1.256959859789121
1.3295471051925785
0.8513636468040225
0.9283532733991089
0.9854699132631509
0.8780657641737086
0.9276135309459946
0.8380399403412555
0.7772784784263379
0.8457747387241988
1.0120834764961153
0.8659514418124733
0.7926195485772439
0.7696759763451303
0.7439292159342668
1.0152068097452722
0.8693523000863373
0.7897376091087045
0.8530776429103344
0.8133084054335145
0.7895738840960547
0.8214316872305476
0.7913746508108269
0.8193234320091178
0.7598133940445105
0.8138991022544253
0.8175703122306679
0.8362057619647081
1.1283346811667732
0.40282752369476726
0.8050792280563299
0.6861511434660097
0.7873998717676667
0.681132332345948
0.7727954383927123
0.7180360844397649
0.7254844814553414
1.018280991600645
0.7712624621728608
0.9070355442004094
0.9279151644001467
0.8725128755753493
0.9347062197326973
0.8181989466983173
0.8376320619743253
0.861123585116865
0.8194608625084936
0.78426692868323
0.7936065669995211
0.7685039919411019
0.7268801315876832
0.8569277485794012
0.775983557466845
0.8423414614376128
0.9060413581763674
0.6473849147914795
0.885208875821705
0.8962242193585829
0.7632544677061758
0.8141225678594854
0.8134319086513684
0.7631483808621964
0.8144138339249163
0.7974517478499041
0.8622452183520798
0.8260229667020698
0.8496466619653127
0.798761924911938
0.8236468127511775
0.7575390486321499
0.7783377340101163
0.7996583533005153
0.8353253298460784
0.881094082365016
0.7513928101729085
0.7664273737504457
0.8400173101268784
0.7212019813713043
0.5919303068642392
1.2828848071869794
1.1248716871397093
0.8614681747833103
0.8434550464993766
0.555479920954815
0.920445950880523
0.8292611695494841
0.8599856885675676
0.6565122991226113
0.45568261392049175
0.8139769147635323
1.1097501707958197
0.7567623712325123
0.8119196565052469
0.8398140247058923
0.8615307804498286
0.7608023048375326
0.783546349352682
0.874380072432228
0.81057095423366
0.806769754916306
0.8044454376420056
0.7808374653975638
0.8173345579683313
0.8278754425518358
0.8279213493705211
0.8108721002273817
0.8151984425363491
0.6370013151790014
0.8700451251822106
0.6506532446345051
0.7087044779752568
0.9113729502123188
0.9074168884020202
0.6234427579456984
0.9661172262941925
0.8756250172286449
0.9060035170849439
0.7907273065417623
0.9870359540868423
0.8494146761276085
0.7602994959394497
0.7233037187723467
0.801404574285831
0.9722995438247433
0.7048274571336864
0.9899685956998476
0.7142259236639021
0.8444092110563766
0.9562675743816269
1.0322601849764452
0.9018865904695302
0.8451891554897798
0.9089568110988014
0.8145007104060519
0.7950942201101089
0.8224465882997815
0.8823382697441492
0.8231097876189092
0.8291020946961751
0.7328237997641978
0.7495864178501533
0.8177612478499159
0.8169842883597163
0.820750525361356
0.795503908453486
0.8203285814772523
0.7750196963815438
0.8027081520493309
0.8391240477513557
0.7566855218393324
0.9542050789155224
0.8358956245581282
0.8555164066083842
0.5563185446022374
0.5946040591708203
0.8031565363179257
1.1162495778088255
0.7160037754512119
0.9601283042009326
0.5682601187574491
0.9673427743696871
1.0669533422076567
0.9608802068576089
0.4696523828816845
0.9451379848594396
0.8014458668091989
1.000885611659682
0.7502368168266493
0.7551536708203892
0.8162948491545812
0.7781395358640902
0.763380320219368
0.7954762586825445
0.8785249743121272
0.7678124133878357
0.8770618319838738
0.8117223820775311
0.7610031104338004
0.8499168063365545
0.8516188013665477
0.8198602569884154
0.7692107124495158
0.8112532967584757
0.7593310174480529
0.8236240060698918
0.953345902367775
0.49893219028263824
0.95179553050303
0.8706726723801718
0.7337549999636537
0.7653231687810079
0.703301406579791
0.9432426635641041
0.9338949834448841
0.7483312144826977
0.8717367409137261
0.8049420101607341
0.8871075889357132
0.8576851012542066
0.7516578946229137
0.9620165813622923
0.7147987557402558
0.9098275173517382
0.7486846238611614
0.6890215512299611
0.6040129220085889
0.9395663375776497
0.6197793590890645
0.8036788423929117
0.8281461510756754
0.7466051481360835
0.7876172785866296
0.7758172856477277
0.8656753339473746
0.8502206253310101
0.9085040765380917
0.808859694445021
0.8573611155478392
0.82429940056461
0.8152150565400665
0.8114586635004223
0.8245255509328958
0.847421442182753
0.7777977762207628
0.8457987299424948
0.9668803109911631
0.7965453311743733
0.8005974907680429
0.8734841156509009
1.1586574845744089
0.8908226835288156
0.6201788355105766
0.9617475677283055
0.9600813396954248
0.5542255154640545
0.8083669263763757
0.9896841800701276
0.8053470143807923
0.4485406151738396
1.0890362395543034
0.9592140962988529
1.1359934903888949
0.3433789184607552
0.3783133528389517
1.0213375913331173
0.803276662757882
0.8743249295225113
0.9512063135726665
0.8881873979462347
0.8061608421237549
0.7432004441747689
0.7789174879572232
0.8450334270697318
0.8585354380376816
0.8130962827623962
0.8985719283418052
0.7973858463981596
0.820065009977143
0.7732593319094146
0.7912124452159062
0.8623590703360613
0.821494571110149
0.8157076148270499
0.9036472992571344
0.7749039243072608
0.747537354057267
0.6348527105171027
0.825293960626326
0.7770988232840151
0.8161693250990756
0.8411979582943778
0.7965559734420378
0.6109112118362015
0.6390676158925768
0.8096368099952905
0.8338945913843933
0.6955912247318822
0.7928142569075135
0.826674330373943
0.8335402487383483
0.9166861876301188
0.9305232944776025
0.753612884506191
0.7476274710691465
0.7736542284143606
0.8708727449565546
0.9462925656915575
0.6286248959864397
0.8212732426990336
0.8516544095090881
0.8193080155704874
0.8573679984152692
0.7503091833955446
0.8112726199815468
0.7637763896881581
0.8569204151376953
0.8347264333224353
0.8358433387044605
0.8496862737309564
0.8887282420003312
0.8254714298828028
0.8146436358489131
0.8121502451986569
0.8173107682964975
0.8658711656303422
0.8639997555005335
0.7962137095115074
0.8362682622901342
0.8693400249728171
0.7771762622015479
0.8257836382464266
0.6791276985900155
0.9012218900409831
1.2109839660353818
0.9067150258987181
0.7948698237473937
0.8997708142755199
1.0169161600427943
0.4276777549736673
0.7818219717317945
0.7730196907184677
1.358409868061926
0.9008537211302347
0.7675227085243446
0.637212286172582
0.6084405493356161
0.72307338318102
1.37730578961706
0.7171797628060833
0.47178919423935806
0.8022452967616838
1.0621078890274975
0.9809898465843113
0.8595600929657164
0.8981704696781654
0.8340484133149348
0.8448319977068146
0.7876769036274768
0.9710052906620951
0.7151043766589923
0.7948515147842637
0.8241186298719092
0.8028131388650207
0.812467874937442
0.7943148342586412
0.8121710817104149
0.8135429527890038
0.8481652892679148
0.6934457481774361
0.9853136772079033
0.8196871539977391
0.7559039188408333
0.7623480528821779
0.7365959019291553
0.23069643558143568
0.70391199600628
0.9228272546313893
0.7719534586090814
0.9498757819835577
0.7066882564892814
0.869022087778767
0.9077038321606443
0.5598936752566351
0.7151002693092682
0.7835606252284356
0.8591777707218425
0.7652928831815721
0.7782432640228046
0.8411059585063497
0.759590715864639
0.7927922717455195
0.8506964531953519
0.7478244813530307
0.7534790957175679
0.9284979705945863
0.9222395867309544
0.9488642486051972
0.8092382643278345
0.8674387275990485
0.8181380833409659
0.7594476956513091
0.861645524018549
0.7717121175095198
0.7709483130705533
0.7921371056829579
0.804308282166447
0.8174334337694574
0.7286045665419668
0.8161325683500361
0.821898034646427
0.8274501950769824
0.8113180708960814
0.8533586419225397
0.9355123111755358
0.8720848208457647
0.7807549372735949
0.9083908534736366
0.7860239335067499
0.7161235656287259
0.7828108480575798
0.848992269786668
1.0935523447001136
1.3554248956449262
0.6176426946841259
1.0451878283899296
1.5190481818162462
0.6384418023358059
0.93793919894286
0.7278667346566489
0.8099396953811755
0.7885741917217524
1.070121426387568
0.4391860197791639
0.807589054300607
0.7740668878133783
0.9590843470700302
0.6135143172100607
0.7678952146702026
1.6413098481848167
0.6131883530066919
0.4690203311201637
0.8422400397560527
1.2635650752800056
2.0446491528274207
1.2112312044516522
0.9134183092955308
0.8573377458713902
0.7951222551701584
0.7726167158352417
0.8285141282031993
0.7910024757658766
0.8447513931548766
0.9617048965917475
0.8655950183172583
0.8144455299525295
0.8016333930486188
0.8139158031683112
0.8137759068529501
0.7865428461336166
0.7083047109714725
0.726733565509841
0.944756530316253
0.7902197168718385
0.7885958011549967
0.3751274347399539
0.9318373176728002
0.9457341618825464
0.7761274108002726
0.8974342449700192
0.8129781440154195
0.7568899164871445
0.7131212593155319
0.8157840753448841
0.9112487997093868
0.7735281588881764
0.8759623159184713
0.8055634253307071
0.834253101430727
0.8354341200749448
0.9418274117612773
0.8376842574574713
0.8214433363031499
0.8151647083517132
0.7991494509842277
0.8322415567035522
0.8316895666487533
0.777692815994798
0.8463861641044395
0.8732282233507683
0.814587267599943
0.8804487017975018
0.9491128052860627
0.7278122928469248
0.777751621877537
0.8319548261756449
0.8353128202008487
0.7987066730308178
0.8235044219460003
0.8021668578639659
0.770779951457706
0.9350625489852856
0.8292714185408427
0.8046617198686685
0.8900481347566911
0.6045088388434676
0.9378116855392703
1.073959180378473
0.4341762682256225
1.046864204679759
0.7419674616851535
0.7169479073540386
1.155890337321821
0.8736039609920927
0.6872449775399491
0.7685577515327409
1.3673831614568608
0.6801608142874035
0.7175131511144195
1.2037352653009228
0.39700109401832406
0.9709223473898391
1.0031534127602002
1.036396088378221
1.1740710484970796
0.9084879577324783
0.9091698698530362
0.821333160545822
0.8371249985186794
0.840197248445821
0.8674371005427587
0.8837779160954493
0.9018052246327282
0.8312399960809707
0.8157643466589525
0.8100439602423309
0.7330463576873091
0.817364823275357
0.8132397753818427
0.6970039033232646
0.7628164576598018
0.8198782417623188
0.7181140478768637
0.8799627332956015
0.56260722951154
0.8201393473330824
1.0203900280620442
0.9950750515018887
0.5507163008371333
0.8372235320996229
0.7926730566499512
0.8252381027303419
0.842924727397648
1.0523337892956817
0.8183833587562425
0.8137080035568768
0.8055533433167269
0.8077126420676183
0.8289077075038181
0.8002811177246875
0.8414074082813159
0.8282369153169123
0.8034244126400633
0.8073134986730641
0.8211484337532003
0.826496149391282
0.8494106368606632
0.7852605374391173
0.827678089377491
0.8155429107377594
0.8217953519153368
0.8152922247862447
0.6895005116669071
0.8199805642659467
0.8169945627956978
0.8517969463165384
0.8299344204723736
0.771336760754735
0.8486397275733316
0.8489571763401487
0.7556351830766352
0.8626962324226477
0.8347762927748891
0.8273576560991925
0.7353558254048188
0.8487296621376226
0.7947231644090758
0.8360608428655327
0.8254742618130866
0.8347629023097728
0.7150405753657927
0.9247901557397081
0.8370156205655481
0.9835128961191
0.9862528105011437
0.5156249022630591
1.2267696337372125
0.8658478248402318
0.925134000130036
2.5804989094129667
2.5816378082676263
1.0145177763500848
0.8569994584135556
0.8810556495483257
1.6260774526991755
1.9005921832686306
1.613142836316382
0.448450075021095
0.7322343713975599
0.8889131936578701
0.8642066466498226
0.8507252524011305
0.969212504095545
0.9400013548896259
0.9275873655004863
0.8082712506350599
0.8557246888756502
0.8550487052157162
0.8177910220634063
0.8755772633511018
0.809052291450062
0.8978381579001641
0.6836291791902204
0.8098081086428855
0.8512816259679582
0.8222152470490359
0.816442683994448
0.8432608690236639
0.8141505302600832
0.8040858607130716
0.7007512049439727
0.7589626801371042
0.8653631637591676
0.8264353524750594
0.7905087887911256
0.7312274968653876
0.805450605907607
0.8525803421497354
1.0460004716217424
0.9054890247177411
1.013946333565068
0.8536977579447664
0.8064389805660835
0.8064475631214588
0.8114938400771442
0.8600609457547026
0.8015942364756391
0.8621810808601831
0.796336029849477
0.8186467022984011
0.820435037253827
0.8192557748897449
0.8648622207534326
0.8061635895785704
0.8452861888546401
0.8389207013143087
0.8103304231936683
0.8379841714632441
0.7771451050762372
0.8234777755884305
0.787656480048098
0.820707223053868
0.8234284960343716
0.8073288157861949
0.8981220709554513
0.7059768634665007
0.8837188879055378
0.8093616309368744
0.7870509902705404
0.7811969739658463
0.8145408231770727
0.8383133929665835
0.8266974816367398
0.7951943147747098
0.9086589777383234
0.8964014990156584
0.8150356775700679
0.8274630676585304
1.2059590099030353
0.777656361035514
0.7734821860132676
0.8295633460239467
0.6874628107801355
2.256190484646574
0.32407257088933134
0.7550202954322476
0.6985103668585599
4.0419338732881505
1.3847157353030675
0.5076435883122523
0.6214370728340847
0.8565230719109546
0.8024428154777004
1.0952875066639212
1.4608554871719
1.4323999581014237
0.9790554882412105
0.7553747253390224
1.6670996621893486
2.1990614203487135
1.0710986665574416
1.7397937954261702
1.0504317841596598
0.8074067512157789
0.6388113662857038
0.8088446795784965
0.8351930838866936
0.8334667416668298
0.7989360758368605
0.8825971183458831
0.7466365824656755
0.8157682452938874
0.8178921163397518
0.7871841677786249
0.8129389974981018
0.8157525875441594
0.8456966745947662
0.8411391846290855
0.839468548800785
0.8128617654497312
0.8160273840240837
0.8508088099533425
0.8298738428061518
0.7987830198169154
0.7870984489504776
0.769295126597278
0.8054479386715703
0.45732383028715423
0.8840054936432241
0.8087489412150952
0.8842824766174172
0.7971744459311226
0.846759094086719
0.8082374531648777
0.8070917665713329
0.8333696339639797
0.810201805062679
1.015854993244222
0.7638138106728973
0.8131427443855787
0.8162237405539722
0.8316687114358844
0.8253276202736058
0.7817385344810353
0.8217071261348975
0.7730682127628257
0.8138193371173807
0.8068890280179509
0.7973150637082334
0.7192206043288862
0.8603188015914013
0.8182237858383514
0.8784306706353002
0.8612517287523613
0.6968716490951329
0.9073043704794124
0.7629395090381044
0.9099807575140759
0.8796853879722268
0.874016965514932
0.8274512290883902
0.8357820645617346
0.8233760842059132
0.8267198305254453
1.0088922247878223
0.8855095314731745
0.565071234611476
0.5733123095413967
0.7612459768981805
0.816063359933815
0.8204269737487737
0.7290909726410694
3.1394082381161463
1.8930227596075446
0.5202060239774744
0.6279008086218519
0.9914278371378583
0.38998663313920623
0.5708671804976987
0.73238637574542
2.383265977957516
1.7450341035531696
0.726639944384272
1.1715450835722694
0.5965522588987432
1.0319115320884944
2.1318913120483636
2.7000224081362787
3.1211419459948977
3.972048644890705
1.9240652346887022
0.996664413147954
0.6780981458232831
0.8215800415042052
0.8256181111965665
0.8329198163796666
0.8743715377628226
0.7964700159530013
0.7805685010811173
0.8239982253902488
0.8187681257887909
0.8924300364066498
0.8097781782176936
0.8652793008250775
0.9409250951159855
0.788082257543252
0.7983792763003754
0.8147220323975695
1.078108889250174
0.7682142672193492
0.7190474542638234
0.8198410220099039
0.7710010210678729
0.49043188639443436
0.8585590143607436
0.900928017407959
0.7747622558388954
0.813642172487705
0.8921144935922038
0.8039335408198188
0.8073223644548289
0.8168279384832939
0.8092247845908384
0.8008252283867765
0.8647933966083976
0.8262592948237909
0.8193154945379311
0.8313851190803936
0.8221824041275952
0.769023225364088
0.7627186041979047
0.824144561935793
0.8287639452021409
0.9042049582897281
0.8117804685079982
0.8735078815937516
0.8137287326309817
0.9022645037775824
0.8261586446319399
0.816060066774046
0.7129159501109651
0.8496463470937596
0.8018748450755088
0.8984780384220362
0.7894901360731736
0.8213500243332168
0.8156140945441415
0.8316478579152835
0.8282815401951638
0.7586306428356635
1.0200147001231803
0.6905821596343128
0.7559005756347555
0.6906594400323438
0.7929341378347756
0.811340354172556
0.6236679596326433
4.435806446164998
5.349850601935672
0.9919635975807867
0.7335484332275235
0.6572542174046089
0.39017845208814816
0.5974133878579853
0.6734086263286786
0.3335955489083034
0.8132431142780967
1.2211338358405537
4.4136248045589435
0.8659064371086537
1.076977209576209
0.5054517445656379
1.391241274772523
0.7496605272167127
6.101132542547991
8.202184914927479
2.6698404799794067
7.710243958060772
0.8798024422234234
0.8516015998273173
0.6926499392719356
0.8024914410780994
0.8131701309642598
0.8292428894182247
0.8239438392450747
0.8220753919631322
0.6916541173151576
0.8742325194717366
0.7454368547837437
0.8224940229414418
0.8115134541329395
0.8440928274774827
0.6861469006360216
0.9312642237598329
0.808003947640344
0.7178426616976513
0.7979525407737807
0.9277044812714489
0.9009474838888741
0.845848867899336
0.9905548989915307
1.1325719726300016
0.48308361571326913
0.8293425966565724
0.7137453493496136
0.8061694943896756
0.9128614516238478
0.8348633461941747
0.8435156632640217
0.8060859305571288
0.8137479412726921
0.7597726195791685
0.8053713961854241
0.8724617432556266
0.8113434098887099
0.8589726466002726
0.8142116623446446
0.8533202195130545
0.817527454408575
0.822782789763645
0.8138342766231595
0.8237970505677965
0.8193161822623929
0.7943443437388079
0.8769153903006424
0.8355827060014915
0.8568710989629557
0.8944405303668278
0.7578695892115822
0.879243605319088
0.9672990871635782
0.754728462962926
0.8425823667316905
0.8024464299547669
0.8175436439354414
0.8180437188375654
0.879528324783705
0.8704209890656289
0.5429180571616705
1.125558051252055
0.8185367748170864
0.804022042715305
0.8186042775829533
0.8122646728672916
1.0370992518786843
0.6583759936271412
6.117124929552841
2.52050216282217
0.7650347380446365
0.853728319898617
0.7533252935284087
0.6151861731045016
0.8210180330260742
0.2627916114318502
0.8636536723649904
0.9946320986600953
1.6568660250631386
1.9428731711668985
1.1316563932258805
0.31351386306358103
0.6993119375406718
1.1122119564130968
2.106841991120412
4.713608741423548
9.29647098840424
0.806282623732724
0.8324305428316912
0.7673330026536247
0.8262907885194813
0.8108701799981503
0.9471617312594445
0.8205053105742077
0.9467196312071794
0.8223365738350715
0.7592738859472041
0.8708172815792912
0.7568319972185777
0.9261241248904322
0.7213438112615542
0.7895456031079845
0.7791468235203567
0.7934170538199412
0.8198386089173689
1.1574729443057454
0.4511986679366422
0.8028493273455013
0.9554342385236144
0.7065809744487223
0.49631450654206716
0.8040822186717881
0.8697917500730618
0.830329984049893
0.9646395502186187
0.6644005987638458
0.8037672027784418
0.8134885815338605
0.7763126886971301
0.8464425952905975
0.8272370965753629
0.8323539364795716
0.8125590590248841
0.8387399613154594
0.8194073054597024
0.7694567784575174
0.8162957502289613
0.7516485085307373
0.8134761426967398
0.8235258689168244
0.7446590907164549
0.8648266619628314
0.8053476178093636
1.0548493649172075
0.8125782595827327
0.7992685911532564
0.6817304425846786
1.0323329360815754
0.8568737408498243
0.8573528022158012
0.7849441121291302
0.8586369618767283
0.8103462486881691
0.8513244894555242
0.8282181432330418
0.8191019779410388
0.8315236436593224
0.7835366046002283
0.853503033604701
0.9274887414613991
0.8235269172817357
1.0060805189035469
0.837518067947067
0.8124433148455947
0.8150577622526035
0.6464626722153091
0.6574099280989384
2.6021002907316126
0.9050590306209904
0.9140329774785699
1.387610380494112
0.4223050788342167
0.47379539232287193
0.580534584499381
0.38753743764485743
0.5469220174359732
1.126188520582098
0.6045097240759189
1.2824171046387418
1.5764143941122573
0.4018311714404047
0.5180654477586213
0.6280551103124161
1.3835166222785276
0.9742768548355049
0.875678011222583
8.253556058547797
1.0082002103517838
0.8213078143500704
0.7564021097237045
0.8153151891184386
0.8124852711684579
0.7957539248288387
0.8719437527309128
0.8559823097177222
0.8153852210139946
0.588743390962724
0.7200077486445193
0.749389247335702
0.9039745006474932
0.7215891700435787
0.8088480223672492
0.7408440953468096
0.8200741212563625
0.8265639255540258
0.6755303913443772
0.767440585216741
0.7566646644145006
0.8941406839782523
0.7861617383969404
0.5620884957026383
0.635747203793188
0.8180959169280608
0.8559609137954401
0.9393427473707411
0.5903017038381915
1.5098384728688612
0.7980900962981008
0.6776451761110178
0.8045083706830958
0.7701110968350051
0.8251105803409529
0.8351274034584998
0.7890146499822689
0.7657753073795652
0.8048651149693141
0.8490184459581795
0.8311104075612912
0.7966173307566998
0.7942904602144288
0.8741917459782071
0.7945155899075775
0.8209620838574878
0.8069626833950257
0.7863321451697477
0.7879651867323775
0.9039497907852674
0.9076225331432619
0.8226979750502058
0.7726072755842369
0.8567110081871413
0.8496993747642261
0.8210281152904362
0.92654641431083
0.6909505445707893
0.8073306271748528
0.8313784606320423
0.8025633090227543
0.8587497794576582
0.8166120067152594
0.8127521616689249
0.8334600300135687
0.8049311095897931
0.6207960643022011
0.8193638844700234
0.9910022092789844
3.5180860691792013
0.5235485382274703
0.38803910894671634
0.48866385813501684
0.32791381625291643
0.76110635202359
0.8527631151840405
1.032416300825642
1.7194530497154232
0.7239312713935443
2.0255729119909627
0.4729080031642208
0.6153298874424148
0.6840223280208736
1.1521515596857521
0.8088998518954231
0.4858406253606238
0.4039770878622068
0.8253859217317011
0.7433293256338899
0.9928985843679079
0.7963714825327719
0.8330679424206227
0.8231816049386902
0.8308062546852993
0.8268294420474341
0.8635606799465949
0.7375240017808948
0.8487810138589341
0.7192746000928767
0.8935165112853709
0.7311520131269715
0.983405560049325
0.737325555300796
0.7366842886197522
0.805147976009574
0.9429369051693858
0.7945447319343976
0.804022228921572
0.814015786724015
0.8197330989833261
0.8349807126574317
0.8589116824122954
0.8032281821782592
0.7833304659493167
0.8260621515038614
0.7884379902199381
0.8838514899050465
0.9404403147277569
0.838891470681948
0.7288605030270532
0.8243276334052234
0.7830757567510882
0.789791776009837
0.8587044252025794
0.8105866193378797
0.737515286174469
0.8216954411938261
0.8098707689167643
0.7956849698513716
0.8088103802281499
0.8022323215049006
0.8338809783465143
0.8188015536883397
0.8260559788860999
0.8080977090236744
0.8090882468705907
0.8076328872593258
0.737526570256986
0.7554459191506364
0.8612893511274456
0.8044786620188077
0.745767058454667
0.8567876033163869
0.8070128871887334
0.83993169909534
0.7561983404679555
0.8396910792043915
0.802046796194316
0.8385314610095459
0.79988231178939
0.8168099688560128
0.9401172790743305
0.826877137445523
0.861475413708858
1.4838507010641693
1.5450713775915141
3.180094950440309
4.283737950678476
0.5952859462817233
0.6088622139471872
0.4875641794904343
0.38990865523655444
0.5600912246331924
0.6036616548191509
0.6791367914292643
0.545350881957417
1.179707412903176
7.233385790696568
0.5403476899238254
0.5927267044937077
0.6544060470337791
0.8355781163783094
1.3075042130137582
0.3188922756318806
0.26765361430455875
0.3895052136150461
0.8214606725406358
0.8150087463287585
0.868611281457897
0.9008355513235484
0.7521436331930044
0.7525877891419018
0.7657172528479542
0.8990911209483421
0.8800235581432783
0.9923194421706654
0.794182677942157
0.7654853580216737
1.0304493537635784
0.8847636107589025
0.8292677080001695
0.6461250395774506
0.8089157494845398
0.828397376279013
0.38914509533532027
0.9679343722253714
0.8440870619672048
0.6608475805513395
0.8565947138447173
1.1964364042192563
0.8263867917171309
0.7709349086659357
0.9542143938227013
0.79415258697925
0.8566973804032897
0.822641843474597
0.7698989194143887
0.8045021675096216
0.8199964035537736
0.8291819212518354
0.8051308913422578
0.8637038190910659
0.8251338342101421
0.8135867948664992
0.7677166708852694
0.8573309635820863
0.7826557001276976
0.7886088866452674
0.8271841408565732
0.8893809344915619
0.8490920114688384
0.8839653598554004
0.7952489969353832
0.8377489666213181
0.753744902921879
0.8009617565541385
0.7761348982271493
0.8258814833076811
0.8163785385823773
0.8225263754413723
0.8736919507059308
0.6839988129787978
0.9089096811117069
0.8145606261532513
0.8092361613543665
0.8729166715246253
0.7810601267621502
0.8255886191913637
0.8124149403536436
0.8310380999372523
0.8135060312892656
0.4266695687135292
0.8573964706735546
0.9958503165664887
1.0086750795861927
1.0823875038555837
0.881212349734211
0.8052333943146767
2.704571500400359
0.44902817277193224
0.5868867033684388
0.6460802465697141
0.6661181423812448
0.6452759946293011
0.5980770612238535
1.5676620563294887
0.6346431533865726
0.6404330659433732
0.6190078027821496
0.8794274322294325
1.097264300212643
0.7563871107427432
0.7426786413260027
0.4394774714428461
0.29282979282378063
0.8049481078737516
0.851148326598175
0.9055519082377036
0.7548257566590647
0.789551344911879
0.7430763897324024
0.8157827178076704
0.6978259835520618
0.7297505676643133
0.8373779784074997
0.8430863407696819
0.7292303446727937
0.7683191961154896
0.7374401044478964
0.665156475626191
0.895567151820797
0.6773622804203597
0.7861858648381161
0.8947850920452171
0.8094867965226895
0.7959906406529433
0.7501889097029886
0.829167250024984
0.7837316908663117
1.0452151377140855
0.7807316210052643
0.7268537182044136
0.7451311030089162
0.8014319993786405
0.8986651781199948
0.8411512062452539
0.7721781156890098
0.9513046641816055
0.691758027486072
0.7950955594733624
0.7974605793025701
0.826439296415704
0.8091582390854473
0.795687509002795
0.790360288668365
0.7986893306780313
0.8176176814819233
0.7846141847132748
0.7768612966157912
0.7670812849717126
0.8312155316065998
0.8046817154789162
0.8169295221659625
0.8165905706891111
0.8418274171683557
0.8410788925073514
0.7901547535629441
0.8416959633013568
0.8359968992804779
0.8688093289621613
0.7696978837893527
0.8578888064603982
0.8080636143437058
0.8792429300035739
0.7752874076086206
0.7967453328855564
0.8554169603161466
0.8067845523833289
0.8492226709122755
0.8450520813576626
1.0175561629022718
1.1940991598768078
1.214628667786522
0.599329072248763
0.6411097076614951
0.49581726334059134
1.1223231311818114
0.5694702294264116
0.5927087177999774
0.6582857961849558
1.011645614508302
0.7058934794268091
0.8557653840743671
0.9573658767198056
1.0020816360856926
0.9201555200446222
0.6953244410685294
0.3228716308947624
0.7851869344122959
0.8768317569158898
0.8259762101879455
0.7317511140751485
0.7663636483288748
0.8245617035190275
0.7691975322008286
0.7515909468176074
1.0561535156163957
0.7037173159438579
0.8019910058173958
0.8271976519868733
0.8766486642252604
0.8545489981307921
0.7348029955381287
0.7503096777480975
0.7042243432644594
0.8035097980151419
0.8057443719421103
0.7987047801334285
0.40620145161519927
0.5635141931792015
0.8141222579796429
0.8416820582123234
0.9286310228685817
0.6468300329154488
0.8581804663768055
0.9459586838671549
0.8205403615644419
0.7471109790075251
0.7840957287060539
0.7863099702381637
0.8425782554340527
0.8081858151201485
0.7688565381967966
0.7735635877768887
0.7794283320759771
0.7471604986596336
0.801765616549732
0.8028348007771862
0.8168979586214525
0.8020890406574975
0.8077246513545306
0.7968149130605803
0.8578276119824284
0.7617761618099211
0.7887286856679525
0.8248270824391815
0.9135777959060546
0.7782216931937096
0.8144745052839619
0.7630815820889126
0.8366572438425619
0.7438791502109392
0.7647574179295917
0.9116948811174272
0.8405514143861886
0.8161238899019057
0.8016453317921669
0.7772608159481447
0.8109121562667935
0.8633427276619644
0.7300003887851534
0.870613722373539
0.8422162179224636
0.8141894620001386
0.7918973278153809
0.8521607726836178
0.5448105400777837
0.8078657298001529
1.1355961146535298
1.4292727085433188
0.1290716335279934
0.4410385423084421
0.5574102725964546
0.6869014255444487
3.084444053564515
0.5576120381743075
0.5869235562514953
0.6370421805117213
2.0658376909807776
0.6353218565264402
1.0891486125063738
1.0847800974855484
1.1884384567377488
0.8741029635019787
1.0816441102506968
0.8257472597456877
0.9135683630859435
0.8631614885685555
0.9058811452712447
0.8446280721739138
0.7796379030622099
0.8001211440117806
0.7920799220860644
0.8825487399021997
0.7309795052308001
0.9328460968137189
0.9779361051292655
0.7930233000124761
0.8079137864674911
0.8256362666293102
0.8358786488445785
0.8660233555847704
0.7893510213985565
0.7858596965536263
0.9610216431888888
0.9713047696719329
0.7797640076614561
0.8177578325100487
0.8015017038151937
0.8080837099795788
0.6169325542707578
0.9469278382103372
1.064968192966627
0.543932825478415
0.6442443738030176
0.7927794367763401
1.0963476998681692
0.7367740339455631
0.970926150327903
0.7602203638573172
0.7091858774713878
0.9632809053525041
0.8072977141213987
0.9254460242191066
0.7756391028659165
0.8004065877570194
0.8154030487695377
0.8032324133976677
0.7970547315898951
0.8088832394293024
0.7890602829855805
0.7997255209777461
0.803140823394488
0.8495815077725668
0.8903437191198373
0.8908353779246685
0.8274912500538459
0.7280694274330562
0.828386411597898
0.7421681535346457
0.8677781639649088
0.7529873014155483
0.7649565811699028
0.7186183810545324
0.8366091220022664
0.8528858214213583
0.8639834071361213
0.853221226417254
0.9306292968626846
0.8327613471945919
0.8054247273920625
0.7286327317415007
0.8406697134838529
0.8173351703146882
0.9370088720750376
0.7912577511649772
0.6779003494316422
0.9911323865899047
1.4614259386277035
0.11491327571544126
0.9369029697006602
1.905680921214932
5.011345101433536
0.5296626324347797
0.5746696607387284
1.3607099138309333
0.6472693998348548
1.1996264283051283
0.8132185616290699
1.0424740842287892
1.1345389936133814
0.9998719439253945
1.0431114669122457
0.9248716396049075
0.8499994942732347
0.8567753554966433
0.838459568171291
0.9073891681885066
0.8165006697350802
0.7912005123734729
0.8042904715289972
0.8043578367950146
0.8053055486270633
0.7312040866227834
0.8734722967119735
0.8346893755225256
0.856155462665
0.7804013546378128
0.7804059362629889
0.9321732954005884
0.8167249639045798
0.8281616982461047
0.8142211155915206
0.7857319486722418
0.7638642195100773
0.7716211594450016
0.8299893674736419
0.7951633553795707
0.8563323848483798
1.0681901427851257
0.6082980409995181
1.0175930083351201
0.7128219545145674
0.2724675213651882
0.815675970662868
1.0931476030861502
0.6795141772428469
0.7026560956175583
0.9711166589053073
0.5131544007040956
0.7923597132942454
0.9100375495124413
0.8145234294215142
0.7937229015719596
0.8257699098120664
0.8190606627496791
0.8066635296402864
0.7980118223270456
0.8044595500721694
0.8267438647428593
0.7989546965728433
0.7950003619818465
0.8033994682242115
0.7826187092890271
0.7998296833723161
0.8188763237799829
0.8027081041436489
0.8020366638379045
0.8256536618347433
0.7301919057550628
0.7775472621618884
0.8131661073992418
0.841046439996936
0.7905994316467297
0.8332623270046301
0.7242415886879321
0.8090395721171266
0.6153164108444683
0.7159030723515594
0.8535682142214646
0.9092158776283292
0.8672761611415776
0.763584796648189
0.8083742485089648
0.8351629731725568
0.8574762980730237
0.7567200090252383
0.7474108093588343
0.8326805883940263
1.1682667828033555
0.6876024993632353
0.8552082843022294
0.7261041707964179
0.5829970652087625
1.0226021643231327
0.9854767446606411
2.4637214527626554
0.6207376798541083
0.5578118682655308
0.6699127778845853
1.1168363953847933
0.19266453473800338
0.8836155625173927
0.8657668446444863
0.5984640605776936
1.0334553613671982
0.9016117699134547
0.7303454265926719
1.1555057773082742
0.8162199491632975
0.818469410309635
0.8166295700980956
0.9258114087097643
0.6523218677274455
0.7988884278839375
0.8046467676779548
0.7844488702335115
0.8035337730754506
0.6901958344381894
0.7025130337142759
0.8703025640224976
0.8475700513691106
0.7785819063794261
0.8466925830843682
1.018056625933161
0.8731871929002516
0.9914048149258105
0.7452509947697998
0.8161720756703651
0.7948213217440788
0.7837275267278697
0.8791354714635539
0.8022095721617261
0.8078421574246993
1.1807772409637514
0.9026818035209376
0.1381097370423549
0.7364909493509426
0.9168492214704508
1.0187932729343272
1.050367087959036
0.68477832341437
1.272855327499853
0.8568175382531061
1.0958442660828638
0.9120202648995672
0.8378798377716544
0.8080085512312081
0.5431157932754385
0.7750031848756024
0.7904674824708947
0.8224945199931184
0.8210064409023602
0.8076341457445907
0.8479157149015265
0.803716900868195
0.808872926978411
0.8150235840738737
0.8105105903666573
0.7969969861410714
0.8175563220066508
0.7989605565580526
0.837449339754706
0.7931455167626593
0.7993847905300067
0.8381381656259665
0.8632736867962836
0.7933997568341469
0.7723176822193166
0.8457080895404147
0.8401709102494573
0.7628762826127017
0.827473117986894
0.8831375199637661
0.8017512539503892
0.8971093915155195
0.5868243754164517
0.7006584064578455
0.9967769004022331
0.8470843345350014
0.7222980660820277
0.7931570297433956
0.9553976624394167
0.8301517846631974
0.8632208321952891
0.8204195671628628
1.0800317994641924
0.4910423055898116
0.9622776818850322
0.5486200121762906
0.6188884651138264
0.9068546506651928
1.5486046649367649
0.2894545112269719
1.1746702366960182
0.4531402666119579
0.6939270287985221
0.8858591015852068
0.6700485449842453
0.466160243353378
0.3055338913794205
1.3185824692432029
0.7610147758448521
0.8030393873439766
0.7691133621075353
0.8223500726330184
0.73690222657486
0.8211609744518492
0.8034021201641174
0.8278481081246207
0.8187908179824845
0.7332668082101653
0.8638386558721556
0.9279508622044212
0.6654351308004758
0.9814950314772116
0.7261377828290655
0.8005537181777268
0.8012562029108798
0.9251931104201445
0.9104465666710512
1.1643941165870821
0.7667340446924557
0.828636997648289
0.7857320323777491
0.7514171301442483
0.843722620285731
1.0571523719118652
0.8417761322153292
0.8064114805413815
0.6679575005973639
1.2338926010121556
0.7675133002771679
1.1808935809906072
0.7400872904743184
0.9209790789019289
0.5781873653926083
1.0287534055742746
0.843342660279449
0.8088587045827133
0.7708483665612316
0.8950862447185727
0.8028175541912036
0.8499327189723894
0.8044593067729298
0.8002065414416579
0.8086807207647615
0.8130731266395557
0.8535301958068292
0.7973288617319017
0.7923143484255407
0.8317915174666694
0.7863747206913493
0.8276819937471065
0.8191192059797607
0.8217070603664137
0.8221370823593716
0.8037255400787477
0.8014512107603873
0.9016024302077047
0.8025170471953809
0.8214777668785599
0.79192912389833
0.819594584324408
0.8186118351912408
0.8209300472062916
0.811718783930769
0.8219860155360613
0.817018113872114
0.8279115690806503
0.7576519078371782
0.9390199828795848
0.6483055509349444
0.8435703991529206
0.8229622387162997
0.837426705563629
0.7883703463968726
0.8221515891359145
0.8296625301117275
0.49218567148922987
0.8677227908618318
0.4968754022766839
0.93019044261211
0.36950802554257106
1.9132660874993948
0.35899211166677153
0.1066302455718263
0.2830716908662562
0.5958794613731248
0.7543195211511551
0.5781387581972977
0.19654628412564681
0.9562020423220811
1.4093650345538427
0.6933249486370824
0.6552877899337671
0.906159371634074
0.7940809159911105
0.841233798365761
0.8334030324597143
0.8401604287768178
0.7905883538619547
0.8133612836305263
0.8113215307608421
0.7589986836525054
1.0837006269139753
1.1445472701328256
0.7652320689310432
0.784796480978753
0.8039024865763242
0.7810726852051076
0.7617923297880013
0.9196155077149852
0.6369954268534203
0.8761545265240235
0.6872355154684379
0.6964509748481427
0.7104416970495948
0.7817998474469953
0.8741590328810408
1.1474981269261288
0.794093569730632
0.7540113382575635
0.8202595279056302
0.8633577379434733
0.7317292876585698
0.5940237618177351
0.6767208327474568
0.6528082732609835
0.8230896576468867
0.9154743310161134
0.6804910326862524
0.6452670402105021
1.0394106003740244
0.8185093208643593
0.788380678851517
0.8382078985051923
0.7968542747583479
0.8185180703746708
0.7922877153391799
0.7843245402611134
0.8005342664939196
0.7926464725834688
0.7628095673650939
0.8488731920588146
0.8095175399257559
0.8042676267814831
0.8097660317165917
0.8121193098817658
0.7153136088523387
0.6987453710535589
0.818218906287653
0.7957934325743268
0.7734123818028551
0.8027419514495148
0.8190744313633992
0.7784123702899107
0.8182742630275002
0.8179790052956638
0.8333490467981548
0.8194295370682071
0.973621198870855
0.8970454662140711
0.8958047240098845
0.9055174654331561
0.7522757408039769
0.8302948551306009
0.804132431457334
0.7995438115974124
0.8175709832311149
0.669880062359956
0.5468308088093252
0.7432333481715354
1.6779395717558865
1.0861079713331203
0.26530976354783026
1.604891022225817
0.8809897107352803
0.06150585738136806
0.6550239795559614
0.24130144388603605
0.3995377358905684
0.5533122837929264
0.23539714840223
1.142081399439074
0.687046784653904
0.67152964167242
0.8305798136767213
0.8049283480226677
0.8190708744282765
0.8365566643243123
0.838295909922434
0.8776560326468322
0.8205355799545423
0.8020959021355821
0.828719517008827
0.7411832031290619
0.788500621235536
1.071437998167707
0.8871792167027952
0.7403650566222748
0.8391018883792084
0.6799390623721443
0.7178893444599225
0.7847752179561048
0.8303602443521249
0.8439671078362492
0.7966356014418295
1.0474578226771036
1.220306517539739
0.6864980978390868
0.9266483364429753
1.116147205512745
0.806812008035964
2.3975758047401357
0.993406600351255
0.4490409927869727
0.6243908352844978
0.5773222197042983
0.7665199876594158
0.7697637666305299
0.9007398901766842
0.8172087289016357
0.813338754178822
0.8004825544935579
0.7991903983693021
0.750541923576235
0.8210122927151431
0.8021745244983538
0.8196474455020178
0.7476939669657068
0.7830517854009997
0.8160037225844398
0.8340669541161069
0.8023340822517167
0.7696254420285458
0.803814315762434
0.8302016959927059
0.8162404744967464
0.8127199136581269
0.8287688657501866
0.8120128100654159
0.8756657264601089
0.8004031739688524
0.8166251871218889
0.835197003041614
0.8249451411096523
0.8018520060016221
0.7365726935799142
0.7760903783554168
0.7683111311765994
0.7868543259336085
0.8694111577558336
0.6545628911681278
0.8203247380845565
0.7895832704415322
0.8266234676335226
0.7927841685746345
0.8147836232436351
0.6370961981796874
0.6750268003656802
0.6529795154835915
1.0034402846528239
5.104515270546929
2.1880998424404594
1.268272101313722
0.057296784603859445
1.8669659927785893
1.2276337359226577
0.16456883851860615
1.4008548905815366
0.28022105415160004
0.39256059728136117
0.49080025935993177
0.8776545898694463
0.8982770970191993
1.204387062595546
0.546764999456957
0.8149778139355954
0.8403805923167098
0.7647985829615669
0.8536634214510274
0.8653832878302362
0.8034449242522717
0.7927729572851255
0.8034505798269664
0.7657441611192395
0.8877245499068812
1.0029929491102196
0.7431890524465615
0.7532989398901101
0.7096454607197533
0.7521863593643051
0.8249078610887548
0.8278532177899146
0.8154474849800936
0.8294878790315064
1.6220512615978189
0.7411206350430188
1.0077419564821928
1.3786296925776047
0.6905820107788977
1.4324879586927248
0.8318327399774977
1.437446384632257
0.5918638363116785
0.9420130538197644
0.9842978042114109
0.8450185342275766
0.7757456353618781
0.8016923029729304
0.8462244258136276
0.8072282698755449
0.8099259141611939
0.8214954109623789
0.7907673045566822
0.7749042263419966
0.7936467486358066
0.820381058942586
0.8739035620016025
0.7851713002131868
0.813906550660717
0.9222444101151995
0.8009169136217192
0.8289094409457982
0.811633793643262
0.8137192336577306
0.7908741310372212
0.8090385068469566
0.6993206096624138
0.8086293678530369
0.8173151757192537
0.8317925865869495
0.8468220716905633
0.7765207845902136
0.812526729065948
0.7763405244061204
0.8066865543659439
0.7679036930389271
0.8402950782372054
0.760374615561429
0.8153727406247946
0.8202780877615798
0.7963873339955918
0.6834865481737189
0.7335454139820072
0.7270349743518807
3.545319566308811
1.010619987118857
0.8721953941235506
0.07336461248141424
0.8184815608728406
0.994272193498265
4.170848342874053
0.44793289619067267
0.3794062742176548
0.7141222519792619
5.609939765719943
0.8091604645465097
0.8537315990826122
0.7663060931367585
0.8139500592106671
0.8319278531151394
0.8625734472877609
0.8002153427430941
0.8120399562768483
0.8078374884425367
0.7582769303377143
0.7731417601101728
0.7562233520404071
0.7830743165026431
0.7788483539792855
0.7343144886634435
0.7663739983096117
1.0854732981615263
0.8343767027404474
0.8093356135112258
0.8747388366410512
1.5956924045383116
1.2611618335240224
1.011317921492852
0.7793786639368909
1.7927597823449721
0.5961337112298094
0.34027848033866587
3.170091978382399
0.7844381690090487
0.6903663045710302
0.8664044430272574
0.7997468463007602
1.1555213189589797
0.8557709052528495
0.8004507128065019
0.8143847256548031
0.8063526012327953
0.8347378100451676
0.8072166351553376
0.8139258206459574
0.8158904548169263
0.8188878058028194
0.8293788845316843
0.749489432774096
0.7295139694530226
0.8243514518640347
0.8143678562385449
0.7946035848102516
0.796135015180916
0.8296357189456216
0.7994745637965828
0.7697534768961015
0.8535058286673316
0.8722907216580372
0.8295200921166329
0.7985309128440607
0.8047484094395174
0.8511726696481452
0.8710325388485004
0.930388558716139
0.8033538957877262
0.726779394209785
0.7180582933611697
0.7346921818969272
0.7874592837602006
0.8273583580125402
0.8253976012401424
0.8034531889866732
0.7837655012556995
0.7785753922616987
0.7299623028139279
0.7161111166332416
0.7418627961910839
0.8033440774731102
1.0993750205892672
0.5075381045878308
0.7624718055726127
0.6286815040413277
0.4504659511232368
7.451706930456772
0.17165613228861362
0.2754494976956181
0.24307378000539825
4.757434535130732
0.8732042938536372
0.8407478926175495
0.7908893988949345
0.8358708750400218
0.8157838976863847
0.774559254491404
0.6772065766636912
0.8282773150542058
0.8180639803097178
0.8050029049364009
0.9756305537198721
0.8180189899941405
0.7664380495101925
0.7513003082693013
0.7381799319270991
0.7538115251965739
0.7620263129007213
1.000800001705097
0.8181880957788928
0.8118619426056365
0.8808564443715143
0.6144735201821022
1.3864375425181739
1.1009556069303705
0.6845177888544423
0.5670199823836748
0.8498798270342055
0.8059631068834706
1.4805894010234817
0.8814358842593494
0.7988115933067083
0.8514962265100904
0.9724129241547379
0.817189551247344
0.8338119966315513
0.7667161273368556
0.8288309970683547
0.8084410011976624
0.890490650877804
0.8011078683711953
0.8086224025142376
0.8281990289613627
0.7913571961341002
0.816667956362063
0.8334527143723649
0.7799488119484833
0.7879664446274497
0.8821968718367539
0.7951012994027374
0.8032252267987625
0.8055636731016267
0.812580513533519
0.8358750306423088
0.811083423582941
0.8165863452997917
0.7739854061359092
0.782831371111958
0.8182990259278998
0.7505907876308964
0.8730860382421416
0.8293412957835847
0.7311723886100564
0.9661307830595336
0.7661659937289083
0.8630993777387705
0.7711776512079418
0.7096560569528613
0.8190213463164991
0.8941624312981573
0.8214160435809311
0.8042021194468272
0.8854381778198667
0.7697554140578593
0.9781640141854999
0.6720268401771274
0.7526487227818454
0.9884735357137112
1.097064588627255
0.7778897691527896
0.6331104905938395
1.2364505021191012
1.1556836993851436
1.1208161353438566
0.9379590628395809
0.8083558687552824
0.908593435272326
0.7000451342546636
0.8101294834049414
0.6860481068418185
0.7731509123378604
0.8210395986964417
0.788241546780076
0.8184077999481696
0.9037772178233859
0.7717438996017691
0.7819934954286222
0.801710175606232
0.6551454279897172
0.885144722550007
0.7334336846430788
1.1441963284946566
1.020991665981717
0.8245129955476679
1.0072435239212523
0.44727744544320286
1.0888372677773173
0.6260997645199625
0.4874380552488011
1.202815975101157
0.4069392044423415
0.3789621705789401
0.39291226446823696
0.845578730719253
1.0735528417548128
0.8473038011932992
0.8045901021668195
0.7956978802510086
0.7808624529934892
0.8318566779430342
0.8832649013296153
0.8268086599431045
0.8117160226990853
0.9067812757925476
0.8055587629711423
0.8045586324444454
0.7847207081418848
0.8222350226521938
0.8195736546053951
0.8050718605974251
0.8132080780985231
0.8078047814809968
0.8327590380666711
0.8154086867684424
0.8103760416157648
0.8015623429638148
0.797441987100452
0.8348638702547959
0.8731115186846381
0.823936581994761
0.818965835437603
0.8253569702875179
0.8407154390078302
0.7417110957281509
0.8455790211562753
0.6499838959984233
1.1146707386589532
0.7131631978581305
0.7871524761173402
0.7193765079659468
0.7474735832632616
0.9748330945384804
0.7854717220520719
0.8711709554575185
0.824548620748697
0.765942599571198
0.8516034704020257
0.7048533787839943
0.7631163004846039
0.9632017103071085
0.9282424349118785
0.8507572562110192
0.7479693047207919
1.053312871217221
0.6491294058053358
0.7385286777026886
0.8858401138426224
0.80949533953581
0.8850473905012657
0.6511913166933327
0.8504437936736503
0.7849504872316272
0.7720580365880808
0.7761380783671742
0.784829695947616
0.8081155643321782
0.8063413296199289
0.7937489062795386
0.7076893032489503
1.0503282606923885
1.1385263332571873
0.8172188081732473
0.7986137878928338
0.8308007259531055
0.8668130830411518
0.5991096567670606
0.7283263646983564
1.0109147988664913
0.49877322339117736
0.7149777478538135
1.6836972644490016
0.3760498430469097
1.2051939077959861
0.6220014112399512
0.846425778589434
0.516671932694938
0.8240146412846062
0.8042169901117274
0.7883213582018876
0.7985849256235822
0.7835270456764412
0.831752948565814
0.6646993302180167
0.6485724382455654
0.7853456728399847
0.8295329440861016
0.665600796706494
0.8041702736093959
0.8247151672078066
0.7570413680052476
0.804044711904399
0.7972241362456619
0.8052027329468129
0.7961315713328728
0.8113517997329471
0.9054658327398437
0.7904564647007972
0.8086577425306432
0.7851605153791573
0.8022548280977327
0.8208889410529454
0.822817305236578
0.8022983416997062
0.8254373204489323
0.8044460562679365
0.7871286062533942
0.8904244625846428
0.8288456617268987
0.8313586456893265
0.8455502085661016
0.9949240767995806
0.5231317785162202
1.1445301679864435
0.8618120592162287
0.8027137744025648
0.9720083843219197
0.8953375256597609
0.7746348645274614
0.7668756444317951
0.8973431438482089
0.8030967661106939
0.7239970701687282
0.6393957115086707
0.46555913827343176
0.9015702033237898
0.6370529518200828
0.6687235275687415
0.8625322817869245
0.7168977210925802
0.9010274001699767
0.8689936005379746
0.7794057902131521
0.7266231560523004
0.7541395618611253
0.7209720945548159
0.6745151480391681
0.7770613494791125
0.7459293820771098
0.7355846382383535
0.7739179371947263
0.9125128406059176
0.9223347362832445
0.848636720626972
0.8482284421476052
0.836626281694825
1.050836669966024
0.6485779139563269
0.707296954560766
0.5884401192679967
1.0124750788330281
0.5077021178949315
0.4556320901113439
0.9054067459805072
0.9142181969208225
0.740436560029102
0.8199221014356245
0.8330339055293805
0.783663477063235
0.8713238137919577
0.8069915194780292
0.7093283600365042
0.7974723373922241
0.8271141876112165
0.7979041551577705
0.8135420712631825
0.8173718671171005
0.8042365365458466
0.8041053193207945
0.802518506034607
0.806183037193353
0.8151106426249046
0.818645725954912
0.8121893052490747
0.8015035347299936
0.8271114327863668
0.8567032117021142
0.8038350103605679
0.8627941112317076
0.828299402048615
0.8337289111783392
0.8278294923607327
0.8304181519369775
1.0383559589753963
0.8578779912318013
1.0077429975573056
0.9379251641163425
1.0849761753954055
0.6262659124457698
0.8155704379814641
0.6850420008177862
0.7139284804848697
0.8130719246054778
0.8087900511606478
0.7574688203817715
0.7619210396793638
0.7988839714493802
0.8831068437439318
0.4401440742823583
0.5455332948888021
0.499096776345744
0.9204450649941874
0.7733586122456287
0.7249239211266796
0.8294406233165432
0.7985999827003918
0.7097398662494695
0.6006210988564472
0.6510914463878142
0.7164290949507091
0.8926147655224893
0.7850697478615424
0.7710908602888837
0.968843552591793
0.88068998771715
0.9881144927022845
0.8133809006895728
0.9615742660482632
0.5636800957319318
0.5505202738979313
0.8427096928779804
0.5699811614030408
0.9025372049850395
0.6767190986577684
0.8145976788650791
0.8500150347115184
0.7405924541326074
0.8241209684418381
0.8039563067875968
0.8655476731511648
0.84172423249015
0.803094598735567
0.8104790872834325
0.809129939265223
0.8116812733087474
0.8014808999008576
0.811724404344636
0.8051799224352041
0.8009474982280217
0.8035065322500636
0.8033612872721255
0.8084632801252247
0.8155624353380903
0.8068918668126506
0.8054878299177918
0.8402173123946469
0.7855039708295457
0.8052634286015575
0.8352942803656406
0.7965902960957847
0.7863130349158759
0.8102268131428552
0.8161882717449945
0.718685208236153
0.7346337968302777
0.8103510650797306
0.9074017878961589
0.8517371471833767
0.8077034273768626
0.9092135706323173
0.6252250851991643
1.1274803758592795
1.1791503196073154
0.5393568890326247
0.9790934817733693
0.8031001256505482
1.021625963425668
0.7764578891932385
0.8031711684893379
0.7933002595160838
0.8449741041549306
0.36944243510415387
0.3922057906986067
0.41220363989435116
0.8670314031378015
0.7612076074792552
0.7375620231553222
0.6856594783035848
0.8608810941384428
0.8735494800239211
0.6796432930615262
0.793180594943322
0.8170619233257779
0.8697318661672717
0.8784993053031714
1.2949756648735251
0.8576095256717565
0.9543040607115422
0.8169464681881461
0.8339237505915091
0.8562888613914196
0.906838095415947
1.0312670669911728
0.37974130768519165
0.5490974991908264
0.9335705634407043
0.9315526850180446
0.8257546605775491
0.8572964710937607
0.8201551532521512
0.8054074256959726
0.8183790396438941
0.7963974237986184
0.8137569325696462
0.8140878864404912
0.8023527167283512
0.8056716140551828
0.8248517593697137
0.806063108524269
0.8063760555215378
0.8034569144545064
0.8833698339713275
0.8095423447568232
0.8060613051406746
0.8040675017564842
0.856452423107446
0.730695741035727
0.8020347007443857
0.8034423882403723
0.7848598301832709
0.8494754569190144
0.864934858753873
0.7912879309625426
0.9405711479561908
0.8078753265660327
0.7689678302705805
0.8549880736437669
0.9083108783617503
0.9223838556627839
0.6716527690070218
0.8939253912035153
0.7701003726122162
0.94601393024175
0.7318420690879217
0.7899433801140979
0.8606905404970359
0.8024006245892533
0.8256903408513299
0.8337492567804883
0.3457674773087843
0.3764383018286136
0.8234102582704703
0.796547632482358
0.8390185049159531
0.8867548584864403
0.6477652887133498
0.8056093569138023
0.9782923626230943
0.9091058923646452
0.7968289794481421
1.1804242675172816
0.8534823101012768
0.877468450807843
0.8515478485773872
0.7116712799378621
0.6497359703762424
0.6191537148620961
0.48905082604918804
1.482374911951546
0.9851391303558874
1.038240160548767
0.8326996010757585
0.8536660228537587
0.8659134617718505
0.8688461673517962
0.8063398810344325
0.835079939367392
0.8029115240327553
0.8102601051327075
0.8058071185046817
0.7959946892771842
0.8165233969108343
0.8341915363458189
0.809939199975387
0.8010002243643951
0.7983329158529137
0.7909891270718338
0.810151746154732
0.8270386883495546
0.7954691521824565
0.8083228499688432
0.8687465817885178
0.8714478717138665
0.8003275869764426
0.8087397432651855
0.7900261961192081
0.7514147778173906
0.8064180163687024
0.7616195139983266
0.813604174006041
0.8088263016627932
0.7590435337418457
0.7530608971502305
0.8437337581425107
0.7953008256684754
0.8811258183810541
0.8135438904254592
0.8588911851446207
0.8287689880774464
0.7594222815890196
0.8172983663247088
0.8977916329627852
0.6331445486697376
0.9421394851333467
0.9825100217817434
0.7734439824144853
0.8320825248637934
0.8049904009847604
0.7948321931069703
0.8076060646380023
0.782727240830394
0.7841999779693914
0.7465330291530836
0.6332790169844009
0.5538601856779606
1.830715931935078
0.8339226291796737
0.8343240832923766
0.860605012520951
1.0134390328040757
0.9433032769316556
0.7596794422840164
0.8192710057675239
0.8157569801377833
0.8126473523867569
0.8422205617021123
0.8034192573042959
0.7988155181489427
0.7487822280493972
0.8494440905956867
0.8484828775222623
0.8464316859694464
0.8010820653261007
0.7374132934808664
0.8750900497661585
0.787112888936693
0.7527884635943045
0.8317274176780449
0.8408820309888718
0.793157314010191
0.8664944806785831
0.6598032550266161
0.8633204652936413
0.7279531599839671
0.812084480116527
0.8597861028916478
0.8354914804320883
0.8245156405539348
0.812708497684312
0.6671877923515658
1.012666041875548
0.706672105513231
0.6419331677357298
0.816851543681766
0.7871141840747111
1.0097195525135627
0.8521768263668651
0.8511535390559754
0.778260716817385
0.893520075900529
2.379341474942593
2.0091029743885116
0.7549360355884791
0.8210203872084384
0.9193140861081819
1.0614934053216851
0.692892895378891
0.8573618159902584
0.7928421699870251
0.8078581661094936
0.8824758715175051
0.8420885715977025
0.8105795750656842
0.7852589576375881
0.8714917642765903
0.8018085561076137
0.7585499740964853
0.7357582576464888
0.8808196324665744
0.8162116272084394
0.8762778756901152
0.7580984764712692
0.6001773546798755
0.8679423212045116
0.7465788210009351
0.8502996076032239
0.7924820424745345
0.8503176879957247
0.7939588366596101
0.7808736990387387
0.9603690155551265
0.8444558660145725
0.8241868936918616
0.8977069967411775
0.9046546014140113
0.7636354114014187
0.9000253846433768
1.0888743591465302
1.0312876916527378
0.7677898622894185
0.5650000301783503
1.5647347390085442
2.7803026362816285
0.7852882366648194
0.5753505641082131
0.895432579931688
0.8550178974116457
0.6900793868447359
0.850920228509159
0.7737496986735755
0.8678682046911709
0.8492493317591766
0.8439803596799378
0.7397131573376693
0.8397295800529081
1.0022932635167976
0.9275024283593875
0.8107850182293894
0.8160275020100599
0.8244605957414076
0.8001076770343147
0.8476732220473026
0.8301565826993716
0.8401936879003953
0.8543811463931116
0.750122229875072
0.8697832431204594
0.8971768424115758
0.7666055840702186
0.8380705052207436
0.8348830349400604
0.6286358174976816
0.6623477096389635
0.7387933486978177
1.0968794389576673
0.7047098890298349
0.525631135839671
0.6139731016352378
0.582018522581858
0.9221337783540866
1.2246430345958947
2.0125467554458285
0.7762507834403524
0.5361006360317568
0.9853697261142028
0.790967973726024
0.8559982407161054
0.7624391010994589
0.8262878231029073
0.7169645273974075
0.7955178266907738
0.820049228311001
0.7311653719530742
0.9006595596372279
0.8158772463802157
0.7243601358008394
0.7423052336419139
0.8761569052703336
0.8205619722171328
0.7627063679606777
0.804368575429127
0.8206434529823898
0.8778118157192462
0.8246404865007777
0.7876219345218862
0.8525439637828169
0.8439708602628516
0.7947073146291279
0.8266647735254641
0.757972223253909
0.9262416115363294
0.9927480743480631
0.775165833554756
0.7128891120598743
0.5903578205297471
0.7631843395015913
0.6031522828040554
0.47195727607522564
1.5869344873775382
1.1025641034885314
0.875785691750653
0.8520831623558911
0.8767134543066368
0.81780203934231
0.8058339166452579
0.7361152391292963
0.7250929309532328
0.6102691019212727
0.6750781493947149
0.7635226172515895
0.8442861930226883
0.6027617997991854
0.8216722880849858
0.8171557726574482
0.7687120523828849
0.7433690079277022
0.9062649261027875
0.834453723134593
0.8190895288554896
0.8070474025889196
0.7000275370188319
0.8186073078358349
0.5187872682229756
0.9058032820504528
0.9354117266251986
0.799299052947624
0.8600530978510003
0.801414151770164
0.9103969379825609
0.8439036042709603
0.9006944416439822
0.8079247989580183
0.9129779376066754
0.5665452891603158
0.8527284662389508
1.1140270883239596
0.9447690532185585
1.1702008885001949
0.8977859838536146
0.82216565758236
0.8236228347247935
0.8413501870631825
0.8110224473603392
0.858519924545803
0.8120341295979293
0.9038247987498993
0.920860534573899
0.7658201784979918
0.7894811839872062
0.7728686135576087
0.7886714434316694
0.7443950328016431
0.8343401382300379
0.8344923808651199
0.6512633578816657
0.8345311768451449
0.8073771240547467
0.8848034408137373
0.8059504955826949
0.7076715297885798
0.8066269301733406
0.7979239176982802
0.8149822860868823
0.8145677544603357
0.8125069644835264
0.8005593697909688
0.5976396016212244
0.8148711377499777
0.7557324331486395
0.8040886512497866
0.8260395592341098
0.6264145250569021
1.0718949628383416
0.8224554025269769
0.871571284213975
0.809343364428393
0.8317002144989266
0.8719348703770929
0.9272420792185768
0.7684592365240023
0.873208191097606
1.1137916816234807
1.073669443746155
0.7971603017272744
0.6732857362167913
0.7732193223018463
0.7878898316204022
0.775293003805594
0.8155789337697497
0.8155303140322533
0.8200995009352817
0.8156348552557512
0.8023233383835012
0.9172769699027075
0.7940762142571415
0.7786209466296541
0.7717221340100633
0.8105053607507932
0.8213150070767906
0.8729886196886458
0.8719105269942462
0.8275699828603882
0.8789683525091083
0.7523065753655684
0.7046447256593017
1.0219894279324366
0.8233585290729262
0.9524063679475185
0.8064353945928268
0.8967066632790353
1.1488961268179272
0.9620782026979714
0.774899200618361
1.1947818660800464
0.9318399040403624
0.791114864564466
0.8045972368272859
0.7750304635916232
0.7956919477781187
0.8514265940348121
0.7171661574090005
0.7968051320290369
0.8316442526092348
0.8277168086268202
0.8823637598773568
0.8157781875247146
0.8280238004175569
0.7930178899476539
0.8467101116034136
0.9312021877611043
0.851807476320284
0.8269185204823554
0.8606606360141869
0.7198378330988462
0.8848056034264183
0.8500710097318476
0.8789050616395567
0.9870153137949306
0.9313821525142414
1.0030891885052589
0.7319726849290742
0.8720107801527422
1.538177489475944
0.8546503641829839
0.7920383523769142
1.451182456853145
0.8635376916202799
1.4506953276383783
0.7527956501613038
1.0105519161455023
0.8103029991952426
0.8110282595748527
0.8540738607521708
0.7117894018117891
0.7318437827376038
0.8746114649871756
0.6923679913020365
0.7797340368620493
0.9937562704585586
0.6599347638871075
0.821685715370941
0.8086218933453841
0.80973677062254
0.8025552369069433
0.8380877567436616
0.8296415736508231
0.7719486380097378
0.8185344766793963
0.8187181739119572
0.9112519926496672
0.77653160611996
0.7589338147899362
1.0736710510939191
0.8959713774945111
2.42607790870243
0.8239199773403844
1.9107962075593747
0.8438689971265044
0.7233659687564437
0.8138186350041583
0.8015304283071676
0.8073626008990544
0.7821203066560177
0.8162850920254151
1.2209590092569405
0.7755673774023386
0.7579224020512014
0.8502371361192368
0.8066440778916215
0.7954275584425773
0.824684298529319
0.8356905128681946
0.6870484549004131
0.8119264084683326
0.809338700780957
0.769828481590915
0.7477213327591632
0.8387572728057554
0.8065675233223328
0.8001098025697656
0.7738798549318593
0.9061706397422651
0.6692616418097918
0.9785464190550902
0.8741716335066683
0.7072137094215131
0.9129638075039147
0.812924344512205
0.7917608289315589
0.791137903283336
0.8218417432587894
0.7948984731825554
0.7642253126126777
0.7912381527963493
0.8058066898340738
0.9188838169976454
0.6349330709247036
0.7932412004757081
0.8314992524968702
0.6704408745013679
0.8281333244180566
0.8006603638581511
1.1748411649347719
0.8519617935368874
0.7810932490097515
0.7602146584859151
0.8338052316551545
0.7429571429334668
0.8022210447452321
0.8851967088074463
0.8081171930079774
0.7687201731470296
0.54114005388642
0.7558844042388299
0.8380564589073095
1.1649530410373257
0.8983142743240116
0.8224910908793593
0.8257748555964264
0.8326321035058166
0.8899313750181431
1.0545652353526138
0.8268072067959334
0.8138068198369938
0.8197988469367483
0.7235710367494896
0.5880255582063408
0.7929371225606058
0.7692061926548772
0.7985580880322449
0.8093725170484111
0.8470722390156991
1.023754060952907
0.8966567040206257
0.7953958936753156
0.8674898549326052
0.8178968012221771
0.8268264411664584
0.7804340183175009
0.8249892894196396
0.801418741917509
0.8408751426055955
0.8211037043422372
0.7424726690445611
0.7591608826085982
0.9116001293502181
0.5695800573324963
0.8360155083037006
0.8522090744116765
0.8205440979598608
1.0134793245250893
0.9138736961437992
0.9782049467228928
1.1616971160388974
0.8143321036377046
0.9860349063848279
0.565363762007603
0.797192273347541
0.7162890870366047
0.7375473540465829
0.7451775961995043
0.9082620831670767
0.7379925442575641
0.8318055500406948
0.7635617381202039
0.8470785012905789
0.8160064450777531
0.8236663685995776
0.7699041255278469
0.8003413083004008
0.7761891404365849
0.8196888204966487
0.8034922879349014
0.868814308944435
0.7446261443263059
0.9538158818797102
0.8331344194594187
0.3986990587948235
0.712231620270782
1.3256872968427336
0.645501318808977
1.3878479403989703
0.7315579597794573
0.886389966074608
0.848755061324747
0.7665790445512658
0.7541041649143173
0.8180120308136022
0.8198590791931046
0.9455835991875587
0.8129130072676812
0.8006236437108644
0.7991828775886074
0.8543848484783889
0.816061124482167
0.8258227151775656
0.8381786661604573
0.8235244354381079
0.8469114779883778
0.7491099550750856
0.8810845631911071
0.45559770490868623
0.7872304303405768
0.3931979070317267
0.477525999386817
0.7063460165843253
1.2766952672509173
0.5894698895902735
2.4744085299376017
0.7932862638104587
0.7958252506568941
0.893895731291747
0.8192367600674942
0.9186862092958195
0.7981093560164317
0.7458051909178243
0.7970460896881597
0.8794499055082774
0.8203488792425658
0.8139152698067023
0.7997193344727836
0.8250356737836955
0.8044398747815514
0.8147139885848008
0.820035564240314
0.8506382680263499
0.6033664422300424
0.7925661001588332
1.0266799945066323
1.8206781755655446
0.9629503886237661
0.8913336610065693
1.3504851982298403
1.3084038150659212
2.0840165819370067
0.7801938864055307
0.8812999039791909
1.4488995955408481
1.822690263928911
0.7899353838577525
0.858003190288869
0.9624342353363298
0.8629864195083632
0.9071126045184225
0.7994484502836782
0.7799247680006872
0.7100523517111128
0.8286320026233944
0.9006821345426578
0.8289783502252305
0.8031275656944776
0.7892569609494754
0.8633657823915933
0.8177558326462505
0.8135897902486039
0.8538121867722441
0.5695541811190752
2.66098928723144
1.311928500172274
1.332395597907224
1.8466663929543436
2.316561695714394
0.8144314917138588
0.805431164794171
0.9864727307752389
0.7238572839438532
0.8314050782900029
0.8387136016282788
0.8687697838356079
0.8253830786384028
0.925186055982475
0.8184785847832418
0.7636793858797674
0.8215240087718287
0.7419076551154256
0.8831547094241707
0.8858508933765011
0.7477144788352281
0.7793355274696758
0.8083662607568423
1.4682024140495873
0.7875321110960675
0.808079561034003
0.7816000356863103
0.6898616357667345
0.8512023867197679
0.9775225971380416
0.7802122504174592
0.8242562033128107
0.8921439297344198
0.8209642865203824
0.7897819199819601
0.6815968155294387
0.8885421200125622
0.7250106356264953
0.818353982525289
0.8119785425519631
0.8331316743424579
[truncated: 610,996 more chars]
