# Supplementary material for: Saliency detection of textured 3D models based on multi-view information and texel descriptor
Source: PeerJ Comput Sci. 2023 Oct 25;9:e1584. doi: 10.7717/peerj-cs.1584 (PMC10703070; doi:10.7717/peerj-cs.1584)
Supplement: Supplemental Information 1 [file peerj-cs-09-1584-s001.zip › py_2dto3d/image_saliency/bunny_vs_salicon.txt]

0.04595214705790551
0.027610575415147
0.04785666163018893
0.04713301782352444
0.04453052388742007
0.03073690182697858
0.04909004372913535
0.03243976620182874
0.03462953130723563
0.0550937092870689
0.013686955239235472
0.04687615919201188
0.007958825644099705
0.022873162439742977
0.072175194816315
0.11232327650616535
0.019311188294267045
0.013258785435686787
0.41632599683750976
0.03416212306588648
0.0
0.026538189665215362
0.09674676285232964
0.06632771323280018
0.05146874044348865
0.17389216377313563
0.21381785134124365
0.052368666553344
0.3863612522113253
0.051552017783544034
0.03912024285159754
0.036463535559167204
0.014736166647675098
0.06395244902341654
0.03911950370774094
0.054625842879480115
0.5779286541980272
0.05013265393153682
0.060246979523431735
0.04771876298970877
0.04782297130548071
0.033938151688236586
0.0332411965253755
0.028030817237086617
0.04183819847830628
0.23562742376917267
0.0444335431201466
0.03492508839239861
0.06605609236018212
0.41511062548910765
0.00964534519615112
0.034419685578000354
0.08640239702155918
0.0334485948902982
0.11885043193445625
0.03169060641419585
0.03273897651098977
0.09959500030739253
0.03735000976986589
0.05830705381262177
0.06975133687763335
0.005433631735488339
0.0998659145695384
0.07557737722927668
0.0
0.04240887593497146
0.03946431802814458
0.0397578500355538
0.1546663412807725
0.15275661788857883
0.048159949616923006
0.022158816361801757
0.0599776273988046
0.045687935047425375
0.2991368181237905
0.04423379452518162
0.09915342032698062
0.04770018431352152
0.13943546983153485
0.07938085182499692
0.09403107891998949
0.06932927104183532
0.014382586244436779
0.029861923099128856
0.04673751666625419
0.04467363758262846
0.048907271199532365
0.05513462072152058
0.03502144227003287
0.046817613246774595
0.022628746429071676
0.1584013227163129
0.03536259015546339
0.04517323949129782
0.06090438038200681
0.13964615913565764
0.011221294853889183
0.08245086959906503
0.06597527129116205
0.09851526521144284
0.042546745553006006
0.03169451007483236
0.027992344483555736
0.0642297962270193
0.05207409292741905
0.0
0.03097625989731238
0.20901602518566492
0.054068323181837206
0.023825043890491365
0.01850950921029813
0.36587735534016286
0.11713459809339737
0.052536172891271965
0.060498554242243874
0.032906059156387744
0.05255351570503277
0.01824092898095242
0.01532456603217772
0.024597422254738894
0.023935775736787106
0.038646842071293
0.05718402498158919
0.015102034837624304
0.03849623351005081
0.17251325776381504
0.03474954994482801
0.054510047465305064
0.16883750276932513
0.07093498026997007
0.05322320656443299
0.027087543936908168
0.08827985893745519
0.08260795253629195
0.0862974895389761
0.011611783185735514
0.028408926738415934
0.04505777289600332
0.0780940835891006
0.1792581208482734
0.07959579298074379
0.0690487813804599
0.03551936676999781
0.16034242034658883
0.023991226773655595
0.06635038858533876
0.05516431150109126
0.05819776260814957
0.06874075213765997
0.056164759723915665
0.5470432602743015
0.19347764395419267
0.03523920246908242
0.049972493793434325
0.05310213522019206
0.0935433948521808
0.1211895120608107
0.029974483937005553
0.03401890267914733
0.07919273344611662
0.0603719368089518
0.04113234751763497
0.10624598783640755
0.04752145618092757
0.05295650524508085
0.003174909582178881
0.054852106223849985
0.008441881374805539
0.03913452443901649
0.07469478488471093
0.03636159777265414
0.011201661464418155
0.2607846915177761
0.0074775928159219
0.017580121818397774
0.04513301472031228
0.030982927492196752
0.035670874510871614
0.023400674267473952
0.03255543663519714
0.0847883872296452
0.014618619176218267
0.0
0.04612776416480545
0.044676653126832
0.031401580178661306
0.04806625680364401
0.32999061902274185
0.10083223870834372
0.05542801138854039
0.024458892662985617
0.41512398120436966
0.0760010666601959
0.09287353234204697
0.10428081936492699
0.0692198444180029
0.045066049268030796
0.11876937142112738
0.04527622512920761
0.016947219815628644
0.07356931325091526
0.06585889817836321
0.053942696667480236
0.08291076216669065
0.025847107834150146
0.05700184723941334
0.03697075581544136
0.03902003118862336
0.008592219655876965
0.03824350891012686
0.07762041468266855
0.1216219674442839
0.02202689126034433
0.022457249772306658
0.07030553361239467
0.08081045304707477
0.028340041496509722
0.02121265294561661
0.05818846842084548
0.0862213021803119
0.040889582885382
0.061619061770027454
0.09093262761806668
0.06412219739166718
0.036628976127633814
0.04443688466554738
0.12907856813454355
0.018543300575972352
0.016111875138677633
0.04992116292647569
0.07606650209126375
0.026864325934785712
0.04804609208642513
0.07352024646410679
0.10119052706444649
0.014604589412348495
0.0897318304664574
0.06323951727557109
0.300248126189842
0.23483703478900306
0.07044010042151226
0.09221347498531285
0.031113465802532717
0.0
0.005114778509895404
0.04184809410489965
0.033451020056870194
0.06622576194302596
0.04410643525523199
0.028430006775022967
0.0301797703857427
0.016470411292927777
0.03524662594721171
0.3715655551449701
0.16411871968225844
0.06467232137074418
0.0636797381875844
0.051952636594232736
0.04069987943732946
0.07910713781478029
0.08427567642692192
0.14170010061517654
0.16782920339849156
0.10790754398987663
0.04762524999046338
0.06731269275247478
0.07882353484605656
0.1486688577710423
0.02115772709771278
0.021107518875576634
0.018381704735321514
0.020814644483935843
0.023508384474059833
0.034473084910025584
0.027987102942354625
0.5683785717559119
0.6007456340598274
0.6062484567791077
0.5065518590397962
0.43496483170807393
0.3700936686895956
0.4255831716687263
0.018638651445576745
0.025443125002918593
0.03762636796909402
0.09922214222355043
0.12970879089622755
0.06110424942628765
0.026677510038111214
0.024372353379938868
0.020156231524631245
0.02101571250168154
0.025886720151884892
0.04298542963444057
0.09158206426168719
0.054728224367737714
0.041859849032644135
0.0830637447760308
0.5852233854342616
0.06345319200525244
0.034946011915812855
0.028362476599313402
0.15742860420114052
0.4612482341498181
0.03638017500611427
0.04828549596470644
0.028231992965435198
0.06909829081453327
0.05360916986405854
0.03098935583169109
0.031246860730115702
0.021274740292003217
0.06763662767087901
0.046355395943029294
0.04624043008971135
0.03952349604542503
0.031110838176905325
0.06456735169590418
0.03421489230474171
0.0
0.8958206272877286
0.05910152225348286
0.04308319473564385
0.03129481530185929
0.026777272387299413
0.025447600583939384
0.3462985416660039
0.20021342621853874
0.09800509126104477
0.06896941823670215
0.09905871202896353
0.10071045989851223
0.15375868129386763
0.10632876470742927
0.10801756236479061
0.16057281981315719
0.05885781162370724
0.037090802282351114
0.03999505465984755
0.050097045040125555
0.05598589818745494
0.8890164758253473
0.9835175803500841
0.947458276270531
0.8948842392505203
0.9213783675060716
0.6365043401608147
0.46464652244698773
0.5753227003437255
0.7272449726879399
0.30509037171855846
0.06345774307802632
0.06267722236179943
0.06765642379773937
0.06460773172621104
0.051484404266775384
0.04777738531568224
0.03152224432192931
0.02864317893195567
0.032013790684252766
0.06063148216730825
0.06998829727287378
0.10224778018904919
0.11292143904090313
0.09653995392637996
0.09637702936978623
0.06837247674621696
0.08295657175955098
0.0474911571971991
0.08984367514683668
0.1802266749505945
0.08154355769041674
0.02997481807842776
0.023939518347324457
0.048783058311785255
0.14019188548904418
0.05027304972776181
0.06465983588797705
0.02722038761528787
0.018894244398662226
0.035005085049105274
0.366771798164763
0.28965514987309987
0.03211145479293292
0.04932035969684903
0.07843120591231323
0.02587898513771901
0.12978443619198243
0.040951159579585894
0.007393611517042229
0.04892742949964206
0.058941099668629274
0.04239350707301387
0.04588332850746038
0.07489116552807636
0.1251297411386354
0.24305498820473137
0.13566332432528533
0.07025739920147547
0.08103457696520096
0.04724383538859288
0.03971239323209006
0.06619070822486221
0.0655515734311122
0.10270188515669601
0.11482769793357603
0.09081367460360606
0.0852740700034504
0.12654117512277935
0.0023208272709391597
0.009611246020136218
0.07470085333455172
0.014002473218202425
0.12043204196339603
0.4067298307177082
0.3044210873027983
0.5835669020164502
0.8508526320776036
0.6712063042979517
0.36327468914049565
0.17150529640199347
0.09762166262694752
0.08918035787010362
0.07760114592959351
0.06974334004754194
0.07056802905415274
0.06322522455241594
0.057938879646549424
0.06076546215683091
0.06282404981894356
0.05980423083760781
0.07452049296631788
0.12054853737167694
0.12240238748550517
0.0954026323738655
0.16865802260061832
0.1048429805339703
0.06999751728525808
0.05773883461282374
0.062191591704543865
0.07222192627241229
0.08111045923518374
0.018752442635436222
0.024199890608825065
0.07794427289944371
0.05740648689602973
0.021847102773757458
0.05169124045072061
0.06642184598028393
0.12130011040636611
0.049479437117488013
0.06419252943620404
0.6893968554340318
0.10379257982377266
0.07608276264713663
0.10581336588646795
0.08358149232882313
0.009154839139844329
0.11822888720921303
0.013099800827693143
0.0740867228377781
0.0250290494373686
0.0021486988384415576
0.05483261572307385
0.05807224753241066
0.045379376948926804
0.10423325044834884
0.03411294380583034
0.15674920023587097
0.08865719081788623
0.06289889980900822
0.07596118409321861
0.048484734913404534
0.038320051208907205
0.04748602606014731
0.11654428906450852
0.074481165380958
0.2580243537627895
0.10297032539497818
0.0671360272927964
0.07793304586893096
0.06207046619070713
0.8352132804847486
0.980659964490013
1.003429803214451
0.777150408031236
0.4822899329522489
0.7176829734798486
0.8479189776823227
0.7477145528076219
0.5872134544597872
0.4719479934848328
0.31337368860363624
0.15229946573305678
0.10583867687772482
0.06506218732797926
0.04301450407682148
0.036055981282641425
0.036105062948457715
0.04649997180594077
0.0813303515720131
0.13346353344848172
0.13338136351356994
0.1155266971494968
0.0837832431638177
0.33704435794165655
0.2170193407768978
0.16621728748938422
0.033345281147922616
0.12505300968975258
0.036580525103575665
0.06288973826960234
0.06180486539052772
0.45893962086718015
0.03371464558628281
0.017040114480761863
0.02928318534485739
0.027579108571867097
0.05601290971474057
0.06251157121371408
0.04242963259645607
0.0380921443255691
0.017439445932046563
0.014138655516911553
0.04405894702318522
0.062325387073638584
0.029101886186275988
0.10579773871718952
0.020768262572673685
0.04685891221435243
0.16024284023368277
0.14973056247103952
0.1272282295398686
0.07959263697470374
0.029381655227842113
0.052511285817575616
0.06330739819931962
0.014572363606736825
0.03095373520958464
0.09914345267900994
0.039144786023185066
0.012038458204344857
0.08808238598485618
0.06044485402683637
0.06156806813139736
0.06608568448621505
0.05338533366937357
0.06593789384210769
0.059055775075964836
0.07319973900553808
0.08591261605473355
0.12615299351875167
0.07350612728684201
0.12302082488894854
0.16534978214762014
0.2106442943672578
0.023133546712657153
0.01855934363217238
0.021178245998939433
0.8272696570438979
0.8258381755130734
0.7997029261594086
0.8080016129658204
0.6642521700108981
0.6816546583155868
0.8055555339151315
0.8131539646075386
0.7108646055278879
0.7636570660509033
0.7813316540575115
0.6530370015467354
0.3529014910704606
0.1672494753714098
0.10502258820687742
0.06354050124034509
0.11083626975226375
0.15581120346120894
0.13212601371162347
0.08188493626789624
0.05212468530411429
0.05626721969731945
0.11881195664851107
0.3244774205813568
0.49991487705427706
0.5148641154483554
0.08478228706695318
0.13235212625188517
0.01401834877369408
0.05091407862977247
0.14463589474933242
0.09766897717639646
0.003990329405135625
0.009106318432308837
0.07940015292717693
0.05776263942891752
0.04940745632584773
0.05345093195038226
0.16483496295547756
0.38378354415667326
0.016772776069291832
0.06024731827532669
0.08411893967502809
0.02720090580532446
0.018545540398397058
0.019891817347389384
0.06168215130672774
0.09519494722497075
0.014065194795512891
0.10702672366535083
0.02240734082721076
0.05554657135661546
0.14644218908705278
0.15191778262858643
0.020306831836289695
0.039930299804009584
0.017288429360023127
0.026130879821356368
0.040282895908975276
0.03935705403502956
0.05233043479096694
0.14798488214691422
0.04652881644049355
0.045421607166320786
0.0321043838155038
0.04841807597164486
0.055251838962623374
0.054107999730229416
0.0818629169066246
0.11085136166848224
0.10004057833079823
0.0796086693886913
0.11776537410208572
0.15425291845876454
0.14706092475759
0.04274727513257136
0.04438734351178098
0.025403362318359612
0.05787516600444333
0.8136406008006443
0.7965810401555645
0.8605251633379993
0.8342324813283623
0.9109826212982824
0.8933664757486017
0.9549578820321312
0.9433062058755741
0.8449868111864877
0.799216409098482
0.8228948015841508
0.8030923917027982
0.6490676726762706
0.4543687212946725
0.3100111090219914
0.27963867448225405
0.1898566292835243
0.21201091225279045
0.1955045550837924
0.13840932295826802
0.10165421460680822
0.07691228357963785
0.08922019060686143
0.08351858133892974
0.08410772222733616
0.09664400460026236
0.1050728870936289
0.15358232019047668
0.268895784700994
0.4687595174554848
0.068445277802148
0.05747862782283558
0.09345595098304726
0.04107884127209866
0.907861764647609
0.15561699645271604
0.024360192379473726
0.03529693072492102
0.05890544345735456
0.18430561827941097
0.08994412326475201
0.02720638020525018
0.03730578016829855
0.05589486616351446
0.07012375971454034
0.07745898336345762
0.03584723445274401
0.0217825122259551
0.06845777773324038
0.04622723896516386
0.05748150990572839
0.030837075897659865
0.09303029031084441
0.16790855932792204
0.02119041867065071
0.30074450613503195
0.08460015682718
0.10425031817809015
0.02006245669674445
0.11732085451567761
0.04895423122249203
0.1431151153803269
0.05862006573909644
0.04317589668640396
0.045588564576932236
0.04446975821220175
0.0413039430594503
0.07541697728246932
0.07698779399334332
0.07471747113082601
0.07874689309569731
0.08211011139992876
0.13601014862596292
0.11122263683875451
0.16569066135388474
0.020153598524356473
0.9205612686158781
0.835354343443182
0.8260522434520737
0.8850735780041415
0.9139056968043624
0.9299702298629878
0.8698303081767426
0.862214591890698
0.8795842058793516
0.8719988222622453
0.8190878072270777
0.5602832537223119
0.669065245822192
0.44397946776017905
0.28797220596547785
0.23095647289298604
0.15270653193437836
0.08495071452269266
0.08571608790337587
0.10834927884866302
0.07505803283270263
0.08141503625097996
0.07191638129317897
0.10052705572513769
0.17315329949643998
0.23366494277725022
0.3265993760999264
0.11819836581470805
0.04215046824025973
0.024249321553993525
0.13842916020137433
0.08918678972544121
0.15058535692007705
0.010835666708356667
0.13449642737059703
0.1508782965310416
0.02912983445982373
0.12889711216777827
0.035221406637483105
0.049347044953132545
0.07270744378002736
0.01568699640733759
0.025164067405231617
0.08962651992640984
0.235913551989553
0.39155846356898466
0.12802665501863303
0.0387449054743408
0.060124703965238085
0.020112556912258803
0.050658024175725624
0.02601380242165246
0.04240711130821523
0.0454985873186128
0.049504336432244826
0.0035116947104181515
0.03200709680995696
0.0
0.050809152904998434
0.03812798630894231
0.04299343975610145
0.04298922009109704
0.06592823346616258
0.06878480941399866
0.04539525629817132
0.07282072568984405
0.09908590900012393
0.12974570973433358
0.1280578913409536
0.05320255782206358
0.04263913487058305
0.071425204193002
0.6361522816510419
0.7233198493442582
0.7372870748375925
0.7291248966887233
0.7246249642099833
0.7170158677476965
0.6899234039373207
0.7915225779005064
0.6432072644331525
0.4689539022454623
0.34173482822278495
0.2081955415033674
0.18770825850732023
0.14964408893860992
0.078763306837902
0.06433834942855576
0.11415607992448183
0.11021228840615102
0.0552334662858916
0.04151036083697901
0.05325101399878013
0.1065755253425165
0.15338110577927216
0.1632077803145691
0.1719897260070117
0.46245531480250324
0.09727073994987662
0.03173635433238208
0.16294820646939928
0.5603501024075342
0.16164327641601575
0.03400191206505529
0.09612607215188895
0.10064236724686415
0.026092554214906093
0.6862152955792971
0.06521180751045592
0.15116770610129177
0.18540543442945698
0.17782393673024355
0.07827743447385188
0.022616151752435937
0.029113763730675573
0.022376732271127926
0.16659762505679002
0.4076045587110995
0.5033210478355512
0.08034689418377755
0.15561388201142987
0.05226112380583884
0.1671127600557362
0.29529320323811975
0.02750383960631339
0.022678536288246412
0.0733403940579637
0.05899210165054201
0.028982831984950108
0.0
0.0
0.04802168911087655
0.049987404012120866
0.06631714380628377
0.08715194626610932
0.07945189920020472
0.08472753138334331
0.10960285346106202
0.08190828564461093
0.11398744152319815
0.19753897017363034
0.1337922925119567
0.07022210817520852
0.018744741491386514
0.035877339647696065
0.038597952808345236
0.045746750572264384
0.499646160422799
0.5299034321489556
0.40931236576292723
0.46921572191848704
0.3536274745484721
0.18276335306146618
0.19366971736450672
0.171138022672951
0.10916091268878472
0.1285851720004379
0.11901728945176732
0.07102149269643179
0.0489135909594463
0.11411419776762045
0.11732080448362094
0.07151496299100488
0.06784659995076221
0.07405766762987259
0.09077295587223833
0.1126545506787588
0.0599096418429018
0.25559667757007537
0.14761713136250576
0.0997145815305688
0.07608968252077641
0.08629853481534785
0.06289825762995097
0.12146218460325105
0.03172929873643461
0.06559450458443443
0.2539089167865223
0.035440946333019495
0.10295599141004924
0.0708255612323352
0.050790014654013574
0.07403084497281774
0.01966698269419531
0.04637044853973137
0.43344387339645146
0.5351187531909252
0.5189502683688872
0.17704556976503216
0.03296588709979779
0.08504257812510992
0.20030507769923286
0.02457638176350119
0.04311405761140472
0.06414072555369708
0.05509629495516319
0.02850155689410357
0.02527658901046401
0.0
0.06546869471805124
0.016971666364433733
0.023875557728532323
0.0873628441023538
0.050831495084759405
0.09271748739140552
0.08290036777184003
0.10385528706845538
0.09390235335859438
0.14412610407237125
0.043626573282058406
0.036270988356326195
0.054828008150928476
0.06662772466666454
0.035257656890817335
0.028269140698128015
0.011755274131236396
0.07065449306788181
0.23922273798089339
0.0550343598919712
0.007598300290098776
0.0
0.030108997998377726
0.16528754092673598
0.0939667797820149
0.0783868877465516
0.10919440255713113
0.16292665673579404
0.11143332130867165
0.09018866167434515
0.09686797245715806
0.06744466267547915
0.10311753288906357
0.23960205998337025
0.09930499749465993
0.1327969449729181
0.1161476825709241
0.028669088662334256
0.027837766338073746
0.03149092476801092
0.05872062421427596
0.088021913870501
0.05605457983914744
0.09512498642854934
0.013987905340152975
0.04212859270797496
0.06306551786062896
0.05466175347082667
0.2688357175614448
0.5617939288169527
0.5946131449246236
0.5682867551437064
0.09711793978214023
0.12971553251285417
0.1260717145668017
0.08614926951296376
0.031937328461013485
0.015741423263397173
0.047533040796439094
0.062265216059429904
0.0
0.014878748223081313
0.145586456264884
0.0246225114030461
0.09505832975091064
0.058841406386756494
0.020120574453514672
0.0961896859249587
0.08268123170131773
0.04886627789685647
0.03962769106758338
0.07607764456959192
0.0458116168318192
0.0834782660450671
0.05146706217477211
0.031093130634927933
0.060806276033627794
0.04344058879381509
0.1148448299010771
0.08334479284812685
0.0192832178976957
0.1605208363492583
0.1682219426795745
0.1346447871895366
0.1425149671871768
0.16544053689464752
0.21157379479474323
0.13207348546729508
0.0926510574735053
0.07315637353018117
0.046517450411165714
0.0503334034106749
0.040701482492793935
0.02852022798112164
0.034428549345740654
0.07652347960728736
0.16988224190826764
0.06223422794177563
0.06416701282201245
0.6421524002540571
0.04394538897233743
0.04928024484995047
0.04362480591797245
0.01568501633240079
0.044956936897377155
0.05880904973774744
0.06681305800227508
0.13651461849832242
0.16957640359717466
0.02521681861789907
0.028448838885057406
0.1885271622225261
0.07797418761698065
0.08897620295489601
0.09607810518155924
0.19570975941630628
0.4034015121937952
0.5926401019597847
0.6230350412100618
0.5959897439487258
0.11601036928295684
0.04638480603633921
0.08351900834487369
0.12395309049201601
0.2391793674218207
0.20368314691244113
0.06644636789144343
0.05791228860694129
0.25968866345163694
0.0
0.07064116736116445
0.06906014712703783
0.05632152496618526
0.09283780054053851
0.051137278913281035
0.05485969416565573
0.060406746605763395
0.06710534477277796
0.03470077326657595
0.049442466089953056
0.083514662616708
0.06440015492810752
0.08063285741770616
0.04920913508305482
0.23910071967648805
0.07761446336822693
0.1643996291998391
0.1970015867376669
0.138824222984727
0.09437751027067404
0.12074448487861218
0.15866919255644651
0.10133395426892695
0.06823620210392085
0.07424893727111077
0.06577840476515423
0.04224626759081587
0.036564099093002185
0.02620729692720217
0.037324388454307106
0.07822708061225851
0.05378630167491856
0.06586852284169542
0.02931616220198859
0.024109039686575153
0.0026971917581607727
0.01166199556759451
0.04008293405730595
0.27092822403625433
0.3456635465723634
0.3559060574349171
0.643903019064031
0.6298108035705118
0.031778106415644394
0.028087049329361492
0.16770089233452146
0.07475409498513601
0.031282436773615675
0.07679221851037768
0.016639424532980177
0.024120740449146187
0.06919800456215092
0.2623897819639696
0.06050045304475262
0.022928769998250442
0.03976033302675896
0.05374683329262129
0.02924150002018728
0.07427224090349319
0.05241945747100346
0.06676200187089834
0.06397673822881886
0.042426542932549154
0.03307976458604152
0.03459447859763413
0.09144477034960126
0.03815101537152836
0.021211865945890446
0.08292562853598652
0.1399002089721997
0.13151616748378395
0.04658731409727217
0.05376292748943853
0.07342209774123898
0.035353550088559504
0.06270915459009577
0.06850806917174783
0.08060970556170724
0.06991747574072452
0.05691300447384157
0.06859058915910095
0.027504269193068524
0.08451232805438857
0.0626326155060639
0.06651348734111033
0.045873361970865986
0.06966938425566996
0.07602389785702232
0.4497815650845087
0.015507208472234933
0.011595274097701069
0.04568408875980605
0.06370690108006746
0.016132499918736054
0.03203238877440832
0.06981804447407636
0.09445428040666766
0.41557749590918774
0.4210873192794212
0.39346895385456165
0.5117738680778683
0.6644881241265281
0.6370009944349861
0.5585829560303459
0.0
0.18630717587636775
0.02221814546348562
0.0595130121964554
0.03529866040332281
0.0656814357451994
0.04324874979800833
0.056037964352041426
0.045567017682068896
0.058261956523190106
0.02463773116407612
0.043518505783538344
0.05945463441418377
0.05609834444616198
0.058208497588293794
0.03785593549881736
0.03921475993652269
0.04552117110032233
0.012818973544749878
0.0439189472513508
0.21424107375384518
0.09144782421097082
0.09628504434611676
0.10550066761160388
0.0813636988344897
0.027964989549239223
0.024483984317168538
0.024908727845823563
0.023304557303227936
0.024187265525724436
0.035438458525401555
0.06467810760918151
0.12904894456412136
0.057489703582203386
0.08774214936177979
0.02920649862403431
0.011766486543718485
0.032560460679801624
0.07509029401543998
0.07225447302768805
0.02956719940288849
0.05111939934285116
0.07620980002266396
0.048362632785337936
0.011015174427698131
0.03979669582858727
0.05374255956376395
0.02375765620056758
0.44675944533912404
0.42993786466677
0.4361913870586091
0.4944731881205777
0.6360888121130349
0.6560480308434797
0.6400845098222963
0.6212832006648699
0.044472743277280125
0.03028166560110793
0.020741620392058104
0.08954268364961981
0.07441706155233054
0.089330588828884
0.05779417972022395
0.294672557123336
0.028611723153469354
0.08206478101228579
0.08921560712811627
0.03665991858218904
0.02890883573548935
0.02866569913299732
0.04449729099656072
0.05405132507617763
0.05137073969860652
0.05184676171477496
0.09292913183960388
0.05463190010414296
0.0693854571053815
0.040638669155231635
0.015149264644332801
0.03616891428772025
0.038767015797472805
0.024486946989697733
0.11094234569923933
0.11663436802608478
0.0611968547940564
0.02432450305525512
0.02179840804755971
0.020645660498199058
0.019352365577366106
0.02193883366778606
0.02091153356986982
0.03051182163895715
0.06108506085496446
0.07379063374804193
0.04186976107478426
0.053753419857318456
0.056180973787621914
0.13450069156640357
0.055469879889840056
0.021609695481934022
0.13770532113833994
0.1186928595326007
0.1154705532474063
0.058445439861132556
0.049529815847077295
0.22667272301662655
0.03529744361546553
0.031191144540652183
0.43917690294454176
0.4304430193323108
0.4352413324947903
0.4811718749494038
0.5503210426073221
0.608027337391637
0.5961265804669886
0.6015947804771669
0.5920683372951908
0.19054362954938212
0.03249621601655041
0.06252599459398016
0.021192093426554204
0.031348839127387645
0.06624139343147016
0.05247493784209754
0.022742464932619468
0.0821324805680214
0.036396357296820815
0.031033961045445133
0.061377746615854614
0.057402349628423714
0.04091151971540595
0.034359876906496035
0.03273627348348455
0.050709695865596024
0.07247751647049659
0.03444470307553743
0.0022513171640015416
0.05410425519042623
0.13575501174706903
0.11028450019287292
0.030727250921071654
0.0291505043479784
0.0653155671344625
0.0656587029440872
0.0572744318983948
0.1000793459979879
0.06881335544870183
0.07852120499648356
0.01703711638775276
0.012424032974935622
0.03991455467707601
0.019643280729263482
0.02995566638306148
0.05889327445517512
0.05463192225942025
0.11160027344795967
0.10374167930261478
0.0405852132991212
0.023590828075977142
0.019850688098205952
0.018935103663742507
0.020532046415207103
0.020388493607805796
0.029925274965581023
0.04857281075178172
0.0807955777233256
0.03227807030833111
0.07695258587639096
0.21948519095687322
0.6237785937427542
0.00348841536676303
0.04659934947229984
0.04555393584210232
0.04598459743253719
0.02937803497365292
0.05137464528810436
0.2970211097400582
0.03938697922460744
0.052163552028889386
0.08106445182897555
0.15863646636817033
0.07878914376962116
0.11264474681122243
0.06076609148469392
0.013508247682463559
0.037380455921819856
0.43312141479180233
0.4253281532544894
0.46059969261761446
0.5097523030815007
0.4489577251755645
0.5546989307748721
0.5723254432438489
0.4792730398179068
0.009766749739725663
0.03247166889375268
0.01679659970024673
0.043175425826631926
0.01321075340400163
0.31566010456204874
0.10341111993679905
0.09775893871711461
0.030089584568117098
0.03286904844404176
0.005410088701224267
0.04234621772095271
0.036398862551438926
0.10606608962533945
0.054050149513438894
0.053913074432679176
0.025505409684856834
0.08144068079312984
0.08654179895090135
0.07713525105773544
0.06685868003800684
0.029905507151060457
0.040286672498122886
0.06466921801842793
0.03546766094233693
0.058718325880500764
0.06663086261667424
0.0437682923587974
0.050111461899053446
0.04864979006939301
0.03347853596015487
0.02762999340552923
0.19311998011347162
0.026787902910427857
0.02636031580366909
0.0302107665456337
0.04723017229678034
0.059550148339018845
0.02352676765528579
0.02547847679818845
0.01833720845232658
0.02128342496304737
0.01998555509313075
0.01985066375350094
0.03227375470245216
0.05706173045072342
0.22468486527990433
0.2879779628052192
0.0523861648172982
0.06940797248906073
0.08527974271541905
0.001329419800872574
0.04316378621854815
0.03417746906006648
0.05025022738578243
0.049477213646007843
0.09247601539794978
0.03568665850749573
0.04410719029504754
0.040282021127340153
0.45328737464589475
0.4252970981345355
0.42388116176226703
0.4538629203588402
0.4378787941790183
0.17382524420928686
0.0
0.037466252006025665
0.5254937433796087
0.24244412360032108
0.018160658756929716
0.03966015176989986
0.07032186365445457
0.02831076141791279
0.007024033210359024
0.05452242844691369
0.002064046023880597
0.16014692253533477
0.042936968425127606
0.040044666047599195
0.05036322643445438
0.01622397226873187
0.026093310687069757
0.03705167023667293
0.05260768097713849
0.03209174365264517
0.051960286967772856
0.04702055305142964
0.06577443107770449
0.07117795605158707
0.06467148004793624
0.021791441928547556
0.01732865157787411
0.0568453001773613
0.22512762059170574
0.02777333619419268
0.020362251266018396
0.03211478532247885
0.02772007206933867
0.06078810690443845
0.041543531528599166
0.0391731054550094
0.03958974363990699
0.019559957723809918
0.01961335197339716
0.054572515520530024
0.053765866987138554
0.6815242877905556
0.40463959196204163
0.10797940959437216
0.04207950309630477
0.02386899708978184
0.060878296495804035
0.09521629891842935
0.05414159488151009
0.04124243198654229
0.024805344781609697
0.09774645526633256
0.18388698113904975
0.02364403096449064
0.041819175686587905
0.09214528093463277
0.4042480161161363
0.4160209418865639
0.4324338694862097
0.26447743603283974
0.16502173055951472
0.05261294893787003
0.020443982028163256
0.08473941873834617
0.025008547206390376
0.033403779452689956
0.01676120281109922
0.031906680747321635
0.03227098794576603
0.022867838002792924
0.034647188314561796
0.017678543801470187
0.051261912221682145
0.025459920142633763
0.022278580537020747
0.04569432679598951
0.03506877464174547
0.04759625069027302
0.04727579289346974
0.05000324787659287
0.061678680785759124
0.0575398273928154
0.04636327812597
0.028453422538310184
0.07581449059843286
0.0621630262878907
0.03177922516597874
0.018068464749153912
0.019451094712344276
0.02353857006123091
0.060921492296992
0.08182313833964751
0.0785256617389052
0.0645382173347596
0.04775329813247399
0.024825380162654054
0.019919101420969934
0.01770293468254272
0.01937095815596783
0.021517039649961964
0.02040913106645758
0.019628042090927517
0.028920308546926673
0.06103735116229111
0.019151421753270295
0.046906003291173955
0.032017814381355286
0.08462861321120174
0.06899041833083415
0.05187014385821154
0.013404188513351236
0.0616112678281028
0.12411064362255785
0.07184678565898592
0.024272652876656774
0.007827935807332737
0.4157513632035224
0.4016519199246764
0.3543947753744252
0.3108219274829961
0.2228900713503157
0.10629712934896782
0.08848888213763473
0.04380002930940052
0.0890035225032403
0.01724866334997833
0.1317469074926617
0.3176739449679338
0.19422725823629935
0.0183371168983844
0.7431920503071446
0.10382995772957482
0.04230874302734255
0.4938660081315884
0.07752401107662779
0.06634922951741234
0.014312668558239526
0.04783200347486305
0.05522068429330589
0.056043712819114265
0.04762828327060721
0.04422823779969138
0.07132314827939132
0.10941184100144064
0.1015721678691232
0.08447616020148643
0.06871982378229674
0.06594461671401274
0.01810566686304174
0.03532834242330641
0.05588582752734035
0.08940856168709471
0.06843894834904828
0.059284602005840625
0.04483237136629947
0.04080905437213753
0.02966261270453846
0.028384076188094177
0.020420729658206283
0.020792812553987423
0.021471104057449765
0.0200091794309629
0.018072671626877708
0.0341630534001437
0.4920889447817651
0.07992942504341963
0.0847083413000342
0.13679404007736357
0.24952490965459673
0.05731376652137141
0.033514440144320014
0.0373811238768665
0.024514392776332636
0.0644397707744857
0.3690964045319122
0.21093880042273888
0.033165945804685126
0.14383916927664167
0.09966303194405497
0.029906486574817
0.33841431252850074
0.1765961225183596
0.13145037542375168
0.1066053751828468
0.049149737790452404
0.05156738923219433
0.20145652248789905
0.027268302028749188
0.03244056393691413
0.036236983740582505
0.03846559967248878
0.0331039982749981
0.025867050577631216
0.023657561584018535
0.08626388522650864
0.043501369957340934
0.7177797568737001
0.055874311975755146
0.021325753293688847
0.02757713341846967
0.035527150826782844
0.03866971460777228
0.027590113138258817
0.03312557189713187
0.04623081956138897
0.045285868379663474
0.048299371839955876
0.04775022396743305
0.029951977998907912
0.050134793469900636
0.1339396352270898
0.09242086279517503
0.08222387975837091
0.008407631503537396
0.1896633746944049
0.010664334051155284
0.019744792245703184
0.07447991739258175
0.07041293890965233
0.035004357585172334
0.034731471084120356
0.043660572982994306
0.041208407617528475
0.0185735855398515
0.020183270071473726
0.017135604045562903
0.044638157136308275
0.03574184998719915
0.048925584336608284
0.03146691342164366
0.06989922721121937
0.12743436448132606
0.023767259799405114
0.033963154599378334
0.13510515127130737
0.034197781011452745
0.07740006995700166
0.046459271368860446
0.039482335648827846
0.060611473957040064
0.030682976497612202
0.1962124633650396
0.2320536678695518
0.44937056757409855
0.015345534121961445
0.09277040144046919
0.12602123654368166
0.05852876077773451
0.055816449326726914
0.030771370491058356
0.06356949631690338
0.07420154504259646
0.39922013572750004
0.023737840558925766
0.06017428225788958
0.043594102096662556
0.015444245812529771
0.29623786834938287
0.7367953454736832
0.06517124275189944
0.0633821070063532
0.03325418513488483
0.01844477588482031
0.02720205703944491
0.026602942421853286
0.026840794320707517
0.05172425200433297
0.04367176717018723
0.020269462440906327
0.07803809712405965
0.02209245690984766
0.024576642882469277
0.03255940796946042
0.0472667001215516
0.050312939350309074
0.0463992290736399
0.04370949198384041
0.09979898660671746
0.05564449183707881
0.031132609600934166
0.01566944886371571
0.0
0.020595306808538664
0.028302823846356923
0.0481507781417958
0.057821437947532646
0.027012346362719753
0.022613610816550563
0.02414316056365635
0.023145160186722094
0.026357469659440285
0.03464416749544933
0.0450162140139869
0.037379982183268726
0.030500805108426943
0.031611034138773246
0.020026452685541842
0.019059934690964953
0.018011253345699436
0.05016913489681057
0.05736165465888577
0.6069711326793599
0.10066777887432656
0.04451650064157245
0.02452536958729177
0.13030795130794404
0.022243688469554736
0.04965557386806221
0.040303148183514666
0.03113850729313013
0.15686416333695308
0.01808198542418524
0.06046034145850611
0.09591242834827211
0.03264775681110947
0.02568254843051307
0.016780020018447268
0.03924445240716004
0.04290337980473197
0.010069410129665614
0.013764108583719783
0.026317433752493215
0.05155858452288029
0.037024581426491655
0.05988796160750313
0.10306743354754938
0.02139767051508127
0.080075707264278
0.019045628323065247
0.27849481500231027
0.040066769694568634
0.3286273696501694
0.050016467447502454
0.016173641146972555
0.031224188929154375
0.019991525142596098
0.02749125010683106
0.0353423995897
0.02241845183789578
0.029541563309557445
0.05184118553912813
0.06074055541883914
0.05775227647402794
0.02244328082119572
0.04100506735172808
0.05788888011525402
0.11038269039564032
0.11571030289642721
0.05394765463920288
0.0519532170306618
0.04798686389237933
0.1491873145400247
0.018696266725066527
0.054634084603917867
0.022675603570646623
0.026951859800144664
0.02694271620159424
0.02289020571256316
0.022105434121483955
0.03478929133314831
0.04961480365759799
0.04868283442106416
0.019177780257640324
0.017628092395070665
0.016869370124974855
0.05633602450283596
0.05875074515193753
0.06441545904702083
0.09512648255087526
0.5546622355269911
0.030823530312379055
0.6926457427790885
0.08641798723431841
0.0595739333748147
0.5938327321682135
0.08813477666717946
0.04760560573715032
0.01734027779883873
0.22213750422473977
0.021397644203323112
0.3766504699523418
0.06882476477599445
0.06054954810030575
0.07424371727420079
0.021731244861920216
0.026154759346641944
0.026728910536522172
0.14789744641904803
0.003806709425107574
0.0846948119878289
0.06340549583097653
0.030908092241711555
0.06445801630899771
0.01245826166523398
0.025721392660551862
0.06191040663900244
0.03120123322435897
0.02359552114264576
0.03321219086348711
0.025659616600710377
0.019904685204229916
0.03645551576843226
0.02550661746960793
0.02000781334351668
0.024640939868575542
0.05959744823052669
0.05996567688643231
0.027497338262457083
0.023442524218933277
0.054868598360947096
0.0686793727661615
0.09070404178723065
0.07706933905599209
0.0
0.06171005617547736
0.05487036821922847
0.024258714696050725
0.02093034021738296
0.04725604829812972
0.0551023042513182
0.043988725477603303
0.04035704103629502
0.027407924429981162
0.03548716046099102
0.023940977182863213
0.028500028012267666
0.045891155627723154
0.036618334725195656
0.03668412838689951
0.02700207891954948
0.017922425237386387
0.017136806322960923
0.018725486489243586
0.01998439393850768
0.05129725565910069
0.027625856572222662
0.06425612922332162
0.10922127807701427
0.0426965888441303
0.07221825001147442
0.12423433758452952
0.029081067537295044
0.5631317491014729
0.0192219601567257
0.823433521823315
0.01880766556918432
0.06534088341324597
0.16561882230530853
0.32369160560922744
0.07753071397301896
0.034017274334867224
0.022947619190987326
0.060435635762092245
0.05127606366599941
0.09114657913266287
0.05050672890372758
0.05940157949587656
0.04708751200515141
0.08925828370958684
0.0
0.04335144687956855
0.08619772436566069
0.03368426104583311
0.05117462919871752
0.03171781500434603
0.04306365199490621
0.06831201424456058
0.09370484887912078
0.02614422423321914
0.02094013613565576
0.02471061137150028
0.03271609966567773
0.026738235800127297
0.02227713161144809
0.022843494496852048
0.0328473650346929
0.051786979072476806
0.05175397678392882
0.04312166362246709
0.05042980616197167
0.049569853754432236
0.03751752390983683
0.03204575438510226
0.02449476342363804
0.0257167932441252
0.037002701339252854
0.031293948425909004
0.05601737958304515
0.061112824906775644
0.05217009800234446
0.008956194813014882
0.03391298786128018
0.019309811736141626
0.019358409747323665
0.029504346634264725
0.03726364130016564
0.05366522483271593
0.04683404860458266
0.02936672837866506
0.03364835629126409
0.05526408899713124
0.06389117661365105
0.06236651387905391
0.04255750245489472
0.022037531111652863
0.03364029534603093
0.05304676050640166
0.018078378288776915
0.05953755367278996
0.04417614840230931
0.056656461525357714
0.07419025967533556
0.06463748922580449
0.07571622708536772
0.05478514870052055
0.03909743202255663
0.09835331119656221
0.020063275094820362
0.04238405937645363
0.05843939633135044
0.06448793496235765
0.28520647033325686
0.007860458200755783
0.3285750711819251
0.1280631939731347
0.051168783485901405
0.08256584244421877
0.2268477937842576
0.05431112281034778
0.036473536622813864
0.0008064892904877323
0.0
0.03002992905580985
0.04076754559651543
0.036069085919636965
0.06821351974849019
0.019970281748022234
0.016921507813664593
0.013977000721629024
0.03394660416407928
0.04055676134743387
0.07486869984577596
0.04307443054738679
0.06495040049669928
0.07164994730817724
0.12968161966013886
0.1170105320191512
0.059832197334041486
0.06522682973643847
0.042923091456999705
0.029820206741068805
0.03533573452896153
0.04880381879612212
0.0
0.039886775370449996
0.07251878178450681
0.043053402230942506
0.08208253767167684
0.018685150556348205
0.01804714380562334
0.02002057606993046
0.0269515434851962
0.0420097431314574
0.033950802605622214
0.09989680163518314
0.020251498508018422
0.02130785798976258
0.02882659393843181
0.05344277984672443
0.04836003349319891
0.02879493650877751
0.03903581163914531
0.024429642338185457
0.028977561051514188
0.030643359976877237
0.07502385610972837
0.04008268788681548
0.04717645748889623
0.07770750888774848
0.05794150294715015
0.0431703277500833
0.05241072405738626
0.03191973375467427
0.08537123480108383
0.03394390307262123
0.08863784501870461
0.06805314021650162
0.06712974695862729
0.06498557418609405
0.06013750230757967
0.5663375332136438
0.08232561462383287
0.0072821981339199465
0.06470449185371487
0.018785090676754667
0.0
0.02494552996172687
0.05953042690643868
0.010749458413466433
0.011375452622202603
0.024155489978211254
0.04435446851383614
0.04458416892683873
0.10041751065047655
0.1199254186786668
0.20086450282367857
0.13565439526391868
0.22527715149014052
0.16276874581388615
0.14766613029151776
0.038703163710286474
0.01924179698804673
0.022282755155291472
0.0383531041098391
0.0385959945720174
0.04684816493514663
0.0522261036156163
0.03225123644287816
0.01326134658259176
0.03257162075601611
0.08356586016258095
0.04623341296532975
0.03404014361132135
0.12294998523362474
0.04071935632465444
0.03342538953721156
0.02498552628293373
0.02362217734378171
0.03248583208350605
0.034947511972453014
0.034769166935638356
0.03169484716249072
0.03913519065903906
0.056603498773570786
0.027606675500058735
0.02130556483091717
0.03698410675755617
0.06094580866649846
0.05464110719840788
0.054751726661675
0.03308625080534963
0.08566352967141463
0.03449023473174275
0.05638119185887175
0.02858074864554856
0.09835790119656795
0.06474721689376887
0.06711047842836623
0.06714880656363556
0.08985877864263571
0.055617765528932946
0.024282193432624204
0.07428559378488409
0.20708750259454692
0.021355813980499322
0.033472563981504666
0.04197217705747732
0.0
0.07356127141539982
0.019209302492927318
0.010123908765759032
0.007795304623268813
0.04971728896801347
0.037868943628795004
0.12581582707163988
0.2388914528621901
0.41237013403420963
0.3339243770509401
0.249194488899699
0.23478912970833912
0.25655715514113486
0.2075857369032982
0.11618441523561152
0.05279576530847211
0.048129247291341416
0.040468475854620774
0.03020795997040333
0.02371017439968323
0.034503199897611664
0.0290404518087545
0.0365586716194485
0.02767497300265565
0.05565529495059681
0.005608642093578742
0.055035025935939154
0.046236407090035715
0.041381882613526176
0.06964511956051322
0.5010042280361072
0.05782404564389123
0.0594279574252441
0.0597467225152857
0.05432840641875132
0.07547739270285102
0.056926576936995966
0.06103889417776002
0.03628889154048411
0.0439863719318434
0.02409865894069528
0.05316290013181115
0.026577140750487428
0.04540963861575545
0.0615961895482421
0.04684833746015119
0.05616452965551074
0.08483441960169308
0.010824087067391436
0.05025818551363078
0.05482300166074841
0.09845040457343916
0.050201127744192754
0.07483090617056146
0.11584938130527951
0.1649938041225451
0.10698881940955365
0.049778828618892906
0.025753824425077763
0.06710051483301581
0.09072124987641521
0.08616508046314567
0.056607229949036594
0.04831442605227001
0.02743619441937774
0.08294745683938512
0.08158550162600048
0.03275142869476234
0.059770940814005774
0.02443465663179349
0.029848804749555684
0.07471225401394006
0.06473756956572586
0.055680921188502076
0.11126794858003716
0.45613705201934923
0.5524098161016124
0.5366986841902467
0.4727394505513202
0.47490937476911405
0.3689994365861643
0.34132200750204084
0.3057168332598768
0.21912317062795017
0.26658752102614924
0.16857755511415476
0.12510739474330673
0.017958402755500525
0.021925120236584338
0.018666936215633177
0.031120793600119094
0.054348307168432045
0.05517017339852698
0.05654295051065567
0.05408860710030829
0.2513016627246772
0.0405811752362578
0.055742293894507355
0.06723140742635715
0.09820618250276711
0.11427372093649905
0.08607513220709063
0.05380635849386345
0.029838292544282528
0.02962067608222793
0.027255535995542764
0.06780478893945259
0.031012315080103048
0.053113509265119305
0.12047911239469491
0.02019305706154752
0.040641297897038124
0.04101427933451913
0.05266691448140359
0.03389201620144467
0.03205540640432289
0.41989301192282885
0.027143805268178105
0.0657409673238635
0.022296697512962038
0.06493943662707129
0.02515327685746182
0.030179291500846174
0.03038190106597684
0.03241726443337523
0.04731167030601262
0.015122731931094398
0.054204731411226344
0.06643716160718367
0.12186220062726441
0.272086279434043
0.2169737700289769
0.36558760707678944
0.5707480141920154
0.5806537420228904
0.556738145443574
0.4893106239519298
0.38251887499367276
0.30085864200401957
0.2764302074979826
0.11285232213208556
0.04870851447450231
0.018729641521881522
0.01782026987679116
0.0191477751474691
0.020447348838943773
0.01853183109713823
0.05110176480237968
0.20091396268773776
0.14598508258479376
0.04137091043448515
0.032794469420709474
0.08122065319087123
0.09313394078632468
0.07555603698726902
0.03256246569461437
0.027845661785193366
0.0592751320692509
0.10963507329164741
0.0235654959817372
0.03955560318818058
0.057860647753798934
0.018007101563432104
0.12673951957310986
0.11813459284005778
0.04804766510399655
0.09077665800926644
0.025419290427550572
0.10596387604394626
0.05921083541055899
0.08157876296002195
0.062439944435123226
0.16610195292828456
0.10869579885689426
0.0006107085435587673
0.19016577546669308
0.051081687047479736
0.04013177249523917
0.028476021348964063
0.001114123321104136
0.3037741884174349
0.03512138175390744
0.049111314783206954
0.1038260179591702
0.03489308028008525
0.12873882652563884
0.3366330769570035
0.42834323370087746
0.4984325761146902
0.5690441821752115
0.5563730660784126
0.5491712435393173
0.5260373063104102
0.4622556867922394
0.4022251617209294
0.2511011211538045
0.028904814350490585
0.01766116358724735
0.018938725188738344
0.0303232858767168
0.054817163129242105
0.0633011700827541
0.577268825853203
0.22640875811010897
0.0849981906069152
0.024538761193341696
0.05683141266755197
0.047390875369981135
0.05790185350637531
0.05237680597513552
0.05883004674104299
0.06002320389115173
0.059498547366121333
0.03532082478316368
0.046610629815430835
0.10048339788224449
0.09910291571857292
0.04153352656462031
0.017922178613450152
0.02072472024655316
0.10137837678734574
0.02288976489691158
0.09634480005228567
0.06118487715725253
0.31006797898378463
0.03353749700203252
0.048899127282212636
0.015556153396955208
0.012042159430210623
0.014057369586710838
0.02555747988309467
0.0617264604844819
0.11015042780973526
0.05650050095691933
0.009982868853706188
0.012227683115730739
0.032102247541395235
0.02120207921825602
0.050834309336440675
0.028026137406594136
0.23139382518838755
0.4192601350072957
0.511561293489762
0.532407743220889
0.4955881622117747
0.3620398236079414
0.44125734351182294
0.5819674489526248
0.548150617813145
0.5543079984575827
0.5538638953794013
0.6160360938506765
0.5972873729528712
0.572652576780969
0.41563430647991595
0.12263084534441031
0.018579879883336422
0.018234252849991323
0.018879740054389246
0.019286363264475092
0.019531472219934728
0.029521988241135555
0.04848016094473596
0.05957472289361224
0.011338979463357487
0.06047985013235537
0.038088732334457136
0.027683566458440917
0.03694273319697258
0.03144861441084299
0.0787813612450792
0.09989730811368247
0.09475184038266367
0.047538888303500795
0.017330156545802323
0.019409132081779728
0.06390659034733266
0.0303901954062811
0.09735146810194444
0.11052111862619673
0.17516177145492332
0.4438921660936952
0.0562992839827087
0.02438138721800661
0.15439499507841484
0.12479142645896292
0.06964717131002096
0.034461648602542735
0.07417894898743572
0.050562770781046866
0.06480704532069813
0.06545538664687418
0.0905876690608263
0.02077235946007818
0.5922905907215676
0.038430844356281156
0.03817439794884776
0.03570902506446661
0.024343072161764283
0.0550126295488495
0.054379172207043865
0.07437334646969906
0.08452381961911933
0.021137349276169844
0.13571481128481003
0.3403853801017268
0.43481835067197494
0.4523983484557141
0.6790678646283124
0.5801627900037508
0.47910330991430394
0.3689669540637371
0.5474741606722514
0.6187517526768191
0.6675644936410035
0.5784150507869231
0.4749040705165436
0.4524404844828796
0.30718869449191394
0.03548963627058225
0.018808509533207264
0.018650752662410452
0.017620483282683105
0.021510396032223614
0.02170093727803502
0.02190534086393867
0.02769675934738065
0.024623385081250785
0.0834937496820186
0.04771950783381133
0.02796465175023392
0.05356508193715322
0.060289182908063586
0.06153147794720077
0.05910523140156381
0.023275586566569344
0.01767560507584288
0.038483598296114155
0.027316809266852492
0.14260045829766652
0.22457195900179522
0.4100047153794784
0.05774589205788917
0.03272439478517025
0.06082708285706362
0.06246754747267961
0.040727428610703685
0.48124893791916235
0.09015596485334826
0.04869178046336137
0.20660903717850987
0.02232840088969143
0.1015113194140896
0.057196326581754504
0.07501721192635541
0.04690954169891988
0.0772842513585706
0.026511565042183438
0.16912216911959477
0.34079641566518865
0.501014531162986
0.5544904378170846
0.5673457309137038
0.6585950184295142
0.7035316059645235
0.5773120432607286
0.3415858008877268
0.3273186202385711
0.4502638661872099
0.7140135401032491
0.5867239269303944
0.09846886776320903
0.027660744131014377
0.0171192712444337
0.020304834071144157
0.02358784646142832
0.022738628047930632
0.01977782744401352
0.01943107498080961
0.028368768706386487
0.051787373310582537
0.05774342108885521
0.038147495389000474
0.025108326923806965
0.10314860386362075
0.0254630081568926
0.023932480151017167
0.02734523374212661
0.06119715481518976
0.07957279694890272
0.025700422758327023
0.051283789308190955
0.29151025389862606
0.04115417802579887
0.1300983842855147
0.12415778320617622
0.03856214217465275
0.067979569092204
0.1970987988581529
0.03405218191930505
0.046212341276253024
0.10499621376333575
0.2468157047803919
0.017906891657745876
0.04451663500555244
0.284156039301456
0.014999071934713532
0.016118629794361416
0.0
0.0503563334336361
0.08513085260793528
0.04313596451690701
0.045449931033679586
0.04271056696327247
0.021512630068894232
0.026792641471723503
0.44697974900982623
0.5567809687473761
0.5207625312941987
0.7373054949317074
0.7819508863410988
0.651317689534672
0.446818570460471
0.46669257123640584
0.594363136683462
0.5021825524239735
0.5856042960869154
0.7020522466716294
0.43297699402517625
0.15045034399064242
0.05023541069346832
0.0278963880128885
0.02101367638231506
0.01947379036590846
0.02222751848436765
0.06086838332040485
0.07108923860557143
0.06332163840389109
0.024895048783638317
0.02459299827184825
0.024737800008601513
0.0435778035620436
0.0718005583310357
0.07305261499009673
0.08009516006582396
0.0628161219647045
0.054014292684104806
0.027701067372780285
0.018179326723662
0.14180979459566587
0.14470168870163833
0.10895876821807789
0.12545766697966337
0.3417449006088417
0.05500631590522692
0.036017999527700746
0.028513354681505936
0.5192308218225518
0.022061139928939693
0.21476087483067632
0.028625663929733317
0.4411903414361311
0.040743791740906636
0.041736670007464075
0.03783432179247408
0.0
0.07918890063087855
0.023931422962165088
0.01865982510534375
0.01751018707057893
0.03923083695700777
0.44377728721982235
0.5686983419839591
0.5743106730721667
0.710464760374847
0.7511055600382228
0.6870745322740236
0.5274984834756032
0.6977420993781247
0.8201060400192342
0.7572237550619717
0.49788125681582845
0.6011688591573652
0.608321479024072
0.5699742045547603
0.05049118761523007
0.02498327342939351
0.02126136736682373
0.019969101685669986
0.04060827004563861
0.08161289098374015
0.09702398229151085
0.08527397148413932
0.052361224424061215
0.027708454340555994
0.02581332447657856
0.027066736352156888
0.027041891686512682
0.04123498368408544
0.04523294798722155
0.07171954166266
0.0718333951158735
0.061339659852052135
0.04382180245366848
0.02971300971568816
0.049505030791909155
0.17842933723800308
0.16841051158995116
0.07227642213621531
0.5458778922999822
0.0716262499594927
0.12487824199767686
0.02711731735200784
0.21588291752257793
0.06033534791827745
0.06838016243107252
0.08640413631557571
0.03374688511625605
0.014344460095238029
0.028538508254731816
0.4267115524350155
0.06898163257761089
0.04138361478850904
0.03932169218761543
0.05470328740997472
0.1420231802644702
0.5590443777978553
0.6540226259858912
0.6893760355435723
0.6117353334121097
0.6003168911612504
0.7121313345122373
0.7471232582205678
0.6715929659221608
0.5895998179770532
0.5881056340683884
0.592508183599202
0.4041365481444272
0.1572531385221529
0.07111241109107623
0.025707609665889523
0.02066267219105157
0.0211917404444807
0.06112662799313076
0.06278604154366622
0.029204391529666234
0.031941991614010186
0.018801608490218218
0.0884907458067031
0.08227886494714719
0.08264001284203407
0.06346721608300214
0.03839730699795736
0.029112914024950046
0.027605809957696327
0.02833615781690232
0.030599114484431634
0.06231493821171528
0.11687550122093791
0.10371204748630876
0.02142435712854107
0.02499251474033919
0.017493236604038776
0.15646015030016372
0.19302017407354352
0.14418876878276113
0.08943405695240658
0.6883683785509374
0.46672495519616786
0.18145499637691556
0.06245507278473709
0.06485056944291943
0.5754725481603932
0.127111505447966
0.7706220894769902
0.03467111952125763
0.042144948847034173
0.0569089566126663
0.031381029530044
0.0585512951223758
0.19867117761476413
0.3996733359451076
0.5218946940339143
0.6092301391944893
0.6007486492514651
0.5905860909615004
0.6616814769750192
0.6318002407522891
0.8203487030398078
0.5870710749953303
0.3035013777403586
0.07744075186573908
0.02706427094158431
0.0246878378051399
0.0484218105539321
0.036879326700946194
0.02037722700496545
0.017202521435331863
0.018452725536507265
0.022504843844557185
0.047958670722673194
0.04778545712849747
0.07483132415331241
0.07442913049972533
0.08108965074513477
0.05381465005552325
0.03904031860453975
0.030550624316983726
0.0382079867557065
0.08716125220180808
0.12947652287712683
0.08453732376453194
0.03910450524047373
0.026702947820024803
0.021024219293102896
0.055519863318013764
0.10539283797461821
0.3394473496093484
0.030306111669161046
0.12432700336027269
0.03773256511260125
0.06571927049801395
0.03560552822613365
0.20422642704816032
0.09016421857084495
0.02067024252149106
0.05118807102645158
0.03443387431266032
0.04029141463633573
0.07334004382774038
0.06177346616951792
0.03530635988462534
0.02962125321471305
0.09556817037668568
0.4063177840649241
0.5255995479761679
0.5650790981956664
0.5117157013345256
0.5996590894997263
0.642360891921088
0.6333101428912162
0.700760307235556
0.8139883426959731
0.6593800552127639
0.6625283602383383
0.7066970458373244
0.7487048671716264
0.6282037023860888
0.4199007516686044
0.23660878098542648
0.09943480587308484
0.03154707059693259
0.05004304399754347
0.043045167799025084
0.026552104575553237
0.018147526610004357
0.0671088541371467
0.10811098378490865
0.10345440731785487
0.0745398586560683
0.0838776861060286
0.04807005702409677
0.08940079906190994
0.050037861668369675
0.03634093093690414
0.08517035559990387
0.11940967565963541
0.05428796829352895
0.0222307897638514
0.023069856646495333
0.025147810989501352
0.04744728135410913
0.07860309433966549
0.1429242872998233
0.3250379979586208
0.43110083192979365
0.49614133333937516
0.5023475622712383
0.029285711761177745
0.011294089117283001
0.09157840927422144
0.018573267088071638
0.03356729519822014
0.025929409955782776
0.03277558575166712
0.044084671667165884
0.08567626005363195
0.05098160375634563
0.05633811873732068
0.031974850675819684
0.041191263009066524
0.2315984646432183
0.5239974561331168
0.5668732469069342
0.6372452102362126
0.6179665643184228
0.5916599921024609
0.7368320679621269
0.8113935157564475
0.7242462637846441
0.6303646669195169
0.6752462932215572
0.5829297661262571
0.04032733292582095
0.045327535724464706
0.04702855211442812
0.022088785959053826
0.05011046918260786
0.06441100448806666
0.03009945207430121
0.13113662588227148
0.1656678217008595
0.06683462715014425
0.03161372440156922
0.04450444324501532
0.9329133166692619
0.0741148985170302
0.07002620271706415
0.056975847127208414
0.3754413353658134
0.03749607021727434
0.10534332300369637
0.09260728561071223
0.03969790347790372
0.027855861723160503
0.022977211910499316
0.032000851954770884
0.07099137338341138
0.19871747292034667
0.5692980948880583
0.618529944911442
0.09585199284393704
0.05830477644249115
0.09629117019343217
0.07960868064762404
0.039477179244310545
0.0592007145417347
0.10467555444029515
0.04126420258233633
0.03826333681628448
0.015436120759362158
0.017361279102784906
0.08915220507537536
0.040014641779525115
0.0036832646151617457
0.08056136578359656
0.013914179071261622
0.04109959483370694
0.051934716565174156
0.13601198554830482
0.3318846782648366
0.5020834180130607
0.5626504420782179
0.5938350453637878
0.6139322673773054
0.6351222881954481
0.6357470859777756
0.5767250728064115
0.6230920542966087
0.5795284035078253
0.6029115314181647
0.6270621374129863
0.49846019628732874
0.3533399535826151
0.2252622954015992
0.10240344778248407
0.04546622173105032
0.04428453942783637
0.05278957120265484
0.04908042936714963
0.05095641255839767
0.06697646043060038
0.07664740526259153
0.06063777518501083
0.024711787421867918
0.12937788887898732
0.033184208204964635
0.11705477044982086
0.0447751149702935
0.04429716911015523
0.04163355393538873
0.6617371810451986
0.03932904306017418
0.0855021840527912
0.09541256636183552
0.027550906731370537
0.5072376680310093
0.057032216250674686
0.23004367576926196
0.06157077616822961
0.09660070681736593
0.09714862226363452
0.05593916133893093
0.03016494355193706
0.024373040158365944
0.02439752331430532
0.09224238005446736
0.3566367560330028
0.042210981150816555
0.6354884251289395
0.021752046421866487
0.02866951323395672
0.012961430716830815
0.010983976519110974
0.06611639094493893
0.3726982220707941
0.5324419213543853
0.5842247706794824
0.5997706752910149
0.6175123098588594
0.6207634827586815
0.5610174319108735
0.5721711228938805
0.48667417301376653
0.4972820955398204
0.611312403819081
0.5366340489053126
0.5832930008740685
0.45823557468596493
0.3434725677250803
0.17472953593749183
0.05748336324238381
0.037997475995531556
0.036882434893212315
0.06653247524181939
0.06192910644641123
0.05764019893861485
0.037686555530470414
0.021486511202909623
0.022094121545858797
0.055573441381032714
0.05649379018113309
0.06871317316596146
0.09039060136923559
0.05815299861150863
0.029373970929285304
0.026057352996745883
0.08127552907444201
0.051265692180295815
0.04884229486705772
0.0805433002923026
0.11072203096305593
0.07269267016418095
0.042697364024920255
0.04124449708313583
0.13600946799829916
0.3061648551032873
0.6530500307933268
0.14529637910636314
0.08420555106892193
0.012005895112350983
0.03890879164209799
0.5927594830572279
0.03785661059096133
0.0260604356230131
0.020466125987986885
0.02848969747734582
0.04326241772970792
0.03728598099246276
0.03478465941006522
0.030033126290503743
0.17181299531941888
0.40559780967107983
0.5785257146078301
0.600529931948592
0.619075477808539
0.6335953285940606
0.6447809827304839
0.642235315865319
0.5787485653484256
0.6022582562613198
0.5694308280160374
0.4239387910436359
0.58903233270925
0.5906260225377066
0.5470996348127523
0.2822229834393192
0.06439775889165321
0.04205097798794828
0.03581527662495056
0.029903540951177043
0.03637839085087616
0.0346382542418659
0.04011606994164076
0.05492184296283748
0.03550502803100117
0.025056871930533634
0.045936158941167024
0.0012586293352503568
0.028076551426900444
0.03692145920240075
0.07250657614623879
0.11273426718797684
0.07601794342243454
0.07586392910550911
0.04352607281587822
0.05145364649819705
0.04950529074991847
0.049437057653957374
0.07644116210655191
0.04764134486069118
0.07467274020798435
0.10821872170781976
0.10750909887292326
0.14386152369766725
0.46431291130683955
0.6814634620546626
0.05032470054093162
0.041905652630420634
0.0539215738579602
0.08735166869790827
0.04362674780487686
0.039543823019593395
0.2932023790895969
0.04826115110814647
0.04092554350916906
0.05158133398106509
0.03691821470543587
0.09629504327175138
0.2275302670422581
0.3531030365279669
0.48060699018718867
0.4488221733163125
0.5156991000020121
0.6285395941407959
0.6448703898094228
0.6409018325549672
0.6280731371425767
0.509608960257664
0.4282199531944657
0.39924353929869677
0.29785438414085724
0.024440684465076523
0.036845073268870945
0.03892940348075007
0.04097127982896463
0.05137876891405668
0.044311446276344243
0.050998382808300595
0.04684777561177064
0.05221806885964476
0.027452987582834282
0.032513267602089356
0.031884572790879466
0.0961159760639163
0.0594692972923817
0.6041139358835654
0.046432853300317725
0.049976721094221674
0.05313673666953268
0.07864921183224059
0.11440661338335452
0.07942396812037
0.07958857623109651
0.0938907906367108
0.29232598556751366
0.6347513340550441
0.6655588309205057
0.11910919510669196
0.08833614530791452
0.014807775962977804
0.1459207984809383
0.0
0.051359508091355206
0.050518181205312804
0.05054177023360567
0.0887190752442862
0.1581546032222309
0.009526878817869192
0.05651194318914069
0.03145470374556211
0.10106224984268593
0.04438433612374547
0.08274509263210138
0.029993915057736794
0.038293131744265116
0.03645983873543445
0.30566178879020844
0.3196431760139264
0.26178921451774856
0.2867058297852475
0.6398137401107752
0.647161963664403
0.6453983350654393
0.641234924230709
0.5797965789606238
0.3574317319209177
0.3722854769747479
0.08279704549145477
0.0573949194091231
0.029068899865760545
0.04315857985203705
0.04767002663921564
0.046028499440309026
0.05624278566441461
0.04568035320548036
0.030012470301174078
0.028526031417416896
0.024569611698788213
0.025096656626992935
0.05777848436744056
0.101950771716654
0.06883600606784644
0.07298789854621827
0.14082203102528404
0.11960194572756284
0.08044337957090804
0.09525714714535799
0.08469838843922323
0.07910360268254887
0.08466283167303787
0.1670930056152784
0.4244480336566303
0.5017227343158102
0.5123960389354336
0.03676700902435956
0.022558527453748672
0.07819684899264
0.08731184723120557
0.03366219896848349
0.03235658554601323
0.030789681350186504
0.008166215639111437
0.0514479198969769
0.3214173758152646
0.247238162772557
0.025689832789684383
0.03451938221491666
0.03543367340947772
0.10064454651446846
0.2138051453512576
0.20138000265663306
0.2405664495547009
0.22148346933583726
0.466614324833458
0.5118815216796786
0.5922419553522837
0.5723013476802651
0.4542202906240047
0.20439875246344816
0.10767959155702793
0.14286571139920326
0.09103360219318692
0.07146497827420865
0.050679630617941084
0.03236095188740884
0.037768165535656484
0.022270152083174937
0.022295585525523912
0.023225321582872136
0.02740905438540638
0.06849531593450373
0.08739831031363847
0.05675934652936356
0.06758535718728392
0.10135285186857838
0.12909317739569284
0.06890279925856665
0.051661685897397315
0.05203113337357321
0.057056104079097
0.07436063393020817
0.09000679350485992
0.14637372286031844
0.20789617353189058
0.4978105834384876
0.1080649333558443
0.3220794288407218
0.04312399354151001
0.058561369956039236
0.054283267854141073
0.05812242638606804
0.09776681508751171
0.07254979988280826
0.04706034407794961
0.6045976815047043
0.05447816342298884
0.023657727147219684
0.0369909171600748
0.024587758650168382
0.02916632047472298
0.1516469734082528
0.15701321613706481
0.22472115768626105
0.40023456280684394
0.5382955100580962
0.5899307529749388
0.46351855537055486
0.43635123255375197
0.2521426863809078
0.05917756166625631
0.04356814149577872
0.04668421115524945
0.048234438800032815
0.023040012489490887
0.025348353767501636
0.024655000283873383
0.06698803703631612
0.10370599969942589
0.11536311469673502
0.0894802131166569
0.1005574282532976
0.04928825983510593
0.042099883363182246
0.04081097533462001
0.060508175600293895
0.09467831826836848
0.08711075480251665
0.18108866940527754
0.22171926105175183
0.35096600999610467
0.550270005661293
0.5046150335058155
0.10855759394255109
0.07153839887164762
0.06780361482978416
0.07909436534857521
0.03236625502059706
0.13890020134843428
0.07334971563029823
0.040118255299885865
0.06398113946049402
0.046651400555914345
0.06031475545298576
0.03710063575773597
0.6382007696201825
0.05417021819084045
0.03383446009648793
0.035415396011284545
0.039526185593598426
0.02226190508596296
0.0896968879742431
0.11539488881881452
0.11579436410028394
0.09408145549727685
0.08663908848816583
0.26141437577039334
0.3451102227538794
0.39422484326262935
0.45380148589069624
0.44990052364227234
0.4107004158274127
0.35285117511392156
0.14622902437570354
0.08526130501930348
0.09628712370363061
0.07222532121159067
0.04983229113567487
0.05477887997187295
0.0392614892175255
0.03608837536274532
0.02194658252816599
0.02136119664895513
0.02226077644823023
0.026892388964886306
0.028625076079573413
0.03688731138711649
0.06558117065240386
0.07107046324054922
0.09057840880195477
0.0672766780545328
0.0668309435351819
0.07029643314991166
0.08960900726617375
0.08498515907252319
0.0838975805603059
0.05376234275297609
0.060012837800782676
0.106001752185959
0.3804505317368396
0.5970986797822877
0.011511574195807398
0.04825263951328114
0.052300158065889946
0.07747720801893863
0.0477764018658096
0.17626371324615642
0.035201710210312154
0.04560288931345028
0.042987997018947864
0.027078779811627353
0.0424528202441896
0.037211922858438835
0.094406181883934
0.024990640673823932
0.0382069349885873
0.031481709469547335
0.06676631300058626
0.032318128927764846
0.09289237091095649
0.1110366636535554
0.1942583826722457
0.24885422435254542
0.3260312392115671
0.3267185508925967
0.2742162589644722
0.16351367994630023
0.07904365393653597
0.06602949903403292
0.03702461960486727
0.03854128030930865
0.05115614903358468
0.058394295025102606
0.0431449286697923
0.024123565445800316
0.037181728401522715
0.04907665084901753
0.06197000192938754
0.05623307332120274
0.12646616734693536
0.13111685988139662
0.08799373750430158
0.04204145795119547
0.11375928629115166
0.10933402504794848
0.05654433302041771
0.07051850620808106
0.0791980152306539
0.09677516405821443
0.6232811063460824
0.05933056807023017
0.14203418112340668
0.04648061031735223
0.01673910611275263
0.015022472587986767
0.022723939948767105
0.08513983936259377
0.020358515241457213
0.07844774255489885
0.05114225720969507
0.06486720596056152
0.036474794432910386
0.019580290979932215
0.04448086000234768
0.037269644159338686
0.14730430463017732
0.09997696210185532
0.06403047396242802
0.024740946130747326
0.0320248936817284
0.0872052375558866
0.0876421950841003
0.04244345731088114
0.040301099916643435
0.037247426611375097
0.07862951368425251
0.1331095164714793
0.22547346586381684
0.22730108919170613
0.053668084969556
0.040173572848866565
0.08269383390065344
0.062339290012568604
0.03166393094478518
0.05550926047028374
0.0628300711161937
0.05099323735455052
0.024529396351222626
0.055654097591394724
0.13686551847260767
0.35438135541142013
0.6186458076199188
0.06316099755528476
0.05443450520695383
0.07025956180943084
0.08705273379494717
0.147999224975533
0.04148088388992249
0.03645530297287852
0.016789510065228025
0.01876463614807272
0.02258300805789103
0.06894492639156445
0.06968294434558531
0.08012760036143367
0.08139692960344323
0.08953544785045767
0.118396764529097
0.08200623800156003
0.06829294712305928
0.055007429448870146
0.03954514315323265
0.05827337540376244
0.042529478934373734
0.038239734943767166
0.026258323761108888
0.04034503742439716
0.018423674662569164
0.013714399850915389
0.02900589899387851
0.0295271727298738
0.04130194821330059
0.029471003869648266
0.060829318257547206
0.056785726223088605
0.03801642652528083
0.0519522939335186
0.049813401005134615
0.5059640024733632
0.44270865542125265
0.05937512899532517
0.20650090440662475
0.018604409780598408
0.043115176807376705
0.06148065823210634
0.025233297824212308
0.054907787224630765
0.33255156558231
0.028185899513154176
0.018317472472501577
0.06404450528781892
0.7742464711281828
0.045315363343209604
0.050451173351739174
0.029875289146457113
0.05070258607513579
0.033272133532652286
0.04758729902143125
0.03836879423667157
0.1722974295374934
0.1614140940893491
0.06794650660709055
0.021630856157384068
0.032419848246662476
0.053149595118412114
0.02293556068310398
0.027520120697341697
0.029301751477049363
0.03496218751773492
0.528911957380548
0.0390393326591656
0.11535565458349643
0.049061634146889806
0.08496703412467556
0.040077471399583654
0.014381627059077293
0.02199236277947
0.04268212112430775
0.07660905979367848
0.06888510353863662
0.034076132424183114
0.0246696375566356
0.027537652184195426
0.043236447382650846
0.0826235597455713
0.09095519784015446
0.07549103849557226
0.1330886213540246
0.025487839580939753
0.0496204095764455
0.0414752346695988
0.05393696499183052
0.023890498157182694
0.02321487680202237
0.041260020215636385
0.046168438184161616
0.5877485509744619
0.10033531687282016
0.14057052345035365
0.08962448991202018
0.031459381380775635
0.01447309034872036
0.031965533059451844
0.017698959133124054
0.04067635336239561
0.06372032532386716
0.3119402919919628
0.03537150646885812
0.03297529593941441
0.04423010616550044
0.03013829442662413
0.034099053889043905
0.018037953479504654
0.6982332523614171
0.03233288925264206
0.035853672390093225
0.07780596426074758
0.1268689380647757
0.10284075457220102
0.051020449231372104
0.0688425291558895
0.09047019204457106
0.11145723815947134
0.10720210886906863
0.02745414235671465
0.024649295547148897
0.12719101756620596
0.10460487057786955
0.029432023643219948
0.07347014356535274
0.06910544805654145
0.06308707858343941
0.05700404944871356
0.03086955873128878
0.06240308652779846
0.03792673318539593
0.046841258791210004
0.023650237394560264
0.031520071102674886
0.04559736230420184
0.5253970274974726
0.1581645979515866
0.12917949363200357
0.022280962650801765
0.10334122776999294
0.014666958917468446
0.039827909961455105
0.27213561863449826
0.031205957124256372
0.022050934388566774
0.026800902092977065
0.05136375456327676
0.5022798845099911
0.07326560941456765
0.028086946853474005
0.028052195154547876
0.31743226473987063
0.05742372930971228
0.5877580063842704
0.30099915371665525
0.019877372365305703
0.0767526481038059
0.5259083568034163
0.21902130285675522
0.16891770133285888
0.1018936137588855
0.043965600758958466
0.038298573515963885
0.05034957001363716
0.050688651144343455
0.17596660156095179
0.11050492098600943
0.03396137199752147
0.06317660587481687
0.025021255753136705
0.07755084966878696
0.1522057479882604
0.05979104759108593
0.04696171616289984
0.043480603892311634
0.02043584196672152
0.020861635790833777
0.22851793081329957
0.30170259171236224
0.017983697504234345
0.029129749054305144
0.034929246540356375
0.03359261575147852
0.06409178783439129
0.04228620502381351
0.0343492293653145
0.07632827574448155
0.19468847605385003
0.1158341806839774
0.10451050666127988
0.10632036667368082
0.07749865842708147
0.06446832588393657
0.12448433989968184
0.7909985780959204
0.6770938436997372
0.10219418123934709
0.013423091228203947
0.09642467608007321
0.26172875899379905
0.20459031631121968
0.040199751242615156
0.013927114517593153
0.027059682233525534
0.014947572771879648
0.11507723951988881
0.27250765798907106
0.3437709952568283
0.029636153408078292
0.08448905396163049
0.053500448163403984
0.31091418059879045
0.12421915708637811
0.12506291541177922
0.11925847538908232
0.11003651394350489
0.07563222371242996
0.041174375462890454
0.059763008701782146
0.03265188520884122
0.12951550634549733
0.24178002655946404
0.7458132247860977
0.08254700030889063
0.0827499573099841
0.11828782762939774
0.18184701141281667
0.27086085834159
0.08471937426132138
0.059366520086442644
0.020263286069628166
0.05619793901335335
0.06324476012164239
0.08638038592442913
0.05701358912372687
0.04591266737616009
0.12685932521247403
0.030739660301322393
0.5514676238101758
0.08064342108142468
0.035581674432588827
0.039999557284325825
0.07563640447219104
0.06898170134727688
0.07837679984933651
0.05012814287607298
0.02488396997256011
0.0666703677043413
0.06876278260299001
0.053124134247391486
0.05221780508568968
0.08256970877155834
0.06974409395462025
0.061734703762672524
0.0568480952536825
0.042020166036230815
0.0639918883923868
0.0991947367828778
0.07414448202022197
0.025368485638248676
0.06738388390749163
0.0480456640752511
0.03332903290279113
0.028337763452727965
0.012974542216373524
0.06332845912601735
0.1984035479927237
0.14134333065269264
0.07279488683903354
0.03288781181657856
0.4877039119503524
0.8356213593464805
0.03291934017470695
0.6678970052400016
0.05495660299176555
0.08922009703338424
0.10491388366889769
0.07182348855101746
0.5484263954327374
0.08428751217526155
0.070239845200448
0.029196934898403745
0.018202867357349536
0.3799811678689897
0.3273561654880451
0.0300342292011405
0.03288803139293587
0.02003183130806002
0.3281397151159019
0.07272092560543268
0.13011054781891734
0.09318721996326307
0.15155980136023123
0.06832453423633938
0.07405723594949944
0.08615244876141791
0.09516311908840666
0.6198980493279246
0.13774625466478527
0.1062451765958778
0.08657850073534668
0.060501371111577947
0.05779176056289702
0.08259952520450765
0.08319218985856133
0.07469039458648556
0.04706909671270726
0.027244795134569764
0.056745696840031924
0.10326948710645245
0.05894709733903001
0.05569586941847406
0.05625352323162053
0.0606459251560997
0.051340614211996045
0.035868454600752504
0.04312079704298285
0.1784915440717552
0.0521408468090858
0.4042309098716528
0.44055156171980075
0.015342696728012077
0.018453939692152987
0.03705965040467387
0.01696257513782273
0.0325805528885849
0.22831566247629315
0.13412655544083352
0.04662287774816243
0.15308368811565087
0.0980749407440716
0.0744550148967282
0.5024133522289592
0.7681738288607641
0.06776752452642838
0.02483228378765493
0.03465680734699145
0.6359979145981188
0.3088257458701563
0.07411178152465285
0.12262138103103976
0.08041768917082841
0.07113847602298533
0.0706571071668755
0.08197365193562448
0.030123157464016656
0.39606694559785754
0.153046950759364
0.11824916431600388
0.033100056924839506
0.04331810721912593
0.01942376074546689
0.0816208993821868
0.458955038707881
0.35809277725360733
0.5153979579679819
0.025325139242564368
0.07845951824284804
0.43678752722599234
0.03081572699677886
0.6840381059490981
0.10853488233937028
0.5281980854671465
0.08060226248434134
0.07672557457612442
0.07357095179113562
0.07695469510209459
0.06190058456641301
0.04484533116671136
0.035596019836137215
0.03278006094518887
0.025406625581276345
0.03807188773421108
0.06516887663794078
0.057187152408793185
0.056571293509477164
0.03524529398895237
0.059870435897118046
0.16509716135165792
0.033298741634811134
0.017451814113321033
0.045630439570605114
0.08534057059079599
0.08039075736902258
0.04942770738472848
0.049535456169239656
0.07421280262994777
0.08408979876949389
0.12398608924228398
0.7986285000054075
0.37467526947723356
0.7743195230456976
0.07198166877205699
0.2717867385507106
0.22640806913627076
0.5387987998465764
0.6424391028860752
0.019416487497151393
0.31304356031057984
0.07884867278586385
0.8289165235728951
0.7064813655610344
0.040933214905417833
0.09141675124446993
0.17114793871328993
0.510034342229318
0.2257108563403391
0.2172596214804108
0.2276032044600002
0.5108948521033025
0.1545580317694147
0.05910708914249588
0.0795153293381576
0.3041748135639075
0.034313544579714056
0.08776370358266052
0.6195736272564111
0.7874925289281453
0.6269251284258718
0.8033206409270942
0.38945858266329675
0.8021301022359806
0.1330686840023354
0.07941235646885539
0.21234916345421387
0.31379224194280847
0.2532512715812576
0.06607807410090488
0.06860882846537193
0.039331326224345375
0.029322415346220737
0.024977054365218177
0.026443702421964158
0.028766586771707233
0.07816460140199318
0.126849237123128
0.13343037314030526
0.03233167521506468
0.03810745948837394
0.05389972216578082
0.04234446585669245
0.4859907675597431
0.12927271882187838
0.23668969680746654
0.13238073757449004
0.042113087397910316
0.08814168494207807
0.06670998480842623
0.039630429254862244
0.052893274804324784
0.06354938153430607
0.03769607362074504
0.054603883084156014
0.4930787503862784
0.8063798808690938
0.2098636556073481
0.07655645597957537
0.8485986053504786
0.07423127397047723
0.07543233922028432
0.024905898353745997
0.34245968638612556
0.3154990064994268
0.15655800445218335
0.3781831088265662
0.06166541683866035
0.27414607017785675
0.07452412946739526
0.03386893051880737
0.05912607446191861
0.06151371404738546
0.021017183891833477
0.0911975899762666
0.11521294410476135
0.20688306088333994
0.7594607868204614
0.0734378968143021
0.05562211927381656
0.1554801986984363
0.12366873514680339
0.10424887018380036
0.06955087241812531
0.6247518921734571
0.6152264134378306
0.06551818308843839
0.7437191707031142
0.4641956397472044
0.7228835229027489
0.07680711849179757
0.08396950375282139
0.04378983951699687
0.08714255122680636
0.023615854725886738
0.5186299480842003
0.12680643795871002
0.098482302882014
0.030905435737875395
0.024621818855916678
0.02370861037778294
0.03666280070331743
0.06820925243772748
0.06303376486504922
0.09936819444496407
0.06313133276511207
0.037739555958816014
0.07695993586792794
0.036092612766258525
0.021851436605051247
0.10378414918769688
0.16178343946889204
0.4096572261255645
0.14187553884950987
0.09679482204301607
0.060329479034597566
0.09008400917290596
0.026435745225759293
0.05688466950988932
0.7967980295168741
0.9008025668351884
0.014362557297665684
0.1378688247262928
0.4180798107187624
0.06716043341159485
0.021913589913380882
0.5774698195466366
0.03349945263996866
0.2666697076812736
0.13028903865804484
0.029385152376326804
0.07125096641704018
0.508323065169562
0.03973539989618603
0.3573540830769134
0.08345089346188572
0.07044684389291937
0.06189836176218166
0.07591111198753238
0.07403518308096861
0.06864204599648425
0.08068908266693613
0.08808707900992171
0.0647243387589889
0.0343926577514991
0.48411319231039457
0.170698559371665
0.6666980958225549
0.08213030992376437
0.10208475791902925
0.0622405727922794
0.08007964915314233
0.08357802062962005
0.1437351869696376
0.09689850484354358
0.3263193533077667
0.43034502305967887
0.1316949130895006
0.05926732491979089
0.0419985142306324
0.03114491880114091
0.05354215867764792
0.051717573675465076
0.032022181549739334
0.02624557333161015
0.09523852419939383
0.10980247673933922
0.03841376458880844
0.02749289946056396
0.05502860176772909
0.302492978861352
0.0709993932384568
0.07466059523767951
0.06470461357775277
0.0680843566516243
0.3571408256570212
0.471322817779255
0.38786569287563455
0.15278865809042794
0.08837786924268552
0.0901097584647159
0.05347125201948634
0.07525382839659192
0.0712427012741928
0.09336704670329848
0.06072099349490919
0.6897766218532512
0.5626081387353201
0.045675798234774335
0.08632356585578971
0.09948433703289845
0.23568839794761823
0.6464478462468789
0.061853863078621035
0.14333304166596755
0.14332100754475371
0.07304698868418642
0.08426975570734793
0.16549167302162432
0.10722740068061969
0.12858701871542041
0.08003624544289877
0.08537818048337698
0.0657132803221959
0.06032760132544938
0.5545261970469353
0.6879484402185327
0.46886036357496325
0.06126558631776732
0.03813047013234816
0.11271180729884307
0.07855913390808446
0.016588724486277344
0.3450987979237117
0.05158774746065511
0.45648946102576593
0.04797619591407015
0.06987579850085232
0.5639033254450305
0.019606746457367895
0.5436415125004627
0.5485025170382174
0.3351035724956399
0.17980492325770173
0.038501751651192184
0.045906588156020604
0.02208316046470418
0.020990535472262564
0.02752203426976961
0.0661960111472196
0.021811561448040532
0.04290434932645923
0.053461094861763224
0.463879090933661
0.4219068975905102
0.028592774591943055
0.2770895996473654
0.44339518595112865
0.32872529283967467
0.10684735927192895
0.05513048442329941
0.10374646951575262
0.12310567114690095
0.8259826761102413
0.05020021196677248
0.14880934955956832
0.012130014848001318
0.0633848115804217
0.013796177016581562
0.44818796243115455
0.04804876939940816
0.0853110280520761
0.07708627532021732
0.03327853032157275
0.09039042782564134
0.04895735158514578
0.22215596733277845
0.054574919910095485
0.12532638882248545
0.029532883966153507
0.2690150196701243
0.041598737477372964
0.23936407712982477
0.020583819669700427
0.06516564539142747
0.06549040918305493
0.7011571254274841
0.08158144697961875
0.08349043078148137
0.02949983001875468
0.12457684447713106
0.022982562622411665
0.05471818358463132
0.2087194757516825
0.02489328178055597
0.03689865402997629
0.024063578783520192
0.030294360029650955
0.08647204067817982
0.5291087320476352
0.5486579622153984
0.5704115026732441
0.46734158004106985
0.24457196735897124
0.10189546725698857
0.04022579069830292
0.02671780167445047
0.07963643258187665
0.044513687340462106
0.042160647378071577
0.023984271903091246
0.028887573847351477
0.020876814588964645
0.028077536681414092
0.02244258995943656
0.6940921950719213
0.5395948606632504
0.19883964763434941
0.09815844870219366
0.12943752835891867
0.06829842821434691
0.12285906493877063
0.15923424730090918
0.07738054498787969
0.06424131091640553
0.11861939189972173
0.07148390656966536
0.2743188247324506
0.5934482717483126
0.04379887956106606
0.031576544205599175
0.30002642735360036
0.3971990788324941
0.25945490631806306
0.07373428616534956
0.040041064114286484
0.5513470748065458
0.12888681461444115
0.06892100418884209
0.07728346114265043
0.12133345989211335
0.3859822930316709
0.06512789983742204
0.04496578745967051
0.7404186101787342
0.013313975640546967
0.03877047831481341
0.06295110339921757
0.06131005799849067
0.08997597943563575
0.017629608798710145
0.0720880219827396
0.6309353881762224
0.09653026487111219
0.044966759269983725
0.12149377008854852
0.02412670115650008
0.3888347402304986
0.10536091449015395
0.12892873646003536
0.4355929733758856
0.5364288162508302
0.5323864871838667
0.5343726696296492
0.5668049855436631
0.4804694432709288
0.33536245904804235
0.15703925083813325
0.04715325959975221
0.038577854585349194
0.04452615933035927
0.05005143283255102
0.06739327950082595
0.08737868611698417
0.03130033763757927
0.5327230358401687
0.02804443933087658
0.02324281468833884
0.07894214456325321
0.5268684807984318
0.16797038635806952
0.09452179832520513
0.11785728084944713
0.3083650152663348
0.06330545650726944
0.07143838508565203
0.03546257607827137
0.030329837613933108
0.4647895411852918
0.10933796019377211
0.6759376486574585
0.39727906453027234
0.610617544796937
0.027022976343533192
0.23970842040157103
0.06857854537521357
0.020032282026710285
0.505338502476147
0.15001574329225706
0.06696391522107077
0.24844283800919903
0.08620088273772226
0.09193961044099408
0.6937167813111452
0.030680559640249225
0.028150450330841587
0.3838068653623263
0.1096660139577481
0.22424552550817306
0.03574302296285191
0.026756356629309686
0.448168943770533
0.5697226104059456
0.5202588592881235
0.49800026789581836
0.5205446961856957
0.5221705862009772
0.437573383529219
0.3775109113965834
0.10658463053479932
0.06591275862719793
0.04996683996722988
0.08480751578721075
0.028378678252038523
0.13213527867917071
0.10111767743151241
0.6476285436817737
0.12854706970040675
0.8216655665475011
0.20848216307949655
0.4560855513898314
0.2628785439656116
0.12859872707760062
0.06415614767941155
0.12834234175896975
0.2784102027692429
0.09110056122676173
0.04156494651825841
0.05848562181632451
0.515175338968724
0.7275840732093789
0.11265529811505125
0.08837691677103857
0.030465873345470882
0.6625181667915968
0.02835047830619677
0.06106082484968731
0.05693609122791343
0.5297461703905484
0.1381319260675357
0.12552133662592224
0.7925564260641739
0.03810598667805451
0.10746357190973892
0.06581593002289246
0.030882189146196636
0.4507315804299906
0.34754663689834864
0.1646671767900145
0.1916240928988861
0.155872866240896
0.13620437271596442
0.05632621332304473
0.085785696878689
0.044589941575158644
0.05752578499711747
0.7554749460624639
0.032748831378457
0.42542048784939906
0.5474905848176381
0.49829422882566893
0.47956517418624767
0.47840809985631005
0.5041076075529834
0.506128369657629
0.20202256195883342
0.07683403501132904
0.06638179120675224
0.04599027622046187
0.07797866576025489
0.06276343325517518
0.04229984026178117
0.048499858286989925
0.015163507883208045
0.07822841274801809
0.258941386830625
0.06341491845621292
0.05225736167397782
0.10622016853580545
0.1307982096412193
0.11646684326018374
0.0408262705728059
0.5402065448940153
0.2990445913530613
0.14062101622073503
0.19005220316440288
0.38240792061668577
0.15383533111067524
0.05627670161494437
0.2152427843098854
0.09281348146642902
0.07570200640697414
0.30723067674485915
0.16083962481441152
0.05650245166764757
0.11165823327782819
0.06091135440919817
0.07699951228679007
0.12027074640176301
0.0480757223722438
0.09580614734846137
0.10417170523065158
0.10800259426497988
0.371284903353807
0.27285670908869947
0.03333569291697386
0.05123416782988551
0.1712970573698455
0.12972346937356277
0.06763346222149888
0.06423478706957471
0.6120999503377597
0.01794758225174827
0.031005224603107825
0.4336260202989789
0.21310029097320965
0.3976003411891062
0.4093654691741795
0.5021996396646595
0.4845747539741629
0.5088053433454132
0.4833275372272233
0.305610006126058
0.04822845179185522
0.06324641783548761
0.05637160631984404
0.024166566894596637
0.01890015559688468
0.03249568825673094
0.04085312186027373
0.39126332110205514
0.04999200935876913
0.033287397694022634
0.15352061885906973
0.456765655529896
0.21444873962182484
0.14312376191668313
0.11341577802921149
0.38610030692422626
0.0376048709523156
0.14854637624008318
0.14923561306653793
0.027408308612087276
0.12093012349279846
0.0931211869765491
0.1594329023818969
0.3224538769268113
0.6580153272206177
0.08181147799251738
0.08819820682294939
0.23675241440169606
0.07100909843293399
0.08779286600093095
0.023797557887081815
0.39545455099670723
0.13280494650763222
0.10223016847768691
0.3744725686412737
0.03453453098176031
0.09843129678563126
0.02359270964998625
0.02574243634461919
0.028118902875459484
0.06751063603485111
0.19282152227014382
0.47001117137648396
0.4576653026510608
0.508790660971384
0.3937904610586951
0.14838235258943286
0.031276983504750576
0.031188788324381003
0.04104458740545051
0.028644531276275486
0.03047692003226489
0.0461848793099681
0.031342423849987026
0.08332383380481939
0.3363358159742447
0.44933990493401554
0.4698105979629858
0.037353585184341925
0.029501394228422538
0.042427456494211
0.0735919555440255
0.021236698629261773
0.25632463124111476
0.5485140557001511
0.08113360582187197
0.08183851801464262
0.07342095075583432
0.06007975512102833
0.08179150854221827
0.09818356637273054
0.1008493055931532
0.021418513503648453
0.06739519566064911
0.07328793329676332
0.03011662664316705
0.11407199128233352
0.695347821471433
0.07450342687065566
0.27323995812183327
0.06244908856674262
0.08053511059204141
0.02625255649516803
0.027339561710868883
0.04891993854406465
0.026251165175589133
0.02732136861951609
0.055327871488195936
0.13017558614761157
0.23280046627676323
0.36324964932744525
0.5013094719258089
0.4871495621380699
0.44359332131109497
0.4547997585195469
0.36930833670394864
0.04272109045085478
0.029781353696017126
0.02495069815628507
0.025270543132052868
0.02620451743916229
0.03874121843323487
0.03838499661986692
0.3270406948158548
0.4536007776024299
0.039562072242381056
0.035173979878558685
0.03163445886458914
0.4188021209763434
0.22673149356023578
0.1710464506883766
0.22488612811491465
0.2365252847853254
0.3996437781822513
0.046317769313284386
0.043223160686939315
0.09825447138456367
0.184873374236085
0.030264442683539696
0.0560945006595589
0.11499279731168506
0.09474776193049045
0.1322370957155597
0.34945040573417196
0.1204572678072308
0.613416444398838
0.1314869157055655
0.21370149033580182
0.08849250749051256
0.08006492534873404
0.14922260672300075
0.03505902879055502
0.13497434816182083
0.025258972361104248
0.07415007778507574
0.8587930671162454
0.04363132455819587
0.028402244281246516
0.02631573354713417
0.0489758558478489
0.07591022804501522
0.23507027179970294
0.4562075625748554
0.4834871557746501
0.41465966524809106
0.44559353841800725
0.2596894778029862
0.03438707800017728
0.035586318751159154
0.06289859109730207
0.06160096305620283
0.10513697742833467
0.4467452747680901
0.06328765334480345
0.07388277305532573
0.12415641703832843
0.23125731650734582
0.10825588844174021
0.12582647509121733
0.3888222257531276
0.05106464746246543
0.6493123609857713
0.08895102253222305
0.8166124980579027
0.05141264286096051
0.3974954965445554
0.08077392964656806
0.0747080115735269
0.03214890765496867
0.035355351154504756
0.09709383803870138
0.3279668259481888
0.13922374043093522
0.16256934830636904
0.16173119945116654
0.06462057129063854
0.44517214118002596
0.05917278969076062
0.15324636136059658
0.6258144414581585
0.6104119598531237
0.03259847966044396
0.21571515497274146
0.3985990375493571
0.41667009312256864
0.056010292888749404
0.02847388812398627
0.0604992463189844
0.04217220965534365
0.032907009714931386
0.07079596427873253
0.30686399153815125
0.44482411294402563
0.4688752664185652
0.4301647733706497
0.33346745461729815
0.32076935841502235
0.08659763851694095
0.17952749911160817
0.34291119440808476
0.4168447640532776
0.39103027325637824
0.4999291222738685
0.22338860063249819
0.04554776561023908
0.04970531498402421
0.11102600968321731
0.28289179615107446
0.050855280401036304
0.056935296489515785
0.056009731943344576
0.3530224973795495
0.1686912702711601
0.06207637439007771
0.08630540445160506
0.14243659756523708
0.03211600901558609
0.023872995099095608
0.024567471534640135
0.04189555566046799
0.3908141738457226
0.48746790618309277
0.442788803739465
0.37885160057056894
0.12416150983902023
0.06460170867730998
0.14573891382460732
0.043406489178486565
0.051176214940859485
0.26818136807825793
0.4730053335120066
0.44174037219235057
0.07660871877299519
0.05071675294286364
0.2659452925622016
0.09942792179758347
0.09957163080355236
0.17092276911329685
0.22523213375217888
0.30345452745601303
0.3514211604156346
0.14818310295081796
0.22264720379652528
0.09903997874216157
0.09738281132487432
0.07675451165687038
0.10613148158124301
0.07841661180436836
0.5214549527466322
0.04990000139772626
0.16697504167448474
0.3303872648564116
0.5743310115062846
0.020272674746210737
0.023221099263075418
0.30655855195930864
0.02932597405166476
0.030161042457871757
0.030642245914236338
0.11729716182590944
0.056322892913591695
0.012855534632504042
0.03829621919690318
0.17626725106990337
0.08735765889951452
0.028734743049484722
0.02334810401162624
0.07165660891047054
0.13698016945857808
0.3258545686407837
0.5276559826947061
0.4677210394909266
0.38631705597154836
0.42239344980331317
0.20788919537079667
0.23629548912508358
0.13438485052244523
0.10137569819063677
0.14263680432602555
0.4457103104303267
0.4831867017485325
0.438390714783528
0.04778867648295411
0.1452953832873858
0.06644110710684867
0.17257027584833595
0.20671258417640637
0.37818258770825763
0.6902590678944528
0.07999344071072553
0.14299862516900175
0.047463682227403915
0.2194030242380834
0.09384998466532272
0.13239861581920476
0.08563031043898023
0.14882216443098192
0.12133960633368857
0.02938179609133301
0.020381348211782804
0.06638840516373165
0.08632997314265185
0.0397924453855141
0.03451198785864888
0.04035884483596397
0.04557209583658376
0.0693899238505961
0.47693681372078683
0.12891980444936563
0.07522792386427417
0.1707903669252426
0.06514388130628661
0.03596375201625226
0.04715875899786206
0.03009765686554929
0.1446206373178456
0.320613621073752
0.17162859551671117
0.41907443903757996
0.35616900539173013
0.15974841062678888
0.05936808962457041
0.02787334209569604
0.07689433133900482
0.019135659569493528
0.4784674886376575
0.09193073282458142
0.18542490195771544
0.1767494390351524
0.16359819775179238
0.3353881845451769
0.1514108839119261
0.19143760070409196
0.6568323846867895
0.11813908282976808
0.20652608005068113
0.05585977223707084
0.27100134011071864
0.45361882988782193
0.17405566860962096
0.027184802078755354
0.0906630462966591
0.11058372528661368
0.06640010249732166
0.80152930063635
0.5863596686943224
0.05445077636835915
0.046921904671086305
0.02050162252987923
0.056433037786146875
0.27199154399462144
0.013008977747957505
0.10007643548829466
0.06987642420578163
0.08671277168410156
0.0511655485907974
0.042337172277844996
0.051014396757326
0.022000522216098706
0.02173540420258399
0.02759420177545292
0.29733995002246133
0.26792761860560965
0.2593519631113474
0.2771390405833969
0.22816039910714658
0.3908455750109742
0.48517268262473845
0.2526986237534066
0.3148284344740256
0.44056167225751314
0.4330382234091605
0.42707647977377483
0.3692265782822631
0.23863494351316997
0.045884679715955945
0.05426908490743968
0.04419430080420117
0.8124590024824746
0.7315268774550283
0.4146169651248639
0.03979107816965638
0.026788258218371292
0.02803759022802645
0.0419357995757916
0.8463277842414068
0.07486743041925771
0.195343193610831
0.17680369835358187
0.2142233313815873
0.8165842816489411
0.06448937483530685
0.44724606540984824
0.07827558336801294
0.03609301765180184
0.09650517550207076
0.2354390082557866
0.10810181407795465
0.02455251865881766
0.019968691466659198
0.34699447021974983
0.8572388511235073
0.5751092555952823
0.03171449283574509
0.3486191369409119
0.07099566697558546
0.06337870645209394
0.07304055182064788
0.0437211846781761
0.034327607613227125
0.019516414350100132
0.041969459741381374
0.06315158917430795
0.08944848038165716
0.1562804148981291
0.2110803332891552
0.14785030566654964
0.47043030982874096
0.5691105651221452
0.5562726675699671
0.43603622968726274
0.3603503759470768
0.2573580994911204
0.16704371077747623
0.2092690432377351
0.32785393051912504
0.4393601566626563
0.40592735180857187
0.2522978566338737
0.24303421730179706
0.08299885239861393
0.023648872197713822
0.615629439087654
0.03929252181405032
0.08138637657274704
0.04128426885504084
0.2008113709746249
0.03926622729646153
0.5663574995241843
0.2443641920476187
0.650031632087907
0.03923589344304696
0.06293948834306258
0.038665783342080484
0.10256357305361861
0.05099281337256474
0.08887845000755198
0.0831372333439401
0.1258722794421569
0.04803058691975714
0.07336460741323762
0.09827489457663513
0.15156342653870672
0.020760187978213142
0.024672475152585877
0.021556118928119528
0.020805068444720503
0.018838560611121925
0.033349994945764606
0.1251988626056263
0.13819356593310198
0.281871750640606
0.4524379253532447
0.2033601274510361
0.13266997248829035
0.12286735494886968
0.28261285349636395
0.05930391084466981
0.2508875299338294
0.8258031311372852
0.06123993499112565
0.03879994871763803
0.045774761636364965
0.08276697478057
0.33006121249853654
0.04950849867065626
0.030518687342078053
0.41962960976812475
0.022069777058824076
0.05112235983035709
0.055351276028662945
0.06708906439291575
0.04496200008641927
0.04122469970886447
0.47294016833584235
0.12118598623892604
0.08397834039722588
0.13326299614168807
0.0776849086718687
0.04948422471416503
0.014481304399376588
0.09030779606439536
0.02179922354748166
0.02688468747402305
0.3793935507078136
0.0538293228749114
0.031131688210952167
0.036710757400825945
0.05154912218379562
0.04765102113788717
0.025803031158718626
0.01940549592725688
0.07176765330509882
0.09615493677738067
0.11147528982284623
0.1660096593768088
0.2772035232580391
0.2573970424343007
0.24768872267943828
0.1971222805914975
0.17535869812659363
0.1237626530298993
0.17596627947720436
0.2262901691770749
0.27008782962258204
0.37619931984148575
0.07687285087709056
0.43733347939796857
0.023077449712152556
0.095736388639937
0.01050640037493701
0.1822956179543961
0.41676202970476844
0.18553838708463744
0.06212189305053265
0.036861527305334714
0.09805866958623771
0.034083561288155886
0.10487675465905119
0.18405146455117358
0.0748008099493833
0.05473576691504517
0.33031298395310377
0.33722123266345677
0.03788042029286543
0.3643223232462371
0.0869188148745431
0.08518216854849843
0.11348109822797836
0.04581675095202025
0.08137726834030166
0.05863869096113382
0.027354779885587037
0.064222211338161
0.39963269990865496
0.05118021687962387
0.040261523582932855
0.031419739959776795
0.021705211304680214
0.053843610571841005
0.11716447601428355
0.12161406215849346
0.11783318868779966
0.12431431846487152
0.18970684347327196
0.15975704490141343
0.14438750165651962
0.12215678675736986
0.10973346660031617
0.22204674882114964
0.09275659719599176
0.03659773487216479
0.03457025891963399
0.028080025985265517
0.0741983284868907
0.047143525717635235
0.040938051215140665
0.07933311598049457
0.08748359767250548
0.06806698259552503
0.041541275380370876
0.04265882621505167
0.03911425691321175
0.3397599709670632
0.045670926969918785
0.06975164042933026
0.25149711971063693
0.0837661497414273
0.3292578478816931
0.17206841766124267
0.38662306585532996
0.3207393006020424
0.09675798570245613
0.028357565536698787
0.022817556704974578
0.671983344776451
0.10083800178554289
0.017012209008926388
0.02368825958250827
0.054510215802671645
0.2212601346222862
0.14936774961702165
0.19233559160742275
0.16114052958539976
0.1267326807426518
0.12393232956791059
0.12014165408616981
0.26012800662696645
0.3087420668043196
0.044901102045165606
0.03835658358262832
0.02932414644433719
0.5520215619889495
0.43675737070751813
0.08012290402877921
0.1272276805668738
0.050867258948083915
0.024232127780513292
0.024121790666682203
0.03046965840702317
0.49987025206751623
0.43701817934481607
0.3783213457500077
0.013562776872309114
0.039485650373185674
0.5193759466147166
0.42085974390894043
0.40212262452256436
0.2700596423181572
0.06634246876705183
0.06091967154062632
0.0824791249075803
0.034694634052060774
0.09148320419933369
0.06137774001862758
0.12841980824024246
0.12649972019321656
0.03755973489663894
0.05433531397600306
0.029346281557888695
0.016540775901953547
0.030586369905352156
0.04443543861236917
0.034797289435113
0.09273138089141737
0.24273039093406343
0.20678056074688503
0.15545704202935448
0.17992305320164842
0.1918275074725653
0.16016210988253912
0.12501953981640157
0.12292631234444329
0.10646635696265094
0.06538772564761909
0.0365805466884069
0.03748696678064184
0.03802789358770056
0.027354293894693953
0.09568576287722104
0.7646657953336985
0.09013516707099857
0.205847113068741
0.5862284628601369
0.2415418921396751
0.419526933791941
0.04073669166778731
0.04783283348727015
0.07558340924426991
0.01764358681904171
0.4245278722985178
0.09603927743880109
0.053176858801867885
0.4399048646631679
0.06976804154426565
0.31964103683589234
0.01387429955539549
0.08752321534300488
0.16380470517744364
0.05687593865962062
0.01799119373085625
0.01987280313463649
0.029888528372045847
0.04109912642167167
0.06864652768010147
0.17351860350965603
0.40735090810435876
0.38034448756638845
0.260989630941142
0.19063668258976887
0.19130208771398216
0.16551152041912043
0.1346344649281411
0.13101356176762793
0.124496333784068
0.11109059299268499
0.13765350316552094
0.17842834135407268
0.3061389285125172
0.44822139337985734
0.1730081940226936
0.015571528903593085
0.02732353858635629
0.013693040833500493
0.01855774442313065
0.02950254119862
0.07558263954043486
0.04368648179716241
0.023625958971283955
0.06237076612554096
0.08835331369737451
0.1006609475091903
0.4194775129805904
0.043488586758706614
0.07284506509951519
0.0947944083743169
0.07782872142165762
0.5882056073517165
0.03137856984673955
0.1295201875496015
0.06534972665710446
0.033045546290647355
0.028534329068729537
0.15663258007097533
0.3454825313376384
0.44307860130540067
0.40886713359922366
0.19122889499665796
0.2021616889924164
0.19937368990632662
0.18670355955040943
0.17991948953796205
0.14682222860240063
0.14568432004475768
0.13635884087352795
0.1259910793968393
0.28764784613161404
0.018212970194341472
0.022121852852752543
0.1433144550653324
0.12089484525903127
0.08250810506927854
0.0320996858435935
0.32915667110757113
0.0601315388129571
0.08702966044486163
0.07632774425917775
0.013563031629635137
0.08605686393429249
0.061842603921578594
0.164979889900122
0.3080620012508147
0.02343875966721085
0.057845222426998334
0.030304323932801296
0.08802723770430704
0.04239350484062373
0.13494442728135644
0.03956991123558348
0.09280695177838987
0.04313511665544995
0.08946361014087452
0.5057345902826759
0.03221749684008584
0.029410426327804214
0.05705558667573109
0.058046807631656976
0.04497986552134727
0.03784526484613063
0.09000008896725067
0.5071328330911914
0.4713723767064943
0.37461725297539594
0.22875921718100228
0.1877266249215244
0.18057196589898208
0.16736121761192713
0.1501976433395543
0.16164058909610407
0.7566880433916822
0.09794012451769954
0.12614160661558552
0.06576453393862301
0.16571295251761128
0.03066853229592583
0.07841052103049831
0.07914576174204145
0.06765506906273895
0.48694044788067564
0.10412802014239794
0.09735264146681806
0.6845094494659689
0.2591965013216026
0.05519164143250284
0.8482824686925019
0.4103056023238817
0.08747130074061658
0.04095267659214098
0.5650095053221852
0.43563520023245456
0.033255507259151953
0.08352170741100139
0.07621655403956765
0.26479489358601355
0.37580770558752474
0.5582367582565028
0.4982191070941633
0.30036811478493725
0.23952022145667975
0.17984123847926847
0.18502457405020695
0.19052146260644748
0.18786613666940127
0.16970212317896946
0.14471448200310183
0.13285035382940164
0.31959529639534423
0.4186015212805188
0.1645300218346099
0.22207046861886576
0.04187228653045539
0.1967725113191545
0.17865371304341762
0.24773742499345572
0.06352223133965379
0.4651673623310197
0.033173102075343484
0.04138120955406036
0.21644432857063514
0.07138728061919523
0.09081168826043536
0.06824864613699463
0.05280023065688797
0.0821989463247127
0.077815161581167
0.11648896819303727
0.13581318060017475
0.5306058741432224
0.4457155924698453
0.44199198157585035
0.18973729823279697
0.17353229640092174
0.17537677564185242
0.18341033419129524
0.1497293258405202
0.14033261544286954
0.15819468876037598
0.32938217021918786
0.5398881124024875
0.2393065942317696
0.01839198983342542
0.0823543169394549
0.06511965884142455
0.32579080357773776
0.7703530391127479
0.022502970214401435
0.2382787611215336
0.036985620019902736
0.2534818536945231
0.12376583903817004
0.0990143921702314
0.050723075915284084
0.01905795677218791
0.06200520087204612
0.7373039602096542
0.09465498369660873
0.7307711627306807
0.06017164005706913
0.02327410019660437
0.04488901738605552
0.07225090503719273
0.034177549862869284
0.06465798436990795
0.06660512782212806
0.3173082334590401
0.17990715628408505
0.18169672449724214
0.1942394183655456
0.1482951690962251
0.13120357797549873
0.1444045177582957
0.15584291162466088
0.03464435393133029
0.12684629309583756
0.1355393120152124
0.0595334403173227
0.0342399338599217
0.04353532759249205
0.11439408434099875
0.05669594071803446
0.08472425342387895
0.11268796858573799
0.033612226233121933
0.039149009834915934
0.014065981172662972
0.1596390049499587
0.08624219659856974
0.42572815482158005
0.13601232992169832
0.10829123542541956
0.03443219603268971
0.05901567115158121
0.06685861240786221
0.033644101908173726
0.5411814638665816
0.46841551936640097
0.18592935979219338
0.1880638801207982
0.18272135682870616
0.12357376156163684
0.13971678457995848
0.14486477114175855
0.18226991287485128
0.3746201623496625
0.5640212179401469
0.07810286466339107
0.49443719064211605
0.06934820394801233
0.07737788492393526
0.033602917476028754
0.023866794600120447
0.2709000335159626
0.08755566961724935
0.07345517969168608
0.4478279988306887
0.0392169887205363
0.42652408444973416
0.08604229650530534
0.8842584942890009
0.0542227477712022
0.6217817297653635
0.07453890180405531
0.03868272628830702
0.04695718154179881
0.014157290290440957
0.051221756851899516
0.041546454554516075
0.023111015982032877
0.023773093620686723
0.02295102549584554
0.10522890925677651
0.0335845554081831
0.39273660029525115
0.21059959273496492
0.19605987448189124
0.18481214631029377
0.14662809872960858
0.13128459692122293
0.1362728486376552
0.6643395418575069
0.045384035694693126
0.026225101083158297
0.7083785472062976
0.06308015033741779
0.7034611848214478
0.5128221252057777
0.07111153714657233
0.5030886429823853
0.059052714134241846
0.03638203308774007
0.05234288640124626
0.013102569748549054
0.0733962472724036
0.06876326282251112
0.05577568574123116
0.27385111046931304
0.05808922657385027
0.6721177319717284
0.02054989550992726
0.07066672093809324
0.6952619459593885
0.05421541137644079
0.3278672068310475
0.1619780119104189
0.01994372405999583
0.0373926344854238
0.022705069771094388
0.021466637450004464
0.025060432783697857
0.05151925785070003
0.07628743797733663
0.03305278128025415
0.08176309383100867
0.0451043045034803
0.24001960260490424
0.18660277313057613
0.15607191608476031
0.13468850693704637
0.1294234599122801
0.1333810927854607
0.4529535469444558
0.0517760562952897
0.07208845802181797
0.04283079191748671
0.027373225148439678
0.04928137503463724
0.08134389531252594
0.009750203620919379
0.14348320640900467
0.039302076393996965
0.04945054370108431
0.7062969169162272
0.10496366130339327
0.2610274842600719
0.05271605996759038
0.03196532663534029
0.39409772753351185
0.05644263249412327
0.4451952397409686
0.03519104418451298
0.06363834267940686
0.5630870870627126
0.04675487030529103
0.02460697072746349
0.05930857721142523
0.7648191571376035
0.03892103447448446
0.023335793463300045
0.018973162239012156
0.0215256386602029
0.028101257998492113
0.09084748689070092
0.686316570222165
0.1801213634064985
0.15282696470853052
0.14434598787182804
0.12971731652354526
0.2379014682909605
0.07886356359535003
0.05641130915507155
0.050775580593892686
0.44796111452903203
0.02955047698247551
0.045215782540142406
0.6492210615671469
0.014747734559573438
0.055843582261661744
0.4071748113720952
0.08924501793642296
0.02042446089964599
0.02052919247429601
0.05128192804712606
0.13959642955692816
0.1084560769595313
0.07551727254611992
0.04035524159644166
0.14089177306047118
0.051821938676926256
0.3793508857239509
0.083359832579831
0.026897540652344027
0.07483262040317704
0.07118236204827239
0.15027093174996212
0.02593380561364203
0.02912294847496933
0.03786269113089046
0.04129103203538374
0.025251412072656933
0.02803834984550494
0.024541987677814767
0.029790572368341872
0.03967426597665347
0.05082019977161337
0.06683202797712404
0.05303255503524207
0.10542005424420275
0.07806304199957668
0.072906305579035
0.07722457244578158
0.5347461079635343
0.037268535140398136
0.06289684335227944
0.3368012864845332
0.04662889677300011
0.3857802091972611
0.08790605112860983
0.04856510496446609
0.03487714485287601
0.015218403644408395
0.033917729445597795
0.03396775596482524
0.0427918931725691
0.04211949740512547
0.052269738836149666
0.030448797960825818
0.02658231197221006
0.0388668514838448
0.03419587507719421
0.03214577563853736
0.040257580519947295
0.03912435801517442
0.032702354538034564
0.031697327530783005
0.025673849551193062
0.11823959611799587
0.03929823044397914
0.03001386052413198
0.0466604646170154
0.07323234368397094
0.08766969074261183
0.022104848830960627
0.025156541137998
0.05534769465546856
0.20810095066933804
0.07859837336964579
0.08845987590396381
0.05514388249312432
0.02848271933130394
0.029258760012926995
0.04670246733594156
0.0913901934074399
0.018938603235374288
0.025968753648091786
0.038206829352367855
0.09964386128321014
0.02948227148506652
0.05096718088500652
0.041065772385346956
0.06528501289585528
0.04940684978738689
0.03864147897783471
0.03635973250510354
0.043058656111585825
0.02155199563197188
0.04934648243652558
0.21009201604826852
0.011658470443607348
0.04823075832423399
0.03493915274384684
0.09353903910212885
0.10960481950044224
0.09239734848935388
0.051425571119591736
0.04797858917724988
0.622483034440697
0.28245613690526883
0.5657006287281361
0.02039283989266153
0.08522178000251383
0.06202524175346156
0.03863234151491806
0.0561817464225001
0.09163335100215074
0.05306094050494399
0.13169457565956122
0.029456306488320788
0.034050256831974976
0.05243005785538703
0.03938220596003059
0.03681210261852611
0.029121588965234157
0.019931185408775042
0.03576791345886269
0.4815339258186623
0.04633839087215289
0.7129555833545328
0.03878181611803327
0.23895655892734835
0.07692099193145265
0.0538466202385889
0.11073491437815333
0.02801702614133987
0.04774097297271583
0.24806861160855095
0.0370854804270637
0.24380531480674375
0.09445142038630876
0.08976239480017444
0.06332511901613751
0.05759728578952457
0.05741024455029926
0.06744015322035637
0.0722541041602398
0.033635305153064905
0.04028661756822345
0.05543929529161962
0.02346861402748521
0.033302854988216994
0.025196101120001303
0.07017719444594013
0.04400307042344159
0.04955981826786756
0.03188287576409483
0.05413746338558821
0.051216896106221176
0.03347036100773453
0.030939082174174088
0.07577339458733624
0.05403329655458081
0.4593149354536621
0.7208740495648241
0.047370244137726454
0.08462658267674701
0.020465705214159986
0.6193614111721587
0.05770801677240359
0.8834445123824368
0.7106111030221024
0.0195080983813737
0.052173278543044675
0.13740028838495574
0.037570873551702653
0.20761449968929227
0.5591486501191846
0.08771930478111739
0.05337298707839786
0.6283031672390624
0.042985418546954
0.06286977054082625
0.10565686100000496
0.08912926694105996
0.1393975708993635
0.1872472263023984
0.08938123181753783
0.06592377024142852
0.0891982185396164
0.054998672765896685
0.02767139428613064
0.01665473728423603
0.05736254824853274
0.12142486972211775
0.04459317832371119
0.03972274243819886
0.05328901619678695
0.053332613539511645
0.050510309677302814
0.035446207636262377
0.020871959218280875
0.025991783086848314
0.048679860675812724
0.06328960849251966
0.015521479057384203
0.0362958793154187
0.042302407834527024
0.04273341855924649
0.09153657216697499
0.06812315639693332
0.14735090445586144
0.44147124309057917
0.049617307586978035
0.18055649090099332
0.856778766590169
0.708585183493848
0.5649236110556942
0.08508241770579383
0.03757942615431842
0.041304364160476344
0.08986220327605439
0.1959972151062101
0.2080266232088614
0.07272465843810175
0.442105663345918
0.07182861500282993
0.04548561872001353
0.11441763143810739
0.13035632778026837
0.40083207677064764
0.26708272114262444
0.08810818102653255
0.036247989524348136
0.09054141328559166
0.08922209919902153
0.08258887484166849
0.052503027499974264
0.019664159458160184
0.29425150265258865
0.02488714859032358
0.027641012533630372
0.05439249363143617
0.053884882612735406
0.03216549097691415
0.043933049609382886
0.03320814389785911
0.04554401440018405
0.03591912155211061
0.03663683350719361
0.04584019786229147
0.06116405151211333
0.06700237410704793
0.03452480186313449
0.03585620250305509
0.1442743098681101
0.3431780983615348
0.06755208730256027
0.09295001161390337
0.10347431812755437
0.049516066966058925
0.41270161227092833
0.4001062808320398
0.5539833696247967
0.060655613440414737
0.05397116928899048
0.7724696580707784
0.03208294069436304
0.02539649344345653
0.17480701259353812
0.192790888751663
0.1757534766150136
0.3793746506758412
0.04028185600822105
0.07532579391924062
0.07121639813243642
0.10108055134650278
0.05683870260184446
0.06075045707711189
0.08925886128475836
0.09333218448196567
0.28209021699403214
0.6306140067039602
0.37679156581290535
0.13342929015738483
0.03839917716146806
0.05705214724982768
0.09879646329883016
0.11860221965188622
0.011425316911302101
0.03941662384768182
0.035464725897269775
0.04899892363777002
0.06318150098108145
0.048096011751569856
0.02149353390346176
0.03595930244337731
0.04340991751814519
0.04935245812957613
0.03553789228004768
0.028832345195501614
0.031167959485182774
0.03885028374908184
0.25192482136141814
0.5231579534105201
0.7138621813121377
0.06025565256277081
0.15655850758119366
0.05501876162033441
0.731560550592781
0.3552858143791355
0.055610673675296964
0.8755669568765969
0.4997325364802101
0.6814305710349071
0.08784927661401962
0.022059282692007326
0.026398343671745875
0.0174246849947008
0.0293133853722297
0.0482746712130867
0.023338526570243052
0.44898716209437267
0.0941118236339113
0.10822681111261469
0.17396820080063272
0.4496347804932144
0.5234646375758237
0.1992836313707799
0.08225005980929888
0.06951474502944922
0.10238348234637591
0.22295354122537767
0.16561138240699927
0.04018469277019561
0.04162735934411185
0.0409741947146234
0.05867199583298214
0.04041254849371727
0.01797220822399578
0.02557775707474989
0.04008478393227316
0.05233271144857625
0.013351019371420516
0.0851328888486379
0.6085853353251984
0.01929442439722042
0.03952174636672466
0.7424027992247865
0.038859644138181
0.032311136486359485
0.19549834430778057
0.06775434097087442
0.04134544175372963
0.03990364169713203
0.0868510166500221
0.03605456424154259
0.17591164407237672
0.07925562707839089
0.08443780392566201
0.04488323316388924
0.040936718046863704
0.03813938404032404
0.048573151273162474
0.15213632871185315
0.22356349575330406
0.3167535834296835
0.4068280704756048
0.24656691587546056
0.14406515689924118
0.16945973979013965
0.21628579769019665
0.21358833975798866
0.2396969447353451
0.4699563312183447
0.05140435511257731
0.014938986867310612
0.16686065997245614
0.07943935634734446
0.03171696526381107
0.04240543132930852
0.06909993244314916
0.06880397835364498
0.06450880298760504
0.051731768499398444
0.055397082513150786
0.013606736416375206
0.09848788151227596
0.09093847432132451
0.019796366344877647
0.0322055504421888
0.019027939648872165
0.7475280491394451
0.045075689118000216
0.06612280967052082
0.16600881767577752
0.023389723469401543
0.033243616354285736
0.3935968796584555
0.027242604605973844
0.0672408262381059
0.04744107315698099
0.0420970431415991
0.16165145190344324
0.5938048994737539
0.13668529308787083
0.24567109571905332
0.36886710291460995
0.4072917279722128
0.3867431091166191
0.3326122387737019
0.44610718264855614
0.46994056626780284
0.06507881052541424
0.1325567418445678
0.3349464903962409
0.25902612815993226
0.21834948546597802
0.22250790467826342
0.21273333837006583
0.1271164445615232
0.04256650456943234
0.013935233453785138
0.0374375963755232
0.049608029505849645
0.01682339662671547
0.06485826208561034
0.6976637307179664
0.38754584544218956
0.06449429748015453
0.06637880738626918
0.030478957975650124
0.4111363572165286
0.24756645554957285
0.09229374062476828
0.06183864535043148
0.05251395072143503
0.10519473329245416
0.217111465853041
0.2670781136799069
0.3734492042526322
0.5226976017635477
0.32871466763852336
0.3703778325131934
0.4090627256238875
0.45238766547137754
0.5708296714652898
0.06564607064969792
0.4179638004576077
0.44365578460764843
0.45214128005908893
0.4537424173658621
0.4416766598301396
0.4244829790194273
0.3677529199455589
0.2404454040895631
0.07283362085682518
0.05724117202916264
0.09610653728165335
0.08791994732467195
0.0915038137880458
0.04005794455767148
0.07990241986880173
0.6332447088892734
0.10995939170480824
0.054451046919833
0.04589324105525911
0.2891587079739207
0.03563259477771676
0.036994720690892546
0.022046803610088095
0.20113652573882526
0.06532042151838185
0.05860318897250506
0.6717585453123537
0.5543655086569179
0.4379823065698812
0.016685523363580246
0.01565230508316513
0.42630684993134027
0.4469255782052049
0.47025886959436697
0.4798572098304353
0.46931858652935843
0.4709532153386117
0.4263444882871701
0.20391376630973101
0.07040486855277314
0.026516444203436712
0.0767985945090578
0.072019203294704
0.10497753762747085
0.17307862497130105
0.035063026806899475
0.08645442963501407
0.04529080438887263
0.48440299766178285
0.5346449604425934
0.017671991981723856
0.09607665175937391
0.1153178974971213
0.020816610557719366
0.009887021803684962
0.037337644492492585
0.057557633977857126
0.023876654849323137
0.40924889957589367
0.4540961150415229
0.43177794372180633
0.4848085699928827
0.5758498437401578
0.5846992245815098
0.3803212948766903
0.43260247617807623
0.046630548265886286
0.050036701916210756
0.049571581844580666
0.45587663553056057
0.4255461014646691
0.4304136312713397
0.4786426232617313
0.4725245904123556
0.3197791311240229
0.08113663033104464
0.08169368981088392
0.09936678810085492
0.0559404669561693
0.039053978651034306
0.027591970180695514
0.05923226294633772
0.05129638797976038
0.6161978390296112
0.0869793050149806
0.03464025621058934
0.14056955001221186
0.671942122701351
0.09567656907746268
0.06054195087163645
0.08646661533527682
0.05174648430212927
0.11292278125540929
0.051949644469791695
0.08523715606202237
0.48938657134393715
0.04783577464709156
0.2683411619976308
0.05611218014216943
0.0548202724268071
0.04145592822014623
0.08695883246184195
0.44809786016064646
0.48869984009133577
0.6722209291064606
0.7466199774207224
0.560658794118987
0.4767174118770139
0.6354867716428725
0.48398940279385155
0.37289593070302657
0.051840314398791915
0.05600013988626205
0.31624876953055386
0.4302371839733785
0.4173736086593131
0.4399445824571827
0.4614597361098801
0.479454034030874
0.4693133351184228
0.39774128888941923
0.23368501395399002
0.30573552711368857
0.014379373428833655
0.08466335494386111
0.08420886862082312
0.03985867101880269
0.07638555091073275
0.16941854392504863
0.27482313157621335
0.463933133835309
0.06966507108665933
0.05420723861559051
0.06965168963548075
0.045634346330985676
0.04673014591214186
0.004101681189717011
0.05824154054013699
0.04273319155738556
0.04787873791400717
0.05642555072662666
0.08200234015983518
0.5449828834861478
0.44744390803129935
0.5254754355178588
0.6447636408967804
0.4530439781300597
0.6323500312133972
0.6703745101760354
0.6207899446468786
0.4522952802749409
0.05719027858047022
0.053278161970700434
0.10810063078704558
0.4331041424331783
0.43238702694861664
0.46420105108712906
0.48013906237462056
0.471203459140917
0.3225573604209541
0.27304395778360546
0.013207753260446719
0.036940553526773647
0.010093444815295402
0.23547268893339243
0.061453175796330035
0.5462408572815736
0.10121697162662523
0.03373108211084806
0.06687627224362275
0.0510899828404297
0.03670073836904874
0.01531005194547685
0.4367451761504819
0.5245819015580896
0.6815830989546114
0.701463784107278
0.6455464331767309
0.5298291168674403
0.6777299011784814
0.6146666140940225
0.45938696908388277
0.05755127338194823
0.025363159677158797
0.02843073925684427
0.21750798362933568
0.36547769192761254
0.4236063957387922
0.4638396257369161
0.45627313158327365
0.41374944852042145
0.4550720562399222
0.46352167210281725
0.45096170293222804
0.05640411944066859
0.07316632696739052
0.06947395152706666
0.5325067782091375
0.1132845755029989
0.07845081482842158
0.7165788478420911
0.3284367621893111
0.045222578346740525
0.029615644112953463
0.01636763696877622
0.19469860026557795
0.05687063312310582
0.06143374192759514
0.04789765261974565
0.03998211915923134
0.5595678063506595
0.5431656333433074
0.516990592486953
0.5646911544120136
0.6871343070038394
0.6662705726236878
0.043509655743155656
0.06450846067770516
0.07008951218071098
0.3645390405487622
0.020406481133121
0.054329350331146
0.0688488431277817
0.19525843178791796
0.28485264629138135
0.4647737124963491
0.4564724859799859
0.4485191717090484
0.41653418130416925
0.3877422081799507
0.4219671667333504
0.4656499315598523
0.42242885484298526
0.14150680709908564
0.051568430317836124
0.1002403068369904
0.08823992520588866
0.24141208172664075
0.057905625402598714
0.6115045464178943
0.5948584915160198
0.7179475889592425
0.6327912409950721
0.04706302632041636
0.0650431987757189
0.08705805686410195
0.036111076569294596
0.03748413644467846
0.3523038986525428
0.05942840121852843
0.051701530952195394
0.04282726973005622
0.07032947471588456
0.06652155368222885
0.0524252146976571
0.4871434741686377
0.5925393790228155
0.4508568012055717
0.6189955588169609
0.6756605009254203
0.6099629821533232
0.5253003691275586
0.6729751308218411
0.6361859377453999
0.46787155545989667
0.4456998862600258
0.0496294328056372
0.04793689005704001
0.048261350879375865
0.04865978323629947
0.06616367930371454
0.30457696308692445
0.4515823209180422
0.44907502179806963
0.43379424192093524
0.4234165994895777
0.411066706672967
0.43528499124292547
0.4387882979765232
0.03703886929179522
0.018321053945751332
0.338782046338225
0.09580771962736921
0.051328639716387035
0.06316189512685719
0.05353949820673604
0.3236276107547998
0.06251163032734534
0.18455316230829258
0.013661145413402522
0.09682605073959287
0.20378522803802293
0.02882620374132857
0.0391458881108963
0.07324727769564898
0.07654102311270447
0.04253483825000304
0.02765601681660674
0.03849675932404844
0.5504455847282664
0.6040164972563474
0.47145546229096147
0.5992757028673709
0.04801984368682938
0.4914230332772638
0.05283523928185546
0.06110534982699107
0.07378976641226673
0.09090437860083067
0.04637412960708841
0.0794958645255487
0.29937144590574855
0.4232105843237606
0.41173688492333466
0.4283855301724598
0.418300325713748
0.03559206407110492
0.08724970444816932
0.020631676582941415
0.07133427824005044
0.3338065743319254
0.06830564315489321
0.6178538469301463
0.02300601293001271
0.13911311178917796
0.03380240865174684
0.06491800918724971
0.7344433261502253
0.025128727766110207
0.05189200607348136
0.17546687789716967
0.07687058932611086
0.17327078670101367
0.2496655498316733
0.15830045729496614
0.5142503439633642
0.051381024808117695
0.040842419417272686
0.050374234619914984
0.5639205765874161
0.5516985903468262
0.368941856877113
0.5277201101240727
0.6859577126090425
0.6668179439636257
0.4645152695213574
0.8051582528676308
0.05545535229015409
0.09333013721672556
0.08238416144556811
0.023581126149050693
0.04292563937841494
0.05973826464101834
0.049833338727517454
0.04228626783692876
0.038889485233174016
0.09186136835173814
0.25897856446479206
0.3523459755699228
0.4096867892831338
0.4091249114663141
0.4076183659220803
0.4148925920913883
0.08204651717807941
0.10561650130907302
0.18501540251934295
0.15971685180403858
0.03247340073391145
0.06022611213451655
0.2251130196427805
0.20124702976262024
0.6192753131290966
0.5472811369613249
0.22350975694886796
0.020828397097141734
0.04152132319746134
0.010552078678401761
0.03532106937144031
0.07155762399260057
0.022824264728405638
0.20296185878513665
0.020459859425629716
0.03404398220201396
0.0920248137991584
0.029536318716665795
0.07799268631932928
0.032482667196814044
0.6087388714234007
0.037870892797867095
0.010500482299191214
0.05460153129613449
0.08380199880087942
0.5561828436144692
0.4787351248575871
0.6522461689007664
0.7063107744498406
0.5607018513882851
0.20960730690762852
0.054676854762535344
0.08548199884592365
0.021067455196052732
0.04167314031131573
0.07904047566208582
0.27411928047741985
0.3380486900645294
0.3348390451845997
0.24408493328663355
0.28008967867651086
0.01694538050586241
0.24655424800307965
0.07907389422240785
0.09662498200895926
0.06767543659590675
0.10380776528841192
0.020191136375921126
0.04234959346442494
0.09059156012044695
0.3429374749475366
0.03661683023024799
0.03249000437475105
0.025779300304102512
0.03635719338567177
0.09001199832379214
0.1019545224088594
0.05823328595036172
0.20588652378463196
0.1448972022287088
0.21899204456031005
0.27876472913906164
0.047775642436317343
0.7398333150917858
0.019475709081470807
0.5497475723402945
0.438491699781493
0.7667758329717843
0.022813434848105357
0.04090372356320308
0.09772672570821848
0.08960133249232338
0.05982980365124471
0.016462271214221297
0.04455366886999762
0.049361583446894536
0.027693522513835066
0.036194852487453896
0.04878882450130675
0.09534531868940607
0.08652419008648196
0.16456636519417783
0.14423544137973307
0.15859017535173736
0.05451862453802211
0.032315816048278496
0.07448107353480891
0.014106209824669766
0.08232853848909814
0.3187938844010772
0.029779576880730303
0.06971272049952736
0.10845488376201752
0.08428048252215967
0.05177045635146005
0.6497666102322004
0.2912182675285155
0.1056729482170924
0.044489036109047225
0.1313793554046868
0.04578469808114922
0.1998850627240554
0.06774479968814336
0.46265064578071424
0.24267481332729265
0.040826657968410264
0.08462653575372325
0.4621112126266717
0.07069587216863202
0.05654327331838488
0.5613523677824984
0.017706939180558334
0.016227687419673426
0.05528608454595295
0.0684605465545752
0.05309378741929376
0.05499297923438739
0.025072884910575664
0.01709896621204443
0.02137019690776832
0.04188354106953118
0.02493545340384856
0.01848267905223207
0.02098339041599277
0.038253856620868665
0.0526330229727711
0.11020518921016685
0.16323728850659852
0.026831281577441964
0.08679601827568195
0.44695923809423715
0.07075378859938684
0.046355034752680796
0.013171838097809335
0.06337220687041939
0.015652619809003766
0.12535248923527006
0.06932855763632331
0.02892347302307823
0.04069139948399398
0.4754134351248657
0.08081681115429103
0.11745516110667382
0.043987258118902514
0.06688293421406792
0.4322356252401743
0.04132209220633926
0.06211645324043066
0.06502620871558432
0.16867012308672033
0.05860122435920244
0.0381231172518612
0.02025740349982936
0.0391742779883641
0.021212725500224745
0.03379556099081081
0.01989697295361145
0.018664960861423985
0.04792946231252315
0.04352534323306794
0.09070022946315413
0.39060156678798863
0.35719794635075597
0.17503960596996038
0.1900124513460664
0.20742089454295817
0.4398319341449925
0.02711083894043149
0.19605857364293677
0.050882724074704525
0.09817085476756697
0.2703659322080297
0.056032574415012304
0.036228771115343325
0.8054557561471067
0.0682415767224562
0.07760331708922595
0.09159230016330705
0.036084338756028164
0.47959649482687355
0.017306201149210373
0.5933289610283472
0.36509306018368265
0.029940765842679084
0.015036808174805886
0.021202341534712517
0.03468413526531661
0.039105488204012356
0.02591236689446051
0.03248268916226263
0.037662219280364506
0.029222239275094004
0.022567359084372775
0.04380046185554028
0.1152860720890602
0.37009088138366636
0.5450001577652902
0.15899621762055374
0.11073058572177
0.15518855625327554
0.3797006246716646
0.0827932863879741
0.02242548663841599
0.066385646817518
0.06628038037786198
0.5860837979457103
0.041694205781722976
0.4532775816806919
0.04981032823768568
0.031385683331392016
0.033529242862357256
0.021504080253271416
0.07779263534988204
0.06763051087374725
0.04032801754880261
0.1738076772242276
0.039640028033924
0.11052907696351763
0.0338086393220437
0.4346837378871505
0.7187788800970257
0.5448957689989206
0.6652435832464165
0.08299753901317998
0.033586485081755324
0.01911541137139984
0.02327865499766239
0.030069172523431702
0.035687407443806864
0.039230797291674835
0.022887378613541023
0.04196128594398027
0.03974650752561686
0.4255576276086613
0.6456236891037198
0.6750430852469697
0.08564060692609526
0.2519745641610967
0.2413532124558998
0.06891547194856419
0.03514049326541207
0.05602659792365605
0.051498426914941366
0.1361699229928121
0.027213720143937373
0.0929075728905586
0.6414501363540365
0.08133270707866014
0.03363670688830546
0.7799669002189177
0.8103984586330091
0.35316154169627745
0.072830531028803
0.02358756481855646
0.29885215428634165
0.030723554706926413
0.042248869110723876
0.07828590788162235
0.6365921220373371
0.25008724275158084
0.01838604187154872
0.019335917842051523
0.0271419374270264
0.03696434472438173
0.040392468436353884
0.04210312104807644
0.032184425579613124
0.04436124717237657
0.04911070134978811
0.05190350959079947
0.04459062320010539
0.0536245096571061
0.6715900390013698
0.027300412966114226
0.04026909589953365
0.39276509201355725
0.037188336026896016
0.04823861134299672
0.08023520299308283
0.16914253304769425
0.06387016388263375
0.6272514396729486
0.01912261692573068
0.02216450607153214
0.43328399039756066
0.08066682748727264
0.045114062961816095
0.035428260206398186
0.0992726523228807
0.03080610700496748
0.022207577671052667
0.0700518500861158
0.7242049705263673
0.23893606883856108
0.04588894319726833
0.05386343411021751
0.04693369037055766
0.037768518859006624
0.017031762662663832
0.022786200058843662
0.04069758662550377
0.03940832176594618
0.13538466255456735
0.3772358932995034
0.5549756961773834
0.0543860607386157
0.0536668177654794
0.33352625227421634
0.5988653974126981
0.27763035355946736
0.18020933853530144
0.04096974999143033
0.05195118359633431
0.03949198349748944
0.26019001262622293
0.0204744798210126
0.20729931631497425
0.06744024305742138
0.04357444897297571
0.028477357086858692
0.028143921657046506
0.03548291228676663
0.012080579754296683
0.02587925192506042
0.24593568677245137
0.07836304347181729
0.012712250869296587
0.5983830915249886
0.08352226237385768
0.025702938152289745
0.015719261091269424
0.010660850362889605
0.01161268337094911
0.0215899545054955
0.0287528302201156
0.018922305367159168
0.017291243420661274
0.03134086104222971
0.014535239191534004
0.01351705110775468
0.014858824668941818
0.0683363601922238
0.4256218292732524
0.4656575188574059
0.6690498051554231
0.05690093538667494
0.41788318596806606
0.5185636672077519
0.8128324751920596
0.13072381463426036
0.179395511859873
0.042328253374206905
0.041118289026505724
0.07795157279278395
0.05568018941295271
0.013521292207194153
0.051001554972534
0.06550650888363345
0.028292211703194296
0.0838677679396402
0.03023622513634062
0.01091538485328392
0.009703562147030378
0.009953524114291972
0.010876081471927758
0.026513519036203637
0.04583670149762633
0.030199522301765546
0.015223126772896575
0.013431721561269379
0.24175659177609124
0.6340702089934624
0.6512498372395708
0.7317771301278555
0.29562491884416914
0.45054982158589063
0.03895103414088236
0.09303057339034662
0.07033709495414597
0.05942667327691488
0.05132191300301681
0.15122487580947105
0.03718571057668124
0.25265191982616697
0.07987335202190347
0.19533130277353455
0.02397604818864913
0.051907888588006865
0.06520815715551197
0.04695355765660503
0.05779217835151802
0.2672662316379026
0.027342854757909017
0.4030185798092398
0.0468827585447506
0.7138973361848565
0.05474899614452235
0.07554593580573994
0.025503210373332853
0.025709716691494463
0.010724428216257785
0.011997746774049278
0.008862356308377721
0.009627135883717303
0.01036898127045982
0.026813640727523073
0.03976787480454167
0.02065090278820917
0.06687778465292497
0.7703875599991887
0.053572517751187834
0.2045746218530143
0.02874391852776349
0.1952529441581197
0.0784822378197278
0.07956047560879849
0.022404823144974297
0.07324427786582055
0.040649620223077124
0.02099944070654904
0.06440262452347278
0.07265396429424027
0.02173504652163049
0.01553433208629787
0.012425804057295856
0.010003072914648166
0.008474667877493475
0.008464810706541374
0.04291600775030135
0.022434405268968925
0.03227074254639279
0.049921695756478646
0.0857590732646025
0.019511372625707544
0.40609233836438596
0.10973775272451082
0.04232555515006437
0.3622072435726918
0.04233949245106508
0.1464633541960216
0.34411294165781037
0.26801895685750277
0.18338573949254133
0.09601088387664375
0.27206870637079056
0.03557876897584609
0.05644299378829877
0.01691759137916142
0.011483609509337104
0.00871538890309835
0.05423670909758
0.0
0.523047487042142
0.4038714812250116
0.0745393397708305
0.08978489002133773
0.06005926522103339
0.0
0.044434654924040654
0.6380252318262969
0.5707528734530857
0.5388636095623728
0.20191386459011595
0.2783853536557809
0.04129899161080858
0.08187435513769949
0.0
0.03863664267563633
0.6291779758764257
0.2933967848550328
0.18963122232387158
0.18698567911662822
0.043446819678947556
0.05563452364801781
0.03125580691692554
0.7717734736337789
0.6563007928165849
0.40950062151788147
0.1979915399090366
0.06474516837467093
0.02730278239536693
0.6768772644983067
0.7021185264015709
0.6119179537171799
0.5444379938315443
0.386023416982872
0.14211917448184005
0.05512325973430763
0.1835090726497474
0.058087231133322106
0.5843503179454816
0.7697245772292689
0.5986520994574852
0.02121559812536518
0.22384766793620847
0.013497874843315074
0.03182559593753775
0.07097939467131897
0.016471566407026968
0.03609032780897052
0.6545480605161922
0.5408402764665604
0.5943725283366252
0.29649765753338303
0.11960496307668798
0.15797791364002015
0.40183140473192513
0.04204156665046036
0.07989960953142423
0.07210798789815351
0.05041890195929507
0.6224138901577275
0.6172847091227724
0.5114676203710399
0.2088089762259316
0.14042489733035776
0.26643311769271033
0.6309881089928521
0.04775599059031922
0.07169998088627676
0.02701250427464138
0.027766802770475444
0.04188963696045871
0.039848514587094194
0.043748328080559444
0.042149047868968746
0.05285878989241294
0.048553966739707785
0.04733048630138095
0.0
0.013123962420226431
0.4024974930415674
0.1668458276051921
0.06306076812108322
0.0
0.5164324015816154
0.5421110254479216
0.6697319309524873
0.6445973587668689
0.5042445656599069
0.4658825933860065
0.3245065332022608
0.06735111159143785
0.06892856449939586
0.05652325618879146
0.03990395021512161
0.08679387252841812
0.09808331637435144
0.01853630823578115
0.12286354470252163
0.0941720157308063
0.01759130763923369
0.0780539087665445
0.04649501469000153
0.045020522956842425
0.05711831395802609
0.0
0.03479879734009588
0.038024534854342706
0.02614252440375674
0.055457027381313286
0.05645912525875453
0.01260875949281993
0.02683219258678278
0.07400527625419667
0.018648736742467822
0.04665634477717507
0.38230574163517694
0.4766173193305322
0.4161473388511143
0.07569926684642443
0.0810097815366001
0.6177236912089147
0.4775063760656149
0.035785397944720236
0.06297605751898139
0.0632850690885597
0.02558163659936503
0.04278112005447548
0.07401272829662994
0.03158478546721485
0.0404875995054471
0.01236334382869232
0.03836646995301471
0.026294409976711685
0.019214386477311152
0.03315017797174795
0.06088644193907762
0.06502758331516308
0.08863224574334767
0.07616376586326637
0.06710452219448197
0.039709638199089806
0.03264514078844077
0.0878502399048516
0.5462258293762782
0.39246124289441287
0.042280823553012825
0.03955133289725394
0.05428033606245647
0.6676846961414661
0.6470715233142994
0.44585445792348627
0.47752583692370115
0.6969919271017541
0.5190826248515165
0.46049284131533946
0.5935877940879373
0.5681944568618584
0.5313402212655423
0.5251304438596163
0.06558025564912459
0.07294778315098913
0.07681696680520776
0.12518656765919464
0.07398624201178144
0.07450311443021683
0.08296023168527684
0.045062628957141186
0.4271851505793654
0.04531471530672529
0.03871880280393123
0.05369924985826791
0.03002513289650809
0.06769623965209189
0.06573807149592496
0.05527963610910375
0.023759394708295127
0.020700898084564275
0.0
0.04194257099787365
0.029561602404057825
0.04136687291846486
0.05025611546921449
0.025456289388050012
0.05207388325816783
0.00606603994857464
0.03407988796502677
0.051812706923994645
0.0
0.021516085453245987
0.2932732176462807
0.2009711962369268
0.04679222671389141
0.04147748547225632
0.055202466488945376
0.6532747127688622
0.5786332928676758
0.40454100784946906
0.5666569658359775
0.5341512915706916
0.603897845727677
0.054848426651538995
0.06411656921342578
0.09612837925614381
0.06240445665829334
0.05605545987023166
0.054986453332663575
0.010372067100356954
0.07773860903305647
0.06742432749512987
0.05644005729073453
0.07479004131755802
0.06211954641123451
0.024476615735971607
0.3246464632845945
0.056444511123360394
0.04380367540958959
0.06395071992183918
0.19471481167966345
0.012948294690538547
0.04534648623245409
0.05839844320804812
0.03910775811568705
0.11910580871047936
0.6864457829703018
0.09665061781577865
0.053737340677868166
0.054403765298666286
0.037242982690779414
0.018161104253731682
0.03699972276097601
0.03357364511366173
0.01904062765864915
0.4928970912935777
0.27235467610490866
0.20860656227420246
0.030548581655393314
0.0015980757510201547
0.5343502596506828
0.40900636297890414
0.615849454152365
0.6678921059900504
0.6779954897023788
0.0552838861034156
0.1534623261810189
0.021399884668053273
0.03076063775310145
0.032346002539639505
0.03117004626954408
0.023674943790922238
0.744058223471395
0.04175426306376358
0.04117435164702497
0.05600458765113474
0.04709163568633895
0.026334238143968406
0.050274359689192805
0.03220208860434013
0.0435603427105003
0.008716315660748025
0.02400583561276314
0.0629910182878769
0.22450116692140368
0.05490242880473942
0.014051829552989292
0.3478667294603836
0.23759052893324717
0.03308647016129319
0.08093378886923246
0.0
0.04664568990569099
0.038949076290250385
0.0016751182623078835
0.029485826160758528
0.010147598700071815
0.024142915580553044
0.04264517282664356
0.4210030241265888
0.20760753060527928
0.04605969313802272
0.3898161239799306
0.41776681361676876
0.43815359187117436
0.4313255614041304
0.6545568964188876
0.6347750242386921
0.09700142380928452
0.03441230821088159
0.028714265915579705
0.546417544756536
0.01865524318987476
0.0740253541203681
0.04252971529072366
0.06065100314266728
0.05651633319448466
0.07750600569674514
0.06432754301387279
0.0
0.01941914962696913
0.03437324516348413
0.6457691750768088
0.6172217189349387
0.03407611388946086
0.06699009417553518
0.0741099689664508
0.22676313925667038
0.11658453930480359
0.1994602298241201
0.11076964140163971
0.22922603298026858
0.124477323679248
0.06109302671767053
0.023270529117110465
0.015068056592744667
0.02205720105434932
0.0303973752707928
0.02062348658337932
0.0
0.026424933572747427
0.5472900271260819
0.20388593682925252
0.032331237717484335
0.051727981639074015
0.18656563225559344
0.2658800062628539
0.40317539939774666
0.22915909710369622
0.27289325657572316
0.5231057484347048
0.4536722987107988
0.48483774195142626
0.0
0.7696339720269195
0.030623760103407366
0.03507444135387113
0.1720162862991679
0.03514828876019654
0.0005502100935271743
0.06532098042442817
0.04578127480705549
0.2050315677283909
0.18533413824333173
0.03018147301265628
0.05109736922335161
0.4415606297914015
0.40423252225496326
0.29546851529404156
0.0307740975783134
0.12082473969129386
0.0826603143816646
0.04719882194525541
0.09395757740960346
0.23350964132326216
0.034929755725307356
0.23781525502270695
0.031368598344732455
0.048904589468608727
0.025852326077308307
0.02124631770493715
0.045962273810351464
0.06046276059027648
0.5688034993634382
0.22012688733020108
0.051661692094406665
0.02820802818934104
0.20303274289898368
0.1691451263223208
0.19938068657292426
0.006314662071802485
0.02930150991061731
0.7689798662306863
0.7521161312551646
0.26021831220390645
0.5829469917542572
0.18041440466793704
0.7217635594226928
0.05275097659480438
0.061983487992807694
0.05370544145784525
0.025869151340224775
0.06751085063241459
0.0
0.008515197991485392
0.15187438082541327
0.02772277949933566
0.027617543265707183
0.07613358930246121
0.059108406618661236
0.342364772119852
0.09133603738808507
0.040044629053110396
0.023992246808115993
0.04980584876393758
0.02473703616673557
0.14835745926829294
0.2849176249592886
0.24901626562863968
0.23686187688640367
0.10758729158072859
0.039302096485209236
0.042763216926030224
0.04537731941331222
0.04548742136511627
0.10391407374301496
0.029614428073486115
0.0694496186725636
0.49621411167944707
0.04906990731669882
0.11293550764268684
0.13493838395162908
0.11510107135243745
0.15365964954869885
0.24864309770525647
0.39776258040938073
0.27301042942558873
0.15382871627614195
0.057553781989308266
0.6895647769837202
0.6336494540979187
0.5418863584936103
0.695603219087325
0.21986624010612074
0.40837858037937075
0.022367153984417232
0.5815792337292444
0.0458917280017333
0.03337009185469115
0.0506141249952631
0.02903687594508423
0.0209262446329205
0.0423993112605738
0.040238362733379336
0.04828258428869466
0.08121291710907398
0.09529068106713903
0.5638655896325004
0.04225359013100605
0.22830948652188607
0.040735719391708794
0.11479985779545121
0.05418763626979061
0.28421286419098807
0.05767856725459786
0.30534698952632905
0.03431593062746401
0.05464097378847258
0.03903232114566995
0.048766488418055275
0.04142053735553804
0.03258581923070681
0.03933448171269204
0.02297206450024099
0.07047050336546115
0.11196890309317094
0.06969660546656078
0.07053312115212991
0.5385824036371908
0.46900242117437835
0.3722842287990202
0.410124317555308
0.4828509822830965
0.3486958498166743
0.16736180071321308
0.037921326860807424
0.041480530208779245
0.09863294652472325
0.02219560385502795
0.028432279510460907
0.08050059050662475
0.03520022077952395
0.0404494796335092
0.0353419815368476
0.041743379433935676
0.0330060536409819
0.060971266968125486
0.027916334113286458
0.6124492390856036
0.07592400629180773
0.05995911951007212
0.0505154302155625
0.013505571091565907
0.051008681004369595
0.18603231731899986
0.06393784807950136
0.04482355390352977
0.004782598814808338
0.05083992498049243
0.3282612092120215
0.5787994130612185
0.06546804903912225
0.07692708988211207
0.06776025012859617
0.10193112271456002
0.12418639899846555
0.06638002793576278
0.04277109283966827
0.44153387924270715
0.4251097019119185
0.24226698480700115
0.25798708263788855
0.17036432359360698
0.12912555283761976
0.03653510422172714
0.04796063053074734
0.025463579412253624
0.0
0.014123043694290585
0.025578630572012134
0.039490078894083507
0.051464697181686406
0.05271876113993451
0.022813136653948744
0.01688314499693311
0.015030854767630688
0.047532153303809555
0.05131564422999774
0.03185632380451573
0.023070870295236027
0.025129454936660908
0.32442795103029237
0.07403607370477339
0.02715040749522323
0.02748690833197659
0.07524663341586486
0.5896880554285463
0.060902459502283034
0.2312775857775796
0.22445884669122074
0.5280593383688864
0.04722340855703852
0.06439104165296733
0.05067364501602841
0.06875024459494812
0.060522231314246354
0.054986103300573796
0.41311726843641394
0.4973884845438347
0.32639632364665927
0.16130121141439793
0.1267565862669327
0.054665258029156144
0.04517443910186609
0.02774897057153738
0.07887071386695038
0.04215464665359303
0.054894496156611454
0.047652384908810366
0.0
0.031119374643230936
0.04129942420982892
0.010197594513514277
0.011315751379214901
0.01134614398069685
0.016099554138495637
0.028929051020687217
0.264817517504873
0.32391003034304866
0.0773562523352029
0.41576368802428726
0.08830214583432519
0.027635916138166117
0.24036155968736025
0.0469852010771976
0.03782610245981784
0.0988947057324993
0.8474143921479553
0.09633125291267434
0.08087966046405935
0.01178733024301982
0.08225685775948535
0.0
0.34324572288121535
0.22162167088742957
0.40978972499622046
0.0464461401694751
0.04785851792165371
0.05162221414128465
0.04203002238359826
0.07548346354899578
0.051078026898692654
0.04328173239800923
0.05634766386732032
0.5529550269071387
0.5371552114719605
0.32994322412609745
0.10732731372814046
0.07966069596825652
0.039623685653980556
0.057631232888543354
0.06254256583352494
0.02882332846854277
0.026216313404634744
0.04179994233750166
0.022900294497890043
0.03172545169957077
0.07014261414484625
0.012003426098646096
0.034718002397221996
0.03062722930528694
0.03835965735544035
0.040464581363949446
0.04545093064370214
0.04620575986486366
0.05277640703579113
0.04744050090162544
0.1933755319291466
0.25223875013545394
0.08773438612981127
0.37375871027917035
0.5757014282208648
0.04011241124987634
0.04409533434087256
0.07574642795830829
0.03660953042155538
0.03879458265053195
0.05967804887626377
0.06239221005603513
0.0343090932765234
0.24477532481551076
0.24324657219309329
0.4004147831097474
0.10772169571670664
0.04311551302350588
0.05366425375680057
0.03826667855307784
0.04738706225324842
0.0
0.036129613588585886
0.5050962454862766
0.5241051730536298
0.40679675169159907
0.17388247571504623
0.030335113546568794
0.032849658285979196
0.04109963514274463
0.0023128734899343197
0.0133129024263911
0.01961805919796113
0.0
0.0012801055604781488
0.023765939509656105
0.019771827567468803
0.012623108445678587
0.012541846207333484
0.0276509976166066
0.03410105601594509
0.03645552197190025
0.03684178585538169
0.043700274666217176
0.5984118005898793
0.3945769959352336
0.0540921837302354
0.2337558089950658
0.026329937806192787
0.023074399479653816
0.010486722332656068
0.1460611445553594
0.03723013563951199
0.0672202257667053
0.0590376305046117
0.29072273828813977
0.06074042495947943
0.06545118135886822
0.027281367962798037
0.06260795859204082
0.09846362701360546
0.09971807637140204
0.04737134211527758
0.03558366919701243
0.3314758952814826
0.28665028358141076
0.17735819427003485
0.10712859984204766
0.06190460595527009
0.03310359841274998
0.01845823456799309
0.021580850431329533
0.023321631229065113
0.30915997057145056
0.019469589764954436
0.022676752225593125
0.1285953058051277
0.10431719864698574
0.009751063007174833
0.012933402153244365
0.014072599757258946
0.01571163462315839
0.028230905693758534
0.03556638874297271
0.045511598453348644
0.039033738728315115
0.03147385594596719
0.5188764707509378
0.30479992808448114
0.01832582552979372
0.15750778527555565
0.24173754102486647
0.010764600742020772
0.0453811665853406
0.013975558842931958
0.027271438425178627
0.33590818018530605
0.04223996763616653
0.05137118556295918
0.050239001724793245
0.038366993937920306
0.079736707669089
0.26489366458258
0.12898104260836002
0.09876700898686629
0.046237086517848545
0.026290159492929743
0.013193904378298283
0.012062144848690198
0.010163876229117696
0.010835322531427343
0.016348295544338975
0.05244335776503468
0.10667875362735058
0.0688587399629718
0.0
0.030312601389982635
0.02634505609666691
0.015318770897803065
0.028402194232333998
0.043049937814380455
0.049275120353914834
0.0827061951772599
0.08495240597394878
0.26278016633460793
0.030629442250775456
0.03153882360532571
0.08018699921431703
0.032133385676996626
0.02348053551547738
0.0543372853210494
0.008600750596710111
0.16750841159371696
0.27590300542987145
0.24512150241812034
0.01295523346744215
0.05972624883113709
0.0588834290670422
0.059648626848523394
0.03263762976693586
0.03280646464183811
0.03475410300970051
0.04510911139885354
0.03290747351370637
0.09321973717026993
0.02221533123003957
0.15403863063239748
0.11679515920792165
0.07953579966144278
0.05175039768341879
0.018357607421094064
0.015614810008096615
0.012205674834437498
0.010609922814818403
0.01013412697910193
0.056476355474470954
0.02464159995703517
0.0
0.01623636262181637
0.049848528978937566
0.018867643491987534
0.05016737506027559
0.02018657711325807
0.0250931434814747
0.04047738918753863
0.04771163639171918
0.051568893868304586
0.01523227366840255
0.047821436414074825
0.22160162761134528
0.023554472698292674
0.03244556770553587
0.08253417148654456
0.09233555371314414
0.044423769630761806
0.029587765302411327
0.026404554338948283
0.04944162493538731
0.06424795556585215
0.13362907266063156
0.10943296633999226
0.08218085225995937
0.09532242299682951
0.04546409053159272
0.030615579789309486
0.035262858826991435
0.019872928450101742
0.01919841918444334
0.015188933298610454
0.06481203841143261
0.022131403365836914
0.21191303326443847
0.03567879483819455
0.044018559337875546
0.025636041167037004
0.0331049176454611
0.028520107674996492
0.01810311649136108
0.019135158526013742
0.06618891446235049
0.058331929526061754
0.05238594592558194
0.19401279415383343
0.06641842929793625
0.09935127530056383
0.052417350699778056
0.09717848572433119
0.06239360206242208
0.07926012959636393
0.18191759795292312
0.13222942059566895
0.055662758411946456
0.02451413997686486
0.034532450334993886
0.05224890162344566
0.050906695584839505
0.029489443490294243
0.025893081594640176
0.018352767427374562
0.03496437162201535
0.08397755089037053
0.0541723615554929
0.19300369342261572
0.11399704285932662
0.05695380841222139
0.025927942741213173
0.022886529524042954
0.026759584967683454
0.029013002291952427
0.035268195665453576
0.05315973858283329
0.03087591436184261
0.025441587916208968
0.05344450996625396
0.049868332960291244
0.02389783704853986
0.024919875476475714
0.018581432018582963
0.017223535622224784
0.015921973943255372
0.022547553151798475
0.045528123892931704
0.03282351115174905
0.03500267177567248
0.047198232363122324
0.04282959006392631
0.045907450939364804
0.0994425686389981
0.08863389068892832
0.012144706135101671
0.08994953878232258
0.006607094065449436
0.025430279352718244
0.08135225026570735
0.0684689608013593
0.04284968352016088
0.023992588085648383
0.05911895433420157
0.023734357388413684
0.04854264049079396
0.021469082991422958
0.019421008550203428
0.06140432762059781
0.0685634882656045
0.12078188644032681
0.04063142705164455
0.1326624387103695
0.05200122407437221
0.03579524289109799
0.02329477415223205
0.020684051397874673
0.01737377370125164
0.024224976898535356
0.0422263299641955
0.18574545565350506
0.09521222775483205
0.10159998122504875
0.06515647004186298
0.26082523664149865
0.15926796080931363
0.019489186746585077
0.021601965007693333
0.014010023537151655
0.034274970583644336
0.018878267763332516
0.017676322820718075
0.020122913896352256
0.045744859204093914
0.07562781863776118
0.02964735219661516
0.07332397447831876
0.4687154658807772
0.4738644087561621
0.10665158573589888
0.03633785748852744
0.18794658488373905
0.039570961979408514
0.08454737439704109
0.10236443171060888
0.5847772189631218
0.06274179518487014
0.09734734277055686
0.018969054469328346
0.06740085872645712
0.04840800379829562
0.03093225922263052
0.033754405197256754
0.05627992923873579
0.04045942137219881
0.04639065065078321
0.04409899502478508
0.02649464128350121
0.04932942738880689
0.02048360229033276
0.020366006990083587
0.020223905095021293
0.06637168438942206
0.04313484114694739
0.021315846647233763
0.016692306856541078
0.7110896281345302
0.03319945996784318
0.05508599450424822
0.05885778276686533
0.015243559164323225
0.024945097077026357
0.03444389685527879
0.5298193862937176
0.5083988696957525
0.8092746370323527
0.2521166847092036
0.1207370884989849
0.12489964094678936
0.07937346708376576
0.22961893888659024
0.49389553212209464
0.4921050762919829
0.5208086170928085
0.4993434387662267
0.394180698998814
0.07029861177561443
0.40131540767421786
0.4189234019063088
0.7076652004364814
0.43046974978336
0.030425074822815666
0.03552792278214722
0.024804953801069684
0.06539067020210014
0.6401982755307967
0.02341184338313214
0.03253613726312491
0.025631875267687985
0.6259896023553118
0.0515750106843289
0.06889197173000162
0.0074947536369411975
0.1564555550634284
0.620327900207295
0.22555028379607878
0.279627051169632
0.3093960948593396
0.19638567092813428
0.5285534043424633
0.5888237043204017
0.4529275112766906
0.4948007730032293
0.24182163812297744
0.1268583880182225
0.13981255045466037
0.057062569965732335
0.08787900594358354
0.1457467812994099
0.4201339257698828
0.5486526374355172
0.6247398481120606
0.6254106604209363
0.6837955361246797
0.5300654645927564
0.5050020926875148
0.5940712195279502
0.5570952459568931
0.430928311895157
0.5709197049424836
0.7237669763474207
0.6492148330920636
0.11901293115589373
0.4059397014069082
0.0827859937426828
0.03514491536975244
0.019360688904526295
0.12703624042373174
0.1979136532462694
0.16751017691345302
0.08562550061945554
0.3312827061642233
0.04034786856812346
0.07109792999578884
0.05544287970834431
0.023267645863162503
0.024704104602442285
0.03551436351566722
0.36756123578242345
0.05344546173371118
0.27158143380728755
0.07896977061459183
0.05726110149028446
0.5235786132126266
0.5863703346138859
0.6021408054989538
0.5773556989969741
0.6293669057598131
0.5535138960686243
0.7357661268432857
0.7904053171942677
0.7240323795505885
0.5452872524755737
0.3559193549689063
0.10169791214092054
0.08371311436003756
0.08647354843165425
0.10489904513056375
0.05361097397287756
0.08188190889597206
0.27984124620919976
0.5454877650478255
0.644007088365269
0.6227432892430005
0.8194797865664551
0.6711579604541686
0.5312916848087524
0.4648338892481441
0.6877123460908277
0.6275443704402273
0.5613980624412249
0.09821722474784163
0.023607945507827483
0.06805742610257637
0.20545487750572997
0.5580302923072866
0.09869166756185473
0.1142638856145878
0.030841287708555973
0.0276815353410201
0.10777417549769681
0.25546021052337037
0.14693176156806498
0.10688660823806508
0.07870970970742312
0.042987413599746276
0.034216529900265545
0.01904820580995902
0.024342891264660018
0.028105622496330623
0.06508228905358604
0.15659700264192022
0.06243646876368415
0.03559041427722473
0.05065191863233083
0.010643449722749852
0.13054501537477498
0.4947747454031446
0.4752923529982982
0.5075869031940702
0.5020463966261227
0.6527423898000815
0.6351225044007682
0.7213721041037237
0.8348769384259621
0.9599215400812646
0.8089974325060788
0.04523257468859532
0.040579183080592475
0.04727317483262785
0.14566940211490276
0.40660861892330563
0.7957424239935083
0.7805523239952757
0.586332066041799
0.597983629464813
0.41092384428555295
0.427980399759528
0.39563223572805717
0.6602934910462313
0.7280688681819124
0.5642238256853551
0.036387420979377
0.10311755819802536
0.14363186660848393
0.18786578194539236
0.3257012840084371
0.0614668944399946
0.12944932789579044
0.16278485364219358
0.09795332048282383
0.04308488751534828
0.12760708284060862
0.3010932838735358
0.2165952497612134
0.08750074272943069
0.10337889478656426
0.10254513770853035
0.07925546482122957
0.059415935996282206
0.04482685104932788
0.05728274597722805
0.05115988276907039
0.013294122089366051
0.013203068018907381
0.041240732482763415
0.14263865172016324
0.5898151352538995
0.016917623600738164
0.7135494793071329
0.6279584519980533
0.5076759484490635
0.475353449549352
0.5495437738771888
0.6350446648101287
0.6870949436430394
0.8952364642849192
0.8153003448642645
0.47286648662420555
0.15069953286601348
0.06934054057850672
0.04008170526784196
0.028632688766156406
0.5002642772237126
0.8223772440869549
0.5457226439093308
0.6671338768807116
0.5962631033871673
0.0159411625553129
0.107312336039755
0.0433712779669447
0.03589354777576122
0.07486997279687417
0.11949630958357538
0.1958047387271753
0.4040674755020337
0.5308692238394167
0.29018570785020403
0.19218080393001527
0.17847709151162874
0.12709490042277935
0.1278565941501594
0.03337228392250753
0.031240838741945623
0.08008248749787115
0.06631281826115484
0.07619229458536715
0.047195863151518934
0.03585039996922552
0.020567028356168967
0.013319696046050836
0.3097000483708533
0.06463801624639542
0.6349057754821062
0.06727990046797935
0.18274650505593218
0.7564042053049187
0.6981754368190397
0.4485901225718936
0.7703587463335404
0.7518308288827874
0.8714694981408743
0.430612837082617
0.08027745181989882
0.05050977049274981
0.03655988150518489
0.07370612858127942
0.8098229108129867
0.04975520700143532
0.48593041196279163
0.6772116669923873
0.6246000138548589
0.3337659714506908
0.5585400654723982
0.14073183507283443
0.0678130225518995
0.01903200661066781
0.04653237436583904
0.02830226107131048
0.18305804758914593
0.09689721562177128
0.11636278236065101
0.3358270702311556
0.5673669157976254
0.51422258840743
0.39919578192612126
0.3250116845092266
0.265140987332936
0.272564629667617
0.18607202741769002
0.12253861886932813
0.16533015568644296
0.03963931748474552
0.08341028618761549
0.07446237585134825
0.03455159271898285
0.04070935956066437
0.12320108472830932
0.09216985522936831
0.0970010850466773
0.7533905733653807
0.47652515299531367
0.4993822009500665
0.7126143123817282
0.6741934033296466
0.6497716257090264
0.6735282034373844
0.4137000976121373
0.20784910328423814
0.06961781789516956
0.03005200369245463
0.014222099436088907
0.02992108811005064
0.0842109762869125
0.01641412861233168
0.7237585005316011
0.6829157202625599
0.5361323651862031
0.44207524438600815
0.2698749866620735
0.11630791718551418
0.10969806406757969
0.07390667869966301
0.03914947241941611
0.32453960371750706
0.045354496804431314
0.19254837779989853
0.30107002499282276
0.1439889754235056
0.29777504739360006
0.5791852879966832
0.618107086640757
0.6398354677927773
0.5494351968918244
0.537836278817701
0.6723732540606618
0.04155773187993921
0.3968380196483227
0.020272992893367182
0.042641590876581655
0.043275036059329225
0.1519632074637221
0.10841454603871123
0.06041495443229422
0.06313419289697063
0.03733343574371359
0.08268215762309482
0.2817205730976947
0.03440097808028319
0.39483754551603867
0.09430013141589556
0.06605625912622003
0.05262053500810476
0.020694107235782685
0.04688193672098536
0.04898124821953828
0.022433879595899615
0.0284822777613889
0.13845954233261926
0.6323500027180619
0.4711244779509964
0.5691109624411387
0.758558481984239
0.7996807589342838
0.7290831523003122
0.5152131364442899
0.3331869262408622
0.16947674074937122
0.08033133355971224
0.04051768895263573
0.023389225651100302
0.09540950121148607
0.055977337544113014
0.10848296774038196
0.06759222755359884
0.09973679262598167
0.027117925719013333
0.4841020893370665
0.38806922527482224
0.28573646644789064
0.28103461224817144
0.16245630620445234
0.031317506567351695
0.42787737414332466
0.30956910698865625
0.1064251791856858
0.6166762222407484
0.06652624741923223
0.06663449211263943
0.35162847256281665
0.2968961592207413
0.43495070896274024
0.6076770772624999
0.7673654021733377
0.7468935719458676
0.679129815486698
0.6423381917792779
0.19044008331979323
0.0763462128088341
0.05697044418563235
0.19713498997152568
0.16389990724241682
0.11428004847344336
0.014488260220013378
0.12817898692035884
0.041864737457037816
0.0725350927210581
0.06252899871919393
0.3249594372489524
0.0825131269992158
0.035094651801617145
0.058512854511462965
0.05087226858501799
0.03307155344985778
0.04244710043833266
0.05675270559950812
0.06218452360726246
0.03887743908689476
0.07343387844385721
0.0789163606592045
0.3488167795786315
0.5529976320955168
0.6624029066448579
0.658641287530134
0.28342080413946047
0.07518525748953968
0.06009883960832614
0.053060809923162255
0.0128729317048529
0.10484569709895508
0.034066843903095334
0.06655404576312383
0.023160683092513474
0.024589551652611424
0.05279042335540077
0.07555156960802713
0.25962956863083025
0.15735489861383606
0.1347718832068406
0.14379414668416904
0.03040601789855718
0.028859368161058874
0.06252859779482155
0.04312182191662018
0.14826159979439418
0.11177577559617072
0.049732256072525814
0.02871989202052237
0.05630696798830045
0.016300353113930452
0.592467174191086
0.6569297528124373
0.6593228499234957
0.7726990670231227
0.7559887653720764
0.6665269978153668
0.7317366120112534
0.6429162535639602
0.06300583605616668
0.1488579815181955
0.03839739822469856
0.1339938021863568
0.07104476176473634
0.06732488468135325
0.10939960227894578
0.32087837897212
0.09534143256310045
0.027071228806165748
0.06323428771766954
0.09975167205976421
0.05694007164727906
0.034966912050462776
0.024933598191366934
0.027512038421534386
0.037931566783801454
0.34979177244500154
0.07941172752514745
0.03264496393848729
0.025441446890088565
0.039493222551814214
0.0187480600495938
0.08908466720048244
0.13673971403795332
0.02372943763259568
0.057693329186378664
0.04746197259152883
0.09218289998195386
0.04441889725452402
0.08767703892041721
0.07400327472165719
0.06382038721165752
0.02765289938374945
0.05045755047525551
0.02009606470796175
0.015630724109767256
0.025326940702435692
0.15877843758227494
0.5036940268241216
0.788958726938624
0.7789018676921989
0.7226116656916733
0.6829093630472082
0.7506506270703855
0.07711931021052007
0.06314405276903107
0.04466003657260753
0.07525436386820701
0.10091675868746247
0.03801923648394174
0.0885892164399146
0.03822933211765974
0.08490976421341452
0.05441589083044296
0.08116902884301329
0.13236718709887513
0.08269232183849065
0.11596586311504269
0.14596577499026817
0.05270286214380099
0.054399485696159336
0.17109456263691403
0.09253872723408071
0.041007910838706425
0.08025411081231647
0.060239658233892636
0.023639403408526768
0.055878085041371456
0.0813601973492755
0.05151479517071454
0.051023635165426205
0.06174189031537619
0.07296067269055752
0.050446286045138046
0.021194365859256294
0.05583026864401739
0.07734925545207223
0.6374448951715457
0.11388723102624454
0.5690883295534983
0.023506230952182298
0.173995399821908
0.05342820784432082
0.08839629681452207
0.3641330217775898
0.33913060224432573
0.024595265603169172
0.0509250908948073
0.03504190459996456
0.4513936917798434
0.4017865869697263
0.7370618274980091
0.7456898267817591
0.7072530122267934
0.019923570563527
0.03608058198904957
0.0717114551942724
0.04862965257493572
0.02675977785538583
0.07943929378219744
0.06795646887645143
0.19724962728797057
0.33067691477314304
0.023465873076861054
0.06831274125611267
0.03264788117966365
0.0513437887811146
0.06168750819124115
0.09886832786977402
0.03151505618478032
0.06909893996605374
0.13255421005118967
0.35334501964054127
0.1411482745153005
0.10465106891180208
0.08960953968120051
0.06247091310425571
0.0347638607300684
0.058062688043848155
0.04898224530621415
0.05823530485331815
0.022788822703369228
0.0767596585332578
0.07323333310828563
0.07330654106143662
0.12121396606976079
0.13839289650750006
0.05348306419255394
0.044855266226200674
0.0432119438191339
0.05438553826338153
0.06618797019621692
0.05237293654237331
0.07329094839572624
0.027595110356608287
0.012204996941122299
0.03546279103866314
0.2050917221824819
0.4825587308269568
0.6555272694905666
0.6934556546639631
0.7592820576473102
0.8893441741868819
0.8896078019410565
0.07325178476036509
0.10385234520982556
0.052133792376715615
0.15742317351988763
0.10472962322508665
0.029750631622095864
0.02723663754752781
0.08180957347361166
0.03627097577009768
0.0599305959903964
0.17682807905996079
0.041516749921410336
0.20406474003591868
0.012050965932517938
0.048321982344535906
0.06462073059047879
0.046789001183917364
0.08595786265522118
0.06895249523892322
0.05766596315478826
0.04490461573009039
0.05326420039361588
0.04906147148366126
0.013260606474727885
0.012650864649497879
0.03739846621827816
0.01584487661014386
0.024487800330909595
0.04662468192884776
0.0520138779428187
0.03869960083990641
0.04777814200178641
0.06547527587667769
0.14926079811068407
0.06831055527386187
0.06312792053453785
0.09636794709697467
0.27980375556207243
0.43950582786802683
0.5431321090533304
0.6817456623085497
0.6881594019825176
0.7323131492180411
0.015196516909760897
0.07675786994629362
0.02899488890915431
0.23424026905991105
0.08434687914736572
0.1907929071212382
0.052327209070866965
0.09421196468698081
0.031417508552802544
0.1162562999703935
0.04698239811422675
0.06017786599211119
0.028846909850324887
0.08624225362766254
0.04442764727373095
0.03131292575193608
0.07124420901108798
0.13685843791138566
0.07224844179015724
0.11377169934010388
0.061571668198510454
0.05485668788535728
0.16191726856588384
0.0345830661828883
0.03666676169420809
0.03922222544284208
0.047233560281538266
0.05381174352076082
0.05079893799876558
0.017367443984310296
0.027070085176530128
0.03822225833767178
0.03340165307335973
0.1400362590940052
0.08724303373325361
0.09864641205906698
0.13120613224000513
0.16420742904519467
0.0373669397384608
0.171272170424471
0.2408324177192475
0.3658350918534226
0.5249107700543424
0.5371962025621824
0.03792945221303828
0.06984681782667543
0.08733321314402709
0.023916608657358965
0.035009123674832596
0.033061582256624124
0.1308079635698657
0.10723550292427439
0.1681188209554859
0.06120918265854291
0.3641403149170717
0.06267331165805705
0.032817219266190197
0.07623460820756808
0.033410501929813236
0.15923489175189054
0.06058083293255364
0.3324504386144885
0.04893714340355
0.04989653906771145
0.10587739478227949
0.03486960254517566
0.030473195149561105
0.02317067777382865
0.03263001293761384
0.050691923155445885
0.04305945914952147
0.03543024675503769
0.026387514176878384
0.06694066133587406
0.013305609270256162
0.11983691276090214
0.10193169395141669
0.17611181018059893
0.05588675140363801
0.028744470235681448
0.04414945830016637
0.045266507051767234
0.04633201099377141
0.05101426222174377
0.1042606578902384
0.04676312239523991
0.09860088793248685
0.19474003234125534
0.3352788057907458
0.3454042344767101
0.035698069777107364
0.1125100891811091
0.03499044090304299
0.3556112136862151
0.012562151925324228
0.15171907218862887
0.13974279521179153
0.43666121289030346
0.06320464309975421
0.07724729784169976
0.14224624667258529
0.06305883306236461
0.08648616395478162
0.040329961363903676
0.03299584792088779
0.03396973991385329
0.049193963972862416
0.03400002107003914
0.023065411828152093
0.0220886856273652
0.04732785653686928
0.051052995298324105
0.03680770444273061
0.5885675937857764
0.05302947757321519
0.02147440632593688
0.024340596022066285
0.03014270621299472
0.030219634409421423
0.049217728830160824
0.048337636344579694
0.2600561689499992
0.1925708083017296
0.06414290808545363
0.3299496511091867
0.21728561482161796
0.1426695538601905
0.1359636965754757
0.13217899284179363
0.09351598046652367
0.08752981968373495
0.13835213355967627
0.06280038826242888
0.16057381809409405
0.09403689562682319
0.012721221452083688
0.05874635294257713
0.02502021327849358
0.2906024065126576
0.02217824958268465
0.03431377827349238
0.03263105881805193
0.05247690820787329
0.06530987418883824
0.056396500527468994
0.05179119369739639
0.06651533870493266
0.03502354200009984
0.022644073807778383
0.021654651147203986
0.060936984982669695
0.05631307937658188
0.015859355008397805
0.06116674992475965
0.03566960171914285
0.07015356864374743
0.07020438759360635
0.05481622267861248
0.04655471202223987
0.047968186917171196
0.10456318642247364
0.08529709653758433
0.3867298342979209
0.03094200897263144
0.17679665165430114
0.20105421570951726
0.0759296221811419
0.050598931489567234
0.05505109852935521
0.05748461072101665
0.05942075529529704
0.06810517400081598
0.05670417158649943
0.0863733230628297
0.09010311530124146
0.05980145654522291
0.021511705883311538
0.029519780559825275
0.037434565264952445
0.039962906614645875
0.05064141715870028
0.04853829808999442
0.035268719256138094
0.048878740812321936
0.0477256900234202
0.05950972622223697
0.11913676846105752
0.163193168902765
0.1330308649973173
0.023343375335143846
0.01323212649210989
0.06575039147590625
0.11409809596611069
0.08436342414748217
0.08618113769252525
0.04261270773409299
0.03589553056351807
0.050165969988231564
0.0661129344453327
0.02517295023239924
0.041157468062789075
0.3415936446440761
0.03399763574557301
0.26603383566689226
0.6271195332913401
0.06014003416726047
0.6049846527052261
0.06842256353651
0.07172171319934081
0.0644557094370234
0.030146609261166756
0.02552846686812382
0.03133430969163683
0.06061280069579727
0.1005848941320442
0.044900139850212274
0.02778438525206899
0.05846971430511746
0.039458928717019004
0.0720196181757524
0.1219876717563007
0.10253754248210781
0.07436191700018176
0.08374592761479396
0.057325919551669414
0.02606664596352636
0.03580772147603032
0.08398930519173475
0.018138984249016193
0.07970678705606178
0.047923985569786665
0.03382914539736551
0.05378603064837915
0.02130341791168865
0.04614813004038137
0.02313686197925691
0.01905630078457941
0.02428815238185425
0.0356930004683771
0.060878474404934886
0.016431328039510147
0.034867215208367726
0.03650054292763762
0.03572775784870469
0.030386524040888534
0.02921135804063512
0.032041266156686045
0.05788666125485833
0.04756527698237659
0.04312162013750978
0.04400714567776915
0.39848806348368987
0.17558907710410776
0.10013467538541138
0.04321451097541939
0.0410190525926207
0.05463032769354779
0.028112096774467427
0.10507143393748501
0.6316077268343288
0.08421543518656412
0.030675948804362245
0.0994792472101047
0.061907703658717006
0.11254480841392792
0.33626177310260186
0.054116369077466475
0.029154639422853224
0.06330220932530259
0.13817643354146394
0.033477992732376276
0.0784488373010967
0.05833198027888097
0.04488152208067761
0.25989375816714816
0.07754541031612157
0.5347739926468611
0.4212075733199165
0.05325741651279614
0.04515854045848947
0.03715080278375708
0.02335046286783074
0.05167988684448433
0.03312808193028738
0.020136258357200443
0.02394739489240357
0.08224456518062548
0.10061440777328752
0.06501373661805271
0.08166489239337277
0.10673271695981193
0.062266680238080706
0.02558107422438551
0.1164693248235724
0.036618593422954135
0.04657942379664757
0.04393733049531792
0.01751867178725337
0.026133434416553736
0.09656552250833715
0.02790579687136927
0.19928966287032224
0.19113164698111315
0.014914117225052757
0.06411782298522634
0.05361944935874898
0.0169531174236483
0.011475942049947032
0.020672069379024407
0.06625266497775359
0.06025929065646764
0.053309820933403286
0.02437432115523618
0.08426851873747165
0.030978362153885924
0.5167987771491529
0.06424686168904858
0.02436335855774205
0.7504093085804184
0.1971603454753457
0.03413016657372373
0.04941774823034121
0.4210038211416967
0.03764391416238417
0.06985777783611193
0.08163071756598392
0.06395479792794641
0.0364044036977245
0.02584269112382304
0.03738433879169788
0.04602168609371039
0.03049463827314149
0.03018504966017608
0.04204001736016615
0.04725374705643707
0.07844036985681914
0.07172638766600152
0.053718689378332414
0.04667955539854432
0.043322460967471145
0.03719706066012344
0.07313693060628704
0.09345813815322855
0.09246610442261315
0.07684350988434797
0.039945611984181895
0.030223705217409767
0.02167993939115578
0.021699483755642235
0.1520411012525206
0.09401273333023046
0.03301723935804305
0.14199531689536313
0.022140637716383544
0.43577928842038355
0.05816387044031631
0.06993798367922124
0.0620775523738108
0.021511972653667968
0.060818506410793005
0.036512591932293025
0.5295921284224824
0.03192599255532955
0.08459936070578515
0.0313532934938077
0.030628065527681148
0.19998411922756382
0.12137986823049957
0.018279055018963954
0.13817589752523549
0.11116622760325783
0.12517293211661204
0.04920933522921525
0.09297407417009605
0.08017916437325011
0.053027973480308736
0.035878456895991985
0.04791324289005935
0.06768632203030168
0.03631320629180274
0.046222432556606866
0.024143390840013393
0.06446646868161673
0.13105155691097573
0.024344683253450645
0.6102903931675618
0.48026345980104124
0.33190317768609656
0.06376041859074547
0.033761215192013375
0.022542695839927893
0.03178217523061982
0.03180321455665339
0.020114125954860607
0.23145681932075085
0.046235708307126866
0.06178897842232302
0.05779492928599285
0.03608525235632044
0.055561754625330737
0.09914876752616164
0.03637979701257721
0.07049394363551524
0.1423967757281131
0.07901082341512616
0.03454495751737579
0.04282400898150792
0.09373548942423365
0.0585668963817518
0.05247303144372059
0.02681306099261196
0.05811040959325983
0.06151235065999009
0.027151985879246835
0.11044771960229388
0.16252019448443084
0.12792430461230617
0.08568959956884135
0.09553935208726916
0.11427319273930017
0.019085776316971895
0.04438385216449656
0.05694482731919761
0.062375897691899745
0.04866299574901324
0.03131338234559276
0.037755837563883274
0.4606642173614753
0.02845494606412465
0.023379359862063312
0.1143437365624837
0.07983632832165462
0.06476780126840034
0.027801057925195695
0.08077994477787266
0.06524549072953482
0.017678475993155373
0.13509968947952972
0.030671999039350407
0.01987305156439087
0.018219679359727934
0.036521527491583036
0.11551746220949066
0.2856316300801835
0.04415507295592446
0.04836283925772548
0.05063022352921569
0.04260296230475575
0.6738328311411912
0.06004258726162768
0.4824804030384118
0.06764024070754888
0.1532247831249216
0.4850148740069611
0.061458842051463444
0.07120209198779671
0.030845018336948686
0.043966450927344525
0.038166852466526804
0.08197650983868421
0.06098035552188905
0.022513572226736916
0.4790808047890291
0.05005435538870467
0.11391691587476763
0.0490318790100223
0.11622453512336373
0.04555060168933646
0.05556370071998121
0.024902957173438763
0.033140897438952016
0.03464291867767845
0.5155693524423839
0.053641594829332874
0.056706068061027966
0.022472498622471346
0.05173006049089113
0.03796682941013335
0.0246876271471773
0.0650072949899058
0.0772276801037789
0.06382369047795235
0.07024515638878352
0.04760050313507843
0.01889914345457418
0.11310937524215905
0.04760340341402403
0.07433279666903596
0.5507429599937762
0.03950223525348527
0.06807247016283403
0.6994721064588211
0.012685262033444186
0.018560173946202876
0.05751605940520804
0.03091227303319167
0.016937778923491846
0.02533133980818503
0.03266272022607623
0.02183131740196796
0.030492068749439234
0.021814633184917324
0.04521044262425507
0.0520650112141912
0.06522599248112722
0.0751259167735477
0.07572878143376499
0.051593951605435666
0.03483031945219639
0.024230269870929955
0.02158271622894871
0.026038258213367693
0.03368934809856112
0.06466105256322105
0.09612029804143894
0.06058115859404881
0.03059962583059957
0.035534289583327786
0.10371018797724318
0.29078661689484614
0.06626036975995066
0.10599174936224998
0.050420566806663424
0.02758572848529132
0.03969311007690221
0.02891552388342779
0.02433500976274668
0.022983735229397933
0.04154878063336846
0.0882331012215934
0.07877754569197712
0.18910931239953443
0.0982495296179903
0.3024870324292172
0.6092625886996771
0.7477141081354083
0.7525628588184349
0.7446954324333254
0.06459523205468914
0.020883558569222825
0.03687165887139194
0.04808192586035574
0.02611459673432275
0.014525513372897939
0.0782132190529079
0.8927898971873974
0.9183875046927605
0.8726504864999262
0.8428443483103486
0.7631476967849764
0.403559238268745
0.03332046085280079
0.04327727032070564
0.08385276337590988
0.030732373117973017
0.07041171148746132
0.0813255139663073
0.7067395447869744
0.7378573620899569
0.3895085993984586
0.0679322216329586
0.06484871870098051
0.5553054465115184
0.6071164934081672
0.03854630710872442
0.14792318973138266
0.5615336821220067
0.7228563497569864
0.6985599137502978
0.2538708461943716
0.03306472181490707
0.07048621605379964
0.050027332821613923
0.05644279014495619
0.022280818552542155
0.09832580871279907
0.15008691030663826
0.10567857362228171
0.0810810805194008
0.048011348087302376
0.08389256614747835
0.04788562140580545
0.5438344398235662
0.5023761297261944
0.7502794976582481
0.15545682578187098
0.08638655238495786
0.07722208055508972
0.08567047539072889
0.07628166671163444
0.45865718669131106
0.03614231940040897
0.03246397388554077
0.037637546342398236
0.08570169445757153
0.18651609063625543
0.08389008039299041
0.15396420969760324
0.10440002246700922
0.09958342780690525
0.08235430878443761
0.04899568546557658
0.052103107476704005
0.717733821408192
0.7416528542389829
0.07634436859323962
0.10235584329262963
0.3689257142796219
0.22864529498289654
0.2860989102417193
0.1195332832978155
0.15291267750642337
0.1641726566980647
0.14619499785720902
0.2665166429276332
0.15830322175503378
0.09491212086343624
0.036640896700514194
0.3288036446235208
0.4768225681948424
0.6364323579657121
0.5130302584641392
0.5255204773890486
0.6749440883083537
0.7382506831681773
0.7302203252257465
0.05782293088183571
0.1770002167408712
0.06976090118212397
0.0703152607239794
0.06446713932745132
0.05591768893931146
0.05052922834763066
0.046283879309156416
0.054345334110717285
0.056637021201304746
0.06457874839709415
0.1711753262516541
0.07994876088706591
0.0886025052991676
0.0706473034553085
0.0870570899631967
0.09884080763966749
0.059063624367291435
0.02335355646236045
0.04829583767578719
0.04920951968229905
0.1026185467407537
0.04092637378521859
0.04304408704525585
0.015637305392926022
0.5818520945307833
0.6060711115661767
0.4532506059843366
0.3040865365868889
0.5382916748168939
0.589891166248931
0.1192416368504361
0.1593369831765247
0.09724440291924914
0.09882362215873314
0.4492056242600623
0.05820233174022924
0.040340819294953874
0.45105006240568796
0.4164444319461115
0.43449012603139875
0.6729218923628325
0.6815870568689472
0.6866138344095124
0.06016769718573537
0.055379917586890245
0.08871740257768414
0.08781529950510537
0.07168722394293695
0.044661394462226556
0.05017681469682405
0.0640474988599567
0.055295978375643394
0.10822010581645099
0.4658521321978344
0.6837800575678219
0.06046005605091776
0.0702595413005376
0.7772010229753078
0.040797359282995584
0.03379016389779247
0.05193269051743669
0.030389745682153628
0.054341277754375396
0.69313816083407
0.559356773470722
0.47165635650895665
0.6586594589045923
0.2563970735289755
0.1774634075679153
0.10266380579507339
0.16038738529992802
0.1745799621327821
0.21111438588152937
0.19212122681939567
0.42171327660263325
0.5169031372637659
0.5102278696850112
0.487047870985393
0.03233390894019391
0.06928457354233883
0.03522646650893548
0.03125678069260256
0.043874425918436405
0.05573992208113086
0.04857168749843761
0.04169358326863091
0.06045143112334265
0.0577887455525361
0.054539175819055305
0.060973426056627776
0.23520650720666486
0.4967057327380923
0.6291235436077082
0.5275752685475285
0.5399072559095784
0.11499954260654109
0.03704472575490048
0.07341287008571727
0.1359273195224453
0.07054056513500745
0.13876669310086667
0.07089079672139155
0.06541053157643623
0.6889070071344094
0.7475725456430149
0.8067110941588751
0.8039536993935039
0.47992690611246547
0.7120149297733581
0.8189838506725547
0.41492528883195945
0.15234816741839227
0.04386501136035386
0.019737071632491072
0.12352394974630294
0.07730833125075295
0.06162430290476422
0.0811323852877447
0.19603683528452862
0.2890572796479722
0.2568574215587242
0.31983446212262384
0.3862979981314509
0.43606506600121275
0.3854994734650171
0.047628310535687696
0.13429003087801547
0.026443526551164342
0.043583662539783685
0.06519195123846408
0.06105058333969353
0.037150689775728565
0.0478480329280142
0.06104089734780553
0.14971118028830746
0.20151469330839078
0.2642048094910053
0.3637018747414401
0.3829705861878561
0.5596579389079701
0.0777103364736202
0.0965100466657432
0.04302113846171334
0.07919047528843294
0.04575755860642471
0.09589206370762257
0.03940192390475953
0.2913347418474301
0.06935921072536996
0.026033932695214663
0.745579204604922
0.6012300126013455
0.5045472319758144
0.7178718759864154
0.8062127283783492
0.6526844118884668
0.28403989047684697
0.15139784610965157
0.05920787873095734
0.042459549599920134
0.08261359574707837
0.02699669722138481
0.03823067343973051
0.05613874283026848
0.08780229755940695
0.07045570023244448
0.07768221480827428
0.1851048795527462
0.29884070153081316
0.22871806204188774
0.18268795418401798
0.3392746820047055
0.2782617068814683
0.15865181820485733
0.04611863149551969
0.06428655427652691
0.08428737033847025
0.10364153398934003
0.01921013194782322
0.02813686438236578
0.05181745219739557
0.06655909624266733
0.06284763387674885
0.04932423603070479
0.051381472301303036
0.06464181068103021
0.06716882859845633
0.06737056638506607
0.06747398502365833
0.13452806250149088
0.11805882770317115
0.14461066698999497
0.12330985369668518
0.3880524292163285
0.07020615979472648
0.6002413100953112
0.034001348489438074
0.5624488532148483
0.14557706739914872
0.05955578791773091
0.053138000032936894
0.05062177793057617
0.15534499730468648
0.030836390834109297
0.02997801676601596
0.5808676419175687
0.5422742438520153
0.6029363388573861
0.7678810432502352
0.7435577111878391
0.5668012651785808
0.36096233102397235
0.07915663358940035
0.07232244306351539
0.0509172396615703
0.09384368028923631
0.09351830002749249
0.10420998475162857
0.14288423392572844
0.12311777795045038
0.10124067506480405
0.12313884666146886
0.11592075124544124
0.11246935167596694
0.19036356224372125
0.09338321818430277
0.01827339427169263
0.0169092474830763
0.024269871274650034
0.04885639520593979
0.08307327995701821
0.0776368198083979
0.07315245304867077
0.06256207754862254
0.05903987501209611
0.09684960535623131
0.09193420827790776
0.0480357253054583
0.04577266414558832
0.06630583386200202
0.07318797091026373
0.08976694409416275
0.0382537783160573
0.025440397687859405
0.03471255930412497
0.6935736807379667
0.6415385229706811
0.07829269928970539
0.050974222462842
0.14123900789033825
0.07029635356149203
0.0325118875299284
0.08665079226849347
0.4887116313027421
0.035784706472382515
0.09441082476635296
0.04790516270363199
0.042068042081172936
0.7904511450686721
0.7086749582888348
0.6936403363361094
0.6599137799055205
0.09984591075219568
0.08662269508375127
0.04242268557297804
0.09171282345828026
0.786144378093981
0.361016944547606
0.04214750055120211
0.5957241262105526
0.04523315719219267
0.04471679497727384
0.06311650101808064
0.1030173759175556
0.09056319663441165
0.08831138635928744
0.0912706492101996
0.35769991049241534
0.3125234961611382
0.40714479961787253
0.5587045667313294
0.031142079284328796
0.04205676273806539
0.05697933430651934
0.09268452165417199
0.0943760066447284
0.09115167871341123
0.07500945429806383
0.060483772624696126
0.04940870998830769
0.08103613501291816
0.06526066336805579
0.047725377662055084
0.05991229314754058
0.042457391136594226
0.026877036032623158
0.07984934365016476
0.24253356631991826
0.18639895959801223
0.02748756725962796
0.08992271592542288
0.13066360789734255
0.12307242366268359
0.5951982479879436
0.06559432289903967
0.020135308918234666
0.14561139774385526
0.7494283289397088
0.74498434356362
0.7570911404635374
0.7936286423972576
0.7952729746952639
0.8191191555530566
0.8277015048802223
0.7340154474459439
0.40925371840781904
0.5544270891384319
0.06422576930286895
0.3080066574735364
0.07733687473946627
0.05218171985501749
0.03222772433217202
0.03763920755287924
0.07566030625787333
0.08065565155397882
0.07368665722595862
0.06446740790252413
0.061155927518889194
0.08491311081893944
0.4404672256623795
0.2255440803423181
0.20514666824248312
0.25401873567652683
0.055391730168364114
0.05801939993997469
0.06015292912860564
0.062244104249391564
0.05295998894673928
0.02881969070305805
0.057631597644276306
0.09335405962987135
0.06075115489726857
0.03379806439189664
0.05095688862078649
0.07463289269524824
0.08834268116802053
0.01496355873648616
0.03516242716718707
0.024769345991127983
0.02194577453448442
0.07002422780141788
0.04590596353225965
0.12269010571134696
0.1301998326788699
0.06363643731011644
0.05859477219459328
0.031641708065275095
0.07865315153146409
0.05111666281650923
0.6408472143916547
0.7255553042184364
0.7428250502201678
0.7728935913449533
0.7546280811102161
0.6073514501141911
0.5372988677854981
0.32763918676259063
0.10250573422710459
0.015962970523815213
0.04694746098262955
0.059906890612250574
0.038148027848452955
0.044212995439605655
0.0356155970295889
0.031098204970204792
0.03276644971650486
0.038454460799331146
0.05125938512053758
0.022999635735910042
0.05125874730810075
0.04227183664355869
0.025468574476798338
0.09045583298397798
0.05693797510242521
0.042255130188230745
0.04535339013477193
0.06615439144590773
0.053368953865569814
0.027687987974499943
0.07954352620198893
0.09403487259119327
0.08729124793941717
0.0957767018053213
0.6553156880734121
0.048153169229280667
0.04656603242002683
0.6971061222941969
0.05531402545107358
0.13525714033355887
0.8296034224122352
0.024603898812517438
0.0924934765574942
0.018082704506689577
0.07367667761200511
0.06523030949355903
0.15377800649549764
0.37798335961786694
0.41058741095827117
0.45477570339190054
0.31997646837364097
0.2234397625116096
0.166644747347372
0.10869252137683125
0.0662152696424133
0.026928503133999554
0.03534385788605049
0.09794820969268385
0.05128042612038743
0.03928071520361888
0.040997123160445986
0.03798266236197956
0.039887249586610295
0.08188137885187709
0.48088742144055824
0.10079560627593005
0.03810919237275812
0.05106212703686185
0.03058938439309189
0.04789624417974744
0.03220026544669611
0.0476381881521148
0.044375586034757684
0.020073915785367342
0.48337703046337455
0.09379375775305311
0.05867949111287509
0.2004559755355729
0.09241518135365663
0.05308693587028741
0.045989610440506264
0.4835413659583719
0.11539522860184073
0.8473617016624465
0.03871195625307527
0.5885951641208781
0.7738031164190309
0.040692737519795005
0.06268492046830883
0.09316179368945723
0.04356790975558258
0.06072108126276937
0.08172355281208608
0.09290222111198358
0.1086530028184821
0.08119129278172589
0.06473086628818603
0.054713406233828414
0.01329418786262785
0.06440909709042174
0.7590962108331691
0.0315902500351944
0.022676768858169404
0.04044277440315349
0.022825004480141797
0.01757031121096295
0.027619224720494096
0.045865967984967115
0.034655071774407915
0.029810367351570447
0.03314405685834047
0.03814773429376983
0.06477667223130557
0.057315399012269085
0.034500224659570713
0.057374648346111765
0.04878297184621631
0.05013584456793977
0.020699314907331134
0.16724225398260664
0.34333064186751144
0.04037033575028987
0.01387374956822649
0.2122914073004215
0.10994080139021625
0.03941161313589187
0.032077134052490415
0.11025783294507312
0.12530059329003945
0.7425725789491336
0.6037155288219532
0.040440529859778626
0.06090828874155579
0.0491756513224433
0.06817107407976589
0.05542737796768795
0.057246467969182736
0.0316978902633188
0.04952294575796443
0.013107308400518717
0.6923411035201301
0.028762496177191326
0.028585240473951595
0.016888654446037564
0.024137865597423504
0.044336112007333624
0.04989063463385028
0.03825731099055673
0.04286108943314516
0.03392675847749653
0.03452648522995415
0.04513619981017974
0.028030219250096865
0.09240312914003457
0.051500146376840236
0.029584399381402417
0.030158328504878557
0.03978761173349577
0.07223299948509307
0.3751589890101007
0.14641186118795596
0.08820763295010087
0.08719685721524774
0.7026157867282896
0.02338975329245675
0.01562799695590843
0.023045937728841566
0.09788737850415227
0.09204688075767416
0.3616613353449622
0.7301475287862462
0.655937566900174
0.6518840460183055
0.064880922133107
0.04765831628850042
0.09016146005451683
0.047693608550465116
0.055181782019624245
0.05279228713694799
0.056548314761223045
0.0741277072672688
0.05298569561332074
0.029362935533448348
0.06653114033489375
0.21610929188827244
0.08751144223620876
0.7198567431962508
0.017219148184437184
0.010067079941020341
0.016072823480516932
0.030289658168829045
0.030661758871342138
0.03146276993656753
0.028649389968652
0.03591175512349288
0.04696921783159116
0.043675005217081356
0.04239845949031088
0.04463431660727195
0.031821347809605376
0.22239259698399258
0.24319374634378338
0.4530741209883647
0.07486962973202747
0.36136283618102
0.21115101840617265
0.14412964868485528
0.03510272356636323
0.20162796471980537
0.1360419318224806
0.06719753568839713
0.028504931234729695
0.014398817365926542
0.154407649630568
0.08689035696508822
0.07977703046271191
0.038477994919093775
0.6223065549196275
0.040118130463079146
0.020546344736683028
0.030542368574184797
0.041094809945294616
0.05185902925504835
0.03509390006893227
0.08041104973377051
0.7346396691750487
0.07185189708937956
0.03674274927259221
0.026495144792554434
0.02699390925616005
0.0308551283893749
0.033899739012039944
0.035879998413995896
0.6858477270975618
0.38066310332955283
0.16352260932123086
0.034799765226924746
0.2864713974346469
0.3805660797455081
0.047808820864219566
0.1408536982175467
0.08658437886340553
0.7226034945782858
0.09318833452055053
0.055375137650303476
0.5683019506268178
0.07692213515289849
0.0352937862339702
0.033806841421984514
0.10252851117337751
0.0269426115090142
0.06872536551636793
0.0339308033005507
0.022683440495460824
0.03861867015925793
0.6975127107555548
0.5477908972667164
0.5917117301428381
0.07044078245631136
0.0729347149434203
0.05196261641105191
0.019838824956338635
0.05236059959170175
0.05997600328095336
0.03825155765223845
0.06897266077535502
0.050136516837321995
0.05491373193369787
0.07444762687398201
0.025679488634263184
0.7268873842503392
0.3634504169989395
0.30046994444790703
0.18126500743891522
0.03155810375137668
0.01720604213997875
0.016056413827588687
0.5075256943808252
0.4065818944088193
0.035094220588026824
0.19513963541651538
0.22259271504713277
0.016354679146984012
0.05452823593488004
0.1797832715448472
0.1508348840843382
0.23907411448290852
0.0649572480438494
0.026620483901100774
0.04595406963722055
0.08408893555670721
0.19644798825364218
0.5230559459867082
0.02826014730328262
0.022714840587445998
0.0661242635750338
0.046785573931190344
0.23166542217302788
0.036884504174725996
0.018350791496519452
0.5188516356628863
0.721829807206269
0.029294940613290226
0.0351178792664552
0.04962734527560747
0.01700845370398848
0.0378439586557459
0.04252005059562893
0.04121315444540672
0.04084880307787205
0.042887075728424824
0.03359711531556897
0.04863701570861337
0.043162289017811814
0.042613704758369564
0.05847921085574315
0.7117401810677959
0.5981063166371012
0.07382766597331898
0.03209545803310275
0.3639630485871062
0.5998960641902448
0.08093864857735159
0.03148393625837423
0.04681087865404992
0.016982829853272905
0.01787409423221815
0.031100727575840908
0.06711098407649556
0.020426157861949134
0.36255066692221766
0.37163688588198135
0.28699251242653995
0.4540543109417476
0.140681770450037
0.02822534197714961
0.01570890430364409
0.6664998228533946
0.49736511908350567
0.018815274998879243
0.10344373979730129
0.04637258835060299
0.05871310450965803
0.061098235490668354
0.026687158327289132
0.38715903046502453
0.044378709245647276
0.018575279461738318
0.2075496662042112
0.34260446782235965
0.09597120076038777
0.06638353685410109
0.10401573925852828
0.014302090067719955
0.05034523061831373
0.04447577493998109
0.03755568504132676
0.02162673193758785
0.03769620695240314
0.048589966470913536
0.05165528242077319
0.7225679273815144
0.04397062659330712
0.03983928496644581
0.6711490251711887
0.04916522339175445
0.6463119430269295
0.4019133305692492
0.043675591726954836
0.04082674260024774
0.038498141912788955
0.04023028353601067
0.06751289916845453
0.06146010805697472
0.056026753165218345
0.025078933848898068
0.04309403037967924
0.11774013371726066
0.02394830077493221
0.05230518721761084
0.4410760807099735
0.5157712541853765
0.6059861199389042
0.03353974488853782
0.022926705407780672
0.038845336862217715
0.12795437039929833
0.06528435974463033
0.07812353721800411
0.027818649487554938
0.4125766365062312
0.07713362246550537
0.220243209117867
0.04525659570345217
0.051726662222443626
0.07923505679410923
0.08615550116310693
0.5114740059179775
0.09109915510997585
0.04575657715148751
0.02439502210079804
0.01742774294047813
0.01938435124230004
0.024775709745754663
0.04635399765028634
0.040785593179462495
0.05137598124110515
0.019650784764827865
0.029977446484253416
0.0207830354931105
0.017963985723453316
0.02279330028630201
0.03615283550246443
0.11642855041583126
0.05342067111974593
0.04887820404441165
0.06991207311088653
0.04116634988588359
0.013809633225617535
0.09437300397490118
0.09501453261439709
0.06680405424349783
0.01660364543854858
0.033756110116012275
0.415041175963355
0.26483800687444164
0.029522331588119465
0.08717363484542391
0.0722196794631481
0.017732911617728556
0.18892135340372754
0.04273562975377532
0.18827096581945457
0.04173975152875719
0.04543751524509196
0.0745593794651003
0.1097100138514264
0.07455986721477981
0.07099683551731596
0.46367161413102104
0.1077359587494905
0.049864194303361406
0.0254408935005348
0.02415586093758963
0.03235311406925512
0.03205145681296819
0.03101172281735654
0.023494007968464372
0.047514995116770306
0.03273431753350357
0.19760008951620237
0.06676332132822767
0.131830174841249
0.04031219558926432
0.023243422441872524
0.022002288224542872
0.03034045540866457
0.016095422560077826
0.025673881893270904
0.032562407572271405
0.01576311086820982
0.0432826782296934
0.061406871258435324
0.057486570214333475
0.04226177252650507
0.015209597655349757
0.014019924361356203
0.01391231837569587
0.07452526379607594
0.07240859547962017
0.09629742637034731
0.8140469300602249
0.4360640960119797
0.41727130371230015
0.07700609915616981
0.05301122663575373
0.07475025365164356
0.07126782064377879
0.3628681842253844
0.06828360345780142
0.09046753454782731
0.08228038498810915
0.12433883748828246
0.010148543360335067
0.03847781141174555
0.03177636154055694
0.03617309741414873
0.02890229594099522
0.02630180524560318
0.025840683840634197
0.022904553552682422
0.04017393029122349
0.22601831885277476
0.05542029733339927
0.4590100056988734
0.04738329655789636
0.013324756185290441
0.017392621767882456
0.054867088577917854
0.03710765784033065
0.04237873401224534
0.02866435080576628
0.034268923138690635
0.023551034962098802
0.016532055582533074
0.027373348384353013
0.028737612323445873
0.03900519877117207
0.02376841442211681
0.034449320078792194
0.024226063296180014
0.028260685790510907
0.01634451796686864
0.0628923468132388
0.5152111356500766
0.02303546779223738
0.08855982932632615
0.014718531712316477
0.023486368309917665
0.02261056755670343
0.7856313841802739
0.20899964525804876
0.026101298904205275
0.08469800176398203
0.054840021604039745
0.06290888614874061
0.08133830326914479
0.04742771667024409
0.4526518913149265
0.44437891586335515
0.0986064053401822
0.08224900071019951
0.012177712331006776
0.014311324798311613
0.033759318811072775
0.04041228407870026
0.029699198297510526
0.0251453476644635
0.04286114433760268
0.025329286868030088
0.01684887571777274
0.02103085945543481
0.03490122029372338
0.03997900619799729
0.022233046186101436
0.022258344734165724
0.03323337706819332
0.030109825131228434
0.023480103297878557
0.018891606759033987
0.02381634077618791
0.049086521662101715
0.032862303491452326
0.030147668912769016
0.019748492598370134
0.2348246274601553
0.13831910217668072
0.08281151600999062
0.11385980913380055
0.15451026514880412
0.1764960032908156
0.05070186212886374
0.017088498088793428
0.026039515065754738
0.023690342998941658
0.0630132596455538
0.08530157276305049
0.04672170345663548
0.027216285706636725
0.4957331870402093
0.08118945512747107
0.0694798192493366
0.04058088130425076
0.018321766386182582
0.01955995438674562
0.027889101418093053
0.08633019627389046
0.6506059941386094
0.6704351554654333
0.06697957866591218
0.023028910721275202
0.03728819373110787
0.04556014235902479
0.033140132373386824
0.022961512808767633
0.03518196850552174
0.032641483969605416
0.013104546228879785
0.018777231763049594
0.030511126684899314
0.025753726544681717
0.03843167930826057
0.06945292123719073
0.1615160280311563
0.018988852122624383
0.01248847808224322
0.26095520369245595
0.3079575030758294
0.06531054496756832
0.08768502286780672
0.04940053409117622
0.09538933540693915
0.016764730438475248
0.1298921976683418
0.14278457445740797
0.09079032411457795
0.08254421808605575
0.05774118789494109
0.03462969985515228
0.06781539294001977
0.08745776421278648
0.08746148402935487
0.11583658088151537
0.709796391240516
0.0857591419520338
0.14583941539571144
0.09483387907104593
0.047556000840104695
0.020677502622612913
0.014715591476098392
0.031409381468721256
0.021256275244761896
0.01955788195910857
0.044390743933358755
0.6946999141214478
0.6183440941995054
0.08209234043999966
0.06484461983830274
0.03210027107758706
0.046478997403697306
0.08014828807429235
0.0775675383976592
0.0708246105971504
0.05766607322165179
0.04104139619580689
0.09051137792508647
0.02446584125687241
0.01643100297735121
0.008696933285030906
0.009131373741335918
0.019399340328057044
0.027144211337603596
0.022411940292381673
0.02640650881361604
0.04605394752274584
0.041296499089587595
0.04609912355232585
0.6991712530157442
0.044364394517533746
0.20003139085716182
0.45388099228083817
0.01611299822690901
0.07039673558766939
0.22178371037154157
0.5582168125228775
0.6374412036566103
0.11369978621072001
0.05820219384126633
0.21499306221115347
0.020101516752295805
0.07534535735642829
0.041384600523581
0.12481145026677602
0.04561746072907149
0.03942013494502227
0.03091548891011914
0.026735833000404403
0.01608808721423942
0.6942499381202669
0.7191767757723352
0.03720641843896112
0.10401653033611882
0.19685453048943313
0.14848377712305316
0.14196119755177136
0.13417542617996486
0.08960441911374573
0.03440435412669467
0.013499425916701443
0.010772931498322149
0.015592664410804197
0.022185893504601838
0.032823744028051084
0.03260354658086797
0.020882376691418514
0.8063469271085386
0.04523747307030943
0.2333401369800996
0.5215767849814579
0.06010839424216343
0.07489602806156007
0.12739701739776135
0.07265186004076839
0.18325270892854062
0.7566286678114329
0.22285247757159357
0.08088245821865403
0.03618525359597748
0.0919916342127534
0.018670804843000748
0.6034748801920593
0.014618279224951453
0.04952352095440362
0.023728372968397266
0.022851621044820525
0.0375319328121588
0.09108115512085614
0.22764778097263827
0.2139001651605873
0.02462953706636502
0.02640913784807673
0.06883504424038721
0.06690252357531475
0.6597037121901986
0.22280154638137994
0.21882106832480275
0.2229079423845004
0.21800794777186394
0.1862614691942009
0.19182146831402483
0.1954259626995128
0.2006616407466634
0.15273700864070758
0.07713210001542267
0.02111157006666281
0.015982883452776164
0.013975392882419623
0.02445979754047432
0.027736440862555792
0.034236597568517886
0.016348648633851284
0.02787601695284397
0.8026989465719613
0.5777152802759705
0.049041690509661465
0.02155584598789932
0.9040917651920725
0.08404694846043596
0.40738212008619046
0.09342402195406711
0.01909770842310628
0.09623123975656162
0.08434268077285977
0.024877957412077246
0.015152376679291188
0.0838032789844829
0.02193433082331046
0.021071359149865992
0.04353120514544219
0.01637432629219234
0.03496615762987718
0.02634097880353609
0.1616440591548904
0.03757013384053832
0.01648568402504847
0.033854868235519794
0.5759062875462599
0.21419719677833604
0.20909941331987697
0.20765861456715373
0.08276118545600786
0.038517046440779204
0.03164376498089942
0.020860321996828406
0.02170708415324059
0.031851133668236865
0.0189184011107332
0.014572104188301507
0.01523316448558055
0.021447251187203312
0.08315480310415442
0.044306595905716534
0.1551303615915365
0.32598019255400273
0.4336830318679808
0.08163482893194837
0.05196497354175328
0.5587685743850079
0.01740255670718872
0.1470535083333277
0.023445301039293077
0.09024877679701689
0.07463236698521844
0.019205288580033508
0.09901002341272953
0.09209101890052666
0.05183152082098982
0.04600226495972887
0.05062472446880099
0.039845156407170575
0.029148969729547704
0.015195640565607356
0.02489268684798176
0.03549815147370847
0.04543515748338637
0.08625387711266157
0.04201128116886312
0.23703223329437284
0.10781593915127123
0.016523094768963874
0.2578147321673857
0.3663292800815184
0.3127822238704352
0.6803229779257733
0.40023665150520304
0.36602697333686113
0.337345642220356
0.29745835403786536
0.3563636473337335
0.22936566491632404
0.10328740875713754
0.09825853250334811
0.09747632467888852
0.04930132943326366
0.05731151247006789
0.03378646131328446
0.016567735222374085
0.014464144602786833
0.015271409264184126
0.02088064493492507
0.02739030709608745
0.05307889573352727
0.33879195348216834
0.05299713087450195
0.04786452977834747
0.027465551058973095
0.5061106780706068
0.02001897227107537
0.04408569015423258
0.0743109985833532
0.14711457566933353
0.0908494424370875
0.08844348133030612
0.3355440276145976
0.0775093308322378
0.020353826973611933
0.07061151043629824
0.02455542321413084
0.052878075549630366
0.06391216912603521
0.028382844165940942
0.02388996895481393
0.05039074514857396
0.027064188978443243
0.01748409647216461
0.016180987945359625
0.016447261036591464
0.03908587001909166
0.04850436556273555
0.2802418450650216
0.034532622182739205
0.3421925293333998
0.36632869580902944
0.3994213189070004
0.3576372608375699
0.2012128551767786
0.20978852797624206
0.21663613843824728
0.17407058636813194
0.1303194699459887
0.07944046560347733
0.03527985969781341
0.02233586998397955
0.02049318624363484
0.018886369225316006
0.030259031296030293
0.1114546657594921
0.29557210632295405
0.3995442681714074
0.04632132925015414
0.015221844944260796
0.021507723354802114
0.037096679280298105
0.048215597457809824
0.0988509327402358
0.15174018013723958
0.3768352739561056
0.027655375501916536
0.09859687449610206
0.07907175864540814
0.08805570865973755
0.20268094553279759
0.5835210032807847
0.022073046454073698
0.1387309523176494
0.060822990294368696
0.052799823901526835
0.052346120054898054
0.05802560882107685
0.04920475361374698
0.03289538419938729
0.016941437294009005
0.0197766245465367
0.019716813515009726
0.05928843822898877
0.44817348327032563
0.02081193524750814
0.4693855231769947
0.4327087289968496
0.3401332006351148
0.3408846473357639
0.4027443391952996
0.3362150352984126
0.2867049651344214
0.35513826751582717
0.24652900848833456
0.17236886268967824
0.11767384154840035
0.036355465734397685
0.02443026485515504
0.020774946939708893
0.021015872852301005
0.02129791797868976
0.10185284748267501
0.3466223245409879
0.025950596542491867
0.035098324586358635
0.021456671806512728
0.08312661562685905
0.0429473805651421
0.07667111917024122
0.09516492635963937
0.1064700904556146
0.02242616959352289
0.04769104572899859
0.044078777405142586
0.5370733290205306
0.05784112036807829
0.5550838652539115
0.05638580009313541
0.06160440918054381
0.057615229365678484
0.03365273296508066
0.029508571970497305
0.045153203323916404
0.6885774181947342
0.03406891312197424
0.4289065418208665
0.09832869399110976
0.0406478543384124
0.5378947037701941
0.5777715686138316
0.5382801203079562
0.3444786419059639
0.32328234797745975
0.39336321229970234
0.3707262638505832
0.4080256981865357
0.44142682883487155
0.46777816344929524
0.40747747064771245
0.27117469754355156
0.1933558276719239
0.09532957582467953
0.03747630124419428
0.021184810695305353
0.019648146169535773
0.019407497723488508
0.14285144068787245
0.2533256498316255
0.37890568228413013
0.0675997623823824
0.06346181472801089
0.46154416233604734
0.06531868638543685
0.08739816070241857
0.06993003822234097
0.07484589537215255
0.07446015935181813
0.06741636738958547
0.04810980614909863
0.053309963529430966
0.06568935992949557
0.06691208886012869
0.08057282112578207
0.06571716996898151
0.05179997875148873
0.050018586057369994
0.05053925485757613
0.2252590273780455
0.037388053409413
0.0486253324742415
0.10499028275686632
0.6605363341834429
0.63403904224807
0.5473585462406702
0.5737659464982836
0.4717469812153789
0.41354159738547586
0.5293363032443387
0.508689142985905
0.4935973154939486
0.4722432725928139
0.49961887876302713
0.5091721175478857
0.43439724858710926
0.31784612019506003
0.225124979607123
0.16003200359152356
0.06587599763341061
0.03977445296157167
0.03523595195448859
0.022722691596833978
0.03302964778065524
0.0332820143981465
0.02863389064801697
0.24715641715409561
0.252228712321364
0.08886092534024312
0.5368145573155693
0.0876011646592335
0.5401547622064918
0.05697346131521862
0.03601384786599398
0.0837139226543205
0.033062422187057086
0.08171679625874251
0.07553756020844354
0.06771717637722867
0.05101182419418594
0.1867629361577332
0.07693437709211186
0.06940947937291596
0.5260255913641968
0.050422711118828824
0.07440808473554672
0.10882440267126263
0.07670563235905913
0.05919738461811741
0.06338123861478547
0.04687785995001449
0.5648980419183376
0.1240153643796531
0.05068325237785428
0.6057449647887561
0.6315139612919154
0.6778123002894132
0.8333228790044758
0.643344816650733
0.6671322268968577
0.6192785166275866
0.5126395173883476
0.48442479982660464
0.5014476203361138
0.41257998487136077
0.2814408335070303
0.06427978762923313
0.026950238206904193
0.03300937909852385
0.03823473238268628
0.053466754331227856
0.05178736659249718
0.03578627070180856
0.3727818417530881
0.051466057448992034
0.0850293953582642
0.0879033416252497
0.08219571590848353
0.0916283460653743
0.030446757196447984
0.06609082679177443
0.08971090322969948
0.09092574325832034
0.061559685259640784
0.5576190775272479
0.5153842936748022
0.0444284197439377
0.08162539419276416
0.09514473109224843
0.07701758564035426
0.058290049444586364
0.057970936904962536
0.0538682812272612
0.45012365538185856
0.6001378843297126
0.6700479718610417
0.5297806945349107
0.6354183974509923
0.6587582636502785
0.6620136900942634
0.5880140385438918
0.4995014573669723
0.5104716766242213
0.45892443376557207
0.28837889733218375
0.12036863187807412
0.02184706067270641
0.027951666718241827
0.07263571259253587
0.08108970614471064
0.07350627934553568
0.0824265586345367
0.05654574887662033
0.06888737971083972
0.08197721427964662
0.07640256430848288
0.024699630650313872
0.046547184738860777
0.03542349627686923
0.035765070738649186
0.034799458878170327
0.027416435238588766
0.052456224533649426
0.06401736786517012
0.049956877981733205
0.08586308272244164
0.04701095920288718
0.0625278518773299
0.5847781984617082
0.6859175619926123
0.7864981349319787
0.5491005364391336
0.6669572034471339
0.7102904161036107
0.5344970251408041
0.48968814977105757
0.5146177307037193
0.5031793387607346
0.38037326565372265
0.17510678040479274
0.030884032262539135
0.023053778411268114
0.046638912059261864
0.05005426057522355
0.027073183740988906
0.44215174928510054
0.02413878343816549
0.19083547705407683
0.07943603196869069
0.018822450716180203
0.4494577353594004
0.4061333708764387
0.0913565373243214
0.12004616993075551
0.665836069713285
0.07231690355173596
0.06301868365006386
0.02415906635006111
0.04165477594237425
0.027195583842855857
0.10516926548859311
0.12243730397263775
0.04190278294322891
0.1014515528772245
0.11120245409179032
0.07735549085236279
0.6882436529982774
0.6266132683025408
0.5123597638993579
0.5605578415946794
0.594336973639104
0.5789421856226543
0.6969699766566901
0.4437437163829731
0.4355491106969421
0.3760553766499906
0.1673205079674421
0.10370746137636869
0.043815590239884676
0.054338968739505965
0.04231268583043171
0.016206515253009778
0.05496529458115094
0.02894967410653151
0.035588764478966646
0.07848221246726468
0.0741886919625647
0.07081387381479483
0.07556932254315792
0.06958891716575609
0.037634851919923364
0.03000733340302136
0.04521006504260759
0.0613933395137193
0.06311505300758662
0.2348496518155738
0.6598759151167893
0.5442195068576468
0.5876952202175323
0.5561182679206162
0.55288709951961
0.7134396288727994
0.5657865251963334
0.39499612532530365
0.3665322713756398
0.292433432694668
0.2405992383876403
0.14805366640129766
0.08306420604055834
0.05476618430373324
0.04401083914353438
0.01686455865702745
0.2354676861307036
0.018309594348220774
0.45460258226118083
0.06768751204069363
0.11420692486428669
0.08401562873170994
0.04201685654999504
0.07565356196860998
0.07344407402480144
0.08927570705001196
0.0787771624106678
0.07635568728621227
0.4796445954798865
0.06063323930369044
0.03002024109945075
0.029695041253523402
0.03799844783195578
0.04001007543675177
0.05407181264065185
0.5647977783275986
0.5254673770377019
0.5434060578452825
0.486595626932683
0.8196252066509617
0.08294801443088679
0.03960115250831269
0.07830380806891116
0.06702541646049433
0.07442358302634584
0.11610401945287092
0.39206711107843084
0.39059054755865497
0.012888901278527523
0.43809528805790604
0.06858550493849404
0.04006784438560854
0.01600917372001377
0.16755558480089386
0.04079699513141648
0.045461020011530996
0.07340840388953049
0.038418640902703416
0.07851141992719578
0.4036022186686777
0.024782954659752676
0.061386355241504494
0.07072219608800481
0.036537446535467526
0.030162632775418093
0.03526113272443534
0.7145872067236599
0.1193516102731036
0.023178599624740084
0.031082082802794904
0.5479794821378902
0.019202430714720588
0.508517904549639
0.19687280626988465
0.014916188221745178
0.5281774349669404
0.05387138033347042
0.2184717328113271
0.02554633867021675
0.0565180363009273
0.03139411489234854
0.046103505330938405
0.05422371155470455
0.37278841707157956
0.023649410177638223
0.019380680975254444
0.6359174324562307
0.5446147491623577
0.025929461584246544
0.5242747085048772
0.021051865381500726
0.011593012863638676
0.24854878537605737
0.03675916638209617
0.012226360396816726
0.4214950696870204
0.02923481414367375
0.19324967600155332
0.05112454805051916
0.12665844841121948
0.07998198945764169
0.19279860669865737
0.1867138749951607
0.015960594008849558
0.3680376798048957
0.036191949569114756
0.03069214216412656
0.23470293205464512
0.011086378632864885
0.019485935816683727
0.029790639403922032
0.012880514474278515
0.5669956566998382
0.07761255127185507
0.011308523870286757
0.5452490082175355
0.03185081049198538
0.365407577482619
0.22195742790597817
0.12748311929436948
0.25123641545058695
0.23292794826200725
0.05559006094354093
0.051518936245117296
0.01248549491399068
0.0449163129022828
0.03966850816606504
0.031017256518123
0.37779043969091436
0.4789025888549131
0.2723405484096017
0.6074489905513051
0.05834970036501123
0.5860674250537762
0.6629121144140948
0.07711814055667045
0.10144663929107017
0.786537169551835
0.01638687799364856
0.08727892038114708
0.7597366185241974
0.13190752151853233
0.05715712955349629
0.0695620453910926
0.3034302301131895
0.11614889606004024
0.07670094160988092
0.06849576691038835
0.024458377641088557
0.024667734864360465
0.030220306911777396
0.023995975137780966
0.1439439365366681
0.08808951372899879
0.1378120706233173
0.06995292667490587
0.4684899799576184
0.18248622761399236
0.06524458145332074
0.06276300189200167
0.6178355152863465
0.012862840235378823
0.015423143887420221
0.10393168815592554
0.02291449503939458
0.024400588024428817
0.043656670747250936
0.44481556978997655
0.2524717420794082
0.06718797232750964
0.0825217840437979
0.5216482243278858
0.7366861582632827
0.35474054335839283
0.042343550526367915
0.0604145304205736
0.1265885059090668
0.10164254336192076
0.5187746546202817
0.039286871533906656
0.21158885011528875
0.055990491843390736
0.031294933291676506
0.01287176427677749
0.03647197781728798
0.032466821966481506
0.5087238805689748
0.020062431268729742
0.09322277083246157
0.41551604199187664
0.6849213066042285
0.014860616682959021
0.06142169898806965
0.08690981680826163
0.360488354164862
0.40432190934319023
0.2904063105876965
0.06906640871786368
0.5534604326873113
0.12161684976712137
0.048086881742368096
0.036498823252483915
0.07368543254000563
0.028359538152265235
0.08009687928357802
0.016720349142810967
0.07235067140378451
0.6120998164535344
0.0999310420617131
0.2724058737711298
0.07668371078979164
0.04678172861932861
0.06326649096508605
0.19473526065732402
0.24570282543945376
0.05105723179458832
0.05382189952112286
0.056977000344726754
0.03045219244895497
0.38393690472396674
0.046075817221344136
0.1653628986536538
0.2022883699101766
0.07578039937010163
0.070876942672964
0.03782204983021413
0.1779057291351952
0.15148788445279807
0.03811187780955989
0.0365542701064819
0.04420834084464924
0.1370500744924478
0.35714441851196305
0.07088965338707776
0.06817128458606138
0.05706162705456986
0.043851664203245565
0.05599330086562976
0.3910153260831255
0.22002284274181116
0.1921338010184974
0.02048513946425683
0.4163396209140512
0.03597022457574276
0.04105805140147304
0.05691125880566143
0.04853320147128607
0.6430837930979456
0.045433084748239844
0.029781716079355917
0.06789872232619519
0.03525357772857002
0.08702779217691549
0.6849576499200679
0.07875877849767332
0.05597077559956721
0.0450621422513006
0.04968391851701464
0.11580736835986782
0.02407420961951737
0.5492007224122262
0.10558056493553174
0.05899198675219014
0.028189781863274407
0.38578785463446125
0.37898902215854047
0.3490569063175925
0.08285070350704347
0.041561815447035966
0.026784709282687606
0.32478482046260826
0.11691135822558374
0.04342114238066049
0.23313865547464976
0.0985507177751931
0.032715275127974036
0.034449875572558464
0.05140028456195339
0.025436377047293263
0.02467076943557206
0.02295723622341528
0.020465247352010347
0.02444805762390126
0.05591244909640068
0.06322798123807812
0.028578626064047662
0.6143541351049809
0.03360793433820917
0.049534654193072854
0.03760698466424601
0.09571484563761294
0.04810541047449787
0.014509478655893429
0.5703891483125794
0.5346153576120922
0.38835442047823593
0.049125224195907174
0.05299081648147233
0.23206706558691784
0.050753199698319575
0.017143814140507283
0.06094318754195649
0.058771264297735326
0.04977349963282462
0.05070115779298677
0.07505606701232934
0.08783726104272072
0.09128757645356307
0.0702501801752944
0.07748285654828398
0.02820537963291341
0.030917404368325904
0.058782220016654486
0.09550050150026082
0.5701132010356795
0.10885102837113439
0.016718640843110096
0.08333674050784545
0.07207015322386179
0.6751422901120321
0.06004449881566617
0.6482855003752074
0.7235205263754573
0.47595871536273904
0.03284984594791361
0.023206586957048376
0.024383069389734478
0.47849375364662694
0.026468293508211827
0.07897002201668725
0.0280236483506499
0.1079608295299073
0.017358694509570227
0.3392223758458143
0.0358888971205036
0.0760938353801388
0.09083580994475515
0.07609852314526207
0.06796473195556187
0.07153843684023287
0.07760835477744636
0.0806730451678839
0.2713123159322418
0.034382906482149186
0.12868941685623467
0.1830944241036059
0.6851167060138904
0.05929882333475219
0.6860091671255373
0.5242342157559512
0.1061496439974492
0.04025335671719689
0.03660627781911092
0.05034785690010404
0.5624085403450886
0.06718795136668262
0.06436341146449759
0.11826259720601844
0.471708294029941
0.3383026814918251
0.07516037735603334
0.6064851202343176
0.26626365382668155
0.5446860309885598
0.045677457338575415
0.09235024305251364
0.07715614940126007
0.2932682589062202
0.09405104536774646
0.07288401591651514
0.06858112249346499
0.06963512569204588
0.07043890308850385
0.02296303605461024
0.10582108845736937
0.017224539062670786
0.02902433238739618
0.09285231672371608
0.09830432182680646
0.07202671174134816
0.09423437979819671
0.09223083873699034
0.03684068030012149
0.40530697924525755
0.3514956808581387
0.03485757746963119
0.019271617815103597
0.04043435944803975
0.08870288234325611
0.675397492835454
0.6669050449229164
0.024940825664730354
0.03585003351740616
0.1189454306214002
0.6273684710001391
0.020598376339312253
0.09162854519556674
0.4873015922759623
0.2764917879613909
0.17889266008031435
0.09270357330983345
0.08886068207709598
0.08362127452840079
0.07802959421376984
0.06844360450100513
0.06306334610551657
0.04752505428893261
0.017608615787894025
0.028497492798511465
0.015953965763858702
0.0411525980422531
0.5214273209876675
0.03234618751574547
0.025828609224524027
0.5740321424066825
0.02157164812369683
0.08131345446469726
0.02746913832579615
0.49733225488267985
0.029994568270744135
0.012880330249270013
0.6240508786290138
0.05094400533108563
0.4960460951148507
0.5786404791310461
0.059326316225654804
0.3917616357669546
0.30829278896825457
0.2856625087260843
0.05323338972602874
0.311892309984967
0.023933259930186326
0.7054961416823884
0.3321707203818819
0.040702514259045176
0.5969659795675349
0.019566897956911956
0.3708835289012769
0.05798090745117331
0.01393822250594962
0.07571673141931314
0.08972398110765702
0.10241132612506154
0.10561356125569088
0.07309136874779179
0.057120297079328815
0.015520004784850834
0.03423595788189148
0.038243666192163295
0.023663653577480747
0.049738566007818764
0.03332659060528668
0.27071744125534686
0.05973704949293018
0.016628968284231518
0.01956978838141931
0.7170986110212908
0.02641611430747067
0.35588559710445095
0.6632180444282096
0.01807263756540062
0.03925538933257485
0.17985878895518648
0.01817817249094831
0.04277287289735642
0.0982535785918317
0.013044720516712936
0.0744147663505977
0.05061129905207402
0.041805022791504075
0.01936576391442065
0.03231467244029318
0.21854452014427306
0.12341400797142765
0.2809940215766468
0.034535956432447
0.013529535500160885
0.046735298069109865
0.548331014074109
0.07599090787967706
0.07114630345888016
0.0852165900340197
0.08542265318744459
0.01489120965807942
0.379185972609677
0.4038790609543782
0.045158337883035825
0.10797910231895835
0.032331090497607316
0.6309810492383772
0.6479065478117552
0.5306313111672606
0.060474474694070426
0.05001180440234424
0.025391064823540227
0.22637889237994732
0.03469115391469728
0.6219385202556088
0.7325689442280093
0.03935095397681666
0.11269999091659809
0.3557167505728803
0.09382995226913146
0.13147955833423494
0.41751582770834234
0.031828459322475335
0.05933466214215017
0.012860232112225103
0.4902899667308899
0.0745362219338826
0.09590866131446263
0.0835040734175842
0.11395049311821097
0.06825417482163784
0.012479869087954986
0.3416691799116974
0.4276203760664183
0.01221217655917739
0.015722304333881332
0.05468807952823644
0.0695603539285132
0.8321016563895595
0.07724307315799388
0.03148008580225951
0.08652094910048443
0.10016882787865956
0.03079145447300488
0.02514931093548412
0.05405251442618293
0.35797178982630756
0.04712643422042769
0.47687439338879195
0.0946638842709728
0.02080252382961893
0.062407865415717675
0.03042217412621401
0.026791106083369407
0.282916939807683
0.8931041490070156
0.04183893300099214
0.041116877650137315
0.06087567713621504
0.08982415382948883
0.015622932672314743
0.02002330258019528
0.6443110009227578
0.48176249418936734
0.21875758665313144
0.24924277510750484
0.5945909704186331
0.047673118008681466
0.10317901472929768
0.11365660579040948
0.11069814242969465
0.057255847826197595
0.1009738124143166
0.06691804599397318
0.40339803724185413
0.011233162948570994
0.5818604645354557
0.10167466306090031
0.4561979180067771
0.07305860030582956
0.10504298058110488
0.09994561813032816
0.011429827096287093
0.7637835690687798
0.10112828861425212
0.2893814869676889
0.013665450029926451
0.013660814316913267
0.06496580654032656
0.07920156860811449
0.0806463395074536
0.09993005891331738
0.6183734612874715
0.09018085955131727
0.052286709490596
0.05005431898388085
0.011871633035673596
0.09092123953563966
0.13065156216802157
0.02664148724668516
0.09183335774003865
0.02267703243216871
0.04075152536718869
0.09675855183758934
0.44663702884286566
0.03507366673408851
0.05598065530746138
0.1716291974862322
0.04509235305884989
0.14172357915406245
0.19356844685766444
0.06160581346749057
0.06985328064379202
0.4874178811345005
0.12642814908971994
0.10918519012599444
0.38729719563469356
0.06321619522833817
0.07979584527989864
0.05261083529428373
0.854226492748324
0.03297062742774418
0.10535013497258373
0.08093611946560016
0.232643785108127
0.08592861165594992
0.5831254028320115
0.6447364680895878
0.03542734692445717
0.05203945251708046
0.05613124228799532
0.0579966395450736
0.015136818455683508
0.030838961592613626
0.03889552059161404
0.025275549730709446
0.02910376419797078
0.549814801386933
0.02441123593920681
0.07248954888126419
0.015990472735286212
0.14129239132217575
0.563644983760286
0.5556040334135461
0.4149401013916912
0.022497079122816923
0.02283325579970948
0.634664211268001
0.590915905205086
0.27939612202539726
0.0677019124085938
0.08319521731106404
0.08427485084188178
0.07042734057392026
0.10739438044651106
0.040390275716610954
0.40132640650209445
0.4795987327768003
0.030770597623064156
0.08309696204912288
0.3209958871853697
0.026991202413612747
0.6226190129702619
0.028311691075232043
0.033549199973973924
0.025763677605995263
0.02815762923706709
0.03942114692535693
0.03151528682177153
0.0271172749030508
0.02319137811197546
0.655967726867469
0.0369305058674556
0.07458437554836868
0.07911596028912225
0.023222322035940008
0.045928953005112905
0.05638073894433418
0.05527174398390925
0.031653818468026985
0.6599801041012106
0.5244621120803258
0.20210594608535287
0.4826748331964268
0.46987485703814463
0.6050369161011696
0.20645880005061087
0.17258036010666308
0.20591196645122686
0.3323861495123536
0.363204855154823
0.31047126758875515
0.07178119004201843
0.10095926580853305
0.5084763275268517
0.0347923465495621
0.11939073245968036
0.08010347441186422
0.24212910461944542
0.641141852721908
0.04457430886159203
0.026797642514052786
0.15034929817562903
0.15210886182796318
0.052272788768642164
0.43479345239220873
0.1419271181768326
0.030266605669733954
0.029568555136428365
0.04195859375278551
0.02475182985425057
0.017892623373501823
0.032256417043963204
0.16951473180034304
0.015249724238090205
0.03342283438696658
0.04215800581677439
0.4862010077034311
0.10590225087864268
0.02454485251090581
0.1577826060307762
0.0733502135273323
0.09276021518917045
0.043387408364594406
0.7240923985911768
0.027498114588244475
0.019260465692166332
0.037430506004256035
0.0515041758418565
0.17541239376017476
0.19773685841111494
0.06007929676168534
0.0643631799197591
0.05783806013713541
0.07868017164412186
0.022391212527514283
0.08416406557307421
0.1500217550539529
0.6530487252936388
0.014465712201246267
0.12435081863936127
0.03845847409446353
0.2887934451000895
0.08327832691588485
0.05516900792219642
0.08104525550312484
0.09923244857586665
0.08262096350456233
0.03221319272785241
0.05208259788932505
0.04884560158692809
0.02803920908203542
0.013786836279544204
0.01168198572305533
0.012854238327810099
0.1454307590968178
0.30606737263583883
0.3432811092536941
0.03664583246731808
0.016310373804820838
0.024222880538384596
0.019070995297510482
0.023723288435956905
0.059365941944247526
0.036374358758115476
0.08381133024941993
0.019557215341769275
0.15527034809959261
0.06994218265032086
0.26491746656846704
0.41625509038572267
0.3607914331614444
0.23982509178433725
0.19610015932206806
0.2288876319335406
0.16567973421643292
0.040669929927527604
0.0926579511169173
0.06274271579241765
0.10484988848115406
0.027193966249073845
0.3942765922702196
0.7132509568573394
0.03619776192409647
0.8540318799820698
0.019903422680565497
0.07947786983832442
0.04829205700529342
0.20252168325789388
0.04467041924262357
0.06471105988071742
0.048547901190631314
0.016454920589806427
0.025336811042312765
0.013770702248621662
0.013792492367075035
0.029377441180388784
0.012892987635030117
0.01698116966658693
0.031774351402048255
0.6759546819243356
0.1581497597527838
0.04549788769069276
0.04532343945309926
0.06846714601669009
0.046460987962712516
0.056660233217269845
0.0641941383853841
0.06405530208990562
0.09397189509406234
0.041389467170854496
0.03268660610093903
0.043914930490798344
0.23671292462776025
0.06560059103320581
0.018536254339635825
0.015907329652075412
0.031053719824327496
0.10338301305424147
0.07900411559751026
0.07650898923834018
0.6388339109538962
0.27726664537660856
0.013268779497499017
0.2481162863644668
0.015422142677855329
0.012503493665797777
0.03871995404716014
0.02691425377916361
0.01357883806597078
0.01705291764517862
0.019337712635329286
0.06858162713040372
0.1331541233099839
0.14911828502719868
0.10873901541316328
0.020984026204350914
0.05554547367401341
0.08087792554383755
0.039795035562855054
0.06749566364653488
0.08308869223837519
0.07768653642243345
0.48315475862525076
0.026464313854072552
0.23923237513791107
0.6250178943795054
0.19823025629896837
0.013526563880371007
0.0335716585403207
0.026407617504490274
0.07587359806097209
0.11130021399642294
0.4102918972974235
0.2034798418048246
0.05093450569069511
0.06845539826571098
0.08022877622699466
0.03679094027794375
0.04883773859591114
0.0623366716650678
0.04338286243424771
0.02275076985253926
0.0433518325485211
0.06694567297658781
0.025821649618371325
0.017719434219813212
0.021901719261561398
0.024742506951895723
0.6345196661221413
0.050945025787459866
0.15269667876398052
0.640582675118436
0.06350365337816051
0.06816949387990179
0.06265108047484937
0.09675338138996212
0.06522222812928444
0.055257715702258
0.05055798266627095
0.04630547623015762
0.6421493834583677
0.014611417143403934
0.6889518235065994
0.5873988749066905
0.13769938162451517
0.061981078781915444
0.47681169758622144
0.03519147194870196
0.07026085963251268
0.08354177312482208
0.03342614197793164
0.046940008596663786
0.026352083663259
0.03673105608320833
0.048912359481677686
0.060457534647245466
0.04674659711501887
0.04495933351560575
0.03973973043246083
0.031075226025743766
0.05031445333380742
0.05175138056100714
0.2423985957838458
0.015920088245983302
0.01255315951207629
0.06830596505522607
0.07455038063518839
0.08475539204382083
0.09027669846735199
0.045228964998083945
0.07850201276516242
0.08071803657590194
0.06378101032213729
0.031737626990584786
0.04425817477589454
0.011452190951233288
0.03061713516535544
0.12146093018729527
0.04366830534150698
0.5187152133454378
0.4259916397551927
0.04776026605439112
0.7003814278985466
0.42547171604272566
0.032954045059422746
0.015881159215279324
0.01733240828056378
0.019356416752662083
0.04520617368691152
0.060518625103836536
0.06447496773131256
0.1348186726405923
0.02781791772477248
0.5406026730506632
0.03565851916567085
0.06040362961178008
0.04112393182882326
0.03423612461937962
0.06323434349506207
0.060675686086916744
0.0751703041018962
0.09250158307914265
0.07728564651378267
0.02984474631187479
0.030382938665763335
0.044886074437991676
0.06066249859673959
0.6053545047427265
0.2948986712841358
0.44501525425208466
0.42173706690296897
0.497608881952203
0.04648417520825337
0.013422378213259775
0.024489097197079437
0.01984267945978744
0.031405930334245095
0.05581940548746065
0.05458434979988107
0.05273087184858192
0.061452418247832444
0.07274828431675062
0.07766047543083594
0.06283489069641561
0.05877468966768373
0.09249576409701477
0.0768180525540947
0.06221580932509246
0.05836624985487169
0.09097656810915625
0.07887205145035193
0.08068019514290227
0.10084712941851255
0.09375356385253499
0.04435858709343441
0.07733899842047234
0.5607304738520309
0.11395054873796387
0.36682273822668693
0.533347657008917
0.034528642948411986
0.4534081338722038
0.09605822772610544
0.09379905224705351
0.7534642719148167
0.026121812722715895
0.05417112562787485
0.048484638274236776
0.0366445814161332
0.04749885615052085
0.04582131028985403
0.035919181451320954
0.0873084443459119
0.08281491486470434
0.10933555558736208
0.1057982606732717
0.07553766489350754
0.08417820160114628
0.09572222216512012
0.09621416009933209
0.04935401817785112
0.029552263448746296
0.05524204119725779
0.024501077343412687
0.013311483324771348
0.018247013973292352
0.015099498718481222
0.02284638055694668
0.014859119680506603
0.013740679420827434
0.014601864563769407
0.03350935285826931
0.012296081485899753
0.015215028631763404
0.028380996333802522
0.025504169101848988
0.06334373294715823
0.050063634211501805
0.039882081219828065
0.03528046580475335
0.031642087408537974
0.03346186790473547
0.08215131772834663
0.11079665663602678
0.05532614312651122
0.03418608805816867
0.02608581846396892
0.02528249154713425
0.03610942717524536
0.0318964326538387
0.023778092061087518
0.047988105041829085
0.029407083458852484
0.021473585870336005
0.030077928510171183
0.05349780415534176
0.07644731510801205
0.10761289161881915
0.18196067973151175
0.5493199668839605
0.640046347008754
0.02753111337416047
0.014937468255459784
0.024873107646862687
0.7072276250223529
0.6303446095076116
0.180462094442794
0.06180061323362578
0.017390292403958615
0.07804502695066264
0.04316071109346997
0.5952314721069906
0.47497387254177276
0.35290740642193413
0.4515145691717368
0.111140364973145
0.07970605756493163
0.023069678000649626
0.04395391715526676
0.04775386643710159
0.08193625352092582
0.09416328743200049
0.04884436860600799
0.039825433028183505
0.04202238643004374
0.03814113386545144
0.0356065871552199
0.032672912095397376
0.028564117045785035
0.05171738568174557
0.09295248160933041
0.025221331937426632
0.04805273060871026
0.0385931345680949
0.03986692375461411
0.04289840273256723
0.036272880602894624
0.025021439111904388
0.09847110502208525
0.17017159653898165
0.12185677056143052
0.5008172663951391
0.5155411044188613
0.6176405938794024
0.05530420575852324
0.05308448627729175
0.12256963970977938
0.19142995584358138
0.042649790236176544
0.5477868955358518
0.045658165183736575
0.05983411429490428
0.03741317974902415
0.6295792169789852
0.4526361064774352
0.44319170345559056
0.5153549197559328
0.7025875525649139
0.685825532160187
0.5880887522240209
0.028849444858790856
0.02436300929508638
0.03835096743080991
0.062476956158686044
0.722345044684372
0.0705645016589652
0.02263433075916532
0.0389174606383347
0.049829474526881364
0.06803513398277396
0.07319045085413639
0.05330654595895867
0.047907379456942
0.03377035290631384
0.028591959059836452
0.029920038378441583
0.02185340731357449
0.015453297639505625
0.024256117724558823
0.06113863570041175
0.04598977264250172
0.028465172012263656
0.6645049270714509
0.49791492373125035
0.0411042277558627
0.4917280093045893
0.07132160705673504
0.051817568483394395
0.06640256926484693
0.048263077152962616
0.027530397063260402
0.0208533253722352
0.08647001816357248
0.06091188720658166
0.8069950365639706
0.030630831661807877
0.5428693030656973
0.646301244588331
0.7878755772832546
0.7023352311341376
0.5743106238707992
0.5026344906060269
0.03829494897840485
0.024987085505418304
0.04219912421002855
0.04154673215449933
0.052232666050200646
0.04771146608741758
0.02041268975904245
0.7541686994475942
0.015423222978065662
0.04071955492462963
0.050376852781840405
0.04685894392669392
0.055778844320286965
0.03425051894488581
0.03298191473927698
0.035422032492485205
0.024158821239780845
0.01711978110031814
0.015059191242762261
0.01380137458633258
0.011945603309605604
0.012186788990986344
0.012849723944689013
0.03031137684282864
0.051800662544074595
0.16844515934622006
0.3578135143699181
0.4635051729542309
0.6170381436069234
0.03892390348241226
0.06805092193334528
0.23056036057950408
0.48990325307956173
0.8013112467898303
0.8809427269646855
0.7455723980331792
0.6827781407532868
0.6967405242874725
0.6130465415838898
0.6843599339942453
0.6573537603490427
0.11099085670298207
0.07804649094654668
0.027481953132188514
0.017693544759325
0.01806264239811282
0.018884640657370718
0.029507224735990874
0.05511976424257719
0.049794568224815414
0.04606051406591543
0.04660818603035479
0.022276086099891873
0.03576234273638983
0.047088384920675096
0.037328855343394404
0.03220085857410008
0.031085313717316664
0.03355927812422142
0.039642022362289316
0.02762486929763569
0.019564546132980403
0.018080564957691808
0.016616182962945557
0.013136096806090921
0.01296453333721031
0.01502867600760642
0.01835836077295781
0.019720866693755668
0.015442644453184452
0.013270445169466395
0.024752595230551937
0.03745143047425648
0.062173335846454535
0.17452028254362398
0.37385151989782134
0.05784771085363296
0.5319769851110246
0.6115597041145949
0.6233052250533528
0.47693534332996956
0.011914100837489453
0.0872705770983639
0.6776056678824937
0.5842633065693702
0.24064062184073395
0.18816626725476196
0.7266851373259658
0.78261745821931
0.6648550713562095
0.05121773531125286
0.9979894529017087
0.7780238946432216
0.5588099714560264
0.02083473588741958
0.1303293231450818
0.07560209493730964
0.03012936733083773
0.03116284346434628
0.027448404594853325
0.030227049142100754
0.04004878352360726
0.05439319201375074
0.03128962173074982
0.20008672080658055
0.021184728266434767
0.023159217322915402
0.04150309104212798
0.041932512313502535
0.04747624573994086
0.04747714720469582
0.05322115574674047
0.04411479932625095
0.02335869239147198
0.02158440937516115
0.025213433126258948
0.040464200636737925
0.019356013193567223
0.017681808191584405
0.016299060477489965
0.016421158711069608
0.02228001037432042
0.030345357401441574
0.028255726577883583
0.026299218935867473
0.03052525499959327
0.02954304000225505
0.02631224875281488
0.018093976496211743
0.024547255844783202
0.07958329959031255
0.20858125124958593
0.32908861307519094
0.4791192321020649
0.07697833676357513
0.01883972327876092
0.013328202586434404
0.6456473401820885
0.013085977159998655
0.015636438712153974
0.10391707627807605
0.38121631357745117
0.3911822810213728
0.4051383321024259
0.9686548304308231
0.7798200008357826
0.12800974000261278
0.580077199537402
0.053763326865754586
0.06217058067645692
0.05469422281691153
0.04844151209539871
0.05763221679753065
0.08914207483163121
0.15556018757689463
0.1252508054651275
0.052652385172991215
0.040449654020797296
0.04976198174086477
0.05051238302577131
0.04594608828143569
0.114722572852204
0.01787778325315528
0.019364067963395196
0.037123831682904625
0.07873068688853527
0.07206656510490911
0.06602193612678674
0.056249053717353115
0.038707751813315726
0.02460661547374306
0.0473525829627776
0.03828885909437553
0.03366179856679039
0.06875389078156116
0.02656574901346791
0.02266021898651832
0.019751808808061
0.02804343682134946
0.02588237274458175
0.03282551159505207
0.024634291752824906
0.021231868183794918
0.022078175060179245
0.021175714007729746
0.01931560995491552
0.05718345010923979
0.14700359477908082
0.29030377099425514
0.5258248969490907
0.6041219106459079
0.5936396649975719
0.05158330478816934
0.03888057319889297
0.019531196841190333
0.14441880033819857
0.15687715827213067
0.04668696333723869
0.018252615831148754
0.05777675582361828
0.10826725067544944
0.01740024657694961
0.019194115054069948
0.03507533197451908
0.034116261073457374
0.7040705680452535
0.033349969153989065
0.051647467037380414
0.04896421299078732
0.05292833281726036
0.02274349360060096
0.03006179877189074
0.035513971032179334
0.04974475741361045
0.04231135968200031
0.03826968743216331
0.04242661396161531
0.023177731095879183
0.040668030038723865
0.06067285602777448
0.06890597194917877
0.07279380189948573
0.05796293801037494
0.03355862609505471
0.021945094305336477
0.03612829166101337
0.04213480011085024
0.049743634111128164
0.15568334428444572
0.20504628711399345
0.08091991226749888
0.041612197391794406
0.04434104527741505
0.04079542999937843
0.024211346078062745
0.03012613587011823
0.025610775887448922
0.04359445341950442
0.03718422826622735
0.047788513304364726
0.06121708701940674
0.4802160074693312
0.6586656022155314
0.6720431633778244
0.6688507286509812
0.03666158861534171
0.035924777682146046
0.02913530242139601
0.611306708873686
0.03352346424671308
0.08661128385863141
0.13946746070827964
0.1919426021693989
0.06008168377981014
0.024250809691916054
0.07411916591109838
0.6471092074657199
0.06622538544234671
0.06577940975358823
0.05189280211650712
0.10105157832839418
0.1432153486730648
0.16160473297640693
0.08898366649604174
0.029612875493457293
0.01721249267691932
0.015598561909259118
0.023656673774382915
0.038066214832164526
0.04374517139015678
0.07025726595056853
0.02432461850266756
0.020470752478519278
0.025673705581343985
0.05001240178800778
0.05494425833071503
0.03976008900867455
0.06363839714394806
0.08038971197696676
0.03386550790504906
0.027224162910049882
0.03930674951381862
0.06781267595843586
0.13105392785186717
0.27150490935354316
0.36118241220565966
0.2764161811120426
0.1347168368808264
0.06298751382634987
0.04647447842846405
0.04909478522745797
0.05360042245275781
0.04691444091497605
0.03997176284177416
0.046945854576807985
0.05546445777491593
0.05485633640658575
0.08271296271721823
0.24094351674790304
0.5141232845791253
0.6268343002516849
0.7466526449246697
0.06746972462502611
0.05905575289390085
0.7519802661551221
0.056984589921415384
0.08223808232783605
0.04595910941419617
0.03438577962776594
0.1314110084813914
0.07990221016572154
0.0663004609389068
0.04959184450468695
0.022877850263202718
0.02483154215655354
0.02617257691248055
0.054899909982902145
0.06233751771641941
0.06941730809916535
0.0570703493623387
0.12130364849572221
0.1341148628904089
0.09741890423146482
0.04926113288584877
0.03950615600363435
0.03608557715963235
0.06735063075273388
0.051857592801301776
0.04650693215323185
0.025035674999307412
0.040424537085071065
0.05850050513966069
0.03552208731009628
0.050109935690938814
0.047986928939562204
0.031394418189602556
0.10204966787935123
0.06123316298278568
0.06372919802557792
0.05463429233818429
0.03952828884713606
0.03699197181563424
0.09366301360986316
0.26661329584850096
0.42359960939392194
0.4079316371610031
0.3613596517070125
0.21102841707870382
0.10649240125889665
0.07616754531100971
0.03448380771840911
0.03832334630941171
0.06710775119788959
0.06759729936067589
0.044930587531169505
0.0421306857378702
0.05072281374229611
0.05313911016548214
0.21830156012571503
0.4591423461432669
0.5688284408322908
0.8247260773409604
0.5765274494221692
0.052551373531027665
0.07159235384950935
0.05510182055936611
0.01951233440502191
0.07336713183228225
0.10909967601771027
0.09262770625099637
0.0891675510526956
0.05344875192834175
0.07546084969443569
0.08508178756736488
0.08283589035921729
0.08899893954003445
0.05812898916482249
0.031084619290265934
0.38671027353640014
0.06311545432433778
0.05739812904660516
0.07557511882038816
0.0689929183729335
0.11995166466571595
0.05144255704141744
0.053533681311803284
0.18929473758284615
0.19028636241633132
0.02610356502942234
0.01948940686003045
0.03954429427851301
0.027594990167856027
0.05086456399333244
0.06386340149663305
0.03029339521319428
0.02087037425412054
0.030604201377259332
0.05475881745885255
0.07521969757379027
0.056128813523212306
0.03797334378923189
0.02374873825483958
0.022544781451540374
0.2975826896924461
0.3867758501640773
0.40844178693886
0.3946056782869245
0.1539290575839525
0.05494648228193163
0.050110232629422845
0.032275931254893926
0.04655676587559156
0.08957457269349589
0.06665491493931129
0.07921159972089717
0.06288748511359481
0.0491666251553895
0.03332254612514586
0.03556034113154318
0.26093563287400573
0.6335615153356289
0.03390473717136196
0.16343852827212216
0.13401432621432466
0.14181736932528327
0.06871193168782275
0.048412569214041065
0.0505451221306254
0.08262607008667759
0.06287443884476736
0.05916663501065613
0.075301366966318
0.08489473400588451
0.6187856669138396
0.6467694978243951
0.7533120012570436
0.05891352629790717
0.20412686499762855
0.13885520273036467
0.07623081348760531
0.018433591673091047
0.02311114034976737
0.18579631395073046
0.029840664977867196
0.08268200804270588
0.09700143644890029
0.021960817911818267
0.017478664388364974
0.023702408588193783
0.053085218195747436
0.04977908195948531
0.03318534749991769
0.030830254965624138
0.03039987937450319
0.04968494358854705
0.024857370743428243
0.035835985627476745
0.09220947370007589
0.3855533310149978
0.35773544252977285
0.3488879484206642
0.40404396281241955
0.29145168859706044
0.11642706211998409
0.05307524931710346
0.048780193618870614
0.04055413303346631
0.06636228573365899
0.07228744844421715
0.055573055230480665
0.013727225095992016
0.034089832018126466
0.3713532897957788
0.1020308290719197
0.05072439740458958
0.04071994232167276
0.046730850764147014
0.040995161554108685
0.03419024857573728
0.028556001682177194
0.05992132311121836
0.06440924801295166
0.040652055080127064
0.030098325356625023
0.018318873953535188
0.04534333106126205
0.031989401027179724
0.53944686243966
0.05026900584011897
0.6910168260748011
0.5804494380872212
0.07092354461867477
0.1014625173726965
0.3742773649572462
0.14463488797458543
0.02621591779112562
0.01761557134020341
0.021641179254165508
0.0180240082043926
0.04055635953956908
0.1877904921825455
0.3616321956193375
0.5393048626493181
0.05521529013902297
0.02428666332184695
0.01589005432707322
0.020586868523864855
0.04203378533708296
0.04486028854567808
0.04908443041908836
0.05022024699012833
0.043122413944874004
0.041416280473595656
0.030307393464157284
0.14229612806077677
0.28147841990771993
0.36724837130745414
0.3523572209882399
0.3238988106413962
0.3729941171763822
0.21945041214418134
0.04260896599903562
0.02372670203359578
0.02754573746175192
0.025065182051345218
0.03084285948430095
0.059167069913428336
0.035235843957634905
0.5758364162115682
0.03751403653367657
0.7424990491774993
0.4743153848511692
0.039088409784595025
0.041558408603690616
0.04032628409822936
0.03065660497168121
0.03110718313664999
0.028152650054418648
0.033585239293057206
0.06290941175804349
0.057534984276959376
0.049586231281723896
0.023152371162142103
0.023007945170730418
0.03793730377953047
0.4423526966015179
0.06563847245730349
0.299990097428943
0.6911378531427489
0.6680253325254707
0.07138918440886222
0.021818839164664008
0.016553193729895284
0.014606466434897464
0.02049550346896492
0.07918400230693257
0.38422787278288545
0.42030725417599446
0.49307242026407283
0.06036663318255204
0.11448565333546296
0.0234720335843825
0.028783863551680944
0.032421008432840674
0.021241299884094986
0.027932022844260513
0.043939608502299686
0.046581199399821124
0.026563849810530282
0.024565150158800817
0.03193574739283355
0.17746975608279808
0.3009777737758569
0.3605765846531791
0.3166965486875725
0.37835613674861873
0.24165911396390466
0.04063639193498598
0.008895701033177886
0.01039249659816116
0.009473216856238692
0.042129166023800166
0.052322894229924574
0.036197147045484185
0.06454190059033546
0.06586182670332151
0.06329226957718159
0.04880103088389927
0.0249763958069989
0.024398081741744872
0.054942354078404664
0.051322523744007295
0.038795166558438496
0.046589915740376096
0.0450095004802865
0.03606264450339874
0.04824342730664502
0.5444076427469239
0.0708443821474398
0.03749420726242817
0.11358642609586186
0.015818217801082956
0.606709574102661
0.43938861810169827
0.2300594218333686
0.04161891950139708
0.017819603874212334
0.016610332557388672
0.01734149896255988
0.06506503311721885
0.24026096543023648
0.13227199857939692
0.01611429661181315
0.04604389926648261
0.05584222103224201
0.021683291331403735
0.17054789915870092
0.03600374847918992
0.014213986096655303
0.015249603688819901
0.013538990686128778
0.013270670436673078
0.01927643281274381
0.03476111216542355
0.033760235459342695
0.023867467624587153
0.20859996289692037
0.34571535672408915
0.3532940215378592
0.3289666593996386
0.3213657234184104
0.3790446559608388
0.021282522924679515
0.009286933623443771
0.011130229727121457
0.018724299866803917
0.027472696854702404
0.044118957367305936
0.03379238806204179
0.03126520126484997
0.04483543418232771
0.26301225775836073
0.0850746161503169
0.03037827084838181
0.13900663250038273
0.058188570498715064
0.030042479180103072
0.04040392943924572
0.04807527788299133
0.0452935000004428
0.04472964692730921
0.03657576296827915
0.040629798306922066
0.03226703554503619
0.046627713073501206
0.03858354949535583
0.03795388463200571
0.04250489336099594
0.5908453562539805
0.5457568438899603
0.09158424569978096
0.03086786835121781
0.018651156404545104
0.018748005078043122
0.041341061781412676
0.26747733756402353
0.18183982787318978
0.018552134484631163
0.040315758747683665
0.03628462684851167
0.15284592694218527
0.02158133300736321
0.018450018075132947
0.020895151363975923
0.051750209766611266
0.3320745309860629
0.3324948098544903
0.3383061575994509
0.2706414214451895
0.06356540327080629
0.009149088273698517
0.007939026105769605
0.0075213353502206785
0.007982549838666475
0.00941176034333105
0.020085947490826418
0.017941028682194087
0.07412959617357036
0.05408002572696816
0.0339136282682184
0.03018572771910842
0.05617707803452351
0.0561459798335927
0.04382519437545783
0.03546352516629887
0.02075867198244272
0.04757363456153799
0.08031411566273301
0.5598797592419525
0.04542515271956623
0.04581398251561751
0.3414704119164426
0.531261219456525
0.609844763922072
0.524682974090643
0.23023071932096134
0.06083597094565776
0.01808607412520249
0.018122128806926825
0.01828463039627311
0.04176641896545652
0.14364013310011953
0.025225201949961217
0.021463053992435574
0.03022350039770067
0.04777964853713634
0.012067365625566252
0.04950450211625868
0.13461963725769371
0.022472684420569645
0.04574481673761392
0.042348060991303456
0.03288076439223444
0.10633009015635903
0.26211305114582306
0.3071423398404692
0.31116034920061725
0.09051116030587356
0.007257818357973828
0.007660844040530043
0.007927776010349535
0.021408893861356026
0.024278020761231908
0.02047058628125541
0.022660907136212105
0.018481199357113048
0.023152508435815542
0.4345473704354878
0.08056387302213389
0.028755996241101443
0.012900370842704829
0.030350816381195994
0.03445682972974452
0.06327463179355243
0.04660448962652006
0.022009430562857958
0.06969753384455826
0.6023630982561805
0.3077402653101193
0.07849280642289082
0.03554412162968164
0.11074376884679324
0.023705052023058323
0.0453141313450124
0.05248657730184827
0.04283397854255161
0.11368636402147905
0.10172007454089264
0.24198696333471284
0.28281851972241867
0.0512643142277178
0.01792008772346033
0.1307795262196602
0.27046551300794297
0.3141583323469939
0.24554564319106983
0.03756246380366618
0.007469132309747044
0.007122381881174439
0.013069366452866422
0.02544429980683932
0.02532585251654009
0.03789765895345406
0.07820457530070674
0.6607621708727085
0.6955522531456335
0.04469417303212749
0.019205566551925766
0.041480520109507375
0.040450871601073454
0.0633623790514589
0.04863643430365969
0.03206324725168998
0.03553898654892
0.02751287504743106
0.020418193562038188
0.06115286133110994
0.052090787461327524
0.03587413255394908
0.09867466513618983
0.02792931291299791
0.018655344335859525
0.01887128538573746
0.029683584210375036
0.037696100775585294
0.061840347973814366
0.49928164124446794
0.04772268530698898
0.03749432915602317
0.07227008346631397
0.04916337155954449
0.03980987616357799
0.02678693559915857
0.18924886935121918
0.15065565460026714
0.31746366860344105
0.5325206779061205
0.20225015160654713
0.24063796009220684
0.2853457298910574
0.17736860338208754
0.06094078222811524
0.008886884838449741
0.007041849452249261
0.009416897032087722
0.02242550016577961
0.024726486222484044
0.021338565200431838
0.022900950970532515
0.01767803766145146
0.017417571313285626
0.014970845947062083
0.016758417050455412
0.6544758199482132
0.017939222874282696
0.025006411770597405
0.014461280709732462
0.040075349126002545
0.052777647229052316
0.035496570227513534
0.04030746594219334
0.059944067877753394
0.031685060624033874
0.03769133258208565
0.03918736744254191
0.028975502913274092
0.03691824569781662
0.0369008296081678
0.03434836859200791
0.025989864588192798
0.04110221491587697
0.029052530626910777
0.036142872577684004
0.06123382020664829
0.020288165758887918
0.057800344009294506
0.0490749922113262
0.06328040415512753
0.05505405361140446
0.07288848109946051
0.058993110629367
0.4041235658443218
0.2905045047643366
0.29429703532020696
0.43196044989133103
0.5341327524060475
0.5315853531631806
0.36103835720070415
0.22046289322582333
0.2430024178845352
0.14698615013506167
0.03592165709173048
0.009148202360284206
0.0070019098766293765
0.013034301599029229
0.02360331546439659
0.012318396512403887
0.010337612710499197
0.011402518367596664
0.013515760464174617
0.019441270235244352
0.013498294077663054
0.05304082508979896
0.04092909945403527
0.0346412625588123
0.02916936678586682
0.02555472259011932
0.03458024743244575
0.028670293903469847
0.04001790010927635
0.04180263420748251
0.04589915511060418
0.04949698657935505
0.047126558187005584
0.045391005368579755
0.04320508262550715
0.038145452064025025
0.02197029737011846
0.01622803874118174
0.01728927568133983
0.01805672810181016
0.02864840520342613
0.6044430575275276
0.019403924837727207
0.05668953356498817
0.06238404038795015
0.14974681406926932
0.053218876783616066
0.021830008448445414
0.04933730040518096
0.03484149092354843
0.05896157003153
0.3038758069418167
0.29349272798338666
0.2594768381174091
0.43660600779035497
0.3415267201993455
0.3533904859093985
0.4130775918813563
0.25611131949595345
0.23095104175557274
0.23385333687998142
0.17625801534828742
0.09931992196454273
0.11381351635362168
0.010055465092116205
0.013268665657493867
0.02713462846144385
0.019915607598863357
0.013023834935741857
0.01179890665758767
0.009954705785601784
0.009799331991025905
0.022848578834426623
0.23115340045994348
0.035233713780295946
0.024696227637334894
0.033747784460831355
0.028793506327487763
0.0191720468880946
0.03111535031738304
0.03427533700211655
0.04606867401800553
0.06499637616705937
0.04280370173866168
0.027406095487964015
0.027490749345417786
0.025699548171112703
0.041524696575867506
0.029599941666573776
0.026241271130876015
0.02965433575835527
0.030588634351413912
0.029993574947692097
0.03379870137915767
0.04308660374684147
0.01648860583304885
0.016994427127895322
0.044928097852317106
0.027128576377410257
0.018272710805478324
0.44915658515178397
0.7167882308047401
0.06324670638237691
0.27570726847908306
0.1752323930908671
0.18339182434462223
0.23437329478876942
0.2769085237251273
0.336300046864862
0.2419715801785684
0.21174507669584175
0.17173003242030527
0.2022276025980667
0.24787810158419107
0.28612318184141483
0.32439744355584166
0.1148414103315319
0.15365416221323505
0.02170122336086179
0.022067913018884073
0.010349979688849422
0.013209868323827312
0.012879543863718385
0.009638999881156603
0.010449113889335556
0.01785268740202962
0.030955034730466402
0.03229179308986763
0.05991257223161131
0.03666533287484502
0.026267019353228466
0.03793994155744172
0.03215773230201279
0.016241893585655028
0.013465097484693026
0.021781003448583493
0.03949259132974614
0.04318178317902839
0.038857278425331085
0.04476990465171399
0.06078101438192136
0.03765526303012185
0.027192493917027258
0.041774155465182865
0.052165944984088504
0.02746531398969501
0.05972795015007503
0.012076177225308134
0.05450999691684959
0.1419222668943149
0.052387628075174254
0.035254476853273396
0.02116301056267481
0.5889838380624165
0.17392885915597098
0.1759667219386673
0.2828684526063912
0.19722372381791214
0.19051628980569532
0.19103540183317383
0.17722517137373392
0.1582828913377823
0.15398493158979126
0.1656762506114428
0.23579474653440496
0.3933409499975187
0.4391070171063683
0.45333973571832964
0.05770711567206919
0.010121749235921447
0.01088553253620661
0.0176202306519576
0.014568737943186628
0.01096878633842468
0.01312719267152175
0.04951169201150801
0.036600787701946406
0.05153627209860298
0.038659892892339766
0.029097966825860667
0.032797656214387294
0.022945042258138166
0.017687707094378252
0.018134592870152892
0.04536510056398783
0.027072231032776204
0.02145543612468637
0.026528727787387046
0.021635030889832214
0.018429733845783055
0.019565811388070543
0.022333684376320277
0.04802305992113263
0.05296785114984071
0.025742850628033897
0.0464345258051462
0.05746601533476683
0.7188853312110639
0.01990841653313019
0.10699297698505357
0.054865808938847495
0.03186635784366817
0.18624731238850947
0.017599458297219144
0.44991421594093844
0.19877463318521751
0.16186750350294335
0.1605209378486101
0.18655591955607131
0.19737478545126436
0.19155266257254128
0.18600982096446345
0.19159625578507514
0.18022738100859156
0.16084149654642535
0.17329146950986146
0.3570309332299396
0.5642566866387531
0.42817032321082193
0.20513337998453102
0.051529662300384714
0.011130922032525846
0.008670891066000849
0.012389603512878655
0.0215762808342833
0.026388642659865947
0.010280955586803893
0.08072082469563995
0.044850453689502884
0.058466963567131325
0.6263220949175474
0.12337534608710903
0.04640660543329485
0.02056398666502523
0.02612735254610127
0.017270713415830304
0.015393446228210064
0.018270208766948928
0.022887571214668008
0.024192165152280093
0.031518406567377345
0.03239434201425228
0.021182775241932617
0.020619175755870457
0.058922785012026704
0.06792063446872677
0.05196868991413431
0.07106134777021397
0.044052937736826524
0.040878865251504706
0.020477728997237373
0.03568034297452833
0.07705550134173116
0.07605489296017025
0.04731562185163982
0.044114123973398034
0.023754761944759253
0.05666004290630271
0.16297118570579733
0.15433739646848169
0.14537007907072616
0.15274609660446684
0.15118939358746775
0.1798903579036727
0.19289548005458054
0.20647400419253858
0.1904512846297112
0.17150616665781918
0.20537577315395622
0.3876048834827029
0.5689351516171806
0.5240895517270748
0.21073566707587263
0.010159703998552972
0.028729553365643572
0.02670650515224818
0.02675989016066238
0.02746256590618222
0.029582692356648625
0.03579223306222898
0.05336924246942375
0.03621325212904047
0.03510270874268384
0.1372908575437675
0.03822988100189449
0.04616219803329845
0.04222846647365604
0.031822574202487436
0.032297819200502675
0.020448142337292207
0.02944136234429071
0.017202254702330326
0.029495453621717967
0.03721035274000876
0.057285713515782426
0.018087080443249654
0.010935473104643212
0.013705021567963464
0.02468425102011073
0.02534269655573807
0.03136920133938481
0.044755834355665755
0.035927140459706526
0.023159808972145503
0.04543353386751383
0.0556567982844906
0.6339257467237784
0.04043861952027061
0.060019238032192126
0.18517053525928653
0.02016142019030577
0.02640099095531869
0.10276927144680499
0.7032698337532564
0.03490135230656516
0.36062619222215003
0.022344913170335753
0.2547818162896246
0.14948799486697645
0.13898722895180743
0.15227724404567855
0.1719791087563786
0.19818648210398782
0.20563898483156953
0.19112338531744477
0.18536063540586672
0.1638862910538964
0.17730811374513336
0.5380099517361887
0.03015219453245414
0.015045016053643561
0.024841186671056028
0.026649586237688292
0.02561909568259853
0.0269488359108075
0.556792966519868
0.05335301356624115
0.035765708343767695
0.04741535690203602
0.03102043818114877
0.06616229018850096
0.02770112878243092
0.020312748982907976
0.018158181559291983
0.019956590614991356
0.025054707452330426
0.018708219217226898
0.018334009669033282
0.02316095303963986
0.03166162246757968
0.02868660169209053
0.02364019696658914
0.02730399526536278
0.0668454628450824
0.2672656796555278
0.6306551225669123
0.025226779711072907
0.052966827852634096
0.33206826316522287
0.25413263783177975
0.16070340972332584
0.020435747065312215
0.06430904924243258
0.022469941998473072
0.029635801020915693
0.2642985721111973
0.18554220209599823
0.15148883268895122
0.13712177206884388
0.13169193282877
0.1461491423853954
0.15465389380900652
0.19018955812867486
0.2118805163549118
0.1992043595517983
0.18528968924076797
0.18519403035496915
0.18250897041244057
0.18748669997844214
0.38759878658528285
0.3088356429588559
0.050233611739700965
0.03806539309893696
0.028725875396125356
0.04179036544798757
0.035910751885683136
0.014715237345320785
0.01586462711868231
0.029455201803520903
0.016280144294822323
0.030126418895373968
0.022838202073453235
0.02896129141742342
0.03442248946017578
0.5636190813727412
0.4534189959758789
0.015749044876191623
0.0223459308852845
0.05504570206290438
0.04459805769852329
0.05090498378305638
0.04770292960848981
0.04215234484738382
0.05136677451890141
0.03639828115036065
0.04450375344557672
0.05592628566171044
0.05787336050357252
0.039249210575891195
0.014131135631718937
0.018082683427709512
0.021687854159212736
0.019704951113312413
0.02105643268229226
0.11529936632827921
0.828499987713216
0.7763476864685387
0.062261566329031535
0.02402288550417
0.0586895206411799
0.029179369909597807
0.6377832356960195
0.4269630110222835
0.13752284172863707
0.16856889523281499
0.19837436371845182
0.21595826618875966
0.2128182652550763
0.2077161907795154
0.17905361003508066
0.23043864751097978
0.29827212995918734
0.017451280842625184
0.04955880216648043
0.02796855557467729
0.021955611932277627
0.012881653849168433
0.02964553195318895
0.01818988741474133
0.04443456576195931
0.033658977305320456
0.016117569270665343
0.02203333767686138
0.050389002925968054
0.02731072170638242
0.015457787670293467
0.050073473521661305
0.04250656620803021
0.04303724219302252
0.031044541674901453
0.012067669560212954
0.020871407859838105
0.022077893944012966
0.017162271831657853
0.014994762096310729
0.0378597580247138
0.07429765897445914
0.16772476215774978
0.18523291108947768
0.05355972782202356
0.0735587438367116
0.02060572594099133
0.1248117875528979
0.17331286894084585
0.017213121449428173
0.05345848148924428
0.6713773536127842
0.2719512496159195
0.16555909757305273
0.14379885786443905
0.13527230817399175
0.16235280412997702
0.1833415817590764
0.20078839270179327
0.2095883393633422
0.21349805834814745
0.1966422795620037
0.19012401240970633
0.16103628191787647
0.14158125185283238
0.10095614603424448
0.03546705510926851
0.0282848908694435
0.02806698215168172
0.03270389481557106
0.04941173465489444
0.04385376531072909
0.012132177732472667
0.016917620947976452
0.04372495408257678
0.03655366782649683
0.049320522054439105
0.05318110253936851
0.038512277948460114
0.02112403070771671
0.05653342375956948
0.04332715705472309
0.016822112391648245
0.025059368560576074
0.04299807360000179
0.032681271465705715
0.01552444708314175
0.010544577567955368
0.01323212529639066
0.01369109382627101
0.015115880594844361
0.03791300306834104
0.1583702731998732
0.2679012268582039
0.04331544283785018
0.05137471021244142
0.12081224637749392
0.024256219741988078
0.030851536663141377
0.06387002779479768
0.6111677536940299
0.193225900129796
0.21810782484363006
0.21614362471090492
0.18529938504072022
0.16023765554276798
0.1267692857094395
0.0961444704039945
0.06542909673756882
0.04105102440469613
0.028394179350349335
0.03294180179749501
0.05177447374895864
0.037422364593966535
0.027218110308021442
0.017811028763033084
0.05028089484439446
0.0372169379717887
0.025682663880466694
0.017395722641153355
0.031217628488851033
0.06054751604230039
0.0523284980514997
0.04371676621885876
0.025040150836551905
0.019236037398671493
0.045169147578789225
0.03848223690275976
0.039826935760793006
0.0452512371339295
0.019008930384902804
0.01094205026378385
0.012129688582621322
0.018077226414823764
0.01432089798196344
0.03161609112618612
0.05972685192885381
0.18180957371316953
0.22982692047184647
0.23168251296951095
0.0629042846000411
0.4849114519537741
0.8301270556604233
0.02413117585690393
0.056325328476200275
0.1985624972851304
0.6770191408620271
0.3200440694874707
0.18538767907079032
0.14898408221810902
0.15162904554878148
0.19116622536606628
0.22765111675963245
0.21521311826273348
0.19905597942901293
0.17439327751818207
0.03467108027821433
0.031177688956393678
0.022121333897779333
0.026768202570499843
0.02457735720030963
0.044693079875113874
0.05113813401400954
0.03972056358224483
0.04809580569555401
0.04950258163904121
0.07447448577598591
0.03499337927178559
0.28656046513030164
0.6220456629889902
0.05671987246517115
0.04182951444465325
0.030955195611263746
0.040235934562236474
0.04658964553178307
0.03998728669487247
0.03005975575095909
0.056084296809413625
0.0772532192737067
0.06675859893088282
0.03849652484546501
0.014335881961724632
0.011595814349558985
0.036832269100548334
0.18797225004786886
0.2984864389825866
0.05774052381984164
0.6646315383078347
0.1871100627594558
0.72605164552385
0.047618539700511345
0.607762858603754
0.16958146181590825
0.15809694241349864
0.17921285065788836
0.21324584086495624
0.2183505236944903
0.16152228049845713
0.15827272385602897
0.11551988807561676
0.05988835309280255
0.051790349844869625
0.01968752057500548
0.013068461575504604
0.02496748623504422
0.022972084712479395
0.059099216744985
0.06789772392737885
0.05367201828802039
0.05346730580860176
0.7617783663024221
0.05981368957195563
0.040420706341085265
0.07481374639796881
0.07099178500965313
0.03477389521882762
0.024491648131459876
0.02615396936252918
0.0507320723851759
0.0520352094562493
0.03177927839280202
0.044080780619853294
0.03629294816358087
0.021792565396189074
0.14830784152211468
0.20462619015573305
0.36614941343146656
0.023280775166572718
0.04207748505124984
0.7051525013910324
0.195024812056664
0.0548937334915402
0.04900358065173051
0.054933511128209885
0.02084182921276323
0.49138609208795664
0.46723647712164346
0.04553575364598531
0.15692456442183741
0.1629705633933469
0.18560848176755806
0.20408628968602271
0.18066342493776955
0.15883308198939192
0.020183146839139878
0.014481364807293185
0.016543927682884176
0.019891647398181344
0.027762040945586507
0.03850288175313971
0.04485954058471663
0.05936404293507117
0.05328272041832427
0.02466018246453623
0.023560306343287686
0.023325666196579213
0.06720569793188595
0.04253375837993768
0.03154851187901493
0.058609811336447624
0.04452089234383279
0.0507131757725058
0.04822109486691972
0.012518310214761302
0.016279767340605315
0.05372855317224443
0.08112773458812737
0.0565888155042498
0.017149647795251653
0.39315412684691853
0.4349515334786247
0.46646695558762336
0.02226567262296167
0.06552774597161133
0.023909300956262668
0.136267124922416
0.1692054411206949
0.2772485604516698
0.23755579333575483
0.045975998543979026
0.021379228742932757
0.022681589027545065
0.16269040622694148
0.1678741936046357
0.1768793672099016
0.17914590327620386
0.1662038570162683
0.16305008041060196
0.17223549580926067
0.12735358158799717
0.043220237266621005
0.015426047682396535
0.017060420537862463
0.02079627016525537
0.020763588118425862
0.03135473172612672
0.06724966385134809
0.02429243605691691
0.025821277535281045
0.4429078307719803
0.02229701053200562
0.03012288089711965
0.03355853120162177
0.06062533806935021
0.09032001438732301
0.02573236844069699
0.03936210687861567
0.023090530454854003
0.013299644257330184
0.022773271947504073
0.029045850768429537
0.040334242407284455
0.04063476551459645
0.043130596437669005
0.03444220578236931
0.02513441312430347
0.08887708079503726
0.16282579942825198
0.5788226602581605
0.5470294144584404
0.06529191586330657
0.0580618078652301
0.0590772459672382
0.05042075722679231
0.15279922598271514
0.1547054154385333
0.1614215291343899
0.16485037897996857
0.16697131007809515
0.16738830174039912
0.17443872359645213
0.19520233712434254
0.21967199681051713
0.14685316635065968
0.06783715880926074
0.017214434683713805
0.018840444606006673
0.020104210335835423
0.020841085686563288
0.043938068574791364
0.05861201235587311
0.049596160676376545
0.04856263029760277
0.012500750172645797
0.0572643936173019
0.08480053196604188
0.07951124529435377
0.04813525227588151
0.023911081650075914
0.012697012315722395
0.04156972426655647
0.03386583376691051
0.029592051864295487
0.025593843100329788
0.03157953319573584
0.017119555170379542
0.02465537779911753
0.03221172209656659
0.030297618657343317
0.04758427211828176
0.11891545904621031
0.39041238108590487
0.5676842585396242
0.1443662334103387
0.04143587367015545
0.05511422171919084
0.04859057532869388
0.40717260276179507
0.030719707258062234
0.04296327983952512
0.06009364416197877
0.1540775157512616
0.17233980461164433
0.2805226375434766
0.29878058280250985
0.17530038771971337
0.04296022916655915
0.021553139906131513
0.022470290503363282
0.022284171873012258
0.02119204050535117
0.022396858792419625
0.07390814536014718
0.09592301169315122
0.09982575075160026
0.085265291292972
0.026506221911678035
0.026752067228858933
0.08525552470720783
0.07260645298441387
0.08418212239013961
0.06515337878922141
0.01783378237895473
0.02935550840539008
0.025231048277725866
0.20430988897758717
0.3502230561909081
0.06178616536910373
0.06168550158711594
0.05075726510161297
0.14948960686442508
0.16361290608122941
0.1705698501900224
0.1833950790466016
0.18006960645241346
0.4130686840571678
0.022724218869444406
0.037536100078499356
0.016058170764681468
0.04385188365884696
0.07040813187842102
0.09343451431665752
0.05493293264429882
0.03402650393847693
0.022418678667875613
0.005787854992556638
0.007211543368507513
0.010057623252476156
0.03064668112061435
0.0065438918624538015
0.016969924109480714
0.02797473428714967
0.006389757328226174
0.00445838571298948
0.0
0.0
0.0
0.0
0.0
0.010779154651846824
0.019276885520218213
0.006701871361761568
0.011429364532193842
0.004761362404809839
0.009903131646686245
0.005417103230840143
0.010579455804184486
0.00979297946957326
0.0024254027491673546
0.004130918364078713
0.002400989343329
0.0048120477350218575
0.003482385058396556
0.00957582167755894
0.004587281320589769
0.0040990403606837485
0.005985648142186666
0.0058572787663419236
0.0032392090628693415
0.007428739573989577
0.01976342209450687
0.01604504058683664
0.01186649587572839
0.01303169301517662
0.007745701073253924
0.016424399239844314
0.0167065802755972
0.08469674632113454
0.026575823611620288
0.0019639982346663235
0.0
0.0
0.0
0.0
0.0
0.0
0.0
0.0
0.0
0.0
0.0
0.0
0.0
0.0
0.0
0.0
0.0
0.0
0.0
0.0
0.0
0.0
0.0
0.002115083635421574
0.013465640223571811
0.051654834077310675
0.02751035902479878
0.02021573897846121
0.0
0.0
0.0
0.0
0.0
0.0
0.0
0.0
0.0
0.0
0.0
0.0
0.0
0.0
0.0
0.0
0.0
0.000329013193913991
0.0025305593454694386
0.00898210370663957
0.021536115951933665
0.04590794807412496
0.020466406403503272
0.005662745130320858
0.0
0.0
0.0
0.0
0.0
0.0
0.0
0.0
0.0
0.0
0.0
0.0
0.0
0.0
0.0
0.0
0.0
0.0
0.0
0.0
0.0
0.0023181408162079036
0.0056643965081245974
0.016880596053872685
0.006946103928064745
0.0
0.0
0.0
0.0
0.0
0.0
0.0
0.0
0.0
0.0
0.0
0.0
0.0
0.0
0.0
0.0
0.0
0.0
0.0
0.0
0.0
0.0
0.0
0.0
0.0
0.0
0.006679632860979723
0.020616556020773943
0.0
0.0
0.0
0.0
0.0
0.0
0.0
0.0
0.0
0.0
0.0
0.0
0.0
0.0
0.0
0.0
0.0
0.0
0.0
0.0
0.0
0.0
0.0
0.0
0.0
0.02296267085457902
0.010533271867475116
0.0
0.0
0.0
0.0
0.0
0.0
0.0
0.0
0.0
0.0
0.0
0.0
0.0
0.0
0.0
0.0
0.0
0.0
0.0
0.0
0.0
0.0
0.0
0.019943328182984634
0.06281312784910227
0.02269880285979342
0.0
0.0
0.0
0.0
0.0
0.0
0.0
0.0
0.0
0.0
0.0
0.0
0.0
0.0
0.0
0.0
0.0
0.0
0.0
0.0
0.0
0.0
0.0
0.0
0.0
0.0
0.0
0.1819121966411789
0.031348598523808544
0.014373988274334915
0.0
0.0
0.0
0.0
0.0
0.0
0.0
0.0
0.0
0.0
0.0
0.0
0.0
0.0
0.0
0.0
0.0
0.0
0.0
0.0
0.0
0.0
0.0
0.0
0.0
0.0
0.0
0.0
0.0
0.008768914715183677
0.04927265462457559
0.008733378412641612
0.0
0.0
0.0
0.0
0.0
0.0
0.0
0.0
0.0
0.0
0.0
0.0
0.0
0.0
0.0
0.0
0.0
0.0
0.0
0.0
0.0
0.0
0.0
0.0
0.0
0.0
0.010154217671951259
0.017367352669111415
0.07048568304306599
0.03514346809767898
0.013106471426031765
0.0
0.0
0.0
0.0
0.0
0.0
0.0
0.0
0.0
0.0
0.0
0.0
0.0
0.0
0.0
0.0
0.0
0.0
0.0
0.0
0.0
0.003871846240983108
0.005235313180966017
0.01091949342745815
0.014517244752193376
0.013045514910639674
0.018732240074638713
0.037277644497150306
0.04289191830841053
0.04289269805652782
0.07363070236725368
0.0741840541374478
0.05991417928565061
0.011626805270558599
0.0022761625906916583
0.0
0.0
0.0
0.0
0.0
0.0
0.0
0.0
0.0
0.0
0.0
0.0
0.0
0.0
0.0
0.0
0.0
0.0
0.0
0.0
0.0
0.0
0.0
0.0
0.0
0.001009085277431531
0.0033727591961621385
0.005168763806577832
0.011780299828912075
0.028834770409528688
0.03501908767701501
0.056274913730247685
0.05911489297243657
0.016078610091404356
0.145211871874828
0.06772163444612683
0.03193530853067593
0.0
0.0
0.0
0.0
0.0
0.0
0.0
0.0
0.0
0.0
0.0
0.0
0.0
0.0
0.0
0.0
0.0
0.0
0.0
0.0
0.0
0.0
0.0
0.0
0.0
0.0
0.0
0.0
0.0
0.0
0.0
0.0
0.0
0.0
0.0008992372059741327
0.007408445528216433
0.009359697537269564
0.013436277880107317
0.02127311224157268
0.017839665424642378
0.1388773790334002
0.1510415729589023
0.01457941545172249
0.004493355499986285
0.0
0.0
0.0
0.0
0.0
0.0
0.0
0.0
0.0
0.0
0.0
0.0
0.0
0.0
0.0
0.0
0.0
0.0
0.0
0.0
0.0
0.0
0.0
0.0
0.0
0.0
0.0
0.0
0.0
0.0
0.0
0.0
0.0
0.0
0.0
0.0
0.0
0.001131092162274163
0.009294199124965055
0.025936957384376753
0.04874106494836314
0.05627631426718805
0.05963546859076609
0.10722999401323459
0.2177296044868261
0.1368072235362136
0.040074539656278704
0.0
0.0
0.0
0.0
0.0
0.0
0.0
0.0
0.0
0.0
0.0
0.0
0.0
0.0
0.0
0.0
0.0
0.0
0.0
0.0
0.0
0.0
0.0
0.0
0.0
0.0008211021000017076
0.01155626804819711
0.04520852042062733
0.04934646493837633
0.038443530447376015
0.1700688656726029
0.20972695587037837
0.0568767290556807
0.0
0.0
0.0
0.0
0.0
0.0
0.0
0.0
0.0
0.0
0.0
0.0
0.0
0.0
0.0
0.0
0.0
0.0
0.0
0.0
0.0
0.0
0.0
0.0
0.0
0.0
0.0
0.0
0.0
0.0
0.0
0.0
0.0
0.0
0.019767352341747108
0.036086567252076304
0.026329694588942475
0.06858730139509028
0.04545703921009443
0.03495967715166696
0.09136455560460591
0.0
0.0
0.0
0.0
0.0
0.0
0.0
0.0
0.0
0.0
0.0
0.0
0.0
0.0
0.0
0.0
0.0
0.0
0.0
0.0
0.0
0.0
0.0
0.0
0.0
0.0
0.006675799180182178
0.016990255217155477
0.022077377368007474
0.031501288143048166
0.033394186262667866
0.020670601335599514
0.3528892881213583
0.18608920286022906
0.0
0.0
0.0
0.0
0.0
0.0
0.0
0.0
0.0
0.0
0.0
0.0
0.0
0.0
0.0
0.0
0.0
0.0
0.0
0.0
0.0
0.0
0.0
0.028956007466898477
0.03461217997413162
0.03067286303280512
0.0408887507377505
0.04164082733770724
0.024748743320429516
0.3415480975685169
0.12834879659587614
0.01638647843219771
0.0
0.0
0.0
0.0
0.0
0.0
0.0
0.0
0.0
0.0
0.0
0.0
0.0
0.0
0.0
0.0
0.0
0.0
0.0
0.013359011798434189
0.050510815124657236
0.05855522048904105
0.04490839212750806
0.11476324288690276
0.41733003246830885
0.15831289159051104
0.0
0.0
0.0
0.0
0.0
0.0
0.0
0.0
0.0
0.0
0.0
0.0
0.0
0.0
0.0
0.0
0.0
0.0
0.0
0.0
0.0
0.0
0.0
0.0
0.0
0.0
0.0
0.0
0.0
0.0
0.0
0.0
0.0
0.0
0.011475458852753072
0.052368783597651916
0.04572664522133541
0.050684664566444056
0.056224673867470855
0.06327787409269223
0.3744791470332706
0.12963354198740196
0.0
0.0
0.0
0.0
0.0
0.0
0.0
0.0
0.0
0.0
0.0
0.0
0.0
0.0
0.0
0.0
0.0
0.0
0.0
0.0
0.0
0.0
0.0
0.0
0.0
0.0
0.0
0.0
0.0
0.0
0.0
0.0
0.0
0.0
0.018414405105634475
0.042532219975032155
0.04028864168318306
0.5218845824029626
0.3434183894187473
0.21505006051612816
0.09958975111909192
0.0
0.0
0.0
0.0
0.0
0.0
0.0
0.0
0.0
0.0
0.0
0.0
0.0
0.0
0.0
0.0
0.0
0.0
0.0
0.0
0.0
0.0
0.0
0.0
0.0
0.0
0.0
0.0
0.0
0.0
0.0
0.0
0.0
0.01724626987013012
0.020205216021959876
0.04704633166833059
0.03228776339311344
0.034041140036141955
0.083866512240547
0.07188200053847696
0.028011513782808518
0.038509188745938484
0.05846798455801704
0.029821460300535656
0.06674270718029504
0.18005363493870608
0.02321079478560667
0.5099863022712532
0.3253405839085563
0.12808599379235883
0.02195476393338304
0.0
0.0
0.0
0.0
0.0
0.0
0.0
0.0
0.0
0.0
0.0
0.0
0.0
0.0
0.0
0.0
0.0
0.0
0.0
0.0
0.0
0.0
0.0
0.0
0.0
0.0
0.0
0.0
0.0
0.0
0.0
0.0
0.0
0.0
0.0
0.0
0.0
0.0
0.0
0.0
0.0
0.0
0.0
0.0
0.0
0.0
0.05632118540307718
0.025519030248357933
0.047989750682035204
0.4027637764145635
0.002244674721402562
0.0
0.0
0.0
0.0
0.0
0.0
0.0
0.0
0.0
0.0
0.0
0.0
0.0
0.0
0.0
0.0
0.0
0.0
0.0
0.0
0.0
0.0
0.0
0.0
0.0
0.0
0.0
0.0
0.0
0.0
0.009972924070105822
0.034873897927266535
0.06955790838167504
0.06742207573013215
0.04641017518380345
0.03790874744379621
0.07866267744225731
0.06605947308804265
0.03503267343169324
0.16807782669621743
0.0525425891328849
0.010689464173378314
0.0
0.0
0.0
0.0
0.0
0.0
0.0
0.0
0.0
0.0
0.0
0.0
0.0
0.0
0.0
0.0
0.0
0.0
0.0
0.0
0.0
0.0
0.0
0.0
0.0
0.0
0.0
0.0
0.0
0.038205856108765444
0.07190924261866319
0.05956959963022634
0.05129248252572901
0.04217036912033372
0.038380304875516344
0.0245124350358639
0.12135830386450208
0.11104753006067754
0.060136134038996134
0.036912274726016235
0.4236071762864111
0.056531487457735445
0.05539464742725885
0.035616352376644345
0.030292844841050316
0.01403706456560898
0.0
0.0
0.0
0.0
0.0
0.0
0.0
0.0
0.0
0.0
0.0
0.0
0.0
0.0
0.0
0.0
0.0
0.0
0.0
0.0
0.0
0.0
0.0
0.0
0.0
0.0
0.011093222924920812
0.06379421701853573
0.03010656558913068
0.027595864071978726
0.024426065902606226
0.04032108021911937
0.04843082620962898
0.020149328003864164
0.04706233960303845
0.09165480485479362
0.09726746010123177
0.06474934914307685
0.02012306073239304
0.04781956858857027
0.036923484168068815
0.17374563317860245
0.15142227813682949
0.1568319966586598
0.08900714378228113
0.04935591884341697
0.0
0.0
0.0
0.0
0.0
0.0
0.0
0.0
0.0
0.0
0.0
0.0
0.0
0.0
0.0
0.0
0.0
0.0
0.0
0.0
0.0
0.0
0.0
0.0
0.0
0.0
0.0076367712948544695
0.028776415587223724
0.05915228755691747
0.061759680554234975
0.019854996825647484
0.06150900116017786
0.03447036788964591
0.013655450175923964
0.01927165097279099
0.08475027919227884
0.053672730184287226
0.050159777353900196
0.06429365704490003
0.08009652710288671
0.0543188764793529
0.022232287106019592
0.48640936113864336
0.33125466587950336
0.21987934574473747
0.12432970527042841
0.05398281891090267
0.0
0.0
0.0
0.0
0.0
0.0
0.0
0.0
0.0
0.0
0.0
0.0
0.0
0.0
0.0
0.0
0.0
0.0
0.0
0.0
0.0
0.0
0.0
0.0
0.06450410648766064
0.04254068415916315
0.025220482606413155
0.025250112356456456
0.05387471290273667
0.0960385376814509
0.06308412949799673
0.023659514656468216
0.01511571485018891
0.07259593203983024
0.04116531426295409
0.06460489424681698
0.03677749257110242
0.02322753638721519
0.15871065896047837
0.06309101123860159
0.05037127441106747
0.04468993020472134
0.35114265928920163
0.24101204394112788
0.03488846277171088
0.0
0.0
0.0
0.0
0.0
0.0
0.0
0.0
0.0
0.0
0.0
0.0
0.0
0.0
0.0
0.0
0.0
0.0
0.0
0.0
0.0
0.0
0.0
0.0
0.0
0.0
0.0
0.01116911201707994
0.03559233360706407
0.05257502230127249
0.08162781300782766
0.08867126239018032
0.04096451171351053
0.043493645383848756
0.08218738391962649
0.05734606014244936
0.030101956291917763
0.018648174491088614
0.01245772185456826
0.013588715261812202
0.021614460364037618
0.027111390090220483
0.044731791547578045
0.16006448854663544
0.15639391616337114
0.1600738797501882
0.12207720987254081
0.1869014105697713
0.06944005267030857
0.02774385337635942
0.020429476380509685
0.028152942312862864
0.10797750483077624
0.060005426840368664
0.0
0.0
0.0
0.0
0.0
0.0
0.0
0.0
0.0
0.0
0.0
0.0
0.0
0.0
0.0
0.0
0.0
0.0
0.0
0.0
0.0
0.0
0.1215616125713183
0.10528354462295034
0.02130647608468515
0.02053962357792814
0.016157825661642217
0.014822788385315871
0.041241785126913656
0.020901119649039405
0.035084818240164795
0.0878850958805496
0.08357304631159103
0.13805143749620066
0.07875719589167034
0.07991679670525052
0.04142055408297829
0.06168032846113888
0.033616163855045476
0.034711845507232046
0.01646776612844561
0.13047800114578847
0.04755732144090725
0.017327359788729024
0.17160656893622117
0.03227510464899471
0.0
0.0
0.0
0.0
0.0
0.0
0.0
0.0
0.0
0.0
0.0
0.0
0.0
0.0
0.0
0.0
0.0
0.0
0.0
0.0
0.0
0.0
0.0
0.0
0.0
0.007482691406409634
0.02704869226627973
0.024621665378914883
0.044864220265422056
0.011244732051756497
0.0537175593294057
0.055549775293663124
0.022240689242066635
0.05632217691951293
0.17662860750509787
0.07990921074417313
0.04062140075720127
0.013331197521390068
0.013910511154669762
0.021167204124466182
0.10440160667639455
0.041951166130587365
0.15158361818045127
0.02512818419436443
0.0
0.0
0.0
0.0
0.0
0.0
0.0
0.0
0.0
0.0
0.0
0.0
0.0
0.0
0.0
0.0
0.0
0.0
0.0
0.0
0.0
0.0
0.0
0.0
0.0015128790297639528
0.03730869272809508
0.061999583246830726
0.05558789659689345
0.060698206668268716
0.06014642565346857
0.052686217805861336
0.04223712823155698
0.05405674047752889
0.03958943927072955
0.2454075595748382
0.045022490291034965
0.01566238237769013
0.042147118222532205
0.06121210064005336
0.03348592568234289
0.026187557574200097
0.028286503221992106
0.018385366660576365
0.016260908866977366
0.01978781335146672
0.030056835090829754
0.058423375126991105
0.182066008608962
0.11327610073076458
0.0
0.0
0.0
0.0
0.0
0.0
0.0
0.0
0.0
0.0
0.0
0.0
0.0
0.0
0.0
0.0
0.0
0.0
0.0
0.0
0.0
0.0
0.0
0.0
0.0
0.0
0.0
0.0
0.00806046563496686
0.018817395475556126
0.058211721417883416
0.05026379867514009
0.05008073781864027
0.07206004002251522
0.045440124491834565
0.04643431231594397
0.047142343835601154
0.04914301875730225
0.08278396303118073
0.05973503688836138
0.032814630341302255
0.03231291395112635
0.03439766430467555
0.03651983286795727
0.03169212304649741
0.017858934836542717
0.03898468705569729
0.04322106798887294
0.1492256822586452
0.13969968077944886
0.07066198245103511
0.021702435792707718
0.0
0.0
0.0
0.0
0.0
0.0
0.0
0.0
0.0
0.0
0.0
0.0
0.0
0.0
0.0
0.0
0.0
0.0
0.0
0.0
0.0
0.007315778116757069
0.011985654172137867
0.02232254682174133
0.026891614741986293
0.07985473741220836
0.05989365661205635
0.06209244541975937
0.11207228389087771
0.04553608782860741
0.3854046438680533
0.031338065373723294
0.032374034243964886
0.45800338966631476
0.03964017304404105
0.04959989561419462
0.04170139219429726
0.037189887364121814
0.03782187082953115
0.03454401405220933
0.0
0.0
0.0
0.0
0.0
0.0
0.0
0.0
0.0
0.0
0.0
0.0
0.0
0.0
0.0
0.0
0.0
0.0
0.0
0.0
0.0
0.0
0.0
0.0
0.0
0.0
0.006574017933459594
0.011965064072473502
0.026289672245428115
0.02529357069755388
0.028771929614328423
0.1936395079463894
0.020367464323171956
0.05790443914720567
0.026582527879179134
0.028568136719647613
0.029911994905686145
0.032518673700321
0.038726739944446024
0.10888238841829483
0.05105549321213624
0.0
0.0
0.0
0.0
0.0
0.0
0.0
0.0
0.0
0.0
0.0
0.0
0.0
0.0
0.0
0.0
0.0
0.002849190844734234
0.007246930773153365
0.010139652034075347
0.012105302544733486
0.02676619223906141
0.024499204937438457
0.026088865416663203
0.032935220941377415
0.021266095671970037
0.05014687305355231
0.24693508478239676
0.05233843836005562
0.21443477061225394
0.13776099986853935
0.048770291809165985
0.03373302130163237
0.03533070635927553
0.041663096861836724
0.039061599601427896
0.027014468461139293
0.0149430909092447
0.012253167589388738
0.2686808518572898
0.0
0.0
0.0
0.0
0.0
0.0
0.0
0.0
0.0
0.0
0.0
0.0
0.0
0.0
0.0
0.0
0.0
0.0
0.0
0.0
0.0
0.0
0.0
0.0
0.003299432783520412
0.006057570519121695
0.010150370462010175
0.010846019726739766
0.016564059254742806
0.025097466571868777
0.040492389061391555
0.0388782453291139
0.027689795707073975
0.09694146559209249
0.06306006947479487
0.05328327623828859
0.23584925945626342
0.05158947615974937
0.05576991019569243
0.02934733059378944
0.03500334764582846
0.03741910514466745
0.028761776932524238
0.015107782158912906
0.02019461285058247
0.17748394308337537
0.03806026026666852
0.0
0.0
0.0
0.0
0.0
0.0
0.0
0.0
0.0
0.0
0.0
0.0
0.0
0.0
0.0
0.0
0.0
0.0
0.0
0.0
0.0
0.00358863342725623
0.0073510633258420015
0.01168899206015722
0.02306717820428335
0.03132493739095082
0.02614796335115506
0.02423394133937586
0.026456722263579237
0.04802068662439668
0.04577672993662687
0.15494989306707693
0.061820650371542774
0.06362317570266987
0.028688470667730826
0.04611556139166551
0.042883567034718295
0.02862384307483747
0.024143252711248887
0.04921180412089915
0.054106468434273046
0.032375980576291694
0.03080906280205112
0.02447203674911925
0.3266008806613638
0.22059143333936063
0.09474646587967059
0.014520303471655074
0.0
0.0
0.0
0.0
0.0
0.0
0.0
0.0
0.0
0.0
0.0
0.0
0.0
0.0
0.0
0.0
0.0
0.0
0.0
0.0
0.0
0.0
0.0
0.012187876136715783
0.0201561061069555
0.014781594414353985
0.023672027329045348
0.029242180204807778
0.03659204269383491
0.05112799887375021
0.03876699556018066
0.0253842818392739
0.11634613383347331
0.06384457650311466
0.18773809200389138
0.08624912902183708
0.038925040223671464
0.028760441013078855
0.021949900442788335
0.03986242985170355
0.04574616209344853
0.040421293852557945
0.038263424610036054
0.2797758387617298
0.17369578986549983
0.11970185319576943
0.0
0.0
0.0
0.0
0.02269221313923472
0.0
0.0
0.0
0.0
0.0
0.0
0.0
0.0
0.0
0.0
0.0
0.0
0.0
0.0
0.0
0.0
0.0021415990343399568
0.0061691878835248605
0.023337274992336482
0.061966598335167086
0.058683629485172285
0.05379833898221377
0.12866288290264452
0.028196521963886067
0.0163705833102342
0.02728682559842985
0.07530025735553927
0.032294350026885715
0.03892835084210018
0.024064793923615973
0.03141789142374655
0.05119947626085458
0.05301159626008018
0.0374362545973058
0.03598692902252576
0.049675633418845976
0.43517307834067714
0.29426142117066084
0.07143244550353646
0.0
0.0
0.0
0.0
0.0
0.0
0.022994829271010476
0.054363591536614936
0.07748359721523622
0.14507343474411633
0.0570486892073774
0.02002679294434927
0.0
0.0
0.0
0.0
0.0
0.0
0.0
0.0
0.002375726593183653
0.003366754017402577
0.005837622620617779
0.013236907550047779
0.02884369077952452
0.07481311620091098
0.06298665547017004
0.05942415089614563
0.044705996879344824
0.03863777253381076
0.06831961720964416
0.03357819542091163
0.05997482377057984
0.048783482724083484
0.05298528710697731
0.08534274591931881
0.03993299542779925
0.023037015960774527
0.06616769263494196
0.04849358526254212
0.034283513182457336
0.042021164468629434
0.28124720336420045
0.20704906926913672
0.0
0.0
0.026064900700873795
0.07194482576326051
0.11885946357095246
0.19972710580726538
0.22367025804917132
0.1306367192073891
0.06791751640103243
0.01960743375462434
0.0043289159936652985
0.0
0.0
0.0
0.0
0.0
0.006942883027173008
0.008296886924656799
0.011797555367696404
0.014649240036823314
0.01741802540946371
0.023038144803407025
0.1324542848402058
0.05503612959977511
0.06126224433055554
0.1288313361534635
0.05294864972774924
0.07889058085433225
0.025075594750436723
0.03655325801325075
0.04809997840356763
0.07095001528937293
0.03211904231273525
0.06133932242461764
0.04089580300408467
0.04130422795669897
0.04204011787618763
0.0682071738211944
0.10097329189206174
0.396843575558185
0.23830990565262133
0.08201677188695881
0.026205019138112795
0.0
0.03321022523899032
0.09112401619885324
0.1305497596951429
0.15463446400871428
0.20463820710069375
0.21654820048083148
0.07309761343185521
0.03716327066310649
0.01807754671999038
0.00636554388912085
0.0022749602641647755
0.0
0.0
0.0
0.0
0.0023668584746284653
0.01521445075400683
0.038868996107121856
0.04538511447675395
0.02587016513071251
0.021203553326619513
0.04136017623983305
0.2524952991684869
0.04673017846500284
0.06958929644764704
0.030747101996984005
0.0416719480177422
0.2158736803615132
0.13031290335975382
0.1192027353465423
0.049423930227892154
0.02576758839605137
0.021283156845094766
0.025774754787502747
0.07744754301643623
0.01995593975252173
0.015564073415660141
0.014255975558576375
0.007257556612060632
0.0007362381118419753
0.0
0.010000928070622883
0.014908898337384166
0.021951172759422457
0.03567798658995079
0.0354047292974891
0.026355513782714977
0.019468887128604447
0.16836059689244962
0.046083497607717815
0.08908531027849687
0.06753298991468797
0.4928937692826027
0.05053248166354931
0.07947185310558612
0.04731831165509695
0.12720090645277485
0.09715847362578396
0.3904989683785814
0.20123265024555223
0.06686065879207606
0.37786261385402103
0.06390822521582244
0.0622228077429151
0.06781795534908801
0.11309607056315395
0.013313745159355503
0.22136628885200554
0.03480178862935521
0.09875960276754851
0.018024725715271642
0.10957321924540687
0.2952439263150564
0.1058161962826855
0.06786120867566059
0.4955593353021957
0.034528169393673876
0.021837206643776925
0.1052972846361969
0.6702403962519905
0.0501168857868831
0.07671646610077093
0.08750729658492352
0.718590934746665
0.5507461568250424
0.0838058218667234
0.10816176424480713
0.10337990058765974
0.38172451965875426
0.10053511118140503
0.6025832815424137
0.13106985300347523
0.09611954802634215
0.09054111942096518
0.5561698420703681
0.22268223981251795
0.6269852335813875
0.04550726072528292
0.030815420704019585
0.10175499407858653
0.036249043754618085
0.038570687497513564
0.05435718275707102
0.0811735744242195
0.03238015317203875
0.258772341900196
0.1911717107765362
0.03141607111437667
0.5761850497905566
0.11665262178408875
0.08708862062291545
0.038029306554062434
0.018504993156492525
0.8483275878997997
0.04011464898791666
0.030124817078212088
0.0320981099510303
0.0625137112781067
0.03938672403274739
0.6993981122598578
0.09796165546306755
0.21489223562211549
0.07896355277659818
0.011341280943377238
0.6295660385863049
0.6164375294735265
0.03414222548488886
0.1985411726004137
0.0283615722336642
0.03243128475607975
0.03867064558817061
0.7787319286281791
0.048383332996188154
0.35587653325333574
0.025358409853707607
0.04037139784970189
0.03396150307089283
0.10531207540575495
0.6647097879569909
0.6183902068943998
0.08957420041683452
0.10409716143880929
0.8190836322917656
0.033643046031707986
0.0652697369868017
0.027971316001985918
0.5698577022770732
0.5745567338459886
0.05887471053815975
0.0628622652483101
0.08670111475467822
0.7602123842420401
0.08458958370596616
0.09965673789093792
0.12086085474463767
0.024186412878492103
0.14659209584649027
0.11824346414157402
0.6750098438868867
0.6766662449180423
0.09100215504089776
0.02267637194613689
0.02609118697896905
0.039060113892474393
0.05060021318795748
0.04746766872027993
0.6067683829785017
0.11770064628418768
0.08804888697520796
0.40378238514962506
0.029045366026288422
0.05605515528049918
0.10592292165491635
0.4413056139819039
0.04354259875915349
0.09589373468833197
0.5067711432300588
0.5200076118782248
0.7008816999124885
0.09556023663717758
0.11248068586058364
0.05574775947966642
0.3227925137299878
0.03996214458741134
0.5019674444020181
0.020282144261363173
0.08023005637470051
0.12762674948944966
0.11733026506576495
0.7318242840348053
0.0276766905395736
0.0987902278765165
0.6503166584813632
0.5535834979887314
0.0804377062862072
0.03502140142658241
0.05667227562508244
0.19691169923588855
0.7157302567235313
0.01771570905118576
0.7058228600047936
0.3767800697194921
0.607417919475829
0.04440701361128066
0.6960906012918205
0.5986228012207738
0.127994834752273
0.07510319212727858
0.09087931081010502
0.0893753529890117
0.7683389443577705
0.050478924503590365
0.3868638249162249
0.052098230856243787
0.6373856700127633
0.24088890026132856
0.3781365269597603
0.11680156568152358
0.08281151562052044
0.0851249608650822
0.043465382531905114
0.16020803831060734
0.7176325358542283
0.05026739881959403
0.08536956084845349
0.11120055307466258
0.08670362207566927
0.29258899774662633
0.035669624868375126
0.11582743813851121
0.8001077349477183
0.1802054036644509
0.6832582239383153
0.06862434668564192
0.4964557155573089
0.07025714223076929
0.01573279477773058
0.14090573763902178
0.06486891584341044
0.05271324399507908
0.05370912353495183
0.09964092515981814
0.08116513261481066
0.6486743063874942
0.08372734406522216
0.055938307735631985
0.8288090016430982
0.06955712519941584
0.02601661369999121
0.08225182523187186
0.058307216653300534
0.5961128590981403
0.015673759067255204
0.08107992685689429
0.0768165931963919
0.09050318048284589
0.13256377787765367
0.02876338801726914
0.8068427584143321
0.07721452779030666
0.5269484353280989
0.32782551734054405
0.19038082374128823
0.06371166887757958
0.061972804198152924
0.09753907479076747
0.12428995745078152
0.11057187789421942
0.08552633275273802
0.07858819860688648
0.043568540133379706
0.047633382647809516
0.12144384424337307
0.018896498857800856
0.02703196246582465
0.7015287600024237
0.45346732353743885
0.061108774936958835
0.020476240880482423
0.0930985715647558
0.08315232690684679
0.027458646976051142
0.1343066634393441
0.013690280280862731
0.04244896885534578
0.0641561835537757
0.030155737113107615
0.088533281115767
0.029545540329122603
0.06148681730190759
0.06848704937602786
0.6535841287116431
0.5078764228737029
0.07962446069040413
0.09406141920519136
0.671726904021676
0.11464709305839109
0.01849593412807798
0.04402244510627609
0.11733838948529204
0.03264587566833721
0.03820473449525089
0.0684706612882226
0.08805161992757404
0.06744206406594173
0.051972069096937835
0.09224850822975342
0.015926143040325188
0.08168401482677266
0.10392207963027365
0.1576998524559511
0.030981385251126897
0.6064281567323149
0.0256910373078352
0.3310098209971022
0.37163212780292976
0.5372568706647524
0.040611377915800696
0.08810379660507717
0.10772748271162942
0.093120138256314
0.6360183875713227
0.10442749116637189
0.07303499939925161
0.6878470675374019
0.030961226520168937
0.015690017286785624
0.044323349090851914
0.1045364351463097
0.4097644729333257
0.01836727640287221
0.14463811686142192
0.4813126832895634
0.016926691304637326
0.09205939959808558
0.11337779796573293
0.8263622207869169
0.01727239298808974
0.1256141752872115
0.026716061985609364
0.02438685106037405
0.10712744988067016
0.11834609423733773
0.345486913709048
0.06185987099136489
0.5322200480120604
0.04772841833019886
0.13497948596043655
0.15082008381079418
0.3347445214742156
0.7365389379159029
0.10149663538761071
0.08392438280606436
0.08258505426710185
0.04351700148248355
0.15790234448898585
0.03775044777546276
0.01829910981014759
0.04318725074522123
0.09341955471422304
0.4998978518890276
0.07619563240124849
0.03364944771398399
0.02647418981906072
0.03614825982717507
0.03892991936239046
0.20684377870370552
0.14803834875537392
0.1262977368183156
0.1984872507687282
0.1808288664070519
0.3949895662874693
0.01817665276094118
0.014516486000080335
0.052822245585797616
0.07435523597257412
0.06711211361042217
0.5922758799752783
0.14345468674731288
0.11496294429253748
0.10467189795743742
0.08597967629849608
0.049527495559265056
0.04370877166922392
0.0676207491408942
0.04757744421390968
0.053612686344527274
0.03262149842764296
0.02627221308001886
0.021986619464053597
0.02479567855595537
0.08737588915814946
0.09106606078268699
0.034049673509944325
0.036664220665255494
0.043558056090541517
0.040644080549920684
0.021310475254834045
0.024867176327851792
0.0364729635000701
0.4301175812310349
0.11454310748609875
0.0955336956453248
0.1708490849811788
0.19403618717555512
0.18462991709352844
0.1693945950020636
0.20887282905285734
0.1761814330700523
0.11301794400299274
0.04590489423219852
0.03319298453353051
0.07101997345897922
0.03569173230048809
0.03886182433936036
0.03576988571363752
0.10125937259384922
0.3068185101751141
0.3130644956239623
0.2914637954615927
0.07599578485825864
0.0572328355894202
0.5380311373355662
0.5051193965811712
0.724150817406928
0.09062510448131347
0.10312414532519136
0.0985772007907072
0.2973057183404416
0.3571175768083432
0.033626902882036444
0.008817439177011121
0.02931325576929744
0.43072851360230546
0.051206591242287824
0.7081635601313843
0.0862118688699976
0.40950601988024715
0.4752912257022427
0.5108086711707437
0.02874261135760054
0.09977930514905725
0.03171413704420746
0.030488219880859854
0.20053304569112929
0.04268232499361629
0.03968407386652134
0.02585584208587003
0.5540612369616426
0.030152521012152284
0.01603569476428931
0.015252748761815258
0.06406048938881956
0.026553511512616555
0.03201485849984676
0.035055495903618464
0.04571873576859512
0.03396995329517279
0.0396248760347268
0.03552953588418169
0.04168163706276742
0.7140185666962918
0.19538283220073974
0.22552851613075534
0.2044145679460226
0.13897218181806997
0.06423230897727025
0.035829115969142115
0.03399871837877603
0.052926744314732745
0.07545026033743406
0.16679548347612744
0.031202281668076193
0.025155491677127717
0.06015090679107214
0.19310198029428238
0.08753682628182788
0.04511385553355251
0.08841428157152423
0.01989201772429393
0.04520040315159719
0.059619363815007
0.44625296373971396
0.052004465839492496
0.04771724190646145
0.03183088468394916
0.03377548648359789
0.029620236013129488
0.32878109139176115
0.14444005075228544
0.05454502487322997
0.03466296993610227
0.029163222237298333
0.13708391820037805
0.07050039514436326
0.19000839771248756
0.025508211861654792
0.23442107774271195
0.5505080905769044
0.5550917696958914
0.4682593163197645
0.23574823568057035
0.1783240813329265
0.2168100003849317
0.017425749613241365
0.01633340359561021
0.08939780861432127
0.07681000678411998
0.08807948902307827
0.04677418631688889
0.05526137589152477
0.07495132742078543
0.05490272808360323
0.08730596362727858
0.039380851290649256
0.02573105358727581
0.03148688497106513
0.05174779540202634
0.040692428588159
0.060526102252271376
0.1226203652811766
0.1103315976243296
0.021072225672660296
0.022279198201015905
0.10266774814052324
0.12430288216965264
0.10843299381882239
0.14922598037123794
0.03364610625403969
0.030004581918842997
0.04327607711747695
0.027654986245238607
0.014556651376889922
0.021488682496564143
0.033142971846969564
0.04595214705790551
0.027610575415147
0.04785666163018893
0.04713301782352444
0.04453052388742007
0.03073690182697858
0.04909004372913535
0.03243976620182874
0.03462953130723563
0.0550937092870689
0.013686955239235472
0.04687615919201188
0.007958825644099705
0.022873162439742977
0.072175194816315
0.11232327650616535
0.019311188294267045
0.013258785435686787
0.41632599683750976
0.03416212306588648
0.0
0.026538189665215362
0.09674676285232964
0.06632771323280018
0.05146874044348865
0.17389216377313563
0.21381785134124365
0.052368666553344
0.3863612522113253
0.051552017783544034
0.03912024285159754
0.036463535559167204
0.014736166647675098
0.06395244902341654
0.03911950370774094
0.054625842879480115
0.5779286541980272
0.05013265393153682
0.060246979523431735
0.04771876298970877
0.04782297130548071
0.033938151688236586
0.0332411965253755
0.028030817237086617
0.04183819847830628
0.23562742376917267
0.0444335431201466
0.03492508839239861
0.06605609236018212
0.41511062548910765
0.00964534519615112
0.034419685578000354
0.08640239702155918
0.0334485948902982
0.11885043193445625
0.03169060641419585
0.03273897651098977
0.09959500030739253
0.03735000976986589
0.05830705381262177
0.06975133687763335
0.005433631735488339
0.0998659145695384
0.07557737722927668
0.0
0.04240887593497146
0.03946431802814458
0.0397578500355538
0.1546663412807725
0.15275661788857883
0.048159949616923006
0.022158816361801757
0.0599776273988046
0.045687935047425375
0.2991368181237905
0.04423379452518162
0.09915342032698062
0.04770018431352152
0.13943546983153485
0.07938085182499692
0.09403107891998949
0.06932927104183532
0.014382586244436779
0.029861923099128856
0.04673751666625419
0.04467363758262846
0.048907271199532365
0.05513462072152058
0.03502144227003287
0.046817613246774595
0.022628746429071676
0.1584013227163129
0.03536259015546339
0.04517323949129782
0.06090438038200681
0.13964615913565764
0.011221294853889183
0.08245086959906503
0.06597527129116205
0.09851526521144284
0.042546745553006006
0.03169451007483236
0.027992344483555736
0.0642297962270193
0.05207409292741905
0.0
0.03097625989731238
0.20901602518566492
0.054068323181837206
0.023825043890491365
0.01850950921029813
0.36587735534016286
0.11713459809339737
0.052536172891271965
0.060498554242243874
0.032906059156387744
0.05255351570503277
0.01824092898095242
0.01532456603217772
0.024597422254738894
0.023935775736787106
0.038646842071293
0.05718402498158919
0.015102034837624304
0.03849623351005081
0.17251325776381504
0.03474954994482801
0.054510047465305064
0.16883750276932513
0.07093498026997007
0.05322320656443299
0.027087543936908168
0.08827985893745519
0.08260795253629195
0.0862974895389761
0.011611783185735514
0.028408926738415934
0.04505777289600332
0.0780940835891006
0.1792581208482734
0.07959579298074379
0.0690487813804599
0.03551936676999781
0.16034242034658883
0.023991226773655595
0.06635038858533876
0.05516431150109126
0.05819776260814957
0.06874075213765997
0.056164759723915665
0.5470432602743015
0.19347764395419267
0.03523920246908242
0.049972493793434325
0.05310213522019206
0.0935433948521808
0.1211895120608107
0.029974483937005553
0.03401890267914733
0.07919273344611662
0.0603719368089518
0.04113234751763497
0.10624598783640755
0.04752145618092757
0.05295650524508085
0.003174909582178881
0.054852106223849985
0.008441881374805539
0.03913452443901649
0.07469478488471093
0.03636159777265414
0.011201661464418155
0.2607846915177761
0.0074775928159219
0.017580121818397774
0.04513301472031228
0.030982927492196752
0.035670874510871614
0.023400674267473952
0.03255543663519714
0.0847883872296452
0.014618619176218267
0.0
0.04612776416480545
0.044676653126832
0.031401580178661306
0.04806625680364401
0.32999061902274185
0.10083223870834372
0.05542801138854039
0.024458892662985617
0.41512398120436966
0.0760010666601959
0.09287353234204697
0.10428081936492699
0.0692198444180029
0.045066049268030796
0.11876937142112738
0.04527622512920761
0.016947219815628644
0.07356931325091526
0.06585889817836321
0.053942696667480236
0.08291076216669065
0.025847107834150146
0.05700184723941334
0.03697075581544136
0.03902003118862336
0.008592219655876965
0.03824350891012686
0.07762041468266855
0.1216219674442839
0.02202689126034433
0.022457249772306658
0.07030553361239467
0.08081045304707477
0.028340041496509722
0.02121265294561661
0.05818846842084548
0.0862213021803119
0.040889582885382
0.061619061770027454
0.09093262761806668
0.06412219739166718
0.036628976127633814
0.04443688466554738
0.12907856813454355
0.018543300575972352
0.016111875138677633
0.04992116292647569
0.07606650209126375
0.026864325934785712
0.04804609208642513
0.07352024646410679
0.10119052706444649
0.014604589412348495
0.0897318304664574
0.06323951727557109
0.300248126189842
0.23483703478900306
0.07044010042151226
0.09221347498531285
0.031113465802532717
0.0
0.005114778509895404
0.04184809410489965
0.033451020056870194
0.06622576194302596
0.04410643525523199
0.028430006775022967
0.0301797703857427
0.016470411292927777
0.03524662594721171
0.3715655551449701
0.16411871968225844
0.06467232137074418
0.0636797381875844
0.051952636594232736
0.04069987943732946
0.07910713781478029
0.08427567642692192
0.14170010061517654
0.16782920339849156
0.10790754398987663
0.04762524999046338
0.06731269275247478
0.07882353484605656
0.1486688577710423
0.02115772709771278
0.021107518875576634
0.018381704735321514
0.020814644483935843
0.023508384474059833
0.034473084910025584
0.027987102942354625
0.5683785717559119
0.6007456340598274
0.6062484567791077
0.5065518590397962
0.43496483170807393
0.3700936686895956
0.4255831716687263
0.018638651445576745
0.025443125002918593
0.03762636796909402
0.09922214222355043
0.12970879089622755
0.06110424942628765
0.026677510038111214
0.024372353379938868
0.020156231524631245
0.02101571250168154
0.025886720151884892
0.04298542963444057
0.09158206426168719
0.054728224367737714
0.041859849032644135
0.0830637447760308
0.5852233854342616
0.06345319200525244
0.034946011915812855
0.028362476599313402
0.15742860420114052
0.4612482341498181
0.03638017500611427
0.04828549596470644
0.028231992965435198
0.06909829081453327
0.05360916986405854
0.03098935583169109
0.031246860730115702
0.021274740292003217
0.06763662767087901
0.046355395943029294
0.04624043008971135
0.03952349604542503
0.031110838176905325
0.06456735169590418
0.03421489230474171
0.0
0.8958206272877286
0.05910152225348286
0.04308319473564385
0.03129481530185929
0.026777272387299413
0.025447600583939384
0.3462985416660039
0.20021342621853874
0.09800509126104477
0.06896941823670215
0.09905871202896353
0.10071045989851223
0.15375868129386763
0.10632876470742927
0.10801756236479061
0.16057281981315719
0.05885781162370724
0.037090802282351114
0.03999505465984755
0.050097045040125555
0.05598589818745494
0.8890164758253473
0.9835175803500841
0.947458276270531
0.8948842392505203
0.9213783675060716
0.6365043401608147
0.46464652244698773
0.5753227003437255
0.7272449726879399
0.30509037171855846
0.06345774307802632
0.06267722236179943
0.06765642379773937
0.06460773172621104
0.051484404266775384
0.04777738531568224
0.03152224432192931
0.02864317893195567
0.032013790684252766
0.06063148216730825
0.06998829727287378
0.10224778018904919
0.11292143904090313
0.09653995392637996
0.09637702936978623
0.06837247674621696
0.08295657175955098
0.0474911571971991
0.08984367514683668
0.1802266749505945
0.08154355769041674
0.02997481807842776
0.023939518347324457
0.048783058311785255
0.14019188548904418
0.05027304972776181
0.06465983588797705
0.02722038761528787
0.018894244398662226
0.035005085049105274
0.366771798164763
0.28965514987309987
0.03211145479293292
0.04932035969684903
0.07843120591231323
0.02587898513771901
0.12978443619198243
0.040951159579585894
0.007393611517042229
0.04892742949964206
0.058941099668629274
0.04239350707301387
0.04588332850746038
0.07489116552807636
0.1251297411386354
0.24305498820473137
0.13566332432528533
0.07025739920147547
0.08103457696520096
0.04724383538859288
0.03971239323209006
0.06619070822486221
0.0655515734311122
0.10270188515669601
0.11482769793357603
0.09081367460360606
0.0852740700034504
0.12654117512277935
0.0023208272709391597
0.009611246020136218
0.07470085333455172
0.014002473218202425
0.12043204196339603
0.4067298307177082
0.3044210873027983
0.5835669020164502
0.8508526320776036
0.6712063042979517
0.36327468914049565
0.17150529640199347
0.09762166262694752
0.08918035787010362
0.07760114592959351
0.06974334004754194
0.07056802905415274
0.06322522455241594
0.057938879646549424
0.06076546215683091
0.06282404981894356
0.05980423083760781
0.07452049296631788
0.12054853737167694
0.12240238748550517
0.0954026323738655
0.16865802260061832
0.1048429805339703
0.06999751728525808
0.05773883461282374
0.062191591704543865
0.07222192627241229
0.08111045923518374
0.018752442635436222
0.024199890608825065
0.07794427289944371
0.05740648689602973
0.021847102773757458
0.05169124045072061
0.06642184598028393
0.12130011040636611
0.049479437117488013
0.06419252943620404
0.6893968554340318
0.10379257982377266
0.07608276264713663
0.10581336588646795
0.08358149232882313
0.009154839139844329
0.11822888720921303
0.013099800827693143
0.0740867228377781
0.0250290494373686
0.0021486988384415576
0.05483261572307385
0.05807224753241066
0.045379376948926804
0.10423325044834884
0.03411294380583034
0.15674920023587097
0.08865719081788623
0.06289889980900822
0.07596118409321861
0.048484734913404534
0.038320051208907205
0.04748602606014731
0.11654428906450852
0.074481165380958
0.2580243537627895
0.10297032539497818
0.0671360272927964
0.07793304586893096
0.06207046619070713
0.8352132804847486
0.980659964490013
1.003429803214451
0.777150408031236
0.4822899329522489
0.7176829734798486
0.8479189776823227
0.7477145528076219
0.5872134544597872
0.4719479934848328
0.31337368860363624
0.15229946573305678
0.10583867687772482
0.06506218732797926
0.04301450407682148
0.036055981282641425
0.036105062948457715
0.04649997180594077
0.0813303515720131
0.13346353344848172
0.13338136351356994
0.1155266971494968
0.0837832431638177
0.33704435794165655
0.2170193407768978
0.16621728748938422
0.033345281147922616
0.12505300968975258
0.036580525103575665
0.06288973826960234
0.06180486539052772
0.45893962086718015
0.03371464558628281
0.017040114480761863
0.02928318534485739
0.027579108571867097
0.05601290971474057
0.06251157121371408
0.04242963259645607
0.0380921443255691
0.017439445932046563
0.014138655516911553
0.04405894702318522
0.062325387073638584
0.029101886186275988
0.10579773871718952
0.020768262572673685
0.04685891221435243
0.16024284023368277
0.14973056247103952
0.1272282295398686
0.07959263697470374
0.029381655227842113
0.052511285817575616
0.06330739819931962
0.014572363606736825
0.03095373520958464
0.09914345267900994
0.039144786023185066
0.012038458204344857
0.08808238598485618
0.06044485402683637
0.06156806813139736
0.06608568448621505
0.05338533366937357
0.06593789384210769
0.059055775075964836
0.07319973900553808
0.08591261605473355
0.12615299351875167
0.07350612728684201
0.12302082488894854
0.16534978214762014
0.2106442943672578
0.023133546712657153
0.01855934363217238
0.021178245998939433
0.8272696570438979
0.8258381755130734
0.7997029261594086
0.8080016129658204
0.6642521700108981
0.6816546583155868
0.8055555339151315
0.8131539646075386
0.7108646055278879
0.7636570660509033
0.7813316540575115
0.6530370015467354
0.3529014910704606
0.1672494753714098
0.10502258820687742
0.06354050124034509
0.11083626975226375
0.15581120346120894
0.13212601371162347
0.08188493626789624
0.05212468530411429
0.05626721969731945
0.11881195664851107
0.3244774205813568
0.49991487705427706
0.5148641154483554
0.08478228706695318
0.13235212625188517
0.01401834877369408
0.05091407862977247
0.14463589474933242
0.09766897717639646
0.003990329405135625
0.009106318432308837
0.07940015292717693
0.05776263942891752
0.04940745632584773
0.05345093195038226
0.16483496295547756
0.38378354415667326
0.016772776069291832
0.06024731827532669
0.08411893967502809
0.02720090580532446
0.018545540398397058
0.019891817347389384
0.06168215130672774
0.09519494722497075
0.014065194795512891
0.10702672366535083
0.02240734082721076
0.05554657135661546
0.14644218908705278
0.15191778262858643
0.020306831836289695
0.039930299804009584
0.017288429360023127
0.026130879821356368
0.040282895908975276
0.03935705403502956
0.05233043479096694
0.14798488214691422
0.04652881644049355
0.045421607166320786
0.0321043838155038
0.04841807597164486
0.055251838962623374
0.054107999730229416
0.0818629169066246
0.11085136166848224
0.10004057833079823
0.0796086693886913
0.11776537410208572
0.15425291845876454
0.14706092475759
0.04274727513257136
0.04438734351178098
0.025403362318359612
0.05787516600444333
0.8136406008006443
0.7965810401555645
0.8605251633379993
0.8342324813283623
0.9109826212982824
0.8933664757486017
0.9549578820321312
0.9433062058755741
0.8449868111864877
0.799216409098482
0.8228948015841508
0.8030923917027982
0.6490676726762706
0.4543687212946725
0.3100111090219914
0.27963867448225405
0.1898566292835243
0.21201091225279045
0.1955045550837924
0.13840932295826802
0.10165421460680822
0.07691228357963785
0.08922019060686143
0.08351858133892974
0.08410772222733616
0.09664400460026236
0.1050728870936289
0.15358232019047668
0.268895784700994
0.4687595174554848
0.068445277802148
0.05747862782283558
0.09345595098304726
0.04107884127209866
0.907861764647609
0.15561699645271604
0.024360192379473726
0.03529693072492102
0.05890544345735456
0.18430561827941097
0.08994412326475201
0.02720638020525018
0.03730578016829855
0.05589486616351446
0.07012375971454034
0.07745898336345762
0.03584723445274401
0.0217825122259551
0.06845777773324038
0.04622723896516386
0.05748150990572839
0.030837075897659865
0.09303029031084441
0.16790855932792204
0.02119041867065071
0.30074450613503195
0.08460015682718
0.10425031817809015
0.02006245669674445
0.11732085451567761
0.04895423122249203
0.1431151153803269
0.05862006573909644
0.04317589668640396
0.045588564576932236
0.04446975821220175
0.0413039430594503
0.07541697728246932
0.07698779399334332
0.07471747113082601
0.07874689309569731
0.08211011139992876
0.13601014862596292
0.11122263683875451
0.16569066135388474
0.020153598524356473
0.9205612686158781
0.835354343443182
0.8260522434520737
0.8850735780041415
0.9139056968043624
0.9299702298629878
0.8698303081767426
0.862214591890698
0.8795842058793516
0.8719988222622453
0.8190878072270777
0.5602832537223119
0.669065245822192
0.44397946776017905
0.28797220596547785
0.23095647289298604
0.15270653193437836
0.08495071452269266
0.08571608790337587
0.10834927884866302
0.07505803283270263
0.08141503625097996
0.07191638129317897
0.10052705572513769
0.17315329949643998
0.23366494277725022
0.3265993760999264
0.11819836581470805
0.04215046824025973
0.024249321553993525
0.13842916020137433
0.08918678972544121
0.15058535692007705
0.010835666708356667
0.13449642737059703
0.1508782965310416
0.02912983445982373
0.12889711216777827
0.035221406637483105
0.049347044953132545
0.07270744378002736
0.01568699640733759
0.025164067405231617
0.08962651992640984
0.235913551989553
0.39155846356898466
0.12802665501863303
0.0387449054743408
0.060124703965238085
0.020112556912258803
0.050658024175725624
0.02601380242165246
0.04240711130821523
0.0454985873186128
0.049504336432244826
0.0035116947104181515
0.03200709680995696
0.0
0.050809152904998434
0.03812798630894231
0.04299343975610145
0.04298922009109704
0.06592823346616258
0.06878480941399866
0.04539525629817132
0.07282072568984405
0.09908590900012393
0.12974570973433358
0.1280578913409536
0.05320255782206358
0.04263913487058305
0.071425204193002
0.6361522816510419
0.7233198493442582
0.7372870748375925
0.7291248966887233
0.7246249642099833
0.7170158677476965
0.6899234039373207
0.7915225779005064
0.6432072644331525
0.4689539022454623
0.34173482822278495
0.2081955415033674
0.18770825850732023
0.14964408893860992
0.078763306837902
0.06433834942855576
0.11415607992448183
0.11021228840615102
0.0552334662858916
0.04151036083697901
0.05325101399878013
0.1065755253425165
0.15338110577927216
0.1632077803145691
0.1719897260070117
0.46245531480250324
0.09727073994987662
0.03173635433238208
0.16294820646939928
0.5603501024075342
0.16164327641601575
0.03400191206505529
0.09612607215188895
0.10064236724686415
0.026092554214906093
0.6862152955792971
0.06521180751045592
0.15116770610129177
0.18540543442945698
0.17782393673024355
0.07827743447385188
0.022616151752435937
0.029113763730675573
0.022376732271127926
0.16659762505679002
0.4076045587110995
0.5033210478355512
0.08034689418377755
0.15561388201142987
0.05226112380583884
0.1671127600557362
0.29529320323811975
0.02750383960631339
0.022678536288246412
0.0733403940579637
0.05899210165054201
0.028982831984950108
0.0
0.0
0.04802168911087655
0.049987404012120866
0.06631714380628377
0.08715194626610932
0.07945189920020472
0.08472753138334331
0.10960285346106202
0.08190828564461093
0.11398744152319815
0.19753897017363034
0.1337922925119567
0.07022210817520852
0.018744741491386514
0.035877339647696065
0.038597952808345236
0.045746750572264384
0.499646160422799
0.5299034321489556
0.40931236576292723
0.46921572191848704
0.3536274745484721
0.18276335306146618
0.19366971736450672
0.171138022672951
0.10916091268878472
0.1285851720004379
0.11901728945176732
0.07102149269643179
0.0489135909594463
0.11411419776762045
0.11732080448362094
0.07151496299100488
0.06784659995076221
0.07405766762987259
0.09077295587223833
0.1126545506787588
0.0599096418429018
0.25559667757007537
0.14761713136250576
0.0997145815305688
0.07608968252077641
0.08629853481534785
0.06289825762995097
0.12146218460325105
0.03172929873643461
0.06559450458443443
0.2539089167865223
0.035440946333019495
0.10295599141004924
0.0708255612323352
0.050790014654013574
0.07403084497281774
0.01966698269419531
0.04637044853973137
0.43344387339645146
0.5351187531909252
0.5189502683688872
0.17704556976503216
0.03296588709979779
0.08504257812510992
0.20030507769923286
0.02457638176350119
0.04311405761140472
0.06414072555369708
0.05509629495516319
0.02850155689410357
0.02527658901046401
0.0
0.06546869471805124
0.016971666364433733
0.023875557728532323
0.0873628441023538
0.050831495084759405
0.09271748739140552
0.08290036777184003
0.10385528706845538
0.09390235335859438
0.14412610407237125
0.043626573282058406
0.036270988356326195
0.054828008150928476
0.06662772466666454
0.035257656890817335
0.028269140698128015
0.011755274131236396
0.07065449306788181
0.23922273798089339
0.0550343598919712
0.007598300290098776
0.0
0.030108997998377726
0.16528754092673598
0.0939667797820149
0.0783868877465516
0.10919440255713113
0.16292665673579404
0.11143332130867165
0.09018866167434515
0.09686797245715806
0.06744466267547915
0.10311753288906357
0.23960205998337025
0.09930499749465993
0.1327969449729181
0.1161476825709241
0.028669088662334256
0.027837766338073746
0.03149092476801092
0.05872062421427596
0.088021913870501
0.05605457983914744
0.09512498642854934
0.013987905340152975
0.04212859270797496
0.06306551786062896
0.05466175347082667
0.2688357175614448
0.5617939288169527
0.5946131449246236
0.5682867551437064
0.09711793978214023
0.12971553251285417
0.1260717145668017
0.08614926951296376
0.031937328461013485
0.015741423263397173
0.047533040796439094
0.062265216059429904
0.0
0.014878748223081313
0.145586456264884
0.0246225114030461
0.09505832975091064
0.058841406386756494
0.020120574453514672
0.0961896859249587
0.08268123170131773
0.04886627789685647
0.03962769106758338
0.07607764456959192
0.0458116168318192
0.0834782660450671
0.05146706217477211
0.031093130634927933
0.060806276033627794
0.04344058879381509
0.1148448299010771
0.08334479284812685
0.0192832178976957
0.1605208363492583
0.1682219426795745
0.1346447871895366
0.1425149671871768
0.16544053689464752
0.21157379479474323
0.13207348546729508
0.0926510574735053
0.07315637353018117
0.046517450411165714
0.0503334034106749
0.040701482492793935
0.02852022798112164
0.034428549345740654
0.07652347960728736
0.16988224190826764
0.06223422794177563
0.06416701282201245
0.6421524002540571
0.04394538897233743
0.04928024484995047
0.04362480591797245
0.01568501633240079
0.044956936897377155
0.05880904973774744
0.06681305800227508
0.13651461849832242
0.16957640359717466
0.02521681861789907
0.028448838885057406
0.1885271622225261
0.07797418761698065
0.08897620295489601
0.09607810518155924
0.19570975941630628
0.4034015121937952
0.5926401019597847
0.6230350412100618
0.5959897439487258
0.11601036928295684
0.04638480603633921
0.08351900834487369
0.12395309049201601
0.2391793674218207
0.20368314691244113
0.06644636789144343
0.05791228860694129
0.25968866345163694
0.0
0.07064116736116445
0.06906014712703783
0.05632152496618526
0.09283780054053851
0.051137278913281035
0.05485969416565573
0.060406746605763395
0.06710534477277796
0.03470077326657595
0.049442466089953056
0.083514662616708
0.06440015492810752
0.08063285741770616
0.04920913508305482
0.23910071967648805
0.07761446336822693
0.1643996291998391
0.1970015867376669
0.138824222984727
0.09437751027067404
0.12074448487861218
0.15866919255644651
0.10133395426892695
0.06823620210392085
0.07424893727111077
0.06577840476515423
0.04224626759081587
0.036564099093002185
0.02620729692720217
0.037324388454307106
0.07822708061225851
0.05378630167491856
0.06586852284169542
0.02931616220198859
0.024109039686575153
0.0026971917581607727
0.01166199556759451
0.04008293405730595
0.27092822403625433
0.3456635465723634
0.3559060574349171
0.643903019064031
0.6298108035705118
0.031778106415644394
0.028087049329361492
0.16770089233452146
0.07475409498513601
0.031282436773615675
0.07679221851037768
0.016639424532980177
0.024120740449146187
0.06919800456215092
0.2623897819639696
0.06050045304475262
0.022928769998250442
0.03976033302675896
0.05374683329262129
0.02924150002018728
0.07427224090349319
0.05241945747100346
0.06676200187089834
0.06397673822881886
0.042426542932549154
0.03307976458604152
0.03459447859763413
0.09144477034960126
0.03815101537152836
0.021211865945890446
0.08292562853598652
0.1399002089721997
0.13151616748378395
0.04658731409727217
0.05376292748943853
0.07342209774123898
0.035353550088559504
0.06270915459009577
0.06850806917174783
0.08060970556170724
0.06991747574072452
0.05691300447384157
0.06859058915910095
0.027504269193068524
0.08451232805438857
0.0626326155060639
0.06651348734111033
0.045873361970865986
0.06966938425566996
0.07602389785702232
0.4497815650845087
0.015507208472234933
0.011595274097701069
0.04568408875980605
0.06370690108006746
0.016132499918736054
0.03203238877440832
0.06981804447407636
0.09445428040666766
0.41557749590918774
0.4210873192794212
0.39346895385456165
0.5117738680778683
0.6644881241265281
0.6370009944349861
0.5585829560303459
0.0
0.18630717587636775
0.02221814546348562
0.0595130121964554
0.03529866040332281
0.0656814357451994
0.04324874979800833
0.056037964352041426
0.045567017682068896
0.058261956523190106
0.02463773116407612
0.043518505783538344
0.05945463441418377
0.05609834444616198
0.058208497588293794
0.03785593549881736
0.03921475993652269
0.04552117110032233
0.012818973544749878
0.0439189472513508
0.21424107375384518
0.09144782421097082
0.09628504434611676
0.10550066761160388
0.0813636988344897
0.027964989549239223
0.024483984317168538
0.024908727845823563
0.023304557303227936
0.024187265525724436
0.035438458525401555
0.06467810760918151
0.12904894456412136
0.057489703582203386
0.08774214936177979
0.02920649862403431
0.011766486543718485
0.032560460679801624
0.07509029401543998
0.07225447302768805
0.02956719940288849
0.05111939934285116
0.07620980002266396
0.048362632785337936
0.011015174427698131
0.03979669582858727
0.05374255956376395
0.02375765620056758
0.44675944533912404
0.42993786466677
0.4361913870586091
0.4944731881205777
0.6360888121130349
0.6560480308434797
0.6400845098222963
0.6212832006648699
0.044472743277280125
0.03028166560110793
0.020741620392058104
0.08954268364961981
0.07441706155233054
0.089330588828884
0.05779417972022395
0.294672557123336
0.028611723153469354
0.08206478101228579
0.08921560712811627
0.03665991858218904
0.02890883573548935
0.02866569913299732
0.04449729099656072
0.05405132507617763
0.05137073969860652
0.05184676171477496
0.09292913183960388
0.05463190010414296
0.0693854571053815
0.040638669155231635
0.015149264644332801
0.03616891428772025
0.038767015797472805
0.024486946989697733
0.11094234569923933
0.11663436802608478
0.0611968547940564
0.02432450305525512
0.02179840804755971
0.020645660498199058
0.019352365577366106
0.02193883366778606
0.02091153356986982
0.03051182163895715
0.06108506085496446
0.07379063374804193
0.04186976107478426
0.053753419857318456
0.056180973787621914
0.13450069156640357
0.055469879889840056
0.021609695481934022
0.13770532113833994
0.1186928595326007
0.1154705532474063
0.058445439861132556
0.049529815847077295
0.22667272301662655
0.03529744361546553
0.031191144540652183
0.43917690294454176
0.4304430193323108
0.4352413324947903
0.4811718749494038
0.5503210426073221
0.608027337391637
0.5961265804669886
0.6015947804771669
0.5920683372951908
0.19054362954938212
0.03249621601655041
0.06252599459398016
0.021192093426554204
0.031348839127387645
0.06624139343147016
0.05247493784209754
0.022742464932619468
0.0821324805680214
0.036396357296820815
0.031033961045445133
0.061377746615854614
0.057402349628423714
0.04091151971540595
0.034359876906496035
0.03273627348348455
0.050709695865596024
0.07247751647049659
0.03444470307553743
0.0022513171640015416
0.05410425519042623
0.13575501174706903
0.11028450019287292
0.030727250921071654
0.0291505043479784
0.0653155671344625
0.0656587029440872
0.0572744318983948
0.1000793459979879
0.06881335544870183
0.07852120499648356
0.01703711638775276
0.012424032974935622
0.03991455467707601
0.019643280729263482
0.02995566638306148
0.05889327445517512
0.05463192225942025
0.11160027344795967
0.10374167930261478
0.0405852132991212
0.023590828075977142
0.019850688098205952
0.018935103663742507
0.020532046415207103
0.020388493607805796
0.029925274965581023
0.04857281075178172
0.0807955777233256
0.03227807030833111
0.07695258587639096
0.21948519095687322
0.6237785937427542
0.00348841536676303
0.04659934947229984
0.04555393584210232
0.04598459743253719
0.02937803497365292
0.05137464528810436
0.2970211097400582
0.03938697922460744
0.052163552028889386
0.08106445182897555
0.15863646636817033
0.07878914376962116
0.11264474681122243
0.06076609148469392
0.013508247682463559
0.037380455921819856
0.43312141479180233
0.4253281532544894
0.46059969261761446
0.5097523030815007
0.4489577251755645
0.5546989307748721
0.5723254432438489
0.4792730398179068
0.009766749739725663
0.03247166889375268
0.01679659970024673
0.043175425826631926
0.01321075340400163
0.31566010456204874
0.10341111993679905
0.09775893871711461
0.030089584568117098
0.03286904844404176
0.005410088701224267
0.04234621772095271
0.036398862551438926
0.10606608962533945
0.054050149513438894
0.053913074432679176
0.025505409684856834
0.08144068079312984
0.08654179895090135
0.07713525105773544
0.06685868003800684
0.029905507151060457
0.040286672498122886
0.06466921801842793
0.03546766094233693
0.058718325880500764
0.06663086261667424
0.0437682923587974
0.050111461899053446
0.04864979006939301
0.03347853596015487
0.02762999340552923
0.19311998011347162
0.026787902910427857
0.02636031580366909
0.0302107665456337
0.04723017229678034
0.059550148339018845
0.02352676765528579
0.02547847679818845
0.01833720845232658
0.02128342496304737
0.01998555509313075
0.01985066375350094
0.03227375470245216
0.05706173045072342
0.22468486527990433
0.2879779628052192
0.0523861648172982
0.06940797248906073
0.08527974271541905
0.001329419800872574
0.04316378621854815
0.03417746906006648
0.05025022738578243
0.049477213646007843
0.09247601539794978
0.03568665850749573
0.04410719029504754
0.040282021127340153
0.45328737464589475
0.4252970981345355
0.42388116176226703
0.4538629203588402
0.4378787941790183
0.17382524420928686
0.0
0.037466252006025665
0.5254937433796087
0.24244412360032108
0.018160658756929716
0.03966015176989986
0.07032186365445457
0.02831076141791279
0.007024033210359024
0.05452242844691369
0.002064046023880597
0.16014692253533477
0.042936968425127606
0.040044666047599195
0.05036322643445438
0.01622397226873187
0.026093310687069757
0.03705167023667293
0.05260768097713849
0.03209174365264517
0.051960286967772856
0.04702055305142964
0.06577443107770449
0.07117795605158707
0.06467148004793624
0.021791441928547556
0.01732865157787411
0.0568453001773613
0.22512762059170574
0.02777333619419268
0.020362251266018396
0.03211478532247885
0.02772007206933867
0.06078810690443845
0.041543531528599166
0.0391731054550094
0.03958974363990699
0.019559957723809918
0.01961335197339716
0.054572515520530024
0.053765866987138554
0.6815242877905556
0.40463959196204163
0.10797940959437216
0.04207950309630477
0.02386899708978184
0.060878296495804035
0.09521629891842935
0.05414159488151009
0.04124243198654229
0.024805344781609697
0.09774645526633256
0.18388698113904975
0.02364403096449064
0.041819175686587905
0.09214528093463277
0.4042480161161363
0.4160209418865639
0.4324338694862097
0.26447743603283974
0.16502173055951472
0.05261294893787003
0.020443982028163256
0.08473941873834617
0.025008547206390376
0.033403779452689956
0.01676120281109922
0.031906680747321635
0.03227098794576603
0.022867838002792924
0.034647188314561796
0.017678543801470187
0.051261912221682145
0.025459920142633763
0.022278580537020747
0.04569432679598951
0.03506877464174547
0.04759625069027302
0.04727579289346974
0.05000324787659287
0.061678680785759124
0.0575398273928154
0.04636327812597
0.028453422538310184
0.07581449059843286
0.0621630262878907
0.03177922516597874
0.018068464749153912
0.019451094712344276
0.02353857006123091
0.060921492296992
0.08182313833964751
0.0785256617389052
0.0645382173347596
0.04775329813247399
0.024825380162654054
0.019919101420969934
0.01770293468254272
0.01937095815596783
0.021517039649961964
0.02040913106645758
0.019628042090927517
0.028920308546926673
0.06103735116229111
0.019151421753270295
0.046906003291173955
0.032017814381355286
0.08462861321120174
0.06899041833083415
0.05187014385821154
0.013404188513351236
0.0616112678281028
0.12411064362255785
0.07184678565898592
0.024272652876656774
0.007827935807332737
0.4157513632035224
0.4016519199246764
0.3543947753744252
0.3108219274829961
0.2228900713503157
0.10629712934896782
0.08848888213763473
0.04380002930940052
0.0890035225032403
0.01724866334997833
0.1317469074926617
0.3176739449679338
0.19422725823629935
0.0183371168983844
0.7431920503071446
0.10382995772957482
0.04230874302734255
0.4938660081315884
0.07752401107662779
0.06634922951741234
0.014312668558239526
0.04783200347486305
0.05522068429330589
0.056043712819114265
0.04762828327060721
0.04422823779969138
0.07132314827939132
0.10941184100144064
0.1015721678691232
0.08447616020148643
0.06871982378229674
0.06594461671401274
0.01810566686304174
0.03532834242330641
0.05588582752734035
0.08940856168709471
0.06843894834904828
0.059284602005840625
0.04483237136629947
0.04080905437213753
0.02966261270453846
0.028384076188094177
0.020420729658206283
0.020792812553987423
0.021471104057449765
0.0200091794309629
0.018072671626877708
0.0341630534001437
0.4920889447817651
0.07992942504341963
0.0847083413000342
0.13679404007736357
0.24952490965459673
0.05731376652137141
0.033514440144320014
0.0373811238768665
0.024514392776332636
0.0644397707744857
0.3690964045319122
0.21093880042273888
0.033165945804685126
0.14383916927664167
0.09966303194405497
0.029906486574817
0.33841431252850074
0.1765961225183596
0.13145037542375168
0.1066053751828468
0.049149737790452404
0.05156738923219433
0.20145652248789905
0.027268302028749188
0.03244056393691413
0.036236983740582505
0.03846559967248878
0.0331039982749981
0.025867050577631216
0.023657561584018535
0.08626388522650864
0.043501369957340934
0.7177797568737001
0.055874311975755146
0.021325753293688847
0.02757713341846967
0.035527150826782844
0.03866971460777228
0.027590113138258817
0.03312557189713187
0.04623081956138897
0.045285868379663474
0.048299371839955876
0.04775022396743305
0.029951977998907912
0.050134793469900636
0.1339396352270898
0.09242086279517503
0.08222387975837091
0.008407631503537396
0.1896633746944049
0.010664334051155284
0.019744792245703184
0.07447991739258175
0.07041293890965233
0.035004357585172334
0.034731471084120356
0.043660572982994306
0.041208407617528475
0.0185735855398515
0.020183270071473726
0.017135604045562903
0.044638157136308275
0.03574184998719915
0.048925584336608284
0.03146691342164366
0.06989922721121937
0.12743436448132606
0.023767259799405114
0.033963154599378334
0.13510515127130737
0.034197781011452745
0.07740006995700166
0.046459271368860446
0.039482335648827846
0.060611473957040064
0.030682976497612202
0.1962124633650396
0.2320536678695518
0.44937056757409855
0.015345534121961445
0.09277040144046919
0.12602123654368166
0.05852876077773451
0.055816449326726914
0.030771370491058356
0.06356949631690338
0.07420154504259646
0.39922013572750004
0.023737840558925766
0.06017428225788958
0.043594102096662556
0.015444245812529771
0.29623786834938287
0.7367953454736832
0.06517124275189944
0.0633821070063532
0.03325418513488483
0.01844477588482031
0.02720205703944491
0.026602942421853286
0.026840794320707517
0.05172425200433297
0.04367176717018723
0.020269462440906327
0.07803809712405965
0.02209245690984766
0.024576642882469277
0.03255940796946042
0.0472667001215516
0.050312939350309074
0.0463992290736399
0.04370949198384041
0.09979898660671746
0.05564449183707881
0.031132609600934166
0.01566944886371571
0.0
0.020595306808538664
0.028302823846356923
0.0481507781417958
0.057821437947532646
0.027012346362719753
0.022613610816550563
0.02414316056365635
0.023145160186722094
0.026357469659440285
0.03464416749544933
0.0450162140139869
0.037379982183268726
0.030500805108426943
0.031611034138773246
0.020026452685541842
0.019059934690964953
0.018011253345699436
0.05016913489681057
0.05736165465888577
0.6069711326793599
0.10066777887432656
0.04451650064157245
0.02452536958729177
0.13030795130794404
0.022243688469554736
0.04965557386806221
0.040303148183514666
0.03113850729313013
0.15686416333695308
0.01808198542418524
0.06046034145850611
0.09591242834827211
0.03264775681110947
0.02568254843051307
0.016780020018447268
0.03924445240716004
0.04290337980473197
0.010069410129665614
0.013764108583719783
0.026317433752493215
0.05155858452288029
0.037024581426491655
0.05988796160750313
0.10306743354754938
0.02139767051508127
0.080075707264278
0.019045628323065247
0.27849481500231027
0.040066769694568634
0.3286273696501694
0.050016467447502454
0.016173641146972555
0.031224188929154375
0.019991525142596098
0.02749125010683106
0.0353423995897
0.02241845183789578
0.029541563309557445
0.05184118553912813
0.06074055541883914
0.05775227647402794
0.02244328082119572
0.04100506735172808
0.05788888011525402
0.11038269039564032
0.11571030289642721
0.05394765463920288
0.0519532170306618
0.04798686389237933
0.1491873145400247
0.018696266725066527
0.054634084603917867
0.022675603570646623
0.026951859800144664
0.02694271620159424
0.02289020571256316
0.022105434121483955
0.03478929133314831
0.04961480365759799
0.04868283442106416
0.019177780257640324
0.017628092395070665
0.016869370124974855
0.05633602450283596
0.05875074515193753
0.06441545904702083
0.09512648255087526
0.5546622355269911
0.030823530312379055
0.6926457427790885
0.08641798723431841
0.0595739333748147
0.5938327321682135
0.08813477666717946
0.04760560573715032
0.01734027779883873
0.22213750422473977
0.021397644203323112
0.3766504699523418
0.06882476477599445
0.06054954810030575
0.07424371727420079
0.021731244861920216
0.026154759346641944
0.026728910536522172
0.14789744641904803
0.003806709425107574
0.0846948119878289
0.06340549583097653
0.030908092241711555
0.06445801630899771
0.01245826166523398
0.025721392660551862
0.06191040663900244
0.03120123322435897
0.02359552114264576
0.03321219086348711
0.025659616600710377
0.019904685204229916
0.03645551576843226
0.02550661746960793
0.02000781334351668
0.024640939868575542
0.05959744823052669
0.05996567688643231
0.027497338262457083
0.023442524218933277
0.054868598360947096
0.0686793727661615
0.09070404178723065
0.07706933905599209
0.0
0.06171005617547736
0.05487036821922847
0.024258714696050725
0.02093034021738296
0.04725604829812972
0.0551023042513182
0.043988725477603303
0.04035704103629502
0.027407924429981162
0.03548716046099102
0.023940977182863213
0.028500028012267666
0.045891155627723154
0.036618334725195656
0.03668412838689951
0.02700207891954948
0.017922425237386387
0.017136806322960923
0.018725486489243586
0.01998439393850768
0.05129725565910069
0.027625856572222662
0.06425612922332162
0.10922127807701427
0.0426965888441303
0.07221825001147442
0.12423433758452952
0.029081067537295044
0.5631317491014729
0.0192219601567257
0.823433521823315
0.01880766556918432
0.06534088341324597
0.16561882230530853
0.32369160560922744
0.07753071397301896
0.034017274334867224
0.022947619190987326
0.060435635762092245
0.05127606366599941
0.09114657913266287
0.05050672890372758
0.05940157949587656
0.04708751200515141
0.08925828370958684
0.0
0.04335144687956855
0.08619772436566069
0.03368426104583311
0.05117462919871752
0.03171781500434603
0.04306365199490621
0.06831201424456058
0.09370484887912078
0.02614422423321914
0.02094013613565576
0.02471061137150028
0.03271609966567773
0.026738235800127297
0.02227713161144809
0.022843494496852048
0.0328473650346929
0.051786979072476806
0.05175397678392882
0.04312166362246709
0.05042980616197167
0.049569853754432236
0.03751752390983683
0.03204575438510226
0.02449476342363804
0.0257167932441252
0.037002701339252854
0.031293948425909004
0.05601737958304515
0.061112824906775644
0.05217009800234446
0.008956194813014882
0.03391298786128018
0.019309811736141626
0.019358409747323665
0.029504346634264725
0.03726364130016564
0.05366522483271593
0.04683404860458266
0.02936672837866506
0.03364835629126409
0.05526408899713124
0.06389117661365105
0.06236651387905391
0.04255750245489472
0.022037531111652863
0.03364029534603093
0.05304676050640166
0.018078378288776915
0.05953755367278996
0.04417614840230931
0.056656461525357714
0.07419025967533556
0.06463748922580449
0.07571622708536772
0.05478514870052055
0.03909743202255663
0.09835331119656221
0.020063275094820362
0.04238405937645363
0.05843939633135044
0.06448793496235765
0.28520647033325686
0.007860458200755783
0.3285750711819251
0.1280631939731347
0.051168783485901405
0.08256584244421877
0.2268477937842576
0.05431112281034778
0.036473536622813864
0.0008064892904877323
0.0
0.03002992905580985
0.04076754559651543
0.036069085919636965
0.06821351974849019
0.019970281748022234
0.016921507813664593
0.013977000721629024
0.03394660416407928
0.04055676134743387
0.07486869984577596
0.04307443054738679
0.06495040049669928
0.07164994730817724
0.12968161966013886
0.1170105320191512
0.059832197334041486
0.06522682973643847
0.042923091456999705
0.029820206741068805
0.03533573452896153
0.04880381879612212
0.0
0.039886775370449996
0.07251878178450681
0.043053402230942506
0.08208253767167684
0.018685150556348205
0.01804714380562334
0.02002057606993046
0.0269515434851962
0.0420097431314574
0.033950802605622214
0.09989680163518314
0.020251498508018422
0.02130785798976258
0.02882659393843181
0.05344277984672443
0.04836003349319891
0.02879493650877751
0.03903581163914531
0.024429642338185457
0.028977561051514188
0.030643359976877237
0.07502385610972837
0.04008268788681548
0.04717645748889623
0.07770750888774848
0.05794150294715015
0.0431703277500833
0.05241072405738626
0.03191973375467427
0.08537123480108383
0.03394390307262123
0.08863784501870461
0.06805314021650162
0.06712974695862729
0.06498557418609405
0.06013750230757967
0.5663375332136438
0.08232561462383287
0.0072821981339199465
0.06470449185371487
0.018785090676754667
0.0
0.02494552996172687
0.05953042690643868
0.010749458413466433
0.011375452622202603
0.024155489978211254
0.04435446851383614
0.04458416892683873
0.10041751065047655
0.1199254186786668
0.20086450282367857
0.13565439526391868
0.22527715149014052
0.16276874581388615
0.14766613029151776
0.038703163710286474
0.01924179698804673
0.022282755155291472
0.0383531041098391
0.0385959945720174
0.04684816493514663
0.0522261036156163
0.03225123644287816
0.01326134658259176
0.03257162075601611
0.08356586016258095
0.04623341296532975
0.03404014361132135
0.12294998523362474
0.04071935632465444
0.03342538953721156
0.02498552628293373
0.02362217734378171
0.03248583208350605
0.034947511972453014
0.034769166935638356
0.03169484716249072
0.03913519065903906
0.056603498773570786
0.027606675500058735
0.02130556483091717
0.03698410675755617
0.06094580866649846
0.05464110719840788
0.054751726661675
0.03308625080534963
0.08566352967141463
0.03449023473174275
0.05638119185887175
0.02858074864554856
0.09835790119656795
0.06474721689376887
0.06711047842836623
0.06714880656363556
0.08985877864263571
0.055617765528932946
0.024282193432624204
0.07428559378488409
0.20708750259454692
0.021355813980499322
0.033472563981504666
0.04197217705747732
0.0
0.07356127141539982
0.019209302492927318
0.010123908765759032
0.007795304623268813
0.04971728896801347
0.037868943628795004
0.12581582707163988
0.2388914528621901
0.41237013403420963
0.3339243770509401
0.249194488899699
0.23478912970833912
0.25655715514113486
0.2075857369032982
0.11618441523561152
0.05279576530847211
0.048129247291341416
0.040468475854620774
0.03020795997040333
0.02371017439968323
0.034503199897611664
0.0290404518087545
0.0365586716194485
0.02767497300265565
0.05565529495059681
0.005608642093578742
0.055035025935939154
0.046236407090035715
0.041381882613526176
0.06964511956051322
0.5010042280361072
0.05782404564389123
0.0594279574252441
0.0597467225152857
0.05432840641875132
0.07547739270285102
0.056926576936995966
0.06103889417776002
0.03628889154048411
0.0439863719318434
0.02409865894069528
0.05316290013181115
0.026577140750487428
0.04540963861575545
0.0615961895482421
0.04684833746015119
0.05616452965551074
0.08483441960169308
0.010824087067391436
0.05025818551363078
0.05482300166074841
0.09845040457343916
0.050201127744192754
0.07483090617056146
0.11584938130527951
0.1649938041225451
0.10698881940955365
0.049778828618892906
0.025753824425077763
0.06710051483301581
0.09072124987641521
0.08616508046314567
0.056607229949036594
0.04831442605227001
0.02743619441937774
0.08294745683938512
0.08158550162600048
0.03275142869476234
0.059770940814005774
0.02443465663179349
0.029848804749555684
0.07471225401394006
0.06473756956572586
0.055680921188502076
0.11126794858003716
0.45613705201934923
0.5524098161016124
0.5366986841902467
0.4727394505513202
0.47490937476911405
0.3689994365861643
0.34132200750204084
0.3057168332598768
0.21912317062795017
0.26658752102614924
0.16857755511415476
0.12510739474330673
0.017958402755500525
0.021925120236584338
0.018666936215633177
0.031120793600119094
0.054348307168432045
0.05517017339852698
0.05654295051065567
0.05408860710030829
0.2513016627246772
0.0405811752362578
0.055742293894507355
0.06723140742635715
0.09820618250276711
0.11427372093649905
0.08607513220709063
0.05380635849386345
0.029838292544282528
0.02962067608222793
0.027255535995542764
0.06780478893945259
0.031012315080103048
0.053113509265119305
0.12047911239469491
0.02019305706154752
0.040641297897038124
0.04101427933451913
0.05266691448140359
0.03389201620144467
0.03205540640432289
0.41989301192282885
0.027143805268178105
0.0657409673238635
0.022296697512962038
0.06493943662707129
0.02515327685746182
0.030179291500846174
0.03038190106597684
0.03241726443337523
0.04731167030601262
0.015122731931094398
0.054204731411226344
0.06643716160718367
0.12186220062726441
0.272086279434043
0.2169737700289769
0.36558760707678944
0.5707480141920154
0.5806537420228904
0.556738145443574
0.4893106239519298
0.38251887499367276
0.30085864200401957
0.2764302074979826
0.11285232213208556
0.04870851447450231
0.018729641521881522
0.01782026987679116
0.0191477751474691
0.020447348838943773
0.01853183109713823
0.05110176480237968
0.20091396268773776
0.14598508258479376
0.04137091043448515
0.032794469420709474
0.08122065319087123
0.09313394078632468
0.07555603698726902
0.03256246569461437
0.027845661785193366
0.0592751320692509
0.10963507329164741
0.0235654959817372
0.03955560318818058
0.057860647753798934
0.018007101563432104
0.12673951957310986
0.11813459284005778
0.04804766510399655
0.09077665800926644
0.025419290427550572
0.10596387604394626
0.05921083541055899
0.08157876296002195
0.062439944435123226
0.16610195292828456
0.10869579885689426
0.0006107085435587673
0.19016577546669308
0.051081687047479736
0.04013177249523917
0.028476021348964063
0.001114123321104136
0.3037741884174349
0.03512138175390744
0.049111314783206954
0.1038260179591702
0.03489308028008525
0.12873882652563884
0.3366330769570035
0.42834323370087746
0.4984325761146902
0.5690441821752115
0.5563730660784126
0.5491712435393173
0.5260373063104102
0.4622556867922394
0.4022251617209294
0.2511011211538045
0.028904814350490585
0.01766116358724735
0.018938725188738344
0.0303232858767168
0.054817163129242105
0.0633011700827541
0.577268825853203
0.22640875811010897
0.0849981906069152
0.024538761193341696
0.05683141266755197
0.047390875369981135
0.05790185350637531
0.05237680597513552
0.05883004674104299
0.06002320389115173
0.059498547366121333
0.03532082478316368
0.046610629815430835
0.10048339788224449
0.09910291571857292
0.04153352656462031
0.017922178613450152
0.02072472024655316
0.10137837678734574
0.02288976489691158
0.09634480005228567
0.06118487715725253
0.31006797898378463
0.03353749700203252
0.048899127282212636
0.015556153396955208
0.012042159430210623
0.014057369586710838
0.02555747988309467
0.0617264604844819
0.11015042780973526
0.05650050095691933
0.009982868853706188
0.012227683115730739
0.032102247541395235
0.02120207921825602
0.050834309336440675
0.028026137406594136
0.23139382518838755
0.4192601350072957
0.511561293489762
0.532407743220889
0.4955881622117747
0.3620398236079414
0.44125734351182294
0.5819674489526248
0.548150617813145
0.5543079984575827
0.5538638953794013
0.6160360938506765
0.5972873729528712
0.572652576780969
0.41563430647991595
0.12263084534441031
0.018579879883336422
0.018234252849991323
0.018879740054389246
0.019286363264475092
0.019531472219934728
0.029521988241135555
0.04848016094473596
0.05957472289361224
0.011338979463357487
0.06047985013235537
0.038088732334457136
0.027683566458440917
0.03694273319697258
0.03144861441084299
0.0787813612450792
0.09989730811368247
0.09475184038266367
0.047538888303500795
0.017330156545802323
0.019409132081779728
0.06390659034733266
0.0303901954062811
0.09735146810194444
0.11052111862619673
0.17516177145492332
0.4438921660936952
0.0562992839827087
0.02438138721800661
0.15439499507841484
0.12479142645896292
0.06964717131002096
0.034461648602542735
0.07417894898743572
0.050562770781046866
0.06480704532069813
0.06545538664687418
0.0905876690608263
0.02077235946007818
0.5922905907215676
0.038430844356281156
0.03817439794884776
0.03570902506446661
0.024343072161764283
0.0550126295488495
0.054379172207043865
0.07437334646969906
0.08452381961911933
0.021137349276169844
0.13571481128481003
0.3403853801017268
0.43481835067197494
0.4523983484557141
0.6790678646283124
0.5801627900037508
0.47910330991430394
0.3689669540637371
0.5474741606722514
0.6187517526768191
0.6675644936410035
0.5784150507869231
0.4749040705165436
0.4524404844828796
0.30718869449191394
0.03548963627058225
0.018808509533207264
0.018650752662410452
0.017620483282683105
0.021510396032223614
0.02170093727803502
0.02190534086393867
0.02769675934738065
0.024623385081250785
0.0834937496820186
0.04771950783381133
0.02796465175023392
0.05356508193715322
0.060289182908063586
0.06153147794720077
0.05910523140156381
0.023275586566569344
0.01767560507584288
0.038483598296114155
0.027316809266852492
0.14260045829766652
0.22457195900179522
0.4100047153794784
0.05774589205788917
0.03272439478517025
0.06082708285706362
0.06246754747267961
0.040727428610703685
0.48124893791916235
0.09015596485334826
0.04869178046336137
0.20660903717850987
0.02232840088969143
0.1015113194140896
0.057196326581754504
0.07501721192635541
0.04690954169891988
0.0772842513585706
0.026511565042183438
0.16912216911959477
0.34079641566518865
0.501014531162986
0.5544904378170846
0.5673457309137038
0.6585950184295142
0.7035316059645235
0.5773120432607286
0.3415858008877268
0.3273186202385711
0.4502638661872099
0.7140135401032491
0.5867239269303944
0.09846886776320903
0.027660744131014377
0.0171192712444337
0.020304834071144157
0.02358784646142832
0.022738628047930632
0.01977782744401352
0.01943107498080961
0.028368768706386487
0.051787373310582537
0.05774342108885521
0.038147495389000474
0.025108326923806965
0.10314860386362075
0.0254630081568926
0.023932480151017167
0.02734523374212661
0.06119715481518976
0.07957279694890272
0.025700422758327023
0.051283789308190955
0.29151025389862606
0.04115417802579887
0.1300983842855147
0.12415778320617622
0.03856214217465275
0.067979569092204
0.1970987988581529
0.03405218191930505
0.046212341276253024
0.10499621376333575
0.2468157047803919
0.017906891657745876
0.04451663500555244
0.284156039301456
0.014999071934713532
0.016118629794361416
0.0
0.0503563334336361
0.08513085260793528
0.04313596451690701
0.045449931033679586
0.04271056696327247
0.021512630068894232
0.026792641471723503
0.44697974900982623
0.5567809687473761
0.5207625312941987
0.7373054949317074
0.7819508863410988
0.651317689534672
0.446818570460471
0.46669257123640584
0.594363136683462
0.5021825524239735
0.5856042960869154
0.7020522466716294
0.43297699402517625
0.15045034399064242
0.05023541069346832
0.0278963880128885
0.02101367638231506
0.01947379036590846
0.02222751848436765
0.06086838332040485
0.07108923860557143
0.06332163840389109
0.024895048783638317
0.02459299827184825
0.024737800008601513
0.0435778035620436
0.0718005583310357
0.07305261499009673
0.08009516006582396
0.0628161219647045
0.054014292684104806
0.027701067372780285
0.018179326723662
0.14180979459566587
0.14470168870163833
0.10895876821807789
0.12545766697966337
0.3417449006088417
0.05500631590522692
0.036017999527700746
0.028513354681505936
0.5192308218225518
0.022061139928939693
0.21476087483067632
0.028625663929733317
0.4411903414361311
0.040743791740906636
0.041736670007464075
0.03783432179247408
0.0
0.07918890063087855
0.023931422962165088
0.01865982510534375
0.01751018707057893
0.03923083695700777
0.44377728721982235
0.5686983419839591
0.5743106730721667
0.710464760374847
0.7511055600382228
0.6870745322740236
0.5274984834756032
0.6977420993781247
0.8201060400192342
0.7572237550619717
0.49788125681582845
0.6011688591573652
0.608321479024072
0.5699742045547603
0.05049118761523007
0.02498327342939351
0.02126136736682373
0.019969101685669986
0.04060827004563861
0.08161289098374015
0.09702398229151085
0.08527397148413932
0.052361224424061215
0.027708454340555994
0.02581332447657856
0.027066736352156888
0.027041891686512682
0.04123498368408544
0.04523294798722155
0.07171954166266
0.0718333951158735
0.061339659852052135
0.04382180245366848
0.02971300971568816
0.049505030791909155
0.17842933723800308
0.16841051158995116
0.07227642213621531
0.5458778922999822
0.0716262499594927
0.12487824199767686
0.02711731735200784
0.21588291752257793
0.06033534791827745
0.06838016243107252
0.08640413631557571
0.03374688511625605
0.014344460095238029
0.028538508254731816
0.4267115524350155
0.06898163257761089
0.04138361478850904
0.03932169218761543
0.05470328740997472
0.1420231802644702
0.5590443777978553
0.6540226259858912
0.6893760355435723
0.6117353334121097
0.6003168911612504
0.7121313345122373
0.7471232582205678
0.6715929659221608
0.5895998179770532
0.5881056340683884
0.592508183599202
0.4041365481444272
0.1572531385221529
0.07111241109107623
0.025707609665889523
0.02066267219105157
0.0211917404444807
0.06112662799313076
0.06278604154366622
0.029204391529666234
0.031941991614010186
0.018801608490218218
0.0884907458067031
0.08227886494714719
0.08264001284203407
0.06346721608300214
0.03839730699795736
0.029112914024950046
0.027605809957696327
0.02833615781690232
0.030599114484431634
0.06231493821171528
0.11687550122093791
0.10371204748630876
0.02142435712854107
0.02499251474033919
0.017493236604038776
0.15646015030016372
0.19302017407354352
0.14418876878276113
0.08943405695240658
0.6883683785509374
0.46672495519616786
0.18145499637691556
0.06245507278473709
0.06485056944291943
0.5754725481603932
0.127111505447966
0.7706220894769902
0.03467111952125763
0.042144948847034173
0.0569089566126663
0.031381029530044
0.0585512951223758
0.19867117761476413
0.3996733359451076
0.5218946940339143
0.6092301391944893
0.6007486492514651
0.5905860909615004
0.6616814769750192
0.6318002407522891
0.8203487030398078
0.5870710749953303
0.3035013777403586
0.07744075186573908
0.02706427094158431
0.0246878378051399
0.0484218105539321
0.036879326700946194
0.02037722700496545
0.017202521435331863
0.018452725536507265
0.022504843844557185
0.047958670722673194
0.04778545712849747
0.07483132415331241
0.07442913049972533
0.08108965074513477
0.05381465005552325
0.03904031860453975
0.030550624316983726
0.0382079867557065
0.08716125220180808
0.12947652287712683
0.08453732376453194
0.03910450524047373
0.026702947820024803
0.021024219293102896
0.055519863318013764
0.10539283797461821
0.3394473496093484
0.030306111669161046
0.12432700336027269
0.03773256511260125
0.06571927049801395
0.03560552822613365
0.20422642704816032
0.09016421857084495
0.02067024252149106
0.05118807102645158
0.03443387431266032
0.04029141463633573
0.07334004382774038
0.06177346616951792
0.03530635988462534
0.02962125321471305
0.09556817037668568
0.4063177840649241
0.5255995479761679
0.5650790981956664
0.5117157013345256
0.5996590894997263
0.642360891921088
0.6333101428912162
0.700760307235556
0.8139883426959731
0.6593800552127639
0.6625283602383383
0.7066970458373244
0.7487048671716264
0.6282037023860888
0.4199007516686044
0.23660878098542648
0.09943480587308484
0.03154707059693259
0.05004304399754347
0.043045167799025084
0.026552104575553237
0.018147526610004357
0.0671088541371467
0.10811098378490865
0.10345440731785487
0.0745398586560683
0.0838776861060286
0.04807005702409677
0.08940079906190994
0.050037861668369675
0.03634093093690414
0.08517035559990387
0.11940967565963541
0.05428796829352895
0.0222307897638514
0.023069856646495333
0.025147810989501352
0.04744728135410913
0.07860309433966549
0.1429242872998233
0.3250379979586208
0.43110083192979365
0.49614133333937516
0.5023475622712383
0.029285711761177745
0.011294089117283001
0.09157840927422144
0.018573267088071638
0.03356729519822014
0.025929409955782776
0.03277558575166712
0.044084671667165884
0.08567626005363195
0.05098160375634563
0.05633811873732068
0.031974850675819684
0.041191263009066524
0.2315984646432183
0.5239974561331168
0.5668732469069342
0.6372452102362126
0.6179665643184228
0.5916599921024609
0.7368320679621269
0.8113935157564475
0.7242462637846441
0.6303646669195169
0.6752462932215572
0.5829297661262571
0.04032733292582095
0.045327535724464706
0.04702855211442812
0.022088785959053826
0.05011046918260786
0.06441100448806666
0.03009945207430121
0.13113662588227148
0.1656678217008595
0.06683462715014425
0.03161372440156922
0.04450444324501532
0.9329133166692619
0.0741148985170302
0.07002620271706415
0.056975847127208414
0.3754413353658134
0.03749607021727434
0.10534332300369637
0.09260728561071223
0.03969790347790372
0.027855861723160503
0.022977211910499316
0.032000851954770884
0.07099137338341138
0.19871747292034667
0.5692980948880583
0.618529944911442
0.09585199284393704
0.05830477644249115
0.09629117019343217
0.07960868064762404
0.039477179244310545
0.0592007145417347
0.10467555444029515
0.04126420258233633
0.03826333681628448
0.015436120759362158
0.017361279102784906
0.08915220507537536
0.040014641779525115
0.0036832646151617457
0.08056136578359656
0.013914179071261622
0.04109959483370694
0.051934716565174156
0.13601198554830482
0.3318846782648366
0.5020834180130607
0.5626504420782179
0.5938350453637878
0.6139322673773054
0.6351222881954481
0.6357470859777756
0.5767250728064115
0.6230920542966087
0.5795284035078253
0.6029115314181647
0.6270621374129863
0.49846019628732874
0.3533399535826151
0.2252622954015992
0.10240344778248407
0.04546622173105032
0.04428453942783637
0.05278957120265484
0.04908042936714963
0.05095641255839767
0.06697646043060038
0.07664740526259153
0.06063777518501083
0.024711787421867918
0.12937788887898732
0.033184208204964635
0.11705477044982086
0.0447751149702935
0.04429716911015523
0.04163355393538873
0.6617371810451986
0.03932904306017418
0.0855021840527912
0.09541256636183552
0.027550906731370537
0.5072376680310093
0.057032216250674686
0.23004367576926196
0.06157077616822961
0.09660070681736593
0.09714862226363452
0.05593916133893093
0.03016494355193706
0.024373040158365944
0.02439752331430532
0.09224238005446736
0.3566367560330028
0.042210981150816555
0.6354884251289395
0.021752046421866487
0.02866951323395672
0.012961430716830815
0.010983976519110974
0.06611639094493893
0.3726982220707941
0.5324419213543853
0.5842247706794824
0.5997706752910149
0.6175123098588594
0.6207634827586815
0.5610174319108735
0.5721711228938805
0.48667417301376653
0.4972820955398204
0.611312403819081
0.5366340489053126
0.5832930008740685
0.45823557468596493
0.3434725677250803
0.17472953593749183
0.05748336324238381
0.037997475995531556
0.036882434893212315
0.06653247524181939
0.06192910644641123
0.05764019893861485
0.037686555530470414
0.021486511202909623
0.022094121545858797
0.055573441381032714
0.05649379018113309
0.06871317316596146
0.09039060136923559
0.05815299861150863
0.029373970929285304
0.026057352996745883
0.08127552907444201
0.051265692180295815
0.04884229486705772
0.0805433002923026
0.11072203096305593
0.07269267016418095
0.042697364024920255
0.04124449708313583
0.13600946799829916
0.3061648551032873
0.6530500307933268
0.14529637910636314
0.08420555106892193
0.012005895112350983
0.03890879164209799
0.5927594830572279
0.03785661059096133
0.0260604356230131
0.020466125987986885
0.02848969747734582
0.04326241772970792
0.03728598099246276
0.03478465941006522
0.030033126290503743
0.17181299531941888
0.40559780967107983
0.5785257146078301
0.600529931948592
0.619075477808539
0.6335953285940606
0.6447809827304839
0.642235315865319
0.5787485653484256
0.6022582562613198
0.5694308280160374
0.4239387910436359
0.58903233270925
0.5906260225377066
0.5470996348127523
0.2822229834393192
0.06439775889165321
0.04205097798794828
0.03581527662495056
0.029903540951177043
0.03637839085087616
0.0346382542418659
0.04011606994164076
0.05492184296283748
0.03550502803100117
0.025056871930533634
0.045936158941167024
0.0012586293352503568
0.028076551426900444
0.03692145920240075
0.07250657614623879
0.11273426718797684
0.07601794342243454
0.07586392910550911
0.04352607281587822
0.05145364649819705
0.04950529074991847
0.049437057653957374
0.07644116210655191
0.04764134486069118
0.07467274020798435
0.10821872170781976
0.10750909887292326
0.14386152369766725
0.46431291130683955
0.6814634620546626
0.05032470054093162
0.041905652630420634
0.0539215738579602
0.08735166869790827
0.04362674780487686
0.039543823019593395
0.2932023790895969
0.04826115110814647
0.04092554350916906
0.05158133398106509
0.03691821470543587
0.09629504327175138
0.2275302670422581
0.3531030365279669
0.48060699018718867
0.4488221733163125
0.5156991000020121
0.6285395941407959
0.6448703898094228
0.6409018325549672
0.6280731371425767
0.509608960257664
0.4282199531944657
0.39924353929869677
0.29785438414085724
0.024440684465076523
0.036845073268870945
0.03892940348075007
0.04097127982896463
0.05137876891405668
0.044311446276344243
0.050998382808300595
0.04684777561177064
0.05221806885964476
0.027452987582834282
0.032513267602089356
0.031884572790879466
0.0961159760639163
0.0594692972923817
0.6041139358835654
0.046432853300317725
0.049976721094221674
0.05313673666953268
0.07864921183224059
0.11440661338335452
0.07942396812037
0.07958857623109651
0.0938907906367108
0.29232598556751366
0.6347513340550441
0.6655588309205057
0.11910919510669196
0.08833614530791452
0.014807775962977804
0.1459207984809383
0.0
0.051359508091355206
0.050518181205312804
0.05054177023360567
0.0887190752442862
0.1581546032222309
0.009526878817869192
0.05651194318914069
0.03145470374556211
0.10106224984268593
0.04438433612374547
0.08274509263210138
0.029993915057736794
0.038293131744265116
0.03645983873543445
0.30566178879020844
0.3196431760139264
0.26178921451774856
0.2867058297852475
0.6398137401107752
0.647161963664403
0.6453983350654393
0.641234924230709
0.5797965789606238
0.3574317319209177
0.3722854769747479
0.08279704549145477
0.0573949194091231
0.029068899865760545
0.04315857985203705
0.04767002663921564
0.046028499440309026
0.05624278566441461
0.04568035320548036
0.030012470301174078
0.028526031417416896
0.024569611698788213
0.025096656626992935
0.05777848436744056
0.101950771716654
0.06883600606784644
0.07298789854621827
0.14082203102528404
0.11960194572756284
0.08044337957090804
0.09525714714535799
0.08469838843922323
0.07910360268254887
0.08466283167303787
0.1670930056152784
0.4244480336566303
0.5017227343158102
0.5123960389354336
0.03676700902435956
0.022558527453748672
0.07819684899264
0.08731184723120557
0.03366219896848349
0.03235658554601323
0.030789681350186504
0.008166215639111437
0.0514479198969769
0.3214173758152646
0.247238162772557
0.025689832789684383
0.03451938221491666
0.03543367340947772
0.10064454651446846
0.2138051453512576
0.20138000265663306
0.2405664495547009
0.22148346933583726
0.466614324833458
0.5118815216796786
0.5922419553522837
0.5723013476802651
0.4542202906240047
0.20439875246344816
0.10767959155702793
0.14286571139920326
0.09103360219318692
0.07146497827420865
0.050679630617941084
0.03236095188740884
0.037768165535656484
0.022270152083174937
0.022295585525523912
0.023225321582872136
0.02740905438540638
0.06849531593450373
0.08739831031363847
0.05675934652936356
0.06758535718728392
0.10135285186857838
0.12909317739569284
0.06890279925856665
0.051661685897397315
0.05203113337357321
0.057056104079097
0.07436063393020817
0.09000679350485992
0.14637372286031844
0.20789617353189058
0.4978105834384876
0.1080649333558443
0.3220794288407218
0.04312399354151001
0.058561369956039236
0.054283267854141073
0.05812242638606804
0.09776681508751171
0.07254979988280826
0.04706034407794961
0.6045976815047043
0.05447816342298884
0.023657727147219684
0.0369909171600748
0.024587758650168382
0.02916632047472298
0.1516469734082528
0.15701321613706481
0.22472115768626105
0.40023456280684394
0.5382955100580962
0.5899307529749388
0.46351855537055486
0.43635123255375197
0.2521426863809078
0.05917756166625631
0.04356814149577872
0.04668421115524945
0.048234438800032815
0.023040012489490887
0.025348353767501636
0.024655000283873383
0.06698803703631612
0.10370599969942589
0.11536311469673502
0.0894802131166569
0.1005574282532976
0.04928825983510593
0.042099883363182246
0.04081097533462001
0.060508175600293895
0.09467831826836848
0.08711075480251665
0.18108866940527754
0.22171926105175183
0.35096600999610467
0.550270005661293
0.5046150335058155
0.10855759394255109
0.07153839887164762
0.06780361482978416
0.07909436534857521
0.03236625502059706
0.13890020134843428
0.07334971563029823
0.040118255299885865
0.06398113946049402
0.046651400555914345
0.06031475545298576
0.03710063575773597
0.6382007696201825
0.05417021819084045
0.03383446009648793
0.035415396011284545
0.039526185593598426
0.02226190508596296
0.0896968879742431
0.11539488881881452
0.11579436410028394
0.09408145549727685
0.08663908848816583
0.26141437577039334
0.3451102227538794
0.39422484326262935
0.45380148589069624
0.44990052364227234
0.4107004158274127
0.35285117511392156
0.14622902437570354
0.08526130501930348
0.09628712370363061
0.07222532121159067
0.04983229113567487
0.05477887997187295
0.0392614892175255
0.03608837536274532
0.02194658252816599
0.02136119664895513
0.02226077644823023
0.026892388964886306
0.028625076079573413
0.03688731138711649
0.06558117065240386
0.07107046324054922
0.09057840880195477
0.0672766780545328
0.0668309435351819
0.07029643314991166
0.08960900726617375
0.08498515907252319
0.0838975805603059
0.05376234275297609
0.060012837800782676
0.106001752185959
0.3804505317368396
0.5970986797822877
0.011511574195807398
0.04825263951328114
0.052300158065889946
0.07747720801893863
0.0477764018658096
0.17626371324615642
0.035201710210312154
0.04560288931345028
0.042987997018947864
0.027078779811627353
0.0424528202441896
0.037211922858438835
0.094406181883934
0.024990640673823932
0.0382069349885873
0.031481709469547335
0.06676631300058626
0.032318128927764846
0.09289237091095649
0.1110366636535554
0.1942583826722457
0.24885422435254542
0.3260312392115671
0.3267185508925967
0.2742162589644722
0.16351367994630023
0.07904365393653597
0.06602949903403292
0.03702461960486727
0.03854128030930865
0.05115614903358468
0.058394295025102606
0.0431449286697923
0.024123565445800316
0.037181728401522715
0.04907665084901753
0.06197000192938754
0.05623307332120274
0.12646616734693536
0.13111685988139662
0.08799373750430158
0.04204145795119547
0.11375928629115166
0.10933402504794848
0.05654433302041771
0.07051850620808106
0.0791980152306539
0.09677516405821443
0.6232811063460824
0.05933056807023017
0.14203418112340668
0.04648061031735223
0.01673910611275263
0.015022472587986767
0.022723939948767105
0.08513983936259377
0.020358515241457213
0.07844774255489885
0.05114225720969507
0.06486720596056152
0.036474794432910386
0.019580290979932215
0.04448086000234768
0.037269644159338686
0.14730430463017732
0.09997696210185532
0.06403047396242802
0.024740946130747326
0.0320248936817284
0.0872052375558866
0.0876421950841003
0.04244345731088114
0.040301099916643435
0.037247426611375097
0.07862951368425251
0.1331095164714793
0.22547346586381684
0.22730108919170613
0.053668084969556
0.040173572848866565
0.08269383390065344
0.062339290012568604
0.03166393094478518
0.05550926047028374
0.0628300711161937
0.05099323735455052
0.024529396351222626
0.055654097591394724
0.13686551847260767
0.35438135541142013
0.6186458076199188
0.06316099755528476
0.05443450520695383
0.07025956180943084
0.08705273379494717
0.147999224975533
0.04148088388992249
0.03645530297287852
0.016789510065228025
0.01876463614807272
0.02258300805789103
0.06894492639156445
0.06968294434558531
0.08012760036143367
0.08139692960344323
0.08953544785045767
0.118396764529097
0.08200623800156003
0.06829294712305928
0.055007429448870146
0.03954514315323265
0.05827337540376244
0.042529478934373734
0.038239734943767166
0.026258323761108888
0.04034503742439716
0.018423674662569164
0.013714399850915389
0.02900589899387851
0.0295271727298738
0.04130194821330059
0.029471003869648266
0.060829318257547206
0.056785726223088605
0.03801642652528083
0.0519522939335186
0.049813401005134615
0.5059640024733632
0.44270865542125265
0.05937512899532517
0.20650090440662475
0.018604409780598408
0.043115176807376705
0.06148065823210634
0.025233297824212308
0.054907787224630765
0.33255156558231
0.028185899513154176
0.018317472472501577
0.06404450528781892
0.7742464711281828
0.045315363343209604
0.050451173351739174
0.029875289146457113
0.05070258607513579
0.033272133532652286
0.04758729902143125
0.03836879423667157
0.1722974295374934
0.1614140940893491
0.06794650660709055
0.021630856157384068
0.032419848246662476
0.053149595118412114
0.02293556068310398
0.027520120697341697
0.029301751477049363
0.03496218751773492
0.528911957380548
0.0390393326591656
0.11535565458349643
0.049061634146889806
0.08496703412467556
0.040077471399583654
0.014381627059077293
0.02199236277947
0.04268212112430775
0.07660905979367848
0.06888510353863662
0.034076132424183114
0.0246696375566356
0.027537652184195426
0.043236447382650846
0.0826235597455713
0.09095519784015446
0.07549103849557226
0.1330886213540246
0.025487839580939753
0.0496204095764455
0.0414752346695988
0.05393696499183052
0.023890498157182694
0.02321487680202237
0.041260020215636385
0.046168438184161616
0.5877485509744619
0.10033531687282016
0.14057052345035365
0.08962448991202018
0.031459381380775635
0.01447309034872036
0.031965533059451844
0.017698959133124054
0.04067635336239561
0.06372032532386716
0.3119402919919628
0.03537150646885812
0.03297529593941441
0.04423010616550044
0.03013829442662413
0.034099053889043905
0.018037953479504654
0.6982332523614171
0.03233288925264206
0.035853672390093225
0.07780596426074758
0.1268689380647757
0.10284075457220102
0.051020449231372104
0.0688425291558895
0.09047019204457106
0.11145723815947134
0.10720210886906863
0.02745414235671465
0.024649295547148897
0.12719101756620596
0.10460487057786955
0.029432023643219948
0.07347014356535274
0.06910544805654145
0.06308707858343941
0.05700404944871356
0.03086955873128878
0.06240308652779846
0.03792673318539593
0.046841258791210004
0.023650237394560264
0.031520071102674886
0.04559736230420184
0.5253970274974726
0.1581645979515866
0.12917949363200357
0.022280962650801765
0.10334122776999294
0.014666958917468446
0.039827909961455105
0.27213561863449826
0.031205957124256372
0.022050934388566774
0.026800902092977065
0.05136375456327676
0.5022798845099911
0.07326560941456765
0.028086946853474005
0.028052195154547876
0.31743226473987063
0.05742372930971228
0.5877580063842704
0.30099915371665525
0.019877372365305703
0.0767526481038059
0.5259083568034163
0.21902130285675522
0.16891770133285888
0.1018936137588855
0.043965600758958466
0.038298573515963885
0.05034957001363716
0.050688651144343455
0.17596660156095179
0.11050492098600943
0.03396137199752147
0.06317660587481687
0.025021255753136705
0.07755084966878696
0.1522057479882604
0.05979104759108593
0.04696171616289984
0.043480603892311634
0.02043584196672152
0.020861635790833777
0.22851793081329957
0.30170259171236224
0.017983697504234345
0.029129749054305144
0.034929246540356375
0.03359261575147852
0.06409178783439129
0.04228620502381351
0.0343492293653145
0.07632827574448155
0.19468847605385003
0.1158341806839774
0.10451050666127988
0.10632036667368082
0.07749865842708147
0.06446832588393657
0.12448433989968184
0.7909985780959204
0.6770938436997372
0.10219418123934709
0.013423091228203947
0.09642467608007321
0.26172875899379905
0.20459031631121968
0.040199751242615156
0.013927114517593153
0.027059682233525534
0.014947572771879648
0.11507723951988881
0.27250765798907106
0.3437709952568283
0.029636153408078292
0.08448905396163049
0.053500448163403984
0.31091418059879045
0.12421915708637811
0.12506291541177922
0.11925847538908232
0.11003651394350489
0.07563222371242996
0.041174375462890454
0.059763008701782146
0.03265188520884122
0.12951550634549733
0.24178002655946404
0.7458132247860977
0.08254700030889063
0.0827499573099841
0.11828782762939774
0.18184701141281667
0.27086085834159
0.08471937426132138
0.059366520086442644
0.020263286069628166
0.05619793901335335
0.06324476012164239
0.08638038592442913
0.05701358912372687
0.04591266737616009
0.12685932521247403
0.030739660301322393
0.5514676238101758
0.08064342108142468
0.035581674432588827
0.039999557284325825
0.07563640447219104
0.06898170134727688
0.07837679984933651
0.05012814287607298
0.02488396997256011
0.0666703677043413
0.06876278260299001
0.053124134247391486
0.05221780508568968
0.08256970877155834
0.06974409395462025
0.061734703762672524
0.0568480952536825
0.042020166036230815
0.0639918883923868
0.0991947367828778
0.07414448202022197
0.025368485638248676
0.06738388390749163
0.0480456640752511
0.03332903290279113
0.028337763452727965
0.012974542216373524
0.06332845912601735
0.1984035479927237
0.14134333065269264
0.07279488683903354
0.03288781181657856
0.4877039119503524
0.8356213593464805
0.03291934017470695
0.6678970052400016
0.05495660299176555
0.08922009703338424
0.10491388366889769
0.07182348855101746
0.5484263954327374
0.08428751217526155
0.070239845200448
0.029196934898403745
0.018202867357349536
0.3799811678689897
0.3273561654880451
0.0300342292011405
0.03288803139293587
0.02003183130806002
0.3281397151159019
0.07272092560543268
0.13011054781891734
0.09318721996326307
0.15155980136023123
0.06832453423633938
0.07405723594949944
0.08615244876141791
0.09516311908840666
0.6198980493279246
0.13774625466478527
0.1062451765958778
0.08657850073534668
0.060501371111577947
0.05779176056289702
0.08259952520450765
0.08319218985856133
0.07469039458648556
0.04706909671270726
0.027244795134569764
0.056745696840031924
0.10326948710645245
0.05894709733903001
0.05569586941847406
0.05625352323162053
0.0606459251560997
0.051340614211996045
0.035868454600752504
0.04312079704298285
0.1784915440717552
0.0521408468090858
0.4042309098716528
0.44055156171980075
0.015342696728012077
0.018453939692152987
0.03705965040467387
0.01696257513782273
0.0325805528885849
0.22831566247629315
0.13412655544083352
0.04662287774816243
0.15308368811565087
0.0980749407440716
0.0744550148967282
0.5024133522289592
0.7681738288607641
0.06776752452642838
0.02483228378765493
0.03465680734699145
0.6359979145981188
0.3088257458701563
0.07411178152465285
0.12262138103103976
0.08041768917082841
0.07113847602298533
0.0706571071668755
0.08197365193562448
0.030123157464016656
0.39606694559785754
0.153046950759364
0.11824916431600388
0.033100056924839506
0.04331810721912593
0.01942376074546689
0.0816208993821868
0.458955038707881
0.35809277725360733
0.5153979579679819
0.025325139242564368
0.07845951824284804
0.43678752722599234
0.03081572699677886
0.6840381059490981
0.10853488233937028
0.5281980854671465
0.08060226248434134
0.07672557457612442
0.07357095179113562
0.07695469510209459
0.06190058456641301
0.04484533116671136
0.035596019836137215
0.03278006094518887
0.025406625581276345
0.03807188773421108
0.06516887663794078
0.057187152408793185
0.056571293509477164
0.03524529398895237
0.059870435897118046
0.16509716135165792
0.033298741634811134
0.017451814113321033
0.045630439570605114
0.08534057059079599
0.08039075736902258
0.04942770738472848
0.049535456169239656
0.07421280262994777
0.08408979876949389
0.12398608924228398
0.7986285000054075
0.37467526947723356
0.7743195230456976
0.07198166877205699
0.2717867385507106
0.22640806913627076
0.5387987998465764
0.6424391028860752
0.019416487497151393
0.31304356031057984
0.07884867278586385
0.8289165235728951
0.7064813655610344
0.040933214905417833
0.09141675124446993
0.17114793871328993
0.510034342229318
0.2257108563403391
0.2172596214804108
0.2276032044600002
0.5108948521033025
0.1545580317694147
0.05910708914249588
0.0795153293381576
0.3041748135639075
0.034313544579714056
0.08776370358266052
0.6195736272564111
0.7874925289281453
0.6269251284258718
0.8033206409270942
0.38945858266329675
0.8021301022359806
0.1330686840023354
0.07941235646885539
0.21234916345421387
0.31379224194280847
0.2532512715812576
0.06607807410090488
0.06860882846537193
0.039331326224345375
0.029322415346220737
0.024977054365218177
0.026443702421964158
0.028766586771707233
0.07816460140199318
0.126849237123128
0.13343037314030526
0.03233167521506468
0.03810745948837394
0.05389972216578082
0.04234446585669245
0.4859907675597431
0.12927271882187838
0.23668969680746654
0.13238073757449004
0.042113087397910316
0.08814168494207807
0.06670998480842623
0.039630429254862244
0.052893274804324784
0.06354938153430607
0.03769607362074504
0.054603883084156014
0.4930787503862784
0.8063798808690938
0.2098636556073481
0.07655645597957537
0.8485986053504786
0.07423127397047723
0.07543233922028432
0.024905898353745997
0.34245968638612556
0.3154990064994268
0.15655800445218335
0.3781831088265662
0.06166541683866035
0.27414607017785675
0.07452412946739526
0.03386893051880737
0.05912607446191861
0.06151371404738546
0.021017183891833477
0.0911975899762666
0.11521294410476135
0.20688306088333994
0.7594607868204614
0.0734378968143021
0.05562211927381656
0.1554801986984363
0.12366873514680339
0.10424887018380036
0.06955087241812531
0.6247518921734571
0.6152264134378306
0.06551818308843839
0.7437191707031142
0.4641956397472044
0.7228835229027489
0.07680711849179757
0.08396950375282139
0.04378983951699687
0.08714255122680636
0.023615854725886738
0.5186299480842003
0.12680643795871002
0.098482302882014
0.030905435737875395
0.024621818855916678
0.02370861037778294
0.03666280070331743
0.06820925243772748
0.06303376486504922
0.09936819444496407
0.06313133276511207
0.037739555958816014
0.07695993586792794
0.036092612766258525
0.021851436605051247
0.10378414918769688
0.16178343946889204
0.4096572261255645
0.14187553884950987
0.09679482204301607
0.060329479034597566
0.09008400917290596
0.026435745225759293
0.05688466950988932
0.7967980295168741
0.9008025668351884
0.014362557297665684
0.1378688247262928
0.4180798107187624
0.06716043341159485
0.021913589913380882
0.5774698195466366
0.03349945263996866
0.2666697076812736
0.13028903865804484
0.029385152376326804
0.07125096641704018
0.508323065169562
0.03973539989618603
0.3573540830769134
0.08345089346188572
0.07044684389291937
0.06189836176218166
0.07591111198753238
0.07403518308096861
0.06864204599648425
0.08068908266693613
0.08808707900992171
0.0647243387589889
0.0343926577514991
0.48411319231039457
0.170698559371665
0.6666980958225549
0.08213030992376437
0.10208475791902925
0.0622405727922794
0.08007964915314233
0.08357802062962005
0.1437351869696376
0.09689850484354358
0.3263193533077667
0.43034502305967887
0.1316949130895006
0.05926732491979089
0.0419985142306324
0.03114491880114091
0.05354215867764792
0.051717573675465076
0.032022181549739334
0.02624557333161015
0.09523852419939383
0.10980247673933922
0.03841376458880844
0.02749289946056396
0.05502860176772909
0.302492978861352
0.0709993932384568
0.07466059523767951
0.06470461357775277
0.0680843566516243
0.3571408256570212
0.471322817779255
0.38786569287563455
0.15278865809042794
0.08837786924268552
0.0901097584647159
0.05347125201948634
0.07525382839659192
0.0712427012741928
0.09336704670329848
0.06072099349490919
0.6897766218532512
0.5626081387353201
0.045675798234774335
0.08632356585578971
0.09948433703289845
0.23568839794761823
0.6464478462468789
0.061853863078621035
0.14333304166596755
0.14332100754475371
0.07304698868418642
0.08426975570734793
0.16549167302162432
0.10722740068061969
0.12858701871542041
0.08003624544289877
0.08537818048337698
0.0657132803221959
0.06032760132544938
0.5545261970469353
0.6879484402185327
0.46886036357496325
0.06126558631776732
0.03813047013234816
0.11271180729884307
0.07855913390808446
0.016588724486277344
0.3450987979237117
0.05158774746065511
0.45648946102576593
0.04797619591407015
0.06987579850085232
0.5639033254450305
0.019606746457367895
0.5436415125004627
0.5485025170382174
0.3351035724956399
0.17980492325770173
0.038501751651192184
0.045906588156020604
0.02208316046470418
0.020990535472262564
0.02752203426976961
0.0661960111472196
0.021811561448040532
0.04290434932645923
0.053461094861763224
0.463879090933661
0.4219068975905102
0.028592774591943055
0.2770895996473654
0.44339518595112865
0.32872529283967467
0.10684735927192895
0.05513048442329941
0.10374646951575262
0.12310567114690095
0.8259826761102413
0.05020021196677248
0.14880934955956832
0.012130014848001318
0.0633848115804217
0.013796177016581562
0.44818796243115455
0.04804876939940816
0.0853110280520761
0.07708627532021732
0.03327853032157275
0.09039042782564134
0.04895735158514578
0.22215596733277845
0.054574919910095485
0.12532638882248545
0.029532883966153507
0.2690150196701243
0.041598737477372964
0.23936407712982477
0.020583819669700427
0.06516564539142747
0.06549040918305493
0.7011571254274841
0.08158144697961875
0.08349043078148137
0.02949983001875468
0.12457684447713106
0.022982562622411665
0.05471818358463132
0.2087194757516825
0.02489328178055597
0.03689865402997629
0.024063578783520192
0.030294360029650955
0.08647204067817982
0.5291087320476352
0.5486579622153984
0.5704115026732441
0.46734158004106985
0.24457196735897124
0.10189546725698857
0.04022579069830292
0.02671780167445047
0.07963643258187665
0.044513687340462106
0.042160647378071577
0.023984271903091246
0.028887573847351477
0.020876814588964645
0.028077536681414092
0.02244258995943656
0.6940921950719213
0.5395948606632504
0.19883964763434941
0.09815844870219366
0.12943752835891867
0.06829842821434691
0.12285906493877063
0.15923424730090918
0.07738054498787969
0.06424131091640553
0.11861939189972173
0.07148390656966536
0.2743188247324506
0.5934482717483126
0.04379887956106606
0.031576544205599175
0.30002642735360036
0.3971990788324941
0.25945490631806306
0.07373428616534956
0.040041064114286484
0.5513470748065458
0.12888681461444115
0.06892100418884209
0.07728346114265043
0.12133345989211335
0.3859822930316709
0.06512789983742204
0.04496578745967051
0.7404186101787342
0.013313975640546967
0.03877047831481341
0.06295110339921757
0.06131005799849067
0.08997597943563575
0.017629608798710145
0.0720880219827396
0.6309353881762224
0.09653026487111219
0.044966759269983725
0.12149377008854852
0.02412670115650008
0.3888347402304986
0.10536091449015395
0.12892873646003536
0.4355929733758856
0.5364288162508302
0.5323864871838667
0.5343726696296492
0.5668049855436631
0.4804694432709288
0.33536245904804235
0.15703925083813325
0.04715325959975221
0.038577854585349194
0.04452615933035927
0.05005143283255102
0.06739327950082595
0.08737868611698417
0.03130033763757927
0.5327230358401687
0.02804443933087658
0.02324281468833884
0.07894214456325321
0.5268684807984318
0.16797038635806952
0.09452179832520513
0.11785728084944713
0.3083650152663348
0.06330545650726944
0.07143838508565203
0.03546257607827137
0.030329837613933108
0.4647895411852918
0.10933796019377211
0.6759376486574585
0.39727906453027234
0.610617544796937
0.027022976343533192
0.23970842040157103
0.06857854537521357
0.020032282026710285
0.505338502476147
0.15001574329225706
0.06696391522107077
0.24844283800919903
0.08620088273772226
0.09193961044099408
0.6937167813111452
0.030680559640249225
0.028150450330841587
0.3838068653623263
0.1096660139577481
0.22424552550817306
0.03574302296285191
0.026756356629309686
0.448168943770533
0.5697226104059456
0.5202588592881235
0.49800026789581836
0.5205446961856957
0.5221705862009772
0.437573383529219
0.3775109113965834
0.10658463053479932
0.06591275862719793
0.04996683996722988
0.08480751578721075
0.028378678252038523
0.13213527867917071
0.10111767743151241
0.6476285436817737
0.12854706970040675
0.8216655665475011
0.20848216307949655
0.4560855513898314
0.2628785439656116
0.12859872707760062
0.06415614767941155
0.12834234175896975
0.2784102027692429
0.09110056122676173
0.04156494651825841
0.05848562181632451
0.515175338968724
0.7275840732093789
0.11265529811505125
0.08837691677103857
0.030465873345470882
0.6625181667915968
0.02835047830619677
0.06106082484968731
0.05693609122791343
0.5297461703905484
0.1381319260675357
0.12552133662592224
0.7925564260641739
0.03810598667805451
0.10746357190973892
0.06581593002289246
0.030882189146196636
0.4507315804299906
0.34754663689834864
0.1646671767900145
0.1916240928988861
0.155872866240896
0.13620437271596442
0.05632621332304473
0.085785696878689
0.044589941575158644
0.05752578499711747
0.7554749460624639
0.032748831378457
0.42542048784939906
0.5474905848176381
0.49829422882566893
0.47956517418624767
0.47840809985631005
0.5041076075529834
0.506128369657629
0.20202256195883342
0.07683403501132904
0.06638179120675224
0.04599027622046187
0.07797866576025489
0.06276343325517518
0.04229984026178117
0.048499858286989925
0.015163507883208045
0.07822841274801809
0.258941386830625
0.06341491845621292
0.05225736167397782
0.10622016853580545
0.1307982096412193
0.11646684326018374
0.0408262705728059
0.5402065448940153
0.2990445913530613
0.14062101622073503
0.19005220316440288
0.38240792061668577
0.15383533111067524
0.05627670161494437
0.2152427843098854
0.09281348146642902
0.07570200640697414
0.30723067674485915
0.16083962481441152
0.05650245166764757
0.11165823327782819
0.06091135440919817
0.07699951228679007
0.12027074640176301
0.0480757223722438
0.09580614734846137
0.10417170523065158
0.10800259426497988
0.371284903353807
0.27285670908869947
0.03333569291697386
0.05123416782988551
0.1712970573698455
0.12972346937356277
0.06763346222149888
0.06423478706957471
0.6120999503377597
0.01794758225174827
0.031005224603107825
0.4336260202989789
0.21310029097320965
0.3976003411891062
0.4093654691741795
0.5021996396646595
0.4845747539741629
0.5088053433454132
0.4833275372272233
0.305610006126058
0.04822845179185522
0.06324641783548761
0.05637160631984404
0.024166566894596637
0.01890015559688468
0.03249568825673094
0.04085312186027373
0.39126332110205514
0.04999200935876913
0.033287397694022634
0.15352061885906973
0.456765655529896
0.21444873962182484
0.14312376191668313
0.11341577802921149
0.38610030692422626
0.0376048709523156
0.14854637624008318
0.14923561306653793
0.027408308612087276
0.12093012349279846
0.0931211869765491
0.1594329023818969
0.3224538769268113
0.6580153272206177
0.08181147799251738
0.08819820682294939
0.23675241440169606
0.07100909843293399
0.08779286600093095
0.023797557887081815
0.39545455099670723
0.13280494650763222
0.10223016847768691
0.3744725686412737
0.03453453098176031
0.09843129678563126
0.02359270964998625
0.02574243634461919
0.028118902875459484
0.06751063603485111
0.19282152227014382
0.47001117137648396
0.4576653026510608
0.508790660971384
0.3937904610586951
0.14838235258943286
0.031276983504750576
0.031188788324381003
0.04104458740545051
0.028644531276275486
0.03047692003226489
0.0461848793099681
0.031342423849987026
0.08332383380481939
0.3363358159742447
0.44933990493401554
0.4698105979629858
0.037353585184341925
0.029501394228422538
0.042427456494211
0.0735919555440255
0.021236698629261773
0.25632463124111476
0.5485140557001511
0.08113360582187197
0.08183851801464262
0.07342095075583432
0.06007975512102833
0.08179150854221827
0.09818356637273054
0.1008493055931532
0.021418513503648453
0.06739519566064911
0.07328793329676332
0.03011662664316705
0.11407199128233352
0.695347821471433
0.07450342687065566
0.27323995812183327
0.06244908856674262
0.08053511059204141
0.02625255649516803
0.027339561710868883
0.04891993854406465
0.026251165175589133
0.02732136861951609
0.055327871488195936
0.13017558614761157
0.23280046627676323
0.36324964932744525
0.5013094719258089
0.4871495621380699
0.44359332131109497
0.4547997585195469
0.36930833670394864
0.04272109045085478
0.029781353696017126
0.02495069815628507
0.025270543132052868
0.02620451743916229
0.03874121843323487
0.03838499661986692
0.3270406948158548
0.4536007776024299
0.039562072242381056
0.035173979878558685
0.03163445886458914
0.4188021209763434
0.22673149356023578
0.1710464506883766
0.22488612811491465
0.2365252847853254
0.3996437781822513
0.046317769313284386
0.043223160686939315
0.09825447138456367
0.184873374236085
0.030264442683539696
0.0560945006595589
0.11499279731168506
0.09474776193049045
0.1322370957155597
0.34945040573417196
0.1204572678072308
0.613416444398838
0.1314869157055655
0.21370149033580182
0.08849250749051256
0.08006492534873404
0.14922260672300075
0.03505902879055502
0.13497434816182083
0.025258972361104248
0.07415007778507574
0.8587930671162454
0.04363132455819587
0.028402244281246516
0.02631573354713417
0.0489758558478489
0.07591022804501522
0.23507027179970294
0.4562075625748554
0.4834871557746501
0.41465966524809106
0.44559353841800725
0.2596894778029862
0.03438707800017728
0.035586318751159154
0.06289859109730207
0.06160096305620283
0.10513697742833467
0.4467452747680901
0.06328765334480345
0.07388277305532573
0.12415641703832843
0.23125731650734582
0.10825588844174021
0.12582647509121733
0.3888222257531276
0.05106464746246543
0.6493123609857713
0.08895102253222305
0.8166124980579027
0.05141264286096051
0.3974954965445554
0.08077392964656806
0.0747080115735269
0.03214890765496867
0.035355351154504756
0.09709383803870138
0.3279668259481888
0.13922374043093522
0.16256934830636904
0.16173119945116654
0.06462057129063854
0.44517214118002596
0.05917278969076062
0.15324636136059658
0.6258144414581585
0.6104119598531237
0.03259847966044396
0.21571515497274146
0.3985990375493571
0.41667009312256864
0.056010292888749404
0.02847388812398627
0.0604992463189844
0.04217220965534365
0.032907009714931386
0.07079596427873253
0.30686399153815125
0.44482411294402563
0.4688752664185652
0.4301647733706497
0.33346745461729815
0.32076935841502235
0.08659763851694095
0.17952749911160817
0.34291119440808476
0.4168447640532776
0.39103027325637824
0.4999291222738685
0.22338860063249819
0.04554776561023908
0.04970531498402421
0.11102600968321731
0.28289179615107446
0.050855280401036304
0.056935296489515785
0.056009731943344576
0.3530224973795495
0.1686912702711601
0.06207637439007771
0.08630540445160506
0.14243659756523708
0.03211600901558609
0.023872995099095608
0.024567471534640135
0.04189555566046799
0.3908141738457226
0.48746790618309277
0.442788803739465
0.37885160057056894
0.12416150983902023
0.06460170867730998
0.14573891382460732
0.043406489178486565
0.051176214940859485
0.26818136807825793
0.4730053335120066
0.44174037219235057
0.07660871877299519
0.05071675294286364
0.2659452925622016
0.09942792179758347
0.09957163080355236
0.17092276911329685
0.22523213375217888
0.30345452745601303
0.3514211604156346
0.14818310295081796
0.22264720379652528
0.09903997874216157
0.09738281132487432
0.07675451165687038
0.10613148158124301
0.07841661180436836
0.5214549527466322
0.04990000139772626
0.16697504167448474
0.3303872648564116
0.5743310115062846
0.020272674746210737
0.023221099263075418
0.30655855195930864
0.02932597405166476
0.030161042457871757
0.030642245914236338
0.11729716182590944
0.056322892913591695
0.012855534632504042
0.03829621919690318
0.17626725106990337
0.08735765889951452
0.028734743049484722
0.02334810401162624
0.07165660891047054
0.13698016945857808
0.3258545686407837
0.5276559826947061
0.4677210394909266
0.38631705597154836
0.42239344980331317
0.20788919537079667
0.23629548912508358
0.13438485052244523
0.10137569819063677
0.14263680432602555
0.4457103104303267
0.4831867017485325
0.438390714783528
0.04778867648295411
0.1452953832873858
0.06644110710684867
0.17257027584833595
0.20671258417640637
0.37818258770825763
0.6902590678944528
0.07999344071072553
0.14299862516900175
0.047463682227403915
0.2194030242380834
0.09384998466532272
0.13239861581920476
0.08563031043898023
0.14882216443098192
0.12133960633368857
0.02938179609133301
0.020381348211782804
0.06638840516373165
0.08632997314265185
0.0397924453855141
0.03451198785864888
0.04035884483596397
0.04557209583658376
0.0693899238505961
0.47693681372078683
0.12891980444936563
0.07522792386427417
0.1707903669252426
0.06514388130628661
0.03596375201625226
0.04715875899786206
0.03009765686554929
0.1446206373178456
0.320613621073752
0.17162859551671117
0.41907443903757996
0.35616900539173013
0.15974841062678888
0.05936808962457041
0.02787334209569604
0.07689433133900482
0.019135659569493528
0.4784674886376575
0.09193073282458142
0.18542490195771544
0.1767494390351524
0.16359819775179238
0.3353881845451769
0.1514108839119261
0.19143760070409196
0.6568323846867895
0.11813908282976808
0.20652608005068113
0.05585977223707084
0.27100134011071864
0.45361882988782193
0.17405566860962096
0.027184802078755354
0.0906630462966591
0.11058372528661368
0.06640010249732166
0.80152930063635
0.5863596686943224
0.05445077636835915
0.046921904671086305
0.02050162252987923
0.056433037786146875
0.27199154399462144
0.013008977747957505
0.10007643548829466
0.06987642420578163
0.08671277168410156
0.0511655485907974
0.042337172277844996
0.051014396757326
0.022000522216098706
0.02173540420258399
0.02759420177545292
0.29733995002246133
0.26792761860560965
0.2593519631113474
0.2771390405833969
0.22816039910714658
0.3908455750109742
0.48517268262473845
0.2526986237534066
0.3148284344740256
0.44056167225751314
0.4330382234091605
0.42707647977377483
0.3692265782822631
0.23863494351316997
0.045884679715955945
0.05426908490743968
0.04419430080420117
0.8124590024824746
0.7315268774550283
0.4146169651248639
0.03979107816965638
0.026788258218371292
0.02803759022802645
0.0419357995757916
0.8463277842414068
0.07486743041925771
0.195343193610831
0.17680369835358187
0.2142233313815873
0.8165842816489411
0.06448937483530685
0.44724606540984824
0.07827558336801294
0.03609301765180184
0.09650517550207076
0.2354390082557866
0.10810181407795465
0.02455251865881766
0.019968691466659198
0.34699447021974983
0.8572388511235073
0.5751092555952823
0.03171449283574509
0.3486191369409119
0.07099566697558546
0.06337870645209394
0.07304055182064788
0.0437211846781761
0.034327607613227125
0.019516414350100132
0.041969459741381374
0.06315158917430795
0.08944848038165716
0.1562804148981291
0.2110803332891552
0.14785030566654964
0.47043030982874096
0.5691105651221452
0.5562726675699671
0.43603622968726274
0.3603503759470768
0.2573580994911204
0.16704371077747623
0.2092690432377351
0.32785393051912504
0.4393601566626563
0.40592735180857187
0.2522978566338737
0.24303421730179706
0.08299885239861393
0.023648872197713822
0.615629439087654
0.03929252181405032
0.08138637657274704
0.04128426885504084
0.2008113709746249
0.03926622729646153
0.5663574995241843
0.2443641920476187
0.650031632087907
0.03923589344304696
0.06293948834306258
0.038665783342080484
0.10256357305361861
0.05099281337256474
0.08887845000755198
0.0831372333439401
0.1258722794421569
0.04803058691975714
0.07336460741323762
0.09827489457663513
0.15156342653870672
0.020760187978213142
0.024672475152585877
0.021556118928119528
0.020805068444720503
0.018838560611121925
0.033349994945764606
0.1251988626056263
0.13819356593310198
0.281871750640606
0.4524379253532447
0.2033601274510361
0.13266997248829035
0.12286735494886968
0.28261285349636395
0.05930391084466981
0.2508875299338294
0.8258031311372852
0.06123993499112565
0.03879994871763803
0.045774761636364965
0.08276697478057
0.33006121249853654
0.04950849867065626
0.030518687342078053
0.41962960976812475
0.022069777058824076
0.05112235983035709
0.055351276028662945
0.06708906439291575
0.04496200008641927
0.04122469970886447
0.47294016833584235
0.12118598623892604
0.08397834039722588
0.13326299614168807
0.0776849086718687
0.04948422471416503
0.014481304399376588
0.09030779606439536
0.02179922354748166
0.02688468747402305
0.3793935507078136
0.0538293228749114
0.031131688210952167
0.036710757400825945
0.05154912218379562
0.04765102113788717
0.025803031158718626
0.01940549592725688
0.07176765330509882
0.09615493677738067
0.11147528982284623
0.1660096593768088
0.2772035232580391
0.2573970424343007
0.24768872267943828
0.1971222805914975
0.17535869812659363
0.1237626530298993
0.17596627947720436
0.2262901691770749
0.27008782962258204
0.37619931984148575
0.07687285087709056
0.43733347939796857
0.023077449712152556
0.095736388639937
0.01050640037493701
0.1822956179543961
0.41676202970476844
0.18553838708463744
0.06212189305053265
0.036861527305334714
0.09805866958623771
0.034083561288155886
0.10487675465905119
0.18405146455117358
0.0748008099493833
0.05473576691504517
0.33031298395310377
0.33722123266345677
0.03788042029286543
0.3643223232462371
0.0869188148745431
0.08518216854849843
0.11348109822797836
0.04581675095202025
0.08137726834030166
0.05863869096113382
0.027354779885587037
0.064222211338161
0.39963269990865496
0.05118021687962387
0.040261523582932855
0.031419739959776795
0.021705211304680214
0.053843610571841005
0.11716447601428355
0.12161406215849346
0.11783318868779966
0.12431431846487152
0.18970684347327196
0.15975704490141343
0.14438750165651962
0.12215678675736986
0.10973346660031617
0.22204674882114964
0.09275659719599176
0.03659773487216479
0.03457025891963399
0.028080025985265517
0.0741983284868907
0.047143525717635235
0.040938051215140665
0.07933311598049457
0.08748359767250548
0.06806698259552503
0.041541275380370876
0.04265882621505167
0.03911425691321175
0.3397599709670632
0.045670926969918785
0.06975164042933026
0.25149711971063693
0.0837661497414273
0.3292578478816931
0.17206841766124267
0.38662306585532996
0.3207393006020424
0.09675798570245613
0.028357565536698787
0.022817556704974578
0.671983344776451
0.10083800178554289
0.017012209008926388
0.02368825958250827
0.054510215802671645
0.2212601346222862
0.14936774961702165
0.19233559160742275
0.16114052958539976
0.1267326807426518
0.12393232956791059
0.12014165408616981
0.26012800662696645
0.3087420668043196
0.044901102045165606
0.03835658358262832
0.02932414644433719
0.5520215619889495
0.43675737070751813
0.08012290402877921
0.1272276805668738
0.050867258948083915
0.024232127780513292
0.024121790666682203
0.03046965840702317
0.49987025206751623
0.43701817934481607
0.3783213457500077
0.013562776872309114
0.039485650373185674
0.5193759466147166
0.42085974390894043
0.40212262452256436
0.2700596423181572
0.06634246876705183
0.06091967154062632
0.0824791249075803
0.034694634052060774
0.09148320419933369
0.06137774001862758
0.12841980824024246
0.12649972019321656
0.03755973489663894
0.05433531397600306
0.029346281557888695
0.016540775901953547
0.030586369905352156
0.04443543861236917
0.034797289435113
0.09273138089141737
0.24273039093406343
0.20678056074688503
0.15545704202935448
0.17992305320164842
0.1918275074725653
0.16016210988253912
0.12501953981640157
0.12292631234444329
0.10646635696265094
0.06538772564761909
0.0365805466884069
0.03748696678064184
0.03802789358770056
0.027354293894693953
0.09568576287722104
0.7646657953336985
0.09013516707099857
0.205847113068741
0.5862284628601369
0.2415418921396751
0.419526933791941
0.04073669166778731
0.04783283348727015
0.07558340924426991
0.01764358681904171
0.4245278722985178
0.09603927743880109
0.053176858801867885
0.4399048646631679
0.06976804154426565
0.31964103683589234
0.01387429955539549
0.08752321534300488
0.16380470517744364
0.05687593865962062
0.01799119373085625
0.01987280313463649
0.029888528372045847
0.04109912642167167
0.06864652768010147
0.17351860350965603
0.40735090810435876
0.38034448756638845
0.260989630941142
0.19063668258976887
0.19130208771398216
0.16551152041912043
0.1346344649281411
0.13101356176762793
0.124496333784068
0.11109059299268499
0.13765350316552094
0.17842834135407268
0.3061389285125172
0.44822139337985734
0.1730081940226936
0.015571528903593085
0.02732353858635629
0.013693040833500493
0.01855774442313065
0.02950254119862
0.07558263954043486
0.04368648179716241
0.023625958971283955
0.06237076612554096
0.08835331369737451
0.1006609475091903
0.4194775129805904
0.043488586758706614
0.07284506509951519
0.0947944083743169
0.07782872142165762
0.5882056073517165
0.03137856984673955
0.1295201875496015
0.06534972665710446
0.033045546290647355
0.028534329068729537
0.15663258007097533
0.3454825313376384
0.44307860130540067
0.40886713359922366
0.19122889499665796
0.2021616889924164
0.19937368990632662
0.18670355955040943
0.17991948953796205
0.14682222860240063
0.14568432004475768
0.13635884087352795
0.1259910793968393
0.28764784613161404
0.018212970194341472
0.022121852852752543
0.1433144550653324
0.12089484525903127
0.08250810506927854
0.0320996858435935
0.32915667110757113
0.0601315388129571
0.08702966044486163
0.07632774425917775
0.013563031629635137
0.08605686393429249
0.061842603921578594
0.164979889900122
0.3080620012508147
0.02343875966721085
0.057845222426998334
0.030304323932801296
0.08802723770430704
0.04239350484062373
0.13494442728135644
0.03956991123558348
0.09280695177838987
0.04313511665544995
0.08946361014087452
0.5057345902826759
0.03221749684008584
0.029410426327804214
0.05705558667573109
0.058046807631656976
0.04497986552134727
0.03784526484613063
0.09000008896725067
0.5071328330911914
0.4713723767064943
0.37461725297539594
0.22875921718100228
0.1877266249215244
0.18057196589898208
0.16736121761192713
0.1501976433395543
0.16164058909610407
0.7566880433916822
0.09794012451769954
0.12614160661558552
0.06576453393862301
0.16571295251761128
0.03066853229592583
0.07841052103049831
0.07914576174204145
0.06765506906273895
0.48694044788067564
0.10412802014239794
0.09735264146681806
0.6845094494659689
0.2591965013216026
0.05519164143250284
0.8482824686925019
0.4103056023238817
0.08747130074061658
0.04095267659214098
0.5650095053221852
0.43563520023245456
0.033255507259151953
0.08352170741100139
0.07621655403956765
0.26479489358601355
0.37580770558752474
0.5582367582565028
0.4982191070941633
0.30036811478493725
0.23952022145667975
0.17984123847926847
0.18502457405020695
0.19052146260644748
0.18786613666940127
0.16970212317896946
0.14471448200310183
0.13285035382940164
0.31959529639534423
0.4186015212805188
0.1645300218346099
0.22207046861886576
0.04187228653045539
0.1967725113191545
0.17865371304341762
0.24773742499345572
0.06352223133965379
0.4651673623310197
0.033173102075343484
0.04138120955406036
0.21644432857063514
0.07138728061919523
0.09081168826043536
0.06824864613699463
0.05280023065688797
0.0821989463247127
0.077815161581167
0.11648896819303727
0.13581318060017475
0.5306058741432224
0.4457155924698453
0.44199198157585035
0.18973729823279697
0.17353229640092174
0.17537677564185242
0.18341033419129524
0.1497293258405202
0.14033261544286954
0.15819468876037598
0.32938217021918786
0.5398881124024875
0.2393065942317696
0.01839198983342542
0.0823543169394549
0.06511965884142455
0.32579080357773776
0.7703530391127479
0.022502970214401435
0.2382787611215336
0.036985620019902736
0.2534818536945231
0.12376583903817004
0.0990143921702314
0.050723075915284084
0.01905795677218791
0.06200520087204612
0.7373039602096542
0.09465498369660873
0.7307711627306807
0.06017164005706913
0.02327410019660437
0.04488901738605552
0.07225090503719273
0.034177549862869284
0.06465798436990795
0.06660512782212806
0.3173082334590401
0.17990715628408505
0.18169672449724214
0.1942394183655456
0.1482951690962251
0.13120357797549873
0.1444045177582957
0.15584291162466088
0.03464435393133029
0.12684629309583756
0.1355393120152124
0.0595334403173227
0.0342399338599217
0.04353532759249205
0.11439408434099875
0.05669594071803446
0.08472425342387895
0.11268796858573799
0.033612226233121933
0.039149009834915934
0.014065981172662972
0.1596390049499587
0.08624219659856974
0.42572815482158005
0.13601232992169832
0.10829123542541956
0.03443219603268971
0.05901567115158121
0.06685861240786221
0.033644101908173726
0.5411814638665816
0.46841551936640097
0.18592935979219338
0.1880638801207982
0.18272135682870616
0.12357376156163684
0.13971678457995848
0.14486477114175855
0.18226991287485128
0.3746201623496625
0.5640212179401469
0.07810286466339107
0.49443719064211605
0.06934820394801233
0.07737788492393526
0.033602917476028754
0.023866794600120447
0.2709000335159626
0.08755566961724935
0.07345517969168608
0.4478279988306887
0.0392169887205363
0.42652408444973416
0.08604229650530534
0.8842584942890009
0.0542227477712022
0.6217817297653635
0.07453890180405531
0.03868272628830702
0.04695718154179881
0.014157290290440957
0.051221756851899516
0.041546454554516075
0.023111015982032877
0.023773093620686723
0.02295102549584554
0.10522890925677651
0.0335845554081831
0.39273660029525115
0.21059959273496492
0.19605987448189124
0.18481214631029377
0.14662809872960858
0.13128459692122293
0.1362728486376552
0.6643395418575069
0.045384035694693126
0.026225101083158297
0.7083785472062976
0.06308015033741779
0.7034611848214478
0.5128221252057777
0.07111153714657233
0.5030886429823853
0.059052714134241846
0.03638203308774007
0.05234288640124626
0.013102569748549054
0.0733962472724036
0.06876326282251112
0.05577568574123116
0.27385111046931304
0.05808922657385027
0.6721177319717284
0.02054989550992726
0.07066672093809324
0.6952619459593885
0.05421541137644079
0.3278672068310475
0.1619780119104189
0.01994372405999583
0.0373926344854238
0.022705069771094388
0.021466637450004464
0.025060432783697857
0.05151925785070003
0.07628743797733663
0.03305278128025415
0.08176309383100867
0.0451043045034803
0.24001960260490424
0.18660277313057613
0.15607191608476031
0.13468850693704637
0.1294234599122801
0.1333810927854607
0.4529535469444558
0.0517760562952897
0.07208845802181797
0.04283079191748671
0.027373225148439678
0.04928137503463724
0.08134389531252594
0.009750203620919379
0.14348320640900467
0.039302076393996965
0.04945054370108431
0.7062969169162272
0.10496366130339327
0.2610274842600719
0.05271605996759038
0.03196532663534029
0.39409772753351185
0.05644263249412327
0.4451952397409686
0.03519104418451298
0.06363834267940686
0.5630870870627126
0.04675487030529103
0.02460697072746349
0.05930857721142523
0.7648191571376035
0.03892103447448446
0.023335793463300045
0.018973162239012156
0.0215256386602029
0.028101257998492113
0.09084748689070092
0.686316570222165
0.1801213634064985
0.15282696470853052
0.14434598787182804
0.12971731652354526
0.2379014682909605
0.07886356359535003
0.05641130915507155
0.050775580593892686
0.44796111452903203
0.02955047698247551
0.045215782540142406
0.6492210615671469
0.014747734559573438
0.055843582261661744
0.4071748113720952
0.08924501793642296
0.02042446089964599
0.02052919247429601
0.05128192804712606
0.13959642955692816
0.1084560769595313
0.07551727254611992
0.04035524159644166
0.14089177306047118
0.051821938676926256
0.3793508857239509
0.083359832579831
0.026897540652344027
0.07483262040317704
0.07118236204827239
0.15027093174996212
0.02593380561364203
0.02912294847496933
0.03786269113089046
0.04129103203538374
0.025251412072656933
0.02803834984550494
0.024541987677814767
0.029790572368341872
0.03967426597665347
0.05082019977161337
0.06683202797712404
0.05303255503524207
0.10542005424420275
0.07806304199957668
0.072906305579035
0.07722457244578158
0.5347461079635343
0.037268535140398136
0.06289684335227944
0.3368012864845332
0.04662889677300011
0.3857802091972611
0.08790605112860983
0.04856510496446609
0.03487714485287601
0.015218403644408395
0.033917729445597795
0.03396775596482524
0.0427918931725691
0.04211949740512547
0.052269738836149666
0.030448797960825818
0.02658231197221006
0.0388668514838448
0.03419587507719421
0.03214577563853736
0.040257580519947295
0.03912435801517442
0.032702354538034564
0.031697327530783005
0.025673849551193062
0.11823959611799587
0.03929823044397914
0.03001386052413198
0.0466604646170154
0.07323234368397094
0.08766969074261183
0.022104848830960627
0.025156541137998
0.05534769465546856
0.20810095066933804
0.07859837336964579
0.08845987590396381
0.05514388249312432
0.02848271933130394
0.029258760012926995
0.04670246733594156
0.0913901934074399
0.018938603235374288
0.025968753648091786
0.038206829352367855
0.09964386128321014
0.02948227148506652
0.05096718088500652
0.041065772385346956
0.06528501289585528
0.04940684978738689
0.03864147897783471
0.03635973250510354
0.043058656111585825
0.02155199563197188
0.04934648243652558
0.21009201604826852
0.011658470443607348
0.04823075832423399
0.03493915274384684
0.09353903910212885
0.10960481950044224
0.09239734848935388
0.051425571119591736
0.04797858917724988
0.622483034440697
0.28245613690526883
0.5657006287281361
0.02039283989266153
0.08522178000251383
0.06202524175346156
0.03863234151491806
0.0561817464225001
0.09163335100215074
0.05306094050494399
0.13169457565956122
0.029456306488320788
0.034050256831974976
0.05243005785538703
0.03938220596003059
0.03681210261852611
0.029121588965234157
0.019931185408775042
0.03576791345886269
0.4815339258186623
0.04633839087215289
0.7129555833545328
0.03878181611803327
0.23895655892734835
0.07692099193145265
0.0538466202385889
0.11073491437815333
0.02801702614133987
0.04774097297271583
0.24806861160855095
0.0370854804270637
0.24380531480674375
0.09445142038630876
0.08976239480017444
0.06332511901613751
0.05759728578952457
0.05741024455029926
0.06744015322035637
0.0722541041602398
0.033635305153064905
0.04028661756822345
0.05543929529161962
0.02346861402748521
0.033302854988216994
0.025196101120001303
0.07017719444594013
0.04400307042344159
0.04955981826786756
0.03188287576409483
0.05413746338558821
0.051216896106221176
0.03347036100773453
0.030939082174174088
0.07577339458733624
0.05403329655458081
0.4593149354536621
0.7208740495648241
0.047370244137726454
0.08462658267674701
0.020465705214159986
0.6193614111721587
0.05770801677240359
0.8834445123824368
0.7106111030221024
0.0195080983813737
0.052173278543044675
0.13740028838495574
0.037570873551702653
0.20761449968929227
0.5591486501191846
0.08771930478111739
0.05337298707839786
0.6283031672390624
0.042985418546954
0.06286977054082625
0.10565686100000496
0.08912926694105996
0.1393975708993635
0.1872472263023984
0.08938123181753783
0.06592377024142852
0.0891982185396164
0.054998672765896685
0.02767139428613064
0.01665473728423603
0.05736254824853274
0.12142486972211775
0.04459317832371119
0.03972274243819886
0.05328901619678695
0.053332613539511645
0.050510309677302814
0.035446207636262377
0.020871959218280875
0.025991783086848314
0.048679860675812724
0.06328960849251966
0.015521479057384203
0.0362958793154187
0.042302407834527024
0.04273341855924649
0.09153657216697499
0.06812315639693332
0.14735090445586144
0.44147124309057917
0.049617307586978035
0.18055649090099332
0.856778766590169
0.708585183493848
0.5649236110556942
0.08508241770579383
0.03757942615431842
0.041304364160476344
0.08986220327605439
0.1959972151062101
0.2080266232088614
0.07272465843810175
0.442105663345918
0.07182861500282993
0.04548561872001353
0.11441763143810739
0.13035632778026837
0.40083207677064764
0.26708272114262444
0.08810818102653255
0.036247989524348136
0.09054141328559166
0.08922209919902153
0.08258887484166849
0.052503027499974264
0.019664159458160184
0.29425150265258865
0.02488714859032358
0.027641012533630372
0.05439249363143617
0.053884882612735406
0.03216549097691415
0.043933049609382886
0.03320814389785911
0.04554401440018405
0.03591912155211061
0.03663683350719361
0.04584019786229147
0.06116405151211333
0.06700237410704793
0.03452480186313449
0.03585620250305509
0.1442743098681101
0.3431780983615348
0.06755208730256027
0.09295001161390337
0.10347431812755437
0.049516066966058925
0.41270161227092833
0.4001062808320398
0.5539833696247967
0.060655613440414737
0.05397116928899048
0.7724696580707784
0.03208294069436304
0.02539649344345653
0.17480701259353812
0.192790888751663
0.1757534766150136
0.3793746506758412
0.04028185600822105
0.07532579391924062
0.07121639813243642
0.10108055134650278
0.05683870260184446
0.06075045707711189
0.08925886128475836
0.09333218448196567
0.28209021699403214
0.6306140067039602
0.37679156581290535
0.13342929015738483
0.03839917716146806
0.05705214724982768
0.09879646329883016
0.11860221965188622
0.011425316911302101
0.03941662384768182
0.035464725897269775
0.04899892363777002
0.06318150098108145
0.048096011751569856
0.02149353390346176
0.03595930244337731
0.04340991751814519
0.04935245812957613
0.03553789228004768
0.028832345195501614
0.031167959485182774
0.03885028374908184
0.25192482136141814
0.5231579534105201
0.7138621813121377
0.06025565256277081
0.15655850758119366
0.05501876162033441
0.731560550592781
0.3552858143791355
0.055610673675296964
0.8755669568765969
0.4997325364802101
0.6814305710349071
0.08784927661401962
0.022059282692007326
0.026398343671745875
0.0174246849947008
0.0293133853722297
0.0482746712130867
0.023338526570243052
0.44898716209437267
0.0941118236339113
0.10822681111261469
0.17396820080063272
0.4496347804932144
0.5234646375758237
0.1992836313707799
0.08225005980929888
0.06951474502944922
0.10238348234637591
0.22295354122537767
0.16561138240699927
0.04018469277019561
0.04162735934411185
0.0409741947146234
0.05867199583298214
0.04041254849371727
0.01797220822399578
0.02557775707474989
0.04008478393227316
0.05233271144857625
0.013351019371420516
0.0851328888486379
0.6085853353251984
0.01929442439722042
0.03952174636672466
0.7424027992247865
0.038859644138181
0.032311136486359485
0.19549834430778057
0.06775434097087442
0.04134544175372963
0.03990364169713203
0.0868510166500221
0.03605456424154259
0.17591164407237672
0.07925562707839089
0.08443780392566201
0.04488323316388924
0.040936718046863704
0.03813938404032404
0.048573151273162474
0.15213632871185315
0.22356349575330406
0.3167535834296835
0.4068280704756048
0.24656691587546056
0.14406515689924118
0.16945973979013965
0.21628579769019665
0.21358833975798866
0.2396969447353451
0.4699563312183447
0.05140435511257731
0.014938986867310612
0.16686065997245614
0.07943935634734446
0.03171696526381107
0.04240543132930852
0.06909993244314916
0.06880397835364498
0.06450880298760504
0.051731768499398444
0.055397082513150786
0.013606736416375206
0.09848788151227596
0.09093847432132451
0.019796366344877647
0.0322055504421888
0.019027939648872165
0.7475280491394451
0.045075689118000216
0.06612280967052082
0.16600881767577752
0.023389723469401543
0.033243616354285736
0.3935968796584555
0.027242604605973844
0.0672408262381059
0.04744107315698099
0.0420970431415991
0.16165145190344324
0.5938048994737539
0.13668529308787083
0.24567109571905332
0.36886710291460995
0.4072917279722128
0.3867431091166191
0.3326122387737019
0.44610718264855614
0.46994056626780284
[truncated: 1,614,623 more chars]
