# Supplementary material for: Saliency detection of textured 3D models based on multi-view information and texel descriptor
Source: PeerJ Comput Sci. 2023 Oct 25;9:e1584. doi: 10.7717/peerj-cs.1584 (PMC10703070; doi:10.7717/peerj-cs.1584)
Supplement: Supplemental Information 1 [file peerj-cs-09-1584-s001.zip › py_2dto3d/image_saliency/helpers/colorFeatureMaps.py]

import numpy as np
def compute(r, g, b, L):
    # Input is the r, g, b channels of the image

    #CBY Feature Map
    min_rg = np.minimum(r, g)
    b_min_rg = np.abs(np.subtract(b, min_rg))
    CBY = np.divide(b_min_rg, L, out=np.zeros_like(L), where=L != 0)

    #CRG Feature Map
    r_g = np.abs(np.subtract(r,g))
    CRG = np.divide(r_g, L, out=np.zeros_like(L), where=L != 0)

    featMaps = {}
    featMaps['CBY'] = CBY
    featMaps['CRG'] = CRG
    featMaps['L'] = L
    return featMaps
