# Supplementary material for: Saliency detection of textured 3D models based on multi-view information and texel descriptor
Source: PeerJ Comput Sci. 2023 Oct 25;9:e1584. doi: 10.7717/peerj-cs.1584 (PMC10703070; doi:10.7717/peerj-cs.1584)
Supplement: Supplemental Information 1 [file peerj-cs-09-1584-s001.zip › py_2dto3d/image_saliency/helpers/graphBasedActivation.py]

import numpy as np
import scipy.io
import sklearn.preprocessing

# this markov solve function and move it into this code
def solve(mat, tolerance):
    w,h = mat.shape
    diff = 1
    v = np.divide(np.ones((w, 1), dtype=np.float32), w)
    oldv = v
    oldoldv = v

    while diff > tolerance :
        oldv = v
        oldoldv = oldv
        v = np.dot(mat,v)
        diff = np.linalg.norm(oldv - v, ord=2)
        s = sum(v)
        if s>=0 and s< np.inf:
            continue
        else:
            v = oldoldv
            break

    v = np.divide(v, sum(v))

    return v

def loadGraphDistanceMatrixFor28x32():
    f = scipy.io.loadmat("resources/28__32__m__2.mat")
    distanceMat = np.array(f['grframe'])[0][0][0]
    lx = np.array(f['grframe'])[0][0][1]
    dim = np.array(f['grframe'])[0][0][2]
    return [distanceMat, lx, dim]

def calculate(map, sigma):
    [distanceMat, _, _] = loadGraphDistanceMatrixFor28x32()
    denom = 2 * pow(sigma, 2)
    expr = -np.divide(distanceMat, denom)
    Fab = np.exp(expr)

    map_linear = np.ravel(map, order='F')  # column major

    state_transition_matrix = Fab * np.abs(
        (np.zeros((distanceMat.shape[0], distanceMat.shape[1])) + map_linear).T - map_linear
    ).T

    # normalising outgoing weights of each node to sum to 1, using scikit normalize
    norm_STM = sklearn.preprocessing.normalize(state_transition_matrix, axis=0, norm='l1')

    # caomputing equilibrium state of a markv chain is same as computing eigen vector of its weight matrix
    # https://lps.lexingtonma.org/cms/lib2/MA01001631/Centricity/Domain/955/EigenApplications%20to%20Markov%20Chains.pdf
    eVec = solve(norm_STM, 0.0001)
    processed_reshaped = np.reshape(eVec, map.shape, order='F')

    return processed_reshaped

def normalize(map, sigma):
    [distanceMat, _, _] = loadGraphDistanceMatrixFor28x32()
    denom = 2 * pow(sigma, 2)
    expr = -np.divide(distanceMat, denom)
    Fab = np.exp(expr)

    map_linear = np.ravel(map, order='F')  # column major
    # calculating STM : w = d*Fab
    state_transition_matrix = (Fab.T * np.abs(map_linear)).T

    # normalising outgoing weights of each node to sum to 1, using scikit normalize
    norm_STM = sklearn.preprocessing.normalize(state_transition_matrix, axis=0, norm='l1')

    # caomputing equilibrium state of a markv chain is same as computing eigen vector of its weight matrix
    # https://lps.lexingtonma.org/cms/lib2/MA01001631/Centricity/Domain/955/EigenApplications%20to%20Markov%20Chains.pdf
    eVec = solve(norm_STM, 0.0001)
    processed_reshaped = np.reshape(eVec, map.shape, order='F')

    return processed_reshaped
