# Supplementary material for: Saliency detection of textured 3D models based on multi-view information and texel descriptor
Source: PeerJ Comput Sci. 2023 Oct 25;9:e1584. doi: 10.7717/peerj-cs.1584 (PMC10703070; doi:10.7717/peerj-cs.1584)
Supplement: Supplemental Information 1 [file peerj-cs-09-1584-s001.zip › py_2dto3d/image_saliency/helpers/markovChain.py]

import numpy as np

def solve(mat, tolerance):
    w,h = mat.shape
    diff = 1
    v = np.divide(np.ones((w, 1), dtype=np.float32), w)
    oldv = v
    oldoldv = v

    while diff > tolerance :
        oldv = v
        oldoldv = oldv
        v = np.dot(mat,v)
        diff = np.linalg.norm(oldv - v, ord=2)
        s = sum(v)
        if s>=0 and s< np.inf:
            continue
        else:
            v = oldoldv
            break

    v = np.divide(v, sum(v))

    return v
