# Supplementary material for: Saliency detection of textured 3D models based on multi-view information and texel descriptor
Source: PeerJ Comput Sci. 2023 Oct 25;9:e1584. doi: 10.7717/peerj-cs.1584 (PMC10703070; doi:10.7717/peerj-cs.1584)
Supplement: Supplemental Information 1 [file peerj-cs-09-1584-s001.zip › py_2dto3d/image_saliency/helpers/orientationFeatureMaps.py]

from py_2dto3d.image_saliency.helpers.gaborKernelCalculator import getGaborKernels
import cv2
import numpy as np

def compute(L, gaborparams, thetas):
    # L = Intensity Map
    # L = np.maximum(np.maximum(r, g), b)

    kernels = getGaborKernels(gaborparams, thetas)
    featMaps = []
    for th in thetas:
        kernel_0  = kernels[th]['0']
        kernel_90 = kernels[th]['90']
        o1 = cv2.filter2D(L, -1, kernel_0, borderType=cv2.BORDER_REPLICATE)
        o2 = cv2.filter2D(L, -1, kernel_90, borderType=cv2.BORDER_REPLICATE)
        o = np.add(abs(o1), abs(o2))
        featMaps.append(o)

    return featMaps
