# Supplementary material for: Saliency detection of textured 3D models based on multi-view information and texel descriptor
Source: PeerJ Comput Sci. 2023 Oct 25;9:e1584. doi: 10.7717/peerj-cs.1584 (PMC10703070; doi:10.7717/peerj-cs.1584)
Supplement: Supplemental Information 1 [file peerj-cs-09-1584-s001.zip › py_2dto3d/image_saliency/show_model_mask.py]

import trimesh
from vispy import scene, io
import cv2 as cv
import numpy as np
from matplotlib import pyplot as plt


vertices, faces, normals, nothing = \
    io.read_mesh("/home/simula/Pro/py_2dto3d/code/arma-modi.obj")

file = open("/home/simula/Pro/APAP/images/demo5/2f.txt")
all_line = file.readline()
all_index = all_line.split(" ")
all_index.pop()
all_index = [int(i) for i in all_index]

width = int(np.sqrt(len(all_index)))
height = width
index_image = np.array(all_index).reshape(width, height)
index_image2 = np.zeros([width, height, 1], np.uint8)

for i in range(width):
    for j in range(height):
        if index_image[i][j] != -1:
            index_image2[i][j] = 1
        else:
            index_image2[i][j] = 200

cv.imshow("t", index_image2)
cv.waitKey(0)
cv.destroyAllWindows()
