# Supplementary material for: Saliency detection of textured 3D models based on multi-view information and texel descriptor
Source: PeerJ Comput Sci. 2023 Oct 25;9:e1584. doi: 10.7717/peerj-cs.1584 (PMC10703070; doi:10.7717/peerj-cs.1584)
Supplement: Supplemental Information 1 [file peerj-cs-09-1584-s001.zip › py_2dto3d/metrics/saliencyMeasures.py]

'''
Implemented by Erwan DAVID (IPI, LS2N, Nantes, France), 2018

E. DAVID, J. Guttiérez, A Coutrot, M. Perreira Da Silva, P. Le Callet (...). A Dataset of Head and Eye Movements for 360° Videos. ACM MMSys18, dataset and toolbox track
'''

from functools import partial
import cv2
import numpy as np
from numpy import random
from skimage import exposure
from skimage import img_as_float
from skimage.transform import resize
import matplotlib.pyplot as plt
from skimage.metrics import structural_similarity as ssim
from skimage.metrics.simple_metrics import peak_signal_noise_ratio as psnr

import re, os, glob

EPSILON = np.finfo('float').eps

#### METRICS --
'''
Commonly used metrics for evaluating saliency map performance.

Most metrics are ported from Matlab implementation provided by http://saliency.mit.edu/
Bylinskii, Z., Judd, T., Durand, F., Oliva, A., & Torralba, A. (n.d.). MIT Saliency Benchmark.

Python implementation: Chencan Qian, Sep 2014

[1] Bylinskii, Z., Judd, T., Durand, F., Oliva, A., & Torralba, A. (n.d.). MIT Saliency Benchmark.
[repo] https://github.com/herrlich10/saliency
'''
def normalize(x, method='standard', axis=None):
	x = np.array(x, copy=False)
	if axis is not None:
		y = np.rollaxis(x, axis).reshape([x.shape[axis], -1])
		shape = np.ones(len(x.shape))
		shape[axis] = x.shape[axis]
		if method == 'standard':
			res = (x - np.mean(y, axis=1).reshape(shape)) / np.std(y, axis=1).reshape(shape)
		elif method == 'range':
			res = (x - np.min(y, axis=1).reshape(shape)) / (np.max(y, axis=1) - np.min(y, axis=1)).reshape(shape)
		elif method == 'sum':
			res = x / np.float_(np.sum(y, axis=1).reshape(shape))
		else:
			raise ValueError('method not in {"standard", "range", "sum"}')
	else:
		if method == 'standard':
			res = (x - np.mean(x)) / np.std(x)
		elif method == 'range':
			res = (x - np.min(x)) / (np.max(x) - np.min(x))
		elif method == 'sum':
			res = x / float(np.sum(x))
		else:
			raise ValueError('method not in {"standard", "range", "sum"}')
	return res

def match_hist(image, cdf, bin_centers, nbins=256):
	image = img_as_float(image)
	old_cdf, old_bin = exposure.cumulative_distribution(image, nbins) # Unlike [1], we didn't add small positive number to the histogram
	new_bin = np.interp(old_cdf, cdf, bin_centers)
	out = np.interp(image.ravel(), old_bin, new_bin)
	return out.reshape(image.shape)

def KLD(p, q):
	p = normalize(p, method='sum')
	q = normalize(q, method='sum')
	return np.sum(np.where(p != 0, p * np.log((p+EPSILON) / (q+EPSILON)), 0))

def AUC_Judd(saliency_map, fixation_map, jitter=False):
	saliency_map = np.array(saliency_map, copy=False)
	fixation_map = np.array(fixation_map, copy=False) > 0.5
	# If there are no fixation to predict, return NaN
	if not np.any(fixation_map):
		print('no fixation to predict')
		return np.nan
	# Make the saliency_map the size of the fixation_map
	if saliency_map.shape != fixation_map.shape:
		saliency_map = resize(saliency_map, fixation_map.shape, order=3, mode='constant')
	# Jitter the saliency map slightly to disrupt ties of the same saliency value
	if jitter:
		saliency_map += random.rand(*saliency_map.shape) * 1e-7
	# Normalize saliency map to have values between [0,1]
	saliency_map = normalize(saliency_map, method='range')

	S = saliency_map.ravel()
	F = fixation_map.ravel()
	S_fix = S[F] # Saliency map values at fixation locations
	n_fix = len(S_fix)
	n_pixels = len(S)
	# Calculate AUC
	thresholds = sorted(S_fix, reverse=True)
	tp = np.zeros(len(thresholds)+2)
	fp = np.zeros(len(thresholds)+2)
	tp[0] = 0; tp[-1] = 1
	fp[0] = 0; fp[-1] = 1
	for k, thresh in enumerate(thresholds):
		above_th = np.sum(S >= thresh) # Total number of saliency map values above threshold
		tp[k+1] = (k + 1) / float(n_fix) # Ratio saliency map values at fixation locations above threshold
		fp[k+1] = (above_th - k - 1) / float(n_pixels - n_fix) # Ratio other saliency map values above threshold
	return np.trapz(tp, fp) # y, x

def AUC_Borji(saliency_map, fixation_map, n_rep=100, step_size=0.1, rand_sampler=None):
	saliency_map = np.array(saliency_map, copy=False)
	fixation_map = np.array(fixation_map, copy=False) > 0.5
	# If there are no fixation to predict, return NaN
	if not np.any(fixation_map):
		print('no fixation to predict')
		return np.nan
	# Make the saliency_map the size of the fixation_map
	if saliency_map.shape != fixation_map.shape:
		saliency_map = resize(saliency_map, fixation_map.shape, order=3, mode='constant')
	# Normalize saliency map to have values between [0,1]
	saliency_map = normalize(saliency_map, method='range')

	S = saliency_map.ravel()
	F = fixation_map.ravel()
	S_fix = S[F] # Saliency map values at fixation locations
	n_fix = len(S_fix)
	n_pixels = len(S)
	# For each fixation, sample n_rep values from anywhere on the saliency map
	if rand_sampler is None:
		r = random.randint(0, n_pixels, [n_fix, n_rep])
		S_rand = S[r] # Saliency map values at random locations (including fixated locations!? underestimated)
	else:
		S_rand = rand_sampler(S, F, n_rep, n_fix)
	# Calculate AUC per random split (set of random locations)
	auc = np.zeros(n_rep) * np.nan
	for rep in range(n_rep):
		thresholds = np.r_[0:np.max(np.r_[S_fix, S_rand[:,rep]]):step_size][::-1]
		tp = np.zeros(len(thresholds)+2)
		fp = np.zeros(len(thresholds)+2)
		tp[0] = 0; tp[-1] = 1
		fp[0] = 0; fp[-1] = 1
		for k, thresh in enumerate(thresholds):
			tp[k+1] = np.sum(S_fix >= thresh) / float(n_fix)
			fp[k+1] = np.sum(S_rand[:,rep] >= thresh) / float(n_fix)
		auc[rep] = np.trapz(tp, fp)
	return np.mean(auc) # Average across random splits

def NSS(saliency_map, fixation_map):
	s_map = np.array(saliency_map, copy=False)
	f_map = np.array(fixation_map, copy=False) > 0.5
	if s_map.shape != f_map.shape:
		s_map = resize(s_map, f_map.shape)
	# Normalize saliency map to have zero mean and unit std
	s_map = normalize(s_map, method='standard')
	# Mean saliency value at fixation locations
	return np.mean(s_map[f_map])


def CC(saliency_map1, saliency_map2):
	map1 = np.array(saliency_map1, copy=False)
	map2 = np.array(saliency_map2, copy=False)
	if map1.shape != map2.shape:
		map1 = resize(map1, map2.shape, order=3, mode='constant') # bi-cubic/nearest is what Matlab imresize() does by default
	# Normalize the two maps to have zero mean and unit std
	map1 = normalize(map1, method='standard')
	map2 = normalize(map2, method='standard')
	# Compute correlation coefficient
	return np.corrcoef(map1.ravel(), map2.ravel())[0,1]


def SIM(saliency_map1, saliency_map2):
	map1 = np.array(saliency_map1, copy=False)
	map2 = np.array(saliency_map2, copy=False)
	if map1.shape != map2.shape:
		map1 = resize(map1, map2.shape, order=3, mode='constant') # bi-cubic/nearest is what Matlab imresize() does by default
	# Normalize the two maps to have values between [0,1] and sum up to 1
	map1 = normalize(map1, method='range')
	map2 = normalize(map2, method='range')
	map1 = normalize(map1, method='sum')
	map2 = normalize(map2, method='sum')
	# Compute histogram intersection
	intersection = np.minimum(map1, map2)
	return np.sum(intersection)


# sm1 = cv2.imread("/home/simula/Pic/paper_feline/method_yang_82_gray.png")
# sm2 = cv2.imread("/home/simula/Pic/paper_feline/gd_truth_front_feline_all.png")

sm1 = cv2.imread("/home/simula/Pic/paper_bunny/black/method_gbvs.png")
sm2 = cv2.imread("/home/simula/Pic/paper_bunny/black/gd.png")

# sm1 = cv2.imread("/home/simula/Pic/paper_buddha2/method_yang_82_gray.png")
# sm2 = cv2.imread("/home/simula/Pic/paper_buddha2/gd_truth_front_buddha2_all.png")

sm1 = cv2.cvtColor(sm1, cv2.COLOR_BGR2GRAY)
sm2 = cv2.cvtColor(sm2, cv2.COLOR_BGR2GRAY)
# sm1 = sm1 / 255
# sm2 = sm2 / 255

plt.subplot(121)
plt.imshow(sm1)
plt.subplot(122)
plt.imshow(sm2)
plt.show()

loss_sim = ssim(sm1, sm2)
loss_cc = CC(sm1, sm2)
loss_nss = NSS(sm1, sm2)
loss_auc_borji = AUC_Borji(sm1, sm2)
# loss_auc_judd = AUC_Judd(sm1, sm2)
loss_kld = KLD(sm1, sm2)
loss_psnr = psnr(sm1, sm2)

print(loss_sim)
print(loss_cc)
print(loss_nss)
print(loss_auc_borji)
# print(loss_auc_judd)
print(loss_kld)
print(loss_psnr)

"""
print(ss)                0.6581884728776533
print(ps)                18.512180865653537
print(cc)                -0.20966369748147404  -0.20966369748147407
print(SIM)               0.23597547355331774   0.23597547355331774
print(kld)               1.8223873118130112
print(nss)               1.6946872357186356
print(cosin)             0.3320355025362365
print(hist)              0.4802984645204798
"""
