# Supplementary material for: Saliency detection of textured 3D models based on multi-view information and texel descriptor
Source: PeerJ Comput Sci. 2023 Oct 25;9:e1584. doi: 10.7717/peerj-cs.1584 (PMC10703070; doi:10.7717/peerj-cs.1584)
Supplement: Supplemental Information 1 [file peerj-cs-09-1584-s001.zip › py_2dto3d/metrics/saliency_metric_v2.py]

import numpy as np
import matplotlib.pyplot as plt
import random
import sys
import cv2
import math


def generate_dummy(size=14, num_fixations=100, num_salience_points=200):
    # first generate dummy gt and salience map
    discrete_gt = np.zeros((size, size))
    s_map = np.zeros((size, size))

    for i in range(0, num_fixations):
        discrete_gt[np.random.randint(size), np.random.randint(size)] = 1.0

    for i in range(0, num_salience_points):
        s_map[np.random.randint(size), np.random.randint(size)] = 255 * round(random.random(), 1)

    # check if gt and s_map are same size
    assert discrete_gt.shape == s_map.shape, 'sizes of ground truth and salience map don\'t match'
    return s_map, discrete_gt


def normalize_map(s_map):
    # normalize the salience map (as done in MIT code)
    norm_s_map = (s_map - np.min(s_map)) / ((np.max(s_map) - np.min(s_map)) * 1.0)
    return norm_s_map


def discretize_gt(gt):
    import warnings
    warnings.warn('can improve the way GT is discretized')
    return gt / 255


def auc_judd(s_map, gt):
    # ground truth is discrete, s_map is continous and normalized
    gt = discretize_gt(gt)
    # thresholds are calculated from the salience map, only at places where fixations are present
    thresholds = []
    for i in range(0, gt.shape[0]):
        for k in range(0, gt.shape[1]):
            if gt[i][k] > 0:
                thresholds.append(s_map[i][k])

    num_fixations = np.sum(gt)
    # num fixations is no. of salience map values at gt >0

    thresholds = sorted(set(thresholds))

    # fp_list = []
    # tp_list = []
    area = []
    area.append((0.0, 0.0))
    for thresh in thresholds:
        # in the salience map, keep only those pixels with values above threshold
        temp = np.zeros(s_map.shape)
        temp[s_map >= thresh] = 1.0
        assert np.max(gt) == 1.0, 'something is wrong with ground truth..not discretized properly max value > 1.0'
        assert np.max(s_map) == 1.0, 'something is wrong with salience map..not normalized properly max value > 1.0'
        num_overlap = np.where(np.add(temp, gt) == 2)[0].shape[0]
        tp = num_overlap / (num_fixations * 1.0)

        # total number of pixels > threshold - number of pixels that overlap with gt / total number of non fixated pixels
        # this becomes nan when gt is full of fixations..this won't happen
        fp = (np.sum(temp) - num_overlap) / ((np.shape(gt)[0] * np.shape(gt)[1]) - num_fixations)

        area.append((round(tp, 4), round(fp, 4)))
    # tp_list.append(tp)
    # fp_list.append(fp)

    # tp_list.reverse()
    # fp_list.reverse()
    area.append((1.0, 1.0))
    # tp_list.append(1.0)
    # fp_list.append(1.0)
    # print tp_list
    area.sort(key=lambda x: x[0])
    tp_list = [x[0] for x in area]
    fp_list = [x[1] for x in area]
    return np.trapz(np.array(tp_list), np.array(fp_list))


def auc_borji(s_map, gt, splits=100, stepsize=0.1):
    gt = discretize_gt(gt)
    num_fixations = np.sum(gt)

    num_pixels = s_map.shape[0] * s_map.shape[1]
    random_numbers = []
    for i in range(0, splits):
        temp_list = []
        for k in range(0, num_fixations):
            temp_list.append(np.random.randint(num_pixels))
        random_numbers.append(temp_list)

    aucs = []
    # for each split, calculate auc
    for i in random_numbers:
        r_sal_map = []
        for k in i:
            r_sal_map.append(s_map[k % s_map.shape[0] - 1, k / s_map.shape[0]])
        # in these values, we need to find thresholds and calculate auc
        thresholds = [0.1, 0.2, 0.3, 0.4, 0.5, 0.6, 0.7, 0.8, 0.9]

        r_sal_map = np.array(r_sal_map)

        # once threshs are got
        thresholds = sorted(set(thresholds))
        area = []
        area.append((0.0, 0.0))
        for thresh in thresholds:
            # in the salience map, keep only those pixels with values above threshold
            temp = np.zeros(s_map.shape)
            temp[s_map >= thresh] = 1.0
            num_overlap = np.where(np.add(temp, gt) == 2)[0].shape[0]
            tp = num_overlap / (num_fixations * 1.0)

            # fp = (np.sum(temp) - num_overlap)/((np.shape(gt)[0] * np.shape(gt)[1]) - num_fixations)
            # number of values in r_sal_map, above the threshold, divided by num of random locations = num of fixations
            fp = len(np.where(r_sal_map > thresh)[0]) / (num_fixations * 1.0)

            area.append((round(tp, 4), round(fp, 4)))

        area.append((1.0, 1.0))
        area.sort(key=lambda x: x[0])
        tp_list = [x[0] for x in area]
        fp_list = [x[1] for x in area]

        aucs.append(np.trapz(np.array(tp_list), np.array(fp_list)))

    return np.mean(aucs)


def auc_shuff(s_map, gt, other_map, splits=100, stepsize=0.1):
    gt = discretize_gt(gt)
    other_map = discretize_gt(other_map)

    num_fixations = np.sum(gt)

    x, y = np.where(other_map == 1)
    other_map_fixs = []
    for j in zip(x, y):
        other_map_fixs.append(j[0] * other_map.shape[0] + j[1])
    ind = len(other_map_fixs)
    assert ind == np.sum(other_map), 'something is wrong in auc shuffle'

    num_fixations_other = min(ind, num_fixations)

    num_pixels = s_map.shape[0] * s_map.shape[1]
    random_numbers = []
    for i in range(0, splits):
        temp_list = []
        t1 = np.random.permutation(ind)
        for k in t1:
            temp_list.append(other_map_fixs[k])
        random_numbers.append(temp_list)

    aucs = []
    # for each split, calculate auc
    for i in random_numbers:
        r_sal_map = []
        for k in i:
            r_sal_map.append(s_map[k % s_map.shape[0] - 1, k / s_map.shape[0]])
        # in these values, we need to find thresholds and calculate auc
        thresholds = [0.1, 0.2, 0.3, 0.4, 0.5, 0.6, 0.7, 0.8, 0.9]

        r_sal_map = np.array(r_sal_map)

        # once threshs are got
        thresholds = sorted(set(thresholds))
        area = []
        area.append((0.0, 0.0))
        for thresh in thresholds:
            # in the salience map, keep only those pixels with values above threshold
            temp = np.zeros(s_map.shape)
            temp[s_map >= thresh] = 1.0
            num_overlap = np.where(np.add(temp, gt) == 2)[0].shape[0]
            tp = num_overlap / (num_fixations * 1.0)

            # fp = (np.sum(temp) - num_overlap)/((np.shape(gt)[0] * np.shape(gt)[1]) - num_fixations)
            # number of values in r_sal_map, above the threshold, divided by num of random locations = num of fixations
            fp = len(np.where(r_sal_map > thresh)[0]) / (num_fixations * 1.0)

            area.append((round(tp, 4), round(fp, 4)))

        area.append((1.0, 1.0))
        area.sort(key=lambda x: x[0])
        tp_list = [x[0] for x in area]
        fp_list = [x[1] for x in area]

        aucs.append(np.trapz(np.array(tp_list), np.array(fp_list)))

    return np.mean(aucs)


def nss(s_map, gt):
    gt = discretize_gt(gt)
    s_map_norm = (s_map - np.mean(s_map)) / np.std(s_map)

    x, y = np.where(gt == 1)
    temp = []
    for i in zip(x, y):
        temp.append(s_map_norm[i[0], i[1]])
    return np.mean(temp)


def infogain(s_map, gt, baseline_map):
    gt = discretize_gt(gt)
    # assuming s_map and baseline_map are normalized
    eps = 2.2204e-16

    s_map = s_map / (np.sum(s_map) * 1.0)
    baseline_map = baseline_map / (np.sum(baseline_map) * 1.0)

    # for all places where gt=1, calculate info gain
    temp = []
    x, y = np.where(gt == 1)
    for i in zip(x, y):
        temp.append(np.log2(eps + s_map[i[0], i[1]]) - np.log2(eps + baseline_map[i[0], i[1]]))

    return np.mean(temp)


def similarity(s_map, gt):
    # here gt is not discretized nor normalized
    s_map = normalize_map(s_map)
    gt = normalize_map(gt)
    s_map = s_map / (np.sum(s_map) * 1.0)
    gt = gt / (np.sum(gt) * 1.0)
    x, y = np.where(gt > 0)
    sim = 0.0
    for i in zip(x, y):
        sim = sim + min(gt[i[0], i[1]], s_map[i[0], i[1]])
    return sim


def cc(s_map, gt):
    s_map_norm = (s_map - np.mean(s_map)) / np.std(s_map)
    gt_norm = (gt - np.mean(gt)) / np.std(gt)
    a = s_map_norm
    b = gt_norm
    r = (a * b).sum() / math.sqrt((a * a).sum() * (b * b).sum());
    return r


def kldiv(s_map, gt):
    s_map = s_map / (np.sum(s_map) * 1.0)
    gt = gt / (np.sum(gt) * 1.0)
    eps = 2.2204e-16
    return np.sum(gt * np.log(eps + gt / (s_map + eps)))


################################################
# img = cv2.imread('/home/tarun/mine/tensorflow_examples/image.jpg',0)
# print 'sim',similarity(img,img)
# print 'cc',cc(img,img)
# print 'kldiv',kldiv(img,img)
# import sys
# sys.exit(0)


#############################################


# this is just the name its not actually discretised (binary)
# gt = cv2.imread('my_discretised_gt.jpg', 0)
gt = cv2.imread("/home/simula/Pic/paper/gd_truth_front.png")

# d_gt = np.zeros(gt.shape)
# d_gt[gt>0]=1.0


# s_map = cv2.imread('smap_resized.jpg', 0)
s_map = cv2.imread("/home/simula/Pic/paper/method_ft_vs.png")
s_map = cv2.resize(s_map, (512, 512))
s_map_norm = normalize_map(s_map)

# auc_judd_score = auc_judd(s_map_norm, gt)
# print('auc judd :', auc_judd_score)
# auc_borji_score = auc_borji(s_map_norm, gt)
# print('auc borji :', auc_borji_score)
# auc_shuff_score = auc_shuff(s_map_norm, gt, gt)
# print('auc shuffled :', auc_shuff_score)
#
# nss_score = nss(s_map, gt)
# print('nss :', nss_score)
# infogain_score = infogain(s_map_norm, gt, gt)
# print('info gain :', infogain_score)
#
# # continous gts
sim_score = similarity(s_map, gt)
print('sim score :', sim_score)
# cc_score = cc(s_map, gt)
# print('cc score :', cc_score)
# kldiv_score = kldiv(s_map, gt)
# print('kldiv score :', kldiv_score)
