# Supplementary material for: Saliency detection of textured 3D models based on multi-view information and texel descriptor
Source: PeerJ Comput Sci. 2023 Oct 25;9:e1584. doi: 10.7717/peerj-cs.1584 (PMC10703070; doi:10.7717/peerj-cs.1584)
Supplement: Supplemental Information 1 [file peerj-cs-09-1584-s001.zip › py_2dto3d/show_image.py]

import numpy as np
import cv2
from matplotlib import pyplot as plt

import sys
sys.path.append("..")
import yang.myutil as myutil


# 这个函数重要啊，这个函数将渲染图片以一个合适的序列排序出来，同时视角转换了一下。
def flip_image():
    # path_color = "video"
    path_color = "video1"

    flip_index = [3, 4, 5, 6]
    plt.figure()
    for i in range(1, 9):
        plt.subplot(2, 4, i)
        # print(path_color + "/" + color_images[i - 1])
        img = cv2.imread(path_color + "/" + str(i - 1) + ".jpg")
        img = cv2.transpose(img)
        if i - 1 in flip_index:
            img = cv2.flip(img, 0)
        if i == 4:
            img = cv2.flip(img, 1)
        new_path = path_color + "/" + str(i - 1) + "n.jpg"
        cv2.imwrite(new_path, img)
        plt.imshow(img)

    plt.show()
