# Supplementary material for: Saliency detection of textured 3D models based on multi-view information and texel descriptor
Source: PeerJ Comput Sci. 2023 Oct 25;9:e1584. doi: 10.7717/peerj-cs.1584 (PMC10703070; doi:10.7717/peerj-cs.1584)
Supplement: Supplemental Information 1 [file peerj-cs-09-1584-s001.zip › py_2dto3d/use_vtk.py]

import vtk

def main1(argv):
    #
    # Next we create an instance of vtkNamedColors and we will use
    # this to select colors for the object and background.
    #
    colors = vtk.vtkNamedColors()

    #
    # Now we create an instance of vtkConeSource and set some of its
    # properties. The instance of vtkConeSource "cone" is part of a
    # visualization pipeline (it is a source process object) it produces data
    # (output type is vtkPolyData) which other filters may process.
    #
    cone = vtk.vtkConeSource()
    cone.SetHeight(3.0)
    cone.SetRadius(1.0)
    cone.SetResolution(10)

    #
    # In this example we terminate the pipeline with a mapper process object.
    # (Intermediate filters such as vtkShrinkPolyData could be inserted in
    # between the source and the mapper.)  We create an instance of
    # vtkPolyDataMapper to map the polygonal data into graphics primitives. We
    # connect the output of the cone source to the input of this mapper.
    #
    coneMapper = vtk.vtkPolyDataMapper()
    coneMapper.SetInputConnection(cone.GetOutputPort())

    #
    # Create an actor to represent the cone. The actor orchestrates rendering
    # of the mapper's graphics primitives. An actor also refers to properties
    # via a vtkProperty instance, and includes an internal transformation
    # matrix. We set this actor's mapper to be coneMapper which we created
    # above.
    #
    coneActor = vtk.vtkActor()
    coneActor.SetMapper(coneMapper)
    coneActor.GetProperty().SetColor(colors.GetColor3d('MistyRose'))

    #
    # Create the Renderer and assign actors to it. A renderer is like a
    # viewport. It is part or all of a window on the screen and it is
    # responsible for drawing the actors it has.  We also set the background
    # color here.
    #
    ren1 = vtk.vtkRenderer()
    ren1.AddActor(coneActor)
    ren1.SetBackground(colors.GetColor3d('MidnightBlue'))

    # Finally we create the render window which will show up on the screen.
    # We put our renderer into the render window using AddRenderer. We also
    # set the size to be 300 pixels by 300.
    #
    renWin = vtk.vtkRenderWindow()
    renWin.AddRenderer(ren1)
    renWin.SetSize(300, 300)
    renWin.SetWindowName('Tutorial_Step1')

    #
    # Now we loop over 360 degrees and render the cone each time.
    #
    for i in range(0, 360):
        # Render the image
        renWin.Render()
        # Rotate the active camera by one degree.
        ren1.GetActiveCamera().Azimuth(1)


def main2(argv):
    colors = vtk.vtkNamedColors()

    #
    # The pipeline creation is documented in Tutorial_Step1.
    #
    cone = vtk.vtkConeSource()
    cone.SetHeight(3.0)
    cone.SetRadius(1.0)
    cone.SetResolution(10)

    coneMapper = vtk.vtkPolyDataMapper()
    coneMapper.SetInputConnection(cone.GetOutputPort())
    coneActor = vtk.vtkActor()
    coneActor.SetMapper(coneMapper)
    coneActor.GetProperty().SetColor(colors.GetColor3d('MistyRose'))

    ren1 = vtk.vtkRenderer()
    ren1.AddActor(coneActor)
    ren1.SetBackground(colors.GetColor3d('MidnightBlue'))
    ren1.ResetCamera()

    renWin = vtk.vtkRenderWindow()
    renWin.AddRenderer(ren1)
    renWin.SetSize(300, 300)
    renWin.SetWindowName('Tutorial_Step2')

    # Here is where we setup the observer.
    mo1 = vtkMyCallback(ren1)
    ren1.AddObserver('StartEvent', mo1)

    #
    # Now we loop over 360 degrees and render the cone each time.
    #
    for i in range(0, 360):
        # Render the image.
        renWin.Render()
        # Rotate the active camera by one degree.
        ren1.GetActiveCamera().Azimuth(1)


class vtkMyCallback(object):
    """
    Callback for the interaction.
    """

    def __init__(self, renderer):
        self.renderer = renderer

    def __call__(self, caller, ev):
        position = self.renderer.GetActiveCamera().GetPosition()
        print('({:5.2f}, {:5.2f}, {:5.2f})'.format(*position))


def main3(argv):
    colors = vtk.vtkNamedColors()

    #
    # Next we create an instance of vtkConeSource and set some of its
    # properties. The instance of vtkConeSource 'cone' is part of a
    # visualization pipeline (it is a source process object) it produces data
    # (output type is vtkPolyData) which other filters may process.
    #
    cone = vtk.vtkConeSource()
    cone.SetHeight(3.0)
    cone.SetRadius(1.0)
    cone.SetResolution(10)

    #
    # In this example we terminate the pipeline with a mapper process object.
    # (Intermediate filters such as vtkShrinkPolyData could be inserted in
    # between the source and the mapper.)  We create an instance of
    # vtkPolyDataMapper to map the polygonal data into graphics primitives. We
    # connect the output of the cone source to the input of this mapper.
    #
    coneMapper = vtk.vtkPolyDataMapper()
    coneMapper.SetInputConnection(cone.GetOutputPort())

    #
    # Create an actor to represent the cone. The actor orchestrates rendering
    # of the mapper's graphics primitives. An actor also refers to properties
    # via a vtkProperty instance, and includes an internal transformation
    # matrix. We set this actor's mapper to be coneMapper which we created
    # above.
    #
    coneActor = vtk.vtkActor()
    coneActor.SetMapper(coneMapper)
    coneActor.GetProperty().SetColor(colors.GetColor3d('MistyRose'))

    #
    # Create two renderers and assign actors to them. A renderer renders into
    # a viewport within the vtkRenderWindow. It is part or all of a window on
    # the screen and it is responsible for drawing the actors it has.  We also
    # set the background color here. In this example we are adding the same
    # actor to two different renderers it is okay to add different actors to
    # different renderers as well.
    #
    ren1 = vtk.vtkRenderer()
    ren1.AddActor(coneActor)
    ren1.SetBackground(colors.GetColor3d('RoyalBlue'))

    ren1.SetViewport(0.0, 0.0, 0.5, 1.0)

    ren2 = vtk.vtkRenderer()
    ren2.AddActor(coneActor)
    ren2.SetBackground(colors.GetColor3d('DodgerBlue'))
    ren2.SetViewport(0.5, 0.0, 1.0, 1.0)

    #
    # Finally we create the render window which will show up on the screen.
    # We put our renderer into the render window using AddRenderer. We also
    # set the size to be 300 pixels by 300.
    #
    renWin = vtk.vtkRenderWindow()
    renWin.AddRenderer(ren1)
    renWin.AddRenderer(ren2)
    renWin.SetSize(600, 300)
    renWin.SetWindowName('Tutorial_Step3')

    #
    # Make one view 90 degrees from other.
    #
    ren1.ResetCamera()
    ren1.GetActiveCamera().Azimuth(90)

    #
    # Now we loop over 360 degrees and render the cones each time.
    #
    for i in range(0, 360):  # render the image
        renWin.Render()
        # rotate the active camera by one degree
        ren1.GetActiveCamera().Azimuth(1)
        ren2.GetActiveCamera().Azimuth(1)


def main4(argv):
    colors = vtk.vtkNamedColors()
    
    # set the object shape parameters
    cone = vtk.vtkConeSource()
    cone.SetHeight(3.0)
    cone.SetRadius(1.0)
    cone.SetResolution(10)

    # multi-triangle object mapper, map the object output to graphics output
    coneMapper = vtk.vtkPolyDataMapper()
    coneMapper.SetInputConnection(cone.GetOutputPort()) # GetOutPutPort() is image

    # actor is used to set the surface configuration
    coneActor = vtk.vtkActor()
    coneActor.SetMapper(coneMapper)
    coneActor.GetProperty().SetColor(0.2, 0.63, 0.79)
    coneActor.GetProperty().SetDiffuse(0.7)
    coneActor.GetProperty().SetSpecular(0.4)
    coneActor.GetProperty().SetSpecularPower(20)

    # another vtk object?
    property = vtk.vtkProperty()
    property.SetColor(colors.GetColor3d("Tomato"))
    property.SetDiffuse(0.7)
    property.SetSpecular(0.4)
    property.SetSpecularPower(20)

    # another actor
    coneActor2 = vtk.vtkActor()
    coneActor2.SetMapper(coneMapper)
    coneActor2.GetProperty().SetColor(colors.GetColor3d("LightSeaGreen"))
    coneActor2.SetProperty(property)
    coneActor2.SetPosition(0, 2, 0)

    # render first object
    ren1 = vtk.vtkRenderer()
    ren1.AddActor(coneActor) # add different actor
    ren1.AddActor(coneActor2)
    ren1.SetBackground(colors.GetColor3d("CornflowerBlue")) # background

    # show window
    renWin = vtk.vtkRenderWindow()
    renWin.AddRenderer(ren1)
    renWin.SetSize(300, 300)
    renWin.SetWindowName("Tutorial_Step4")

    # Now we loop over 360 degrees and render the cones each time.
    for i in range(0, 360):  # render the image
        # render the image
        renWin.Render()
        # rotate the active camera by one degree
        ren1.GetActiveCamera().Azimuth(20)

def main5():
    ColorBackground = [0.0, 0.0, 0.0]
    FirstobjPath = r"/home/simula/Pro/pro_opengl_test/data/venus.obj"
    reader = vtk.vtkOBJReader()
    reader.SetFileName(FirstobjPath)
    reader.Update()

    mapper = vtk.vtkPolyDataMapper()
    if vtk.VTK_MAJOR_VERSION <= 5:
        mapper.SetInput(reader.GetOutput())
    else:
        mapper.SetInputConnection(reader.GetOutputPort())
    actor = vtk.vtkActor()
    actor.SetMapper(mapper)
    # Create a rendering window and renderer
    ren = vtk.vtkRenderer()
    ren.SetBackground(ColorBackground)
    renWin = vtk.vtkRenderWindow()
    renWin.AddRenderer(ren)

    # Create a renderwindowinteractor
    iren = vtk.vtkRenderWindowInteractor()
    iren.SetRenderWindow(renWin)
    # Assign actor to the renderer
    ren.AddActor(actor)
    # Enable user interface interactor
    # iren.Initialize()
    for i in range(0, 360):  # render the image
        # render the image
        renWin.Render()
        # rotate the active camera by one degree
        ren.GetActiveCamera().Azimuth(0)


if __name__ == '__main__':
    main5()
