# Supplementary material for: Saliency detection of textured 3D models based on multi-view information and texel descriptor
Source: PeerJ Comput Sci. 2023 Oct 25;9:e1584. doi: 10.7717/peerj-cs.1584 (PMC10703070; doi:10.7717/peerj-cs.1584)
Supplement: Supplemental Information 1 [file peerj-cs-09-1584-s001.zip › py_2dto3d/zy/userid0.txt]

0.007722965	0.002027158	1.5
0.007147262	0.003193682	1.5
0.005964239	0.002372195	1.5
0.005849966	0.001480743	1.5
0.006082772	0.0005124314	1.5
0.006082772	0.0005124314	1.5
0.006492743	-0.0003397893	1.5
0.01	0.01	1.5
0.006873653	-0.0005600806	1.5
0.006534121	0.02120001	1.5
0.01630587	0.02367632	1.5
0.01943173	0.02522453	1.5
0.01965024	0.02483508	1.5
0.01976013	0.02459589	1.5
0.01976013	0.02459589	1.5
0.02113447	0.02553362	1.5
0.02014154	0.02526832	1.5
0.020702	0.02553159	1.5
0.01873236	0.02488167	1.5
0.01666773	0.02401819	1.5
0.01736964	0.02432407	1.5
0.01707227	0.02426722	1.5
0.01707227	0.02426722	1.5
0.0153668	0.02395295	1.5
0.01538184	0.02404961	1.5
0.01498028	0.02394541	1.5
0.01456033	0.02387267	1.5
0.01425509	0.02385624	1.5
0.01313129	0.02375598	1.5
0.01339086	0.0246274	1.5
0.01315025	0.05317847	1.5
0.03512285	0.08180685	1.5
0.028822	0.07747596	1.5
0.03121665	0.0794077	1.5
0.02910726	0.07742938	1.5
0.02904308	0.07711096	1.5
0.02997002	0.07748812	1.5
0.02952914	0.07708215	1.5
0.02866667	0.07657441	1.5
0.02878457	0.07676578	1.5
0.02678956	0.07524045	1.5
0.02673771	0.07551437	1.5
0.0270419	0.07582501	1.5
0.02737194	0.07628144	1.5
0.02737194	0.07628144	1.5
0.04335987	0.09186476	1.5
0.04347429	0.09346387	1.5
0.04368147	0.09450065	1.5
0.04288882	0.09502619	1.5
0.04257934	0.09504947	1.5
0.04211009	0.09528221	1.5
0.04207612	0.0952751	1.5
0.04207612	0.0952751	1.5
0.04194459	0.09537712	1.5
0.04186837	0.09533316	1.5
0.04156888	0.09520125	1.5
0.07299209	0.1805105	1.5
0.09626844	0.1401865	1.5
0.09631979	0.1402051	1.5
0.09636454	0.1401701	1.5
0.09627261	0.1400157	1.5
0.09637691	0.1399897	1.5
0.04119794	0.09504754	1.5
0.04115155	0.09494562	1.5
0.07237748	0.1798179	1.5
0.09761377	0.140341	1.5
0.09756706	0.1403458	1.5
0.09762979	0.1403914	1.5
0.0976631	0.1403636	1.5
0.09769458	0.1403582	1.5
0.09777347	0.140353	1.5
0.04131272	0.09487391	1.5
0.04140949	0.094957	1.5
0.0414866	0.09506395	1.5
0.04150934	0.09509902	1.5
0.04147828	0.09513658	1.5
0.04146122	0.0951564	1.5
0.04149815	0.0952288	1.5
0.04151154	0.09523105	1.5
0.04149438	0.09528257	1.5
0.04148354	0.09532688	1.5
0.04140279	0.09526303	1.5
0.04141735	0.09530649	1.5
0.04142138	0.09531336	1.5
0.04140047	0.09535564	1.5
0.04139357	0.09533756	1.5
0.04139445	0.09534221	1.5
0.04142626	0.09534811	1.5
0.04141576	0.09536001	1.5
0.04140397	0.09535345	1.5
0.04136445	0.09534856	1.5
0.04137093	0.09536521	1.5
0.04134411	0.09542092	1.5
0.04131658	0.0954232	1.5
0.04130714	0.09544411	1.5
0.0413128	0.09544443	1.5
0.04132576	0.09547256	1.5
0.04132646	0.09549323	1.5
0.04132626	0.09549563	1.5
0.04134589	0.09551614	1.5
0.04136062	0.09551851	1.5
0.0413486	0.09550075	1.5
0.04135278	0.09552446	1.5
0.04133283	0.09552822	1.5
0.04135286	0.09554413	1.5
0.04133605	0.0955141	1.5
0.04131094	0.09550732	1.5
0.04129549	0.09552342	1.5
0.04127768	0.09551895	1.5
0.04127768	0.09551895	1.5
0.04129219	0.09553819	1.5
0.04129215	0.09552364	1.5
0.041297	0.09554917	1.5
0.04131177	0.09553609	1.5
0.0413269	0.09556158	1.5
0.04134247	0.09555087	1.5
0.04133242	0.09553723	1.5
0.04134158	0.09555688	1.5
0.04133721	0.09556199	1.5
0.04129515	0.09554915	1.5
0.04129686	0.09556069	1.5
0.04126813	0.09553363	1.5
0.04126813	0.09553363	1.5
0.04125758	0.09554638	1.5
0.04124518	0.09555185	1.5
0.04123862	0.09555082	1.5
0.04122813	0.09554469	1.5
0.04121669	0.09552479	1.5
0.04117651	0.09552383	1.5
0.04115975	0.09551614	1.5
0.04115361	0.0955177	1.5
0.04114896	0.09551363	1.5
0.0411473	0.09549262	1.5
0.04115476	0.09548734	1.5
0.04114898	0.09550091	1.5
0.04115304	0.09550701	1.5
0.04114918	0.09551027	1.5
0.04112656	0.09551308	1.5
0.04111001	0.0955317	1.5
0.04105771	0.09551246	1.5
0.0410377	0.09553125	1.5
0.04102628	0.09557346	1.5
0.04100884	0.09558757	1.5
0.04099526	0.09556755	1.5
0.04096115	0.09553923	1.5
0.04093387	0.09556344	1.5
0.04091662	0.09556067	1.5
0.04086391	0.09551524	1.5
0.04086391	0.09551524	1.5
0.0333488	0.09003598	1.5
0.03340431	0.09087916	1.5
0.03475185	0.09188721	1.5
0.08877179	0.1356577	1.5
0.08802181	0.134975	1.5
0.08943123	0.1362104	1.5
0.08975347	0.1364214	1.5
0.02961238	0.1296072	1.5
0.02896515	0.1290319	1.5
0.02887835	0.1291049	1.5
0.05123126	0.1684122	1.5
0.05123126	0.1684122	1.5
0.02817036	0.1251546	1.5
0.02796257	0.1249222	1.5
0.02774759	0.1247392	1.5
0.02787291	0.1248213	1.5
0.02770158	0.1245464	1.5
0.02701626	0.1238911	1.5
0.02911971	0.08786946	1.5
0.02922397	0.08793499	1.5
0.02950974	0.08829392	1.5
0.02931197	0.08812242	1.5
0.0493138	0.1665454	1.5
0.02824232	0.1218344	1.5
0.02824451	0.121864	1.5
0.02837073	0.1219928	1.5
0.02836445	0.1219769	1.5
0.02843564	0.1220706	1.5
0.02963983	0.08850306	1.5
0.02967655	0.08852805	1.5
0.02976858	0.08851893	1.5
0.04404146	0.08254857	1.5
0.04670034	0.08254256	1.5
0.04690503	0.08212047	1.5
0.04639252	0.08166271	1.5
0.04590952	0.08139677	1.5
0.04591411	0.0813472	1.5
0.04548831	0.0811309	1.5
0.0456168	0.08116552	1.5
0.04546332	0.08127782	1.5
0.08068164	0.1528638	1.5
0.04431383	0.1154864	1.5
0.04431147	0.1156176	1.5
0.04425035	0.1158254	1.5
0.04436865	0.1161002	1.5
0.04511713	0.08267052	1.5
0.04511713	0.08267052	1.5
0.02489304	0.0968492	1.5
0.02542406	0.09644074	1.5
0.02526794	0.09663798	1.5
0.02537831	0.09823399	1.5
0.02566786	0.09817163	1.5
0.02581776	0.0989166	1.5
0.02600146	0.09930567	1.5
0.02600146	0.09930567	1.5
0.02530843	0.1320565	1.5
0.02538804	0.1322322	1.5
0.02557099	0.1324277	1.5
0.02553757	0.1325095	1.5
0.02654752	0.1317351	1.5
0.02654336	0.1317982	1.5
0.02655927	0.131981	1.5
0.02669611	0.1319388	1.5
0.02694822	0.1320333	1.5
0.0269185	0.1319222	1.5
0.02673214	0.09999683	1.5
0.02677739	0.1000368	1.5
0.02712534	0.1001612	1.5
0.02724642	0.1002103	1.5
0.02724642	0.1002103	1.5
0.0252603	0.06128293	1.5
0.0252603	0.06128293	1.5
0.02085397	-0.020822	1.5
0.01197962	-0.04724283	1.5
0.01381344	-0.05694109	1.5
0.01383832	-0.0608708	1.5
0.01534797	-0.06215324	1.5
0.0160126	-0.06254847	1.5
0.01766556	-0.06319775	1.5
0.01864289	-0.06352127	1.5
0.01912152	-0.06359048	1.5
0.01993911	-0.06359583	1.5
0.01993911	-0.06359583	1.5
0.02088683	-0.06340755	1.5
0.02132566	-0.06336311	1.5
0.02197208	-0.06314844	1.5
0.02226681	-0.06300123	1.5
0.02252571	-0.06285076	1.5
0.03051391	-0.05765531	1.5
0.02982191	-0.05775855	1.5
0.03013839	-0.05751967	1.5
0.02987947	-0.0573031	1.5
0.0296217	-0.05722731	1.5
0.02955019	-0.05725176	1.5
0.02968458	-0.05705318	1.5
0.02953503	-0.05698982	1.5
0.02917035	-0.05691691	1.5
0.02903562	-0.0567743	1.5
0.02877227	-0.0565826	1.5
0.02850709	-0.05670559	1.5
0.02812311	-0.05650108	1.5
0.02800616	-0.05638932	1.5
0.02803107	-0.05637681	1.5
0.02787993	-0.05636112	1.5
0.02794416	-0.05637193	1.5
0.02783007	-0.05623931	1.5
0.02782615	-0.05622038	1.5
0.02786576	-0.05611981	1.5
0.02790479	-0.05603328	1.5
0.0280517	-0.05589464	1.5
0.02808268	-0.05582649	1.5
0.02829055	-0.05557164	1.5
0.02835956	-0.05534349	1.5
0.0283951	-0.05521803	1.5
0.02843443	-0.05501282	1.5
0.02848357	-0.05487488	1.5
0.02842845	-0.05458929	1.5
0.02839996	-0.054482	1.5
0.02830428	-0.05430403	1.5
0.02825629	-0.05424056	1.5
0.02815568	-0.05410702	1.5
0.02806352	-0.05405479	1.5
0.0278591	-0.0540173	1.5
0.0278591	-0.0540173	1.5
0.01	0.01	1.5
0.0278591	-0.0540173	1.5
0.0278591	-0.0540173	1.5
0.03620935	0.008203229	1.5
0.03620935	0.008203229	1.5
0.01	0.01	1.5
0.03620935	0.008203229	1.5
0.03620935	0.008203229	1.5
0.05228086	0.03799719	1.5
0.05159358	0.03694799	1.5
0.05140322	0.0371526	1.5
0.05118097	0.03649343	1.5
0.05177351	0.03497986	1.5
0.05230615	0.03327255	1.5
0.05144027	0.03261402	1.5
0.05206049	0.03283802	1.5
0.04937447	0.03122491	1.5
0.04547888	0.03040874	1.5
0.04427977	0.03017056	1.5
0.04258347	0.02980788	1.5
0.04270793	0.02878476	1.5
0.04305835	0.02818325	1.5
0.04360288	0.02703178	1.5
0.04371362	0.02658942	1.5
0.04386488	0.02607538	1.5
0.04392102	0.02561987	1.5
0.04395657	0.0251928	1.5
0.04413421	0.02492181	1.5
0.04425493	0.02466056	1.5
0.04438995	0.0244423	1.5
0.04489627	0.02445514	1.5
0.04507353	0.0243995	1.5
0.04510873	0.02411278	1.5
0.04532618	0.02364702	1.5
0.04551286	0.02341425	1.5
0.04614947	0.02333789	1.5
0.04626572	0.02304158	1.5
0.04635923	0.02262424	1.5
0.04643701	0.02239919	1.5
0.04649734	0.02217875	1.5
0.04663104	0.02200181	1.5
0.04658322	0.0218352	1.5
0.04671025	0.02151959	1.5
0.04678401	0.02136245	1.5
0.04679502	0.0213485	1.5
0.04679502	0.0213485	1.5
0.1312057	0.01609021	1.5
0.1708468	0.006505179	1.5
0.1790733	0.001736593	1.5
0.1778172	-0.0001531634	1.5
0.1761303	-0.002355929	1.5
0.1756053	-0.003104583	1.5
0.1751622	-0.003855602	1.5
0.1763066	-0.003579677	1.5
0.1768676	-0.003361814	1.5
0.176857	-0.002797125	1.5
0.1771106	-0.002490843	1.5
0.1776671	-0.002013625	1.5
0.1779592	-0.001784691	1.5
0.1772525	-0.001660885	1.5
0.1769346	-0.001621259	1.5
0.1766569	-0.001500811	1.5
0.1764119	-0.001483308	1.5
0.1761419	-0.00129393	1.5
0.1759798	-0.001178811	1.5
0.1759538	-0.001126198	1.5
0.1758595	-0.0009798473	1.5
0.1757745	-0.0008657798	1.5
0.1756237	-0.0005612103	1.5
0.1756553	-0.0005141674	1.5
0.1757103	-0.000415355	1.5
0.175677	-0.0003204355	1.5
0.1756386	-0.0001551071	1.5
0.175637	-6.293319E-05	1.5
0.1754474	0.0001605507	1.5
0.1754276	0.0003371807	1.5
0.1754125	0.0004262393	1.5
0.1753889	0.0005217493	1.5
0.1754289	0.0005522603	1.5
0.1754106	0.0005948534	1.5
0.1754478	0.0006210497	1.5
0.1754383	0.0006588539	1.5
0.1754606	0.0006804708	1.5
0.175431	0.0007278342	1.5
0.1753976	0.0007640785	1.5
0.1754157	0.0008096918	1.5
0.1754145	0.0008755783	1.5
0.1753918	0.0009482773	1.5
0.175386	0.0009707557	1.5
0.1753366	0.0009753061	1.5
0.1753162	0.00099828	1.5
0.1753057	0.001005746	1.5
0.1752729	0.001002118	1.5
0.1752403	0.0009912075	1.5
0.175179	0.0009739483	1.5
0.1751423	0.0009653606	1.5
0.1750483	0.0009535532	1.5
0.1749913	0.0009136358	1.5
0.1749476	0.0009002015	1.5
0.1748691	0.0008425657	1.5
0.1748463	0.0008027917	1.5
0.1748337	0.0007793689	1.5
0.1748115	0.0006858921	1.5
0.1748695	0.0005571609	1.5
0.174964	0.0004604841	1.5
0.1750285	0.0003430275	1.5
0.175051	0.0002924288	1.5
0.1752249	0.000188156	1.5
0.1753103	0.0001589134	1.5
0.1753226	0.000148681	1.5
0.175429	0.000100337	1.5
0.1754811	7.234979E-05	1.5
0.1756093	4.827045E-05	1.5
0.1756579	2.355222E-05	1.5
0.1757701	-8.336268E-06	1.5
0.1758206	-3.16659E-05	1.5
0.1758419	-4.759524E-05	1.5
0.1758711	-7.108226E-05	1.5
0.1761509	-0.0002044495	1.5
0.176341	-0.0002997611	1.5
0.3428303	-0.01067344	1.5
0.3431543	-0.01080539	1.5
0.3433518	-0.01084479	1.5
0.4022448	-0.001764062	1.5
0.4023207	-0.001790406	1.5
0.402459	-0.001845186	1.5
0.4025487	-0.001879425	1.5
0.402823	-0.001842817	1.5
0.4029844	-0.001783099	1.5
0.4030862	-0.002228295	1.5
0.4032088	-0.00226971	1.5
0.3459809	-0.01118396	1.5
0.3463208	-0.01120318	1.5
0.4012444	-0.001475587	1.5
0.4013898	-0.001509925	1.5
0.401432	-0.001527639	1.5
0.4015528	-0.001558745	1.5
0.4016037	-0.001585495	1.5
0.4017069	-0.001607338	1.5
0.1787564	-0.000759583	1.5
0.1788788	-0.0008020131	1.5
0.1789351	-0.0008085547	1.5
0.1870554	-0.001668902	1.5
0.1857105	-0.002232055	1.5
0.1855393	-0.002158511	1.5
0.1855396	-0.002353565	1.5
0.1851658	-0.002353713	1.5
0.1851658	-0.002353713	1.5
0.1851658	-0.002353713	1.5
0.07529441	0.03956247	1.5
0.06155586	0.06055123	1.5
0.06147739	0.06311859	1.5
0.06024186	0.06364247	1.5
0.05986723	0.06360897	1.5
0.059994	0.06384698	1.5
0.03699492	0.09719994	1.5
0.03781626	0.09658597	1.5
0.03817003	0.09625746	1.5
0.03866921	0.0960099	1.5
0.03906737	0.0955603	1.5
0.03925487	0.09562221	1.5
0.03965998	0.09521908	1.5
0.03986261	0.09508685	1.5
0.0402305	0.09473967	1.5
0.04040263	0.09452824	1.5
0.0408067	0.09437817	1.5
0.04102032	0.09421129	1.5
0.04111446	0.09414563	1.5
0.04102803	0.09411415	1.5
0.001609095	0.05693645	1.5
0.001609095	0.05693645	1.5
-0.01630169	0.0357886	1.5
-0.01606391	0.03708845	1.5
-0.01606391	0.03708845	1.5
-0.02809493	0.08208968	1.5
-0.02861723	0.08144496	1.5
-0.02117745	-0.03660287	1.5
-0.03345358	0.0704551	1.5
-0.0345192	0.06945678	1.5
-0.03658058	0.06827921	1.5
0.01471806	-0.05243226	1.5
0.01471806	-0.05243226	1.5
0.01471806	-0.05243226	1.5
-0.0239881	0.06061199	1.5
-0.0239881	0.06061199	1.5
-0.0239881	0.06061199	1.5
0.01471806	-0.05243226	1.5
0.08213202	0.02258165	1.5
0.009094736	0.1785409	1.5
0.01038116	0.1746144	1.5
0.01	0.01	1.5
0.08579839	0.1303652	1.5
0.0859357	0.1329333	1.5
0.01242233	0.1866284	1.5
0.01242233	0.1866284	1.5
0.1207476	0.111096	1.5
0.1201304	0.1063105	1.5
0.1181387	0.1059688	1.5
0.1143731	0.1063145	1.5
0.1146883	0.1058473	1.5
0.07559028	0.09245806	1.5
0.07526814	0.09220237	1.5
0.07443744	0.0920014	1.5
0.07603998	0.09071796	1.5
0.07693853	0.09035101	1.5
0.07748556	0.09030046	1.5
0.07729218	0.09055975	1.5
0.07771001	0.09091602	1.5
0.07832056	0.09127088	1.5
0.07832056	0.09127088	1.5
0.07924537	0.09043133	1.5
0.07924537	0.09043133	1.5
0.07921454	0.08999949	1.5
0.07911637	0.0902515	1.5
0.07855405	0.09099773	1.5
0.07814261	0.09133977	1.5
0.07778626	0.09151354	1.5
0.07743428	0.09194442	1.5
0.07715398	0.09208095	1.5
0.07659771	0.09227903	1.5
0.07638255	0.09226907	1.5
0.07666623	0.09206884	1.5
0.0768602	0.09200361	1.5
0.07720852	0.09207413	1.5
0.0768423	0.09210782	1.5
0.08761045	0.03499334	1.5
0.1156476	0.1046045	1.5
0.07730456	-0.0822169	1.5
0.04215182	0.01577329	1.5
0.04269331	0.01447123	1.5
0.04312971	0.01384306	1.5
0.009741418	0.05961052	1.5
0.009617769	0.05919258	1.5
0.009623127	0.05894756	1.5
0.009623127	0.05894756	1.5
0.009315866	0.05812512	1.5
0.009033599	0.05742884	1.5
0.00891925	0.0571798	1.5
0.00891925	0.0571798	1.5
0.008674255	0.05666487	1.5
0.008193828	0.05623183	1.5
0.008294075	0.05590474	1.5
0.008515806	0.05514265	1.5
0.08029281	-0.08285227	1.5
0.1044508	-0.1250059	1.5
0.1038437	-0.132375	1.5
0.05439189	-0.01665878	1.5
0.05439189	-0.01665878	1.5
0.05408356	-0.01664627	1.5
0.05427009	-0.0168851	1.5
0.0541462	-0.01742899	1.5
0.007219841	0.05354178	1.5
0.09960922	-0.125124	1.5
0.05129214	-0.01432677	1.5
0.0511847	-0.01473544	1.5
0.05113206	-0.01486365	1.5
0.09236362	-0.1178393	1.5
0.09202184	-0.1167881	1.5
0.04675606	-0.01140167	1.5
0.04675279	-0.01153767	1.5
0.04673637	-0.01189138	1.5
0.04671042	-0.01208217	1.5
0.08840317	-0.1153569	1.5
0.08946846	-0.1152401	1.5
0.04597855	-0.01248003	1.5
0.08980537	-0.1152932	1.5
0.04611628	-0.01292499	1.5
0.04603302	-0.01304979	1.5
0.04595808	-0.0132713	1.5
0.09049145	-0.1148752	1.5
0.09015379	-0.1149537	1.5
0.08887287	-0.1148162	1.5
0.04539668	-0.01356864	1.5
0.0453475	-0.013648	1.5
0.04534456	-0.0137954	1.5
0.04531445	-0.01385771	1.5
0.04528639	-0.01401057	1.5
0.04524764	-0.01407761	1.5
0.005753043	0.04817326	1.5
0.005746831	0.04811595	1.5
0.08774016	-0.1147386	1.5
0.04460546	-0.01448944	1.5
0.04458233	-0.01465978	1.5
0.04465927	-0.01473994	1.5
0.04465927	-0.01473994	1.5
0.1075366	-0.0127202	1.5
0.1097439	-0.01213153	1.5
0.07101528	0.05022804	1.5
0.07089968	0.04965679	1.5
0.07049806	0.04949793	1.5
0.07005167	0.04943068	1.5
0.07002319	0.04943338	1.5
0.0695055	0.04935793	1.5
0.06939059	0.04925323	1.5
0.06920773	0.04905557	1.5
0.06912805	0.04895267	1.5
0.08774016	-0.1147386	1.5
0.1078778	-0.01321111	1.5
0.1078126	-0.01310956	1.5
0.1078126	-0.01310956	1.5
0.09927901	0.01189837	1.5
0.09927901	0.01189837	1.5
0.09526432	0.01508303	1.5
0.08774016	-0.1147386	1.5
0.1495089	0.008489648	1.5
0.149113	0.008784259	1.5
0.1964457	-0.1301217	1.5
0.1486378	0.009228515	1.5
0.1486751	0.009612264	1.5
0.1487984	0.009824181	1.5
0.1486508	0.01010651	1.5
0.1485623	0.01015882	1.5
0.1485158	0.0101638	1.5
0.05530163	0.08029845	1.5
0.1712894	-0.02348998	1.5
0.1690038	-0.02695656	1.5
0.1649691	-0.02937703	1.5
0.1649691	-0.02937703	1.5
0.1105313	0.06844841	1.5
0.2453412	0.01027968	1.5
0.2453412	0.01027968	1.5
0.168167	-0.0415701	1.5
0.1661178	-0.03842167	1.5
0.1661178	-0.03842167	1.5
0.1657575	-0.03791632	1.5
0.1652715	-0.03670651	1.5
0.165057	-0.03727524	1.5
0.165057	-0.03727524	1.5
0.1649982	-0.03833842	1.5
0.1652667	-0.0385897	1.5
0.1655393	-0.03875401	1.5
0.1655044	-0.03889071	1.5
0.1658962	-0.03884527	1.5
0.1658341	-0.03837387	1.5
0.1659011	-0.03846134	1.5
0.1660885	-0.03880334	1.5
0.1664465	-0.03932796	1.5
0.1664137	-0.03948685	1.5
0.166386	-0.03961495	1.5
0.1664387	-0.03950232	1.5
0.1665052	-0.03962147	1.5
0.166478	-0.03970326	1.5
0.1665918	-0.04001144	1.5
0.1665455	-0.04014666	1.5
0.166531	-0.04047723	1.5
0.1666166	-0.04056232	1.5
0.1665674	-0.04048343	1.5
0.16657	-0.04056165	1.5
0.1664072	-0.04056037	1.5
0.1663621	-0.04064773	1.5
0.1663623	-0.04053269	1.5
0.1664434	-0.04048766	1.5
0.1663581	-0.04044437	1.5
0.1663156	-0.0404082	1.5
0.1072476	0.0658187	1.5
0.166169	-0.04019942	1.5
0.1660808	-0.04006553	1.5
0.1068571	0.06605198	1.5
0.165967	-0.03981959	1.5
0.1658388	-0.0395413	1.5
0.1657002	-0.03936839	1.5
0.1655121	-0.03905891	1.5
0.1653775	-0.03889318	1.5
0.1653014	-0.03870019	1.5
0.1651652	-0.0386151	1.5
0.1651567	-0.03833753	1.5
0.165153	-0.03814453	1.5
0.1650932	-0.03800507	1.5
0.1649146	-0.03767085	1.5
0.1000316	0.07114103	1.5
0.1000316	0.07114103	1.5
0.1646927	-0.03725962	1.5
0.1199377	0.08535036	1.5
0.12972	0.113352	1.5
0.1294977	0.1156305	1.5
0.1293145	0.1160904	1.5
0.1311914	0.1171711	1.5
0.05433743	0.1420467	1.5
0.05367977	0.1420408	1.5
0.05505825	0.1431558	1.5
0.05505825	0.1431558	1.5
0.05518921	0.1440813	1.5
0.05512314	0.1443331	1.5
0.1648016	-0.03722726	1.5
0.1650307	-0.03694058	1.5
0.1653042	-0.03658752	1.5
0.1654852	-0.03627841	1.5
0.1658084	-0.03588268	1.5
0.16609	-0.03557826	1.5
0.159767	0.1096113	1.5
0.159767	0.1096113	1.5
0.159767	0.1096113	1.5
0.1662978	-0.03592135	1.5
-0.05886081	0.00282191	1.5
0.02352778	0.1660411	1.5
0.02176161	0.1592984	1.5
0.02134637	0.1565008	1.5
0.02026541	0.1544166	1.5
0.01262319	0.1384654	1.5
0.01193864	0.1361455	1.5
0.04660346	0.1391452	1.5
0.04643083	0.139368	1.5
0.04606793	0.1398314	1.5
-0.05886081	0.00282191	1.5
0.01076175	0.1366018	1.5
0.01134559	0.1369285	1.5
0.01134559	0.1369285	1.5
0.01381218	0.1380576	1.5
0.01354726	0.137758	1.5
-0.05886081	0.00282191	1.5
-0.007548908	0.1010664	1.5
-0.007548908	0.1010664	1.5
0.003699563	0.1496944	1.5
0.006596837	0.1511582	1.5
0.01023484	0.1446286	1.5
0.0114721	0.1435062	1.5
0.0458982	0.1437706	1.5
0.04509616	0.1430321	1.5
0.04332566	0.1423481	1.5
0.0423711	0.1418609	1.5
0.04102267	0.1420498	1.5
0.0407821	0.1428473	1.5
0.03986528	0.1421688	1.5
0.03990764	0.1426869	1.5
0.03878743	0.1431141	1.5
0.0386448	0.1438275	1.5
0.03846963	0.1435893	1.5
0.03776081	0.1435775	1.5
0.03765154	0.1440051	1.5
0.03791949	0.1445739	1.5
0.03782209	0.1448275	1.5
0.03796334	0.1444159	1.5
0.1278161	-0.01661079	1.5
0.09733058	0.1313324	1.5
0.09724312	0.1309644	1.5
0.09723892	0.1315324	1.5
0.1344791	-0.01094612	1.5
0.1002693	0.1345533	1.5
0.1000398	0.1342968	1.5
0.09986656	0.1343067	1.5
0.1383994	-0.00995025	1.5
0.1013866	0.1345277	1.5
0.1012671	0.1344085	1.5
0.140605	-0.01122836	1.5
0.1414665	-0.01136636	1.5
0.1028194	0.1345991	1.5
0.1030253	0.1345243	1.5
0.1031203	0.1345704	1.5
0.1029802	0.1344438	1.5
0.1423228	-0.01158402	1.5
0.1423228	-0.01158402	1.5
0.1039577	0.1341342	1.5
0.1040691	0.1340726	1.5
0.1043053	0.1340599	1.5
0.1044454	0.1341168	1.5
0.2056425	0.1167917	1.5
0.1588772	-0.01922835	1.5
0.113134	0.1302424	1.5
0.1591158	-0.02096037	1.5
0.1134403	0.1293354	1.5
0.1135044	0.1292973	1.5
0.1131364	0.1295518	1.5
0.1582412	-0.02036009	1.5
0.1131248	0.1296491	1.5
0.1131348	0.1296885	1.5
0.1588274	-0.02197943	1.5
0.1133875	0.1289737	1.5
0.1588274	-0.02197943	1.5
0.08935706	0.01368193	1.5
0.07622566	0.03545499	1.5
0.08017228	0.03099052	1.5
0.08280638	0.02802685	1.5
0.08421171	0.02612273	1.5
0.08564639	0.02536466	1.5
0.08666774	0.024401	1.5
0.08829415	0.02334875	1.5
0.08857021	0.02293454	1.5
0.08863951	0.02276489	1.5
0.08900609	0.02199651	1.5
0.08920366	0.02170011	1.5
0.08959462	0.02104752	1.5
0.0903126	0.02018738	1.5
0.09058379	0.01987308	1.5
0.09070376	0.01959726	1.5
0.09132152	0.01886057	1.5
0.0915032	0.01860285	1.5
0.09213206	0.0181126	1.5
0.09236046	0.0179393	1.5
0.09283201	0.01752722	1.5
0.0930861	0.01728938	1.5
0.09336459	0.01694541	1.5
0.09346882	0.01679097	1.5
0.0937817	0.0165265	1.5
0.09396495	0.01636109	1.5
0.09427721	0.01598856	1.5
0.09432004	0.01595697	1.5
0.09453971	0.01566228	1.5
0.09464403	0.01550388	1.5
0.09477834	0.01519732	1.5
0.09481069	0.0151268	1.5
0.09496374	0.0149152	1.5
0.09494642	0.01483356	1.5
0.09493233	0.01476585	1.5
0.003559669	0.1742118	1.5
0.06005182	0.01727565	1.5
0.05679332	0.0168662	1.5
0.05389844	0.01549352	1.5
0.05296429	0.01493274	1.5
0.05266674	0.014582	1.5
0.05219244	0.01465341	1.5
0.05270592	0.01498881	1.5
0.0527546	0.01514906	1.5
0.05255546	0.01530125	1.5
0.05273023	0.01553467	1.5
0.05269016	0.01559542	1.5
0.05307778	0.01615698	1.5
0.05301782	0.01611293	1.5
0.05285931	0.01606957	1.5
0.05311278	0.01625649	1.5
0.05306686	0.01646203	1.5
0.05294371	0.01630224	1.5
0.05299298	0.01623111	1.5
0.05299298	0.01623111	1.5
0.05311915	0.01449347	1.5
0.07375042	-0.06862729	1.5
0.0791196	-0.08116002	1.5
0.0791196	-0.08116002	1.5
0.0316148	-0.04081044	1.5
0.03374119	-0.04696008	1.5
0.0340198	-0.05214099	1.5
0.03416713	-0.05335801	1.5
0.03467001	-0.05477632	1.5
0.03468336	-0.0551632	1.5
0.000264152	-0.01024748	1.5
0.0002726903	-0.01049892	1.5
0.0003861943	-0.01083539	1.5
6.813835E-05	-0.01098656	1.5
-0.0001461701	-0.01119497	1.5
-0.0002295021	-0.01131425	1.5
3.542565E-05	-0.01150439	1.5
0.00079126	-0.01169459	1.5
0.00118867	-0.01179738	1.5
0.001206531	-0.0120342	1.5
0.001222906	-0.01214143	1.5
0.001198203	-0.01231417	1.5
0.001445664	-0.01258209	1.5
0.001885808	-0.01271837	1.5
0.001719205	-0.01287129	1.5
0.001479024	-0.01308285	1.5
0.001342083	-0.01319787	1.5
0.001507384	-0.01321539	1.5
0.001393582	-0.01328324	1.5
0.001393582	-0.01328324	1.5
0.05171036	-0.08180708	1.5
0.07785786	-0.1202199	1.5
0.07959119	-0.1210264	1.5
0.08173398	-0.1223891	1.5
0.08168481	-0.1225836	1.5
0.0819388	-0.1224634	1.5
0.04773661	-0.07681435	1.5
0.0791196	-0.08116002	1.5
0.08595238	-0.1636008	1.5
0.086783	-0.1636913	1.5
0.08690851	-0.1639615	1.5
0.08685151	-0.1639249	1.5
0.08690996	-0.1639702	1.5
0.0865789	-0.1638843	1.5
0.08636906	-0.1639291	1.5
0.08633542	-0.1638264	1.5
0.08605125	-0.1637511	1.5
0.08538619	-0.1635066	1.5
0.08498461	-0.1634284	1.5
0.08415174	-0.1631922	1.5
0.08369713	-0.163109	1.5
0.08263917	-0.1629342	1.5
0.04606354	-0.1985179	1.5
0.04563279	-0.198499	1.5
0.04563279	-0.198499	1.5
0.03457884	-0.1729375	1.5
0.03457884	-0.1729375	1.5
0.03491137	-0.08026823	1.5
0.03115279	0.03669834	1.5
0.1158076	-0.1123867	1.5
0.1191259	-0.1150896	1.5
0.1148715	-0.1133049	1.5
0.115872	-0.1145616	1.5
0.08784998	0.0009393822	1.5
0.1171884	-0.1164328	1.5
0.08775466	-0.002641922	1.5
0.08775466	-0.002641922	1.5
0.08728214	-0.00435386	1.5
0.1171558	-0.1126756	1.5
0.1175913	-0.113278	1.5
0.08779449	-0.006699728	1.5
0.08795104	-0.0074459	1.5
0.08774191	-0.007859258	1.5
0.08823151	-0.008464875	1.5
0.08848196	-0.008626601	1.5
0.08889902	-0.008982083	1.5
0.03424893	0.05286077	1.5
0.03396998	0.0529677	1.5
0.1172746	-0.1107994	1.5
0.08680409	-0.00669173	1.5
0.07564633	0.006774066	1.5
0.07595288	0.005154939	1.5
0.07651357	0.004088672	1.5
0.07651357	0.004088672	1.5
0.07651357	0.004088672	1.5
0.001153946	0.06786098	1.5
0.001806582	0.06971876	1.5
0.002048087	0.07315595	1.5
0.002163104	0.07372978	1.5
0.1174484	-0.1101054	1.5
0.01	0.01	1.5
0.05717339	0.006182814	1.5
0.0615672	0.01646365	1.5
0.06880084	0.02901036	1.5
0.070476	0.03208096	1.5
0.01	0.01	1.5
0.01	0.01	1.5
0.01	0.01	1.5
0.01	0.01	1.5
0.01	0.01	1.5
0.01	0.01	1.5
0.05349766	0.1582935	1.5
0.01	0.01	1.5
0.05349766	0.1582935	1.5
-0.08439434	0.01821496	1.5
-0.08421637	0.02044708	1.5
0.01	0.01	1.5
0.2345621	0.07233908	1.5
0.267819	0.08177257	1.5
0.2627355	0.05923741	1.5
0.2627355	0.05923741	1.5
0.2287333	0.04920489	1.5
0.188701	0.07480482	1.5
0.1606203	0.07296239	1.5
0.1259933	0.07205288	1.5
-0.2872899	0.06519848	1.5
-0.287132	0.06288355	1.5
-0.2851675	0.06163803	1.5
-0.2796086	0.06165818	1.5
-0.2746762	0.06687044	1.5
-0.2722532	0.06784639	1.5
-0.2322451	0.05865187	1.5
-0.210371	0.05435698	1.5
-0.2059906	0.05474183	1.5
-0.1811557	0.04273698	1.5
-0.172324	0.0432246	1.5
-0.1678431	0.04386432	1.5
-0.162608	0.04449762	1.5
-0.141539	0.04124046	1.5
-0.1136283	0.03858344	1.5
-0.1132346	0.03874828	1.5
-0.1039742	0.03475393	1.5
-0.09824479	0.04272041	1.5
-0.09676231	0.05147697	1.5
-0.09386547	0.05337698	1.5
-0.07974184	0.08257859	1.5
-0.07886321	0.0816899	1.5
-0.07879841	0.08144731	1.5
-0.07879812	0.08165447	1.5
-0.07932074	0.07710404	1.5
-0.08031483	0.0712284	1.5
-0.08116663	0.06962736	1.5
-0.08272981	0.0668688	1.5
-0.08344837	0.06570897	1.5
-0.08485675	0.06347044	1.5
-0.08539456	0.06268615	1.5
-0.07088885	0.06705367	1.5
-0.07088885	0.06705367	1.5
0.02735505	0.1516851	1.5
0.02805407	0.1503929	1.5
0.02770343	0.1502515	1.5
0.02737808	0.1509334	1.5
0.02666164	0.1529212	1.5
0.02647544	0.1539621	1.5
0.0262825	0.1560133	1.5
0.02603969	0.1569495	1.5
0.0258803	0.1587741	1.5
0.0258803	0.1587741	1.5
0.0254481	0.1613089	1.5
0.02536431	0.1622619	1.5
0.02526031	0.1637829	1.5
0.02519665	0.1642231	1.5
0.02485191	0.1651146	1.5
0.02463432	0.1654544	1.5
0.02437516	0.1660636	1.5
0.02410322	0.1663912	1.5
0.02374207	0.1669008	1.5
0.02365007	0.16709	1.5
0.02351134	0.1675407	1.5
0.02559351	0.1795697	1.5
0.02606259	0.1806733	1.5
0.0255387	0.181619	1.5
0.02193476	0.1867135	1.5
0.02163159	0.18783	1.5
0.02076891	0.1898826	1.5
0.02076891	0.1898826	1.5
0.02554563	0.2338803	1.5
0.02418367	0.2350407	1.5
0.02301164	0.2350932	1.5
0.0228098	0.2345275	1.5
0.02454136	0.2375398	1.5
0.02536503	0.2392147	1.5
0.02617993	0.2412404	1.5
0.02635204	0.2416737	1.5
0.02676344	0.2429593	1.5
0.0269055	0.2433255	1.5
0.02320154	0.2559924	1.5
0.02453029	0.2562837	1.5
0.0244605	0.2561302	1.5
0.02500998	0.2564336	1.5
0.02514625	0.2564898	1.5
0.02595169	0.2553461	1.5
0.02664145	0.2543302	1.5
0.02669142	0.2538901	1.5
0.02724771	0.2536216	1.5
0.03121606	0.2695336	1.5
0.136906	0.3189801	1.5
0.1321328	0.3092588	1.5
0.1269154	0.2969344	1.5
0.1274664	0.2979805	1.5
0.1277455	0.2995794	1.5
0.1278778	0.3000107	1.5
0.1273	0.2997746	1.5
0.1273175	0.2995701	1.5
0.1272136	0.2989915	1.5
0.1269847	0.2986636	1.5
0.1261933	0.2980379	1.5
0.1259031	0.2975996	1.5
0.1252268	0.2968885	1.5
0.124919	0.2976877	1.5
0.1254753	0.2988701	1.5
0.1249483	0.2992543	1.5
0.1251527	0.3019298	1.5
0.1251846	0.304306	1.5
0.146888	0.3389989	1.5
0.213724	0.3928393	1.5
0.2282851	0.3853517	1.5
0.2330784	0.3851974	1.5
0.2308322	0.3848161	1.5
0.2309903	0.3826287	1.5
0.2290601	0.3790455	1.5
0.2286992	0.3772907	1.5
0.2267601	0.3734191	1.5
0.2269206	0.371446	1.5
0.2256033	0.3691957	1.5
0.2256264	0.3669671	1.5
0.2264809	0.3650545	1.5
0.2271536	0.3641621	1.5
0.2280521	0.3629605	1.5
0.2283582	0.3623803	1.5
0.2283846	0.3612253	1.5
0.2290127	0.3607013	1.5
0.2300462	0.3597249	1.5
0.2299655	0.3593797	1.5
0.2306267	0.3587793	1.5
0.2309779	0.3584322	1.5
0.2310184	0.358022	1.5
0.2312063	0.3579119	1.5
0.2317414	0.3578796	1.5
0.231902	0.3578075	1.5
0.2316818	0.3576888	1.5
0.2316708	0.3576085	1.5
0.2316515	0.3575008	1.5
0.2318839	0.3573619	1.5
0.2970245	0.3532804	1.5
0.2929158	0.3529663	1.5
0.290733	0.3526257	1.5
0.2896588	0.3521254	1.5
0.2883206	0.3515967	1.5
0.2883206	0.3515967	1.5
0.2868239	0.3507017	1.5
0.2864336	0.3508169	1.5
0.2865382	0.3512325	1.5
0.2859955	0.3510006	1.5
0.2852716	0.3504384	1.5
0.2849189	0.3501596	1.5
0.2843648	0.3497528	1.5
0.2840885	0.3494641	1.5
0.2834391	0.3489422	1.5
0.2830467	0.3486881	1.5
0.282823	0.3480529	1.5
0.2831849	0.3476011	1.5
0.284164	0.3475204	1.5
0.2913117	0.3552919	1.5
0.2930031	0.3657907	1.5
0.2928187	0.3660403	1.5
0.2928187	0.3660403	1.5
0.2348679	0.3225954	1.5
0.05299929	0.231188	1.5
0.03074398	0.2073409	1.5
0.02436944	0.208197	1.5
0.02110974	0.2082107	1.5
0.02085382	0.2049669	1.5
0.01933631	0.2035848	1.5
0.01693524	0.201384	1.5
0.01645604	0.1994893	1.5
0.01617427	0.1987273	1.5
0.01582765	0.1980294	1.5
0.01568894	0.1978196	1.5
0.01603504	0.1970891	1.5
0.01595547	0.1965684	1.5
0.01558968	0.1955662	1.5
0.01547013	0.1954163	1.5
0.01532634	0.1955822	1.5
0.01537107	0.1956763	1.5
0.01546717	0.1957553	1.5
0.01551283	0.1959084	1.5
0.01551189	0.1957251	1.5
0.01555843	0.1955523	1.5
0.01538669	0.1952598	1.5
0.01529166	0.1950266	1.5
0.01506684	0.1946597	1.5
0.01500399	0.194601	1.5
0.01487868	0.1944394	1.5
0.01478283	0.1944821	1.5
0.01456395	0.1946065	1.5
0.01449969	0.1946827	1.5
0.0143361	0.1950665	1.5
0.0143361	0.1950665	1.5
0.09540595	0.1567443	1.5
0.1009547	0.1551991	1.5
0.1060176	0.1556271	1.5
0.1089495	0.1516007	1.5
0.1138367	0.1488931	1.5
0.11565	0.1481945	1.5
0.1170609	0.1453627	1.5
0.1169467	0.143483	1.5
0.1171221	0.1405087	1.5
0.1171681	0.1395451	1.5
0.1175856	0.138403	1.5
0.1178041	0.1379644	1.5
0.1185249	0.1376912	1.5
0.1189702	0.1375483	1.5
0.119718	0.1371791	1.5
0.1204317	0.1368054	1.5
0.1207461	0.1364519	1.5
0.121085	0.1360496	1.5
0.1217247	0.1352634	1.5
0.1220971	0.1349946	1.5
0.1317126	0.127842	1.5
0.1268658	0.1199401	1.5
0.1235125	0.1142278	1.5
0.1220446	0.1113353	1.5
0.1213335	0.1103211	1.5
0.1207847	0.1095023	1.5
0.1203781	0.1085865	1.5
0.1203506	0.1078611	1.5
0.1205043	0.1075536	1.5
0.1207417	0.1073167	1.5
0.1208903	0.1078717	1.5
0.1211156	0.1085803	1.5
0.1266371	0.1226511	1.5
0.1275455	0.1220972	1.5
0.1344231	0.1189303	1.5
0.1325694	0.1199611	1.5
0.150695	0.139811	1.5
0.1549103	0.1375709	1.5
0.1588704	0.1419031	1.5
0.1630781	0.1447483	1.5
0.1646256	0.1455203	1.5
0.1672739	0.1461314	1.5
0.1682745	0.1465589	1.5
0.170241	0.1467686	1.5
0.1709545	0.1473077	1.5
0.170811	0.1465594	1.5
0.1710673	0.1474129	1.5
0.171487	0.1489919	1.5
0.1719364	0.1497609	1.5
0.1713808	0.1467322	1.5
0.1714673	0.145193	1.5
0.1717045	0.1427042	1.5
0.1718694	0.1418239	1.5
0.1721087	0.1402886	1.5
0.1721822	0.1402887	1.5
0.2298901	0.179894	1.5
0.2342291	0.180605	1.5
0.264883	0.1860679	1.5
0.2637331	0.1884876	1.5
0.2638215	0.1915182	1.5
0.2645562	0.1927807	1.5
0.2649649	0.1947139	1.5
0.2651769	0.1951554	1.5
0.2658277	0.1964784	1.5
0.2658003	0.1972435	1.5
0.2660679	0.1982124	1.5
0.2662771	0.1987815	1.5
0.2658543	0.1997969	1.5
0.2657126	0.2004798	1.5
0.2657265	0.2015128	1.5
0.2657566	0.2017086	1.5
0.2621177	0.2143864	1.5
0.2643454	0.2131246	1.5
0.2643579	0.2120916	1.5
0.2639107	0.2149236	1.5
0.263603	0.2155629	1.5
0.2639144	0.2167147	1.5
0.2684763	0.2014733	1.5
0.1305563	0.2155515	1.5
0.132603	0.2188253	1.5
0.01	0.01	1.5
0.3370191	0.2638402	1.5
0.3388429	0.2648093	1.5
0.3378743	0.2620073	1.5
0.3338181	0.2565514	1.5
0.3315301	0.2537255	1.5
0.3308378	0.2507871	1.5
0.3303862	0.2495851	1.5
0.3305784	0.2475921	1.5
0.3306383	0.2468837	1.5
0.3303907	0.2452027	1.5
0.3301011	0.2444166	1.5
0.3297653	0.2440493	1.5
0.3294861	0.243374	1.5
0.329977	0.2429752	1.5
0.3294289	0.2424955	1.5
0.309745	0.2258718	1.5
0.309745	0.2258718	1.5
0.1571882	0.1197548	1.5
0.1568432	0.1188381	1.5
0.155232	0.1184382	1.5
0.1550463	0.1188909	1.5
0.1546439	0.1195816	1.5
0.15475	0.1192648	1.5
0.1546711	0.1194444	1.5
0.154556	0.1196323	1.5
0.1694426	0.1014232	1.5
0.1689579	0.1010543	1.5
0.168033	0.10172	1.5
0.168033	0.10172	1.5
0.1630112	0.1074848	1.5
0.1602916	0.1103382	1.5
0.1587819	0.1116282	1.5
0.1581397	0.1118271	1.5
0.1571749	0.1117858	1.5
0.1567597	0.1117311	1.5
0.1563114	0.1117331	1.5
0.1561453	0.1115038	1.5
0.1560392	0.1116634	1.5
0.1560786	0.1117427	1.5
0.1562025	0.1119565	1.5
0.1561109	0.1121219	1.5
0.1560227	0.112294	1.5
0.1559171	0.1124691	1.5
0.1559058	0.1127567	1.5
0.1559031	0.11293	1.5
0.155906	0.1132458	1.5
0.1558479	0.1134148	1.5
0.1558181	0.1137742	1.5
0.1557248	0.1139724	1.5
0.1555689	0.1144339	1.5
0.1537097	0.1101008	1.5
0.1521009	0.1204644	1.5
0.1524945	0.1188382	1.5
0.1537012	0.11922	1.5
0.1542216	0.1203574	1.5
0.1575525	0.1310104	1.5
0.1571136	0.1326122	1.5
0.1537237	0.1308108	1.5
0.1251314	0.08858224	1.5
0.1147902	0.06314008	1.5
0.1147902	0.06314008	1.5
0.09432096	0.09668534	1.5
0.09363701	0.09686856	1.5
0.02463016	0.1887173	1.5
0.02477314	0.1855504	1.5
0.0231136	0.1847073	1.5
0.022627	0.1853055	1.5
0.0216884	0.1848515	1.5
0.0204746	0.1843942	1.5
0.01624911	0.1828479	1.5
0.01652944	0.1826564	1.5
0.01590312	0.1827955	1.5
0.01570795	0.1830139	1.5
0.01522345	0.1836168	1.5
0.01487757	0.183999	1.5
0.0144709	0.1844146	1.5
0.0144181	0.1846624	1.5
0.01402418	0.1849708	1.5
0.01371818	0.1850783	1.5
0.01312896	0.185171	1.5
0.01278619	0.1853285	1.5
0.01213197	0.1855596	1.5
0.01191075	0.1856189	1.5
0.01143183	0.1857947	1.5
0.01124029	0.1858539	1.5
0.01101677	0.1859531	1.5
0.01050629	0.186209	1.5
0.01022381	0.1863287	1.5
0.01007339	0.1863561	1.5
0.01006336	0.1864011	1.5
0.01006336	0.1864011	1.5
0.0738542	0.1864712	1.5
0.09072562	0.1803112	1.5
0.09019535	0.1819034	1.5
0.09019878	0.1803826	1.5
0.09066997	0.1801281	1.5
0.09106312	0.1804066	1.5
0.0912485	0.1816822	1.5
0.09134712	0.1825226	1.5
0.09130765	0.1841343	1.5
0.091346	0.1846998	1.5
0.0920484	0.1861513	1.5
0.09171902	0.1860058	1.5
0.09166262	0.1862505	1.5
0.09442936	0.197544	1.5
0.09030382	0.2202727	1.5
0.09237006	0.2259848	1.5
0.09355577	0.2297243	1.5
0.1148024	0.2294528	1.5
0.1889487	0.1958909	1.5
0.1956015	0.1888316	1.5
0.1973344	0.1867166	1.5
0.1976367	0.1841849	1.5
0.1985637	0.1817365	1.5
0.1977096	0.1799409	1.5
0.197474	0.1792354	1.5
0.1934499	0.1655314	1.5
0.1953467	0.1695823	1.5
0.1955594	0.171129	1.5
0.1942851	0.1733405	1.5
0.1936787	0.1738093	1.5
0.1950854	0.1848918	1.5
0.1947783	0.1857865	1.5
0.1938788	0.1881617	1.5
0.1907191	0.1954598	1.5
0.1880564	0.2175924	1.5
0.1852976	0.2161569	1.5
0.1856954	0.2171318	1.5
0.1877454	0.2168301	1.5
0.1907736	0.2182477	1.5
0.1912776	0.2196201	1.5
0.1904299	0.2472079	1.5
0.1889163	0.2480057	1.5
0.187033	0.2523394	1.5
0.18654	0.2546619	1.5
0.1857194	0.2627868	1.5
0.1857858	0.2636983	1.5
0.1863759	0.2647824	1.5
0.1862554	0.2653939	1.5
0.1850266	0.2643539	1.5
0.1846175	0.2642141	1.5
0.1840793	0.263984	1.5
0.1841812	0.2640158	1.5
0.1846113	0.2640135	1.5
0.1847447	0.2640695	1.5
0.1852717	0.2638369	1.5
0.1852717	0.2638369	1.5
0.2568202	0.3091856	1.5
0.2573191	0.3080655	1.5
0.2583875	0.3069842	1.5
0.2587483	0.3067984	1.5
0.2592746	0.3063186	1.5
0.2595284	0.3065324	1.5
0.2598707	0.3065635	1.5
0.2598566	0.3064714	1.5
0.2595849	0.3056152	1.5
0.2594142	0.3047927	1.5
0.2526378	0.2947355	1.5
0.253226	0.2960708	1.5
0.2543323	0.2968024	1.5
0.2544635	0.296496	1.5
0.2548234	0.2972103	1.5
0.2549936	0.2974876	1.5
0.2558773	0.2975861	1.5
0.2560759	0.2977779	1.5
0.2562378	0.298076	1.5
0.2562185	0.2981251	1.5
0.2554133	0.2975003	1.5
0.2552319	0.2974332	1.5
0.2549647	0.2973469	1.5
0.2545798	0.2970384	1.5
0.2544349	0.2968877	1.5
0.2541004	0.2967217	1.5
0.2538748	0.2963715	1.5
0.2536739	0.2962421	1.5
0.253682	0.2962623	1.5
0.2537319	0.2963938	1.5
0.2539958	0.2965761	1.5
0.2541416	0.2966577	1.5
0.2545182	0.2968556	1.5
0.2547429	0.2968374	1.5
0.2550369	0.2968319	1.5
0.2552282	0.2968171	1.5
0.2556019	0.2966807	1.5
0.2558121	0.296558	1.5
0.2554204	0.3137298	1.5
0.2556085	0.3134752	1.5
0.2558733	0.3129123	1.5
0.2595632	0.2996773	1.5
0.259769	0.2997947	1.5
0.2599933	0.299817	1.5
0.260558	0.2998859	1.5
0.2612102	0.2999131	1.5
0.2619914	0.3001635	1.5
0.262075	0.3001269	1.5
0.2623755	0.2999357	1.5
0.2629732	0.3001013	1.5
0.2752585	0.2873807	1.5
0.276698	0.292154	1.5
0.2790735	0.2968845	1.5
0.2780467	0.2982081	1.5
0.2780467	0.2982081	1.5
0.2780467	0.2982081	1.5
0.2780467	0.2982081	1.5
0.2188948	0.2325668	1.5
-0.001643194	0.1561702	1.5
-0.00248724	0.1585422	1.5
-0.001792671	0.1600613	1.5
-0.0001491401	0.1589185	1.5
-4.257075E-05	0.1578353	1.5
0.001335608	0.1570752	1.5
0.002417335	0.1541375	1.5
0.001793655	0.1537429	1.5
-0.00505303	0.1710196	1.5
-0.004489256	0.170693	1.5
-0.003392382	0.1704328	1.5
-0.002773723	0.1702346	1.5
0.0004444364	0.1651584	1.5
0.001554167	0.1633796	1.5
0.002750246	0.1610465	1.5
0.003311308	0.1600852	1.5
0.003934702	0.1591934	1.5
0.007758429	0.1462826	1.5
0.007644588	0.1466024	1.5
0.00770467	0.1468161	1.5
0.006983073	0.1486124	1.5
0.006891636	0.1493752	1.5
0.006640838	0.1501972	1.5
0.006659815	0.1506283	1.5
0.006835176	0.1513472	1.5
0.006926691	0.1515948	1.5
0.007207537	0.1518564	1.5
0.007299537	0.15192	1.5
0.007344255	0.1520489	1.5
0.007382842	0.1520468	1.5
0.007284878	0.1521907	1.5
0.007223388	0.1523204	1.5
0.007121889	0.152571	1.5
0.007000649	0.1528931	1.5
0.006924851	0.1530702	1.5
0.005567448	0.1575601	1.5
0.005405189	0.1580985	1.5
0.005258532	0.1588371	1.5
0.005456602	0.1590045	1.5
0.005705563	0.1589447	1.5
0.006052276	0.1587877	1.5
0.006357161	0.1588261	1.5
0.006371668	0.1588464	1.5
0.002353182	0.1508103	1.5
0.001961203	0.1504542	1.5
0.001860803	0.1505188	1.5
0.001773065	0.1505043	1.5
0.001656188	0.1504011	1.5
0.00159228	0.150441	1.5
0.003592221	0.1541221	1.5
0.002161076	0.154576	1.5
-0.00356398	0.2121677	1.5
-0.004266338	0.2170653	1.5
-0.004103811	0.2190654	1.5
-0.004257964	0.2192216	1.5
-0.00473444	0.2147418	1.5
-0.00473444	0.2147418	1.5
-0.005420273	0.2141125	1.5
-0.005395992	0.2145567	1.5
-0.005451376	0.2150083	1.5
-0.005620142	0.2151604	1.5
-0.006329486	0.2164509	1.5
-0.006450078	0.2165132	1.5
-0.0152654	0.2362399	1.5
-0.01508238	0.2361718	1.5
-0.0150716	0.2363364	1.5
-0.01500341	0.2362805	1.5
-0.01491102	0.2364153	1.5
-0.014924	0.2364332	1.5
-0.01495476	0.2365224	1.5
-0.01491857	0.2366039	1.5
-0.004482714	0.2133002	1.5
-0.004449556	0.2133887	1.5
-0.006838808	0.218523	1.5
-0.008302106	0.22177	1.5
-0.01007911	0.2256714	1.5
-0.00999436	0.2252554	1.5
-0.0100697	0.2238971	1.5
-0.009928538	0.22297	1.5
-0.009777909	0.2222459	1.5
-0.009330472	0.2226708	1.5
0.005119575	0.2422112	1.5
0.06890646	0.2974649	1.5
0.1010569	0.2858552	1.5
0.1027292	0.284128	1.5
0.1051236	0.2798092	1.5
0.1051735	0.2750394	1.5
0.1050683	0.2698373	1.5
0.105709	0.2678714	1.5
0.1058564	0.2642801	1.5
0.1061965	0.2630464	1.5
0.1070283	0.2600771	1.5
0.1074809	0.2586125	1.5
0.1077945	0.2563476	1.5
0.1079286	0.255716	1.5
0.1085927	0.2551967	1.5
0.1091081	0.2548706	1.5
0.1086717	0.2533394	1.5
0.1087549	0.2525126	1.5
0.1104437	0.2519279	1.5
0.1110519	0.251603	1.5
0.111705	0.2506397	1.5
0.1119832	0.2503321	1.5
0.112499	0.2494534	1.5
0.1127164	0.249136	1.5
0.1131389	0.2485007	1.5
0.113303	0.2481711	1.5
0.1136447	0.247689	1.5
0.1136447	0.247689	1.5
0.1141333	0.2474184	1.5
0.1142563	0.2472878	1.5
0.1141856	0.246604	1.5
0.1131502	0.230376	1.5
0.1011324	0.1853411	1.5
0.1015459	0.1859354	1.5
0.1003303	0.1854444	1.5
0.1000886	0.1853033	1.5
0.09977562	0.1863581	1.5
0.09939067	0.186156	1.5
0.09930941	0.1860806	1.5
0.09913547	0.1860689	1.5
0.09908585	0.1866269	1.5
0.09200999	0.1717233	1.5
0.09815574	0.1961903	1.5
0.09815574	0.1961903	1.5
0.09860269	0.1979559	1.5
0.09898175	0.1984614	1.5
0.09913914	0.1992343	1.5
0.1000938	0.2087436	1.5
0.09867732	0.2089135	1.5
0.09850761	0.2083096	1.5
0.09803232	0.2080772	1.5
0.09741772	0.2079931	1.5
0.09656484	0.2074937	1.5
0.09631172	0.2080339	1.5
0.09552162	0.2000663	1.5
0.09501926	0.2000701	1.5
0.09524047	0.1993063	1.5
0.09371751	0.1997259	1.5
0.09339819	0.1995868	1.5
0.09339819	0.1995868	1.5
0.09339819	0.1995868	1.5
0.01	0.01	1.5
0.08682379	0.1701462	1.5
0.02720565	0.1128116	1.5
0.02415085	0.1298979	1.5
0.02683404	0.1337016	1.5
0.02956138	0.1359782	1.5
0.03164111	0.1360593	1.5
0.03325523	0.136526	1.5
0.03392092	0.1369262	1.5
0.03558114	0.1371536	1.5
0.03608142	0.137412	1.5
0.03656223	0.1376515	1.5
0.03670047	0.1379525	1.5
0.03680325	0.1381137	1.5
0.03670556	0.1381549	1.5
0.03660187	0.1384869	1.5
0.0365768	0.1385396	1.5
0.03655377	0.1386875	1.5
0.03662648	0.1387953	1.5
0.03692026	0.1387236	1.5
0.03701748	0.1387175	1.5
0.03732116	0.1387508	1.5
0.03732116	0.1387508	1.5
0.03752407	0.1387633	1.5
0.03745401	0.1387776	1.5
0.03732276	0.138824	1.5
0.03728881	0.1388257	1.5
0.03703729	0.1388827	1.5
0.03691646	0.1389644	1.5
0.03685294	0.1390618	1.5
0.0202023	0.2185103	1.5
-0.004939763	0.2382327	1.5
-0.004918529	0.2405658	1.5
-0.003820622	0.2399775	1.5
-0.002886614	0.2400024	1.5
-0.002084134	0.240173	1.5
-0.001669509	0.2395604	1.5
-0.0003128964	0.2389449	1.5
-2.693944E-05	0.2389607	1.5
-0.0001555886	0.2390636	1.5
-0.0003203433	0.2389085	1.5
-0.0003831591	0.2391678	1.5
-0.0003708284	0.2391449	1.5
-0.001015296	0.2392371	1.5
-0.0009878371	0.2393479	1.5
-0.001930727	0.239386	1.5
-0.002701314	0.239895	1.5
-0.00263262	0.2405974	1.5
-0.002902342	0.2410336	1.5
-0.005072447	0.258199	1.5
-0.005890841	0.2578261	1.5
-0.005342802	0.2593349	1.5
-0.005179731	0.2603796	1.5
-0.004129292	0.2621219	1.5
-0.005004251	0.2626458	1.5
-0.005688244	0.2621458	1.5
-0.006999196	0.2612814	1.5
-0.00752428	0.2609781	1.5
-0.008277478	0.2609084	1.5
-0.008875163	0.2589123	1.5
-0.009107159	0.2598286	1.5
-0.009051049	0.2603841	1.5
-0.009655667	0.2597506	1.5
-0.009540288	0.2602498	1.5
-0.006134989	0.2663351	1.5
-0.005982252	0.2668358	1.5
-0.00609001	0.2672317	1.5
-0.005738011	0.2677566	1.5
-0.004716126	0.2686971	1.5
-0.005075907	0.2677381	1.5
-0.005939191	0.2663929	1.5
-0.005508265	0.266873	1.5
-0.006402763	0.265139	1.5
-0.006415257	0.2651322	1.5
-0.0237739	0.2365199	1.5
-0.02351137	0.2359326	1.5
-0.02386532	0.2356284	1.5
-0.02403453	0.2356203	1.5
-0.02396365	0.2357011	1.5
0.04707316	0.2738768	1.5
0.05393837	0.2769991	1.5
0.0560922	0.2774747	1.5
0.08682255	0.2872888	1.5
0.08567923	0.2866861	1.5
0.09019931	0.2898836	1.5
0.09185391	0.2928018	1.5
0.09307159	0.2980382	1.5
0.09307159	0.2980382	1.5
0.0936973	0.2974126	1.5
0.09247312	0.3004871	1.5
0.0942948	0.3013826	1.5
0.1136002	0.276955	1.5
0.1236931	0.271193	1.5
0.1245718	0.268554	1.5
0.1283487	0.2666479	1.5
0.1274801	0.2676132	1.5
0.1275917	0.2679506	1.5
0.127882	0.2681201	1.5
0.1288111	0.2685044	1.5
0.1290923	0.2686474	1.5
0.1294941	0.2680891	1.5
0.1309281	0.2664708	1.5
0.1343556	0.2624493	1.5
0.1370225	0.2598972	1.5
0.143392	0.2545447	1.5
0.1462414	0.2520326	1.5
0.1512368	0.247942	1.5
0.15124	0.2475955	1.5
0.1517665	0.246691	1.5
0.152048	0.2462717	1.5
0.1524323	0.245422	1.5
0.1523114	0.245307	1.5
0.1518305	0.2453304	1.5
0.1517088	0.2453732	1.5
0.1511232	0.2457487	1.5
0.1504401	0.2465045	1.5
0.1500533	0.2467837	1.5
0.1496868	0.2479787	1.5
0.1497378	0.2485865	1.5
0.1488609	0.2497901	1.5
0.1482356	0.251034	1.5
0.1475928	0.2541347	1.5
0.1475928	0.2541347	1.5
0.1475928	0.2541347	1.5
0.214804	0.208366	1.5
0.2139604	0.2091953	1.5
0.2070667	0.2418378	1.5
0.2090559	0.2401444	1.5
0.209464	0.2358149	1.5
0.2063726	0.2289168	1.5
0.2046946	0.2240529	1.5
0.2048258	0.2238242	1.5
0.2008315	0.2174347	1.5
0.200196	0.215282	1.5
0.1997125	0.2132829	1.5
0.1984853	0.2099708	1.5
0.1977132	0.2073369	1.5
0.1973118	0.2062294	1.5
0.1967395	0.2044211	1.5
0.196145	0.203364	1.5
0.1955759	0.201799	1.5
0.1952847	0.2012503	1.5
0.1951843	0.2001943	1.5
0.1961435	0.2012698	1.5
0.1960777	0.201064	1.5
0.1948146	0.1991447	1.5
0.1943095	0.198345	1.5
0.1932904	0.1969451	1.5
0.1928091	0.196321	1.5
0.1923814	0.1953599	1.5
0.192176	0.1950853	1.5
0.1919633	0.1946959	1.5
0.1918191	0.1947056	1.5
0.1919374	0.1945711	1.5
0.2439028	0.2034201	1.5
0.2466375	0.2227729	1.5
0.247946	0.2245108	1.5
0.2497687	0.2273827	1.5
0.2498228	0.2294964	1.5
0.2505156	0.2307118	1.5
0.2507888	0.23152	1.5
0.2506279	0.2323035	1.5
0.2500413	0.2324536	1.5
0.2510163	0.2306783	1.5
0.2510956	0.2297697	1.5
0.251661	0.2307603	1.5
0.2523542	0.2320299	1.5
0.2518714	0.2311839	1.5
0.2033338	0.1850252	1.5
0.05883916	0.1411366	1.5
0.06766442	0.1597061	1.5
0.06821685	0.1620683	1.5
0.06913089	0.1639356	1.5
0.07004565	0.16376	1.5
0.07114065	0.1650139	1.5
0.07158572	0.1648866	1.5
0.07254962	0.1650274	1.5
0.07283503	0.1649055	1.5
0.07289644	0.1645774	1.5
0.07261322	0.1642727	1.5
0.07243726	0.163618	1.5
0.0724289	0.1634274	1.5
0.0723789	0.1631137	1.5
0.07240704	0.1629424	1.5
0.07294492	0.1633818	1.5
0.07333957	0.1637285	1.5
0.07398982	0.164563	1.5
0.07379531	0.1639776	1.5
0.07318669	0.1634532	1.5
0.07318669	0.1634532	1.5
0.04638911	0.1839346	1.5
0.02053579	0.2093541	1.5
0.01859838	0.2105736	1.5
0.01798372	0.2096593	1.5
0.01738234	0.2101828	1.5
0.01703887	0.2102221	1.5
0.01657116	0.2108966	1.5
0.01631614	0.211379	1.5
0.01609568	0.2118597	1.5
0.01604462	0.21218	1.5
0.01585862	0.2130447	1.5
0.01593052	0.2135199	1.5
0.01607764	0.2142372	1.5
0.01619567	0.2148863	1.5
0.01686776	0.2159144	1.5
0.0170611	0.2163613	1.5
0.01759173	0.2169964	1.5
0.01775759	0.2174197	1.5
0.01798225	0.2181088	1.5
0.01813438	0.2184075	1.5
0.01843697	0.218958	1.5
0.01847417	0.2190602	1.5
0.01857118	0.2196233	1.5
0.01869498	0.21989	1.5
0.01900275	0.2206062	1.5
0.01900275	0.2206062	1.5
0.06720565	0.248967	1.5
0.09722399	0.2660264	1.5
0.1211457	0.277449	1.5
0.1225153	0.2809409	1.5
0.1250611	0.2862446	1.5
0.01	0.01	1.5
0.1266502	0.2844377	1.5
0.1272828	0.2839476	1.5
0.1359627	0.2472111	1.5
0.1375404	0.2433685	1.5
0.1399546	0.2407828	1.5
0.1405243	0.2384831	1.5
0.1409265	0.23779	1.5
0.1440656	0.2354477	1.5
0.1452704	0.2344222	1.5
0.1464045	0.2326579	1.5
0.146771	0.231731	1.5
0.1481563	0.2298986	1.5
0.1489141	0.2290161	1.5
0.1498324	0.227417	1.5
0.1501576	0.2266164	1.5
0.1503364	0.2259936	1.5
0.1503114	0.2256848	1.5
0.1504635	0.2250708	1.5
0.1503935	0.2246645	1.5
0.1501487	0.2235254	1.5
0.150054	0.2228776	1.5
0.1498922	0.2217931	1.5
0.1497153	0.2215482	1.5
0.1504053	0.2106756	1.5
0.1495487	0.2105488	1.5
0.1492736	0.2106438	1.5
0.1489854	0.2104646	1.5
0.1483391	0.2110298	1.5
0.1479196	0.2113362	1.5
0.1474757	0.2119538	1.5
0.1474757	0.2119538	1.5
0.2194154	0.2227726	1.5
0.2432162	0.2314849	1.5
0.2439224	0.2305133	1.5
0.2433818	0.2302601	1.5
0.2408583	0.2297444	1.5
0.2401605	0.2292868	1.5
0.2386118	0.2292006	1.5
0.2380977	0.2292826	1.5
0.2373327	0.2299482	1.5
0.2367053	0.2302983	1.5
0.2359575	0.2311414	1.5
0.2358565	0.2316401	1.5
0.235245	0.2320514	1.5
0.235076	0.2324475	1.5
0.2345561	0.2329952	1.5
0.2347036	0.2328042	1.5
0.2349622	0.2324949	1.5
0.2349724	0.2325519	1.5
0.248143	0.2305318	1.5
0.2481445	0.2323229	1.5
0.2406791	0.2370056	1.5
0.2408964	0.2375764	1.5
0.2409057	0.2403247	1.5
0.2407912	0.2415753	1.5
0.2409982	0.2416974	1.5
0.2614336	0.25408	1.5
0.2641346	0.2530214	1.5
0.2675469	0.2529324	1.5
0.2691267	0.2517536	1.5
0.2716632	0.2503527	1.5
0.2723052	0.249422	1.5
0.2732061	0.2479942	1.5
0.2733451	0.2473407	1.5
0.2737611	0.2465145	1.5
0.2739329	0.2462115	1.5
0.2744599	0.2457625	1.5
0.2746893	0.2458126	1.5
0.2751181	0.245937	1.5
0.2751561	0.2458163	1.5
0.2750746	0.2455982	1.5
0.2751013	0.2454782	1.5
0.2754219	0.2456939	1.5
0.2756556	0.2458827	1.5
0.2757608	0.2464653	1.5
0.2758108	0.2466471	1.5
0.2758562	0.2469379	1.5
0.2759203	0.2471141	1.5
0.2761497	0.2475695	1.5
0.2764527	0.2479386	1.5
0.2764994	0.2480203	1.5
0.251165	0.2433048	1.5
0.251165	0.2433048	1.5
0.02458596	0.2224522	1.5
0.0213349	0.2246649	1.5
0.02066768	0.2275286	1.5
0.02079624	0.229493	1.5
0.01977067	0.2300333	1.5
0.01867699	0.2291534	1.5
0.0176463	0.2278845	1.5
0.0174297	0.2274889	1.5
0.01664257	0.2271342	1.5
0.01673132	0.2271403	1.5
0.0153577	0.2258483	1.5
0.01495319	0.2252919	1.5
0.01445179	0.2245996	1.5
0.01389132	0.2237929	1.5
0.01358102	0.2227967	1.5
0.01367069	0.2223925	1.5
0.01362424	0.2215051	1.5
0.01338723	0.2210975	1.5
0.01344257	0.220293	1.5
0.01300829	0.2197895	1.5
0.01293536	0.2192843	1.5
0.01298316	0.2189594	1.5
0.01308201	0.2189095	1.5
0.01360999	0.218803	1.5
0.01370522	0.2188598	1.5
0.01397405	0.2190914	1.5
0.01440771	0.219339	1.5
0.01488037	0.2194461	1.5
0.01509441	0.2195006	1.5
0.01534288	0.2201048	1.5
0.06237768	0.2311985	1.5
0.08842872	0.2415812	1.5
0.09126379	0.2426781	1.5
0.09468605	0.2424065	1.5
0.09394213	0.2417745	1.5
0.09427539	0.2413236	1.5
0.09432115	0.2410872	1.5
0.09451646	0.2416144	1.5
0.09465167	0.2419487	1.5
0.09482233	0.2420656	1.5
0.09491435	0.2423371	1.5
0.09502617	0.2426073	1.5
0.09505237	0.24269	1.5
0.09516816	0.2427548	1.5
0.09525576	0.2427873	1.5
0.0953613	0.2426444	1.5
0.09543242	0.2424737	1.5
0.1119279	0.2366907	1.5
0.1118323	0.2395338	1.5
0.1135372	0.2466242	1.5
0.114984	0.2559676	1.5
0.01	0.01	1.5
0.1166919	0.2618943	1.5
0.1355197	0.2717235	1.5
0.1972657	0.2606233	1.5
0.1956974	0.2620673	1.5
0.1985991	0.2626961	1.5
0.2000723	0.2624613	1.5
0.2033476	0.2631752	1.5
0.2042253	0.2625877	1.5
0.2041045	0.2618621	1.5
0.2040146	0.2613384	1.5
0.2035806	0.2599319	1.5
0.2034728	0.2593155	1.5
0.2026654	0.2578704	1.5
0.2025415	0.2573697	1.5
0.2024525	0.2563807	1.5
0.2053817	0.2542198	1.5
0.2105165	0.2506521	1.5
0.2130206	0.2490946	1.5
0.2173367	0.2457675	1.5
0.2192384	0.2448243	1.5
0.2234154	0.2423704	1.5
0.2231378	0.242603	1.5
0.2229095	0.2430945	1.5
0.2225738	0.2433652	1.5
0.2216286	0.2439363	1.5
0.2211318	0.2440009	1.5
0.2199969	0.2442276	1.5
0.2193802	0.2443333	1.5
0.2183014	0.2445997	1.5
0.2178847	0.2447183	1.5
0.2168749	0.2451554	1.5
0.2168749	0.2451554	1.5
0.2737268	0.2776988	1.5
0.2737268	0.2776988	1.5
0.3261972	0.2887535	1.5
0.3273704	0.287683	1.5
0.3281038	0.2872	1.5
0.3293635	0.2874157	1.5
0.3299856	0.2869932	1.5
0.3302884	0.2870972	1.5
0.3300502	0.2877832	1.5
0.3299053	0.2881033	1.5
0.3299608	0.2887285	1.5
0.3299621	0.2892321	1.5
0.3302469	0.2901109	1.5
0.3305182	0.2907601	1.5
0.3305478	0.2912704	1.5
0.3306817	0.2916728	1.5
0.3307131	0.2926386	1.5
0.3308597	0.2933985	1.5
0.3315378	0.2944773	1.5
0.3314799	0.2944001	1.5
0.3325486	0.311548	1.5
0.3335584	0.312941	1.5
0.3349963	0.3320247	1.5
0.3373358	0.3310566	1.5
0.3411205	0.3311616	1.5
0.3448091	0.3316181	1.5
0.3456331	0.3300321	1.5
0.347954	0.3301684	1.5
0.3480016	0.329186	1.5
0.3518377	0.3299564	1.5
0.3524187	0.325671	1.5
0.3525442	0.3233984	1.5
0.3530796	0.320039	1.5
0.3503171	0.306282	1.5
0.334627	0.2827858	1.5
0.3343116	0.2811761	1.5
0.3337861	0.2802331	1.5
0.3343059	0.2803961	1.5
0.3355984	0.2810909	1.5
0.3358362	0.2808197	1.5
0.3363182	0.2802548	1.5
0.3324856	0.2737796	1.5
0.3323746	0.2718295	1.5
0.3322477	0.2716554	1.5
0.3326134	0.2720985	1.5
0.3324544	0.2722071	1.5
0.3314312	0.2724932	1.5
0.3311383	0.2729066	1.5
0.3306025	0.2736543	1.5
0.3304872	0.2738588	1.5
0.3286622	0.2848352	1.5
0.3292557	0.28519	1.5
0.3292898	0.2846844	1.5
0.3293936	0.2841853	1.5
0.3286211	0.2828016	1.5
0.3278448	0.2825298	1.5
0.3258735	0.2813697	1.5
0.3252785	0.2806789	1.5
0.3242493	0.2803803	1.5
0.3238417	0.2802909	1.5
0.3236032	0.2803158	1.5
0.3237246	0.2803139	1.5
0.3263466	0.2830716	1.5
0.3269558	0.282677	1.5
0.3271292	0.2821692	1.5
0.3272032	0.2822317	1.5
0.32693	0.2822303	1.5
0.3267902	0.2823907	1.5
0.3265796	0.2825839	1.5
0.3265796	0.2825839	1.5
0.3263556	0.2831649	1.5
0.326462	0.2839331	1.5
0.3264706	0.2844714	1.5
0.3264382	0.2854379	1.5
0.3272355	0.2890079	1.5
0.3273878	0.2899251	1.5
0.3278816	0.2897061	1.5
0.3283206	0.2898557	1.5
0.3285068	0.2900449	1.5
0.328546	0.2899421	1.5
0.3288802	0.2894922	1.5
0.3337468	0.2987829	1.5
0.3320421	0.2978724	1.5
0.3298425	0.2944035	1.5
0.3287878	0.2927858	1.5
0.3270695	0.2903655	1.5
0.3262963	0.2899623	1.5
0.3249573	0.2886771	1.5
[truncated: 15,220 more rows]
