# Supplementary material for: Saliency detection of textured 3D models based on multi-view information and texel descriptor
Source: PeerJ Comput Sci. 2023 Oct 25;9:e1584. doi: 10.7717/peerj-cs.1584 (PMC10703070; doi:10.7717/peerj-cs.1584)
Supplement: Supplemental Information 1 [file peerj-cs-09-1584-s001.zip › py_2dto3d/zy/userid1.txt]

0.05981282	0.06393764	1.5
0.05962329	0.0638016	1.5
0.05896338	0.06329522	1.5
0.05863683	0.06295336	1.5
0.05839828	0.06257544	1.5
0.05826688	0.06239989	1.5
0.05877595	0.06242627	1.5
0.05881436	0.06237055	1.5
0.05896576	0.06244281	1.5
0.05922446	0.06250183	1.5
0.05946555	0.06253383	1.5
0.05961253	0.06263448	1.5
0.05963971	0.06279391	1.5
0.05988087	0.06306104	1.5
0.05994701	0.06304791	1.5
0.05995888	0.06301252	1.5
0.05998004	0.06298991	1.5
0.05989844	0.0628762	1.5
0.060043	0.063055	1.5
0.06004745	0.06305931	1.5
0.06007617	0.06312066	1.5
0.06003683	0.06307842	1.5
0.05994532	0.06301419	1.5
0.05989492	0.06300052	1.5
0.05985827	0.06303354	1.5
0.05979022	0.06307893	1.5
0.05974703	0.06313277	1.5
0.0597462	0.06332898	1.5
0.01	0.01	1.5
0.05931309	0.06327882	1.5
-0.02244002	0.1310454	1.5
-0.02509415	0.1306912	1.5
-0.01793768	0.128924	1.5
-0.01214547	0.1280689	1.5
-0.01054079	0.1287057	1.5
-0.01284539	0.1303025	1.5
0.01890191	-0.1454402	1.5
0.01748241	-0.1447121	1.5
0.01791298	-0.1445504	1.5
0.01808382	-0.1445111	1.5
0.01766312	-0.14464	1.5
0.01729219	-0.1445176	1.5
0.01681064	-0.1444789	1.5
0.01736791	-0.1435681	1.5
0.0172517	-0.1432337	1.5
0.01698525	-0.1426126	1.5
0.01705362	-0.1424251	1.5
0.01682139	-0.1419669	1.5
0.01677637	-0.1410273	1.5
0.01663863	-0.1406708	1.5
0.01628794	-0.1402637	1.5
0.01613209	-0.1400345	1.5
0.01573969	-0.1395929	1.5
0.01554342	-0.1393081	1.5
0.0150789	-0.1390387	1.5
0.01496495	-0.1387972	1.5
0.01442738	-0.1385276	1.5
0.0141234	-0.1382329	1.5
0.01368346	-0.1377855	1.5
0.01384073	-0.1376656	1.5
0.01379613	-0.1375191	1.5
0.01386995	-0.1371656	1.5
0.01390731	-0.136794	1.5
0.01399312	-0.136465	1.5
0.01436943	-0.1363295	1.5
0.01458917	-0.1364819	1.5
0.01458917	-0.1364819	1.5
0.01458917	-0.1364819	1.5
0.01	0.01	1.5
0.01458917	-0.1364819	1.5
0.1107967	0.01256254	1.5
0.1098539	0.01394676	1.5
0.1096745	0.01509631	1.5
0.109291	0.01518856	1.5
0.1095651	0.01640154	1.5
0.1095651	0.01640154	1.5
0.1333938	-0.05863195	1.5
0.01	0.01	1.5
0.1333938	-0.05863195	1.5
0.08667151	0.1468223	1.5
0.08267795	0.1522426	1.5
0.08270574	0.1501397	1.5
0.079447	0.1498548	1.5
0.07984912	0.1490408	1.5
0.04500087	0.1600849	1.5
0.04484575	0.1595616	1.5
0.04482106	0.1538603	1.5
0.04464167	0.1515403	1.5
0.04542267	0.1465024	1.5
0.04533613	0.1461207	1.5
0.046634	0.1432337	1.5
-0.04898563	0.1186442	1.5
-0.04898509	0.1194071	1.5
-0.04886772	0.1200754	1.5
-0.04884458	0.1207526	1.5
-0.04882368	0.1211298	1.5
-0.04871256	0.1218894	1.5
-0.04880945	0.1225037	1.5
-0.04887033	0.1228813	1.5
-0.04885348	0.1237507	1.5
-0.04895583	0.1240397	1.5
-0.0490484	0.1240655	1.5
-0.0490484	0.1240655	1.5
-0.06838745	0.1603415	1.5
0.07332646	0.05718885	1.5
0.0735879	0.05699362	1.5
0.07364696	0.05683783	1.5
0.07364696	0.05683783	1.5
0.05710474	0.06357973	1.5
-0.01587183	-0.01614914	1.5
-0.01642605	-0.01793682	1.5
-0.01642605	-0.01793682	1.5
-0.02779205	-0.02843655	1.5
-0.02719203	-0.02968679	1.5
-0.02577887	-0.02780151	1.5
-0.02364814	-0.02682786	1.5
-0.02318272	-0.02643782	1.5
-0.0233327	-0.02657652	1.5
-0.02334063	-0.02640728	1.5
0.03122134	-0.124281	1.5
-0.005268868	-0.008419808	1.5
0.003950577	-0.001418799	1.5
0.007441537	0.004820267	1.5
0.007092381	-0.000942301	1.5
0.01028486	-0.00620324	1.5
0.008444389	-0.00692475	1.5
0.008444389	-0.00692475	1.5
0.008176418	-0.006730681	1.5
0.02451235	-0.03252913	1.5
0.0242088	-0.03223594	1.5
0.0240891	-0.03220742	1.5
0.02425812	-0.03098148	1.5
0.02408396	-0.03106686	1.5
0.02399178	-0.03003295	1.5
0.02393296	-0.02973491	1.5
0.02385101	-0.02996325	1.5
0.02386994	-0.0299884	1.5
0.02394385	-0.02987804	1.5
0.02402598	-0.02977144	1.5
0.02402413	-0.02941803	1.5
0.02406846	-0.02882009	1.5
0.02392583	-0.02874174	1.5
0.08542646	-0.1451842	1.5
0.08494242	-0.1446953	1.5
0.08494242	-0.1446953	1.5
0.08434492	-0.1438214	1.5
0.08422449	-0.1435816	1.5
0.0841668	-0.1429693	1.5
0.08409113	-0.1426499	1.5
0.0839074	-0.1419532	1.5
0.08384234	-0.1416436	1.5
0.08383172	-0.1412104	1.5
0.08369532	-0.1410191	1.5
0.08328757	-0.140971	1.5
0.08321077	-0.1411584	1.5
0.0826316	-0.1412092	1.5
0.2915918	-0.4317541	1.5
0.1217728	-0.2318959	1.5
0.1092507	-0.2242088	1.5
0.1058127	-0.2262204	1.5
-0.02668482	-0.05222561	1.5
-0.02999767	-0.0566956	1.5
-0.03268982	-0.06334127	1.5
-0.03075392	-0.0735114	1.5
-0.03075392	-0.0735114	1.5
-0.02937511	-0.07855583	1.5
-0.0285237	-0.07758603	1.5
-0.02886594	-0.07441513	1.5
-0.0289634	-0.07304665	1.5
-0.02875165	-0.07178804	1.5
-0.0286068	-0.07135358	1.5
-0.02846488	-0.07052241	1.5
-0.02894042	-0.0864936	1.5
-0.02901218	-0.08623887	1.5
-0.02914379	-0.0861287	1.5
-0.0291827	-0.085779	1.5
-0.02928548	-0.0855261	1.5
-0.02960128	-0.08507422	1.5
-0.02969612	-0.08490708	1.5
-0.02978776	-0.08470892	1.5
-0.02985278	-0.08458594	1.5
-0.03023058	-0.08419829	1.5
-0.03015227	-0.08437533	1.5
-0.03011659	-0.08450367	1.5
-0.0300606	-0.08465869	1.5
-0.03001744	-0.08493371	1.5
0.05323399	-0.06873389	1.5
0.05336639	-0.06879588	1.5
0.05344748	-0.06873218	1.5
0.05347133	-0.06866645	1.5
0.05343492	-0.0685627	1.5
0.05328254	-0.06879836	1.5
0.02044776	-0.1149162	1.5
0.01961912	-0.1163926	1.5
0.01989678	-0.1177487	1.5
0.01957029	-0.1184273	1.5
0.01944668	-0.1183955	1.5
0.01913491	-0.1183444	1.5
0.01850618	-0.1178245	1.5
-0.1096534	0.1882197	1.5
-0.1101696	0.1889464	1.5
-0.1100715	0.189579	1.5
-0.1104615	0.1900068	1.5
-0.1106706	0.1905224	1.5
-0.1107692	0.1912603	1.5
-0.1106421	0.1909508	1.5
-0.1109239	0.1915595	1.5
-0.1111197	0.1918862	1.5
-0.1111197	0.1918862	1.5
-0.1114564	0.1923901	1.5
-0.1114636	0.1926089	1.5
-0.1115579	0.1932872	1.5
-0.1115753	0.1935745	1.5
0.01	0.01	1.5
0.01	0.01	1.5
0.01	0.01	1.5
0.01	0.01	1.5
0.02530147	-0.005845988	1.5
0.02227029	0.05447241	1.5
0.02414081	0.06199223	1.5
0.02386146	0.05618694	1.5
0.02284562	0.04031294	1.5
0.01747575	0.03819308	1.5
0.01747575	0.03819308	1.5
0.01805324	0.2008912	1.5
0.01773452	0.2014344	1.5
0.01732735	0.1956334	1.5
0.01849884	0.194058	1.5
0.01849884	0.194058	1.5
0.01980897	0.1936355	1.5
0.01980897	0.1936355	1.5
0.01980897	0.1936355	1.5
0.02059782	0.1953776	1.5
0.02059782	0.1953776	1.5
0.01	0.01	1.5
0.007975438	0.1185414	1.5
0.0048658	0.120465	1.5
0.01	0.01	1.5
-0.00382978	0.126402	1.5
-0.002923279	0.1250706	1.5
-0.00209683	0.1249444	1.5
0.02271164	-0.2449339	1.5
0.02328925	-0.2685153	1.5
0.02221035	-0.2686971	1.5
0.02389325	-0.2684128	1.5
0.02409235	-0.2690068	1.5
0.02479561	-0.2413491	1.5
0.02619476	-0.2566752	1.5
0.02650538	-0.2541597	1.5
0.02782779	-0.2599756	1.5
0.02786876	-0.2640185	1.5
0.02745178	-0.2640567	1.5
0.02841317	-0.2670429	1.5
0.03355152	0.1570383	1.5
0.03319012	0.1580803	1.5
0.03623325	0.06231833	1.5
0.03660844	0.06072994	1.5
0.03666639	0.0591986	1.5
0.03706406	0.05985297	1.5
0.03648146	0.05948865	1.5
0.04246068	0.1365336	1.5
0.03933311	0.1391027	1.5
0.03437494	0.1415711	1.5
0.01	0.01	1.5
0.03308775	0.1429809	1.5
-0.01502134	-0.01212914	1.5
-0.01415705	-0.01451366	1.5
-0.01446642	-0.006671606	1.5
0.08410735	0.1188484	1.5
0.08485372	0.1125397	1.5
0.08531716	0.1099992	1.5
0.08839829	0.060679	1.5
0.08636329	0.0595397	1.5
0.08685086	0.059072	1.5
0.0867091	0.05701292	1.5
0.08695165	0.05527434	1.5
0.08755498	0.05271336	1.5
0.08636969	0.05096466	1.5
0.08577315	0.05037458	1.5
0.08582263	0.05048851	1.5
0.08580752	0.05172858	1.5
-0.05091858	0.1506699	1.5
-0.05092994	0.1511642	1.5
-0.05072968	0.1511475	1.5
-0.05039734	0.1516101	1.5
-0.05026811	0.1515341	1.5
-0.05026811	0.1515341	1.5
-0.05013745	0.1518734	1.5
0.01	0.01	1.5
-0.1054836	-0.3531033	1.5
-0.06358965	-0.1677663	1.5
-0.01827388	-0.0102635	1.5
-0.01608248	-0.01644654	1.5
-0.01608207	-0.02211211	1.5
-0.01684425	-0.02284265	1.5
-0.01689973	-0.02357563	1.5
-0.01603555	-0.02736945	1.5
-0.01563499	-0.02978145	1.5
-0.01505954	-0.03375908	1.5
-0.01446676	-0.03619987	1.5
-0.01504119	-0.03610791	1.5
-0.01488353	-0.03677098	1.5
-0.01473095	-0.03709572	1.5
0.04707503	0.1471841	1.5
0.04658745	0.1462363	1.5
0.04683631	0.1461231	1.5
0.04740229	0.1459436	1.5
0.04722887	0.1463812	1.5
0.04754212	0.1472314	1.5
0.04743454	0.1471417	1.5
0.04719778	0.1465082	1.5
0.04719778	0.1465082	1.5
0.04786546	0.1462075	1.5
0.04838108	0.1462163	1.5
0.04901049	0.1463602	1.5
0.04934482	0.1465725	1.5
0.03226648	0.07920025	1.5
0.08916766	0.2232252	1.5
0.08916766	0.2232252	1.5
0.08774817	0.2219451	1.5
0.03845509	0.07629678	1.5
0.03872106	0.07632234	1.5
0.03900582	0.07578886	1.5
0.03891218	0.07533821	1.5
0.03830732	0.0746123	1.5
0.03830732	0.0746123	1.5
0.03840203	0.07417236	1.5
0.03840203	0.07417236	1.5
0.03790846	0.07337192	1.5
0.03758464	0.07294893	1.5
0.03754883	0.0726018	1.5
0.03754883	0.0726018	1.5
0.03747547	0.07207842	1.5
0.01	0.01	1.5
-0.1479962	0.2866964	1.5
-0.1479962	0.2866964	1.5
0.01	0.01	1.5
-0.1479962	0.2866964	1.5
0.09555655	0.06303734	1.5
0.09555655	0.06303734	1.5
0.2701471	-0.1282109	1.5
0.01	0.01	1.5
0.2368562	-0.08223082	1.5
0.2402888	-0.0917924	1.5
0.01	0.01	1.5
0.2402888	-0.0917924	1.5
0.01	0.01	1.5
0.2402888	-0.0917924	1.5
0.2402888	-0.0917924	1.5
0.2402888	-0.0917924	1.5
0.2402888	-0.0917924	1.5
0.2402888	-0.0917924	1.5
0.01	0.01	1.5
0.01	0.01	1.5
0.2402888	-0.0917924	1.5
0.2402888	-0.0917924	1.5
0.2402888	-0.0917924	1.5
0.2402888	-0.0917924	1.5
0.1929895	-0.03514219	1.5
0.2028666	-0.01804717	1.5
0.2019516	-0.01185481	1.5
0.1959521	0.0834339	1.5
0.008685162	-0.02767899	1.5
0.001265718	-0.03906614	1.5
0.002067549	-0.04116162	1.5
0.0004080441	-0.04347284	1.5
0.0001836438	-0.04408338	1.5
-1.48695E-05	-0.04458015	1.5
-0.01393587	-0.06280404	1.5
-0.01395749	-0.06239392	1.5
0.004912192	-0.03123941	1.5
0.005772078	-0.03091458	1.5
0.004295772	-0.02798122	1.5
0.004456179	-0.02649547	1.5
0.1084209	0.2517515	1.5
0.104788	0.2764092	1.5
0.1025832	0.2854582	1.5
0.1035224	0.2835332	1.5
0.09891707	0.2842921	1.5
0.01	0.01	1.5
0.01	0.01	1.5
0.01	0.01	1.5
0.01	0.01	1.5
0.09891707	0.2842921	1.5
0.1224641	-0.30348	1.5
0.01	0.01	1.5
0.01	0.01	1.5
0.01	0.01	1.5
0.01	0.01	1.5
0.01	0.01	1.5
0.1224641	-0.30348	1.5
0.01	0.01	1.5
0.1224641	-0.30348	1.5
0.223088	-0.3298262	1.5
0.2282275	-0.3098218	1.5
0.2298957	-0.3034095	1.5
0.2327138	-0.2889751	1.5
0.0519968	0.01850385	1.5
0.2312711	-0.2731857	1.5
0.2314813	-0.2685957	1.5
0.2318108	-0.2614194	1.5
0.2313929	-0.2587184	1.5
0.2704764	0.09028379	1.5
0.266937	0.09178912	1.5
0.2666073	0.09403154	1.5
0.2668836	0.09598897	1.5
0.2667211	0.09837519	1.5
0.2667211	0.09837519	1.5
0.2626495	0.1212327	1.5
0.2648538	0.1174354	1.5
0.2672319	0.1140628	1.5
0.2677433	0.115277	1.5
0.2689646	0.1116534	1.5
0.2682306	0.1122953	1.5
0.2670676	0.1140542	1.5
0.2678699	0.1125381	1.5
0.2683416	0.1120947	1.5
0.2681887	0.1133227	1.5
0.2664227	0.1112835	1.5
0.2664227	0.1112835	1.5
0.01	0.01	1.5
0.2664227	0.1112835	1.5
0.01	0.01	1.5
0.2664227	0.1112835	1.5
0.2646077	-0.04799343	1.5
0.2667857	-0.02748909	1.5
0.2667857	-0.02748909	1.5
0.04922567	-0.02511036	1.5
0.05270711	-0.02417226	1.5
0.0511395	-0.0384586	1.5
0.01	0.01	1.5
0.01	0.01	1.5
0.2746194	0.07017395	1.5
0.2568796	-0.05893534	1.5
0.2600583	-0.0474293	1.5
0.265556	-0.0335479	1.5
0.2635033	-0.02013548	1.5
0.2593472	-0.01536945	1.5
0.2593972	-0.009175109	1.5
0.1987486	-0.08889116	1.5
0.1973163	-0.08323311	1.5
0.1979297	-0.08148231	1.5
0.1992665	-0.07940111	1.5
0.1956301	-0.07659691	1.5
0.1972957	-0.07630739	1.5
0.1978797	-0.07566755	1.5
0.1986508	-0.07501144	1.5
0.07076279	0.04568794	1.5
0.07056938	0.04540163	1.5
0.07060968	0.04542408	1.5
0.07048161	0.04520436	1.5
0.07043238	0.04520027	1.5
0.07035601	0.0451225	1.5
0.07021341	0.04479784	1.5
0.05981726	0.009220356	1.5
0.05829813	0.01027615	1.5
0.05937952	0.01031478	1.5
0.05905831	0.009048393	1.5
0.05905358	0.009187112	1.5
0.05885227	0.009495525	1.5
0.05870045	0.009117419	1.5
-0.09073507	0.1394842	1.5
-0.09076425	0.1398571	1.5
-0.09148598	0.1419575	1.5
-0.09147298	0.1423222	1.5
-0.09207103	0.1436969	1.5
-0.0922424	0.1443489	1.5
-0.09243723	0.1454394	1.5
-0.09255847	0.1457548	1.5
-0.09236059	0.1457395	1.5
-0.0922995	0.1460017	1.5
-0.09245101	0.1464191	1.5
-0.09268776	0.1468923	1.5
-0.09257053	0.1466894	1.5
-0.09284247	0.1472638	1.5
0.1242838	-0.02086878	1.5
0.1239612	-0.01976087	1.5
0.1237075	-0.01926483	1.5
0.1233326	-0.01824285	1.5
0.1231487	-0.017778	1.5
0.1230031	-0.01779605	1.5
0.1231292	-0.01835246	1.5
0.1230389	-0.01843134	1.5
0.122922	-0.01856053	1.5
0.1229247	-0.01861919	1.5
0.1229342	-0.01899372	1.5
0.1228935	-0.01912252	1.5
0.1228047	-0.01924287	1.5
0.1228172	-0.01925741	1.5
0.1226496	-0.01948489	1.5
0.1226496	-0.01948489	1.5
0.08356089	-0.09901144	1.5
0.02500772	-0.1918455	1.5
0.006827669	-0.2405065	1.5
0.002947213	-0.2661099	1.5
0.006020911	-0.2672782	1.5
0.005456211	-0.2665516	1.5
0.005839875	-0.2703906	1.5
0.005974126	-0.2708909	1.5
-0.006107954	-0.3758262	1.5
-0.005441171	-0.3736989	1.5
-0.005568255	-0.3732966	1.5
-6.631296E-05	-0.3667898	1.5
-0.0004606219	-0.3701239	1.5
0.002071235	-0.3652699	1.5
0.003284299	-0.3462101	1.5
0.003284299	-0.3462101	1.5
0.006052466	-0.3344209	1.5
0.007214666	-0.3305106	1.5
0.007062789	-0.3303111	1.5
0.007587656	-0.3295454	1.5
0.007497996	-0.3264053	1.5
0.007215369	-0.3202228	1.5
0.007129289	-0.3171346	1.5
0.007440444	-0.3182945	1.5
0.007283342	-0.3162153	1.5
0.007450576	-0.3163067	1.5
0.007622759	-0.3168182	1.5
0.0076491	-0.3143231	1.5
0.007621658	-0.3128238	1.5
0.007199773	-0.3100665	1.5
0.007199471	-0.3087782	1.5
0.006809433	-0.3102115	1.5
0.006433735	-0.3123845	1.5
0.006420052	-0.3151968	1.5
0.006420052	-0.3151968	1.5
0.1338726	-0.2233514	1.5
0.1379237	-0.2208284	1.5
0.1690281	-0.2090506	1.5
0.1709461	-0.2082791	1.5
0.1710501	-0.2076125	1.5
0.1713612	-0.2073464	1.5
0.1722945	-0.2078385	1.5
0.1720534	-0.2085989	1.5
0.171555	-0.2090162	1.5
0.171471	-0.2089403	1.5
0.1714789	-0.2083923	1.5
0.1713662	-0.2082088	1.5
0.1714125	-0.2081036	1.5
0.1714192	-0.2077439	1.5
0.1713349	-0.2076111	1.5
0.1711537	-0.2075533	1.5
0.1708372	-0.2067658	1.5
0.1708372	-0.2067658	1.5
0.08886549	-0.1164249	1.5
0.08390075	-0.112612	1.5
-0.02244878	0.03487461	1.5
-0.02244878	0.03487461	1.5
-0.02369797	0.03290478	1.5
-0.02356322	0.03376415	1.5
-0.04708614	0.0218104	1.5
-0.05009028	0.04444324	1.5
-0.05009028	0.04444324	1.5
-0.01899431	0.1401191	1.5
-0.008514171	0.08830888	1.5
-0.00953603	0.08510538	1.5
-0.03561403	0.06048949	1.5
-0.04140526	0.1507273	1.5
-0.04140526	0.1507273	1.5
0.01	0.01	1.5
-0.05435955	0.6386375	1.5
-0.05435955	0.6386375	1.5
0.06939415	0.1719329	1.5
0.1857917	0.3474283	1.5
0.1868993	0.1474103	1.5
0.1901206	0.2104312	1.5
0.1901206	0.2104312	1.5
0.1909301	0.2084262	1.5
0.1899768	0.2063873	1.5
0.1891562	0.2040149	1.5
0.1890672	0.2034309	1.5
0.1884187	0.2028026	1.5
0.1881592	0.2036868	1.5
0.07992852	0.1027761	1.5
0.1876669	0.2054654	1.5
0.1726564	0.1574828	1.5
0.1717956	0.1571468	1.5
0.1715897	0.1570948	1.5
0.1707881	0.1571275	1.5
0.1658679	0.1546488	1.5
0.2403532	0.177798	1.5
0.2398946	0.2216607	1.5
0.2410417	0.2182658	1.5
0.1513865	0.1945333	1.5
0.1510582	0.1939774	1.5
0.1510597	0.1935745	1.5
0.1509354	0.1920138	1.5
0.1502716	0.1917356	1.5
0.1502716	0.1917356	1.5
0.1502262	0.1920022	1.5
0.07464828	0.1403569	1.5
0.07420909	0.1385843	1.5
0.0742312	0.1390571	1.5
0.1490934	0.1901635	1.5
0.1816007	0.1670005	1.5
0.1778258	0.1646864	1.5
0.1726782	0.1705192	1.5
0.1686547	0.1725901	1.5
0.1698556	0.1473115	1.5
0.1688661	0.1442481	1.5
0.1677224	0.1432712	1.5
0.1677224	0.1432712	1.5
0.1664032	0.1409053	1.5
0.1659807	0.1402808	1.5
0.1655048	0.1406258	1.5
0.1649258	0.140245	1.5
0.1646409	0.1427828	1.5
0.1644986	0.1446835	1.5
0.07015935	0.112904	1.5
0.164407	0.1526729	1.5
0.164397	0.1510185	1.5
0.1341905	0.08283735	1.5
0.1589143	0.1258877	1.5
0.1601326	0.1268383	1.5
0.1609746	0.1284628	1.5
0.1614085	0.1284873	1.5
0.1641358	0.1255699	1.5
0.1634148	0.1254647	1.5
0.1634148	0.1254647	1.5
0.1694735	0.1203352	1.5
0.1723494	0.1160925	1.5
0.1683762	0.2024602	1.5
0.1683762	0.2024602	1.5
0.1613871	0.02252295	1.5
0.1613871	0.02252295	1.5
0.1613871	0.02252295	1.5
0.1711035	0.1257588	1.5
0.1701551	0.1205745	1.5
0.1701551	0.1205745	1.5
0.169634	0.117792	1.5
0.1740467	0.1107502	1.5
0.1753785	0.1104353	1.5
0.1766172	0.1078477	1.5
0.1770949	0.1067737	1.5
0.1793371	0.1043641	1.5
0.1793109	0.10386	1.5
0.1801326	0.102148	1.5
0.1801326	0.102148	1.5
0.1810684	0.1010999	1.5
0.1812827	0.101441	1.5
0.1832412	0.1014527	1.5
0.2075578	0.1212702	1.5
0.2059258	0.1200035	1.5
0.2390708	0.1568277	1.5
0.246844	0.1722267	1.5
0.2473588	0.1732496	1.5
0.2475017	0.1711987	1.5
0.2488013	0.1682117	1.5
0.2480586	0.1676935	1.5
0.2477251	0.1663588	1.5
0.2261105	0.1469094	1.5
0.2239696	0.1473957	1.5
0.2239815	0.1429062	1.5
0.2241648	0.1427071	1.5
0.2242164	0.1423582	1.5
0.2244297	0.1422557	1.5
0.224505	0.1422321	1.5
0.2246647	0.1429352	1.5
0.2247737	0.1435296	1.5
0.224782	0.1437119	1.5
0.09906192	0.09909742	1.5
0.09902672	0.09945448	1.5
0.1901948	0.116629	1.5
0.18928	0.1170499	1.5
0.1893761	0.1170057	1.5
0.1895968	0.1167831	1.5
0.237772	0.153896	1.5
0.1833728	0.1118182	1.5
0.1834505	0.1117754	1.5
0.1836103	0.1114183	1.5
0.1885516	0.1101988	1.5
0.1886441	0.1099049	1.5
0.1887601	0.1098093	1.5
0.1888258	0.109632	1.5
0.1889479	0.1089796	1.5
0.2303947	0.1532768	1.5
0.2304644	0.1529512	1.5
0.2304856	0.1529028	1.5
0.2372394	0.1510432	1.5
0.2393179	0.1463011	1.5
0.2393685	0.1459893	1.5
0.2393696	0.1458285	1.5
0.2375319	0.144854	1.5
0.2369172	0.1400311	1.5
0.238976	0.1391736	1.5
0.2395103	0.1395148	1.5
0.2372697	0.1389603	1.5
0.2363829	0.1389196	1.5
0.236381	0.1387891	1.5
0.2363349	0.1385752	1.5
0.2364175	0.1356802	1.5
0.2369004	0.1333517	1.5
0.2367939	0.1332468	1.5
0.2366647	0.133078	1.5
0.2365944	0.133047	1.5
0.235743	0.13327	1.5
0.2335454	0.132279	1.5
0.2335039	0.1322055	1.5
0.2334055	0.1322109	1.5
0.2334055	0.1322109	1.5
0.2334055	0.1322109	1.5
0.2334055	0.1322109	1.5
0.1625786	0.09641425	1.5
0.1611307	0.1226296	1.5
0.1845491	0.1325531	1.5
0.1872778	0.1613717	1.5
0.187291	0.1546651	1.5
0.187291	0.1546651	1.5
0.1894351	0.08383763	1.5
0.191751	0.09101751	1.5
0.1873357	0.1095899	1.5
0.1850175	0.1172929	1.5
0.1849742	0.1179597	1.5
0.1664274	0.1796304	1.5
0.1649274	0.1797253	1.5
0.1641175	0.1798358	1.5
0.1628723	0.1799711	1.5
0.1624063	0.1790583	1.5
0.1623068	0.1788866	1.5
0.1628467	0.1786215	1.5
0.1627347	0.1784196	1.5
0.1631225	0.1771184	1.5
0.1627588	0.1772168	1.5
0.1633916	0.1757241	1.5
0.1635034	0.1749268	1.5
0.1640629	0.1735231	1.5
0.1637853	0.1725974	1.5
0.1645188	0.1709054	1.5
0.1644821	0.1707364	1.5
0.1643036	0.1701362	1.5
0.163955	0.1689053	1.5
0.1633821	0.1683095	1.5
0.1630427	0.1678028	1.5
0.1630427	0.1678028	1.5
0.2134122	0.1352143	1.5
0.2134122	0.1352143	1.5
0.2209943	0.1438131	1.5
0.2189739	0.1421573	1.5
0.1566611	0.2003607	1.5
0.1566611	0.2003607	1.5
0.1566037	0.2002119	1.5
0.1566037	0.2002119	1.5
0.1567065	0.2001726	1.5
0.1567065	0.2001726	1.5
0.1566769	0.2001601	1.5
0.1566769	0.2001601	1.5
0.1566171	0.2000906	1.5
0.1566171	0.2000906	1.5
0.1566326	0.1999349	1.5
0.1566326	0.1999349	1.5
0.156625	0.1998638	1.5
0.156625	0.1998638	1.5
0.1566134	0.199805	1.5
0.1566134	0.199805	1.5
0.1565108	0.1997204	1.5
0.1565108	0.1997204	1.5
0.1565054	0.1996781	1.5
0.1565054	0.1996781	1.5
0.1565054	0.1996781	1.5
0.1565054	0.1996781	1.5
0.1563328	0.1995291	1.5
0.1563328	0.1995291	1.5
0.1563343	0.1994799	1.5
0.1563343	0.1994799	1.5
0.1563276	0.1993772	1.5
0.1563276	0.1993772	1.5
0.1561814	0.1992114	1.5
0.1561814	0.1992114	1.5
0.1561703	0.1991427	1.5
0.1561703	0.1991427	1.5
0.1561406	0.1990275	1.5
0.1561406	0.1990275	1.5
0.1561447	0.1989617	1.5
0.1561447	0.1989617	1.5
0.1561361	0.1988976	1.5
0.1561361	0.1988976	1.5
0.1561361	0.1988976	1.5
0.1561361	0.1988976	1.5
0.06049647	0.02013405	1.5
0.06049647	0.02013405	1.5
0.06085286	0.02203414	1.5
0.06085286	0.02203414	1.5
0.05950731	0.02219197	1.5
0.05950731	0.02219197	1.5
0.05983631	0.023247	1.5
0.05983631	0.023247	1.5
0.05985426	0.02357975	1.5
0.05985426	0.02357975	1.5
0.06128375	0.02427813	1.5
0.06128375	0.02427813	1.5
0.06214622	0.02569866	1.5
0.06214622	0.02569866	1.5
0.06215719	0.02594852	1.5
0.06215719	0.02594852	1.5
0.06345686	0.02720095	1.5
0.06345686	0.02720095	1.5
0.1070071	0.05940484	1.5
0.1070071	0.05940484	1.5
0.1515766	0.1350278	1.5
0.1515766	0.1350278	1.5
0.1814266	0.1642912	1.5
0.1814266	0.1642912	1.5
0.18141	0.1637663	1.5
0.18141	0.1637663	1.5
0.1812484	0.165306	1.5
0.1812484	0.165306	1.5
0.1806339	0.168818	1.5
0.1806339	0.168818	1.5
0.180809	0.168687	1.5
0.180809	0.168687	1.5
0.1805214	0.1687458	1.5
0.1805214	0.1687458	1.5
0.1804826	0.168987	1.5
0.1804826	0.168987	1.5
0.1801646	0.1700925	1.5
0.1801646	0.1700925	1.5
0.1795275	0.1713904	1.5
0.1795275	0.1713904	1.5
0.1794855	0.1720747	1.5
0.1794855	0.1720747	1.5
0.1792454	0.1727623	1.5
0.1792454	0.1727623	1.5
0.1790757	0.1729334	1.5
0.1790757	0.1729334	1.5
0.1786754	0.1741618	1.5
0.1786754	0.1741618	1.5
0.003999999	0.1660002	1.5
0.003999999	0.1660002	1.5
0.1785269	0.1755175	1.5
0.1785269	0.1755175	1.5
0.1806314	0.2423565	1.5
0.1806314	0.2423565	1.5
0.1815219	0.23837	1.5
0.1815219	0.23837	1.5
0.1845283	0.2368331	1.5
0.1845283	0.2368331	1.5
0.1849283	0.2369885	1.5
0.1849283	0.2369885	1.5
0.185643	0.2361864	1.5
0.185643	0.2361864	1.5
0.1864945	0.2365656	1.5
0.1864945	0.2365656	1.5
0.1872728	0.2373076	1.5
0.1872728	0.2373076	1.5
0.2094989	0.2513536	1.5
0.2094989	0.2513536	1.5
0.2101557	0.2508818	1.5
0.2101557	0.2508818	1.5
0.2107899	0.250032	1.5
0.2107899	0.250032	1.5
0.2088671	0.2472768	1.5
0.2088671	0.2472768	1.5
0.2089214	0.2472737	1.5
0.2089214	0.2472737	1.5
0.2091304	0.2470819	1.5
0.2091304	0.2470819	1.5
0.2091192	0.2468266	1.5
0.2091192	0.2468266	1.5
0.2110701	0.2476041	1.5
0.2110701	0.2476041	1.5
0.2109289	0.2496825	1.5
0.2109289	0.2496825	1.5
0.211283	0.2490113	1.5
0.211283	0.2490113	1.5
0.2111857	0.2489905	1.5
0.2111857	0.2489905	1.5
0.2113061	0.2492349	1.5
0.2113061	0.2492349	1.5
0.2112609	0.2492441	1.5
0.2112609	0.2492441	1.5
0.2102084	0.2483968	1.5
0.2102084	0.2483968	1.5
0.2100089	0.2476179	1.5
0.2100089	0.2476179	1.5
0.209986	0.2474813	1.5
0.209986	0.2474813	1.5
0.2098217	0.2470905	1.5
0.2098217	0.2470905	1.5
0.2098657	0.2470239	1.5
0.2098657	0.2470239	1.5
0.2098913	0.2468254	1.5
0.2098913	0.2468254	1.5
0.2098793	0.2467179	1.5
0.2098793	0.2467179	1.5
0.2097792	0.2464152	1.5
0.2097792	0.2464152	1.5
0.2099375	0.2465439	1.5
0.2099375	0.2465439	1.5
0.2101371	0.2468438	1.5
0.2101371	0.2468438	1.5
0.2165506	0.276291	1.5
0.2165506	0.276291	1.5
0.2154205	0.2747351	1.5
0.2154205	0.2747351	1.5
0.2079368	0.3027736	1.5
0.2079368	0.3027736	1.5
0.2081372	0.3022968	1.5
0.2081372	0.3022968	1.5
0.2087545	0.3013183	1.5
0.2087545	0.3013183	1.5
0.2090899	0.3003062	1.5
0.2090899	0.3003062	1.5
0.2097317	0.2991387	1.5
0.2097317	0.2991387	1.5
0.209988	0.2989377	1.5
0.209988	0.2989377	1.5
0.2101632	0.298646	1.5
0.2101632	0.298646	1.5
0.09744197	0.2544481	1.5
0.09744197	0.2544481	1.5
0.2097102	0.2998092	1.5
0.2097102	0.2998092	1.5
0.2093833	0.3002022	1.5
0.2093833	0.3002022	1.5
0.2122862	0.3030429	1.5
0.2122862	0.3030429	1.5
0.2121335	0.3030868	1.5
0.2121335	0.3030868	1.5
0.2118032	0.3034509	1.5
0.2118032	0.3034509	1.5
0.2111691	0.3077259	1.5
0.2111691	0.3077259	1.5
0.2110544	0.3079967	1.5
0.2110544	0.3079967	1.5
0.2108859	0.3084074	1.5
0.2108859	0.3084074	1.5
0.2107713	0.3085488	1.5
0.2107713	0.3085488	1.5
0.2106697	0.3085651	1.5
0.2106697	0.3085651	1.5
0.2105678	0.3086293	1.5
0.2105678	0.3086293	1.5
0.2104862	0.3084456	1.5
0.2104862	0.3084456	1.5
0.09520988	0.2576675	1.5
0.09520988	0.2576675	1.5
0.2108701	0.3091862	1.5
0.2108701	0.3091862	1.5
0.2108297	0.3092655	1.5
0.2108297	0.3092655	1.5
0.2106936	0.3093402	1.5
0.2106936	0.3093402	1.5
0.2106605	0.3094453	1.5
0.2106605	0.3094453	1.5
0.2101956	0.3097059	1.5
0.2101956	0.3097059	1.5
0.2098384	0.3094116	1.5
0.2098384	0.3094116	1.5
0.2096217	0.3099077	1.5
0.2096217	0.3099077	1.5
0.2095811	0.3102354	1.5
0.2095811	0.3102354	1.5
0.2095269	0.3102765	1.5
0.2095269	0.3102765	1.5
0.2093704	0.3105214	1.5
0.2093704	0.3105214	1.5
0.2093303	0.3106194	1.5
0.2093303	0.3106194	1.5
0.2097409	0.3115426	1.5
0.2097409	0.3115426	1.5
0.2102853	0.3120175	1.5
0.2102853	0.3120175	1.5
0.2102062	0.3121351	1.5
0.2102062	0.3121351	1.5
0.2106148	0.31281	1.5
0.2106148	0.31281	1.5
0.2105423	0.3127414	1.5
0.2105423	0.3127414	1.5
0.2108957	0.3131866	1.5
0.2108957	0.3131866	1.5
0.2108981	0.3131343	1.5
0.2108981	0.3131343	1.5
0.2108721	0.3130157	1.5
0.2108721	0.3130157	1.5
0.2108626	0.3129816	1.5
0.2108626	0.3129816	1.5
0.2108067	0.3129261	1.5
0.2108067	0.3129261	1.5
0.2111377	0.3134375	1.5
0.2111377	0.3134375	1.5
0.0953824	0.2620799	1.5
0.0953824	0.2620799	1.5
0.09573592	0.2628651	1.5
0.09573592	0.2628651	1.5
0.09566663	0.2630559	1.5
0.09566663	0.2630559	1.5
0.09564093	0.2631886	1.5
0.09564093	0.2631886	1.5
0.09553976	0.2634755	1.5
0.09553976	0.2634755	1.5
0.09574465	0.2642094	1.5
0.09574465	0.2642094	1.5
0.0957149	0.2643606	1.5
0.0957149	0.2643606	1.5
0.09598385	0.2651784	1.5
0.09598385	0.2651784	1.5
0.09599473	0.2653391	1.5
0.09599473	0.2653391	1.5
0.09593976	0.265661	1.5
0.09593976	0.265661	1.5
0.09590051	0.2658434	1.5
0.09590051	0.2658434	1.5
0.09583036	0.2661804	1.5
0.09583036	0.2661804	1.5
0.2117	0.3184839	1.5
0.2117	0.3184839	1.5
0.2121388	0.3196286	1.5
0.2121388	0.3196286	1.5
0.2120823	0.3197995	1.5
0.2120823	0.3197995	1.5
0.2122881	0.3202867	1.5
0.2122881	0.3202867	1.5
0.2122828	0.3203465	1.5
0.2122828	0.3203465	1.5
0.212267	0.320439	1.5
0.212267	0.320439	1.5
0.2122594	0.3204659	1.5
0.2122594	0.3204659	1.5
0.2197982	0.3442655	1.5
0.2197982	0.3442655	1.5
0.2197774	0.3444228	1.5
0.2197774	0.3444228	1.5
0.2200036	0.3448405	1.5
0.2200036	0.3448405	1.5
0.2199773	0.3449172	1.5
0.2199773	0.3449172	1.5
0.2199773	0.3449172	1.5
0.2199773	0.3449172	1.5
0.1362998	0.3770067	1.5
0.1362998	0.3770067	1.5
0.006792008	0.2965875	1.5
0.006792008	0.2965875	1.5
0.1289138	0.3696164	1.5
0.1289138	0.3696164	1.5
0.000616689	0.348017	1.5
0.000616689	0.348017	1.5
0.0006038456	0.3485839	1.5
0.0006038456	0.3485839	1.5
-0.0001044623	0.3488185	1.5
-0.0001044623	0.3488185	1.5
-0.003213632	0.3491869	1.5
-0.003213632	0.3491869	1.5
-0.004254902	0.3491324	1.5
-0.004254902	0.3491324	1.5
-0.005632713	0.349676	1.5
-0.005632713	0.349676	1.5
-0.005997568	0.349097	1.5
-0.005997568	0.349097	1.5
-0.005592743	0.3494201	1.5
-0.005592743	0.3494201	1.5
-0.00395401	0.3514087	1.5
-0.00395401	0.3514087	1.5
-0.002198166	0.3527051	1.5
-0.002198166	0.3527051	1.5
-0.0007188511	0.354087	1.5
-0.0007188511	0.354087	1.5
-0.001350434	0.3539166	1.5
-0.001350434	0.3539166	1.5
-0.002058215	0.3542936	1.5
-0.002058215	0.3542936	1.5
-0.00123512	0.3549781	1.5
-0.00123512	0.3549781	1.5
-0.001937484	0.3545848	1.5
-0.001937484	0.3545848	1.5
-0.002133745	0.3545462	1.5
-0.002133745	0.3545462	1.5
-0.002542395	0.3543944	1.5
-0.002542395	0.3543944	1.5
-0.002923652	0.3541331	1.5
-0.002923652	0.3541331	1.5
-0.003270766	0.3539836	1.5
-0.003270766	0.3539836	1.5
-0.003609622	0.3538317	1.5
-0.003609622	0.3538317	1.5
-0.003606431	0.3538556	1.5
-0.003606431	0.3538556	1.5
-0.003495366	0.3539167	1.5
-0.003495366	0.3539167	1.5
-0.003381021	0.3541256	1.5
-0.003381021	0.3541256	1.5
-0.003381021	0.3541256	1.5
-0.003381021	0.3541256	1.5
-0.003480752	0.3542756	1.5
-0.003480752	0.3542756	1.5
-0.003373149	0.3544863	1.5
-0.003373149	0.3544863	1.5
-0.003690976	0.3547342	1.5
-0.003690976	0.3547342	1.5
-0.003922654	0.3550118	1.5
-0.003922654	0.3550118	1.5
-0.003940392	0.3551624	1.5
-0.003940392	0.3551624	1.5
-0.003267324	0.3560818	1.5
-0.003267324	0.3560818	1.5
-0.003343531	0.3561647	1.5
-0.003343531	0.3561647	1.5
-0.003647283	0.3561148	1.5
-0.003647283	0.3561148	1.5
-0.003832574	0.3561426	1.5
-0.003832574	0.3561426	1.5
-0.003960289	0.3562762	1.5
-0.003960289	0.3562762	1.5
-0.004310736	0.3563747	1.5
-0.004310736	0.3563747	1.5
-0.004415873	0.3563147	1.5
-0.004415873	0.3563147	1.5
-0.004263366	0.3566045	1.5
-0.004263366	0.3566045	1.5
-0.004181491	0.3567333	1.5
-0.004181491	0.3567333	1.5
-0.00382796	0.3574648	1.5
-0.00382796	0.3574648	1.5
-0.003916871	0.3575289	1.5
-0.003916871	0.3575289	1.5
-0.003004818	0.358815	1.5
-0.003004818	0.358815	1.5
-0.002540367	0.3589604	1.5
-0.002540367	0.3589604	1.5
-0.002845405	0.3593245	1.5
-0.002845405	0.3593245	1.5
-0.003067732	0.3595537	1.5
-0.003067732	0.3595537	1.5
-0.003235807	0.3597422	1.5
-0.003235807	0.3597422	1.5
-0.003313337	0.3599517	1.5
-0.003313337	0.3599517	1.5
-0.00361712	0.3601984	1.5
-0.00361712	0.3601984	1.5
-0.00390183	0.3603315	1.5
-0.00390183	0.3603315	1.5
-0.003407406	0.3605354	1.5
-0.003407406	0.3605354	1.5
-0.00350792	0.3607062	1.5
-0.00350792	0.3607062	1.5
-0.003534048	0.3608629	1.5
-0.003534048	0.3608629	1.5
-0.003672483	0.3607947	1.5
-0.003672483	0.3607947	1.5
-0.003703724	0.3608636	1.5
-0.003703724	0.3608636	1.5
-0.003653396	0.3608885	1.5
-0.003653396	0.3608885	1.5
-0.00371382	0.360935	1.5
-0.00371382	0.360935	1.5
-0.003767943	0.3608428	1.5
-0.003767943	0.3608428	1.5
-0.003846978	0.3608665	1.5
-0.003846978	0.3608665	1.5
-0.00393475	0.3608845	1.5
-0.00393475	0.3608845	1.5
-0.00392179	0.3609536	1.5
-0.00392179	0.3609536	1.5
-0.004006225	0.3610449	1.5
-0.004006225	0.3610449	1.5
-0.00366201	0.3615636	1.5
-0.00366201	0.3615636	1.5
-0.003665097	0.3616837	1.5
-0.003665097	0.3616837	1.5
-0.003879176	0.3618357	1.5
-0.003879176	0.3618357	1.5
-0.003974516	0.3619649	1.5
-0.003974516	0.3619649	1.5
-0.004197587	0.3621266	1.5
-0.004197587	0.3621266	1.5
-0.004319767	0.3622259	1.5
-0.004319767	0.3622259	1.5
-0.004367416	0.3623731	1.5
-0.004367416	0.3623731	1.5
-0.004367416	0.3623731	1.5
-0.004367416	0.3623731	1.5
0.1549269	0.2605838	1.5
0.1549269	0.2605838	1.5
0.1557404	0.2608229	1.5
0.1557404	0.2608229	1.5
0.1568279	0.2577384	1.5
0.1568279	0.2577384	1.5
0.1569524	0.2563357	1.5
0.1569524	0.2563357	1.5
0.1605513	0.2576177	1.5
0.1605513	0.2576177	1.5
0.1609432	0.2562837	1.5
0.1609432	0.2562837	1.5
0.1610932	0.25292	1.5
0.1610932	0.25292	1.5
0.1615571	0.2521945	1.5
0.1615571	0.2521945	1.5
0.1612761	0.250182	1.5
0.1612761	0.250182	1.5
0.1593946	0.2516509	1.5
0.1593946	0.2516509	1.5
0.1588597	0.251581	1.5
0.1588597	0.251581	1.5
0.1589513	0.2495808	1.5
0.1589513	0.2495808	1.5
0.1579332	0.2501448	1.5
0.1579332	0.2501448	1.5
0.1570876	0.2499336	1.5
0.1570876	0.2499336	1.5
0.1565645	0.250107	1.5
0.1565645	0.250107	1.5
0.1551244	0.2501988	1.5
0.1551244	0.2501988	1.5
0.1550122	0.2503113	1.5
0.1550122	0.2503113	1.5
0.1544359	0.2506923	1.5
0.1544359	0.2506923	1.5
0.1540561	0.2507133	1.5
0.1540561	0.2507133	1.5
0.1534836	0.2507274	1.5
0.1534836	0.2507274	1.5
0.1531854	0.2506212	1.5
0.1531854	0.2506212	1.5
0.1529873	0.2501879	1.5
0.1529873	0.2501879	1.5
0.1530217	0.249809	1.5
0.1530217	0.249809	1.5
0.1621818	0.2052084	1.5
0.1621818	0.2052084	1.5
0.1903871	0.1397533	1.5
0.1903871	0.1397533	1.5
0.2094823	0.08053915	1.5
0.2094823	0.08053915	1.5
0.2089257	0.08476774	1.5
0.2089257	0.08476774	1.5
0.2090126	0.08543414	1.5
0.2090126	0.08543414	1.5
0.2072389	0.08529559	1.5
0.2072389	0.08529559	1.5
0.2068131	0.08521593	1.5
0.2068131	0.08521593	1.5
0.2056349	0.08583331	1.5
0.2056349	0.08583331	1.5
0.2051616	0.08587139	1.5
0.2051616	0.08587139	1.5
0.2046788	0.08628513	1.5
0.2046788	0.08628513	1.5
0.2035233	0.08759113	1.5
0.2035233	0.08759113	1.5
0.203271	0.08926591	1.5
0.203271	0.08926591	1.5
0.2031271	0.08972222	1.5
0.2031271	0.08972222	1.5
0.2028096	0.09071243	1.5
0.2028096	0.09071243	1.5
0.2026961	0.09087362	1.5
0.2026961	0.09087362	1.5
0.2026662	0.09056297	1.5
0.2026662	0.09056297	1.5
0.2028501	0.09093878	1.5
0.2028501	0.09093878	1.5
0.2032486	0.09152914	1.5
0.2032486	0.09152914	1.5
0.20353	0.0919814	1.5
0.20353	0.0919814	1.5
0.2036072	0.09233354	1.5
0.2036072	0.09233354	1.5
0.2038667	0.09265132	1.5
0.2038667	0.09265132	1.5
0.2040842	0.09238358	1.5
0.2040842	0.09238358	1.5
0.2044385	0.09232031	1.5
0.2044385	0.09232031	1.5
0.212842	0.004988462	1.5
0.212842	0.004988462	1.5
0.2104534	-0.0144629	1.5
0.2104534	-0.0144629	1.5
0.2105804	-0.01748674	1.5
0.2105804	-0.01748674	1.5
0.2117156	-0.01777232	1.5
0.2117156	-0.01777232	1.5
0.2128225	-0.01762533	1.5
0.2128225	-0.01762533	1.5
0.2152302	-0.01701377	1.5
0.2152302	-0.01701377	1.5
0.2154254	-0.01689421	1.5
0.2154254	-0.01689421	1.5
0.2173005	-0.01711193	1.5
0.2173005	-0.01711193	1.5
0.2167525	-0.01714939	1.5
0.2167525	-0.01714939	1.5
0.2164665	-0.01707926	1.5
0.2164665	-0.01707926	1.5
0.216377	-0.01686136	1.5
0.216377	-0.01686136	1.5
0.2164023	-0.01671401	1.5
0.2164023	-0.01671401	1.5
0.2185177	-0.01678324	1.5
0.2185177	-0.01678324	1.5
0.218366	-0.0166242	1.5
0.218366	-0.0166242	1.5
0.2189694	-0.01644072	1.5
0.2189694	-0.01644072	1.5
0.2186233	-0.01656036	1.5
0.2186233	-0.01656036	1.5
0.2182536	-0.01696707	1.5
0.2182536	-0.01696707	1.5
0.2182817	-0.01710419	1.5
0.2182817	-0.01710419	1.5
0.218507	-0.01801533	1.5
0.218507	-0.01801533	1.5
0.218507	-0.01801533	1.5
0.218507	-0.01801533	1.5
0.2168308	-0.1221305	1.5
0.2168308	-0.1221305	1.5
0.2192251	-0.1241368	1.5
0.2192251	-0.1241368	1.5
0.2163748	-0.1267262	1.5
0.2163748	-0.1267262	1.5
0.2180236	-0.1260048	1.5
0.2180236	-0.1260048	1.5
0.2178165	-0.1258388	1.5
0.2178165	-0.1258388	1.5
0.2181966	-0.125939	1.5
0.2181966	-0.125939	1.5
0.2181903	-0.1257417	1.5
0.2181903	-0.1257417	1.5
0.2185596	-0.1253484	1.5
0.2185596	-0.1253484	1.5
0.2187062	-0.1255549	1.5
0.2187062	-0.1255549	1.5
0.2188087	-0.1253849	1.5
0.2188087	-0.1253849	1.5
0.2188924	-0.1253545	1.5
0.2188924	-0.1253545	1.5
0.2182235	-0.125548	1.5
0.2182235	-0.125548	1.5
0.217961	-0.1259111	1.5
0.217961	-0.1259111	1.5
0.2172437	-0.1261772	1.5
0.2172437	-0.1261772	1.5
0.2185149	-0.1260659	1.5
0.2185149	-0.1260659	1.5
0.2183877	-0.1265895	1.5
0.2183877	-0.1265895	1.5
0.2186846	-0.1269473	1.5
0.2186846	-0.1269473	1.5
0.2180453	-0.1273111	1.5
0.2180453	-0.1273111	1.5
0.2176513	-0.1273938	1.5
0.2176513	-0.1273938	1.5
0.2173963	-0.1276799	1.5
0.2173963	-0.1276799	1.5
0.2169896	-0.1280072	1.5
0.2169896	-0.1280072	1.5
0.2166045	-0.1281455	1.5
0.2166045	-0.1281455	1.5
0.2160458	-0.1282897	1.5
0.2160458	-0.1282897	1.5
0.2163907	-0.128565	1.5
0.2163907	-0.128565	1.5
0.2160389	-0.128929	1.5
0.2160389	-0.128929	1.5
0.2157696	-0.1288421	1.5
0.2157696	-0.1288421	1.5
0.2153293	-0.1292497	1.5
0.2153293	-0.1292497	1.5
0.2150515	-0.1294193	1.5
0.2150515	-0.1294193	1.5
0.2144872	-0.1297797	1.5
0.2144872	-0.1297797	1.5
0.2142198	-0.1298014	1.5
0.2142198	-0.1298014	1.5
0.2136388	-0.130062	1.5
0.2136388	-0.130062	1.5
0.2131984	-0.1304541	1.5
0.2131984	-0.1304541	1.5
0.2130252	-0.1307165	1.5
0.2130252	-0.1307165	1.5
0.2122741	-0.1312173	1.5
0.2122741	-0.1312173	1.5
0.2119602	-0.1315389	1.5
0.2119602	-0.1315389	1.5
0.2113472	-0.1321036	1.5
0.2113472	-0.1321036	1.5
0.210995	-0.132334	1.5
0.210995	-0.132334	1.5
0.2104272	-0.1326536	1.5
0.2104272	-0.1326536	1.5
0.2102278	-0.1326661	1.5
0.2102278	-0.1326661	1.5
0.2099558	-0.1327333	1.5
0.2099558	-0.1327333	1.5
0.2097612	-0.1328889	1.5
0.2097612	-0.1328889	1.5
0.2092313	-0.1331517	1.5
0.2092313	-0.1331517	1.5
0.2089749	-0.1333277	1.5
0.2089749	-0.1333277	1.5
0.2085529	-0.1334894	1.5
0.2085529	-0.1334894	1.5
0.2083146	-0.1336409	1.5
0.2083146	-0.1336409	1.5
0.2082668	-0.1336187	1.5
0.2082668	-0.1336187	1.5
0.2084522	-0.1338283	1.5
0.2084522	-0.1338283	1.5
0.2083038	-0.134087	1.5
0.2083038	-0.134087	1.5
0.2082021	-0.1343476	1.5
0.2082021	-0.1343476	1.5
0.2080465	-0.1343527	1.5
0.2080465	-0.1343527	1.5
0.20765	-0.1344634	1.5
0.20765	-0.1344634	1.5
0.2074603	-0.1345526	1.5
0.2074603	-0.1345526	1.5
0.2072412	-0.1346878	1.5
0.2072412	-0.1346878	1.5
0.2070513	-0.1348526	1.5
0.2070513	-0.1348526	1.5
0.2066362	-0.1352057	1.5
0.2066362	-0.1352057	1.5
0.2064119	-0.1354028	1.5
0.2064119	-0.1354028	1.5
0.2060129	-0.1357301	1.5
0.2060129	-0.1357301	1.5
0.2058106	-0.1357829	1.5
0.2058106	-0.1357829	1.5
0.2055235	-0.1359048	1.5
0.2055235	-0.1359048	1.5
0.2053768	-0.1359947	1.5
0.2053768	-0.1359947	1.5
0.205026	-0.1360468	1.5
0.205026	-0.1360468	1.5
0.2050373	-0.1361642	1.5
0.2050373	-0.1361642	1.5
0.2050985	-0.1360854	1.5
0.2050985	-0.1360854	1.5
0.2050952	-0.136099	1.5
0.2050952	-0.136099	1.5
0.2052426	-0.1361255	1.5
0.2052426	-0.1361255	1.5
0.2053474	-0.1361218	1.5
0.2053474	-0.1361218	1.5
0.2053828	-0.1361099	1.5
0.2053828	-0.1361099	1.5
0.2054134	-0.1360529	1.5
0.2054134	-0.1360529	1.5
0.2054625	-0.1360304	1.5
0.2054625	-0.1360304	1.5
0.2054669	-0.1359926	1.5
0.2054669	-0.1359926	1.5
0.2054477	-0.1360148	1.5
0.2054477	-0.1360148	1.5
0.2054314	-0.1359345	1.5
0.2054314	-0.1359345	1.5
0.2054369	-0.135914	1.5
0.2054369	-0.135914	1.5
0.2054012	-0.1359082	1.5
0.2054012	-0.1359082	1.5
0.2053716	-0.1359574	1.5
0.2053716	-0.1359574	1.5
0.2053629	-0.1358871	1.5
0.2053629	-0.1358871	1.5
0.2054382	-0.1357604	1.5
0.2054382	-0.1357604	1.5
0.2055503	-0.1355033	1.5
0.2055503	-0.1355033	1.5
0.2055191	-0.1354355	1.5
0.2055191	-0.1354355	1.5
0.2055062	-0.1353959	1.5
0.2055062	-0.1353959	1.5
0.2055786	-0.1353851	1.5
0.2055786	-0.1353851	1.5
0.1797785	-0.1385195	1.5
0.1797785	-0.1385195	1.5
0.1760673	-0.1398294	1.5
0.1760673	-0.1398294	1.5
0.109042	-0.2213823	1.5
0.109042	-0.2213823	1.5
0.1088947	-0.2234059	1.5
0.1088947	-0.2234059	1.5
0.1082118	-0.2235062	1.5
0.1082118	-0.2235062	1.5
0.1076599	-0.2253098	1.5
0.1076599	-0.2253098	1.5
0.1076992	-0.2260711	1.5
0.1076992	-0.2260711	1.5
0.1081225	-0.2258067	1.5
0.1081225	-0.2258067	1.5
0.1077693	-0.2265452	1.5
0.1077693	-0.2265452	1.5
0.1075234	-0.2273028	1.5
0.1075234	-0.2273028	1.5
0.1075758	-0.2274413	1.5
0.1075758	-0.2274413	1.5
0.1074926	-0.2276796	1.5
0.1074926	-0.2276796	1.5
0.1077054	-0.2273153	1.5
0.1077054	-0.2273153	1.5
0.1075027	-0.2266989	1.5
0.1075027	-0.2266989	1.5
0.107307	-0.2270938	1.5
0.107307	-0.2270938	1.5
0.1072572	-0.2271199	1.5
0.1072572	-0.2271199	1.5
0.1070306	-0.2271521	1.5
0.1070306	-0.2271521	1.5
0.1131901	-0.2490624	1.5
0.1131901	-0.2490624	1.5
0.1269441	-0.307432	1.5
0.1269441	-0.307432	1.5
0.2326978	-0.2762481	1.5
0.2326978	-0.2762481	1.5
0.2402251	-0.2821882	1.5
0.2402251	-0.2821882	1.5
0.2404426	-0.2830337	1.5
0.2404426	-0.2830337	1.5
0.2406197	-0.2842973	1.5
0.2406197	-0.2842973	1.5
0.2406397	-0.2846313	1.5
0.2406397	-0.2846313	1.5
0.2408376	-0.2852135	1.5
0.2408376	-0.2852135	1.5
0.240803	-0.2853547	1.5
0.240803	-0.2853547	1.5
0.04948273	-0.18308	1.5
0.04948273	-0.18308	1.5
0.04937077	-0.1831368	1.5
0.04937077	-0.1831368	1.5
0.04922454	-0.1834429	1.5
0.04922454	-0.1834429	1.5
0.2388379	-0.2798079	1.5
0.2388379	-0.2798079	1.5
0.245745	-0.2843892	1.5
0.245745	-0.2843892	1.5
0.2519996	-0.287623	1.5
0.2519996	-0.287623	1.5
0.2519919	-0.2877215	1.5
0.2519919	-0.2877215	1.5
0.252019	-0.2878537	1.5
0.252019	-0.2878537	1.5
0.2519498	-0.2880358	1.5
0.2519498	-0.2880358	1.5
0.2519119	-0.288191	1.5
0.2519119	-0.288191	1.5
0.2541314	-0.2880265	1.5
0.2541314	-0.2880265	1.5
0.2582557	-0.2886982	1.5
0.2582557	-0.2886982	1.5
0.262006	-0.2914346	1.5
0.262006	-0.2914346	1.5
0.2619862	-0.2914729	1.5
0.2619862	-0.2914729	1.5
0.2618561	-0.2911021	1.5
0.2618561	-0.2911021	1.5
0.2618477	-0.2910569	1.5
0.2618477	-0.2910569	1.5
0.2620117	-0.2908128	1.5
0.2620117	-0.2908128	1.5
0.2620985	-0.2906539	1.5
0.2620985	-0.2906539	1.5
0.2620985	-0.2906539	1.5
0.2620985	-0.2906539	1.5
0.1395171	-0.3355855	1.5
0.1395171	-0.3355855	1.5
0.1395723	-0.3355216	1.5
0.1395723	-0.3355216	1.5
0.138673	-0.3376347	1.5
0.138673	-0.3376347	1.5
0.1383067	-0.3388897	1.5
0.1383067	-0.3388897	1.5
0.139094	-0.3390702	1.5
0.139094	-0.3390702	1.5
0.1402482	-0.3377651	1.5
0.1402482	-0.3377651	1.5
0.1399643	-0.3383691	1.5
0.1399643	-0.3383691	1.5
0.1400586	-0.3382299	1.5
0.1400586	-0.3382299	1.5
0.1401196	-0.3381496	1.5
0.1401196	-0.3381496	1.5
0.1401675	-0.3386314	1.5
0.1401675	-0.3386314	1.5
0.1401967	-0.3385586	1.5
0.1401967	-0.3385586	1.5
0.1402347	-0.3384187	1.5
0.1402347	-0.3384187	1.5
0.1402377	-0.3383135	1.5
0.1402377	-0.3383135	1.5
0.1402332	-0.3380758	1.5
0.1402332	-0.3380758	1.5
0.2143252	-0.2693631	1.5
0.2143252	-0.2693631	1.5
0.2143278	-0.2692233	1.5
0.2143278	-0.2692233	1.5
0.2143208	-0.2689735	1.5
0.2143208	-0.2689735	1.5
0.2143245	-0.2688752	1.5
0.2143245	-0.2688752	1.5
0.2143265	-0.2687864	1.5
0.2143265	-0.2687864	1.5
0.2143165	-0.2686352	1.5
0.2143165	-0.2686352	1.5
0.2566029	-0.2833473	1.5
0.2566029	-0.2833473	1.5
0.2566114	-0.2832669	1.5
0.2566114	-0.2832669	1.5
0.2533227	-0.2809367	1.5
0.2533227	-0.2809367	1.5
0.2544409	-0.2785325	1.5
0.2544409	-0.2785325	1.5
0.2544737	-0.2785552	1.5
0.2544737	-0.2785552	1.5
0.25448	-0.2785338	1.5
0.25448	-0.2785338	1.5
0.2597398	-0.2798297	1.5
0.2597398	-0.2798297	1.5
0.2597562	-0.2798393	1.5
0.2597562	-0.2798393	1.5
0.2597971	-0.2798165	1.5
0.2597971	-0.2798165	1.5
0.1444364	-0.3184573	1.5
0.1444364	-0.3184573	1.5
0.1443519	-0.3231862	1.5
0.1443519	-0.3231862	1.5
0.1443519	-0.3231862	1.5
0.1443519	-0.3231862	1.5
0.07547639	-0.345186	1.5
0.07547639	-0.345186	1.5
0.07377718	-0.3466199	1.5
0.07377718	-0.3466199	1.5
0.07682905	-0.3410438	1.5
0.07682905	-0.3410438	1.5
0.07657207	-0.3413115	1.5
0.07657207	-0.3413115	1.5
0.07517558	-0.3415907	1.5
0.07517558	-0.3415907	1.5
0.07477187	-0.3421337	1.5
0.07477187	-0.3421337	1.5
0.07464001	-0.341933	1.5
0.07464001	-0.341933	1.5
0.07429535	-0.3408278	1.5
0.07429535	-0.3408278	1.5
0.07429535	-0.3408278	1.5
0.07429535	-0.3408278	1.5
0.07400987	-0.3411123	1.5
0.07400987	-0.3411123	1.5
0.0742448	-0.3408516	1.5
0.0742448	-0.3408516	1.5
0.07423547	-0.3405859	1.5
0.07423547	-0.3405859	1.5
0.07450906	-0.3407405	1.5
0.07450906	-0.3407405	1.5
0.07452511	-0.340515	1.5
0.07452511	-0.340515	1.5
0.07446506	-0.3406812	1.5
0.07446506	-0.3406812	1.5
0.07463937	-0.3402967	1.5
0.07463937	-0.3402967	1.5
0.07481174	-0.340087	1.5
0.07481174	-0.340087	1.5
0.07483065	-0.3404053	1.5
0.07483065	-0.3404053	1.5
0.0750294	-0.340419	1.5
0.0750294	-0.340419	1.5
0.07512633	-0.3408494	1.5
0.07512633	-0.3408494	1.5
0.07497985	-0.340717	1.5
0.07497985	-0.340717	1.5
0.07497985	-0.340717	1.5
0.07497985	-0.340717	1.5
-0.07771851	-0.2759313	1.5
-0.07771851	-0.2759313	1.5
-0.08172391	-0.2734145	1.5
-0.08172391	-0.2734145	1.5
-0.08369771	-0.2710882	1.5
-0.08369771	-0.2710882	1.5
-0.084476	-0.2702704	1.5
-0.084476	-0.2702704	1.5
-0.08510271	-0.2697597	1.5
-0.08510271	-0.2697597	1.5
-0.08519834	-0.2698005	1.5
-0.08519834	-0.2698005	1.5
-0.08577214	-0.269412	1.5
-0.08577214	-0.269412	1.5
-0.0867696	-0.2692217	1.5
-0.0867696	-0.2692217	1.5
-0.08745617	-0.2691668	1.5
-0.08745617	-0.2691668	1.5
-0.08811507	-0.2690637	1.5
-0.08811507	-0.2690637	1.5
-0.08794854	-0.2691509	1.5
-0.08794854	-0.2691509	1.5
-0.08805744	-0.2691756	1.5
-0.08805744	-0.2691756	1.5
-0.08814574	-0.2690973	1.5
-0.08814574	-0.2690973	1.5
-0.08845662	-0.268757	1.5
-0.08845662	-0.268757	1.5
-0.08851486	-0.2687518	1.5
-0.08851486	-0.2687518	1.5
-0.08868136	-0.2683102	1.5
-0.08868136	-0.2683102	1.5
-0.08883554	-0.2681847	1.5
-0.08883554	-0.2681847	1.5
-0.08897338	-0.2681237	1.5
-0.08897338	-0.2681237	1.5
-0.08925153	-0.2679046	1.5
-0.08925153	-0.2679046	1.5
-0.08959471	-0.2676485	1.5
-0.08959471	-0.2676485	1.5
-0.08969871	-0.2675016	1.5
-0.08969871	-0.2675016	1.5
-0.0898798	-0.2674973	1.5
-0.0898798	-0.2674973	1.5
-0.08989599	-0.2674258	1.5
-0.08989599	-0.2674258	1.5
-0.08993398	-0.2673263	1.5
-0.08993398	-0.2673263	1.5
-0.09012217	-0.2670495	1.5
-0.09012217	-0.2670495	1.5
-0.09473258	-0.256467	1.5
-0.09473258	-0.256467	1.5
-0.09416233	-0.25593	1.5
-0.09416233	-0.25593	1.5
-0.09353295	-0.2552838	1.5
-0.09353295	-0.2552838	1.5
-0.09237181	-0.2545594	1.5
-0.09237181	-0.2545594	1.5
-0.08930921	-0.2522229	1.5
-0.08930921	-0.2522229	1.5
-0.08952598	-0.2516216	1.5
-0.08952598	-0.2516216	1.5
-0.08854475	-0.2512195	1.5
-0.08854475	-0.2512195	1.5
-0.0883111	-0.2509488	1.5
-0.0883111	-0.2509488	1.5
-0.08805303	-0.2501755	1.5
-0.08805303	-0.2501755	1.5
-0.0522524	-0.2053608	1.5
-0.0522524	-0.2053608	1.5
-0.08971082	-0.2486296	1.5
-0.08971082	-0.2486296	1.5
-0.08940103	-0.2485761	1.5
-0.08940103	-0.2485761	1.5
-0.08975474	-0.2482447	1.5
-0.08975474	-0.2482447	1.5
-0.0896913	-0.2476785	1.5
-0.0896913	-0.2476785	1.5
-0.06237564	-0.2216363	1.5
-0.06237564	-0.2216363	1.5
-0.08124243	-0.2515938	1.5
-0.08124243	-0.2515938	1.5
-0.08115587	-0.2513886	1.5
-0.08115587	-0.2513886	1.5
-0.08264157	-0.2496342	1.5
-0.08264157	-0.2496342	1.5
-0.08369964	-0.2484027	1.5
-0.08369964	-0.2484027	1.5
-0.08450083	-0.2476583	1.5
-0.08450083	-0.2476583	1.5
-0.0857278	-0.2460721	1.5
-0.0857278	-0.2460721	1.5
-0.0861348	-0.245476	1.5
-0.0861348	-0.245476	1.5
-0.05089782	-0.1832167	1.5
-0.05089782	-0.1832167	1.5
-0.05261251	-0.1850147	1.5
-0.05261251	-0.1850147	1.5
-0.05261046	-0.1848515	1.5
-0.05261046	-0.1848515	1.5
-0.06191681	-0.2205565	1.5
-0.06191681	-0.2205565	1.5
-0.06742427	-0.2185436	1.5
-0.06742427	-0.2185436	1.5
-0.07025683	-0.2202332	1.5
-0.07025683	-0.2202332	1.5
-0.06858297	-0.2149044	1.5
-0.06858297	-0.2149044	1.5
-0.06683688	-0.2116925	1.5
-0.06683688	-0.2116925	1.5
-0.06609691	-0.2114455	1.5
-0.06609691	-0.2114455	1.5
-0.06643768	-0.2114888	1.5
-0.06643768	-0.2114888	1.5
-0.06705163	-0.2120501	1.5
-0.06705163	-0.2120501	1.5
-0.06712396	-0.2118726	1.5
-0.06712396	-0.2118726	1.5
-0.06656621	-0.2115923	1.5
-0.06656621	-0.2115923	1.5
-0.06659912	-0.2115645	1.5
-0.06659912	-0.2115645	1.5
-0.06572564	-0.2094324	1.5
-0.06572564	-0.2094324	1.5
-0.0659559	-0.2089996	1.5
-0.0659559	-0.2089996	1.5
-0.06612981	-0.2088223	1.5
-0.06612981	-0.2088223	1.5
-0.06580894	-0.2092283	1.5
-0.06580894	-0.2092283	1.5
-0.06585719	-0.2100799	1.5
-0.06585719	-0.2100799	1.5
-0.06516306	-0.2097999	1.5
-0.06516306	-0.2097999	1.5
-0.06526607	-0.2101656	1.5
-0.06526607	-0.2101656	1.5
-0.06561524	-0.2097329	1.5
-0.06561524	-0.2097329	1.5
-0.06569146	-0.2094153	1.5
-0.06569146	-0.2094153	1.5
-0.06585397	-0.2088541	1.5
-0.06585397	-0.2088541	1.5
-0.06586704	-0.2088399	1.5
-0.06586704	-0.2088399	1.5
-0.06564551	-0.2088495	1.5
-0.06564551	-0.2088495	1.5
-0.06578141	-0.2090657	1.5
-0.06578141	-0.2090657	1.5
-0.06512334	-0.208672	1.5
-0.06512334	-0.208672	1.5
-0.06476678	-0.2082869	1.5
-0.06476678	-0.2082869	1.5
-0.06452769	-0.207897	1.5
-0.06452769	-0.207897	1.5
-0.06470156	-0.2076936	1.5
-0.06470156	-0.2076936	1.5
-0.06486836	-0.2074234	1.5
-0.06486836	-0.2074234	1.5
-0.06462524	-0.2072245	1.5
-0.06462524	-0.2072245	1.5
-0.06457928	-0.2070013	1.5
-0.06457928	-0.2070013	1.5
-0.06452761	-0.2067971	1.5
-0.06452761	-0.2067971	1.5
-0.06393486	-0.205927	1.5
-0.06393486	-0.205927	1.5
-0.06393541	-0.2058379	1.5
-0.06393541	-0.2058379	1.5
-0.06373211	-0.2055914	1.5
-0.06373211	-0.2055914	1.5
-0.0636056	-0.2054958	1.5
-0.0636056	-0.2054958	1.5
-0.06335314	-0.2050668	1.5
-0.06335314	-0.2050668	1.5
-0.06311353	-0.2048051	1.5
-0.06311353	-0.2048051	1.5
-0.06280467	-0.2041298	1.5
-0.06280467	-0.2041298	1.5
-0.06279811	-0.2040362	1.5
-0.06279811	-0.2040362	1.5
-0.06255741	-0.2035328	1.5
-0.06255741	-0.2035328	1.5
-0.06244996	-0.203355	1.5
-0.06244996	-0.203355	1.5
-0.06227797	-0.2027897	1.5
-0.06227797	-0.2027897	1.5
-0.06234247	-0.202328	1.5
-0.06234247	-0.202328	1.5
-0.06239725	-0.2021063	1.5
-0.06239725	-0.2021063	1.5
-0.06257675	-0.2018586	1.5
-0.06257675	-0.2018586	1.5
-0.0626394	-0.2016051	1.5
-0.0626394	-0.2016051	1.5
-0.06801247	-0.163991	1.5
-0.06801247	-0.163991	1.5
-0.06919893	-0.09196213	1.5
-0.06919893	-0.09196213	1.5
-0.06841452	-0.08815837	1.5
-0.06841452	-0.08815837	1.5
-0.06805511	-0.08580297	1.5
-0.06805511	-0.08580297	1.5
-0.06644892	-0.08372104	1.5
-0.06644892	-0.08372104	1.5
-0.06560852	-0.0824731	1.5
-0.06560852	-0.0824731	1.5
-0.06474996	-0.08209904	1.5
-0.06474996	-0.08209904	1.5
-0.06503671	-0.0844602	1.5
-0.06503671	-0.0844602	1.5
-0.06519827	-0.084189	1.5
-0.06519827	-0.084189	1.5
-0.0657782	-0.08469781	1.5
-0.0657782	-0.08469781	1.5
-0.06613842	-0.08309473	1.5
-0.06613842	-0.08309473	1.5
-0.06576564	-0.08201428	1.5
-0.06576564	-0.08201428	1.5
-0.06572618	-0.0811017	1.5
-0.06572618	-0.0811017	1.5
-0.0657456	-0.08114156	1.5
-0.0657456	-0.08114156	1.5
-0.06545696	-0.08049901	1.5
-0.06545696	-0.08049901	1.5
-0.06525256	-0.07994597	1.5
-0.06525256	-0.07994597	1.5
-0.0651425	-0.07967676	1.5
-0.0651425	-0.07967676	1.5
-0.06516517	-0.07973547	1.5
-0.06516517	-0.07973547	1.5
-0.06520478	-0.07986131	1.5
-0.06520478	-0.07986131	1.5
-0.06519507	-0.0795289	1.5
-0.06519507	-0.0795289	1.5
-0.06524495	-0.07948652	1.5
-0.06524495	-0.07948652	1.5
-0.06525181	-0.07898805	1.5
-0.06525181	-0.07898805	1.5
-0.05214179	-0.0462492	1.5
-0.05214179	-0.0462492	1.5
-0.05124475	-0.04107116	1.5
-0.05124475	-0.04107116	1.5
-0.05092248	-0.03988422	1.5
-0.05092248	-0.03988422	1.5
-0.05097972	-0.03723061	1.5
-0.05097972	-0.03723061	1.5
-0.05097972	-0.03723061	1.5
-0.05097972	-0.03723061	1.5
-0.05099115	-0.03528872	1.5
-0.05099115	-0.03528872	1.5
-0.05115418	-0.0349582	1.5
-0.05115418	-0.0349582	1.5
-0.05117559	-0.03481881	1.5
-0.05117559	-0.03481881	1.5
-0.05124579	-0.03451607	1.5
-0.05124579	-0.03451607	1.5
-0.05126841	-0.03444958	1.5
-0.05126841	-0.03444958	1.5
-0.05128348	-0.034336	1.5
-0.05128348	-0.034336	1.5
-0.05128304	-0.03374723	1.5
-0.05128304	-0.03374723	1.5
-0.05140819	-0.03365636	1.5
-0.05140819	-0.03365636	1.5
-0.05148992	-0.03369384	1.5
-0.05148992	-0.03369384	1.5
-0.0514984	-0.03373167	1.5
-0.0514984	-0.03373167	1.5
-0.05123368	-0.03363404	1.5
-0.05123368	-0.03363404	1.5
0.01581984	-0.03047046	1.5
0.01581984	-0.03047046	1.5
0.01729554	-0.02766968	1.5
0.01729554	-0.02766968	1.5
0.01967089	-0.02343605	1.5
0.01967089	-0.02343605	1.5
0.02088398	-0.02207913	1.5
0.02088398	-0.02207913	1.5
0.0208811	-0.02192685	1.5
0.0208811	-0.02192685	1.5
0.0209852	-0.02131952	1.5
0.0209852	-0.02131952	1.5
0.0209852	-0.02131952	1.5
0.0209852	-0.02131952	1.5
0.02105168	-0.02207415	1.5
0.02105168	-0.02207415	1.5
0.02086723	-0.02201714	1.5
0.02086723	-0.02201714	1.5
0.02072233	-0.02201656	1.5
0.02072233	-0.02201656	1.5
0.02075173	-0.02212931	1.5
0.02075173	-0.02212931	1.5
0.02071628	-0.02220279	1.5
0.02071628	-0.02220279	1.5
0.02056467	-0.02234116	1.5
0.02056467	-0.02234116	1.5
0.02034481	-0.02266191	1.5
0.02034481	-0.02266191	1.5
0.02037835	-0.02266479	1.5
0.02037835	-0.02266479	1.5
0.02036291	-0.0226405	1.5
0.02036291	-0.0226405	1.5
0.02048118	-0.02265589	1.5
0.02048118	-0.02265589	1.5
0.02062302	-0.02258675	1.5
0.02062302	-0.02258675	1.5
0.02072487	-0.02246326	1.5
0.02072487	-0.02246326	1.5
0.02071472	-0.02232349	1.5
0.02071472	-0.02232349	1.5
0.02065403	-0.02207327	1.5
0.02065403	-0.02207327	1.5
0.02065403	-0.02207327	1.5
0.02065403	-0.02207327	1.5
-0.06776454	0.01047008	1.5
-0.06776454	0.01047008	1.5
-0.07223406	0.0128262	1.5
-0.07223406	0.0128262	1.5
-0.0768493	0.01320276	1.5
-0.0768493	0.01320276	1.5
-0.07847903	0.01187757	1.5
-0.07847903	0.01187757	1.5
-0.08005986	0.01413298	1.5
-0.08005986	0.01413298	1.5
-0.08078492	0.01341777	1.5
-0.08078492	0.01341777	1.5
-0.08163591	0.01199928	1.5
-0.08163591	0.01199928	1.5
-0.08181689	0.01171066	1.5
-0.08181689	0.01171066	1.5
-0.08195388	0.01151361	1.5
-0.08195388	0.01151361	1.5
-0.08210529	0.01185668	1.5
-0.08210529	0.01185668	1.5
-0.08230912	0.01166961	1.5
-0.08230912	0.01166961	1.5
-0.08246178	0.01163396	1.5
-0.08246178	0.01163396	1.5
[truncated: 954 more rows]
