# Supplementary material for: Saliency detection of textured 3D models based on multi-view information and texel descriptor
Source: PeerJ Comput Sci. 2023 Oct 25;9:e1584. doi: 10.7717/peerj-cs.1584 (PMC10703070; doi:10.7717/peerj-cs.1584)
Supplement: Supplemental Information 1 [file peerj-cs-09-1584-s001.zip › py_2dto3d/zy/userid2.txt]

-0.01523388	0.1314963	1.5
-0.01158458	0.1300904	1.5
-0.01158458	0.1300904	1.5
-0.01158458	0.1300904	1.5
-0.02188711	-0.02362972	1.5
-0.07660159	0.1351885	1.5
-0.0821612	0.1392439	1.5
-0.08369087	0.1384974	1.5
-0.08563835	0.143968	1.5
-0.08605351	0.1443313	1.5
-0.0842604	0.139524	1.5
-0.08144276	0.1349973	1.5
-0.08049429	0.133107	1.5
-0.07776955	0.1294967	1.5
-0.07663858	0.1277079	1.5
-0.07469731	0.1245431	1.5
-0.07374219	0.1239804	1.5
-0.07233655	0.1229877	1.5
-0.07162831	0.1225256	1.5
0.046988	0.1415486	1.5
0.04813831	0.1402494	1.5
0.04808855	0.1384055	1.5
0.04837412	0.1379371	1.5
0.04867253	0.1364757	1.5
0.04913349	0.1357999	1.5
0.04976661	0.1344461	1.5
0.04940636	0.1341284	1.5
0.06041043	0.1246156	1.5
0.06051311	0.1244284	1.5
0.06081768	0.1240269	1.5
0.06085727	0.1237549	1.5
0.06116178	0.1240494	1.5
0.06021977	0.1228899	1.5
0.06019013	0.1258666	1.5
-0.09961642	0.1782407	1.5
-0.1028692	0.1798693	1.5
-0.1040968	0.1804251	1.5
-0.104194	0.178103	1.5
-0.1053454	0.1781508	1.5
-0.1061939	0.1786074	1.5
-0.1070337	0.1781313	1.5
-0.1072587	0.1760889	1.5
-0.1071724	0.175133	1.5
-0.1070544	0.1742532	1.5
-0.1071054	0.1731731	1.5
-0.1073516	0.1727221	1.5
-0.1075178	0.1733487	1.5
-0.1074147	0.1732803	1.5
-0.02384299	-0.02764906	1.5
-0.02439623	-0.02853428	1.5
-0.0243429	-0.02874139	1.5
-0.02386867	-0.02806868	1.5
-0.02347161	-0.02777848	1.5
-0.02334659	-0.02825542	1.5
-0.02345734	-0.02880236	1.5
-0.02305829	-0.02851489	1.5
-0.02244785	-0.02841116	1.5
-0.0222262	-0.0284803	1.5
-0.02180038	-0.02864115	1.5
-0.02168039	-0.02854074	1.5
-0.02171888	-0.02861527	1.5
-0.02157008	-0.0286269	1.5
0.008176418	-0.006730681	1.5
-0.03930877	0.07938606	1.5
-0.04501052	0.0734852	1.5
-0.04630095	0.07522327	1.5
-0.04602879	0.0725804	1.5
-0.04630436	0.07094058	1.5
-0.04620706	0.06850071	1.5
-0.04647197	0.06716617	1.5
-0.04611847	0.06678493	1.5
-0.0455422	0.06627685	1.5
-0.04530268	0.06645676	1.5
-0.04353788	0.06584626	1.5
-0.04327998	0.06596901	1.5
-0.022519	0.02919118	1.5
-0.02246589	0.03126889	1.5
0.02386844	-0.02827498	1.5
0.02378089	-0.02817416	1.5
0.02354471	-0.02790719	1.5
0.02341153	-0.02779766	1.5
0.02321044	-0.02759126	1.5
0.02309116	-0.02697905	1.5
0.02298035	-0.02678956	1.5
0.02280411	-0.02643845	1.5
0.02269043	-0.02619004	1.5
0.02251643	-0.02594253	1.5
0.02244541	-0.02578979	1.5
0.02226501	-0.02535642	1.5
0.02225031	-0.02515564	1.5
0.02226359	-0.02486225	1.5
0.08231408	-0.1410983	1.5
0.08208767	-0.1411831	1.5
0.08195277	-0.1412297	1.5
0.08196808	-0.1410918	1.5
0.08171259	-0.1409899	1.5
0.08150607	-0.141074	1.5
0.08131401	-0.1410744	1.5
0.08118542	-0.1411807	1.5
0.08124296	-0.1411603	1.5
0.1395179	-0.1940468	1.5
0.202101	-0.2591573	1.5
0.2196387	-0.2837059	1.5
0.2190549	-0.2852243	1.5
0.2243715	-0.287643	1.5
0.2246999	-0.2885355	1.5
-0.02825111	-0.07021757	1.5
-0.02814831	-0.06991205	1.5
-0.02779918	-0.06911913	1.5
-0.0275519	-0.06859333	1.5
-0.02745231	-0.06858812	1.5
-0.02718254	-0.06849004	1.5
-0.02712758	-0.06826077	1.5
-0.02682689	-0.06828675	1.5
-0.02652799	-0.06769812	1.5
-0.02625615	-0.06750685	1.5
-0.02574982	-0.06740655	1.5
-0.02566916	-0.06766651	1.5
-0.02993721	-0.08526645	1.5
-0.03000742	-0.0851047	1.5
-0.0303022	-0.08474283	1.5
-0.04501347	-0.07358331	1.5
-0.08151282	-0.07422638	1.5
-0.08255755	-0.07672093	1.5
-0.0818755	-0.07891247	1.5
-0.08184147	-0.07896789	1.5
-0.0824051	-0.0793798	1.5
-0.08254068	-0.08146676	1.5
-0.08251375	-0.08196092	1.5
-0.0822444	-0.0833635	1.5
-0.08224001	-0.08367497	1.5
-0.08223944	-0.08415378	1.5
0.01703077	-0.1176435	1.5
0.01692694	-0.1176944	1.5
0.01671464	-0.1175023	1.5
0.01600317	-0.1180295	1.5
0.01474299	-0.1181332	1.5
0.01417768	-0.1178864	1.5
0.01359337	-0.1180011	1.5
0.01318265	-0.1178122	1.5
0.01292416	-0.1175506	1.5
0.01248077	-0.1173007	1.5
0.01217492	-0.1171872	1.5
0.01193174	-0.1173026	1.5
0.0118608	-0.117044	1.5
-0.1116184	0.1932634	1.5
-0.1117476	0.1935324	1.5
-0.111948	0.19434	1.5
-0.1119569	0.194323	1.5
-0.1119136	0.1941976	1.5
-0.1119164	0.1941099	1.5
-0.1119129	0.1942776	1.5
-0.1118943	0.1942825	1.5
-0.1118623	0.1942801	1.5
-0.1119145	0.1944234	1.5
-0.1119213	0.1946013	1.5
-0.111886	0.1945739	1.5
-0.1118985	0.1948399	1.5
-0.111916	0.1952977	1.5
-0.0008167494	0.1259347	1.5
-0.0003872756	0.1252636	1.5
-0.0004293295	0.124465	1.5
3.773719E-06	0.1233837	1.5
0.0002304306	0.1224722	1.5
0.0005773883	0.1214119	1.5
0.0007001702	0.1205469	1.5
0.0009939242	0.1190085	1.5
0.001096843	0.1185532	1.5
0.001175541	0.1175897	1.5
0.001536362	0.1163577	1.5
0.001618643	0.1158982	1.5
0.001773382	0.1150613	1.5
0.02754647	-0.2670009	1.5
0.02779026	-0.2662915	1.5
0.03100248	-0.2839444	1.5
0.03034435	-0.2868739	1.5
0.02908608	-0.2893392	1.5
0.03330287	-0.3136706	1.5
0.02194137	-0.3441404	1.5
0.02194137	-0.3441404	1.5
0.01	0.01	1.5
0.01	0.01	1.5
0.03271134	0.1435083	1.5
0.03248447	0.1444245	1.5
0.03202531	0.1447434	1.5
0.03061159	0.1446356	1.5
0.02934826	0.1436576	1.5
0.02897961	0.1434189	1.5
0.02849152	0.1435251	1.5
0.02811814	0.1430857	1.5
0.02746983	0.1420669	1.5
0.02721552	0.1414183	1.5
0.02696726	0.1410083	1.5
0.02003715	0.1230361	1.5
0.02026143	0.1215578	1.5
0.02112743	0.1206578	1.5
0.02137666	0.1207556	1.5
0.08466893	0.05413654	1.5
0.08427722	0.05588712	1.5
0.08419869	0.05679494	1.5
0.0844537	0.05850156	1.5
0.08440512	0.05949087	1.5
0.0844854	0.0604501	1.5
0.08461303	0.05942138	1.5
0.08483431	0.05874522	1.5
0.05093878	0.02369015	1.5
0.05112847	0.02354139	1.5
0.05107699	0.02348983	1.5
0.05088183	0.02363764	1.5
0.05084903	0.02371184	1.5
-0.01489268	-0.03732712	1.5
-0.01457317	-0.03788073	1.5
-0.01485215	-0.03828423	1.5
-0.0150451	-0.03836481	1.5
-0.01525735	-0.03764369	1.5
-0.01582907	-0.03637955	1.5
-0.0162383	-0.03579603	1.5
-0.01652359	-0.03526779	1.5
-0.03272229	-0.02282879	1.5
-0.02923541	-0.02613139	1.5
-0.02691716	-0.02805258	1.5
-0.0263135	-0.0291648	1.5
0.03752945	0.07183958	1.5
0.03800721	0.07180991	1.5
0.0876926	0.189605	1.5
0.09038477	0.1887518	1.5
0.09038477	0.1887518	1.5
0.06284761	0.06211647	1.5
0.05402044	0.0592285	1.5
0.05501649	0.05789221	1.5
0.05566525	0.05749931	1.5
0.05349854	0.05942722	1.5
0.05370522	0.05804608	1.5
0.2040822	-0.01350022	1.5
0.2040822	-0.01350022	1.5
0.2040822	-0.01350022	1.5
0.2040822	-0.01350022	1.5
0.2040822	-0.01350022	1.5
0.2393295	-0.08670845	1.5
0.2340285	-0.05968816	1.5
0.1983737	-0.07306661	1.5
0.1983737	-0.07306661	1.5
0.01	0.01	1.5
0.1249781	0.002708273	1.5
0.1249781	0.002708273	1.5
0.05841941	0.009129599	1.5
0.05779435	0.008909697	1.5
0.05706909	0.008284388	1.5
0.05676007	0.008161799	1.5
0.05678564	0.007651044	1.5
0.05688559	0.007819457	1.5
0.05685442	0.008157164	1.5
0.05671398	0.008228902	1.5
0.05656982	0.008201376	1.5
0.05647344	0.008065615	1.5
0.05630753	0.008010134	1.5
0.05629297	0.00788164	1.5
0.05625819	0.008004544	1.5
0.0563525	0.008083197	1.5
-0.09272314	0.1469872	1.5
-0.0925933	0.1464687	1.5
-0.09247188	0.1461984	1.5
-0.09244273	0.1461778	1.5
-0.09244273	0.1461778	1.5
0.1001253	-0.01354861	1.5
0.1126343	-0.02628423	1.5
0.115261	-0.02859342	1.5
0.1177296	-0.02888163	1.5
0.1185146	-0.02781495	1.5
0.118002	-0.02756663	1.5
0.1842332	0.1176309	1.5
0.1792486	0.1494886	1.5
0.1817594	0.1379501	1.5
0.1834765	0.136744	1.5
0.1819653	0.142239	1.5
0.1820886	0.1404351	1.5
0.1827699	0.1381519	1.5
0.1830313	0.1362218	1.5
0.1842413	0.1350118	1.5
0.184772	0.1346527	1.5
0.1846283	0.1321128	1.5
0.1836084	0.129007	1.5
0.1836518	0.1296138	1.5
0.1839675	0.1288768	1.5
0.1848097	0.1274975	1.5
0.1856509	0.126862	1.5
0.1855243	0.1277551	1.5
0.1856985	0.1280076	1.5
0.1857758	0.1270571	1.5
0.1842344	0.1274831	1.5
0.1842508	0.1267048	1.5
0.1841795	0.1264888	1.5
0.1845066	0.1259003	1.5
0.1840502	0.1269877	1.5
0.1841134	0.1254744	1.5
0.1840881	0.1260842	1.5
0.1845487	0.1253556	1.5
0.1846298	0.1250311	1.5
0.1849682	0.1252385	1.5
0.1857745	0.1244617	1.5
0.1855852	0.1242028	1.5
0.1856341	0.1245427	1.5
0.1852428	0.1247585	1.5
0.1849941	0.1252333	1.5
0.1849964	0.125067	1.5
0.1844523	0.1249561	1.5
0.1956912	0.02658911	1.5
0.1956912	0.02658911	1.5
0.103319	0.06613906	1.5
0.2119379	-0.0261583	1.5
0.2134264	-0.02716347	1.5
0.2145028	-0.02789264	1.5
0.1919238	-0.0181537	1.5
0.1919238	-0.0181537	1.5
0.1919238	-0.0181537	1.5
0.1915783	-0.01901416	1.5
0.1927122	-0.01987783	1.5
0.01	0.01	1.5
0.2143994	0.05144741	1.5
0.2179456	0.04985142	1.5
0.2167268	0.05636184	1.5
0.2167608	0.05820032	1.5
0.09792656	0.125453	1.5
0.1796402	0.07561962	1.5
0.17964	0.07651188	1.5
0.1820477	0.07209646	1.5
0.1984302	0.03155484	1.5
0.2012825	0.03277187	1.5
0.2014614	0.0304717	1.5
0.1994179	0.04718354	1.5
0.1982522	0.05545203	1.5
0.1929039	0.06800521	1.5
0.1933954	0.06852077	1.5
0.1942278	0.06826335	1.5
0.1941604	0.06797597	1.5
0.1946126	0.06808262	1.5
0.195003	0.06832404	1.5
0.05921132	0.04058373	1.5
0.05952428	0.04078822	1.5
0.1951816	0.07058376	1.5
0.1952399	0.07200979	1.5
0.1957341	0.07288964	1.5
0.1957776	0.07261968	1.5
0.1957622	0.07252598	1.5
0.1959243	0.07278398	1.5
0.1975703	0.07409289	1.5
0.1976567	0.07381437	1.5
0.1976763	0.07364438	1.5
0.1994706	0.07419579	1.5
0.2005192	0.07426834	1.5
0.2009388	0.07546152	1.5
0.2013086	0.07659607	1.5
0.2024247	0.07778277	1.5
0.2025756	0.07815103	1.5
0.2026137	0.07842748	1.5
0.2026254	0.07934071	1.5
0.2026801	0.07967565	1.5
0.2026847	0.07985734	1.5
0.2025845	0.08013497	1.5
0.2016766	0.08082336	1.5
0.2016401	0.08101655	1.5
0.2015643	0.08103047	1.5
0.2012399	0.08218131	1.5
0.2012258	0.08258916	1.5
0.2006584	0.08299109	1.5
0.2006626	0.08321883	1.5
0.2006618	0.08338992	1.5
0.2006853	0.0839192	1.5
0.2006956	0.08403284	1.5
0.2006633	0.08449046	1.5
0.2006633	0.08449046	1.5
0.2005311	0.08490894	1.5
0.06074199	0.04605698	1.5
0.06074199	0.04605698	1.5
0.200503	0.08533258	1.5
0.2260242	0.08449724	1.5
0.2284674	0.09638857	1.5
0.2296574	0.1006237	1.5
0.2293077	0.09973355	1.5
0.2268194	0.09887478	1.5
0.2263336	0.0974114	1.5
0.2262399	0.09921195	1.5
0.2255421	0.1006285	1.5
0.2257987	0.1021196	1.5
0.2256872	0.1040006	1.5
0.2244465	0.1046844	1.5
0.2243567	0.107363	1.5
0.2244772	0.1095558	1.5
0.2242265	0.1091871	1.5
0.2242265	0.1091871	1.5
0.1450738	0.02580991	1.5
0.01158253	0.01651081	1.5
0.012142	0.02307439	1.5
0.1461229	0.05951518	1.5
0.1456754	0.05737725	1.5
0.1447462	0.05778418	1.5
0.143563	0.05486207	1.5
0.1457558	0.05603518	1.5
0.1457558	0.05603518	1.5
0.2191671	0.1418123	1.5
0.219432	0.1409808	1.5
0.2190617	0.1411664	1.5
0.2184421	0.1402117	1.5
0.215858	0.1374803	1.5
0.2157219	0.1365906	1.5
0.2151111	0.1337678	1.5
0.2148494	0.1327267	1.5
0.2143566	0.1300671	1.5
0.1733933	0.1882202	1.5
0.1726501	0.1853698	1.5
0.1091351	0.1130665	1.5
0.1091351	0.1130665	1.5
0.1085205	0.1133111	1.5
0.1085205	0.1133111	1.5
0.1068647	0.1133893	1.5
0.1068647	0.1133893	1.5
0.07823103	0.09638856	1.5
0.07823103	0.09638856	1.5
0.07677481	0.09273838	1.5
0.07677481	0.09273838	1.5
0.07739343	0.09269296	1.5
0.07739343	0.09269296	1.5
0.07782453	0.0939292	1.5
0.07782453	0.0939292	1.5
0.07780551	0.09437105	1.5
0.07780551	0.09437105	1.5
0.07782514	0.0954406	1.5
0.07782514	0.0954406	1.5
0.07769012	0.09537311	1.5
0.07769012	0.09537311	1.5
0.06906761	0.0946303	1.5
0.06906761	0.0946303	1.5
0.06929528	0.09526634	1.5
0.06929528	0.09526634	1.5
0.07043642	0.09696173	1.5
0.07043642	0.09696173	1.5
0.07082368	0.09714147	1.5
0.07082368	0.09714147	1.5
0.07114751	0.09664316	1.5
0.07114751	0.09664316	1.5
0.07143927	0.09642851	1.5
0.07143927	0.09642851	1.5
0.07159142	0.09626891	1.5
0.07159142	0.09626891	1.5
0.07167266	0.0960497	1.5
0.07167266	0.0960497	1.5
0.07248517	0.09560343	1.5
0.07248517	0.09560343	1.5
0.07312562	0.09591245	1.5
0.07312562	0.09591245	1.5
0.07326502	0.09540184	1.5
0.07326502	0.09540184	1.5
0.07354244	0.09534314	1.5
0.07354244	0.09534314	1.5
0.07337115	0.09493961	1.5
0.07337115	0.09493961	1.5
0.0736982	0.09463477	1.5
0.0736982	0.09463477	1.5
0.07349288	0.09493718	1.5
0.07349288	0.09493718	1.5
0.003999999	0.1660002	1.5
0.003999999	0.1660002	1.5
0.07312701	0.09517101	1.5
0.07312701	0.09517101	1.5
0.04963093	0.09436965	1.5
0.04963093	0.09436965	1.5
0.05013971	0.09270979	1.5
0.05013971	0.09270979	1.5
0.05213629	0.09258102	1.5
0.05213629	0.09258102	1.5
0.05164955	0.08920571	1.5
0.05164955	0.08920571	1.5
0.05241542	0.09023334	1.5
0.05241542	0.09023334	1.5
0.05272418	0.09431727	1.5
0.05272418	0.09431727	1.5
0.05272418	0.09431727	1.5
0.05272418	0.09431727	1.5
0.05223715	0.100947	1.5
0.05223715	0.100947	1.5
0.05204338	0.1029511	1.5
0.05204338	0.1029511	1.5
0.05187087	0.1064406	1.5
0.05187087	0.1064406	1.5
0.05169041	0.1076732	1.5
0.05169041	0.1076732	1.5
0.05126728	0.1094796	1.5
0.05126728	0.1094796	1.5
0.0510359	0.1103437	1.5
0.0510359	0.1103437	1.5
0.05056961	0.1120454	1.5
0.05056961	0.1120454	1.5
0.04990331	0.1139004	1.5
0.04990331	0.1139004	1.5
0.04972877	0.1147737	1.5
0.04972877	0.1147737	1.5
0.04915714	0.1162624	1.5
0.04915714	0.1162624	1.5
0.04887895	0.1169978	1.5
0.04887895	0.1169978	1.5
0.04877969	0.1181807	1.5
0.04877969	0.1181807	1.5
0.0484807	0.1186601	1.5
0.0484807	0.1186601	1.5
0.04801826	0.1194929	1.5
0.04801826	0.1194929	1.5
0.04771336	0.1199842	1.5
0.04771336	0.1199842	1.5
0.04731803	0.1205475	1.5
0.04731803	0.1205475	1.5
0.04704351	0.1207075	1.5
0.04704351	0.1207075	1.5
0.04397532	0.1749816	1.5
0.04397532	0.1749816	1.5
0.03049939	0.2039455	1.5
0.03049939	0.2039455	1.5
0.03571457	0.2169944	1.5
0.03571457	0.2169944	1.5
0.03934546	0.2227726	1.5
0.03934546	0.2227726	1.5
0.03903462	0.226493	1.5
0.03903462	0.226493	1.5
0.03689267	0.2259549	1.5
0.03689267	0.2259549	1.5
0.03490059	0.2269277	1.5
0.03490059	0.2269277	1.5
0.03399722	0.2268811	1.5
0.03399722	0.2268811	1.5
0.03429273	0.2263445	1.5
0.03429273	0.2263445	1.5
0.03502687	0.2273486	1.5
0.03502687	0.2273486	1.5
0.03549863	0.2277679	1.5
0.03549863	0.2277679	1.5
0.03457593	0.2276554	1.5
0.03457593	0.2276554	1.5
0.03486803	0.227937	1.5
0.03486803	0.227937	1.5
0.0361015	0.2297918	1.5
0.0361015	0.2297918	1.5
0.03669804	0.2322908	1.5
0.03669804	0.2322908	1.5
0.03601211	0.2333218	1.5
0.03601211	0.2333218	1.5
0.03601211	0.2333218	1.5
0.03601211	0.2333218	1.5
0.03774476	0.2953131	1.5
0.03774476	0.2953131	1.5
0.029837	0.326078	1.5
0.029837	0.326078	1.5
0.03716876	0.3330132	1.5
0.03716876	0.3330132	1.5
0.03526799	0.3315978	1.5
0.03526799	0.3315978	1.5
0.03665729	0.3313866	1.5
0.03665729	0.3313866	1.5
0.0359929	0.329832	1.5
0.0359929	0.329832	1.5
0.03397854	0.327051	1.5
0.03397854	0.327051	1.5
0.03376958	0.3264172	1.5
0.03376958	0.3264172	1.5
0.03333668	0.3260475	1.5
0.03333668	0.3260475	1.5
0.03277719	0.3261995	1.5
0.03277719	0.3261995	1.5
0.03232414	0.3260137	1.5
0.03232414	0.3260137	1.5
0.03182574	0.3256112	1.5
0.03182574	0.3256112	1.5
0.03153009	0.3252883	1.5
0.03153009	0.3252883	1.5
0.03146313	0.3249561	1.5
0.03146313	0.3249561	1.5
0.03126877	0.3247355	1.5
0.03126877	0.3247355	1.5
0.03080123	0.3249765	1.5
0.03080123	0.3249765	1.5
0.0307274	0.3250022	1.5
0.0307274	0.3250022	1.5
0.03073372	0.3251278	1.5
0.03073372	0.3251278	1.5
0.03060757	0.3254778	1.5
0.03060757	0.3254778	1.5
0.03026575	0.3260045	1.5
0.03026575	0.3260045	1.5
0.03061896	0.3264053	1.5
0.03061896	0.3264053	1.5
0.03045523	0.3266776	1.5
0.03045523	0.3266776	1.5
0.03048881	0.326854	1.5
0.03048881	0.326854	1.5
0.03037385	0.3269618	1.5
0.03037385	0.3269618	1.5
0.0302706	0.3269676	1.5
0.0302706	0.3269676	1.5
0.03016339	0.3271871	1.5
0.03016339	0.3271871	1.5
0.02999495	0.3275065	1.5
0.02999495	0.3275065	1.5
0.02983033	0.3276082	1.5
0.02983033	0.3276082	1.5
0.02979679	0.3278491	1.5
0.02979679	0.3278491	1.5
0.02979338	0.3279993	1.5
0.02979338	0.3279993	1.5
0.02988714	0.3283678	1.5
0.02988714	0.3283678	1.5
0.02984286	0.3285222	1.5
0.02984286	0.3285222	1.5
0.02980735	0.3288296	1.5
0.02980735	0.3288296	1.5
0.02979157	0.3288577	1.5
0.02979157	0.3288577	1.5
0.02985643	0.3290548	1.5
0.02985643	0.3290548	1.5
0.03015605	0.329268	1.5
0.03015605	0.329268	1.5
0.03013075	0.3293822	1.5
0.03013075	0.3293822	1.5
0.03007838	0.3293577	1.5
0.03007838	0.3293577	1.5
0.0300006	0.3293169	1.5
0.0300006	0.3293169	1.5
0.02998968	0.3293665	1.5
0.02998968	0.3293665	1.5
0.029831	0.329193	1.5
0.029831	0.329193	1.5
0.02974049	0.3293126	1.5
0.02974049	0.3293126	1.5
0.02978388	0.3295065	1.5
0.02978388	0.3295065	1.5
0.03018701	0.329902	1.5
0.03018701	0.329902	1.5
0.03007765	0.3298351	1.5
0.03007765	0.3298351	1.5
0.0300725	0.3297843	1.5
0.0300725	0.3297843	1.5
0.0300725	0.3297843	1.5
0.0300725	0.3297843	1.5
0.1560736	0.2080781	1.5
0.1560736	0.2080781	1.5
0.1565837	0.2037363	1.5
0.1565837	0.2037363	1.5
0.1570387	0.1985366	1.5
0.1570387	0.1985366	1.5
0.1568588	0.1979436	1.5
0.1568588	0.1979436	1.5
0.1582822	0.1980792	1.5
0.1582822	0.1980792	1.5
0.1579162	0.1982719	1.5
0.1579162	0.1982719	1.5
0.1581372	0.1984968	1.5
0.1581372	0.1984968	1.5
0.1576078	0.1977639	1.5
0.1576078	0.1977639	1.5
0.157102	0.1967752	1.5
0.157102	0.1967752	1.5
0.1273139	0.2564675	1.5
0.1273139	0.2564675	1.5
0.1272458	0.2541949	1.5
0.1272458	0.2541949	1.5
0.1599084	0.1903284	1.5
0.1599084	0.1903284	1.5
0.1604964	0.1905967	1.5
0.1604964	0.1905967	1.5
0.1592391	0.191691	1.5
0.1592391	0.191691	1.5
0.1592802	0.1911059	1.5
0.1592802	0.1911059	1.5
0.1590653	0.1915524	1.5
0.1590653	0.1915524	1.5
0.159097	0.1915089	1.5
0.159097	0.1915089	1.5
0.1588927	0.1926459	1.5
0.1588927	0.1926459	1.5
0.1588005	0.1927711	1.5
0.1588005	0.1927711	1.5
0.1585921	0.1932657	1.5
0.1585921	0.1932657	1.5
0.1586149	0.1932217	1.5
0.1586149	0.1932217	1.5
0.1587663	0.1938196	1.5
0.1587663	0.1938196	1.5
0.1588299	0.1939082	1.5
0.1588299	0.1939082	1.5
0.1590278	0.1945017	1.5
0.1590278	0.1945017	1.5
0.1591146	0.194792	1.5
0.1591146	0.194792	1.5
0.1588553	0.1947896	1.5
0.1588553	0.1947896	1.5
0.1589292	0.1951336	1.5
0.1589292	0.1951336	1.5
0.1585237	0.1957078	1.5
0.1585237	0.1957078	1.5
0.1584931	0.1958084	1.5
0.1584931	0.1958084	1.5
0.1252617	0.2630365	1.5
0.1252617	0.2630365	1.5
0.1604265	0.1996495	1.5
0.1604265	0.1996495	1.5
0.1612674	0.1997392	1.5
0.1612674	0.1997392	1.5
0.1593988	0.1986317	1.5
0.1593988	0.1986317	1.5
0.1595887	0.1985334	1.5
0.1595887	0.1985334	1.5
0.1587698	0.1981862	1.5
0.1587698	0.1981862	1.5
0.1587417	0.1980844	1.5
0.1587417	0.1980844	1.5
0.1584796	0.1980501	1.5
0.1584796	0.1980501	1.5
0.1587525	0.1978321	1.5
0.1587525	0.1978321	1.5
0.1587525	0.1978321	1.5
0.1587525	0.1978321	1.5
0.1309341	0.1443153	1.5
0.1309341	0.1443153	1.5
0.1115671	0.05593004	1.5
0.1115671	0.05593004	1.5
0.1111128	0.06077318	1.5
0.1111128	0.06077318	1.5
0.1115983	0.066563	1.5
0.1115983	0.066563	1.5
0.1113541	0.06786418	1.5
0.1113541	0.06786418	1.5
0.1121264	0.0665976	1.5
0.1121264	0.0665976	1.5
0.1119949	0.06767181	1.5
0.1119949	0.06767181	1.5
0.1126241	0.06954225	1.5
0.1126241	0.06954225	1.5
0.1126836	0.07016494	1.5
0.1126836	0.07016494	1.5
0.1125359	0.07113385	1.5
0.1125359	0.07113385	1.5
0.1125706	0.07171668	1.5
0.1125706	0.07171668	1.5
0.1126492	0.07198377	1.5
0.1126492	0.07198377	1.5
0.1118413	0.07148321	1.5
0.1118413	0.07148321	1.5
0.1118337	0.07158903	1.5
0.1118337	0.07158903	1.5
0.1119446	0.0684283	1.5
0.1119446	0.0684283	1.5
0.1125594	0.0676093	1.5
0.1125594	0.0676093	1.5
0.1133045	0.06602325	1.5
0.1133045	0.06602325	1.5
0.1135697	0.06515437	1.5
0.1135697	0.06515437	1.5
0.1134054	0.06348048	1.5
0.1134054	0.06348048	1.5
0.1137993	0.06312955	1.5
0.1137993	0.06312955	1.5
0.1144267	0.06223971	1.5
0.1144267	0.06223971	1.5
0.1144267	0.06223971	1.5
0.1144267	0.06223971	1.5
0.102563	0.05170888	1.5
0.102563	0.05170888	1.5
0.1060589	0.05381925	1.5
0.1060589	0.05381925	1.5
0.1076254	0.05563125	1.5
0.1076254	0.05563125	1.5
0.109789	0.05657966	1.5
0.109789	0.05657966	1.5
0.1085448	0.05596139	1.5
0.1085448	0.05596139	1.5
0.1082112	0.05607402	1.5
0.1082112	0.05607402	1.5
0.1082112	0.05607402	1.5
0.1082112	0.05607402	1.5
0.01360958	0.02384499	1.5
0.01360958	0.02384499	1.5
-0.02455358	0.006674871	1.5
-0.02455358	0.006674871	1.5
-0.02612474	0.003965318	1.5
-0.02612474	0.003965318	1.5
-0.02656849	0.002549499	1.5
-0.02656849	0.002549499	1.5
-0.02836884	0.002477273	1.5
-0.02836884	0.002477273	1.5
-0.02878951	0.002265364	1.5
-0.02878951	0.002265364	1.5
-0.02873562	0.00154236	1.5
-0.02873562	0.00154236	1.5
-0.02833689	0.0008409023	1.5
-0.02833689	0.0008409023	1.5
-0.02883819	-0.0002621114	1.5
-0.02883819	-0.0002621114	1.5
-0.02895665	-0.000607878	1.5
-0.02895665	-0.000607878	1.5
-0.0290845	-0.001849934	1.5
-0.0290845	-0.001849934	1.5
-0.02913118	-0.002726689	1.5
-0.02913118	-0.002726689	1.5
-0.02909513	-0.002695262	1.5
-0.02909513	-0.002695262	1.5
-0.02910257	-0.0032776	1.5
-0.02910257	-0.0032776	1.5
-0.02898736	-0.003889084	1.5
-0.02898736	-0.003889084	1.5
-0.028828	-0.004079849	1.5
-0.028828	-0.004079849	1.5
-0.02871166	-0.004709408	1.5
-0.02871166	-0.004709408	1.5
-0.0285333	-0.004872769	1.5
-0.0285333	-0.004872769	1.5
-0.02864819	-0.005086482	1.5
-0.02864819	-0.005086482	1.5
-0.02877978	-0.004784837	1.5
-0.02877978	-0.004784837	1.5
-0.02883658	-0.005192608	1.5
-0.02883658	-0.005192608	1.5
-0.02874505	-0.005007342	1.5
-0.02874505	-0.005007342	1.5
-0.02884384	-0.005193174	1.5
-0.02884384	-0.005193174	1.5
-0.02899359	-0.005125791	1.5
-0.02899359	-0.005125791	1.5
-0.02900445	-0.004999816	1.5
-0.02900445	-0.004999816	1.5
-0.0293426	-0.005208239	1.5
-0.0293426	-0.005208239	1.5
-0.02941795	-0.005085558	1.5
-0.02941795	-0.005085558	1.5
-0.02952975	-0.005122542	1.5
-0.02952975	-0.005122542	1.5
-0.02959143	-0.005211592	1.5
-0.02959143	-0.005211592	1.5
-0.02987811	-0.005092978	1.5
-0.02987811	-0.005092978	1.5
-0.02996039	-0.005171806	1.5
-0.02996039	-0.005171806	1.5
-0.03014955	-0.005331963	1.5
-0.03014955	-0.005331963	1.5
-0.03020846	-0.005293876	1.5
-0.03020846	-0.005293876	1.5
-0.03040691	-0.005240649	1.5
-0.03040691	-0.005240649	1.5
-0.03063724	-0.005346835	1.5
-0.03063724	-0.005346835	1.5
-0.03079687	-0.005131245	1.5
-0.03079687	-0.005131245	1.5
-0.03097649	-0.00501053	1.5
-0.03097649	-0.00501053	1.5
-0.03106442	-0.004934698	1.5
-0.03106442	-0.004934698	1.5
-0.03140968	-0.005170062	1.5
-0.03140968	-0.005170062	1.5
-0.03148718	-0.005093068	1.5
-0.03148718	-0.005093068	1.5
-0.03164326	-0.005002096	1.5
-0.03164326	-0.005002096	1.5
-0.03172304	-0.004984662	1.5
-0.03172304	-0.004984662	1.5
-0.03191412	-0.00486812	1.5
-0.03191412	-0.00486812	1.5
-0.03200593	-0.004832014	1.5
-0.03200593	-0.004832014	1.5
-0.03219388	-0.00471662	1.5
-0.03219388	-0.00471662	1.5
-0.03228709	-0.004720688	1.5
-0.03228709	-0.004720688	1.5
-0.03250332	-0.004728049	1.5
-0.03250332	-0.004728049	1.5
-0.03265812	-0.004661515	1.5
-0.03265812	-0.004661515	1.5
-0.06353503	0.01309398	1.5
-0.06353503	0.01309398	1.5
-0.06485412	0.01421915	1.5
-0.06485412	0.01421915	1.5
-0.06519269	0.01612693	1.5
-0.06519269	0.01612693	1.5
-0.06578045	0.01620412	1.5
-0.06578045	0.01620412	1.5
-0.0663674	0.01484409	1.5
-0.0663674	0.01484409	1.5
-0.06637979	0.01471964	1.5
-0.06637979	0.01471964	1.5
-0.06630908	0.01443465	1.5
-0.06630908	0.01443465	1.5
-0.06658449	0.01567972	1.5
-0.06658449	0.01567972	1.5
-0.06658449	0.01567972	1.5
-0.06658449	0.01567972	1.5
-0.06714626	0.01592042	1.5
-0.06714626	0.01592042	1.5
-0.06732236	0.015781	1.5
-0.06732236	0.015781	1.5
-0.06757394	0.01583111	1.5
-0.06757394	0.01583111	1.5
-0.06764867	0.01561011	1.5
-0.06764867	0.01561011	1.5
-0.06771314	0.01561806	1.5
-0.06771314	0.01561806	1.5
-0.06776306	0.01578754	1.5
-0.06776306	0.01578754	1.5
-0.06769954	0.01594535	1.5
-0.06769954	0.01594535	1.5
-0.06775384	0.01564568	1.5
-0.06775384	0.01564568	1.5
-0.06784092	0.01558457	1.5
-0.06784092	0.01558457	1.5
-0.06784058	0.01596415	1.5
-0.06784058	0.01596415	1.5
-0.0677624	0.01582941	1.5
-0.0677624	0.01582941	1.5
-0.06777007	0.01601425	1.5
-0.06777007	0.01601425	1.5
-0.06776937	0.01580422	1.5
-0.06776937	0.01580422	1.5
-0.06774579	0.01570109	1.5
-0.06774579	0.01570109	1.5
-0.06770924	0.01574293	1.5
-0.06770924	0.01574293	1.5
-0.06771331	0.01564857	1.5
-0.06771331	0.01564857	1.5
-0.06776988	0.015526	1.5
-0.06776988	0.015526	1.5
-0.06777842	0.01541226	1.5
-0.06777842	0.01541226	1.5
-0.06772419	0.01546237	1.5
-0.06772419	0.01546237	1.5
-0.06764277	0.01538862	1.5
-0.06764277	0.01538862	1.5
-0.06757534	0.01534213	1.5
-0.06757534	0.01534213	1.5
-0.06755082	0.01518396	1.5
-0.06755082	0.01518396	1.5
-0.06760452	0.01514223	1.5
-0.06760452	0.01514223	1.5
-0.06762464	0.01506466	1.5
-0.06762464	0.01506466	1.5
-0.06765469	0.01483501	1.5
-0.06765469	0.01483501	1.5
-0.06771779	0.01476124	1.5
-0.06771779	0.01476124	1.5
-0.06770373	0.01470353	1.5
-0.06770373	0.01470353	1.5
-0.06769764	0.01464468	1.5
-0.06769764	0.01464468	1.5
-0.06771953	0.01468629	1.5
-0.06771953	0.01468629	1.5
-0.06775389	0.0147752	1.5
-0.06775389	0.0147752	1.5
-0.06774383	0.01485053	1.5
-0.06774383	0.01485053	1.5
-0.06774383	0.01485053	1.5
-0.06774383	0.01485053	1.5
-0.06811056	0.01567678	1.5
-0.06811056	0.01567678	1.5
-0.06817269	0.01603217	1.5
-0.06817269	0.01603217	1.5
-0.06839665	0.01649524	1.5
-0.06839665	0.01649524	1.5
-0.06845253	0.01674852	1.5
-0.06845253	0.01674852	1.5
-0.06867991	0.01727465	1.5
-0.06867991	0.01727465	1.5
-0.068764	0.0176219	1.5
-0.068764	0.0176219	1.5
-0.06882015	0.01758397	1.5
-0.06882015	0.01758397	1.5
-0.06880215	0.01775333	1.5
-0.06880215	0.01775333	1.5
-0.06880703	0.0176971	1.5
-0.06880703	0.0176971	1.5
-0.06889423	0.01754168	1.5
-0.06889423	0.01754168	1.5
-0.1017398	-0.1101518	1.5
-0.1017398	-0.1101518	1.5
-0.1117309	-0.1791345	1.5
-0.1117309	-0.1791345	1.5
-0.1107017	-0.1820503	1.5
-0.1107017	-0.1820503	1.5
-0.1100662	-0.1847993	1.5
-0.1100662	-0.1847993	1.5
-0.1091923	-0.1860816	1.5
-0.1091923	-0.1860816	1.5
-0.1092135	-0.1860497	1.5
-0.1092135	-0.1860497	1.5
-0.1095469	-0.1869892	1.5
-0.1095469	-0.1869892	1.5
-0.08359382	-0.1476337	1.5
-0.08359382	-0.1476337	1.5
-0.08371309	-0.1481238	1.5
-0.08371309	-0.1481238	1.5
-0.08375238	-0.1482026	1.5
-0.08375238	-0.1482026	1.5
-0.08356911	-0.1480912	1.5
-0.08356911	-0.1480912	1.5
-0.08352078	-0.1479346	1.5
-0.08352078	-0.1479346	1.5
-0.08339476	-0.1477855	1.5
-0.08339476	-0.1477855	1.5
-0.08338907	-0.1477591	1.5
-0.08338907	-0.1477591	1.5
-0.08341622	-0.1475201	1.5
-0.08341622	-0.1475201	1.5
-0.08357672	-0.1473288	1.5
-0.08357672	-0.1473288	1.5
-0.08355512	-0.1473162	1.5
-0.08355512	-0.1473162	1.5
-0.08354821	-0.1472956	1.5
-0.08354821	-0.1472956	1.5
-0.08333797	-0.1471913	1.5
-0.08333797	-0.1471913	1.5
-0.0832555	-0.1473708	1.5
-0.0832555	-0.1473708	1.5
-0.0829886	-0.1475967	1.5
-0.0829886	-0.1475967	1.5
-0.08291924	-0.1476912	1.5
-0.08291924	-0.1476912	1.5
-0.08283921	-0.1477035	1.5
-0.08283921	-0.1477035	1.5
-0.08272133	-0.1477601	1.5
-0.08272133	-0.1477601	1.5
-0.08262537	-0.147808	1.5
-0.08262537	-0.147808	1.5
-0.08256695	-0.1477153	1.5
-0.08256695	-0.1477153	1.5
-0.1551314	-0.2962811	1.5
-0.1551314	-0.2962811	1.5
-0.1534347	-0.2981637	1.5
-0.1534347	-0.2981637	1.5
-0.153287	-0.2979823	1.5
-0.153287	-0.2979823	1.5
-0.1532084	-0.2979289	1.5
-0.1532084	-0.2979289	1.5
-0.1519323	-0.2996348	1.5
-0.1519323	-0.2996348	1.5
-0.1518481	-0.2995096	1.5
-0.1518481	-0.2995096	1.5
-0.151727	-0.2993905	1.5
-0.151727	-0.2993905	1.5
-0.1516518	-0.2993504	1.5
-0.1516518	-0.2993504	1.5
-0.1514724	-0.299242	1.5
-0.1514724	-0.299242	1.5
-0.1513775	-0.2992273	1.5
-0.1513775	-0.2992273	1.5
-0.1511293	-0.299438	1.5
-0.1511293	-0.299438	1.5
-0.1508769	-0.2997244	1.5
-0.1508769	-0.2997244	1.5
-0.1506877	-0.2999926	1.5
-0.1506877	-0.2999926	1.5
-0.1505302	-0.299938	1.5
-0.1505302	-0.299938	1.5
-0.1497984	-0.3003292	1.5
-0.1497984	-0.3003292	1.5
-0.1497055	-0.3002605	1.5
-0.1497055	-0.3002605	1.5
-0.1496579	-0.3002263	1.5
-0.1496579	-0.3002263	1.5
-0.1496172	-0.3001404	1.5
-0.1496172	-0.3001404	1.5
-0.1495798	-0.3001631	1.5
-0.1495798	-0.3001631	1.5
-0.1495232	-0.3001238	1.5
-0.1495232	-0.3001238	1.5
-0.1493979	-0.3002189	1.5
-0.1493979	-0.3002189	1.5
-0.1493908	-0.3001181	1.5
-0.1493908	-0.3001181	1.5
-0.1493982	-0.3000634	1.5
-0.1493982	-0.3000634	1.5
-0.1491732	-0.2998086	1.5
-0.1491732	-0.2998086	1.5
-0.149095	-0.2998284	1.5
-0.149095	-0.2998284	1.5
-0.1490719	-0.2996309	1.5
-0.1490719	-0.2996309	1.5
-0.1490475	-0.2995241	1.5
-0.1490475	-0.2995241	1.5
-0.1493789	-0.299942	1.5
-0.1493789	-0.299942	1.5
-0.1624797	-0.3170921	1.5
-0.1624797	-0.3170921	1.5
-0.1621533	-0.3178235	1.5
-0.1621533	-0.3178235	1.5
-0.1619061	-0.319994	1.5
-0.1619061	-0.319994	1.5
-0.1618867	-0.3202153	1.5
-0.1618867	-0.3202153	1.5
-0.1616169	-0.3201974	1.5
-0.1616169	-0.3201974	1.5
-0.16144	-0.3204895	1.5
-0.16144	-0.3204895	1.5
-0.0925684	-0.1668532	1.5
-0.0925684	-0.1668532	1.5
-0.09264541	-0.1672145	1.5
-0.09264541	-0.1672145	1.5
-0.09244215	-0.1668671	1.5
-0.09244215	-0.1668671	1.5
-0.09230974	-0.1664182	1.5
-0.09230974	-0.1664182	1.5
-0.09232415	-0.1661789	1.5
-0.09232415	-0.1661789	1.5
-0.0921526	-0.166261	1.5
-0.0921526	-0.166261	1.5
-0.0920926	-0.1663858	1.5
-0.0920926	-0.1663858	1.5
-0.09186239	-0.1664916	1.5
-0.09186239	-0.1664916	1.5
-0.09179468	-0.1666091	1.5
-0.09179468	-0.1666091	1.5
-0.09200006	-0.1666334	1.5
-0.09200006	-0.1666334	1.5
-0.09188695	-0.1665083	1.5
-0.09188695	-0.1665083	1.5
-0.09186561	-0.1664085	1.5
-0.09186561	-0.1664085	1.5
-0.09191593	-0.1663652	1.5
-0.09191593	-0.1663652	1.5
-0.09193646	-0.1663141	1.5
-0.09193646	-0.1663141	1.5
-0.0918528	-0.1662735	1.5
-0.0918528	-0.1662735	1.5
-0.09194954	-0.1661514	1.5
-0.09194954	-0.1661514	1.5
-0.09197363	-0.1661263	1.5
-0.09197363	-0.1661263	1.5
-0.09196381	-0.165989	1.5
-0.09196381	-0.165989	1.5
-0.09197377	-0.1657716	1.5
-0.09197377	-0.1657716	1.5
-0.09195972	-0.1655719	1.5
-0.09195972	-0.1655719	1.5
-0.09195972	-0.1655719	1.5
-0.09195972	-0.1655719	1.5
-0.09199199	-0.1654527	1.5
-0.09199199	-0.1654527	1.5
-0.09190042	-0.1653777	1.5
-0.09190042	-0.1653777	1.5
-0.09187511	-0.1653547	1.5
-0.09187511	-0.1653547	1.5
-0.09185456	-0.1651602	1.5
-0.09185456	-0.1651602	1.5
-0.09183266	-0.1650338	1.5
-0.09183266	-0.1650338	1.5
-0.09181496	-0.1649499	1.5
-0.09181496	-0.1649499	1.5
-0.09178121	-0.164756	1.5
-0.09178121	-0.164756	1.5
-0.09175827	-0.1646728	1.5
-0.09175827	-0.1646728	1.5
-0.09172337	-0.1646327	1.5
-0.09172337	-0.1646327	1.5
-0.09169352	-0.1645308	1.5
-0.09169352	-0.1645308	1.5
-0.09162842	-0.1645175	1.5
-0.09162842	-0.1645175	1.5
-0.09159572	-0.1643982	1.5
-0.09159572	-0.1643982	1.5
-0.09153776	-0.1643816	1.5
-0.09153776	-0.1643816	1.5
-0.09147575	-0.1644204	1.5
-0.09147575	-0.1644204	1.5
-0.09145939	-0.1643516	1.5
-0.09145939	-0.1643516	1.5
-0.09141681	-0.1643346	1.5
-0.09141681	-0.1643346	1.5
-0.09138454	-0.1643036	1.5
-0.09138454	-0.1643036	1.5
-0.09129351	-0.1642846	1.5
-0.09129351	-0.1642846	1.5
-0.09101143	-0.1640121	1.5
-0.09101143	-0.1640121	1.5
-0.09082724	-0.163778	1.5
-0.09082724	-0.163778	1.5
-0.09050634	-0.1634273	1.5
-0.09050634	-0.1634273	1.5
-0.09034882	-0.1632547	1.5
-0.09034882	-0.1632547	1.5
-0.1588382	-0.3168238	1.5
-0.1588382	-0.3168238	1.5
-0.1586798	-0.3166316	1.5
-0.1586798	-0.3166316	1.5
-0.1583282	-0.3162039	1.5
-0.1583282	-0.3162039	1.5
-0.1581959	-0.3161878	1.5
-0.1581959	-0.3161878	1.5
-0.1577613	-0.3160782	1.5
-0.1577613	-0.3160782	1.5
-0.1576223	-0.3159228	1.5
-0.1576223	-0.3159228	1.5
-0.1572132	-0.3158017	1.5
-0.1572132	-0.3158017	1.5
-0.1570273	-0.3158199	1.5
-0.1570273	-0.3158199	1.5
-0.1138538	-0.3048792	1.5
-0.1138538	-0.3048792	1.5
-0.1138538	-0.3048792	1.5
-0.1138538	-0.3048792	1.5
-0.05784009	-0.3093114	1.5
-0.05784009	-0.3093114	1.5
0.06438476	-0.3074033	1.5
0.06438476	-0.3074033	1.5
0.06908247	-0.3078956	1.5
0.06908247	-0.3078956	1.5
0.06862666	-0.306223	1.5
0.06862666	-0.306223	1.5
0.06971368	-0.3033453	1.5
0.06971368	-0.3033453	1.5
0.06994497	-0.3027	1.5
0.06994497	-0.3027	1.5
0.07028715	-0.3022754	1.5
0.07028715	-0.3022754	1.5
0.07084489	-0.3015101	1.5
0.07084489	-0.3015101	1.5
0.07069998	-0.3017136	1.5
0.07069998	-0.3017136	1.5
0.07093805	-0.3016409	1.5
0.07093805	-0.3016409	1.5
0.07086978	-0.3011822	1.5
0.07086978	-0.3011822	1.5
0.07107595	-0.3004186	1.5
0.07107595	-0.3004186	1.5
0.07112696	-0.3000355	1.5
0.07112696	-0.3000355	1.5
0.07141323	-0.2992679	1.5
0.07141323	-0.2992679	1.5
0.07131969	-0.2990907	1.5
0.07131969	-0.2990907	1.5
0.07075156	-0.2989747	1.5
0.07075156	-0.2989747	1.5
0.07075156	-0.2989747	1.5
0.07075156	-0.2989747	1.5
0.07103264	-0.298029	1.5
0.07103264	-0.298029	1.5
0.0709856	-0.2978958	1.5
0.0709856	-0.2978958	1.5
0.0705952	-0.2979805	1.5
0.0705952	-0.2979805	1.5
0.07029363	-0.2981514	1.5
0.07029363	-0.2981514	1.5
0.06987174	-0.2985964	1.5
0.06987174	-0.2985964	1.5
0.06957086	-0.2987444	1.5
0.06957086	-0.2987444	1.5
0.06947201	-0.2986558	1.5
0.06947201	-0.2986558	1.5
0.0692687	-0.2988136	1.5
0.0692687	-0.2988136	1.5
0.06916805	-0.2987368	1.5
0.06916805	-0.2987368	1.5
0.06917264	-0.2987773	1.5
0.06917264	-0.2987773	1.5
0.06913895	-0.298636	1.5
0.06913895	-0.298636	1.5
0.06901261	-0.2986492	1.5
0.06901261	-0.2986492	1.5
0.06886905	-0.2984107	1.5
0.06886905	-0.2984107	1.5
0.06867421	-0.2982801	1.5
0.06867421	-0.2982801	1.5
0.06867661	-0.2981825	1.5
0.06867661	-0.2981825	1.5
0.06859588	-0.297954	1.5
0.06859588	-0.297954	1.5
0.06859588	-0.297954	1.5
0.06859588	-0.297954	1.5
0.06857449	-0.297651	1.5
0.06857449	-0.297651	1.5
0.06857449	-0.297651	1.5
0.06857449	-0.297651	1.5
0.1495426	-0.2076994	1.5
0.1495426	-0.2076994	1.5
0.1504208	-0.2039953	1.5
0.1504208	-0.2039953	1.5
0.1502018	-0.2062486	1.5
0.1502018	-0.2062486	1.5
0.1508404	-0.2079869	1.5
0.1508404	-0.2079869	1.5
0.1510122	-0.2088751	1.5
0.1510122	-0.2088751	1.5
0.1513876	-0.2098946	1.5
0.1513876	-0.2098946	1.5
0.1524696	-0.2109724	1.5
0.1524696	-0.2109724	1.5
0.1527264	-0.210512	1.5
0.1527264	-0.210512	1.5
0.1524392	-0.2109023	1.5
0.1524392	-0.2109023	1.5
0.1524531	-0.2108414	1.5
0.1524531	-0.2108414	1.5
0.1528324	-0.2115048	1.5
0.1528324	-0.2115048	1.5
0.1525554	-0.2112439	1.5
0.1525554	-0.2112439	1.5
0.1525639	-0.2106292	1.5
0.1525639	-0.2106292	1.5
0.1526156	-0.2110661	1.5
0.1526156	-0.2110661	1.5
0.1523436	-0.2107127	1.5
0.1523436	-0.2107127	1.5
0.1523888	-0.2106129	1.5
0.1523888	-0.2106129	1.5
0.1520676	-0.209579	1.5
0.1520676	-0.209579	1.5
0.1518397	-0.2083907	1.5
0.1518397	-0.2083907	1.5
0.1518164	-0.2082095	1.5
0.1518164	-0.2082095	1.5
0.1518042	-0.2077493	1.5
0.1518042	-0.2077493	1.5
0.1517107	-0.2076488	1.5
0.1517107	-0.2076488	1.5
0.2824372	-0.2198028	1.5
0.2824372	-0.2198028	1.5
0.1510028	-0.206168	1.5
0.1510028	-0.206168	1.5
0.1481748	-0.2049665	1.5
0.1481748	-0.2049665	1.5
0.1491278	-0.2068117	1.5
0.1491278	-0.2068117	1.5
0.1491304	-0.2069235	1.5
0.1491304	-0.2069235	1.5
0.1488592	-0.2061061	1.5
0.1488592	-0.2061061	1.5
0.1491054	-0.2051138	1.5
0.1491054	-0.2051138	1.5
0.148421	-0.204362	1.5
0.148421	-0.204362	1.5
0.1480326	-0.202998	1.5
0.1480326	-0.202998	1.5
0.1481702	-0.202518	1.5
0.1481702	-0.202518	1.5
0.1481615	-0.2024631	1.5
0.1481615	-0.2024631	1.5
0.1478701	-0.2020033	1.5
0.1478701	-0.2020033	1.5
0.1478595	-0.2013969	1.5
0.1478595	-0.2013969	1.5
0.1478342	-0.2009183	1.5
0.1478342	-0.2009183	1.5
0.1476054	-0.2008828	1.5
0.1476054	-0.2008828	1.5
0.1472517	-0.1997077	1.5
0.1472517	-0.1997077	1.5
0.1472023	-0.1994261	1.5
0.1472023	-0.1994261	1.5
0.1471746	-0.1991525	1.5
0.1471746	-0.1991525	1.5
0.1469771	-0.1987282	1.5
0.1469771	-0.1987282	1.5
0.146945	-0.1983983	1.5
0.146945	-0.1983983	1.5
0.1468758	-0.1976866	1.5
0.1468758	-0.1976866	1.5
0.1468828	-0.1975686	1.5
0.1468828	-0.1975686	1.5
0.1469687	-0.1973686	1.5
0.1469687	-0.1973686	1.5
0.1470081	-0.1965505	1.5
0.1470081	-0.1965505	1.5
0.1469238	-0.1960309	1.5
0.1469238	-0.1960309	1.5
0.1468549	-0.1958192	1.5
0.1468549	-0.1958192	1.5
0.1469276	-0.1954769	1.5
0.1469276	-0.1954769	1.5
0.146899	-0.1951796	1.5
0.146899	-0.1951796	1.5
0.1468002	-0.1949235	1.5
0.1468002	-0.1949235	1.5
0.1467052	-0.194479	1.5
0.1467052	-0.194479	1.5
0.1466763	-0.1944256	1.5
0.1466763	-0.1944256	1.5
0.1466514	-0.1942017	1.5
0.1466514	-0.1942017	1.5
0.1466034	-0.1940884	1.5
0.1466034	-0.1940884	1.5
0.146609	-0.1940491	1.5
0.146609	-0.1940491	1.5
0.1465997	-0.1938193	1.5
0.1465997	-0.1938193	1.5
0.1466071	-0.1934672	1.5
0.1466071	-0.1934672	1.5
0.1466617	-0.1931432	1.5
0.1466617	-0.1931432	1.5
0.1467481	-0.1930596	1.5
0.1467481	-0.1930596	1.5
0.1467342	-0.19276	1.5
0.1467342	-0.19276	1.5
0.1466044	-0.1928308	1.5
0.1466044	-0.1928308	1.5
0.1222332	-0.2325804	1.5
0.1222332	-0.2325804	1.5
0.1205807	-0.2325734	1.5
0.1205807	-0.2325734	1.5
0.1140419	-0.2502102	1.5
0.1140419	-0.2502102	1.5
0.1145494	-0.2455098	1.5
0.1145494	-0.2455098	1.5
0.1169373	-0.2451245	1.5
0.1169373	-0.2451245	1.5
0.1169373	-0.2451245	1.5
0.1169373	-0.2451245	1.5
0.1210491	-0.2406846	1.5
0.1210491	-0.2406846	1.5
0.1220403	-0.2392044	1.5
0.1220403	-0.2392044	1.5
0.1235279	-0.2380256	1.5
0.1235279	-0.2380256	1.5
0.1237879	-0.237649	1.5
0.1237879	-0.237649	1.5
0.1248696	-0.2361749	1.5
0.1248696	-0.2361749	1.5
0.1253784	-0.2351678	1.5
0.1253784	-0.2351678	1.5
0.1258212	-0.2331665	1.5
0.1258212	-0.2331665	1.5
0.126235	-0.2321999	1.5
0.126235	-0.2321999	1.5
0.1269122	-0.2309336	1.5
0.1269122	-0.2309336	1.5
0.1995101	-0.2051299	1.5
0.1995101	-0.2051299	1.5
0.1272538	-0.2290643	1.5
0.1272538	-0.2290643	1.5
0.1274535	-0.2287141	1.5
0.1274535	-0.2287141	1.5
0.1290342	-0.2283376	1.5
0.1290342	-0.2283376	1.5
0.1300708	-0.228419	1.5
0.1300708	-0.228419	1.5
0.1308581	-0.2291414	1.5
0.1308581	-0.2291414	1.5
0.1400539	-0.2016709	1.5
0.1400539	-0.2016709	1.5
0.1407263	-0.2010236	1.5
0.1407263	-0.2010236	1.5
0.1400938	-0.2047955	1.5
0.1400938	-0.2047955	1.5
0.1402266	-0.2039939	1.5
0.1402266	-0.2039939	1.5
0.1406118	-0.2023985	1.5
0.1406118	-0.2023985	1.5
0.1403711	-0.2018277	1.5
0.1403711	-0.2018277	1.5
0.1404449	-0.201237	1.5
0.1404449	-0.201237	1.5
0.1403739	-0.2015283	1.5
0.1403739	-0.2015283	1.5
0.1403833	-0.2014616	1.5
0.1403833	-0.2014616	1.5
0.1403297	-0.2016701	1.5
0.1403297	-0.2016701	1.5
0.1402927	-0.2008036	1.5
0.1402927	-0.2008036	1.5
0.140367	-0.2009324	1.5
0.140367	-0.2009324	1.5
0.1402145	-0.2016612	1.5
0.1402145	-0.2016612	1.5
0.1400736	-0.2010175	1.5
0.1400736	-0.2010175	1.5
0.1396944	-0.2014154	1.5
0.1396944	-0.2014154	1.5
0.1395143	-0.2020245	1.5
0.1395143	-0.2020245	1.5
0.1395738	-0.201512	1.5
0.1395738	-0.201512	1.5
0.1396287	-0.2013589	1.5
0.1396287	-0.2013589	1.5
0.1400553	-0.200923	1.5
0.1400553	-0.200923	1.5
0.1400989	-0.2006336	1.5
0.1400989	-0.2006336	1.5
0.2004727	-0.1712742	1.5
0.2004727	-0.1712742	1.5
0.2001177	-0.1695816	1.5
0.2001177	-0.1695816	1.5
0.1594901	-0.1774167	1.5
0.1594901	-0.1774167	1.5
0.1590528	-0.177245	1.5
0.1590528	-0.177245	1.5
0.1589398	-0.17687	1.5
0.1589398	-0.17687	1.5
0.1585568	-0.1767211	1.5
0.1585568	-0.1767211	1.5
0.158919	-0.1764357	1.5
0.158919	-0.1764357	1.5
0.1587786	-0.1766303	1.5
0.1587786	-0.1766303	1.5
0.1583975	-0.1762764	1.5
0.1583975	-0.1762764	1.5
0.1579617	-0.1758025	1.5
0.1579617	-0.1758025	1.5
0.157759	-0.1756498	1.5
0.157759	-0.1756498	1.5
0.1575174	-0.1750409	1.5
0.1575174	-0.1750409	1.5
0.1573947	-0.1749536	1.5
0.1573947	-0.1749536	1.5
0.157088	-0.1745291	1.5
0.157088	-0.1745291	1.5
0.1568555	-0.1743498	1.5
0.1568555	-0.1743498	1.5
0.1568626	-0.1743692	1.5
0.1568626	-0.1743692	1.5
0.1566425	-0.174187	1.5
0.1566425	-0.174187	1.5
0.1566366	-0.1742595	1.5
0.1566366	-0.1742595	1.5
0.1563184	-0.1743658	1.5
0.1563184	-0.1743658	1.5
0.1561919	-0.1741484	1.5
0.1561919	-0.1741484	1.5
0.155975	-0.1738575	1.5
0.155975	-0.1738575	1.5
0.1557806	-0.1735256	1.5
0.1557806	-0.1735256	1.5
0.1555436	-0.173934	1.5
0.1555436	-0.173934	1.5
0.1555436	-0.173934	1.5
0.1555436	-0.173934	1.5
0.1413335	-0.2033895	1.5
0.1413335	-0.2033895	1.5
0.1417196	-0.2009636	1.5
0.1417196	-0.2009636	1.5
0.1418547	-0.2030522	1.5
0.1418547	-0.2030522	1.5
0.1416471	-0.2036483	1.5
0.1416471	-0.2036483	1.5
0.1422927	-0.2031353	1.5
0.1422927	-0.2031353	1.5
0.1425463	-0.2031647	1.5
0.1425463	-0.2031647	1.5
0.1428197	-0.2033291	1.5
0.1428197	-0.2033291	1.5
0.1425854	-0.202959	1.5
0.1425854	-0.202959	1.5
0.1432701	-0.2018629	1.5
0.1432701	-0.2018629	1.5
0.1436838	-0.2016307	1.5
0.1436838	-0.2016307	1.5
0.143738	-0.2008512	1.5
0.143738	-0.2008512	1.5
0.1440678	-0.2008768	1.5
0.1440678	-0.2008768	1.5
0.1440826	-0.2007045	1.5
0.1440826	-0.2007045	1.5
0.1443529	-0.2010714	1.5
0.1443529	-0.2010714	1.5
0.1443529	-0.2010714	1.5
0.1443529	-0.2010714	1.5
0.1446588	-0.201238	1.5
0.1446588	-0.201238	1.5
0.1447283	-0.2014439	1.5
0.1447283	-0.2014439	1.5
0.1448977	-0.2015747	1.5
0.1448977	-0.2015747	1.5
0.1450271	-0.2016645	1.5
0.1450271	-0.2016645	1.5
0.1450762	-0.2017579	1.5
0.1450762	-0.2017579	1.5
0.1450961	-0.2016948	1.5
0.1450961	-0.2016948	1.5
0.1451912	-0.2015681	1.5
0.1451912	-0.2015681	1.5
0.1452872	-0.2015514	1.5
0.1452872	-0.2015514	1.5
0.1456287	-0.2018562	1.5
0.1456287	-0.2018562	1.5
0.1456287	-0.2018562	1.5
0.1456287	-0.2018562	1.5
0.1785817	-0.2657954	1.5
0.1785817	-0.2657954	1.5
0.1770731	-0.2694949	1.5
0.1770731	-0.2694949	1.5
0.175412	-0.2701481	1.5
0.175412	-0.2701481	1.5
0.1748244	-0.2707268	1.5
0.1748244	-0.2707268	1.5
0.1742481	-0.2715838	1.5
0.1742481	-0.2715838	1.5
0.1740697	-0.271767	1.5
0.1740697	-0.271767	1.5
0.1745867	-0.2720488	1.5
0.1745867	-0.2720488	1.5
0.1744947	-0.2722338	1.5
0.1744947	-0.2722338	1.5
0.1743084	-0.2722504	1.5
0.1743084	-0.2722504	1.5
0.1742943	-0.2721545	1.5
0.1742943	-0.2721545	1.5
0.1742434	-0.2721726	1.5
0.1742434	-0.2721726	1.5
0.2496625	-0.2403277	1.5
0.2496625	-0.2403277	1.5
0.2496179	-0.2403156	1.5
0.2496179	-0.2403156	1.5
0.2448945	-0.2465125	1.5
0.2448945	-0.2465125	1.5
0.2449342	-0.2466355	1.5
0.2449342	-0.2466355	1.5
0.2448801	-0.2467072	1.5
0.2448801	-0.2467072	1.5
0.2447938	-0.2468808	1.5
0.2447938	-0.2468808	1.5
0.3013062	-0.2727793	1.5
0.3013062	-0.2727793	1.5
0.3013087	-0.2728625	1.5
0.3013087	-0.2728625	1.5
0.3045081	-0.2740897	1.5
0.3045081	-0.2740897	1.5
0.3045294	-0.2741922	1.5
0.3045294	-0.2741922	1.5
0.3044392	-0.2742666	1.5
0.3044392	-0.2742666	1.5
0.3044392	-0.2742666	1.5
0.3044392	-0.2742666	1.5
0.276261	-0.3075108	1.5
0.276261	-0.3075108	1.5
0.2727905	-0.3102557	1.5
0.2727905	-0.3102557	1.5
0.271869	-0.3095408	1.5
0.271869	-0.3095408	1.5
0.248339	-0.2755566	1.5
0.248339	-0.2755566	1.5
0.2476477	-0.2757612	1.5
0.2476477	-0.2757612	1.5
0.2471622	-0.2761516	1.5
0.2471622	-0.2761516	1.5
0.2467965	-0.276329	1.5
0.2467965	-0.276329	1.5
0.2464452	-0.2767161	1.5
0.2464452	-0.2767161	1.5
0.2462026	-0.2768452	1.5
0.2462026	-0.2768452	1.5
0.2542833	-0.2841552	1.5
0.2542833	-0.2841552	1.5
0.2541828	-0.2842794	1.5
0.2541828	-0.2842794	1.5
0.1888638	-0.295994	1.5
0.1888638	-0.295994	1.5
0.1789676	-0.2998665	1.5
0.1789676	-0.2998665	1.5
0.1791039	-0.3000943	1.5
0.1791039	-0.3000943	1.5
0.135556	-0.3457873	1.5
0.135556	-0.3457873	1.5
0.135556	-0.3457873	1.5
0.135556	-0.3457873	1.5
0.04140624	-0.3308805	1.5
0.04140624	-0.3308805	1.5
0.04140624	-0.3308805	1.5
0.04140624	-0.3308805	1.5
-0.01992175	-0.3165421	1.5
-0.01992175	-0.3165421	1.5
-0.02199851	-0.317002	1.5
-0.02199851	-0.317002	1.5
-0.02404942	-0.3171219	1.5
-0.02404942	-0.3171219	1.5
-0.0243664	-0.3165693	1.5
-0.0243664	-0.3165693	1.5
-0.02488179	-0.3157011	1.5
-0.02488179	-0.3157011	1.5
-0.1057384	-0.1525362	1.5
-0.1057384	-0.1525362	1.5
-0.106076	-0.1521645	1.5
-0.106076	-0.1521645	1.5
-0.1061023	-0.152056	1.5
-0.1061023	-0.152056	1.5
-0.1063876	-0.1520624	1.5
-0.1063876	-0.1520624	1.5
-0.1065061	-0.152152	1.5
-0.1065061	-0.152152	1.5
-0.1068184	-0.1521922	1.5
-0.1068184	-0.1521922	1.5
-0.106894	-0.1520723	1.5
-0.106894	-0.1520723	1.5
-0.1069693	-0.1519662	1.5
-0.1069693	-0.1519662	1.5
-0.107089	-0.1517667	1.5
-0.107089	-0.1517667	1.5
-0.1071428	-0.1517626	1.5
-0.1071428	-0.1517626	1.5
-0.1072719	-0.151739	1.5
-0.1072719	-0.151739	1.5
-0.1072616	-0.1517473	1.5
-0.1072616	-0.1517473	1.5
-0.1072697	-0.151592	1.5
-0.1072697	-0.151592	1.5
-0.1072985	-0.1515262	1.5
-0.1072985	-0.1515262	1.5
-0.1073152	-0.1514421	1.5
-0.1073152	-0.1514421	1.5
-0.1073222	-0.1513545	1.5
-0.1073222	-0.1513545	1.5
-0.1074296	-0.151323	1.5
-0.1074296	-0.151323	1.5
-0.1075614	-0.1513601	1.5
-0.1075614	-0.1513601	1.5
-0.1076468	-0.1513188	1.5
-0.1076468	-0.1513188	1.5
-0.1077353	-0.151273	1.5
-0.1077353	-0.151273	1.5
-0.1072382	-0.1514226	1.5
-0.1072382	-0.1514226	1.5
-0.1067218	-0.1516397	1.5
-0.1067218	-0.1516397	1.5
-0.106501	-0.1517292	1.5
-0.106501	-0.1517292	1.5
-0.1059748	-0.1519001	1.5
-0.1059748	-0.1519001	1.5
-0.1057283	-0.1519639	1.5
-0.1057283	-0.1519639	1.5
-0.1052166	-0.1519847	1.5
-0.1052166	-0.1519847	1.5
-0.1049832	-0.1520654	1.5
-0.1049832	-0.1520654	1.5
-0.1047693	-0.1521717	1.5
-0.1047693	-0.1521717	1.5
-0.1043002	-0.1521755	1.5
-0.1043002	-0.1521755	1.5
-0.1038959	-0.1523082	1.5
-0.1038959	-0.1523082	1.5
-0.1037268	-0.1523781	1.5
-0.1037268	-0.1523781	1.5
-0.1034054	-0.1524962	1.5
-0.1034054	-0.1524962	1.5
-0.103279	-0.1524963	1.5
-0.103279	-0.1524963	1.5
-0.1030176	-0.1525302	1.5
-0.1030176	-0.1525302	1.5
-0.1029185	-0.1525958	1.5
-0.1029185	-0.1525958	1.5
-0.1027403	-0.1526391	1.5
-0.1027403	-0.1526391	1.5
-0.1026387	-0.1526194	1.5
-0.1026387	-0.1526194	1.5
-0.1024528	-0.1525661	1.5
-0.1024528	-0.1525661	1.5
-0.1023579	-0.1525232	1.5
-0.1023579	-0.1525232	1.5
-0.1021815	-0.1524588	1.5
-0.1021815	-0.1524588	1.5
-0.1020727	-0.1524233	1.5
-0.1020727	-0.1524233	1.5
-0.1019182	-0.1524053	1.5
-0.1019182	-0.1524053	1.5
-0.101736	-0.1524888	1.5
-0.101736	-0.1524888	1.5
-0.1016542	-0.1525366	1.5
-0.1016542	-0.1525366	1.5
-0.101472	-0.152601	1.5
-0.101472	-0.152601	1.5
-0.1013724	-0.1526156	1.5
-0.1013724	-0.1526156	1.5
-0.1011826	-0.1526494	1.5
-0.1011826	-0.1526494	1.5
-0.1011022	-0.1526781	1.5
-0.1011022	-0.1526781	1.5
-0.1009325	-0.1528143	1.5
-0.1009325	-0.1528143	1.5
-0.1008565	-0.1528502	1.5
-0.1008565	-0.1528502	1.5
-0.100678	-0.1529581	1.5
-0.100678	-0.1529581	1.5
-0.1006034	-0.1530246	1.5
-0.1006034	-0.1530246	1.5
-0.1004645	-0.1531265	1.5
-0.1004645	-0.1531265	1.5
-0.1004028	-0.1531951	1.5
-0.1004028	-0.1531951	1.5
-0.1002386	-0.1533246	1.5
-0.1002386	-0.1533246	1.5
-0.1001713	-0.1533671	1.5
-0.1001713	-0.1533671	1.5
-0.1000315	-0.1534278	1.5
-0.1000315	-0.1534278	1.5
-0.09996109	-0.1534705	1.5
-0.09996109	-0.1534705	1.5
-0.09984532	-0.1535334	1.5
-0.09984532	-0.1535334	1.5
-0.09969798	-0.1536116	1.5
-0.09969798	-0.1536116	1.5
-0.09962825	-0.1536574	1.5
-0.09962825	-0.1536574	1.5
-0.09949787	-0.1537287	1.5
-0.09949787	-0.1537287	1.5
-0.09943208	-0.1537844	1.5
-0.09943208	-0.1537844	1.5
-0.09931136	-0.1538678	1.5
-0.09931136	-0.1538678	1.5
-0.09924957	-0.1539051	1.5
-0.09924957	-0.1539051	1.5
-0.09909978	-0.1539762	1.5
-0.09909978	-0.1539762	1.5
-0.09898625	-0.1540451	1.5
-0.09898625	-0.1540451	1.5
-0.09891527	-0.1541008	1.5
-0.09891527	-0.1541008	1.5
-0.09878244	-0.154204	1.5
-0.09878244	-0.154204	1.5
-0.09878244	-0.154204	1.5
-0.09878244	-0.154204	1.5
-0.01806322	-0.3171873	1.5
-0.01806322	-0.3171873	1.5
-0.04084294	-0.184034	1.5
-0.04084294	-0.184034	1.5
-0.03398518	-0.1734877	1.5
-0.03398518	-0.1734877	1.5
-0.03290508	-0.170355	1.5
-0.03290508	-0.170355	1.5
-0.03187307	-0.1692097	1.5
-0.03187307	-0.1692097	1.5
-0.03158535	-0.1684763	1.5
-0.03158535	-0.1684763	1.5
-0.03095823	-0.1663405	1.5
-0.03095823	-0.1663405	1.5
-0.03074505	-0.1660717	1.5
-0.03074505	-0.1660717	1.5
-0.03026537	-0.1654244	1.5
-0.03026537	-0.1654244	1.5
-0.03040403	-0.1652548	1.5
-0.03040403	-0.1652548	1.5
-0.01987929	-0.1372981	1.5
-0.01987929	-0.1372981	1.5
-0.01981098	-0.1385064	1.5
-0.01981098	-0.1385064	1.5
-0.02013314	-0.1399395	1.5
-0.02013314	-0.1399395	1.5
-0.01969845	-0.1397012	1.5
-0.01969845	-0.1397012	1.5
-0.0193975	-0.1399231	1.5
-0.0193975	-0.1399231	1.5
-0.0193975	-0.1399231	1.5
-0.0193975	-0.1399231	1.5
-0.009961811	-0.05913331	1.5
-0.009961811	-0.05913331	1.5
-0.01160392	-0.05798149	1.5
-0.01160392	-0.05798149	1.5
-0.02285999	-0.02074525	1.5
-0.02285999	-0.02074525	1.5
-0.02500613	-0.01862903	1.5
-0.02500613	-0.01862903	1.5
-0.02584352	-0.01752079	1.5
-0.02584352	-0.01752079	1.5
-0.02694969	-0.01575837	1.5
-0.02694969	-0.01575837	1.5
-0.02782169	-0.01454218	1.5
-0.02782169	-0.01454218	1.5
-0.02882375	-0.01304415	1.5
-0.02882375	-0.01304415	1.5
-0.02920504	-0.01262222	1.5
-0.02920504	-0.01262222	1.5
-0.02967713	-0.01247223	1.5
-0.02967713	-0.01247223	1.5
-0.03008002	-0.01191172	1.5
-0.03008002	-0.01191172	1.5
-0.0310706	-0.01011446	1.5
-0.0310706	-0.01011446	1.5
-0.0312581	-0.009605199	1.5
-0.0312581	-0.009605199	1.5
-0.03167305	-0.008664563	1.5
-0.03167305	-0.008664563	1.5
-0.03195248	-0.008136898	1.5
-0.03195248	-0.008136898	1.5
-0.03249578	-0.007383972	1.5
-0.03249578	-0.007383972	1.5
-0.03254908	-0.007381111	1.5
-0.03254908	-0.007381111	1.5
-0.03268689	-0.007552579	1.5
-0.03268689	-0.007552579	1.5
-0.0327762	-0.007712424	1.5
-0.0327762	-0.007712424	1.5
-0.03328835	-0.007105529	1.5
-0.03328835	-0.007105529	1.5
-0.06416187	0.03751019	1.5
-0.06416187	0.03751019	1.5
-0.06595489	0.0412129	1.5
-0.06595489	0.0412129	1.5
-0.06711175	0.047765	1.5
-0.06711175	0.047765	1.5
-0.06801562	0.0496049	1.5
-0.06801562	0.0496049	1.5
-0.06848224	0.0515106	1.5
-0.06848224	0.0515106	1.5
-0.0686161	0.05257183	1.5
-0.0686161	0.05257183	1.5
-0.06898269	0.05329468	1.5
-0.06898269	0.05329468	1.5
-0.06892336	0.05339988	1.5
-0.06892336	0.05339988	1.5
-0.06923586	0.05408872	1.5
-0.06923586	0.05408872	1.5
-0.06938026	0.05430304	1.5
-0.06938026	0.05430304	1.5
-0.06972733	0.05487977	1.5
-0.06972733	0.05487977	1.5
-0.07006318	0.05505872	1.5
-0.07006318	0.05505872	1.5
-0.07020126	0.05517027	1.5
-0.07020126	0.05517027	1.5
-0.07037667	0.05526561	1.5
-0.07037667	0.05526561	1.5
-0.07063935	0.05545906	1.5
-0.07063935	0.05545906	1.5
-0.07085066	0.05575928	1.5
-0.07085066	0.05575928	1.5
-0.07088593	0.05585714	1.5
-0.07088593	0.05585714	1.5
-0.07103954	0.05613048	1.5
-0.07103954	0.05613048	1.5
-0.07110144	0.05621967	1.5
-0.07110144	0.05621967	1.5
-0.07128149	0.05633171	1.5
-0.07128149	0.05633171	1.5
-0.07136754	0.05638172	1.5
-0.07136754	0.05638172	1.5
-0.07136754	0.05638172	1.5
-0.07136754	0.05638172	1.5
-0.06999577	0.05929866	1.5
-0.06999577	0.05929866	1.5
-0.06966697	0.06020966	1.5
-0.06966697	0.06020966	1.5
-0.0691049	0.06211619	1.5
-0.0691049	0.06211619	1.5
-0.06888394	0.06296532	1.5
-0.06888394	0.06296532	1.5
-0.068406	0.06457536	1.5
-0.068406	0.06457536	1.5
-0.06814644	0.06545283	1.5
-0.06814644	0.06545283	1.5
-0.06764471	0.06721209	1.5
-0.06764471	0.06721209	1.5
-0.06737725	0.0680484	1.5
-0.06737725	0.0680484	1.5
-0.06715042	0.06966469	1.5
-0.06715042	0.06966469	1.5
-0.06696723	0.07054865	1.5
-0.06696723	0.07054865	1.5
-0.06669816	0.07210393	1.5
-0.06669816	0.07210393	1.5
-0.06660949	0.07283388	1.5
-0.06660949	0.07283388	1.5
-0.06630733	0.074407	1.5
-0.06630733	0.074407	1.5
-0.06617983	0.0751148	1.5
-0.06617983	0.0751148	1.5
-0.06587756	0.07645585	1.5
-0.06587756	0.07645585	1.5
-0.06587756	0.07645585	1.5
-0.06587756	0.07645585	1.5
-0.03166787	0.1675552	1.5
-0.03166787	0.1675552	1.5
-0.002041323	0.2323151	1.5
-0.002041323	0.2323151	1.5
-0.0002079634	0.2359324	1.5
-0.0002079634	0.2359324	1.5
0.0002580849	0.2364089	1.5
0.0002580849	0.2364089	1.5
0.0005500577	0.2364882	1.5
0.0005500577	0.2364882	1.5
0.001516893	0.236952	1.5
0.001516893	0.236952	1.5
0.001757179	0.2373708	1.5
0.001757179	0.2373708	1.5
0.0009102467	0.236804	1.5
0.0009102467	0.236804	1.5
0.0007591182	0.2374892	1.5
0.0007591182	0.2374892	1.5
-0.0003234916	0.2363597	1.5
-0.0003234916	0.2363597	1.5
-0.0005122204	0.2362708	1.5
-0.0005122204	0.2362708	1.5
-0.0005056742	0.2368209	1.5
-0.0005056742	0.2368209	1.5
-7.707486E-05	0.237261	1.5
-7.707486E-05	0.237261	1.5
-0.0001773681	0.2367451	1.5
-0.0001773681	0.2367451	1.5
-8.680252E-05	0.2363803	1.5
-8.680252E-05	0.2363803	1.5
-4.090043E-05	0.2357627	1.5
-4.090043E-05	0.2357627	1.5
0.0002813693	0.2360549	1.5
0.0002813693	0.2360549	1.5
0.0004809289	0.2360359	1.5
0.0004809289	0.2360359	1.5
0.0004809289	0.2360359	1.5
0.0004809289	0.2360359	1.5
0.03178851	0.2861163	1.5
0.03178851	0.2861163	1.5
0.0328604	0.2890131	1.5
0.0328604	0.2890131	1.5
0.03578748	0.2789415	1.5
0.03578748	0.2789415	1.5
0.03475399	0.2804676	1.5
0.03475399	0.2804676	1.5
[truncated: 150 more rows]
