# Supplementary material for: Saliency detection of textured 3D models based on multi-view information and texel descriptor
Source: PeerJ Comput Sci. 2023 Oct 25;9:e1584. doi: 10.7717/peerj-cs.1584 (PMC10703070; doi:10.7717/peerj-cs.1584)
Supplement: Supplemental Information 1 [file peerj-cs-09-1584-s001.zip › py_2dto3d/zy/userid3.txt]

-0.01674103	0.1267264	1.5
-0.01893286	0.125135	1.5
-0.01484299	0.1239806	1.5
-0.004776711	0.1198672	1.5
0.001081461	0.1175362	1.5
0.01010019	0.1143766	1.5
0.01635953	0.1116936	1.5
0.01882361	0.1103692	1.5
0.02033688	0.1094977	1.5
0.02319598	0.1074108	1.5
0.02465979	0.1064841	1.5
-0.07033747	0.1224348	1.5
-0.06898261	0.1221811	1.5
-0.06857651	0.1218438	1.5
-0.06782525	0.122136	1.5
-0.06757148	0.1219791	1.5
-0.06663563	0.121785	1.5
-0.06641186	0.1214848	1.5
-0.06569674	0.121135	1.5
-0.06538326	0.1205378	1.5
-0.06485599	0.1188315	1.5
-0.06458011	0.1182648	1.5
-0.06407186	0.116995	1.5
-0.06407186	0.116995	1.5
0.05948231	0.1257909	1.5
0.05829701	0.1267897	1.5
0.03216058	0.1503754	1.5
-0.01058164	0.1030115	1.5
-0.03426615	0.1333751	1.5
-0.04026812	0.1179209	1.5
-0.0398194	0.1188428	1.5
-0.03968468	0.1203928	1.5
-0.04022757	0.1178014	1.5
-0.03946213	0.1179885	1.5
-0.03938832	0.1179279	1.5
-0.04009875	0.1169261	1.5
-0.04036396	0.1177033	1.5
-0.04107312	0.118291	1.5
-0.107353	0.1737136	1.5
-0.1069719	0.1745414	1.5
-0.1069466	0.1744782	1.5
-0.1066201	0.175063	1.5
-0.1063126	0.1756619	1.5
-0.1061944	0.1765363	1.5
-0.106268	0.1766193	1.5
-0.1064843	0.1773275	1.5
-0.1064259	0.1779811	1.5
-0.1068736	0.1791107	1.5
-0.1072588	0.179597	1.5
0.01	0.01	1.5
0.01	0.01	1.5
-0.1073537	0.1798602	1.5
-0.1073537	0.1798602	1.5
-0.02122551	-0.02832893	1.5
-0.02082324	-0.02745506	1.5
-0.02074969	-0.02721137	1.5
-0.02066814	-0.02723414	1.5
-0.02048835	-0.02705912	1.5
-0.0202131	-0.02707453	1.5
-0.020209	-0.02716069	1.5
-0.02019544	-0.02742546	1.5
-0.01999973	-0.02736045	1.5
-0.01970312	-0.02745975	1.5
-0.01961548	-0.02763951	1.5
-0.01925769	-0.02765763	1.5
-0.01902387	-0.027383	1.5
-0.01851245	-0.02692833	1.5
-0.02264576	0.03935058	1.5
-0.02428531	0.04463708	1.5
-0.01089547	0.0662438	1.5
-0.01105329	0.06834634	1.5
-0.01732551	0.08644365	1.5
-0.01581102	0.08213238	1.5
-0.01330794	0.07810716	1.5
-0.01299241	0.07543405	1.5
-0.01209979	0.07484876	1.5
-0.01194327	0.07349885	1.5
-0.012195	0.0714828	1.5
-0.01180687	0.0704095	1.5
-0.01172337	0.06956305	1.5
0.02232634	-0.0248129	1.5
0.02244771	-0.02490444	1.5
0.02248641	-0.02456213	1.5
0.02249719	-0.02465882	1.5
0.02246254	-0.02519608	1.5
0.02246254	-0.02519608	1.5
-0.008833565	-0.09549882	1.5
-0.01860576	-0.1509741	1.5
-0.02833137	-0.1328219	1.5
-0.02979727	-0.1301154	1.5
-0.02974173	-0.1327357	1.5
-0.02997539	-0.1314015	1.5
-0.02948505	-0.136058	1.5
-0.02933325	-0.1359227	1.5
-0.02963242	-0.1346904	1.5
-0.0298516	-0.1340481	1.5
-0.02979868	-0.13236	1.5
-0.02947368	-0.1326873	1.5
-0.02974974	-0.1314221	1.5
-0.02944492	-0.1301668	1.5
-0.02905315	-0.1305332	1.5
-0.02874337	-0.1312975	1.5
-0.02869411	-0.1325328	1.5
-0.02868783	-0.1322926	1.5
-0.02871922	-0.1323625	1.5
-0.02855781	-0.1322855	1.5
-0.02840881	-0.1325985	1.5
0.2264545	-0.2872024	1.5
0.2266294	-0.2873988	1.5
0.3430847	-0.2322824	1.5
0.2298323	-0.2877161	1.5
0.2323832	-0.2872414	1.5
0.2324789	-0.2867028	1.5
0.2318929	-0.2863938	1.5
0.2318283	-0.2874972	1.5
0.2317641	-0.2871486	1.5
0.2317606	-0.2864923	1.5
0.3567072	-0.2359609	1.5
0.3529401	-0.2385685	1.5
0.3530262	-0.2382415	1.5
0.229945	-0.2779438	1.5
0.2299684	-0.2779157	1.5
0.2297819	-0.2811658	1.5
-0.02550889	-0.06766899	1.5
-0.02538708	-0.06807361	1.5
-0.02540527	-0.0681089	1.5
-0.01112434	-0.05303397	1.5
-0.0217569	-0.06857804	1.5
-0.02220928	-0.06959037	1.5
-0.02214858	-0.07038677	1.5
-0.02243916	-0.07083205	1.5
-0.02266638	-0.07081162	1.5
-0.02280735	-0.07118561	1.5
-0.02300308	-0.07168998	1.5
-0.02310895	-0.07188078	1.5
-0.02325751	-0.07214928	1.5
-0.02319218	-0.0723531	1.5
-0.08224747	-0.08418734	1.5
-0.08287623	-0.08404835	1.5
-0.08333994	-0.08364691	1.5
-0.0841032	-0.08292442	1.5
-0.08374525	-0.08301294	1.5
-0.08356383	-0.08289389	1.5
-0.08327087	-0.08223183	1.5
-0.08382197	-0.08224304	1.5
-0.08382197	-0.08224304	1.5
0.01	0.01	1.5
-0.08382197	-0.08224304	1.5
0.0111816	-0.1163486	1.5
0.01091442	-0.116063	1.5
0.0106418	-0.1158352	1.5
0.01050039	-0.1157029	1.5
0.01031291	-0.1156245	1.5
0.01021153	-0.1153282	1.5
0.009895128	-0.1151701	1.5
0.009717554	-0.1150435	1.5
0.00974302	-0.1147221	1.5
0.009739717	-0.1146517	1.5
0.009852035	-0.1143116	1.5
-0.1119217	0.1957051	1.5
-0.1119451	0.1958169	1.5
-0.1119101	0.1960203	1.5
-0.1119101	0.1960203	1.5
-0.111803	0.1960197	1.5
-0.1117591	0.1961062	1.5
-0.1117222	0.1961196	1.5
-0.1116612	0.1961571	1.5
-0.1115608	0.196118	1.5
-0.1115057	0.1959821	1.5
-0.1113377	0.1961911	1.5
-0.04078317	0.2295169	1.5
-0.03458717	0.2318872	1.5
-0.007186668	0.2736008	1.5
0.001851421	0.1147784	1.5
0.001937828	0.1140738	1.5
0.00199525	0.1139784	1.5
0.002222383	0.1133192	1.5
0.002198446	0.1127598	1.5
0.002184487	0.1123458	1.5
0.002192135	0.1121022	1.5
0.002125083	0.1110698	1.5
0.002075884	0.1098324	1.5
0.002064997	0.1086218	1.5
0.002025315	0.1082684	1.5
0.002054282	0.1073846	1.5
0.00202665	0.1069125	1.5
0.02176716	0.1199784	1.5
0.02242514	0.1179633	1.5
0.02242514	0.1179633	1.5
0.02281936	0.1169872	1.5
0.01785489	0.08729899	1.5
0.02095649	0.08034507	1.5
0.02001693	0.0800441	1.5
0.01934188	0.07578307	1.5
0.01899658	0.07459374	1.5
0.01924403	0.0738502	1.5
0.01919928	0.07228334	1.5
0.0192692	0.07051679	1.5
0.01931911	0.06759013	1.5
0.01933986	0.066434	1.5
0.05080445	0.02395194	1.5
0.05075061	0.02423871	1.5
0.05082494	0.02423731	1.5
0.05098378	0.02429667	1.5
0.05099421	0.02435027	1.5
0.05097227	0.0245003	1.5
0.05086598	0.02490163	1.5
0.05080245	0.02532572	1.5
0.05080245	0.02532572	1.5
0.05054709	0.02593942	1.5
0.0505418	0.02596647	1.5
0.05051102	0.02615724	1.5
0.05053826	0.02636624	1.5
-0.02537636	-0.03119924	1.5
-0.02506525	-0.03219876	1.5
-0.02502807	-0.03275138	1.5
-0.02447161	-0.03427846	1.5
-0.02522851	-0.03411596	1.5
-0.02517553	-0.03512326	1.5
-0.02576098	-0.03490318	1.5
-0.02534262	-0.03532257	1.5
-0.02595381	-0.0349078	1.5
-0.02585531	-0.03513207	1.5
-0.02598321	-0.0339573	1.5
-0.02615596	-0.03320704	1.5
0.1129571	0.1908539	1.5
0.1114511	0.1911611	1.5
0.1112137	0.191457	1.5
0.1112137	0.191457	1.5
0.05498398	0.05002503	1.5
0.05546725	0.05017471	1.5
0.05513062	0.04995352	1.5
0.05513062	0.04995352	1.5
0.1109845	0.1895389	1.5
0.1120114	0.1899859	1.5
0.05622133	0.05296611	1.5
0.05648727	0.05200496	1.5
0.0571301	0.05218631	1.5
0.05716577	0.05203248	1.5
0.2355822	-0.05265143	1.5
0.2669135	0.05124123	1.5
0.2669135	0.05124123	1.5
0.2677294	0.05929299	1.5
0.2678206	0.05943181	1.5
0.2676987	0.06043311	1.5
0.2676987	0.06043311	1.5
0.2665035	0.06101549	1.5
0.2663811	0.061763	1.5
0.2659517	0.05927056	1.5
0.2659517	0.05927056	1.5
0.2659752	0.06032048	1.5
0.2657501	0.06094322	1.5
0.2667074	0.06278751	1.5
0.2663805	0.06406873	1.5
0.2662626	0.06455091	1.5
0.1218176	-0.002257632	1.5
0.1210014	-0.00357121	1.5
0.01	0.01	1.5
0.1201969	-0.003094153	1.5
0.1190088	-0.002486629	1.5
0.07359878	0.04782402	1.5
0.07370254	0.04844108	1.5
0.07308872	0.04746696	1.5
0.07310671	0.04717557	1.5
0.07265069	0.04635075	1.5
0.05579385	0.007954779	1.5
0.0557443	0.007811893	1.5
0.01	0.01	1.5
-0.03929088	0.06669998	1.5
-0.03880858	0.06664753	1.5
-0.03777447	0.06666045	1.5
-0.03764988	0.06650896	1.5
-0.03733914	0.0665016	1.5
-0.03701779	0.06628922	1.5
-0.03646883	0.06579024	1.5
0.1189007	-0.02669264	1.5
0.1192861	-0.02702945	1.5
0.1198886	-0.02516509	1.5
0.1200323	-0.02447311	1.5
0.1201772	-0.02438329	1.5
0.1211104	-0.0247813	1.5
0.1214894	-0.02467084	1.5
0.122207	-0.02481112	1.5
0.1228721	-0.02303281	1.5
0.1228721	-0.02303281	1.5
0.1236135	-0.0225123	1.5
0.1505863	0.09277835	1.5
0.1527486	0.09341548	1.5
0.1494707	0.07505742	1.5
0.1493565	0.05632318	1.5
0.1494915	0.04859512	1.5
0.1498784	0.05111214	1.5
0.1506502	0.05127535	1.5
0.1553043	0.2014707	1.5
0.1423731	0.0453325	1.5
0.1429557	0.03663613	1.5
0.1447874	0.0364545	1.5
0.1447874	0.0364545	1.5
0.1552801	0.1085848	1.5
0.1546775	0.1085645	1.5
0.1546775	0.1085645	1.5
0.1377138	0.0130209	1.5
0.1382124	0.01313264	1.5
0.1513628	0.1808345	1.5
0.1518853	0.1807542	1.5
0.1408174	0.02825098	1.5
0.1451226	0.05025636	1.5
0.1459751	0.05958062	1.5
0.1459917	0.04811994	1.5
0.1470892	0.05560854	1.5
0.1765256	0.05593149	1.5
0.1647914	0.06112409	1.5
0.1647914	0.06112409	1.5
0.1858573	0.2036379	1.5
0.1869676	0.2029596	1.5
0.1873186	0.2028634	1.5
0.1876049	0.2022155	1.5
0.1908479	0.2002341	1.5
0.1907233	0.2002733	1.5
0.1911064	0.199932	1.5
0.1911318	0.1993371	1.5
0.1910917	0.1989425	1.5
0.190832	0.1982612	1.5
0.1907524	0.1978761	1.5
0.2023754	0.1338798	1.5
0.2021495	0.1336563	1.5
0.2034498	0.134794	1.5
0.2034675	0.1348131	1.5
0.2029614	0.1346042	1.5
0.202955	0.1344133	1.5
0.2029482	0.1341292	1.5
0.2029482	0.1341292	1.5
0.1924875	0.150419	1.5
0.1917229	0.1496092	1.5
0.1906922	0.1517556	1.5
0.1927961	0.1466443	1.5
0.1940179	0.1449638	1.5
0.1955262	0.1421178	1.5
0.1961361	0.1403707	1.5
0.1940422	0.1389666	1.5
0.1944644	0.1383866	1.5
0.1943322	0.1367474	1.5
0.1946727	0.1363066	1.5
0.1943608	0.1351383	1.5
0.1935486	0.1333086	1.5
0.1931071	0.1332638	1.5
0.1930495	0.1331562	1.5
0.1928141	0.1336011	1.5
0.1940776	0.1303883	1.5
0.1939743	0.1309382	1.5
0.01	0.01	1.5
0.1726501	0.1853698	1.5
0.1535982	0.1569094	1.5
0.1612457	0.1656294	1.5
0.1612457	0.1656294	1.5
0.1654085	0.193423	1.5
0.1646879	0.1923483	1.5
0.1646879	0.1923483	1.5
0.1571786	0.2323319	1.5
0.1156804	0.04820506	1.5
0.1156804	0.04820506	1.5
0.09615456	0.04766199	1.5
0.09615456	0.04766199	1.5
0.05627695	0.05037267	1.5
0.05627695	0.05037267	1.5
0.05300254	0.0492195	1.5
0.05300254	0.0492195	1.5
0.05248047	0.05031148	1.5
0.05248047	0.05031148	1.5
0.05182431	0.0530029	1.5
0.05182431	0.0530029	1.5
0.05110336	0.0531334	1.5
0.05110336	0.0531334	1.5
0.04976291	0.05293979	1.5
0.04976291	0.05293979	1.5
0.04853572	0.05282164	1.5
0.04853572	0.05282164	1.5
0.04774705	0.05287369	1.5
0.04774705	0.05287369	1.5
0.04693817	0.05244264	1.5
0.04693817	0.05244264	1.5
0.04653645	0.05206902	1.5
0.04653645	0.05206902	1.5
0.04593129	0.05179396	1.5
0.04593129	0.05179396	1.5
0.04593129	0.05179396	1.5
0.04593129	0.05179396	1.5
0.04484227	0.05124218	1.5
0.04484227	0.05124218	1.5
0.04441696	0.05103162	1.5
0.04441696	0.05103162	1.5
0.04348215	0.05093098	1.5
0.04348215	0.05093098	1.5
0.04307716	0.05098706	1.5
0.04307716	0.05098706	1.5
0.04252118	0.05142882	1.5
0.04252118	0.05142882	1.5
0.04231898	0.05182438	1.5
0.04231898	0.05182438	1.5
0.04198959	0.05232498	1.5
0.04198959	0.05232498	1.5
0.04616072	0.06423271	1.5
0.04616072	0.06423271	1.5
0.04665032	0.06676343	1.5
0.04665032	0.06676343	1.5
0.03937057	0.1175985	1.5
0.03937057	0.1175985	1.5
0.04100695	0.1167872	1.5
0.04100695	0.1167872	1.5
0.04598788	0.11251	1.5
0.04598788	0.11251	1.5
0.05213884	0.110322	1.5
0.05213884	0.110322	1.5
0.06356729	0.1111789	1.5
0.06356729	0.1111789	1.5
0.06472678	0.1150329	1.5
0.06472678	0.1150329	1.5
0.06745537	0.1197864	1.5
0.06745537	0.1197864	1.5
0.06884394	0.1221292	1.5
0.06884394	0.1221292	1.5
0.06931292	0.1249533	1.5
0.06931292	0.1249533	1.5
0.06952093	0.1263445	1.5
0.06952093	0.1263445	1.5
0.07015268	0.1281854	1.5
0.07015268	0.1281854	1.5
0.07050303	0.1292905	1.5
0.07050303	0.1292905	1.5
0.07073618	0.1305316	1.5
0.07073618	0.1305316	1.5
0.07112771	0.1314892	1.5
0.07112771	0.1314892	1.5
0.07151246	0.1343796	1.5
0.07151246	0.1343796	1.5
0.07181646	0.136002	1.5
0.07181646	0.136002	1.5
0.07184245	0.1369188	1.5
0.07184245	0.1369188	1.5
0.07210761	0.1384387	1.5
0.07210761	0.1384387	1.5
0.07241845	0.1389825	1.5
0.07241845	0.1389825	1.5
0.07289455	0.1397534	1.5
0.07289455	0.1397534	1.5
0.0730909	0.1401783	1.5
0.0730909	0.1401783	1.5
0.07348529	0.140917	1.5
0.07348529	0.140917	1.5
0.07371915	0.141187	1.5
0.07371915	0.141187	1.5
0.07342451	0.1419501	1.5
0.07342451	0.1419501	1.5
0.07359991	0.1420462	1.5
0.07359991	0.1420462	1.5
0.0738071	0.1427219	1.5
0.0738071	0.1427219	1.5
0.07393835	0.1428502	1.5
0.07393835	0.1428502	1.5
0.07406383	0.1433166	1.5
0.07406383	0.1433166	1.5
0.07406614	0.1434492	1.5
0.07406614	0.1434492	1.5
0.07426488	0.1436581	1.5
0.07426488	0.1436581	1.5
0.07453118	0.1438058	1.5
0.07453118	0.1438058	1.5
0.07477382	0.143921	1.5
0.07477382	0.143921	1.5
0.07495612	0.1440782	1.5
0.07495612	0.1440782	1.5
0.07497687	0.1439627	1.5
0.07497687	0.1439627	1.5
0.07519475	0.1439633	1.5
0.07519475	0.1439633	1.5
0.07524597	0.1439688	1.5
0.07524597	0.1439688	1.5
0.1053911	0.1636376	1.5
0.1053911	0.1636376	1.5
0.1054509	0.1635915	1.5
0.1054509	0.1635915	1.5
0.07599453	0.1485944	1.5
0.07599453	0.1485944	1.5
0.07578993	0.146876	1.5
0.07578993	0.146876	1.5
0.07597271	0.1465601	1.5
0.07597271	0.1465601	1.5
0.07647868	0.146817	1.5
0.07647868	0.146817	1.5
0.0998349	0.1626219	1.5
0.0998349	0.1626219	1.5
0.09990866	0.162715	1.5
0.09990866	0.162715	1.5
0.07318776	0.1475468	1.5
0.07318776	0.1475468	1.5
0.07344554	0.1478111	1.5
0.07344554	0.1478111	1.5
0.07370507	0.1496644	1.5
0.07370507	0.1496644	1.5
0.07352333	0.1496428	1.5
0.07352333	0.1496428	1.5
0.07431602	0.1508982	1.5
0.07431602	0.1508982	1.5
0.07735161	0.1526	1.5
0.07735161	0.1526	1.5
0.07690845	0.1523948	1.5
0.07690845	0.1523948	1.5
0.07831947	0.1524076	1.5
0.07831947	0.1524076	1.5
0.07784984	0.1523941	1.5
0.07784984	0.1523941	1.5
0.07721963	0.1522998	1.5
0.07721963	0.1522998	1.5
0.0786064	0.1532411	1.5
0.0786064	0.1532411	1.5
0.07806935	0.1532545	1.5
0.07806935	0.1532545	1.5
0.07902981	0.154013	1.5
0.07902981	0.154013	1.5
0.07877333	0.1540796	1.5
0.07877333	0.1540796	1.5
0.07880012	0.1541794	1.5
0.07880012	0.1541794	1.5
0.07956476	0.1546649	1.5
0.07956476	0.1546649	1.5
0.07957835	0.1547843	1.5
0.07957835	0.1547843	1.5
0.07883943	0.1548547	1.5
0.07883943	0.1548547	1.5
0.07874361	0.1548723	1.5
0.07874361	0.1548723	1.5
0.07851972	0.1546255	1.5
0.07851972	0.1546255	1.5
0.0785386	0.1546776	1.5
0.0785386	0.1546776	1.5
0.1034705	0.1662353	1.5
0.1034705	0.1662353	1.5
0.1048248	0.1688633	1.5
0.1048248	0.1688633	1.5
0.1048416	0.1689893	1.5
0.1048416	0.1689893	1.5
0.1038722	0.169819	1.5
0.1038722	0.169819	1.5
0.1043178	0.1699315	1.5
0.1043178	0.1699315	1.5
0.1001734	0.1664434	1.5
0.1001734	0.1664434	1.5
0.1006734	0.1664422	1.5
0.1006734	0.1664422	1.5
0.09822512	0.1653264	1.5
0.09822512	0.1653264	1.5
0.0962149	0.1639581	1.5
0.0962149	0.1639581	1.5
0.0600115	0.1496708	1.5
0.0600115	0.1496708	1.5
0.0600115	0.1496708	1.5
0.0600115	0.1496708	1.5
-0.03592706	0.262422	1.5
-0.03592706	0.262422	1.5
-0.03287485	0.2433323	1.5
-0.03287485	0.2433323	1.5
-0.03234942	0.2398538	1.5
-0.03234942	0.2398538	1.5
-0.03284008	0.2430205	1.5
-0.03284008	0.2430205	1.5
-0.03211257	0.2493134	1.5
-0.03211257	0.2493134	1.5
-0.03280894	0.2545052	1.5
-0.03280894	0.2545052	1.5
-0.03382617	0.2622275	1.5
-0.03382617	0.2622275	1.5
-0.03411419	0.2617313	1.5
-0.03411419	0.2617313	1.5
-0.0350792	0.2685387	1.5
-0.0350792	0.2685387	1.5
-0.03515977	0.2720237	1.5
-0.03515977	0.2720237	1.5
-0.03524114	0.2770298	1.5
-0.03524114	0.2770298	1.5
-0.03546889	0.2794791	1.5
-0.03546889	0.2794791	1.5
-0.03548107	0.2802248	1.5
-0.03548107	0.2802248	1.5
-0.03621108	0.2827204	1.5
-0.03621108	0.2827204	1.5
-0.03624415	0.2832664	1.5
-0.03624415	0.2832664	1.5
-0.03639385	0.2828274	1.5
-0.03639385	0.2828274	1.5
-0.03610218	0.2818096	1.5
-0.03610218	0.2818096	1.5
-0.03356868	0.2856625	1.5
-0.03356868	0.2856625	1.5
-0.03341736	0.2846998	1.5
-0.03341736	0.2846998	1.5
-0.03358833	0.2851396	1.5
-0.03358833	0.2851396	1.5
-0.03401047	0.2862509	1.5
-0.03401047	0.2862509	1.5
-0.03484832	0.2894809	1.5
-0.03484832	0.2894809	1.5
-0.03516313	0.2905082	1.5
-0.03516313	0.2905082	1.5
-0.03583971	0.2924995	1.5
-0.03583971	0.2924995	1.5
-0.03660128	0.32468	1.5
-0.03660128	0.32468	1.5
-0.03819575	0.3247007	1.5
-0.03819575	0.3247007	1.5
-0.03965489	0.3247457	1.5
-0.03965489	0.3247457	1.5
-0.03978427	0.3254899	1.5
-0.03978427	0.3254899	1.5
-0.04010396	0.326956	1.5
-0.04010396	0.326956	1.5
-0.041421	0.3270005	1.5
-0.041421	0.3270005	1.5
-0.04192986	0.3280674	1.5
-0.04192986	0.3280674	1.5
-0.04234824	0.3284979	1.5
-0.04234824	0.3284979	1.5
-0.04266884	0.3295012	1.5
-0.04266884	0.3295012	1.5
-0.04256259	0.3294845	1.5
-0.04256259	0.3294845	1.5
-0.04284987	0.330389	1.5
-0.04284987	0.330389	1.5
-0.04326232	0.3315095	1.5
-0.04326232	0.3315095	1.5
-0.04330341	0.3314398	1.5
-0.04330341	0.3314398	1.5
-0.04339186	0.3326049	1.5
-0.04339186	0.3326049	1.5
-0.07224768	0.3638664	1.5
-0.07224768	0.3638664	1.5
-0.1577641	0.3154758	1.5
-0.1577641	0.3154758	1.5
-0.1628451	0.3151182	1.5
-0.1628451	0.3151182	1.5
-0.1652638	0.320251	1.5
-0.1652638	0.320251	1.5
-0.1681839	0.3232421	1.5
-0.1681839	0.3232421	1.5
-0.1685843	0.3238809	1.5
-0.1685843	0.3238809	1.5
-0.1693038	0.3231197	1.5
-0.1693038	0.3231197	1.5
-0.1694542	0.3236094	1.5
-0.1694542	0.3236094	1.5
-0.1700083	0.3239906	1.5
-0.1700083	0.3239906	1.5
-0.1700184	0.3238253	1.5
-0.1700184	0.3238253	1.5
-0.1702859	0.324405	1.5
-0.1702859	0.324405	1.5
-0.1703287	0.326085	1.5
-0.1703287	0.326085	1.5
-0.1712804	0.3273112	1.5
-0.1712804	0.3273112	1.5
-0.1714135	0.3271135	1.5
-0.1714135	0.3271135	1.5
-0.1720034	0.3272601	1.5
-0.1720034	0.3272601	1.5
-0.1721464	0.3283238	1.5
-0.1721464	0.3283238	1.5
-0.1724079	0.3307214	1.5
-0.1724079	0.3307214	1.5
-0.1725172	0.3316496	1.5
-0.1725172	0.3316496	1.5
-0.1732774	0.3313692	1.5
-0.1732774	0.3313692	1.5
-0.1733194	0.3311718	1.5
-0.1733194	0.3311718	1.5
-0.1740812	0.3321797	1.5
-0.1740812	0.3321797	1.5
-0.1740377	0.3333395	1.5
-0.1740377	0.3333395	1.5
-0.1742221	0.3340318	1.5
-0.1742221	0.3340318	1.5
-0.1743805	0.3344395	1.5
-0.1743805	0.3344395	1.5
-0.174639	0.3343081	1.5
-0.174639	0.3343081	1.5
-0.1745771	0.3354282	1.5
-0.1745771	0.3354282	1.5
-0.1746612	0.3357656	1.5
-0.1746612	0.3357656	1.5
-0.1751952	0.3359749	1.5
-0.1751952	0.3359749	1.5
-0.1752646	0.3363287	1.5
-0.1752646	0.3363287	1.5
-0.1753594	0.3368569	1.5
-0.1753594	0.3368569	1.5
-0.1756118	0.3368133	1.5
-0.1756118	0.3368133	1.5
-0.1757702	0.3372665	1.5
-0.1757702	0.3372665	1.5
-0.1757719	0.3377244	1.5
-0.1757719	0.3377244	1.5
-0.1757796	0.3384449	1.5
-0.1757796	0.3384449	1.5
-0.1761068	0.3382479	1.5
-0.1761068	0.3382479	1.5
-0.1762127	0.3384643	1.5
-0.1762127	0.3384643	1.5
-0.1762534	0.3387198	1.5
-0.1762534	0.3387198	1.5
-0.1762665	0.3389791	1.5
-0.1762665	0.3389791	1.5
-0.1763978	0.3390373	1.5
-0.1763978	0.3390373	1.5
-0.1765141	0.3388471	1.5
-0.1765141	0.3388471	1.5
-0.1767208	0.3390684	1.5
-0.1767208	0.3390684	1.5
-0.1767671	0.3391346	1.5
-0.1767671	0.3391346	1.5
-0.1767185	0.3395294	1.5
-0.1767185	0.3395294	1.5
-0.1767132	0.3396538	1.5
-0.1767132	0.3396538	1.5
-0.1768637	0.3391393	1.5
-0.1768637	0.3391393	1.5
-0.1771204	0.3387464	1.5
-0.1771204	0.3387464	1.5
-0.1772354	0.3390072	1.5
-0.1772354	0.3390072	1.5
-0.1772658	0.3390473	1.5
-0.1772658	0.3390473	1.5
-0.1772427	0.338859	1.5
-0.1772427	0.338859	1.5
-0.1772368	0.3386828	1.5
-0.1772368	0.3386828	1.5
-0.1772429	0.3384558	1.5
-0.1772429	0.3384558	1.5
-0.1772498	0.3383875	1.5
-0.1772498	0.3383875	1.5
-0.1773451	0.3385051	1.5
-0.1773451	0.3385051	1.5
-0.1774267	0.3386487	1.5
-0.1774267	0.3386487	1.5
-0.1773972	0.338936	1.5
-0.1773972	0.338936	1.5
-0.177531	0.3387331	1.5
-0.177531	0.3387331	1.5
-0.1774778	0.3390131	1.5
-0.1774778	0.3390131	1.5
-0.1774683	0.3389886	1.5
-0.1774683	0.3389886	1.5
-0.1774549	0.3386931	1.5
-0.1774549	0.3386931	1.5
-0.1615416	0.2285572	1.5
-0.1615416	0.2285572	1.5
-0.1618664	0.2246003	1.5
-0.1618664	0.2246003	1.5
-0.1619876	0.2204036	1.5
-0.1619876	0.2204036	1.5
-0.1617241	0.217829	1.5
-0.1617241	0.217829	1.5
-0.1612716	0.2161517	1.5
-0.1612716	0.2161517	1.5
-0.1613095	0.2155182	1.5
-0.1613095	0.2155182	1.5
-0.160907	0.2151419	1.5
-0.160907	0.2151419	1.5
-0.1603556	0.2158476	1.5
-0.1603556	0.2158476	1.5
-0.1603968	0.2156461	1.5
-0.1603968	0.2156461	1.5
-0.1602187	0.2152274	1.5
-0.1602187	0.2152274	1.5
-0.1603421	0.2154959	1.5
-0.1603421	0.2154959	1.5
-0.1603437	0.2151288	1.5
-0.1603437	0.2151288	1.5
-0.1604039	0.2152139	1.5
-0.1604039	0.2152139	1.5
-0.160353	0.2153911	1.5
-0.160353	0.2153911	1.5
-0.1602319	0.2151152	1.5
-0.1602319	0.2151152	1.5
-0.1602297	0.2154468	1.5
-0.1602297	0.2154468	1.5
-0.1603012	0.2152414	1.5
-0.1603012	0.2152414	1.5
-0.1601684	0.2155212	1.5
-0.1601684	0.2155212	1.5
-0.1602297	0.2154231	1.5
-0.1602297	0.2154231	1.5
-0.1601375	0.2154247	1.5
-0.1601375	0.2154247	1.5
-0.1600849	0.2154467	1.5
-0.1600849	0.2154467	1.5
-0.1599693	0.2153886	1.5
-0.1599693	0.2153886	1.5
-0.1598079	0.2154535	1.5
-0.1598079	0.2154535	1.5
-0.159511	0.215176	1.5
-0.159511	0.215176	1.5
-0.159511	0.215176	1.5
-0.159511	0.215176	1.5
0.00471087	-0.01798804	1.5
0.00471087	-0.01798804	1.5
0.009751533	-0.02706386	1.5
0.009751533	-0.02706386	1.5
0.009970011	-0.02917996	1.5
0.009970011	-0.02917996	1.5
0.00977107	-0.03175744	1.5
0.00977107	-0.03175744	1.5
0.009626548	-0.03209475	1.5
0.009626548	-0.03209475	1.5
0.009543784	-0.03318089	1.5
0.009543784	-0.03318089	1.5
0.009410949	-0.03386393	1.5
0.009410949	-0.03386393	1.5
0.009317496	-0.03397778	1.5
0.009317496	-0.03397778	1.5
0.009328879	-0.03422546	1.5
0.009328879	-0.03422546	1.5
0.009275468	-0.0342803	1.5
0.009275468	-0.0342803	1.5
0.009694688	-0.03480276	1.5
0.009694688	-0.03480276	1.5
0.009806838	-0.03462438	1.5
0.009806838	-0.03462438	1.5
0.009883457	-0.03495608	1.5
0.009883457	-0.03495608	1.5
0.009969864	-0.03531584	1.5
0.009969864	-0.03531584	1.5
0.01011558	-0.03543444	1.5
0.01011558	-0.03543444	1.5
0.01047804	-0.03509963	1.5
0.01047804	-0.03509963	1.5
0.0102828	-0.03534499	1.5
0.0102828	-0.03534499	1.5
0.01022436	-0.0354923	1.5
0.01022436	-0.0354923	1.5
0.01020106	-0.03561576	1.5
0.01020106	-0.03561576	1.5
0.01020106	-0.03561576	1.5
0.01020106	-0.03561576	1.5
0.0317786	-0.144957	1.5
0.0317786	-0.144957	1.5
0.03084238	-0.1472178	1.5
0.03084238	-0.1472178	1.5
0.03360316	-0.14578	1.5
0.03360316	-0.14578	1.5
0.03561719	-0.1434868	1.5
0.03561719	-0.1434868	1.5
0.03645594	-0.1424675	1.5
0.03645594	-0.1424675	1.5
0.03709582	-0.141625	1.5
0.03709582	-0.141625	1.5
0.03705881	-0.1405993	1.5
0.03705881	-0.1405993	1.5
0.03734674	-0.1403873	1.5
0.03734674	-0.1403873	1.5
0.03768732	-0.1401626	1.5
0.03768732	-0.1401626	1.5
0.03731719	-0.1417107	1.5
0.03731719	-0.1417107	1.5
0.03749886	-0.1415898	1.5
0.03749886	-0.1415898	1.5
0.03753201	-0.1417508	1.5
0.03753201	-0.1417508	1.5
0.03785197	-0.1413119	1.5
0.03785197	-0.1413119	1.5
0.03767498	-0.141349	1.5
0.03767498	-0.141349	1.5
0.0376059	-0.1412909	1.5
0.0376059	-0.1412909	1.5
0.03776766	-0.1411417	1.5
0.03776766	-0.1411417	1.5
0.03776077	-0.1412341	1.5
0.03776077	-0.1412341	1.5
0.03768755	-0.1410882	1.5
0.03768755	-0.1410882	1.5
0.03761906	-0.1409704	1.5
0.03761906	-0.1409704	1.5
0.0374109	-0.1409228	1.5
0.0374109	-0.1409228	1.5
0.0374109	-0.1409228	1.5
0.0374109	-0.1409228	1.5
0.03732648	-0.1407944	1.5
0.03732648	-0.1407944	1.5
0.03732648	-0.1407944	1.5
0.03732648	-0.1407944	1.5
0.09892455	-0.1305334	1.5
0.09892455	-0.1305334	1.5
0.1013978	-0.128507	1.5
0.1013978	-0.128507	1.5
0.1546964	-0.1442438	1.5
0.1546964	-0.1442438	1.5
0.1537589	-0.1459809	1.5
0.1537589	-0.1459809	1.5
0.1542106	-0.1467214	1.5
0.1542106	-0.1467214	1.5
0.1538619	-0.1487426	1.5
0.1538619	-0.1487426	1.5
0.1539367	-0.1491138	1.5
0.1539367	-0.1491138	1.5
0.1535592	-0.1483522	1.5
0.1535592	-0.1483522	1.5
0.1533764	-0.1484364	1.5
0.1533764	-0.1484364	1.5
0.1532976	-0.1486647	1.5
0.1532976	-0.1486647	1.5
0.1532996	-0.1484475	1.5
0.1532996	-0.1484475	1.5
0.1532699	-0.1483215	1.5
0.1532699	-0.1483215	1.5
0.1528945	-0.1481421	1.5
0.1528945	-0.1481421	1.5
0.1528627	-0.1477407	1.5
0.1528627	-0.1477407	1.5
0.152771	-0.1480464	1.5
0.152771	-0.1480464	1.5
0.1526027	-0.1477242	1.5
0.1526027	-0.1477242	1.5
0.1524165	-0.1480517	1.5
0.1524165	-0.1480517	1.5
0.1523786	-0.1480061	1.5
0.1523786	-0.1480061	1.5
0.1521956	-0.1475244	1.5
0.1521956	-0.1475244	1.5
0.152097	-0.1473371	1.5
0.152097	-0.1473371	1.5
0.1519472	-0.1473625	1.5
0.1519472	-0.1473625	1.5
0.1518572	-0.1472577	1.5
0.1518572	-0.1472577	1.5
0.1516992	-0.1475171	1.5
0.1516992	-0.1475171	1.5
0.156276	-0.179384	1.5
0.156276	-0.179384	1.5
0.156276	-0.179384	1.5
0.156276	-0.179384	1.5
0.1590584	-0.2855462	1.5
0.1590584	-0.2855462	1.5
0.16028	-0.2894414	1.5
0.16028	-0.2894414	1.5
0.1603589	-0.290404	1.5
0.1603589	-0.290404	1.5
0.1603883	-0.2918624	1.5
0.1603883	-0.2918624	1.5
0.07590197	-0.1896096	1.5
0.07590197	-0.1896096	1.5
0.07598265	-0.1898005	1.5
0.07598265	-0.1898005	1.5
0.07577736	-0.1898683	1.5
0.07577736	-0.1898683	1.5
0.1600596	-0.2925215	1.5
0.1600596	-0.2925215	1.5
0.1600119	-0.2925928	1.5
0.1600119	-0.2925928	1.5
0.1599129	-0.2925662	1.5
0.1599129	-0.2925662	1.5
0.1598543	-0.2924332	1.5
0.1598543	-0.2924332	1.5
0.1768279	-0.3304215	1.5
0.1768279	-0.3304215	1.5
0.176881	-0.3300219	1.5
0.176881	-0.3300219	1.5
0.1768443	-0.3299758	1.5
0.1768443	-0.3299758	1.5
0.1818947	-0.3069039	1.5
0.1818947	-0.3069039	1.5
0.1703167	-0.3392854	1.5
0.1703167	-0.3392854	1.5
0.1716811	-0.3383803	1.5
0.1716811	-0.3383803	1.5
0.1716525	-0.3383175	1.5
0.1716525	-0.3383175	1.5
0.1716183	-0.3383875	1.5
0.1716183	-0.3383875	1.5
0.1716349	-0.3383792	1.5
0.1716349	-0.3383792	1.5
0.1726827	-0.3362105	1.5
0.1726827	-0.3362105	1.5
0.1724472	-0.3342031	1.5
0.1724472	-0.3342031	1.5
0.1725561	-0.3341481	1.5
0.1725561	-0.3341481	1.5
0.1725632	-0.334037	1.5
0.1725632	-0.334037	1.5
0.1725865	-0.3340193	1.5
0.1725865	-0.3340193	1.5
0.172594	-0.3339942	1.5
0.172594	-0.3339942	1.5
0.1726228	-0.3341263	1.5
0.1726228	-0.3341263	1.5
0.1726539	-0.3341957	1.5
0.1726539	-0.3341957	1.5
0.1726513	-0.3342365	1.5
0.1726513	-0.3342365	1.5
0.07545087	-0.189157	1.5
0.07545087	-0.189157	1.5
0.07545923	-0.1891575	1.5
0.07545923	-0.1891575	1.5
0.0754839	-0.1891392	1.5
0.0754839	-0.1891392	1.5
0.075536	-0.18899	1.5
0.075536	-0.18899	1.5
0.07556298	-0.188867	1.5
0.07556298	-0.188867	1.5
0.1728482	-0.3339468	1.5
0.1728482	-0.3339468	1.5
0.1729109	-0.3339337	1.5
0.1729109	-0.3339337	1.5
0.1729368	-0.3338914	1.5
0.1729368	-0.3338914	1.5
0.1730186	-0.3337797	1.5
0.1730186	-0.3337797	1.5
0.1730211	-0.3337481	1.5
0.1730211	-0.3337481	1.5
0.1730806	-0.3336414	1.5
0.1730806	-0.3336414	1.5
0.1731299	-0.3335817	1.5
0.1731299	-0.3335817	1.5
0.1731888	-0.3334983	1.5
0.1731888	-0.3334983	1.5
0.1731995	-0.3334862	1.5
0.1731995	-0.3334862	1.5
0.2644712	-0.282315	1.5
0.2644712	-0.282315	1.5
0.2644643	-0.2823066	1.5
0.2644643	-0.2823066	1.5
0.2644747	-0.2822945	1.5
0.2644747	-0.2822945	1.5
0.2697599	-0.2789472	1.5
0.2697599	-0.2789472	1.5
0.2115811	-0.2878828	1.5
0.2115811	-0.2878828	1.5
0.2233512	-0.2649651	1.5
0.2233512	-0.2649651	1.5
0.223859	-0.2661113	1.5
0.223859	-0.2661113	1.5
0.2226308	-0.2661916	1.5
0.2226308	-0.2661916	1.5
0.2217964	-0.2668968	1.5
0.2217964	-0.2668968	1.5
0.2207381	-0.2665643	1.5
0.2207381	-0.2665643	1.5
0.2200643	-0.2670293	1.5
0.2200643	-0.2670293	1.5
0.06577581	-0.3456825	1.5
0.06577581	-0.3456825	1.5
0.06101843	-0.3568291	1.5
0.06101843	-0.3568291	1.5
0.06074508	-0.3572424	1.5
0.06074508	-0.3572424	1.5
0.06021754	-0.3545853	1.5
0.06021754	-0.3545853	1.5
0.06012867	-0.3547219	1.5
0.06012867	-0.3547219	1.5
0.06092809	-0.3508889	1.5
0.06092809	-0.3508889	1.5
0.06106081	-0.3513323	1.5
0.06106081	-0.3513323	1.5
0.05998822	-0.3522713	1.5
0.05998822	-0.3522713	1.5
0.04170648	-0.3879687	1.5
0.04170648	-0.3879687	1.5
0.04377472	-0.3855279	1.5
0.04377472	-0.3855279	1.5
0.04496057	-0.3837536	1.5
0.04496057	-0.3837536	1.5
0.04487569	-0.3838623	1.5
0.04487569	-0.3838623	1.5
0.05762588	-0.3527128	1.5
0.05762588	-0.3527128	1.5
0.05762588	-0.3527128	1.5
0.05762588	-0.3527128	1.5
0.05946625	-0.3507834	1.5
0.05946625	-0.3507834	1.5
0.06060917	-0.3515724	1.5
0.06060917	-0.3515724	1.5
0.05987986	-0.3523401	1.5
0.05987986	-0.3523401	1.5
0.06051492	-0.3522935	1.5
0.06051492	-0.3522935	1.5
0.0604503	-0.3521154	1.5
0.0604503	-0.3521154	1.5
0.05999222	-0.352446	1.5
0.05999222	-0.352446	1.5
0.05996038	-0.3525757	1.5
0.05996038	-0.3525757	1.5
0.05996038	-0.3525757	1.5
0.05996038	-0.3525757	1.5
0.0595132	-0.3540432	1.5
0.0595132	-0.3540432	1.5
0.05900541	-0.3543581	1.5
0.05900541	-0.3543581	1.5
0.0576742	-0.3553493	1.5
0.0576742	-0.3553493	1.5
0.05800098	-0.3552912	1.5
0.05800098	-0.3552912	1.5
0.05871511	-0.3541709	1.5
0.05871511	-0.3541709	1.5
0.05827815	-0.3540442	1.5
0.05827815	-0.3540442	1.5
0.05836736	-0.3543102	1.5
0.05836736	-0.3543102	1.5
0.05822089	-0.3544082	1.5
0.05822089	-0.3544082	1.5
0.0579377	-0.3550832	1.5
0.0579377	-0.3550832	1.5
0.05795521	-0.3551281	1.5
0.05795521	-0.3551281	1.5
0.0579548	-0.3551987	1.5
0.0579548	-0.3551987	1.5
0.05774122	-0.355416	1.5
0.05774122	-0.355416	1.5
0.05764443	-0.3556148	1.5
0.05764443	-0.3556148	1.5
0.0573225	-0.356096	1.5
0.0573225	-0.356096	1.5
0.0572332	-0.3559791	1.5
0.0572332	-0.3559791	1.5
0.05778299	-0.3552966	1.5
0.05778299	-0.3552966	1.5
0.05771629	-0.3554339	1.5
0.05771629	-0.3554339	1.5
0.05760491	-0.3558638	1.5
0.05760491	-0.3558638	1.5
0.0576021	-0.3558629	1.5
0.0576021	-0.3558629	1.5
0.05746161	-0.3558672	1.5
0.05746161	-0.3558672	1.5
0.05756193	-0.3560584	1.5
0.05756193	-0.3560584	1.5
0.05698574	-0.3567781	1.5
0.05698574	-0.3567781	1.5
0.05715397	-0.3565924	1.5
0.05715397	-0.3565924	1.5
0.05709691	-0.3564706	1.5
0.05709691	-0.3564706	1.5
-0.02773673	-0.3496318	1.5
-0.02773673	-0.3496318	1.5
-0.03649384	-0.3468304	1.5
-0.03649384	-0.3468304	1.5
-0.03863166	-0.3466426	1.5
-0.03863166	-0.3466426	1.5
-0.04115158	-0.3458901	1.5
-0.04115158	-0.3458901	1.5
-0.04320853	-0.3452204	1.5
-0.04320853	-0.3452204	1.5
-0.04385559	-0.3450322	1.5
-0.04385559	-0.3450322	1.5
-0.04511537	-0.3453146	1.5
-0.04511537	-0.3453146	1.5
-0.04511537	-0.3453146	1.5
-0.04511537	-0.3453146	1.5
-0.04557697	-0.3451173	1.5
-0.04557697	-0.3451173	1.5
-0.04582787	-0.3451727	1.5
-0.04582787	-0.3451727	1.5
-0.0458358	-0.3448783	1.5
-0.0458358	-0.3448783	1.5
-0.04576613	-0.3443603	1.5
-0.04576613	-0.3443603	1.5
-0.04588439	-0.3445892	1.5
-0.04588439	-0.3445892	1.5
-0.0459977	-0.345079	1.5
-0.0459977	-0.345079	1.5
-0.04605357	-0.3450717	1.5
-0.04605357	-0.3450717	1.5
-0.04622504	-0.3451419	1.5
-0.04622504	-0.3451419	1.5
-0.04625731	-0.3450821	1.5
-0.04625731	-0.3450821	1.5
-0.04638934	-0.3451115	1.5
-0.04638934	-0.3451115	1.5
-0.04644371	-0.3451466	1.5
-0.04644371	-0.3451466	1.5
-0.04662546	-0.3452124	1.5
-0.04662546	-0.3452124	1.5
-0.04675385	-0.3452286	1.5
-0.04675385	-0.3452286	1.5
-0.04689452	-0.3453573	1.5
-0.04689452	-0.3453573	1.5
-0.04699608	-0.3455337	1.5
-0.04699608	-0.3455337	1.5
-0.04724197	-0.3456759	1.5
-0.04724197	-0.3456759	1.5
-0.04726723	-0.3456666	1.5
-0.04726723	-0.3456666	1.5
-0.04752979	-0.3457905	1.5
-0.04752979	-0.3457905	1.5
-0.04768077	-0.3459783	1.5
-0.04768077	-0.3459783	1.5
-0.04781117	-0.3459887	1.5
-0.04781117	-0.3459887	1.5
-0.04803251	-0.3461282	1.5
-0.04803251	-0.3461282	1.5
-0.0480892	-0.3461508	1.5
-0.0480892	-0.3461508	1.5
-0.0482711	-0.3461225	1.5
-0.0482711	-0.3461225	1.5
-0.04833024	-0.3461283	1.5
-0.04833024	-0.3461283	1.5
-0.04843613	-0.346032	1.5
-0.04843613	-0.346032	1.5
-0.04848447	-0.3460394	1.5
-0.04848447	-0.3460394	1.5
-0.04848836	-0.3460244	1.5
-0.04848836	-0.3460244	1.5
-0.04853821	-0.346009	1.5
-0.04853821	-0.346009	1.5
-0.04863961	-0.346003	1.5
-0.04863961	-0.346003	1.5
-0.04873253	-0.3460198	1.5
-0.04873253	-0.3460198	1.5
-0.04882546	-0.3459292	1.5
-0.04882546	-0.3459292	1.5
-0.04891419	-0.3460021	1.5
-0.04891419	-0.3460021	1.5
-0.04899146	-0.3459105	1.5
-0.04899146	-0.3459105	1.5
-0.04901697	-0.3458948	1.5
-0.04901697	-0.3458948	1.5
-0.04906512	-0.3458442	1.5
-0.04906512	-0.3458442	1.5
-0.04911365	-0.3458655	1.5
-0.04911365	-0.3458655	1.5
-0.04912174	-0.3458913	1.5
-0.04912174	-0.3458913	1.5
-0.04924556	-0.3458786	1.5
-0.04924556	-0.3458786	1.5
-0.04925749	-0.3458994	1.5
-0.04925749	-0.3458994	1.5
-0.04929762	-0.3458862	1.5
-0.04929762	-0.3458862	1.5
-0.04936086	-0.3457175	1.5
-0.04936086	-0.3457175	1.5
-0.04111464	-0.3274432	1.5
-0.04111464	-0.3274432	1.5
0.01349312	-0.2109463	1.5
0.01349312	-0.2109463	1.5
0.01190849	-0.1946881	1.5
0.01190849	-0.1946881	1.5
0.01190849	-0.1946881	1.5
0.01190849	-0.1946881	1.5
0.0170153	-0.1635853	1.5
0.0170153	-0.1635853	1.5
0.01782164	-0.1596203	1.5
0.01782164	-0.1596203	1.5
0.01694276	-0.1600912	1.5
0.01694276	-0.1600912	1.5
0.01615447	-0.160748	1.5
0.01615447	-0.160748	1.5
0.01698335	-0.1583086	1.5
0.01698335	-0.1583086	1.5
0.01606831	-0.1591211	1.5
0.01606831	-0.1591211	1.5
0.01568892	-0.1583687	1.5
0.01568892	-0.1583687	1.5
0.01581843	-0.1575767	1.5
0.01581843	-0.1575767	1.5
0.01609138	-0.1569106	1.5
0.01609138	-0.1569106	1.5
0.01625673	-0.1567784	1.5
0.01625673	-0.1567784	1.5
0.0165031	-0.1558734	1.5
0.0165031	-0.1558734	1.5
0.01642012	-0.1556591	1.5
0.01642012	-0.1556591	1.5
0.01584233	-0.156326	1.5
0.01584233	-0.156326	1.5
0.01575078	-0.1561524	1.5
0.01575078	-0.1561524	1.5
0.01557964	-0.1558321	1.5
0.01557964	-0.1558321	1.5
0.01542785	-0.1560123	1.5
0.01542785	-0.1560123	1.5
0.01543769	-0.1559055	1.5
0.01543769	-0.1559055	1.5
0.01548484	-0.1555885	1.5
0.01548484	-0.1555885	1.5
0.01522906	-0.155918	1.5
0.01522906	-0.155918	1.5
0.01528342	-0.1556471	1.5
0.01528342	-0.1556471	1.5
0.01548172	-0.155186	1.5
0.01548172	-0.155186	1.5
0.0153193	-0.155221	1.5
0.0153193	-0.155221	1.5
0.01513812	-0.1555532	1.5
0.01513812	-0.1555532	1.5
0.01488229	-0.1558405	1.5
0.01488229	-0.1558405	1.5
0.0148482	-0.155614	1.5
0.0148482	-0.155614	1.5
0.01488056	-0.1553885	1.5
0.01488056	-0.1553885	1.5
0.01492774	-0.1551067	1.5
0.01492774	-0.1551067	1.5
0.01470573	-0.1553585	1.5
0.01470573	-0.1553585	1.5
0.01473517	-0.1549976	1.5
0.01473517	-0.1549976	1.5
0.01473517	-0.1549976	1.5
0.01473517	-0.1549976	1.5
0.01479032	-0.1544437	1.5
0.01479032	-0.1544437	1.5
0.01469589	-0.1543499	1.5
0.01469589	-0.1543499	1.5
0.01468099	-0.1541083	1.5
0.01468099	-0.1541083	1.5
0.01468	-0.1540595	1.5
0.01468	-0.1540595	1.5
0.01443862	-0.154392	1.5
0.01443862	-0.154392	1.5
0.01449854	-0.1542429	1.5
0.01449854	-0.1542429	1.5
0.01431839	-0.15452	1.5
0.01431839	-0.15452	1.5
0.01437722	-0.1543654	1.5
0.01437722	-0.1543654	1.5
0.01444019	-0.1542111	1.5
0.01444019	-0.1542111	1.5
0.01446494	-0.1539557	1.5
0.01446494	-0.1539557	1.5
0.01446063	-0.153786	1.5
0.01446063	-0.153786	1.5
0.01443462	-0.1535867	1.5
0.01443462	-0.1535867	1.5
0.01444207	-0.1534106	1.5
0.01444207	-0.1534106	1.5
0.01448964	-0.1531213	1.5
0.01448964	-0.1531213	1.5
0.01443623	-0.1530389	1.5
0.01443623	-0.1530389	1.5
0.01432385	-0.1529612	1.5
0.01432385	-0.1529612	1.5
0.01429023	-0.1528362	1.5
0.01429023	-0.1528362	1.5
0.003974598	-0.142373	1.5
0.003974598	-0.142373	1.5
0.003700797	-0.1424601	1.5
0.003700797	-0.1424601	1.5
0.003459971	-0.142918	1.5
0.003459971	-0.142918	1.5
0.003169239	-0.1429509	1.5
0.003169239	-0.1429509	1.5
0.003096897	-0.1430796	1.5
0.003096897	-0.1430796	1.5
0.003102399	-0.1430828	1.5
0.003102399	-0.1430828	1.5
0.002942936	-0.1430402	1.5
0.002942936	-0.1430402	1.5
0.002825757	-0.1430432	1.5
0.002825757	-0.1430432	1.5
0.002822902	-0.1431842	1.5
0.002822902	-0.1431842	1.5
0.002719771	-0.1433302	1.5
0.002719771	-0.1433302	1.5
0.002625162	-0.1432309	1.5
0.002625162	-0.1432309	1.5
0.002564946	-0.1432365	1.5
0.002564946	-0.1432365	1.5
0.00253392	-0.1432661	1.5
0.00253392	-0.1432661	1.5
0.002382495	-0.1431993	1.5
0.002382495	-0.1431993	1.5
0.002345691	-0.1431307	1.5
0.002345691	-0.1431307	1.5
0.00226054	-0.142949	1.5
0.00226054	-0.142949	1.5
0.002118502	-0.1428238	1.5
0.002118502	-0.1428238	1.5
0.002065608	-0.1426507	1.5
0.002065608	-0.1426507	1.5
0.002001112	-0.1426438	1.5
0.002001112	-0.1426438	1.5
0.001897478	-0.1424803	1.5
0.001897478	-0.1424803	1.5
0.001828369	-0.1423674	1.5
0.001828369	-0.1423674	1.5
0.001700755	-0.142153	1.5
0.001700755	-0.142153	1.5
0.001612969	-0.142103	1.5
0.001612969	-0.142103	1.5
0.001503818	-0.1419438	1.5
0.001503818	-0.1419438	1.5
0.001401817	-0.1418985	1.5
0.001401817	-0.1418985	1.5
0.001212418	-0.1417246	1.5
0.001212418	-0.1417246	1.5
0.001158057	-0.1416706	1.5
0.001158057	-0.1416706	1.5
0.001075543	-0.1414717	1.5
0.001075543	-0.1414717	1.5
0.0008836072	-0.1413148	1.5
0.0008836072	-0.1413148	1.5
0.0008285679	-0.1411194	1.5
0.0008285679	-0.1411194	1.5
0.0007676966	-0.1409513	1.5
0.0007676966	-0.1409513	1.5
0.0006228182	-0.1407152	1.5
0.0006228182	-0.1407152	1.5
0.0004921723	-0.1405869	1.5
0.0004921723	-0.1405869	1.5
0.0004814118	-0.1404389	1.5
0.0004814118	-0.1404389	1.5
0.0003210194	-0.1401654	1.5
0.0003210194	-0.1401654	1.5
0.0002694838	-0.1400152	1.5
0.0002694838	-0.1400152	1.5
0.0001717638	-0.1397223	1.5
0.0001717638	-0.1397223	1.5
0.0001408327	-0.1395215	1.5
0.0001408327	-0.1395215	1.5
4.757196E-05	-0.139249	1.5
4.757196E-05	-0.139249	1.5
8.352101E-06	-0.1391465	1.5
8.352101E-06	-0.1391465	1.5
-9.646639E-05	-0.1387888	1.5
-9.646639E-05	-0.1387888	1.5
-0.0001420863	-0.1385718	1.5
-0.0001420863	-0.1385718	1.5
-0.0002649948	-0.138278	1.5
-0.0002649948	-0.138278	1.5
-0.0003068242	-0.1381057	1.5
-0.0003068242	-0.1381057	1.5
-0.0004822761	-0.1380542	1.5
-0.0004822761	-0.1380542	1.5
-0.0005753785	-0.137843	1.5
-0.0005753785	-0.137843	1.5
-0.0006336495	-0.1377609	1.5
-0.0006336495	-0.1377609	1.5
-0.0006859303	-0.1376785	1.5
-0.0006859303	-0.1376785	1.5
-0.0007356592	-0.1374675	1.5
-0.0007356592	-0.1374675	1.5
-0.000792915	-0.1373895	1.5
-0.000792915	-0.1373895	1.5
-0.0008665659	-0.1372218	1.5
-0.0008665659	-0.1372218	1.5
-0.000931466	-0.1371412	1.5
-0.000931466	-0.1371412	1.5
-0.0009921454	-0.1372276	1.5
-0.0009921454	-0.1372276	1.5
0.0244025	-0.1381839	1.5
0.0244025	-0.1381839	1.5
0.04847036	-0.1470747	1.5
0.04847036	-0.1470747	1.5
0.05099694	-0.1381143	1.5
0.05099694	-0.1381143	1.5
0.05071907	-0.1355798	1.5
0.05071907	-0.1355798	1.5
0.04929341	-0.1322919	1.5
0.04929341	-0.1322919	1.5
0.04860945	-0.1316124	1.5
0.04860945	-0.1316124	1.5
0.04750166	-0.1301804	1.5
0.04750166	-0.1301804	1.5
0.04707498	-0.1297486	1.5
0.04707498	-0.1297486	1.5
0.04650618	-0.128908	1.5
0.04650618	-0.128908	1.5
0.04631711	-0.1286281	1.5
0.04631711	-0.1286281	1.5
0.0463357	-0.1281628	1.5
0.0463357	-0.1281628	1.5
0.04620504	-0.1281321	1.5
0.04620504	-0.1281321	1.5
0.04675828	-0.1275573	1.5
0.04675828	-0.1275573	1.5
0.04670606	-0.1274934	1.5
0.04670606	-0.1274934	1.5
0.04675735	-0.1274032	1.5
0.04675735	-0.1274032	1.5
0.04685245	-0.1274623	1.5
0.04685245	-0.1274623	1.5
0.04713761	-0.1274134	1.5
0.04713761	-0.1274134	1.5
0.04743353	-0.1273417	1.5
0.04743353	-0.1273417	1.5
0.04743353	-0.1273417	1.5
0.04743353	-0.1273417	1.5
0.1438168	-0.155689	1.5
0.1438168	-0.155689	1.5
0.1460647	-0.1547951	1.5
0.1460647	-0.1547951	1.5
0.1474274	-0.1545224	1.5
0.1474274	-0.1545224	1.5
0.1480413	-0.1547199	1.5
0.1480413	-0.1547199	1.5
0.1483762	-0.154503	1.5
0.1483762	-0.154503	1.5
0.1487534	-0.1540238	1.5
0.1487534	-0.1540238	1.5
0.148916	-0.1533819	1.5
0.148916	-0.1533819	1.5
0.1490096	-0.1527919	1.5
0.1490096	-0.1527919	1.5
0.1493293	-0.1521614	1.5
0.1493293	-0.1521614	1.5
0.1495879	-0.1522011	1.5
0.1495879	-0.1522011	1.5
0.1496566	-0.1517709	1.5
0.1496566	-0.1517709	1.5
0.1495796	-0.1517073	1.5
0.1495796	-0.1517073	1.5
0.1494274	-0.1510342	1.5
0.1494274	-0.1510342	1.5
0.1494446	-0.1508247	1.5
0.1494446	-0.1508247	1.5
0.149522	-0.151299	1.5
0.149522	-0.151299	1.5
0.1495368	-0.1517623	1.5
0.1495368	-0.1517623	1.5
0.1492954	-0.1520897	1.5
0.1492954	-0.1520897	1.5
0.1494192	-0.1523058	1.5
0.1494192	-0.1523058	1.5
0.1493997	-0.1524111	1.5
0.1493997	-0.1524111	1.5
0.1495474	-0.152577	1.5
0.1495474	-0.152577	1.5
0.1495627	-0.1527671	1.5
0.1495627	-0.1527671	1.5
0.1494999	-0.1524603	1.5
0.1494999	-0.1524603	1.5
0.1494618	-0.1522776	1.5
0.1494618	-0.1522776	1.5
0.1494667	-0.1523366	1.5
0.1494667	-0.1523366	1.5
0.1495071	-0.1522947	1.5
0.1495071	-0.1522947	1.5
0.1459941	-0.1108643	1.5
0.1459941	-0.1108643	1.5
0.1305183	-0.07998946	1.5
0.1305183	-0.07998946	1.5
0.1336667	0.02790146	1.5
0.1336667	0.02790146	1.5
0.1327383	0.02860685	1.5
0.1327383	0.02860685	1.5
0.1362393	0.03713028	1.5
0.1362393	0.03713028	1.5
0.1349481	0.03772603	1.5
0.1349481	0.03772603	1.5
0.1356273	0.04122836	1.5
0.1356273	0.04122836	1.5
0.1334656	0.0402375	1.5
0.1334656	0.0402375	1.5
0.1340064	0.04042941	1.5
0.1340064	0.04042941	1.5
0.1348388	0.04095078	1.5
0.1348388	0.04095078	1.5
0.1337153	0.04001085	1.5
0.1337153	0.04001085	1.5
0.1328174	0.03981969	1.5
0.1328174	0.03981969	1.5
0.1319497	0.03964405	1.5
0.1319497	0.03964405	1.5
0.1307475	0.03899512	1.5
0.1307475	0.03899512	1.5
0.1311394	0.0398556	1.5
0.1311394	0.0398556	1.5
0.1309557	0.04001659	1.5
0.1309557	0.04001659	1.5
0.1312117	0.04012454	1.5
0.1312117	0.04012454	1.5
0.131134	0.04013076	1.5
0.131134	0.04013076	1.5
0.1311435	0.04046318	1.5
0.1311435	0.04046318	1.5
0.1309276	0.04040608	1.5
0.1309276	0.04040608	1.5
0.1301529	0.0404854	1.5
0.1301529	0.0404854	1.5
0.1301529	0.0404854	1.5
0.1301529	0.0404854	1.5
0.05107363	0.03571679	1.5
0.05107363	0.03571679	1.5
0.03184087	0.02179907	1.5
0.03184087	0.02179907	1.5
0.03074083	0.01844786	1.5
0.03074083	0.01844786	1.5
0.03056266	0.01857643	1.5
0.03056266	0.01857643	1.5
0.02931236	0.01674843	1.5
0.02931236	0.01674843	1.5
0.02844489	0.01695484	1.5
0.02844489	0.01695484	1.5
0.02786507	0.01691654	1.5
0.02786507	0.01691654	1.5
0.02761304	0.01700865	1.5
0.02761304	0.01700865	1.5
0.02723486	0.01713435	1.5
0.02723486	0.01713435	1.5
0.02723486	0.01713435	1.5
0.02723486	0.01713435	1.5
0.0264514	0.01742747	1.5
0.0264514	0.01742747	1.5
0.02619459	0.01760119	1.5
0.02619459	0.01760119	1.5
0.02590412	0.017736	1.5
0.02590412	0.017736	1.5
0.0259272	0.01790488	1.5
0.0259272	0.01790488	1.5
0.02573451	0.01825228	1.5
0.02573451	0.01825228	1.5
0.02583014	0.01881737	1.5
0.02583014	0.01881737	1.5
0.02583372	0.01912211	1.5
0.02583372	0.01912211	1.5
0.0255207	0.01953557	1.5
0.0255207	0.01953557	1.5
0.02545232	0.01984134	1.5
0.02545232	0.01984134	1.5
0.02528584	0.0205479	1.5
0.02528584	0.0205479	1.5
0.02519166	0.02082449	1.5
0.02519166	0.02082449	1.5
0.02499416	0.02147993	1.5
0.02499416	0.02147993	1.5
0.02499512	0.02187571	1.5
0.02499512	0.02187571	1.5
0.02521311	0.0218737	1.5
0.02521311	0.0218737	1.5
0.1598985	0.07077981	1.5
0.1598985	0.07077981	1.5
0.1915641	0.08953465	1.5
0.1915641	0.08953465	1.5
0.1916564	0.09005397	1.5
0.1916564	0.09005397	1.5
0.1929033	0.08867357	1.5
0.1929033	0.08867357	1.5
0.1940816	0.08903296	1.5
0.1940816	0.08903296	1.5
0.1942453	0.08872217	1.5
0.1942453	0.08872217	1.5
0.1949567	0.08849873	1.5
0.1949567	0.08849873	1.5
0.1946948	0.08878998	1.5
0.1946948	0.08878998	1.5
0.1945144	0.08833306	1.5
0.1945144	0.08833306	1.5
0.194252	0.08826897	1.5
0.194252	0.08826897	1.5
0.1946222	0.08807277	1.5
0.1946222	0.08807277	1.5
0.1946957	0.08820741	1.5
0.1946957	0.08820741	1.5
0.1951421	0.08819899	1.5
0.1951421	0.08819899	1.5
0.1950776	0.088185	1.5
0.1950776	0.088185	1.5
0.1946967	0.08847973	1.5
0.1946967	0.08847973	1.5
0.1149379	0.1457658	1.5
0.1149379	0.1457658	1.5
0.09655265	0.153554	1.5
0.09655265	0.153554	1.5
0.08875247	0.1549192	1.5
0.08875247	0.1549192	1.5
0.08834801	0.1545294	1.5
0.08834801	0.1545294	1.5
0.08582986	0.1551688	1.5
0.08582986	0.1551688	1.5
0.08512488	0.1559288	1.5
0.08512488	0.1559288	1.5
0.08277514	0.1572531	1.5
0.08277514	0.1572531	1.5
0.08177157	0.1576489	1.5
0.08177157	0.1576489	1.5
0.08002427	0.1578131	1.5
0.08002427	0.1578131	1.5
0.07946885	0.1572459	1.5
0.07946885	0.1572459	1.5
0.07853328	0.1568139	1.5
0.07853328	0.1568139	1.5
0.07817986	0.1568121	1.5
0.07817986	0.1568121	1.5
0.07818342	0.1562502	1.5
0.07818342	0.1562502	1.5
0.07787304	0.1561263	1.5
0.07787304	0.1561263	1.5
0.07734696	0.1560323	1.5
0.07734696	0.1560323	1.5
0.07702073	0.1560612	1.5
0.07702073	0.1560612	1.5
0.07689201	0.15613	1.5
0.07689201	0.15613	1.5
0.07638734	0.156076	1.5
0.07638734	0.156076	1.5
0.07640583	0.1561948	1.5
0.07640583	0.1561948	1.5
0.07615484	0.156478	1.5
0.07615484	0.156478	1.5
0.07608964	0.1564932	1.5
0.07608964	0.1564932	1.5
0.07619523	0.1572111	1.5
0.07619523	0.1572111	1.5
0.07598375	0.1574882	1.5
0.07598375	0.1574882	1.5
0.07618427	0.1582635	1.5
0.07618427	0.1582635	1.5
0.0764728	0.1587828	1.5
0.0764728	0.1587828	1.5
0.07608912	0.1592937	1.5
0.07608912	0.1592937	1.5
0.0279293	0.1850754	1.5
0.0279293	0.1850754	1.5
-0.0534305	0.2641766	1.5
-0.0534305	0.2641766	1.5
-0.09685653	0.3071889	1.5
-0.09685653	0.3071889	1.5
-0.09908237	0.3119774	1.5
-0.09908237	0.3119774	1.5
-0.1009485	0.3117758	1.5
-0.1009485	0.3117758	1.5
-0.1005828	0.3107145	1.5
-0.1005828	0.3107145	1.5
-0.1013888	0.3110509	1.5
-0.1013888	0.3110509	1.5
-0.101892	0.3109476	1.5
-0.101892	0.3109476	1.5
-0.1023076	0.3111322	1.5
-0.1023076	0.3111322	1.5
-0.1026126	0.3109266	1.5
-0.1026126	0.3109266	1.5
-0.1026977	0.3119894	1.5
-0.1026977	0.3119894	1.5
-0.1032828	0.3121085	1.5
-0.1032828	0.3121085	1.5
-0.1034806	0.312232	1.5
-0.1034806	0.312232	1.5
-0.1038383	0.3120065	1.5
-0.1038383	0.3120065	1.5
-0.1041579	0.3114284	1.5
-0.1041579	0.3114284	1.5
-0.1042533	0.3113253	1.5
-0.1042533	0.3113253	1.5
-0.1047716	0.3113569	1.5
-0.1047716	0.3113569	1.5
-0.1050331	0.3114741	1.5
-0.1050331	0.3114741	1.5
-0.105334	0.3113289	1.5
-0.105334	0.3113289	1.5
-0.1053353	0.3110057	1.5
-0.1053353	0.3110057	1.5
-0.1053861	0.3108433	1.5
-0.1053861	0.3108433	1.5
-0.1056854	0.3109497	1.5
-0.1056854	0.3109497	1.5
-0.1059701	0.3107827	1.5
-0.1059701	0.3107827	1.5
-0.1061367	0.3105947	1.5
-0.1061367	0.3105947	1.5
-0.1063054	0.3107164	1.5
-0.1063054	0.3107164	1.5
-0.1063588	0.3105304	1.5
-0.1063588	0.3105304	1.5
-0.1070971	0.3102558	1.5
-0.1070971	0.3102558	1.5
-0.1079848	0.3097393	1.5
-0.1079848	0.3097393	1.5
-0.1250081	0.3106033	1.5
-0.1250081	0.3106033	1.5
-0.1255345	0.3137531	1.5
-0.1255345	0.3137531	1.5
-0.1257889	0.312957	1.5
-0.1257889	0.312957	1.5
-0.126169	0.3115597	1.5
-0.126169	0.3115597	1.5
-0.126169	0.3115597	1.5
-0.126169	0.3115597	1.5
-0.1270557	0.3095945	1.5
-0.1270557	0.3095945	1.5
-0.1271933	0.3094415	1.5
-0.1271933	0.3094415	1.5
-0.1274949	0.3088941	1.5
-0.1274949	0.3088941	1.5
-0.1277093	0.3083884	1.5
-0.1277093	0.3083884	1.5
-0.1281293	0.3082294	1.5
-0.1281293	0.3082294	1.5
-0.1283436	0.3081994	1.5
-0.1283436	0.3081994	1.5
-0.1286617	0.3081123	1.5
-0.1286617	0.3081123	1.5
-0.1294611	0.3096402	1.5
-0.1294611	0.3096402	1.5
-0.1307472	0.3121706	1.5
-0.1307472	0.3121706	1.5
-0.131182	0.3133475	1.5
-0.131182	0.3133475	1.5
-0.1320344	0.314893	1.5
-0.1320344	0.314893	1.5
-0.1322986	0.3157298	1.5
-0.1322986	0.3157298	1.5
-0.1322986	0.3157298	1.5
-0.1322986	0.3157298	1.5
-0.1324741	0.3156006	1.5
-0.1324741	0.3156006	1.5
0.0710739	0.110429	1.5
0.0710739	0.110429	1.5
0.08123396	0.1088244	1.5
0.08123396	0.1088244	1.5
0.0851574	0.1056638	1.5
0.0851574	0.1056638	1.5
0.08628249	0.1030582	1.5
0.08628249	0.1030582	1.5
0.08559126	0.1016402	1.5
0.08559126	0.1016402	1.5
