# Supplementary material for: Saliency detection of textured 3D models based on multi-view information and texel descriptor
Source: PeerJ Comput Sci. 2023 Oct 25;9:e1584. doi: 10.7717/peerj-cs.1584 (PMC10703070; doi:10.7717/peerj-cs.1584)
Supplement: Supplemental Information 1 [file peerj-cs-09-1584-s001.zip › py_2dto3d/zy/userid4.txt]

0.02596751	0.1056548	1.5
0.02842307	0.1043434	1.5
0.03014069	0.1028975	1.5
0.0308658	0.1022213	1.5
0.03211359	0.1010984	1.5
0.03316955	0.1000098	1.5
0.03347764	0.0995791	1.5
0.03433682	0.09902442	1.5
0.03474865	0.09876863	1.5
0.03621374	0.09772846	1.5
0.07861104	-0.04750514	1.5
0.08092525	-0.06136512	1.5
0.08227574	-0.06168983	1.5
0.07936182	-0.06022413	1.5
0.07956542	-0.06018119	1.5
0.07970346	-0.06005065	1.5
0.07991613	-0.06000379	1.5
0.08068995	-0.06062844	1.5
0.08121287	-0.06100076	1.5
0.08242849	-0.06166661	1.5
0.08313093	-0.06106716	1.5
0.08383807	-0.06135762	1.5
0.08473465	-0.06042615	1.5
0.08537275	-0.05933033	1.5
-0.04141447	0.1187796	1.5
-0.04193851	0.1194049	1.5
-0.04282368	0.1201002	1.5
-0.04328703	0.1197815	1.5
-0.04420166	0.119911	1.5
-0.04403414	0.1201231	1.5
-0.04375941	0.1201319	1.5
-0.04346973	0.1202264	1.5
-0.04349958	0.1193888	1.5
-0.04350001	0.1191081	1.5
-0.04399356	0.1182646	1.5
-0.04529823	0.1170089	1.5
-0.04564922	0.1166446	1.5
-0.04612382	0.1165644	1.5
-0.1073537	0.1798602	1.5
-0.01867704	0.1284631	1.5
-0.01957592	0.1265375	1.5
-0.02278045	0.1269041	1.5
-0.02221485	0.1270212	1.5
0.07448962	0.07352792	1.5
0.07305081	0.07127052	1.5
0.07264441	0.0708129	1.5
0.07153852	0.06940173	1.5
0.06941952	0.06722821	1.5
0.06947463	0.06714842	1.5
0.06902172	0.06665888	1.5
0.06867545	0.06590845	1.5
0.06899942	0.06536214	1.5
-0.01860612	-0.02713281	1.5
-0.01858314	-0.0272674	1.5
-0.0184348	-0.02710676	1.5
-0.01837328	-0.02720286	1.5
-0.01812767	-0.02668848	1.5
-0.01823287	-0.02682466	1.5
-0.01802071	-0.0263612	1.5
-0.01798023	-0.02636726	1.5
-0.01787312	-0.02650274	1.5
-0.01778168	-0.02651363	1.5
-0.01771491	-0.02645071	1.5
-0.01753516	-0.02619117	1.5
-0.01735624	-0.02628768	1.5
-0.01735624	-0.02628768	1.5
-0.01735731	-0.02621081	1.5
-0.01200621	0.06676728	1.5
-0.01157602	0.06699556	1.5
-0.0118864	0.06859304	1.5
-0.01224678	0.06720141	1.5
-0.01232887	0.06665757	1.5
-0.01264565	0.06562296	1.5
-0.01274465	0.0654633	1.5
-0.01316101	0.0645179	1.5
-0.0130746	0.06437438	1.5
-0.0132284	0.06419306	1.5
-0.01335985	0.06337404	1.5
-0.01355802	0.06272031	1.5
-0.0137539	0.06260617	1.5
-0.01381909	0.06226805	1.5
-0.02833301	-0.1324908	1.5
-0.02857169	-0.1314561	1.5
-0.02864825	-0.1311275	1.5
-0.0288166	-0.1303953	1.5
-0.0288621	-0.1299496	1.5
-0.02888922	-0.129475	1.5
-0.02899006	-0.1290887	1.5
-0.02899035	-0.1282716	1.5
-0.02904676	-0.1278699	1.5
-0.02876083	-0.1277941	1.5
0.04613224	-0.1359978	1.5
0.09800399	-0.1750128	1.5
0.09747359	-0.1739288	1.5
0.09584848	-0.168892	1.5
0.09480526	-0.1657149	1.5
0.09461076	-0.1632475	1.5
0.2303073	-0.2814458	1.5
0.2298363	-0.2816384	1.5
0.2533336	-0.2454494	1.5
0.253257	-0.2453079	1.5
0.2282673	-0.2837416	1.5
0.2290477	-0.2828832	1.5
0.2289468	-0.2824866	1.5
0.2288886	-0.2823048	1.5
0.228964	-0.2811407	1.5
0.228874	-0.2805923	1.5
0.3700623	-0.2312559	1.5
0.2230541	-0.2771226	1.5
0.2230541	-0.2771226	1.5
0.2230541	-0.2771226	1.5
-0.02328393	-0.07244886	1.5
-0.02334557	-0.07275667	1.5
-0.02335759	-0.07286342	1.5
-0.02343114	-0.07289642	1.5
-0.02354411	-0.07277601	1.5
-0.0235945	-0.07359686	1.5
-0.0236219	-0.07406307	1.5
-0.02384107	-0.07491299	1.5
-0.02394569	-0.07520492	1.5
-0.02396961	-0.07596516	1.5
-0.02404221	-0.07632238	1.5
-0.02405385	-0.07667609	1.5
-0.02103442	-0.1014993	1.5
-0.08382197	-0.08224304	1.5
-0.04155508	-0.0843064	1.5
-0.04582214	-0.07688621	1.5
-0.04947225	-0.07683042	1.5
-0.05014209	-0.07695302	1.5
-0.05048427	-0.07590506	1.5
-0.05020354	-0.07600009	1.5
-0.04934563	-0.07566058	1.5
-0.0487176	-0.07565873	1.5
-0.04858173	-0.07614567	1.5
-0.04728907	-0.07682023	1.5
-0.04678056	-0.07722694	1.5
-0.04608137	-0.07803876	1.5
-0.04565503	-0.07894983	1.5
-0.04507887	-0.08019627	1.5
0.009892107	-0.1140929	1.5
0.04530713	-0.07495633	1.5
0.05149624	-0.0575942	1.5
0.04988582	-0.05238464	1.5
0.04656611	-0.04266042	1.5
0.04655103	-0.03954904	1.5
0.04874712	-0.03435953	1.5
0.05027054	-0.03055873	1.5
0.05101529	-0.02967343	1.5
0.05201707	-0.02818369	1.5
0.05235884	-0.02732146	1.5
0.05332915	-0.02562302	1.5
0.05360164	-0.02487803	1.5
0.05414493	-0.02371306	1.5
-0.005309219	0.273458	1.5
-0.004852187	0.2733236	1.5
-0.004363045	0.2739592	1.5
-0.00380946	0.2741214	1.5
-0.003639114	0.2742985	1.5
-0.00316781	0.2745947	1.5
-0.002468871	0.275878	1.5
-0.002240857	0.2758384	1.5
-0.001982945	0.275339	1.5
-0.001803584	0.2751045	1.5
-0.001501577	0.2750741	1.5
-0.001337226	0.2753416	1.5
-0.001112618	0.2756406	1.5
-0.0009966707	0.2756489	1.5
-0.0009067636	0.2755293	1.5
-0.0009067636	0.2755293	1.5
-0.0009065112	0.2760244	1.5
-0.0007336605	0.2763528	1.5
-0.0008010436	0.2765452	1.5
-0.0007800832	0.2766315	1.5
-0.0006815922	0.2768904	1.5
-0.0005973037	0.2770894	1.5
-0.0004725019	0.2776081	1.5
-0.000302949	0.2778192	1.5
-0.0002379157	0.2773656	1.5
-0.0001530442	0.2773007	1.5
-3.764406E-05	0.2772818	1.5
-3.935397E-05	0.277328	1.5
0.0001152251	0.2774916	1.5
1.23661E-05	0.2775292	1.5
-0.000183722	0.2775849	1.5
-0.000382388	0.2778876	1.5
-0.0006367043	0.2778081	1.5
0.007770858	0.3015309	1.5
0.00202665	0.1069125	1.5
0.00202665	0.1069125	1.5
-0.09285393	0.001343833	1.5
-0.09285393	0.001343833	1.5
-0.2250772	-0.312906	1.5
-0.2233678	-0.3118919	1.5
-0.2157425	-0.3740115	1.5
-0.2155769	-0.3831756	1.5
-0.2064435	-0.3504494	1.5
-0.209116	-0.3629051	1.5
-0.2085719	-0.3640904	1.5
-0.2086183	-0.3686408	1.5
0.01956464	0.06395081	1.5
0.01952097	0.06319447	1.5
0.01984084	0.06172143	1.5
0.01973646	0.06162743	1.5
0.01996617	0.06097339	1.5
0.01979467	0.06084207	1.5
0.01988278	0.05962139	1.5
0.02074022	0.05841564	1.5
0.02064013	0.05738787	1.5
0.02064312	0.05731106	1.5
0.02052078	0.05730738	1.5
0.02059955	0.05732787	1.5
0.02052908	0.05721419	1.5
0.02059186	0.05664033	1.5
0.05044518	0.02651755	1.5
0.05040281	0.02662387	1.5
0.05040771	0.02683497	1.5
0.05020671	0.02734205	1.5
0.05020671	0.02734205	1.5
0.01708831	0.06627281	1.5
-0.01164139	0.0881998	1.5
0.01831992	0.1292114	1.5
-0.05773614	0.1558479	1.5
-0.05556796	0.1515362	1.5
-0.05493142	0.149821	1.5
-0.05499407	0.1523343	1.5
-0.02548801	-0.03261913	1.5
-0.008101193	-0.03442646	1.5
-0.01094474	-0.03241712	1.5
-0.01312306	-0.0292626	1.5
-0.01312306	-0.0292626	1.5
0.05755571	0.05200109	1.5
0.05828486	0.05241023	1.5
0.05901094	0.05279851	1.5
0.05880524	0.05248105	1.5
0.05880524	0.05248105	1.5
0.114123	0.1848925	1.5
0.1127608	0.1845252	1.5
0.1132628	0.1849115	1.5
0.1136484	0.1846493	1.5
0.05596257	0.04676367	1.5
0.05840307	0.04778891	1.5
0.05944098	0.04870801	1.5
0.05855522	0.04866233	1.5
0.05774403	0.0485301	1.5
0.06000605	0.05003634	1.5
0.05960575	0.04979529	1.5
0.05928247	0.04959464	1.5
0.05873623	0.04959764	1.5
0.05868282	0.04965828	1.5
0.05888984	0.04996619	1.5
0.05857507	0.04972191	1.5
0.1017616	0.1630506	1.5
0.05807272	0.04628064	1.5
0.06063692	0.05263962	1.5
0.06212589	0.05358603	1.5
0.1118854	0.1726721	1.5
0.111387	0.1730032	1.5
0.1128631	0.1728787	1.5
0.1143372	0.1741815	1.5
0.06891592	0.05758692	1.5
0.01	0.01	1.5
0.07298928	0.05429274	1.5
0.07638987	0.05137078	1.5
0.07561869	0.04970282	1.5
0.06893527	0.04727916	1.5
0.06856283	0.04655195	1.5
0.06856283	0.04655195	1.5
0.06958476	0.04713337	1.5
0.06958476	0.04713337	1.5
0.06931396	0.04709665	1.5
0.06934032	0.04706764	1.5
0.1194748	0.1688392	1.5
0.1197055	0.1685029	1.5
0.1189067	0.1682598	1.5
0.1189067	0.1682598	1.5
0.1202188	0.169356	1.5
0.06810408	0.04566713	1.5
0.06802148	0.04629455	1.5
0.06802148	0.04629455	1.5
0.1235093	0.176927	1.5
0.1241465	0.1777189	1.5
0.1242967	0.1782343	1.5
0.1242967	0.1782343	1.5
0.1245407	0.1788488	1.5
0.1246953	0.1790436	1.5
0.1250167	0.1787888	1.5
0.1244424	0.1798318	1.5
0.1244424	0.1798318	1.5
0.07029284	0.04571044	1.5
0.07029284	0.04571044	1.5
0.07094292	0.04803136	1.5
0.07018747	0.04768795	1.5
0.07096612	0.04754753	1.5
0.07096612	0.04754753	1.5
0.07143824	0.0474063	1.5
0.01	0.01	1.5
0.1174779	0.1698888	1.5
0.1161736	0.1665102	1.5
0.1168163	0.1646768	1.5
0.06674759	0.04447457	1.5
0.06674759	0.04447457	1.5
0.06688319	0.04540721	1.5
0.06688319	0.04540721	1.5
0.06616422	0.04392151	1.5
0.06616422	0.04392151	1.5
0.1141106	0.1570008	1.5
0.0651677	0.04311166	1.5
0.05688294	0.1828991	1.5
0.05399657	0.1814165	1.5
0.04591191	0.171705	1.5
0.01	0.01	1.5
0.04731867	0.1724614	1.5
0.04791869	0.1747144	1.5
0.04820143	0.1750221	1.5
0.04860691	0.1753774	1.5
0.04860691	0.1753774	1.5
0.01	0.01	1.5
0.04867142	0.1758018	1.5
0.04701518	0.172604	1.5
0.04701518	0.172604	1.5
0.06226934	0.06020154	1.5
0.06226934	0.06020154	1.5
0.1011723	0.1558405	1.5
0.06459343	0.06185731	1.5
0.06459343	0.06185731	1.5
0.1024866	0.1583535	1.5
0.1015332	0.1534287	1.5
0.1018901	0.1497576	1.5
0.1017795	0.148604	1.5
0.1017795	0.148604	1.5
0.06338094	0.05842302	1.5
0.06338094	0.05842302	1.5
0.09702609	0.1594276	1.5
0.09735218	0.1582575	1.5
0.09714264	0.1570651	1.5
0.09165838	0.1457004	1.5
0.09298026	0.148737	1.5
0.09403776	0.1523832	1.5
0.09403776	0.1523832	1.5
0.06105553	0.06930794	1.5
