# Supplementary material for: Saliency detection of textured 3D models based on multi-view information and texel descriptor
Source: PeerJ Comput Sci. 2023 Oct 25;9:e1584. doi: 10.7717/peerj-cs.1584 (PMC10703070; doi:10.7717/peerj-cs.1584)
Supplement: Supplemental Information 1 [file peerj-cs-09-1584-s001.zip › py_2dto3d/zy_l/userid0.txt]

0.001434395	0.01351161	1.5
0.001434395	0.01351161	1.5
0.001405107	0.01358872	1.5
0.001405107	0.01358872	1.5
0.001399253	0.01362317	1.5
0.001399253	0.01362317	1.5
0.001396917	0.01372555	1.5
0.001396917	0.01372555	1.5
0.001389803	0.01372828	1.5
0.001389803	0.01372828	1.5
0.001315376	0.01374409	1.5
0.001315376	0.01374409	1.5
0.001332441	0.01376098	1.5
0.001332441	0.01376098	1.5
0.001345698	0.01388406	1.5
0.001345698	0.01388406	1.5
0.001312036	0.01393824	1.5
0.001312036	0.01393824	1.5
0.001378924	0.01393777	1.5
0.001378924	0.01393777	1.5
0.001426125	0.01397216	1.5
0.001426125	0.01397216	1.5
0.001470882	0.01398402	1.5
0.001470882	0.01398402	1.5
0.001510408	0.01410941	1.5
0.001510408	0.01410941	1.5
0.00154466	0.01416859	1.5
0.00154466	0.01416859	1.5
0.001520097	0.01418127	1.5
0.001520097	0.01418127	1.5
0.001500644	0.01412695	1.5
0.001500644	0.01412695	1.5
0.001522509	0.01413147	1.5
0.001522509	0.01413147	1.5
0.001498723	0.01412648	1.5
0.001498723	0.01412648	1.5
0.001432134	0.01418012	1.5
0.001432134	0.01418012	1.5
0.001409544	0.0141843	1.5
0.001409544	0.0141843	1.5
0.001391195	0.01424961	1.5
0.001391195	0.01424961	1.5
0.001420053	0.01425264	1.5
0.001420053	0.01425264	1.5
0.001345653	0.01429643	1.5
0.001345653	0.01429643	1.5
0.001365453	0.01432808	1.5
0.001365453	0.01432808	1.5
0.001365453	0.01432808	1.5
0.001365453	0.01432808	1.5
0.001425451	0.01436003	1.5
0.001425451	0.01436003	1.5
0.001409322	0.01437926	1.5
0.001409322	0.01437926	1.5
0.001397382	0.01440663	1.5
0.001397382	0.01440663	1.5
0.001421602	0.01437245	1.5
0.001421602	0.01437245	1.5
0.001397109	0.01442986	1.5
0.001397109	0.01442986	1.5
0.01726206	0.05652533	1.5
0.01726206	0.05652533	1.5
0.006906481	0.06614579	1.5
0.006906481	0.06614579	1.5
-0.006304942	0.07861679	1.5
-0.006304942	0.07861679	1.5
-0.01163292	0.08433411	1.5
-0.01163292	0.08433411	1.5
-0.01312104	0.08615327	1.5
-0.01312104	0.08615327	1.5
-0.01541607	0.08794392	1.5
-0.01541607	0.08794392	1.5
-0.01632873	0.08876999	1.5
-0.01632873	0.08876999	1.5
-0.01823231	0.08943457	1.5
-0.01823231	0.08943457	1.5
-0.01898892	0.09037535	1.5
-0.01898892	0.09037535	1.5
-0.01960972	0.09095035	1.5
-0.01960972	0.09095035	1.5
-0.01994925	0.09240849	1.5
-0.01994925	0.09240849	1.5
-0.02049782	0.09253971	1.5
-0.02049782	0.09253971	1.5
-0.02160057	0.09275073	1.5
-0.02160057	0.09275073	1.5
-0.0220724	0.09274973	1.5
-0.0220724	0.09274973	1.5
-0.0227408	0.09308712	1.5
-0.0227408	0.09308712	1.5
-0.0233934	0.09298469	1.5
-0.0233934	0.09298469	1.5
-0.02352061	0.09309336	1.5
-0.02352061	0.09309336	1.5
-0.02368729	0.09310497	1.5
-0.02368729	0.09310497	1.5
-0.02386067	0.09358776	1.5
-0.02386067	0.09358776	1.5
-0.02410541	0.09406769	1.5
-0.02410541	0.09406769	1.5
-0.02413398	0.0944294	1.5
-0.02413398	0.0944294	1.5
-0.02390697	0.09495312	1.5
-0.02390697	0.09495312	1.5
-0.02414975	0.09484575	1.5
-0.02414975	0.09484575	1.5
-0.02442458	0.09471829	1.5
-0.02442458	0.09471829	1.5
-0.02458839	0.09449603	1.5
-0.02458839	0.09449603	1.5
-0.02484215	0.0944951	1.5
-0.02484215	0.0944951	1.5
-0.02484215	0.0944951	1.5
-0.02484215	0.0944951	1.5
-0.02490442	0.09466581	1.5
-0.02490442	0.09466581	1.5
-0.02506435	0.09458764	1.5
-0.02506435	0.09458764	1.5
-0.02501545	0.09497318	1.5
-0.02501545	0.09497318	1.5
-0.02508643	0.09525745	1.5
-0.02508643	0.09525745	1.5
-0.02514415	0.09530288	1.5
-0.02514415	0.09530288	1.5
-0.02540489	0.09523846	1.5
-0.02540489	0.09523846	1.5
-0.0254856	0.09529535	1.5
-0.0254856	0.09529535	1.5
-0.02568313	0.09521511	1.5
-0.02568313	0.09521511	1.5
-0.02586059	0.09518082	1.5
-0.02586059	0.09518082	1.5
-0.02620893	0.0950219	1.5
-0.02620893	0.0950219	1.5
-0.02639873	0.094953	1.5
-0.02639873	0.094953	1.5
-0.02659681	0.09491122	1.5
-0.02659681	0.09491122	1.5
-0.02678428	0.09494442	1.5
-0.02678428	0.09494442	1.5
-0.02679352	0.09507204	1.5
-0.02679352	0.09507204	1.5
-0.02690748	0.0952442	1.5
-0.02690748	0.0952442	1.5
-0.02700655	0.09521064	1.5
-0.02700655	0.09521064	1.5
-0.02719696	0.09531098	1.5
-0.02719696	0.09531098	1.5
-0.02716718	0.09549811	1.5
-0.02716718	0.09549811	1.5
-0.0273862	0.09541976	1.5
-0.0273862	0.09541976	1.5
-0.02752162	0.09542169	1.5
-0.02752162	0.09542169	1.5
-0.02761279	0.09538604	1.5
-0.02761279	0.09538604	1.5
-0.02785509	0.09536769	1.5
-0.02785509	0.09536769	1.5
-0.02800615	0.09526346	1.5
-0.02800615	0.09526346	1.5
-0.02796134	0.0953915	1.5
-0.02796134	0.0953915	1.5
-0.02788633	0.09549607	1.5
-0.02788633	0.09549607	1.5
-0.02803987	0.09556596	1.5
-0.02803987	0.09556596	1.5
-0.02815183	0.09558418	1.5
-0.02815183	0.09558418	1.5
-0.02816844	0.09563959	1.5
-0.02816844	0.09563959	1.5
-0.0283064	0.09564411	1.5
-0.0283064	0.09564411	1.5
-0.02827363	0.09572184	1.5
-0.02827363	0.09572184	1.5
-0.02839999	0.09562804	1.5
-0.02839999	0.09562804	1.5
-0.02847839	0.09565055	1.5
-0.02847839	0.09565055	1.5
-0.0285526	0.09564018	1.5
-0.0285526	0.09564018	1.5
-0.02862256	0.0957033	1.5
-0.02862256	0.0957033	1.5
-0.02864659	0.09572562	1.5
-0.02864659	0.09572562	1.5
-0.02864293	0.09585658	1.5
-0.02864293	0.09585658	1.5
-0.02859847	0.09601268	1.5
-0.02859847	0.09601268	1.5
-0.02864278	0.09610906	1.5
-0.02864278	0.09610906	1.5
-0.02871072	0.09612934	1.5
-0.02871072	0.09612934	1.5
-0.02877513	0.0961621	1.5
-0.02877513	0.0961621	1.5
-0.02866931	0.09639597	1.5
-0.02866931	0.09639597	1.5
-0.02869775	0.09646797	1.5
-0.02869775	0.09646797	1.5
-0.02870642	0.09649591	1.5
-0.02870642	0.09649591	1.5
-0.02869994	0.09649512	1.5
-0.02869994	0.09649512	1.5
-0.02875673	0.09648362	1.5
-0.02875673	0.09648362	1.5
-0.02883028	0.0965816	1.5
-0.02883028	0.0965816	1.5
-0.02882345	0.09672716	1.5
-0.02882345	0.09672716	1.5
-0.0288736	0.09671605	1.5
-0.0288736	0.09671605	1.5
-0.02892702	0.0967888	1.5
-0.02892702	0.0967888	1.5
-0.02886668	0.09687847	1.5
-0.02886668	0.09687847	1.5
-0.02886668	0.09687847	1.5
-0.02886668	0.09687847	1.5
-0.03441084	0.1312457	1.5
-0.03441084	0.1312457	1.5
0.06052146	0.1593949	1.5
0.06052146	0.1593949	1.5
0.06462991	0.1615281	1.5
0.06462991	0.1615281	1.5
0.06875928	0.1656811	1.5
0.06875928	0.1656811	1.5
0.07132132	0.1681343	1.5
0.07132132	0.1681343	1.5
0.07173374	0.1691978	1.5
0.07173374	0.1691978	1.5
0.07259763	0.1699138	1.5
0.07259763	0.1699138	1.5
0.07259763	0.1699138	1.5
0.07259763	0.1699138	1.5
0.07364181	0.169875	1.5
0.07364181	0.169875	1.5
0.07358715	0.1700777	1.5
0.07358715	0.1700777	1.5
0.07391434	0.1703811	1.5
0.07391434	0.1703811	1.5
0.07380253	0.1706724	1.5
0.07380253	0.1706724	1.5
0.07383442	0.1708947	1.5
0.07383442	0.1708947	1.5
0.0738954	0.1710955	1.5
0.0738954	0.1710955	1.5
0.07390316	0.171573	1.5
0.07390316	0.171573	1.5
0.07386959	0.1720911	1.5
0.07386959	0.1720911	1.5
0.0737677	0.1723271	1.5
0.0737677	0.1723271	1.5
0.07373251	0.1726184	1.5
0.07373251	0.1726184	1.5
0.0736518	0.1726594	1.5
0.0736518	0.1726594	1.5
0.07411208	0.1728073	1.5
0.07411208	0.1728073	1.5
0.1307133	0.1898998	1.5
0.1307133	0.1898998	1.5
0.1362981	0.1935455	1.5
0.1362981	0.1935455	1.5
0.1392433	0.1932021	1.5
0.1392433	0.1932021	1.5
0.1398577	0.1928708	1.5
0.1398577	0.1928708	1.5
0.1404444	0.1924456	1.5
0.1404444	0.1924456	1.5
0.1403478	0.1923733	1.5
0.1403478	0.1923733	1.5
0.1402587	0.1913509	1.5
0.1402587	0.1913509	1.5
0.1405039	0.1908615	1.5
0.1405039	0.1908615	1.5
0.1407317	0.1912294	1.5
0.1407317	0.1912294	1.5
0.1412038	0.1913008	1.5
0.1412038	0.1913008	1.5
0.1412978	0.191433	1.5
0.1412978	0.191433	1.5
0.1414497	0.1912593	1.5
0.1414497	0.1912593	1.5
0.1412223	0.1914587	1.5
0.1412223	0.1914587	1.5
0.140974	0.1916002	1.5
0.140974	0.1916002	1.5
0.1411565	0.1919405	1.5
0.1411565	0.1919405	1.5
0.1412338	0.1918901	1.5
0.1412338	0.1918901	1.5
0.1412482	0.1921508	1.5
0.1412482	0.1921508	1.5
0.1411937	0.1920658	1.5
0.1411937	0.1920658	1.5
0.141293	0.1920211	1.5
0.141293	0.1920211	1.5
0.1412096	0.1921372	1.5
0.1412096	0.1921372	1.5
0.1410641	0.192118	1.5
0.1410641	0.192118	1.5
0.1410332	0.1920617	1.5
0.1410332	0.1920617	1.5
0.1407603	0.1920681	1.5
0.1407603	0.1920681	1.5
0.1406854	0.1923068	1.5
0.1406854	0.1923068	1.5
0.1940815	0.1903535	1.5
0.1940815	0.1903535	1.5
0.1475029	0.2173194	1.5
0.1475029	0.2173194	1.5
0.1430211	0.2220171	1.5
0.1430211	0.2220171	1.5
0.1415031	0.2244596	1.5
0.1415031	0.2244596	1.5
0.142268	0.2262336	1.5
0.142268	0.2262336	1.5
0.1404288	0.2282398	1.5
0.1404288	0.2282398	1.5
0.1397166	0.2286014	1.5
0.1397166	0.2286014	1.5
0.1388088	0.2303054	1.5
0.1388088	0.2303054	1.5
0.1388201	0.2306623	1.5
0.1388201	0.2306623	1.5
0.1382988	0.2309265	1.5
0.1382988	0.2309265	1.5
0.138928	0.2310671	1.5
0.138928	0.2310671	1.5
0.1387449	0.2312961	1.5
0.1387449	0.2312961	1.5
0.1385581	0.2312417	1.5
0.1385581	0.2312417	1.5
0.1379449	0.231126	1.5
0.1379449	0.231126	1.5
0.1376238	0.2312306	1.5
0.1376238	0.2312306	1.5
0.1375143	0.2311056	1.5
0.1375143	0.2311056	1.5
0.1376635	0.2310886	1.5
0.1376635	0.2310886	1.5
0.1372477	0.2311383	1.5
0.1372477	0.2311383	1.5
0.1376227	0.2311064	1.5
0.1376227	0.2311064	1.5
0.1375838	0.2310374	1.5
0.1375838	0.2310374	1.5
0.1379776	0.2305729	1.5
0.1379776	0.2305729	1.5
0.1376626	0.2303643	1.5
0.1376626	0.2303643	1.5
0.1375196	0.2305073	1.5
0.1375196	0.2305073	1.5
0.1373341	0.230521	1.5
0.1373341	0.230521	1.5
0.1367937	0.2305426	1.5
0.1367937	0.2305426	1.5
0.1367937	0.2305426	1.5
0.1367937	0.2305426	1.5
0.1369762	0.2305227	1.5
0.1369762	0.2305227	1.5
0.136867	0.2312539	1.5
0.136867	0.2312539	1.5
0.1372302	0.2312147	1.5
0.1372302	0.2312147	1.5
0.1371715	0.2313938	1.5
0.1371715	0.2313938	1.5
0.1371905	0.2314816	1.5
0.1371905	0.2314816	1.5
0.1369719	0.2315068	1.5
0.1369719	0.2315068	1.5
0.1369683	0.2315232	1.5
0.1369683	0.2315232	1.5
0.1368902	0.2318179	1.5
0.1368902	0.2318179	1.5
0.1369863	0.2318898	1.5
0.1369863	0.2318898	1.5
0.136956	0.2318806	1.5
0.136956	0.2318806	1.5
0.1368195	0.2319097	1.5
0.1368195	0.2319097	1.5
0.1367349	0.2320008	1.5
0.1367349	0.2320008	1.5
0.1368241	0.2320209	1.5
0.1368241	0.2320209	1.5
0.136834	0.2319924	1.5
0.136834	0.2319924	1.5
0.1373125	0.2318627	1.5
0.1373125	0.2318627	1.5
0.1374776	0.2319099	1.5
0.1374776	0.2319099	1.5
0.1374844	0.2319797	1.5
0.1374844	0.2319797	1.5
0.1375565	0.2319653	1.5
0.1375565	0.2319653	1.5
0.1374625	0.2320666	1.5
0.1374625	0.2320666	1.5
0.1374635	0.2322896	1.5
0.1374635	0.2322896	1.5
0.1378389	0.2324487	1.5
0.1378389	0.2324487	1.5
0.1378389	0.2324487	1.5
0.1378389	0.2324487	1.5
0.1565416	0.2535208	1.5
0.1565416	0.2535208	1.5
0.154863	0.2540152	1.5
0.154863	0.2540152	1.5
0.154704	0.2542108	1.5
0.154704	0.2542108	1.5
0.1546635	0.2540125	1.5
0.1546635	0.2540125	1.5
0.1551164	0.2539838	1.5
0.1551164	0.2539838	1.5
0.1546399	0.2541058	1.5
0.1546399	0.2541058	1.5
0.1546855	0.2538235	1.5
0.1546855	0.2538235	1.5
0.1538652	0.2527845	1.5
0.1538652	0.2527845	1.5
0.1536017	0.2525114	1.5
0.1536017	0.2525114	1.5
0.153437	0.2527121	1.5
0.153437	0.2527121	1.5
0.1538904	0.2524039	1.5
0.1538904	0.2524039	1.5
0.1534952	0.2521535	1.5
0.1534952	0.2521535	1.5
0.1538515	0.2517505	1.5
0.1538515	0.2517505	1.5
0.1536114	0.2518727	1.5
0.1536114	0.2518727	1.5
0.1533898	0.2514813	1.5
0.1533898	0.2514813	1.5
0.1533793	0.2514957	1.5
0.1533793	0.2514957	1.5
0.1534633	0.2512675	1.5
0.1534633	0.2512675	1.5
0.153097	0.2512531	1.5
0.153097	0.2512531	1.5
0.1526716	0.2513149	1.5
0.1526716	0.2513149	1.5
0.1527314	0.2512301	1.5
0.1527314	0.2512301	1.5
0.1525556	0.2513375	1.5
0.1525556	0.2513375	1.5
0.1525324	0.25146	1.5
0.1525324	0.25146	1.5
0.152293	0.2520995	1.5
0.152293	0.2520995	1.5
0.1520133	0.2520444	1.5
0.1520133	0.2520444	1.5
0.1520313	0.2522247	1.5
0.1520313	0.2522247	1.5
0.1517134	0.2521667	1.5
0.1517134	0.2521667	1.5
0.1515845	0.252185	1.5
0.1515845	0.252185	1.5
0.1518665	0.2523232	1.5
0.1518665	0.2523232	1.5
0.1518719	0.2524242	1.5
0.1518719	0.2524242	1.5
0.1519663	0.252525	1.5
0.1519663	0.252525	1.5
0.1519209	0.2525468	1.5
0.1519209	0.2525468	1.5
0.1517647	0.2524658	1.5
0.1517647	0.2524658	1.5
0.1518557	0.2524692	1.5
0.1518557	0.2524692	1.5
0.1518635	0.2526359	1.5
0.1518635	0.2526359	1.5
0.1516979	0.2526137	1.5
0.1516979	0.2526137	1.5
0.1516607	0.2527011	1.5
0.1516607	0.2527011	1.5
0.151704	0.2529254	1.5
0.151704	0.2529254	1.5
0.1517384	0.2529711	1.5
0.1517384	0.2529711	1.5
0.1518836	0.2532204	1.5
0.1518836	0.2532204	1.5
0.1518771	0.2533483	1.5
0.1518771	0.2533483	1.5
0.1517415	0.2534655	1.5
0.1517415	0.2534655	1.5
0.1518745	0.2536787	1.5
0.1518745	0.2536787	1.5
0.1519532	0.2536936	1.5
0.1519532	0.2536936	1.5
0.1518926	0.2539937	1.5
0.1518926	0.2539937	1.5
0.151872	0.2540402	1.5
0.151872	0.2540402	1.5
0.1519905	0.2542989	1.5
0.1519905	0.2542989	1.5
0.1518827	0.2544295	1.5
0.1518827	0.2544295	1.5
0.1519032	0.2544886	1.5
0.1519032	0.2544886	1.5
0.1519032	0.2544886	1.5
0.1519032	0.2544886	1.5
0.1872853	0.2400172	1.5
0.1872853	0.2400172	1.5
0.1302295	0.225147	1.5
0.1302295	0.225147	1.5
0.1383111	0.2192541	1.5
0.1383111	0.2192541	1.5
0.1422916	0.2171064	1.5
0.1422916	0.2171064	1.5
0.1422916	0.2171064	1.5
0.1422916	0.2171064	1.5
0.1455908	0.2155452	1.5
0.1455908	0.2155452	1.5
0.1464716	0.2155976	1.5
0.1464716	0.2155976	1.5
0.1475171	0.2158442	1.5
0.1475171	0.2158442	1.5
0.1478648	0.215929	1.5
0.1478648	0.215929	1.5
0.148623	0.2160806	1.5
0.148623	0.2160806	1.5
0.1490218	0.2162831	1.5
0.1490218	0.2162831	1.5
0.1489832	0.2153227	1.5
0.1489832	0.2153227	1.5
0.1489803	0.2150889	1.5
0.1489803	0.2150889	1.5
0.1489628	0.2147124	1.5
0.1489628	0.2147124	1.5
0.1489143	0.214297	1.5
0.1489143	0.214297	1.5
0.1488279	0.2142778	1.5
0.1488279	0.2142778	1.5
0.1487402	0.2141661	1.5
0.1487402	0.2141661	1.5
0.1487669	0.2141321	1.5
0.1487669	0.2141321	1.5
0.1489844	0.2136946	1.5
0.1489844	0.2136946	1.5
0.1490813	0.2136629	1.5
0.1490813	0.2136629	1.5
0.1490314	0.213634	1.5
0.1490314	0.213634	1.5
0.1489553	0.2136804	1.5
0.1489553	0.2136804	1.5
0.1493047	0.2135967	1.5
0.1493047	0.2135967	1.5
0.148735	0.187621	1.5
0.148735	0.187621	1.5
0.1452305	0.1799832	1.5
0.1452305	0.1799832	1.5
0.1439274	0.1778608	1.5
0.1439274	0.1778608	1.5
0.1432959	0.1778179	1.5
0.1432959	0.1778179	1.5
0.1425107	0.1771161	1.5
0.1425107	0.1771161	1.5
0.1423883	0.1767139	1.5
0.1423883	0.1767139	1.5
0.1418885	0.1769215	1.5
0.1418885	0.1769215	1.5
0.14179	0.1771181	1.5
0.14179	0.1771181	1.5
0.1415047	0.1769871	1.5
0.1415047	0.1769871	1.5
0.1414975	0.177031	1.5
0.1414975	0.177031	1.5
0.1411626	0.1766164	1.5
0.1411626	0.1766164	1.5
0.1410568	0.1761808	1.5
0.1410568	0.1761808	1.5
0.1408055	0.1759379	1.5
0.1408055	0.1759379	1.5
0.1406486	0.1757626	1.5
0.1406486	0.1757626	1.5
0.1407301	0.1751524	1.5
0.1407301	0.1751524	1.5
0.140808	0.1744263	1.5
0.140808	0.1744263	1.5
0.1406875	0.1743753	1.5
0.1406875	0.1743753	1.5
0.14061	0.1740531	1.5
0.14061	0.1740531	1.5
0.1407215	0.1739859	1.5
0.1407215	0.1739859	1.5
0.1404078	0.1733725	1.5
0.1404078	0.1733725	1.5
0.1404183	0.1731633	1.5
0.1404183	0.1731633	1.5
0.1403853	0.1728868	1.5
0.1403853	0.1728868	1.5
0.1402406	0.1727287	1.5
0.1402406	0.1727287	1.5
0.1399094	0.1725495	1.5
0.1399094	0.1725495	1.5
0.1396764	0.1722803	1.5
0.1396764	0.1722803	1.5
0.1392744	0.1717988	1.5
0.1392744	0.1717988	1.5
0.1389867	0.1717384	1.5
0.1389867	0.1717384	1.5
0.1386426	0.1716138	1.5
0.1386426	0.1716138	1.5
0.1383808	0.1714914	1.5
0.1383808	0.1714914	1.5
0.1379863	0.1712264	1.5
0.1379863	0.1712264	1.5
0.1376402	0.1709357	1.5
0.1376402	0.1709357	1.5
0.1375071	0.1707473	1.5
0.1375071	0.1707473	1.5
0.1371677	0.1705976	1.5
0.1371677	0.1705976	1.5
0.1369878	0.170482	1.5
0.1369878	0.170482	1.5
0.1366645	0.1703368	1.5
0.1366645	0.1703368	1.5
0.1364578	0.1703247	1.5
0.1364578	0.1703247	1.5
0.1360413	0.1702613	1.5
0.1360413	0.1702613	1.5
0.1356412	0.1702001	1.5
0.1356412	0.1702001	1.5
0.1355419	0.1703048	1.5
0.1355419	0.1703048	1.5
0.1353385	0.1702899	1.5
0.1353385	0.1702899	1.5
0.1351674	0.1703534	1.5
0.1351674	0.1703534	1.5
0.1351101	0.1703701	1.5
0.1351101	0.1703701	1.5
0.1349943	0.1704217	1.5
0.1349943	0.1704217	1.5
0.1349204	0.1704396	1.5
0.1349204	0.1704396	1.5
0.1348296	0.170465	1.5
0.1348296	0.170465	1.5
0.1347692	0.1705893	1.5
0.1347692	0.1705893	1.5
0.1347122	0.1706829	1.5
0.1347122	0.1706829	1.5
0.1346038	0.17081	1.5
0.1346038	0.17081	1.5
0.134525	0.1708289	1.5
0.134525	0.1708289	1.5
0.1343377	0.1709444	1.5
0.1343377	0.1709444	1.5
0.1342644	0.1709492	1.5
0.1342644	0.1709492	1.5
0.1341588	0.1711708	1.5
0.1341588	0.1711708	1.5
0.1340512	0.1713109	1.5
0.1340512	0.1713109	1.5
0.1508973	0.2048131	1.5
0.1508973	0.2048131	1.5
0.1504224	0.2153931	1.5
0.1504224	0.2153931	1.5
0.1525121	0.216328	1.5
0.1525121	0.216328	1.5
0.1520846	0.218456	1.5
0.1520846	0.218456	1.5
0.1508947	0.2207565	1.5
0.1508947	0.2207565	1.5
0.1498819	0.2227136	1.5
0.1498819	0.2227136	1.5
0.1502652	0.2230809	1.5
0.1502652	0.2230809	1.5
0.1507705	0.223586	1.5
0.1507705	0.223586	1.5
0.1507705	0.223586	1.5
0.1507705	0.223586	1.5
0.149803	0.2247729	1.5
0.149803	0.2247729	1.5
0.150797	0.2250533	1.5
0.150797	0.2250533	1.5
0.1506805	0.2255277	1.5
0.1506805	0.2255277	1.5
0.150823	0.2261373	1.5
0.150823	0.2261373	1.5
0.1510152	0.2262422	1.5
0.1510152	0.2262422	1.5
0.1506486	0.22697	1.5
0.1506486	0.22697	1.5
0.1502702	0.2271259	1.5
0.1502702	0.2271259	1.5
0.1499138	0.2277582	1.5
0.1499138	0.2277582	1.5
0.1500612	0.2279376	1.5
0.1500612	0.2279376	1.5
0.1504728	0.2281994	1.5
0.1504728	0.2281994	1.5
0.1504388	0.2287202	1.5
0.1504388	0.2287202	1.5
0.1505582	0.2304894	1.5
0.1505582	0.2304894	1.5
0.1507452	0.2312367	1.5
0.1507452	0.2312367	1.5
0.1508099	0.2327804	1.5
0.1508099	0.2327804	1.5
0.1505673	0.2340639	1.5
0.1505673	0.2340639	1.5
0.150549	0.2348144	1.5
0.150549	0.2348144	1.5
0.1506812	0.2359697	1.5
0.1506812	0.2359697	1.5
0.1505544	0.2364315	1.5
0.1505544	0.2364315	1.5
0.1505732	0.2377198	1.5
0.1505732	0.2377198	1.5
0.150612	0.2382191	1.5
0.150612	0.2382191	1.5
0.1505692	0.239503	1.5
0.1505692	0.239503	1.5
0.1505644	0.2405822	1.5
0.1505644	0.2405822	1.5
0.1505002	0.2408637	1.5
0.1505002	0.2408637	1.5
0.1503751	0.2420176	1.5
0.1503751	0.2420176	1.5
0.1505551	0.2423749	1.5
0.1505551	0.2423749	1.5
0.1505133	0.243083	1.5
0.1505133	0.243083	1.5
0.1503694	0.2435923	1.5
0.1503694	0.2435923	1.5
0.1503835	0.2442074	1.5
0.1503835	0.2442074	1.5
0.1503673	0.2445352	1.5
0.1503673	0.2445352	1.5
0.1502599	0.2450305	1.5
0.1502599	0.2450305	1.5
0.150281	0.2452502	1.5
0.150281	0.2452502	1.5
0.1503293	0.2459394	1.5
0.1503293	0.2459394	1.5
0.1503382	0.2464584	1.5
0.1503382	0.2464584	1.5
0.1502722	0.2467265	1.5
0.1502722	0.2467265	1.5
0.150294	0.2470791	1.5
0.150294	0.2470791	1.5
0.1504691	0.2472469	1.5
0.1504691	0.2472469	1.5
0.1505098	0.2474419	1.5
0.1505098	0.2474419	1.5
0.1505662	0.2478489	1.5
0.1505662	0.2478489	1.5
0.1505412	0.2481819	1.5
0.1505412	0.2481819	1.5
0.1504617	0.2484253	1.5
0.1504617	0.2484253	1.5
0.1503248	0.2487837	1.5
0.1503248	0.2487837	1.5
0.1503495	0.2489208	1.5
0.1503495	0.2489208	1.5
0.1503762	0.2494594	1.5
0.1503762	0.2494594	1.5
0.1503532	0.2497231	1.5
0.1503532	0.2497231	1.5
0.1503888	0.2498367	1.5
0.1503888	0.2498367	1.5
0.1503173	0.2501564	1.5
0.1503173	0.2501564	1.5
0.1502678	0.2503334	1.5
0.1502678	0.2503334	1.5
0.1502924	0.2506127	1.5
0.1502924	0.2506127	1.5
0.1502437	0.2508143	1.5
0.1502437	0.2508143	1.5
0.1501684	0.2510092	1.5
0.1501684	0.2510092	1.5
0.1501405	0.2511256	1.5
0.1501405	0.2511256	1.5
0.1502132	0.2513579	1.5
0.1502132	0.2513579	1.5
0.1501889	0.2514994	1.5
0.1501889	0.2514994	1.5
0.1502607	0.2517106	1.5
0.1502607	0.2517106	1.5
0.1502375	0.251981	1.5
0.1502375	0.251981	1.5
0.1502413	0.252064	1.5
0.1502413	0.252064	1.5
0.1502518	0.2521828	1.5
0.1502518	0.2521828	1.5
0.1502537	0.2522168	1.5
0.1502537	0.2522168	1.5
0.150268	0.2523391	1.5
0.150268	0.2523391	1.5
0.1503453	0.2524021	1.5
0.1503453	0.2524021	1.5
0.1503523	0.2524692	1.5
0.1503523	0.2524692	1.5
0.1503719	0.2525739	1.5
0.1503719	0.2525739	1.5
0.1503709	0.2525884	1.5
0.1503709	0.2525884	1.5
0.1502514	0.2523081	1.5
0.1502514	0.2523081	1.5
0.07424053	0.2107996	1.5
0.07424053	0.2107996	1.5
0.08795392	0.06953852	1.5
0.08795392	0.06953852	1.5
0.08795392	0.06953852	1.5
0.08795392	0.06953852	1.5
0.07064424	0.03042954	1.5
0.07064424	0.03042954	1.5
0.06953669	0.03060535	1.5
0.06953669	0.03060535	1.5
0.07298528	0.03147389	1.5
0.07298528	0.03147389	1.5
0.07297293	0.0298965	1.5
0.07297293	0.0298965	1.5
0.07224192	0.02937757	1.5
0.07224192	0.02937757	1.5
0.07336488	0.03036102	1.5
0.07336488	0.03036102	1.5
0.07436903	0.03016574	1.5
0.07436903	0.03016574	1.5
0.07603446	0.03131356	1.5
0.07603446	0.03131356	1.5
0.07569313	0.03127908	1.5
0.07569313	0.03127908	1.5
0.07575916	0.03130075	1.5
0.07575916	0.03130075	1.5
0.07532711	0.03103641	1.5
0.07532711	0.03103641	1.5
0.07497197	0.03112511	1.5
0.07497197	0.03112511	1.5
0.07492988	0.03124696	1.5
0.07492988	0.03124696	1.5
0.07447703	0.03113167	1.5
0.07447703	0.03113167	1.5
0.07553086	0.03153616	1.5
0.07553086	0.03153616	1.5
0.07549141	0.03150958	1.5
0.07549141	0.03150958	1.5
0.07629456	0.03169993	1.5
0.07629456	0.03169993	1.5
0.07591053	0.03162763	1.5
0.07591053	0.03162763	1.5
0.0763021	0.03147468	1.5
0.0763021	0.03147468	1.5
0.07626215	0.03129484	1.5
0.07626215	0.03129484	1.5
0.07606876	0.03119387	1.5
0.07606876	0.03119387	1.5
0.0760028	0.03113798	1.5
0.0760028	0.03113798	1.5
0.07559353	0.0308705	1.5
0.07559353	0.0308705	1.5
0.07505764	0.03085692	1.5
0.07505764	0.03085692	1.5
0.07550883	0.03108753	1.5
0.07550883	0.03108753	1.5
0.07492812	0.03109153	1.5
0.07492812	0.03109153	1.5
0.07464196	0.0309906	1.5
0.07464196	0.0309906	1.5
0.07449827	0.03087217	1.5
0.07449827	0.03087217	1.5
0.07510135	0.03110821	1.5
0.07510135	0.03110821	1.5
0.07506163	0.03104625	1.5
0.07506163	0.03104625	1.5
0.07481371	0.03098117	1.5
0.07481371	0.03098117	1.5
0.07472295	0.03118026	1.5
0.07472295	0.03118026	1.5
0.07497405	0.03101426	1.5
0.07497405	0.03101426	1.5
0.1138938	-0.01691559	1.5
0.1138938	-0.01691559	1.5
0.1115822	-0.01966592	1.5
0.1115822	-0.01966592	1.5
0.1110678	-0.01763101	1.5
0.1110678	-0.01763101	1.5
0.109183	-0.02012758	1.5
0.109183	-0.02012758	1.5
0.1083925	-0.02111688	1.5
0.1083925	-0.02111688	1.5
0.107799	-0.0208692	1.5
0.107799	-0.0208692	1.5
0.10942	-0.02074684	1.5
0.10942	-0.02074684	1.5
0.1102098	-0.02075976	1.5
0.1102098	-0.02075976	1.5
0.1103263	-0.02047576	1.5
0.1103263	-0.02047576	1.5
0.1106661	-0.02056608	1.5
0.1106661	-0.02056608	1.5
0.1119636	-0.02054109	1.5
0.1119636	-0.02054109	1.5
0.1121839	-0.02059981	1.5
0.1121839	-0.02059981	1.5
0.1120539	-0.0205552	1.5
0.1120539	-0.0205552	1.5
0.1119416	-0.02036351	1.5
0.1119416	-0.02036351	1.5
0.1117521	-0.02074967	1.5
0.1117521	-0.02074967	1.5
0.1119069	-0.02047737	1.5
0.1119069	-0.02047737	1.5
0.1118768	-0.02028458	1.5
0.1118768	-0.02028458	1.5
0.1118941	-0.0204052	1.5
0.1118941	-0.0204052	1.5
0.1116785	-0.02015129	1.5
0.1116785	-0.02015129	1.5
0.1115085	-0.02007866	1.5
0.1115085	-0.02007866	1.5
0.1116515	-0.02006431	1.5
0.1116515	-0.02006431	1.5
0.1117274	-0.01971689	1.5
0.1117274	-0.01971689	1.5
0.1116445	-0.01943724	1.5
0.1116445	-0.01943724	1.5
0.1115915	-0.01945502	1.5
0.1115915	-0.01945502	1.5
0.111469	-0.01936986	1.5
0.111469	-0.01936986	1.5
0.1115913	-0.01981436	1.5
0.1115913	-0.01981436	1.5
0.09783573	-0.0683846	1.5
0.09783573	-0.0683846	1.5
0.1423103	-0.07804294	1.5
0.1423103	-0.07804294	1.5
0.1423921	-0.07007293	1.5
0.1423921	-0.07007293	1.5
0.1444822	-0.06729801	1.5
0.1444822	-0.06729801	1.5
0.1451657	-0.06734146	1.5
0.1451657	-0.06734146	1.5
0.1457393	-0.06696205	1.5
0.1457393	-0.06696205	1.5
0.1473329	-0.07336326	1.5
0.1473329	-0.07336326	1.5
0.1475769	-0.07382193	1.5
0.1475769	-0.07382193	1.5
0.148661	-0.07321265	1.5
0.148661	-0.07321265	1.5
0.1495571	-0.07441194	1.5
0.1495571	-0.07441194	1.5
0.149985	-0.0759131	1.5
0.149985	-0.0759131	1.5
0.1506058	-0.07609965	1.5
0.1506058	-0.07609965	1.5
0.1509571	-0.07582189	1.5
0.1509571	-0.07582189	1.5
0.15122	-0.0747164	1.5
0.15122	-0.0747164	1.5
0.151382	-0.0743982	1.5
0.151382	-0.0743982	1.5
0.151445	-0.07465982	1.5
0.151445	-0.07465982	1.5
0.1513844	-0.07635938	1.5
0.1513844	-0.07635938	1.5
0.1515858	-0.0776325	1.5
0.1515858	-0.0776325	1.5
0.1517241	-0.07784982	1.5
0.1517241	-0.07784982	1.5
0.1518544	-0.07883464	1.5
0.1518544	-0.07883464	1.5
0.1522101	-0.07872172	1.5
0.1522101	-0.07872172	1.5
0.152379	-0.07951756	1.5
0.152379	-0.07951756	1.5
0.1523675	-0.0814191	1.5
0.1523675	-0.0814191	1.5
0.1522863	-0.08147959	1.5
0.1522863	-0.08147959	1.5
0.1520553	-0.08101435	1.5
0.1520553	-0.08101435	1.5
0.1520248	-0.08108847	1.5
0.1520248	-0.08108847	1.5
0.1516735	-0.08068167	1.5
0.1516735	-0.08068167	1.5
0.1515456	-0.08023284	1.5
0.1515456	-0.08023284	1.5
0.1515882	-0.08080809	1.5
0.1515882	-0.08080809	1.5
0.1516332	-0.08104618	1.5
0.1516332	-0.08104618	1.5
0.1516563	-0.08123599	1.5
0.1516563	-0.08123599	1.5
0.1516888	-0.08146884	1.5
0.1516888	-0.08146884	1.5
0.1516564	-0.08152668	1.5
0.1516564	-0.08152668	1.5
0.1515595	-0.08187866	1.5
0.1515595	-0.08187866	1.5
0.1516843	-0.0823652	1.5
0.1516843	-0.0823652	1.5
0.1517692	-0.08310129	1.5
0.1517692	-0.08310129	1.5
0.1517293	-0.08324482	1.5
0.1517293	-0.08324482	1.5
0.1517018	-0.08374901	1.5
0.1517018	-0.08374901	1.5
0.1517018	-0.08374901	1.5
0.1517018	-0.08374901	1.5
0.1399969	-0.1199267	1.5
0.1399969	-0.1199267	1.5
0.0671336	-0.08764116	1.5
0.0671336	-0.08764116	1.5
0.06913593	-0.07508482	1.5
0.06913593	-0.07508482	1.5
0.01204218	-0.185167	1.5
0.01204218	-0.185167	1.5
0.06299507	-0.07564297	1.5
0.06299507	-0.07564297	1.5
0.05376051	-0.08388413	1.5
0.05376051	-0.08388413	1.5
0.05376051	-0.08388413	1.5
0.05376051	-0.08388413	1.5
0.05690876	-0.08169319	1.5
0.05690876	-0.08169319	1.5
0.05690876	-0.08169319	1.5
0.05690876	-0.08169319	1.5
0.0551135	-0.08344699	1.5
0.0551135	-0.08344699	1.5
-0.004920915	-0.2103969	1.5
-0.004920915	-0.2103969	1.5
-0.004920915	-0.2103969	1.5
-0.004920915	-0.2103969	1.5
-0.004920915	-0.2103969	1.5
-0.004920915	-0.2103969	1.5
-0.04379078	-0.2920688	1.5
-0.04379078	-0.2920688	1.5
0.01694768	-0.1860548	1.5
0.01694768	-0.1860548	1.5
-0.03971004	-0.2931563	1.5
-0.03971004	-0.2931563	1.5
0.02071875	-0.1841438	1.5
0.02071875	-0.1841438	1.5
-0.03804864	-0.2936327	1.5
-0.03804864	-0.2936327	1.5
-0.03594423	-0.294172	1.5
-0.03594423	-0.294172	1.5
-0.03407407	-0.2947659	1.5
-0.03407407	-0.2947659	1.5
0.02105281	-0.1842559	1.5
0.02105281	-0.1842559	1.5
-0.03530562	-0.2944158	1.5
-0.03530562	-0.2944158	1.5
-0.03566645	-0.2943267	1.5
-0.03566645	-0.2943267	1.5
-0.03518153	-0.2944893	1.5
-0.03518153	-0.2944893	1.5
-0.01846381	-0.2546093	1.5
-0.01846381	-0.2546093	1.5
-0.0362045	-0.2940742	1.5
-0.0362045	-0.2940742	1.5
-0.03651281	-0.2939059	1.5
-0.03651281	-0.2939059	1.5
-0.03507134	-0.2944258	1.5
-0.03507134	-0.2944258	1.5
-0.0338916	-0.2949017	1.5
-0.0338916	-0.2949017	1.5
-0.03343859	-0.2950755	1.5
-0.03343859	-0.2950755	1.5
-0.03340381	-0.2951573	1.5
-0.03340381	-0.2951573	1.5
-0.03386775	-0.2950441	1.5
-0.03386775	-0.2950441	1.5
-0.03435837	-0.2948089	1.5
-0.03435837	-0.2948089	1.5
0.0491215	-0.1765714	1.5
0.0491215	-0.1765714	1.5
0.04871219	-0.1764053	1.5
0.04871219	-0.1764053	1.5
-0.03641714	-0.2939335	1.5
-0.03641714	-0.2939335	1.5
-0.03710777	-0.2935994	1.5
-0.03710777	-0.2935994	1.5
0.02645447	-0.1823195	1.5
0.02645447	-0.1823195	1.5
-0.03800699	-0.2930724	1.5
-0.03800699	-0.2930724	1.5
-0.03828643	-0.29291	1.5
-0.03828643	-0.29291	1.5
-0.03880505	-0.2924833	1.5
-0.03880505	-0.2924833	1.5
-0.03928856	-0.2920315	1.5
-0.03928856	-0.2920315	1.5
-0.03952632	-0.2918142	1.5
-0.03952632	-0.2918142	1.5
-0.04002331	-0.2914041	1.5
-0.04002331	-0.2914041	1.5
0.02416353	-0.1870591	1.5
0.02416353	-0.1870591	1.5
0.02389856	-0.1869282	1.5
0.02389856	-0.1869282	1.5
-0.04136492	-0.2907289	1.5
-0.04136492	-0.2907289	1.5
0.02348388	-0.1867834	1.5
0.02348388	-0.1867834	1.5
-0.04193469	-0.2905362	1.5
-0.04193469	-0.2905362	1.5
-0.04193469	-0.2905362	1.5
-0.04193469	-0.2905362	1.5
0.05506112	-0.2726049	1.5
0.05506112	-0.2726049	1.5
0.0506161	-0.2680071	1.5
0.0506161	-0.2680071	1.5
0.04597977	-0.2641187	1.5
0.04597977	-0.2641187	1.5
0.05079034	-0.2661898	1.5
0.05079034	-0.2661898	1.5
0.04929987	-0.265377	1.5
0.04929987	-0.265377	1.5
0.05393334	-0.2671943	1.5
0.05393334	-0.2671943	1.5
0.06068455	-0.2704245	1.5
0.06068455	-0.2704245	1.5
0.06497829	-0.2730376	1.5
0.06497829	-0.2730376	1.5
0.06653167	-0.2741844	1.5
0.06653167	-0.2741844	1.5
0.06910792	-0.2758082	1.5
0.06910792	-0.2758082	1.5
0.07040849	-0.2764784	1.5
0.07040849	-0.2764784	1.5
0.07259926	-0.2775365	1.5
0.07259926	-0.2775365	1.5
0.07441624	-0.2784868	1.5
0.07441624	-0.2784868	1.5
0.0751363	-0.2788993	1.5
0.0751363	-0.2788993	1.5
0.07640623	-0.2796568	1.5
0.07640623	-0.2796568	1.5
0.07699881	-0.279954	1.5
0.07699881	-0.279954	1.5
0.07799653	-0.280715	1.5
0.07799653	-0.280715	1.5
0.07853469	-0.281076	1.5
0.07853469	-0.281076	1.5
0.07841561	-0.2814113	1.5
0.07841561	-0.2814113	1.5
0.07896974	-0.2817056	1.5
0.07896974	-0.2817056	1.5
0.07922138	-0.2818337	1.5
0.07922138	-0.2818337	1.5
0.0796309	-0.2820546	1.5
0.0796309	-0.2820546	1.5
0.07987155	-0.2822345	1.5
0.07987155	-0.2822345	1.5
0.07959303	-0.2824799	1.5
0.07959303	-0.2824799	1.5
0.07985501	-0.2825727	1.5
0.07985501	-0.2825727	1.5
0.0802264	-0.2828924	1.5
0.0802264	-0.2828924	1.5
0.08035819	-0.28302	1.5
0.08035819	-0.28302	1.5
0.07997452	-0.2831498	1.5
0.07997452	-0.2831498	1.5
0.08010484	-0.2832611	1.5
0.08010484	-0.2832611	1.5
0.0798465	-0.2835267	1.5
0.0798465	-0.2835267	1.5
0.07960563	-0.2836087	1.5
0.07960563	-0.2836087	1.5
0.07977024	-0.2836317	1.5
0.07977024	-0.2836317	1.5
0.07963599	-0.2836486	1.5
0.07963599	-0.2836486	1.5
0.07963599	-0.2836486	1.5
0.07963599	-0.2836486	1.5
0.1075537	-0.2402902	1.5
0.1075537	-0.2402902	1.5
0.1041709	-0.2276413	1.5
0.1041709	-0.2276413	1.5
0.102981	-0.2167883	1.5
0.102981	-0.2167883	1.5
0.1014421	-0.2130124	1.5
0.1014421	-0.2130124	1.5
0.09908758	-0.207231	1.5
0.09908758	-0.207231	1.5
0.09843903	-0.204766	1.5
0.09843903	-0.204766	1.5
0.09737665	-0.2018214	1.5
0.09737665	-0.2018214	1.5
0.09892453	-0.2025381	1.5
0.09892453	-0.2025381	1.5
0.09916029	-0.2028313	1.5
0.09916029	-0.2028313	1.5
0.09908305	-0.202052	1.5
0.09908305	-0.202052	1.5
0.09942297	-0.2024308	1.5
0.09942297	-0.2024308	1.5
0.09850316	-0.2006097	1.5
0.09850316	-0.2006097	1.5
0.09813182	-0.1997286	1.5
0.09813182	-0.1997286	1.5
0.09734137	-0.1983594	1.5
0.09734137	-0.1983594	1.5
0.09708606	-0.1979046	1.5
0.09708606	-0.1979046	1.5
0.09651642	-0.1967828	1.5
0.09651642	-0.1967828	1.5
0.09627836	-0.1963897	1.5
0.09627836	-0.1963897	1.5
0.09587158	-0.1955377	1.5
0.09587158	-0.1955377	1.5
0.09541061	-0.1948594	1.5
0.09541061	-0.1948594	1.5
0.09529053	-0.1945991	1.5
0.09529053	-0.1945991	1.5
0.09520172	-0.1944647	1.5
0.09520172	-0.1944647	1.5
0.09509633	-0.1942084	1.5
0.09509633	-0.1942084	1.5
0.09482949	-0.1935652	1.5
0.09482949	-0.1935652	1.5
0.09470858	-0.1932437	1.5
0.09470858	-0.1932437	1.5
0.09457389	-0.1927006	1.5
0.09457389	-0.1927006	1.5
0.09450354	-0.1924679	1.5
0.09450354	-0.1924679	1.5
0.07799546	-0.1547527	1.5
0.07799546	-0.1547527	1.5
0.06325118	-0.08311976	1.5
0.06325118	-0.08311976	1.5
0.01611581	-0.06323294	1.5
0.01611581	-0.06323294	1.5
0.01878444	-0.06034429	1.5
0.01878444	-0.06034429	1.5
0.019121	-0.05823351	1.5
0.019121	-0.05823351	1.5
0.01947669	-0.05894253	1.5
0.01947669	-0.05894253	1.5
0.01997906	-0.05826605	1.5
0.01997906	-0.05826605	1.5
0.02083778	-0.05652837	1.5
0.02083778	-0.05652837	1.5
0.02109647	-0.05580488	1.5
0.02109647	-0.05580488	1.5
0.02128333	-0.05663449	1.5
0.02128333	-0.05663449	1.5
0.02235128	-0.05567154	1.5
0.02235128	-0.05567154	1.5
0.02262127	-0.05563371	1.5
0.02262127	-0.05563371	1.5
0.02310272	-0.05525734	1.5
0.02310272	-0.05525734	1.5
0.02320915	-0.05534867	1.5
0.02320915	-0.05534867	1.5
0.02391277	-0.05443247	1.5
0.02391277	-0.05443247	1.5
0.02425275	-0.05429614	1.5
0.02425275	-0.05429614	1.5
0.02441174	-0.05413622	1.5
0.02441174	-0.05413622	1.5
0.02451733	-0.05415801	1.5
0.02451733	-0.05415801	1.5
0.02476576	-0.05379118	1.5
0.02476576	-0.05379118	1.5
0.02479747	-0.05359962	1.5
0.02479747	-0.05359962	1.5
0.01681852	-0.002246596	1.5
0.01681852	-0.002246596	1.5
0.01681852	-0.002246596	1.5
0.01681852	-0.002246596	1.5
-0.01016366	0.07021836	1.5
-0.01016366	0.07021836	1.5
-0.01167894	0.07443264	1.5
-0.01167894	0.07443264	1.5
-0.01275892	0.07662569	1.5
-0.01275892	0.07662569	1.5
-0.01361496	0.07896611	1.5
-0.01361496	0.07896611	1.5
-0.01379508	0.08109492	1.5
-0.01379508	0.08109492	1.5
-0.01388863	0.08203012	1.5
-0.01388863	0.08203012	1.5
-0.01434365	0.08328569	1.5
-0.01434365	0.08328569	1.5
-0.01344869	0.08501326	1.5
-0.01344869	0.08501326	1.5
-0.01335497	0.08549936	1.5
-0.01335497	0.08549936	1.5
-0.01345828	0.0855518	1.5
-0.01345828	0.0855518	1.5
-0.01348329	0.0857081	1.5
-0.01348329	0.0857081	1.5
-0.01223806	0.08696886	1.5
-0.01223806	0.08696886	1.5
-0.01175769	0.08761702	1.5
-0.01175769	0.08761702	1.5
-0.01121742	0.08800432	1.5
-0.01121742	0.08800432	1.5
-0.01114566	0.08822256	1.5
-0.01114566	0.08822256	1.5
-0.01117682	0.08844239	1.5
-0.01117682	0.08844239	1.5
-0.01125544	0.08884922	1.5
-0.01125544	0.08884922	1.5
-0.01081241	0.08940729	1.5
-0.01081241	0.08940729	1.5
-0.01083133	0.0897926	1.5
-0.01083133	0.0897926	1.5
-0.01071393	0.09001137	1.5
-0.01071393	0.09001137	1.5
-0.01053147	0.08993427	1.5
-0.01053147	0.08993427	1.5
-0.01005091	0.09012108	1.5
-0.01005091	0.09012108	1.5
-0.009764802	0.09047386	1.5
-0.009764802	0.09047386	1.5
-0.009832321	0.09050565	1.5
-0.009832321	0.09050565	1.5
-0.009703899	0.09081946	1.5
-0.009703899	0.09081946	1.5
-0.009719919	0.09107958	1.5
-0.009719919	0.09107958	1.5
-0.01017892	0.09131387	1.5
-0.01017892	0.09131387	1.5
-0.03760339	0.0896796	1.5
-0.03760339	0.0896796	1.5
-0.03474407	0.09178068	1.5
-0.03474407	0.09178068	1.5
-0.03409545	0.09418437	1.5
-0.03409545	0.09418437	1.5
-0.03334788	0.0948442	1.5
-0.03334788	0.0948442	1.5
-0.03383499	0.09416573	1.5
-0.03383499	0.09416573	1.5
-0.03424852	0.09351234	1.5
-0.03424852	0.09351234	1.5
-0.0341181	0.09399056	1.5
-0.0341181	0.09399056	1.5
-0.03322454	0.0952212	1.5
-0.03322454	0.0952212	1.5
-0.03360308	0.09501047	1.5
-0.03360308	0.09501047	1.5
-0.03364114	0.0951675	1.5
-0.03364114	0.0951675	1.5
-0.03389967	0.09496047	1.5
-0.03389967	0.09496047	1.5
-0.0338812	0.09497894	1.5
-0.0338812	0.09497894	1.5
-0.0336744	0.09537379	1.5
-0.0336744	0.09537379	1.5
-0.03321676	0.09608673	1.5
-0.03321676	0.09608673	1.5
-0.0332608	0.09597804	1.5
-0.0332608	0.09597804	1.5
-0.03319842	0.09604053	1.5
-0.03319842	0.09604053	1.5
-0.03317984	0.09626371	1.5
-0.03317984	0.09626371	1.5
-0.03303606	0.09693384	1.5
-0.03303606	0.09693384	1.5
-0.03293434	0.09732743	1.5
-0.03293434	0.09732743	1.5
-0.03293211	0.09763072	1.5
-0.03293211	0.09763072	1.5
-0.03304655	0.09768476	1.5
-0.03304655	0.09768476	1.5
-0.03327815	0.09758073	1.5
-0.03327815	0.09758073	1.5
-0.03351036	0.0974132	1.5
-0.03351036	0.0974132	1.5
-0.03356972	0.09738561	1.5
-0.03356972	0.09738561	1.5
-0.03363835	0.09740512	1.5
-0.03363835	0.09740512	1.5
-0.03367054	0.09736384	1.5
-0.03367054	0.09736384	1.5
-0.03371562	0.09743817	1.5
-0.03371562	0.09743817	1.5
-0.03364344	0.09754237	1.5
-0.03364344	0.09754237	1.5
-0.03351923	0.09782208	1.5
-0.03351923	0.09782208	1.5
-0.03344842	0.09797455	1.5
-0.03344842	0.09797455	1.5
-0.03337532	0.09803011	1.5
-0.03337532	0.09803011	1.5
-0.03331167	0.09798856	1.5
-0.03331167	0.09798856	1.5
-0.03339797	0.09765724	1.5
-0.03339797	0.09765724	1.5
-0.03352961	0.09753224	1.5
-0.03352961	0.09753224	1.5
-0.03332184	0.09770437	1.5
-0.03332184	0.09770437	1.5
-0.03340787	0.09762735	1.5
-0.03340787	0.09762735	1.5
-0.03327009	0.09785123	1.5
-0.03327009	0.09785123	1.5
-0.03344978	0.09765455	1.5
-0.03344978	0.09765455	1.5
-0.03338049	0.09772363	1.5
-0.03338049	0.09772363	1.5
-0.03352062	0.09752028	1.5
-0.03352062	0.09752028	1.5
-0.03363024	0.09740854	1.5
-0.03363024	0.09740854	1.5
-0.03380663	0.09716861	1.5
-0.03380663	0.09716861	1.5
-0.03376499	0.09705848	1.5
-0.03376499	0.09705848	1.5
-0.03368036	0.09701749	1.5
-0.03368036	0.09701749	1.5
-0.03368036	0.09701749	1.5
-0.03368036	0.09701749	1.5
-0.04954354	0.1000724	1.5
-0.04954354	0.1000724	1.5
-0.04531741	0.1010784	1.5
-0.04531741	0.1010784	1.5
-0.04440766	0.1006956	1.5
-0.04440766	0.1006956	1.5
-0.04277644	0.1007322	1.5
-0.04277644	0.1007322	1.5
-0.04223771	0.101022	1.5
-0.04223771	0.101022	1.5
-0.04147249	0.1021394	1.5
-0.04147249	0.1021394	1.5
-0.04114349	0.102609	1.5
-0.04114349	0.102609	1.5
-0.04092301	0.1037465	1.5
-0.04092301	0.1037465	1.5
-0.04111925	0.1036881	1.5
-0.04111925	0.1036881	1.5
-0.04084939	0.1039632	1.5
-0.04084939	0.1039632	1.5
-0.0410089	0.1041949	1.5
-0.0410089	0.1041949	1.5
-0.04112402	0.1046517	1.5
-0.04112402	0.1046517	1.5
-0.04125194	0.1052764	1.5
-0.04125194	0.1052764	1.5
-0.04128924	0.1054318	1.5
-0.04128924	0.1054318	1.5
-0.04142641	0.1057507	1.5
-0.04142641	0.1057507	1.5
-0.04141862	0.10594	1.5
-0.04141862	0.10594	1.5
-0.04142296	0.106133	1.5
-0.04142296	0.106133	1.5
-0.04145739	0.1063193	1.5
-0.04145739	0.1063193	1.5
-0.04154997	0.1066438	1.5
-0.04154997	0.1066438	1.5
-0.04154713	0.1067373	1.5
-0.04154713	0.1067373	1.5
-0.04146914	0.1069185	1.5
-0.04146914	0.1069185	1.5
-0.04151317	0.08372997	1.5
-0.04151317	0.08372997	1.5
-0.04074375	0.08675091	1.5
-0.04074375	0.08675091	1.5
-0.04133276	0.08792637	1.5
-0.04133276	0.08792637	1.5
-0.04123972	0.08876018	1.5
-0.04123972	0.08876018	1.5
-0.04148873	0.08840708	1.5
-0.04148873	0.08840708	1.5
-0.04007527	0.08936659	1.5
-0.04007527	0.08936659	1.5
-0.0382755	0.0907603	1.5
-0.0382755	0.0907603	1.5
-0.03835141	0.09049857	1.5
-0.03835141	0.09049857	1.5
-0.03687236	0.09156376	1.5
-0.03687236	0.09156376	1.5
-0.03607519	0.09183632	1.5
-0.03607519	0.09183632	1.5
-0.03611325	0.09117537	1.5
-0.03611325	0.09117537	1.5
-0.03548557	0.09136157	1.5
-0.03548557	0.09136157	1.5
-0.0356027	0.0910041	1.5
-0.0356027	0.0910041	1.5
-0.03494754	0.0912869	1.5
-0.03494754	0.0912869	1.5
-0.03494624	0.09122524	1.5
-0.03494624	0.09122524	1.5
-0.03507233	0.09056763	1.5
-0.03507233	0.09056763	1.5
-0.03489028	0.09053685	1.5
-0.03489028	0.09053685	1.5
-0.03469139	0.09006968	1.5
-0.03469139	0.09006968	1.5
-0.03459405	0.09002828	1.5
-0.03459405	0.09002828	1.5
-0.03435786	0.08977544	1.5
-0.03435786	0.08977544	1.5
-0.03411976	0.0901886	1.5
-0.03411976	0.0901886	1.5
-0.03313781	0.0909295	1.5
-0.03313781	0.0909295	1.5
-0.03258821	0.09052563	1.5
-0.03258821	0.09052563	1.5
-0.03226519	0.0902729	1.5
-0.03226519	0.0902729	1.5
-0.03193212	0.0900563	1.5
-0.03193212	0.0900563	1.5
-0.03131218	0.09011808	1.5
-0.03131218	0.09011808	1.5
-0.03096824	0.08996268	1.5
-0.03096824	0.08996268	1.5
0.002468549	0.1036808	1.5
0.002468549	0.1036808	1.5
-0.002130345	0.09894916	1.5
-0.002130345	0.09894916	1.5
-0.0005852543	0.1001644	1.5
-0.0005852543	0.1001644	1.5
-0.003957966	0.09550596	1.5
-0.003957966	0.09550596	1.5
-0.002836598	0.09589906	1.5
-0.002836598	0.09589906	1.5
-0.004918672	0.09375262	1.5
-0.004918672	0.09375262	1.5
-0.007852875	0.08895261	1.5
-0.007852875	0.08895261	1.5
-0.008366982	0.08731222	1.5
-0.008366982	0.08731222	1.5
-0.008176623	0.08456039	1.5
-0.008176623	0.08456039	1.5
-0.03657184	0.09734994	1.5
-0.03657184	0.09734994	1.5
-0.024	0.06499995	1.5
-0.024	0.06499995	1.5
-0.024	0.06499995	1.5
-0.024	0.06499995	1.5
-0.024	0.06499995	1.5
-0.024	0.06499995	1.5
-0.04937351	0.1072794	1.5
-0.04937351	0.1072794	1.5
-0.04876337	0.1062532	1.5
-0.04876337	0.1062532	1.5
-0.007119056	0.08237485	1.5
-0.007119056	0.08237485	1.5
-0.007034285	0.08201837	1.5
-0.007034285	0.08201837	1.5
-0.00689532	0.08036631	1.5
-0.00689532	0.08036631	1.5
-0.007779364	0.07989644	1.5
-0.007779364	0.07989644	1.5
-0.008617395	0.07902358	1.5
-0.008617395	0.07902358	1.5
-0.009713609	0.07832354	1.5
-0.009713609	0.07832354	1.5
-0.01280893	0.07628477	1.5
-0.01280893	0.07628477	1.5
-0.01441945	0.07581474	1.5
-0.01441945	0.07581474	1.5
-0.01441945	0.07581474	1.5
-0.01441945	0.07581474	1.5
-0.01619554	0.0752262	1.5
-0.01619554	0.0752262	1.5
-0.01663451	0.07498333	1.5
-0.01663451	0.07498333	1.5
-0.01747379	0.074229	1.5
-0.01747379	0.074229	1.5
-0.01825459	0.07374686	1.5
-0.01825459	0.07374686	1.5
-0.01850054	0.07365266	1.5
-0.01850054	0.07365266	1.5
-0.0192255	0.07336351	1.5
-0.0192255	0.07336351	1.5
-0.01982675	0.07305948	1.5
-0.01982675	0.07305948	1.5
-0.02009349	0.07289569	1.5
-0.02009349	0.07289569	1.5
-0.0205326	0.0725816	1.5
-0.0205326	0.0725816	1.5
-0.02075367	0.0725093	1.5
-0.02075367	0.0725093	1.5
-0.02121618	0.0721295	1.5
-0.02121618	0.0721295	1.5
-0.0213824	0.07198728	1.5
-0.0213824	0.07198728	1.5
-0.0217664	0.07161519	1.5
-0.0217664	0.07161519	1.5
-0.02212298	0.07116676	1.5
-0.02212298	0.07116676	1.5
-0.02224659	0.07095394	1.5
-0.02224659	0.07095394	1.5
-0.02232762	0.07077584	1.5
-0.02232762	0.07077584	1.5
-0.02248661	0.07063865	1.5
-0.02248661	0.07063865	1.5
-0.02260741	0.07036334	1.5
-0.02260741	0.07036334	1.5
-0.02271474	0.07021385	1.5
-0.02271474	0.07021385	1.5
-0.02290843	0.06994842	1.5
-0.02290843	0.06994842	1.5
-0.02298212	0.06977921	1.5
-0.02298212	0.06977921	1.5
-0.02323489	0.06945794	1.5
-0.02323489	0.06945794	1.5
-0.02335739	0.06932098	1.5
-0.02335739	0.06932098	1.5
-0.02353669	0.06916439	1.5
-0.02353669	0.06916439	1.5
-0.02363167	0.06906236	1.5
-0.02363167	0.06906236	1.5
-0.02382116	0.06887972	1.5
-0.02382116	0.06887972	1.5
-0.07492915	0.05202846	1.5
-0.07492915	0.05202846	1.5
-0.05639293	0.005378466	1.5
-0.05639293	0.005378466	1.5
-0.04626938	-0.02439851	1.5
-0.04626938	-0.02439851	1.5
-0.04516921	-0.02239484	1.5
-0.04516921	-0.02239484	1.5
-0.04380793	-0.023064	1.5
-0.04380793	-0.023064	1.5
-0.04475011	-0.02393439	1.5
-0.04475011	-0.02393439	1.5
-0.04475011	-0.02393439	1.5
-0.04475011	-0.02393439	1.5
-0.07702897	-0.06125678	1.5
-0.07702897	-0.06125678	1.5
-0.08109719	-0.0609854	1.5
-0.08109719	-0.0609854	1.5
-0.07440212	-0.05412197	1.5
-0.07440212	-0.05412197	1.5
-0.06640977	-0.04505128	1.5
-0.06640977	-0.04505128	1.5
-0.05962598	-0.0389774	1.5
-0.05962598	-0.0389774	1.5
-0.05962598	-0.0389774	1.5
-0.05962598	-0.0389774	1.5
-0.05747502	-0.03752523	1.5
-0.05747502	-0.03752523	1.5
-0.05681772	-0.0367557	1.5
-0.05681772	-0.0367557	1.5
-0.05681772	-0.0367557	1.5
-0.05681772	-0.0367557	1.5
-0.05610351	-0.03526729	1.5
-0.05610351	-0.03526729	1.5
-0.05434401	-0.03287767	1.5
-0.05434401	-0.03287767	1.5
-0.05424946	-0.03281974	1.5
-0.05424946	-0.03281974	1.5
-0.05419774	-0.0329359	1.5
-0.05419774	-0.0329359	1.5
-0.05284774	-0.03075609	1.5
-0.05284774	-0.03075609	1.5
-0.05223015	-0.02956284	1.5
-0.05223015	-0.02956284	1.5
-0.05197098	-0.02941946	1.5
-0.05197098	-0.02941946	1.5
-0.05154059	-0.02897523	1.5
-0.05154059	-0.02897523	1.5
-0.05295085	-0.03004591	1.5
-0.05295085	-0.03004591	1.5
-0.05272555	-0.02965096	1.5
-0.05272555	-0.02965096	1.5
-0.05272555	-0.02965096	1.5
-0.05272555	-0.02965096	1.5
-0.0529606	-0.02925428	1.5
-0.0529606	-0.02925428	1.5
-0.05344022	-0.02904169	1.5
-0.05344022	-0.02904169	1.5
-0.1066759	-0.08560488	1.5
-0.1066759	-0.08560488	1.5
-0.1072421	-0.08744039	1.5
-0.1072421	-0.08744039	1.5
-0.1069467	-0.08819728	1.5
-0.1069467	-0.08819728	1.5
-0.1074092	-0.08846265	1.5
-0.1074092	-0.08846265	1.5
-0.1083793	-0.08888184	1.5
-0.1083793	-0.08888184	1.5
-0.1087276	-0.08913277	1.5
-0.1087276	-0.08913277	1.5
-0.1101796	-0.0880183	1.5
-0.1101796	-0.0880183	1.5
-0.1103768	-0.08805268	1.5
-0.1103768	-0.08805268	1.5
-0.1103261	-0.08767095	1.5
-0.1103261	-0.08767095	1.5
-0.05522569	0.006749965	1.5
-0.05522569	0.006749965	1.5
-0.06000531	-0.003542691	1.5
-0.06000531	-0.003542691	1.5
-0.05661146	6.690621E-06	1.5
-0.05661146	6.690621E-06	1.5
-0.111275	-0.07959585	1.5
-0.111275	-0.07959585	1.5
-0.1139402	-0.08100431	1.5
-0.1139402	-0.08100431	1.5
-0.1133959	-0.0820383	1.5
-0.1133959	-0.0820383	1.5
-0.1140841	-0.08239241	1.5
-0.1140841	-0.08239241	1.5
-0.1140841	-0.08239241	1.5
-0.1140841	-0.08239241	1.5
-0.1129819	-0.08144042	1.5
-0.1129819	-0.08144042	1.5
-0.06179677	0.009516865	1.5
-0.06179677	0.009516865	1.5
-0.1133304	-0.07862115	1.5
-0.1133304	-0.07862115	1.5
-0.1129893	-0.08045363	1.5
-0.1129893	-0.08045363	1.5
-0.1127651	-0.08041306	1.5
-0.1127651	-0.08041306	1.5
-0.1103783	-0.079659	1.5
-0.1103783	-0.079659	1.5
-0.05818464	0.01102952	1.5
-0.05818464	0.01102952	1.5
-0.05818464	0.01102952	1.5
-0.05818464	0.01102952	1.5
-0.06032879	-0.0006079823	1.5
-0.06032879	-0.0006079823	1.5
-0.1140163	-0.08343731	1.5
-0.1140163	-0.08343731	1.5
-0.1144233	-0.08299504	1.5
-0.1144233	-0.08299504	1.5
-0.1139065	-0.08369808	1.5
-0.1139065	-0.08369808	1.5
-0.1134415	-0.08412187	1.5
-0.1134415	-0.08412187	1.5
-0.112876	-0.08483188	1.5
-0.112876	-0.08483188	1.5
-0.112876	-0.08483188	1.5
-0.112876	-0.08483188	1.5
-0.05950038	-0.00772804	1.5
-0.05950038	-0.00772804	1.5
-0.05950038	-0.00772804	1.5
-0.05950038	-0.00772804	1.5
-0.1005309	-0.07581188	1.5
-0.1005309	-0.07581188	1.5
-0.1018114	-0.07742174	1.5
-0.1018114	-0.07742174	1.5
-0.05219002	0.01762756	1.5
-0.05219002	0.01762756	1.5
-0.1054464	-0.08817412	1.5
-0.1054464	-0.08817412	1.5
-0.1057689	-0.08925964	1.5
-0.1057689	-0.08925964	1.5
-0.106362	-0.09173076	1.5
-0.106362	-0.09173076	1.5
-0.1063874	-0.09377219	1.5
-0.1063874	-0.09377219	1.5
-0.07797507	-0.122984	1.5
-0.07797507	-0.122984	1.5
-0.07665085	-0.1294572	1.5
-0.07665085	-0.1294572	1.5
-0.07665085	-0.1294572	1.5
-0.07665085	-0.1294572	1.5
-0.07179429	-0.1960929	1.5
-0.07179429	-0.1960929	1.5
-0.0444624	-0.1684359	1.5
-0.0444624	-0.1684359	1.5
-0.0444624	-0.1684359	1.5
-0.0444624	-0.1684359	1.5
-0.06910208	-0.1987464	1.5
-0.06910208	-0.1987464	1.5
-0.03193575	-0.126011	1.5
-0.03193575	-0.126011	1.5
-0.06148651	-0.1788578	1.5
-0.06148651	-0.1788578	1.5
-0.06497209	-0.1891869	1.5
-0.06497209	-0.1891869	1.5
-0.03975989	-0.1457114	1.5
-0.03975989	-0.1457114	1.5
-0.03975989	-0.1457114	1.5
-0.03975989	-0.1457114	1.5
-0.03753427	-0.1463031	1.5
-0.03753427	-0.1463031	1.5
-0.03510723	-0.1442216	1.5
-0.03510723	-0.1442216	1.5
-0.06233308	-0.1896396	1.5
-0.06233308	-0.1896396	1.5
-0.03686203	-0.1449033	1.5
-0.03686203	-0.1449033	1.5
-0.03650554	-0.1445861	1.5
-0.03650554	-0.1445861	1.5
-0.03866396	-0.1473683	1.5
-0.03866396	-0.1473683	1.5
-0.06403864	-0.1914993	1.5
-0.06403864	-0.1914993	1.5
-0.04026805	-0.1498288	1.5
-0.04026805	-0.1498288	1.5
-0.0427382	-0.1538778	1.5
-0.0427382	-0.1538778	1.5
-0.06427107	-0.1941971	1.5
-0.06427107	-0.1941971	1.5
-0.08551294	-0.2346647	1.5
-0.08551294	-0.2346647	1.5
-0.08547562	-0.2347768	1.5
-0.08547562	-0.2347768	1.5
-0.08547562	-0.2347768	1.5
-0.08547562	-0.2347768	1.5
0.03403523	-0.2620354	1.5
0.03403523	-0.2620354	1.5
0.03403523	-0.2620354	1.5
0.03403523	-0.2620354	1.5
0.03827941	-0.2582312	1.5
0.03827941	-0.2582312	1.5
0.03894285	-0.2587731	1.5
0.03894285	-0.2587731	1.5
0.03979471	-0.2584819	1.5
0.03979471	-0.2584819	1.5
0.04006063	-0.258212	1.5
0.04006063	-0.258212	1.5
0.04019226	-0.258177	1.5
0.04019226	-0.258177	1.5
0.04008982	-0.2580894	1.5
0.04008982	-0.2580894	1.5
0.04012713	-0.2581092	1.5
0.04012713	-0.2581092	1.5
0.04018071	-0.2581386	1.5
0.04018071	-0.2581386	1.5
0.03991155	-0.2579818	1.5
0.03991155	-0.2579818	1.5
0.03654552	-0.2588719	1.5
0.03654552	-0.2588719	1.5
0.03374687	-0.2596051	1.5
0.03374687	-0.2596051	1.5
0.03413592	-0.2593732	1.5
0.03413592	-0.2593732	1.5
0.03413592	-0.2593732	1.5
0.03413592	-0.2593732	1.5
0.03234982	-0.2594357	1.5
0.03234982	-0.2594357	1.5
0.03254192	-0.2594037	1.5
0.03254192	-0.2594037	1.5
0.03201499	-0.2598455	1.5
0.03201499	-0.2598455	1.5
0.03216507	-0.2598161	1.5
0.03216507	-0.2598161	1.5
0.03175475	-0.2603103	1.5
0.03175475	-0.2603103	1.5
0.03219657	-0.2600818	1.5
0.03219657	-0.2600818	1.5
0.03243025	-0.2600199	1.5
0.03243025	-0.2600199	1.5
0.03258392	-0.2598917	1.5
0.03258392	-0.2598917	1.5
0.03207388	-0.26021	1.5
0.03207388	-0.26021	1.5
0.03012054	-0.2607508	1.5
0.03012054	-0.2607508	1.5
0.02960545	-0.2610627	1.5
0.02960545	-0.2610627	1.5
0.02714926	-0.2615942	1.5
0.02714926	-0.2615942	1.5
0.02668359	-0.2618415	1.5
0.02668359	-0.2618415	1.5
0.02607405	-0.2623445	1.5
0.02607405	-0.2623445	1.5
0.02629514	-0.2627713	1.5
0.02629514	-0.2627713	1.5
0.02659623	-0.2621831	1.5
0.02659623	-0.2621831	1.5
0.02659623	-0.2621831	1.5
0.02659623	-0.2621831	1.5
0.07759971	-0.2616445	1.5
0.07759971	-0.2616445	1.5
0.09794194	-0.2111186	1.5
0.09794194	-0.2111186	1.5
0.08007704	-0.2666511	1.5
0.08007704	-0.2666511	1.5
0.08007704	-0.2666511	1.5
0.08007704	-0.2666511	1.5
0.07774085	-0.2640096	1.5
0.07774085	-0.2640096	1.5
0.08062087	-0.266109	1.5
0.08062087	-0.266109	1.5
0.08299413	-0.266232	1.5
0.08299413	-0.266232	1.5
0.08454353	-0.2658073	1.5
0.08454353	-0.2658073	1.5
0.08512867	-0.2658678	1.5
0.08512867	-0.2658678	1.5
0.08636548	-0.2659997	1.5
0.08636548	-0.2659997	1.5
0.08642637	-0.2659913	1.5
0.08642637	-0.2659913	1.5
0.03685456	-0.2429367	1.5
0.03685456	-0.2429367	1.5
0.03685456	-0.2429367	1.5
0.03685456	-0.2429367	1.5
-0.1058113	-0.1976183	1.5
-0.1058113	-0.1976183	1.5
-0.1094328	-0.1941532	1.5
-0.1094328	-0.1941532	1.5
-0.1099946	-0.1947248	1.5
-0.1099946	-0.1947248	1.5
-0.1117783	-0.1934716	1.5
-0.1117783	-0.1934716	1.5
-0.1128676	-0.1933727	1.5
-0.1128676	-0.1933727	1.5
-0.1133251	-0.1931266	1.5
-0.1133251	-0.1931266	1.5
-0.1137854	-0.1924624	1.5
-0.1137854	-0.1924624	1.5
-0.1141144	-0.1923214	1.5
-0.1141144	-0.1923214	1.5
-0.1149352	-0.1916007	1.5
-0.1149352	-0.1916007	1.5
-0.1152228	-0.191458	1.5
-0.1152228	-0.191458	1.5
-0.1154621	-0.1912729	1.5
-0.1154621	-0.1912729	1.5
-0.1156463	-0.1911537	1.5
-0.1156463	-0.1911537	1.5
-0.05806296	-0.09984484	1.5
-0.05806296	-0.09984484	1.5
-0.1164476	-0.1908332	1.5
-0.1164476	-0.1908332	1.5
-0.1167387	-0.1907119	1.5
-0.1167387	-0.1907119	1.5
-0.1168785	-0.1907396	1.5
-0.1168785	-0.1907396	1.5
-0.1170725	-0.1905467	1.5
-0.1170725	-0.1905467	1.5
-0.1171875	-0.1905836	1.5
-0.1171875	-0.1905836	1.5
-0.1173438	-0.1905327	1.5
-0.1173438	-0.1905327	1.5
-0.1173895	-0.1905956	1.5
-0.1173895	-0.1905956	1.5
-0.1174196	-0.1905944	1.5
-0.1174196	-0.1905944	1.5
-0.1175805	-0.1907196	1.5
-0.1175805	-0.1907196	1.5
-0.1175606	-0.1907245	1.5
-0.1175606	-0.1907245	1.5
-0.1177143	-0.1905798	1.5
-0.1177143	-0.1905798	1.5
-0.1177848	-0.1904924	1.5
-0.1177848	-0.1904924	1.5
-0.1178555	-0.1904285	1.5
-0.1178555	-0.1904285	1.5
-0.1179607	-0.1900762	1.5
-0.1179607	-0.1900762	1.5
-0.1179813	-0.1900036	1.5
-0.1179813	-0.1900036	1.5
-0.1179793	-0.1899285	1.5
-0.1179793	-0.1899285	1.5
-0.1180077	-0.1899422	1.5
-0.1180077	-0.1899422	1.5
-0.1179666	-0.1898778	1.5
-0.1179666	-0.1898778	1.5
-0.117916	-0.1898466	1.5
-0.117916	-0.1898466	1.5
-0.1178614	-0.189799	1.5
-0.1178614	-0.189799	1.5
-0.117809	-0.1896443	1.5
-0.117809	-0.1896443	1.5
-0.1177912	-0.1892309	1.5
-0.1177912	-0.1892309	1.5
-0.1179658	-0.1883964	1.5
-0.1179658	-0.1883964	1.5
-0.1180552	-0.1873703	1.5
-0.1180552	-0.1873703	1.5
-0.1180687	-0.1865498	1.5
-0.1180687	-0.1865498	1.5
-0.1181218	-0.1861721	1.5
-0.1181218	-0.1861721	1.5
-0.1185377	-0.1849769	1.5
-0.1185377	-0.1849769	1.5
-0.1187446	-0.1843912	1.5
-0.1187446	-0.1843912	1.5
-0.118939	-0.1838915	1.5
-0.118939	-0.1838915	1.5
-0.118939	-0.1838915	1.5
-0.118939	-0.1838915	1.5
-0.1193849	-0.1822594	1.5
-0.1193849	-0.1822594	1.5
-0.1196379	-0.1814777	1.5
-0.1196379	-0.1814777	1.5
-0.1198736	-0.1810546	1.5
-0.1198736	-0.1810546	1.5
-0.1200448	-0.1805847	1.5
-0.1200448	-0.1805847	1.5
-0.1201141	-0.1802854	1.5
-0.1201141	-0.1802854	1.5
-0.1202421	-0.1797279	1.5
-0.1202421	-0.1797279	1.5
-0.120294	-0.1795043	1.5
-0.120294	-0.1795043	1.5
-0.1203355	-0.1790339	1.5
-0.1203355	-0.1790339	1.5
-0.1203632	-0.1788083	1.5
-0.1203632	-0.1788083	1.5
-0.1204634	-0.1783354	1.5
-0.1204634	-0.1783354	1.5
-0.1205001	-0.1781586	1.5
-0.1205001	-0.1781586	1.5
-0.1205771	-0.1778386	1.5
-0.1205771	-0.1778386	1.5
-0.1206049	-0.1776498	1.5
-0.1206049	-0.1776498	1.5
-0.1207028	-0.1772981	1.5
-0.1207028	-0.1772981	1.5
-0.120729	-0.1771092	1.5
-0.120729	-0.1771092	1.5
-0.1208053	-0.1767588	1.5
-0.1208053	-0.1767588	1.5
[truncated: 2,164 more rows]
