# Supplementary material for: Saliency detection of textured 3D models based on multi-view information and texel descriptor
Source: PeerJ Comput Sci. 2023 Oct 25;9:e1584. doi: 10.7717/peerj-cs.1584 (PMC10703070; doi:10.7717/peerj-cs.1584)
Supplement: Supplemental Information 1 [file peerj-cs-09-1584-s001.zip › py_2dto3d/zy_l/userid1.txt]

-0.004987817	0.04798857	1.5
-0.004987817	0.04798857	1.5
-0.005270883	0.04777858	1.5
-0.005270883	0.04777858	1.5
-0.00452178	0.05001839	1.5
-0.00452178	0.05001839	1.5
-0.004988544	0.04960948	1.5
-0.004988544	0.04960948	1.5
-0.005031569	0.0495027	1.5
-0.005031569	0.0495027	1.5
-0.005590854	0.0494277	1.5
-0.005590854	0.0494277	1.5
-0.005702959	0.04943171	1.5
-0.005702959	0.04943171	1.5
-0.00595383	0.04921063	1.5
-0.00595383	0.04921063	1.5
-0.006118681	0.04945324	1.5
-0.006118681	0.04945324	1.5
-0.004747637	0.0502014	1.5
-0.004747637	0.0502014	1.5
-0.004723923	0.05021126	1.5
-0.004723923	0.05021126	1.5
-0.004835276	0.05029081	1.5
-0.004835276	0.05029081	1.5
-0.004897196	0.05016869	1.5
-0.004897196	0.05016869	1.5
-0.004763007	0.0499551	1.5
-0.004763007	0.0499551	1.5
-0.004857549	0.04993835	1.5
-0.004857549	0.04993835	1.5
-0.004845951	0.04964259	1.5
-0.004845951	0.04964259	1.5
-0.005011186	0.04949893	1.5
-0.005011186	0.04949893	1.5
-0.004329031	0.05061737	1.5
-0.004329031	0.05061737	1.5
-0.004021168	0.05092217	1.5
-0.004021168	0.05092217	1.5
-0.004392819	0.05092912	1.5
-0.004392819	0.05092912	1.5
-0.004107105	0.0516412	1.5
-0.004107105	0.0516412	1.5
-0.004315909	0.05162698	1.5
-0.004315909	0.05162698	1.5
-0.004351262	0.05154018	1.5
-0.004351262	0.05154018	1.5
-0.00435365	0.05152067	1.5
-0.00435365	0.05152067	1.5
-0.00398512	0.05144411	1.5
-0.00398512	0.05144411	1.5
-0.004030349	0.05137801	1.5
-0.004030349	0.05137801	1.5
-0.003664151	0.05147507	1.5
-0.003664151	0.05147507	1.5
-0.003769215	0.05126004	1.5
-0.003769215	0.05126004	1.5
-0.003871765	0.05112945	1.5
-0.003871765	0.05112945	1.5
-0.003747895	0.05117112	1.5
-0.003747895	0.05117112	1.5
-0.003747895	0.05117112	1.5
-0.003747895	0.05117112	1.5
0.08593392	0.06828763	1.5
0.08593392	0.06828763	1.5
0.0905134	0.07211497	1.5
0.0905134	0.07211497	1.5
0.09532715	0.07173125	1.5
0.09532715	0.07173125	1.5
0.09597638	0.07189117	1.5
0.09597638	0.07189117	1.5
0.09766137	0.0706973	1.5
0.09766137	0.0706973	1.5
0.09816605	0.07021581	1.5
0.09816605	0.07021581	1.5
0.09906929	0.06971275	1.5
0.09906929	0.06971275	1.5
0.09898557	0.06947839	1.5
0.09898557	0.06947839	1.5
0.09889372	0.06954042	1.5
0.09889372	0.06954042	1.5
0.09849184	0.0699838	1.5
0.09849184	0.0699838	1.5
0.09812635	0.07002442	1.5
0.09812635	0.07002442	1.5
0.09769593	0.07073252	1.5
0.09769593	0.07073252	1.5
0.09769593	0.07073252	1.5
0.09769593	0.07073252	1.5
0.09719662	0.07095104	1.5
0.09719662	0.07095104	1.5
0.0969407	0.07127601	1.5
0.0969407	0.07127601	1.5
0.09682145	0.07125495	1.5
0.09682145	0.07125495	1.5
0.09654117	0.07180331	1.5
0.09654117	0.07180331	1.5
0.09644421	0.071935	1.5
0.09644421	0.071935	1.5
0.09631012	0.07230425	1.5
0.09631012	0.07230425	1.5
0.09631012	0.07230425	1.5
0.09631012	0.07230425	1.5
0.1581382	0.08368911	1.5
0.1581382	0.08368911	1.5
0.2051377	0.09331806	1.5
0.2051377	0.09331806	1.5
0.2064891	0.09187699	1.5
0.2064891	0.09187699	1.5
0.205414	0.09053659	1.5
0.205414	0.09053659	1.5
0.2053874	0.09023008	1.5
0.2053874	0.09023008	1.5
0.2051084	0.09039138	1.5
0.2051084	0.09039138	1.5
0.2052716	0.09034631	1.5
0.2052716	0.09034631	1.5
0.2054492	0.08927216	1.5
0.2054492	0.08927216	1.5
0.2056996	0.08882887	1.5
0.2056996	0.08882887	1.5
0.2059028	0.08805986	1.5
0.2059028	0.08805986	1.5
0.2060611	0.08810067	1.5
0.2060611	0.08810067	1.5
0.2061985	0.08815201	1.5
0.2061985	0.08815201	1.5
0.2063187	0.08787176	1.5
0.2063187	0.08787176	1.5
0.2062397	0.08800624	1.5
0.2062397	0.08800624	1.5
0.2063623	0.0880564	1.5
0.2063623	0.0880564	1.5
0.2064071	0.08826543	1.5
0.2064071	0.08826543	1.5
0.2064053	0.08827685	1.5
0.2064053	0.08827685	1.5
0.2064599	0.08813733	1.5
0.2064599	0.08813733	1.5
0.2065025	0.08824364	1.5
0.2065025	0.08824364	1.5
0.2067491	0.08853059	1.5
0.2067491	0.08853059	1.5
0.2281209	0.0957514	1.5
0.2281209	0.0957514	1.5
0.2272502	0.09876338	1.5
0.2272502	0.09876338	1.5
0.2294859	0.0989747	1.5
0.2294859	0.0989747	1.5
0.2302743	0.09916198	1.5
0.2302743	0.09916198	1.5
0.2297321	0.1004462	1.5
0.2297321	0.1004462	1.5
0.2296074	0.1014148	1.5
0.2296074	0.1014148	1.5
0.2294472	0.1016884	1.5
0.2294472	0.1016884	1.5
0.2291697	0.1023638	1.5
0.2291697	0.1023638	1.5
0.2291289	0.1025757	1.5
0.2291289	0.1025757	1.5
0.2290673	0.1024326	1.5
0.2290673	0.1024326	1.5
0.2290391	0.1026488	1.5
0.2290391	0.1026488	1.5
0.2290335	0.1028601	1.5
0.2290335	0.1028601	1.5
0.2286352	0.1027495	1.5
0.2286352	0.1027495	1.5
0.228351	0.1027319	1.5
0.228351	0.1027319	1.5
0.2282427	0.1027482	1.5
0.2282427	0.1027482	1.5
0.2281866	0.102693	1.5
0.2281866	0.102693	1.5
0.2281704	0.1027681	1.5
0.2281704	0.1027681	1.5
0.2281361	0.1027361	1.5
0.2281361	0.1027361	1.5
0.2280358	0.1031367	1.5
0.2280358	0.1031367	1.5
0.228011	0.1033661	1.5
0.228011	0.1033661	1.5
0.2278537	0.1038157	1.5
0.2278537	0.1038157	1.5
0.2277092	0.1040137	1.5
0.2277092	0.1040137	1.5
0.2275873	0.1040941	1.5
0.2275873	0.1040941	1.5
0.2274588	0.1041867	1.5
0.2274588	0.1041867	1.5
0.2273567	0.1040848	1.5
0.2273567	0.1040848	1.5
0.2274259	0.1040444	1.5
0.2274259	0.1040444	1.5
0.2273526	0.1042121	1.5
0.2273526	0.1042121	1.5
0.2272792	0.1043542	1.5
0.2272792	0.1043542	1.5
0.227093	0.1046494	1.5
0.227093	0.1046494	1.5
0.2270391	0.1047258	1.5
0.2270391	0.1047258	1.5
0.2269642	0.1050409	1.5
0.2269642	0.1050409	1.5
0.2269301	0.1051991	1.5
0.2269301	0.1051991	1.5
0.2268114	0.1054762	1.5
0.2268114	0.1054762	1.5
0.2268049	0.1057172	1.5
0.2268049	0.1057172	1.5
0.2268479	0.1057156	1.5
0.2268479	0.1057156	1.5
0.226931	0.1058278	1.5
0.226931	0.1058278	1.5
0.2270191	0.1060192	1.5
0.2270191	0.1060192	1.5
0.2482027	0.1339735	1.5
0.2482027	0.1339735	1.5
0.2454495	0.1530151	1.5
0.2454495	0.1530151	1.5
0.2532653	0.1713237	1.5
0.2532653	0.1713237	1.5
0.2537894	0.177216	1.5
0.2537894	0.177216	1.5
0.2531287	0.1856156	1.5
0.2531287	0.1856156	1.5
0.2524458	0.1914322	1.5
0.2524458	0.1914322	1.5
0.2515152	0.1936015	1.5
0.2515152	0.1936015	1.5
0.2505288	0.1963518	1.5
0.2505288	0.1963518	1.5
0.2503803	0.1976655	1.5
0.2503803	0.1976655	1.5
0.2520434	0.1989318	1.5
0.2520434	0.1989318	1.5
0.25244	0.1996226	1.5
0.25244	0.1996226	1.5
0.2529943	0.2010464	1.5
0.2529943	0.2010464	1.5
0.2535843	0.202578	1.5
0.2535843	0.202578	1.5
0.2545213	0.2030385	1.5
0.2545213	0.2030385	1.5
0.2565425	0.2035007	1.5
0.2565425	0.2035007	1.5
0.2570027	0.2037266	1.5
0.2570027	0.2037266	1.5
0.2578089	0.2041872	1.5
0.2578089	0.2041872	1.5
0.2577641	0.2042723	1.5
0.2577641	0.2042723	1.5
0.2581038	0.2050821	1.5
0.2581038	0.2050821	1.5
0.2581597	0.2054725	1.5
0.2581597	0.2054725	1.5
0.2583324	0.2063945	1.5
0.2583324	0.2063945	1.5
0.2586193	0.2069954	1.5
0.2586193	0.2069954	1.5
0.2585949	0.2073967	1.5
0.2585949	0.2073967	1.5
0.2588907	0.2078661	1.5
0.2588907	0.2078661	1.5
0.2589736	0.2081175	1.5
0.2589736	0.2081175	1.5
0.2594117	0.2086136	1.5
0.2594117	0.2086136	1.5
0.259877	0.2088022	1.5
0.259877	0.2088022	1.5
0.2596698	0.2093657	1.5
0.2596698	0.2093657	1.5
0.2597888	0.2094249	1.5
0.2597888	0.2094249	1.5
0.2599447	0.2094307	1.5
0.2599447	0.2094307	1.5
0.2600128	0.2096378	1.5
0.2600128	0.2096378	1.5
0.2595859	0.2100488	1.5
0.2595859	0.2100488	1.5
0.2598391	0.2102066	1.5
0.2598391	0.2102066	1.5
0.2603348	0.2104991	1.5
0.2603348	0.2104991	1.5
0.2601082	0.2107659	1.5
0.2601082	0.2107659	1.5
0.2601736	0.2109008	1.5
0.2601736	0.2109008	1.5
0.2602811	0.2112163	1.5
0.2602811	0.2112163	1.5
0.2604068	0.2112096	1.5
0.2604068	0.2112096	1.5
0.2602099	0.2116396	1.5
0.2602099	0.2116396	1.5
0.2604654	0.2117153	1.5
0.2604654	0.2117153	1.5
0.2607346	0.2122692	1.5
0.2607346	0.2122692	1.5
0.2607346	0.2122692	1.5
0.2607346	0.2122692	1.5
0.307009	0.2397291	1.5
0.307009	0.2397291	1.5
0.3084068	0.2475025	1.5
0.3084068	0.2475025	1.5
0.3059125	0.2475791	1.5
0.3059125	0.2475791	1.5
0.2982439	0.2491233	1.5
0.2982439	0.2491233	1.5
0.2956178	0.2497323	1.5
0.2956178	0.2497323	1.5
0.2923228	0.2498766	1.5
0.2923228	0.2498766	1.5
0.2930294	0.2497211	1.5
0.2930294	0.2497211	1.5
0.2914307	0.2496962	1.5
0.2914307	0.2496962	1.5
0.2911902	0.2495888	1.5
0.2911902	0.2495888	1.5
0.2626308	0.272998	1.5
0.2626308	0.272998	1.5
0.2340528	0.2959965	1.5
0.2340528	0.2959965	1.5
0.233789	0.2959438	1.5
0.233789	0.2959438	1.5
0.2339103	0.2958595	1.5
0.2339103	0.2958595	1.5
0.233614	0.2956823	1.5
0.233614	0.2956823	1.5
0.2334746	0.2953066	1.5
0.2334746	0.2953066	1.5
0.2334772	0.2949889	1.5
0.2334772	0.2949889	1.5
0.2333083	0.2949981	1.5
0.2333083	0.2949981	1.5
0.233082	0.2951429	1.5
0.233082	0.2951429	1.5
0.2329091	0.2951869	1.5
0.2329091	0.2951869	1.5
0.2328413	0.2950195	1.5
0.2328413	0.2950195	1.5
0.2326839	0.2950339	1.5
0.2326839	0.2950339	1.5
0.2327289	0.2949864	1.5
0.2327289	0.2949864	1.5
0.2328926	0.2949818	1.5
0.2328926	0.2949818	1.5
0.2329052	0.2948954	1.5
0.2329052	0.2948954	1.5
0.2329459	0.294669	1.5
0.2329459	0.294669	1.5
0.2329962	0.294682	1.5
0.2329962	0.294682	1.5
0.2329881	0.2946286	1.5
0.2329881	0.2946286	1.5
0.2329637	0.2947891	1.5
0.2329637	0.2947891	1.5
0.2329474	0.2947809	1.5
0.2329474	0.2947809	1.5
0.23299	0.2947699	1.5
0.23299	0.2947699	1.5
0.2329821	0.2947022	1.5
0.2329821	0.2947022	1.5
0.2329502	0.294654	1.5
0.2329502	0.294654	1.5
0.2329226	0.2946703	1.5
0.2329226	0.2946703	1.5
0.2329038	0.294674	1.5
0.2329038	0.294674	1.5
0.2325212	0.2942	1.5
0.2325212	0.2942	1.5
0.2322234	0.2936889	1.5
0.2322234	0.2936889	1.5
0.2318034	0.2932804	1.5
0.2318034	0.2932804	1.5
0.2317311	0.2934517	1.5
0.2317311	0.2934517	1.5
0.2311784	0.2925147	1.5
0.2311784	0.2925147	1.5
0.2306689	0.2915685	1.5
0.2306689	0.2915685	1.5
0.2304205	0.2911236	1.5
0.2304205	0.2911236	1.5
0.2298763	0.2902669	1.5
0.2298763	0.2902669	1.5
0.2296742	0.2897792	1.5
0.2296742	0.2897792	1.5
0.2291938	0.288967	1.5
0.2291938	0.288967	1.5
0.2289629	0.2885084	1.5
0.2289629	0.2885084	1.5
0.2284536	0.2877685	1.5
0.2284536	0.2877685	1.5
0.2282798	0.2873878	1.5
0.2282798	0.2873878	1.5
0.2277875	0.2866172	1.5
0.2277875	0.2866172	1.5
0.2273801	0.2858808	1.5
0.2273801	0.2858808	1.5
0.2273801	0.2858808	1.5
0.2273801	0.2858808	1.5
0.2269257	0.2852118	1.5
0.2269257	0.2852118	1.5
0.209323	0.2623395	1.5
0.209323	0.2623395	1.5
0.2092156	0.2603757	1.5
0.2092156	0.2603757	1.5
0.2095507	0.2593273	1.5
0.2095507	0.2593273	1.5
0.2095451	0.2594652	1.5
0.2095451	0.2594652	1.5
0.2090755	0.2606127	1.5
0.2090755	0.2606127	1.5
0.2090755	0.2606127	1.5
0.2090755	0.2606127	1.5
0.1692048	0.2707452	1.5
0.1692048	0.2707452	1.5
0.1548307	0.2482029	1.5
0.1548307	0.2482029	1.5
0.1504539	0.2534444	1.5
0.1504539	0.2534444	1.5
0.1456209	0.2530482	1.5
0.1456209	0.2530482	1.5
0.1425626	0.2531635	1.5
0.1425626	0.2531635	1.5
0.1430646	0.2517736	1.5
0.1430646	0.2517736	1.5
0.1430646	0.2517736	1.5
0.1430646	0.2517736	1.5
0.1389892	0.2521509	1.5
0.1389892	0.2521509	1.5
0.1372492	0.2523144	1.5
0.1372492	0.2523144	1.5
0.1363736	0.2527206	1.5
0.1363736	0.2527206	1.5
0.1361917	0.2531239	1.5
0.1361917	0.2531239	1.5
0.1348658	0.2537745	1.5
0.1348658	0.2537745	1.5
0.1345996	0.2541581	1.5
0.1345996	0.2541581	1.5
0.1344338	0.2547973	1.5
0.1344338	0.2547973	1.5
0.1335507	0.2548685	1.5
0.1335507	0.2548685	1.5
0.1332579	0.2551006	1.5
0.1332579	0.2551006	1.5
0.132667	0.2556494	1.5
0.132667	0.2556494	1.5
0.1328569	0.255771	1.5
0.1328569	0.255771	1.5
0.1315925	0.2566484	1.5
0.1315925	0.2566484	1.5
0.1315925	0.2566484	1.5
0.1315925	0.2566484	1.5
0.1300689	0.2571973	1.5
0.1300689	0.2571973	1.5
0.1297406	0.2573662	1.5
0.1297406	0.2573662	1.5
0.1292305	0.2575939	1.5
0.1292305	0.2575939	1.5
0.1284027	0.2577253	1.5
0.1284027	0.2577253	1.5
0.127663	0.2578191	1.5
0.127663	0.2578191	1.5
0.1265552	0.2583036	1.5
0.1265552	0.2583036	1.5
0.1260287	0.2585029	1.5
0.1260287	0.2585029	1.5
0.1252149	0.2585261	1.5
0.1252149	0.2585261	1.5
0.1248329	0.2584991	1.5
0.1248329	0.2584991	1.5
0.1247663	0.2585657	1.5
0.1247663	0.2585657	1.5
0.1242229	0.2588286	1.5
0.1242229	0.2588286	1.5
0.1236506	0.2587117	1.5
0.1236506	0.2587117	1.5
0.1227678	0.2587764	1.5
0.1227678	0.2587764	1.5
0.1227968	0.2588335	1.5
0.1227968	0.2588335	1.5
0.1228944	0.2587363	1.5
0.1228944	0.2587363	1.5
0.1229305	0.2587817	1.5
0.1229305	0.2587817	1.5
0.1226107	0.2589346	1.5
0.1226107	0.2589346	1.5
0.1223781	0.2591574	1.5
0.1223781	0.2591574	1.5
0.1221419	0.2593797	1.5
0.1221419	0.2593797	1.5
0.1218543	0.2594367	1.5
0.1218543	0.2594367	1.5
0.1216723	0.2594665	1.5
0.1216723	0.2594665	1.5
0.1213904	0.2593654	1.5
0.1213904	0.2593654	1.5
0.1209603	0.2591878	1.5
0.1209603	0.2591878	1.5
0.12014	0.2585289	1.5
0.12014	0.2585289	1.5
0.1197828	0.258286	1.5
0.1197828	0.258286	1.5
0.1194207	0.2579557	1.5
0.1194207	0.2579557	1.5
0.1191006	0.2578	1.5
0.1191006	0.2578	1.5
0.1185315	0.2574826	1.5
0.1185315	0.2574826	1.5
0.1182858	0.2570999	1.5
0.1182858	0.2570999	1.5
0.1184644	0.2567663	1.5
0.1184644	0.2567663	1.5
0.1184368	0.2562472	1.5
0.1184368	0.2562472	1.5
0.1182149	0.2560596	1.5
0.1182149	0.2560596	1.5
0.1178572	0.2557177	1.5
0.1178572	0.2557177	1.5
0.1174269	0.255402	1.5
0.1174269	0.255402	1.5
0.1172754	0.2552879	1.5
0.1172754	0.2552879	1.5
0.117036	0.2550619	1.5
0.117036	0.2550619	1.5
0.1169237	0.2548739	1.5
0.1169237	0.2548739	1.5
0.1166254	0.2546414	1.5
0.1166254	0.2546414	1.5
0.1165128	0.2544823	1.5
0.1165128	0.2544823	1.5
0.1160361	0.2542728	1.5
0.1160361	0.2542728	1.5
0.11608	0.254142	1.5
0.11608	0.254142	1.5
0.1158221	0.2540196	1.5
0.1158221	0.2540196	1.5
0.1155059	0.2537467	1.5
0.1155059	0.2537467	1.5
0.1153217	0.253675	1.5
0.1153217	0.253675	1.5
0.1152201	0.2536091	1.5
0.1152201	0.2536091	1.5
0.1153119	0.2535795	1.5
0.1153119	0.2535795	1.5
0.1150858	0.2534305	1.5
0.1150858	0.2534305	1.5
0.1150464	0.2533606	1.5
0.1150464	0.2533606	1.5
0.114933	0.253243	1.5
0.114933	0.253243	1.5
0.1148446	0.2531193	1.5
0.1148446	0.2531193	1.5
0.1149258	0.2529644	1.5
0.1149258	0.2529644	1.5
0.1147917	0.2528917	1.5
0.1147917	0.2528917	1.5
0.1146243	0.2527867	1.5
0.1146243	0.2527867	1.5
0.1149715	0.2526184	1.5
0.1149715	0.2526184	1.5
0.1148699	0.2525622	1.5
0.1148699	0.2525622	1.5
0.1146912	0.2524406	1.5
0.1146912	0.2524406	1.5
0.1146057	0.2523242	1.5
0.1146057	0.2523242	1.5
0.1145404	0.2521443	1.5
0.1145404	0.2521443	1.5
0.1146029	0.2520938	1.5
0.1146029	0.2520938	1.5
0.1144686	0.2519179	1.5
0.1144686	0.2519179	1.5
0.1143671	0.2519221	1.5
0.1143671	0.2519221	1.5
0.114454	0.2517825	1.5
0.114454	0.2517825	1.5
0.1143527	0.2516275	1.5
0.1143527	0.2516275	1.5
0.1142287	0.2515731	1.5
0.1142287	0.2515731	1.5
0.1141894	0.2515596	1.5
0.1141894	0.2515596	1.5
0.1141545	0.251466	1.5
0.1141545	0.251466	1.5
0.1140417	0.2514131	1.5
0.1140417	0.2514131	1.5
0.113971	0.2513281	1.5
0.113971	0.2513281	1.5
0.1136911	0.2513275	1.5
0.1136911	0.2513275	1.5
0.113626	0.2512847	1.5
0.113626	0.2512847	1.5
0.1136542	0.2511982	1.5
0.1136542	0.2511982	1.5
0.1135425	0.2511463	1.5
0.1135425	0.2511463	1.5
0.1133827	0.2511042	1.5
0.1133827	0.2511042	1.5
0.1133249	0.2510862	1.5
0.1133249	0.2510862	1.5
0.1132205	0.2509426	1.5
0.1132205	0.2509426	1.5
0.1132084	0.250897	1.5
0.1132084	0.250897	1.5
0.1132257	0.2508025	1.5
0.1132257	0.2508025	1.5
0.1131932	0.2507113	1.5
0.1131932	0.2507113	1.5
0.1132783	0.2506283	1.5
0.1132783	0.2506283	1.5
0.1131975	0.2505604	1.5
0.1131975	0.2505604	1.5
0.1133437	0.2505066	1.5
0.1133437	0.2505066	1.5
0.1131878	0.2504148	1.5
0.1131878	0.2504148	1.5
0.1131608	0.2503587	1.5
0.1131608	0.2503587	1.5
0.1129965	0.2503308	1.5
0.1129965	0.2503308	1.5
0.1129307	0.2502778	1.5
0.1129307	0.2502778	1.5
0.11284	0.2501972	1.5
0.11284	0.2501972	1.5
0.1127184	0.2501429	1.5
0.1127184	0.2501429	1.5
0.1126736	0.250089	1.5
0.1126736	0.250089	1.5
0.1125733	0.2499995	1.5
0.1125733	0.2499995	1.5
0.1125781	0.2498918	1.5
0.1125781	0.2498918	1.5
0.1125911	0.2497778	1.5
0.1125911	0.2497778	1.5
0.1124951	0.249657	1.5
0.1124951	0.249657	1.5
0.1124913	0.2496234	1.5
0.1124913	0.2496234	1.5
0.1124721	0.2494983	1.5
0.1124721	0.2494983	1.5
0.1124721	0.2494983	1.5
0.1124721	0.2494983	1.5
-0.0200349	0.1937897	1.5
-0.0200349	0.1937897	1.5
-0.04940762	0.06532669	1.5
-0.04940762	0.06532669	1.5
-0.04940762	0.06532669	1.5
-0.04940762	0.06532669	1.5
-0.02976011	-0.02749348	1.5
-0.02976011	-0.02749348	1.5
-0.02907752	-0.02459063	1.5
-0.02907752	-0.02459063	1.5
-0.02918309	-0.02482374	1.5
-0.02918309	-0.02482374	1.5
-0.0322629	-0.02118671	1.5
-0.0322629	-0.02118671	1.5
-0.0340803	-0.01731901	1.5
-0.0340803	-0.01731901	1.5
-0.034554	-0.01581991	1.5
-0.034554	-0.01581991	1.5
-0.03412989	-0.01764901	1.5
-0.03412989	-0.01764901	1.5
-0.03477327	-0.01756656	1.5
-0.03477327	-0.01756656	1.5
-0.03499001	-0.01652309	1.5
-0.03499001	-0.01652309	1.5
-0.03575784	-0.01581575	1.5
-0.03575784	-0.01581575	1.5
-0.03595627	-0.01533087	1.5
-0.03595627	-0.01533087	1.5
-0.03701949	-0.01516289	1.5
-0.03701949	-0.01516289	1.5
-0.03734368	-0.01474033	1.5
-0.03734368	-0.01474033	1.5
-0.03720014	-0.01485157	1.5
-0.03720014	-0.01485157	1.5
-0.0369594	-0.01567928	1.5
-0.0369594	-0.01567928	1.5
-0.03711459	-0.01623131	1.5
-0.03711459	-0.01623131	1.5
-0.03609562	-0.01639162	1.5
-0.03609562	-0.01639162	1.5
-0.03661683	-0.01593648	1.5
-0.03661683	-0.01593648	1.5
-0.03563256	-0.01523057	1.5
-0.03563256	-0.01523057	1.5
-0.0357714	-0.01587898	1.5
-0.0357714	-0.01587898	1.5
-0.03574739	-0.01603033	1.5
-0.03574739	-0.01603033	1.5
-0.03606728	-0.01578466	1.5
-0.03606728	-0.01578466	1.5
-0.03563282	-0.01596329	1.5
-0.03563282	-0.01596329	1.5
-0.03513483	-0.01735605	1.5
-0.03513483	-0.01735605	1.5
-0.03502001	-0.01764187	1.5
-0.03502001	-0.01764187	1.5
-0.03393329	-0.01763099	1.5
-0.03393329	-0.01763099	1.5
-0.03405271	-0.01739512	1.5
-0.03405271	-0.01739512	1.5
-0.03440941	-0.01761459	1.5
-0.03440941	-0.01761459	1.5
-0.03378027	-0.01695627	1.5
-0.03378027	-0.01695627	1.5
-0.03371501	-0.01718494	1.5
-0.03371501	-0.01718494	1.5
0.003962141	0.004695002	1.5
0.003962141	0.004695002	1.5
-0.003764808	-0.005136192	1.5
-0.003764808	-0.005136192	1.5
-0.003764808	-0.005136192	1.5
-0.003764808	-0.005136192	1.5
-0.06834766	-0.1242764	1.5
-0.06834766	-0.1242764	1.5
-0.0685183	-0.1268495	1.5
-0.0685183	-0.1268495	1.5
-0.06797905	-0.131887	1.5
-0.06797905	-0.131887	1.5
-0.06753069	-0.1347306	1.5
-0.06753069	-0.1347306	1.5
-0.06724891	-0.1356172	1.5
-0.06724891	-0.1356172	1.5
-0.06627911	-0.1367419	1.5
-0.06627911	-0.1367419	1.5
-0.06583464	-0.1373862	1.5
-0.06583464	-0.1373862	1.5
-0.06494444	-0.1380369	1.5
-0.06494444	-0.1380369	1.5
-0.06484874	-0.1376929	1.5
-0.06484874	-0.1376929	1.5
-0.06469329	-0.1368638	1.5
-0.06469329	-0.1368638	1.5
-0.06450286	-0.1365622	1.5
-0.06450286	-0.1365622	1.5
-0.06414673	-0.1361783	1.5
-0.06414673	-0.1361783	1.5
-0.06394543	-0.1360369	1.5
-0.06394543	-0.1360369	1.5
-0.06357562	-0.1356817	1.5
-0.06357562	-0.1356817	1.5
-0.06326459	-0.1354505	1.5
-0.06326459	-0.1354505	1.5
-0.06317292	-0.1352991	1.5
-0.06317292	-0.1352991	1.5
-0.06290483	-0.1350614	1.5
-0.06290483	-0.1350614	1.5
-0.06267031	-0.1349506	1.5
-0.06267031	-0.1349506	1.5
-0.0628009	-0.1350925	1.5
-0.0628009	-0.1350925	1.5
-0.0628009	-0.1350925	1.5
-0.0628009	-0.1350925	1.5
0.002806779	-0.03740323	1.5
0.002806779	-0.03740323	1.5
0.003232993	-0.03715096	1.5
0.003232993	-0.03715096	1.5
0.003409151	-0.03715586	1.5
0.003409151	-0.03715586	1.5
0.004293881	-0.037186	1.5
0.004293881	-0.037186	1.5
0.004293881	-0.037186	1.5
0.004293881	-0.037186	1.5
-0.1188325	-0.09865186	1.5
-0.1188325	-0.09865186	1.5
0.004741009	-0.03735042	1.5
0.004741009	-0.03735042	1.5
0.005025014	-0.0376498	1.5
0.005025014	-0.0376498	1.5
0.0054565	-0.03756908	1.5
0.0054565	-0.03756908	1.5
-0.06152048	-0.1083885	1.5
-0.06152048	-0.1083885	1.5
-0.06152048	-0.1083885	1.5
-0.06152048	-0.1083885	1.5
-0.06407315	-0.1157699	1.5
-0.06407315	-0.1157699	1.5
0.01010034	-0.04253476	1.5
0.01010034	-0.04253476	1.5
0.009465635	-0.04217174	1.5
0.009465635	-0.04217174	1.5
0.01164683	-0.04585718	1.5
0.01164683	-0.04585718	1.5
0.01164683	-0.04585718	1.5
0.01164683	-0.04585718	1.5
0.006085955	-0.04677349	1.5
0.006085955	-0.04677349	1.5
0.007503971	-0.04510973	1.5
0.007503971	-0.04510973	1.5
0.00856334	-0.0443295	1.5
0.00856334	-0.0443295	1.5
0.01016393	-0.04308906	1.5
0.01016393	-0.04308906	1.5
0.01106619	-0.04223756	1.5
0.01106619	-0.04223756	1.5
0.01146076	-0.04135002	1.5
0.01146076	-0.04135002	1.5
-0.05595617	-0.1280116	1.5
-0.05595617	-0.1280116	1.5
-0.0567245	-0.1285777	1.5
-0.0567245	-0.1285777	1.5
-0.0567245	-0.1285777	1.5
-0.0567245	-0.1285777	1.5
-0.04659152	-0.128489	1.5
-0.04659152	-0.128489	1.5
-0.04659152	-0.128489	1.5
-0.04659152	-0.128489	1.5
0.03212442	-0.01934212	1.5
0.03212442	-0.01934212	1.5
0.03188844	-0.01887543	1.5
0.03188844	-0.01887543	1.5
0.03111171	-0.01933534	1.5
0.03111171	-0.01933534	1.5
0.03153905	-0.01993255	1.5
0.03153905	-0.01993255	1.5
0.03131112	-0.01960346	1.5
0.03131112	-0.01960346	1.5
0.03164725	-0.01929313	1.5
0.03164725	-0.01929313	1.5
0.03211332	-0.02044123	1.5
0.03211332	-0.02044123	1.5
0.03279702	-0.02045815	1.5
0.03279702	-0.02045815	1.5
-0.05014694	-0.1290622	1.5
-0.05014694	-0.1290622	1.5
-0.2383503	-0.1660262	1.5
-0.2383503	-0.1660262	1.5
-0.2383503	-0.1660262	1.5
-0.2383503	-0.1660262	1.5
-0.2383503	-0.1660262	1.5
-0.2383503	-0.1660262	1.5
-0.2383503	-0.1660262	1.5
-0.2383503	-0.1660262	1.5
-0.08840667	-0.2146116	1.5
-0.08840667	-0.2146116	1.5
-0.08952489	-0.2160873	1.5
-0.08952489	-0.2160873	1.5
-0.0891844	-0.2137469	1.5
-0.0891844	-0.2137469	1.5
-0.0891844	-0.2137469	1.5
-0.0891844	-0.2137469	1.5
-0.08829318	-0.2130182	1.5
-0.08829318	-0.2130182	1.5
-0.06867953	-0.2002988	1.5
-0.06867953	-0.2002988	1.5
-0.06908546	-0.199193	1.5
-0.06908546	-0.199193	1.5
-0.06956538	-0.19908	1.5
-0.06956538	-0.19908	1.5
-0.06910402	-0.2000456	1.5
-0.06910402	-0.2000456	1.5
-0.06932138	-0.2007013	1.5
-0.06932138	-0.2007013	1.5
-0.06906965	-0.2009056	1.5
-0.06906965	-0.2009056	1.5
-0.06905775	-0.200879	1.5
-0.06905775	-0.200879	1.5
-0.06908739	-0.2008764	1.5
-0.06908739	-0.2008764	1.5
-0.06920847	-0.2006064	1.5
-0.06920847	-0.2006064	1.5
-0.06929682	-0.2000819	1.5
-0.06929682	-0.2000819	1.5
-0.06945846	-0.1997416	1.5
-0.06945846	-0.1997416	1.5
-0.06947379	-0.1997148	1.5
-0.06947379	-0.1997148	1.5
-0.06968077	-0.1991814	1.5
-0.06968077	-0.1991814	1.5
-0.0699047	-0.1985818	1.5
-0.0699047	-0.1985818	1.5
-0.06996042	-0.1983773	1.5
-0.06996042	-0.1983773	1.5
-0.07005572	-0.1981812	1.5
-0.07005572	-0.1981812	1.5
-0.07005032	-0.1982133	1.5
-0.07005032	-0.1982133	1.5
-0.07020254	-0.1981203	1.5
-0.07020254	-0.1981203	1.5
-0.07027881	-0.1978875	1.5
-0.07027881	-0.1978875	1.5
-0.07063083	-0.1975614	1.5
-0.07063083	-0.1975614	1.5
-0.07070056	-0.197392	1.5
-0.07070056	-0.197392	1.5
-0.0707725	-0.1973228	1.5
-0.0707725	-0.1973228	1.5
-0.07073265	-0.1973842	1.5
-0.07073265	-0.1973842	1.5
-0.07080602	-0.1973623	1.5
-0.07080602	-0.1973623	1.5
-0.07090031	-0.19737	1.5
-0.07090031	-0.19737	1.5
-0.07098223	-0.1973256	1.5
-0.07098223	-0.1973256	1.5
-0.07108131	-0.1973534	1.5
-0.07108131	-0.1973534	1.5
-0.07129879	-0.1974432	1.5
-0.07129879	-0.1974432	1.5
-0.0714055	-0.1975254	1.5
-0.0714055	-0.1975254	1.5
-0.07156153	-0.1974484	1.5
-0.07156153	-0.1974484	1.5
-0.07175525	-0.1973234	1.5
-0.07175525	-0.1973234	1.5
-0.07173991	-0.1973163	1.5
-0.07173991	-0.1973163	1.5
-0.07178131	-0.1972348	1.5
-0.07178131	-0.1972348	1.5
-0.07168852	-0.1973405	1.5
-0.07168852	-0.1973405	1.5
-0.07177462	-0.1973173	1.5
-0.07177462	-0.1973173	1.5
-0.07183377	-0.1973015	1.5
-0.07183377	-0.1973015	1.5
-0.07192356	-0.1973041	1.5
-0.07192356	-0.1973041	1.5
-0.07192966	-0.1971685	1.5
-0.07192966	-0.1971685	1.5
-0.07199199	-0.1970973	1.5
-0.07199199	-0.1970973	1.5
-0.07202437	-0.1969682	1.5
-0.07202437	-0.1969682	1.5
-0.07204386	-0.1968899	1.5
-0.07204386	-0.1968899	1.5
-0.07208355	-0.196787	1.5
-0.07208355	-0.196787	1.5
-0.07204785	-0.1966896	1.5
-0.07204785	-0.1966896	1.5
-0.07205147	-0.1966489	1.5
-0.07205147	-0.1966489	1.5
-0.07208821	-0.1967245	1.5
-0.07208821	-0.1967245	1.5
-0.07210218	-0.1966786	1.5
-0.07210218	-0.1966786	1.5
-0.07217058	-0.19674	1.5
-0.07217058	-0.19674	1.5
-0.07218222	-0.1967749	1.5
-0.07218222	-0.1967749	1.5
-0.07222173	-0.1967932	1.5
-0.07222173	-0.1967932	1.5
-0.07221267	-0.1968272	1.5
-0.07221267	-0.1968272	1.5
-0.07219089	-0.196856	1.5
-0.07219089	-0.196856	1.5
-0.07218155	-0.1968187	1.5
-0.07218155	-0.1968187	1.5
-0.07220596	-0.1967894	1.5
-0.07220596	-0.1967894	1.5
-0.07224459	-0.196685	1.5
-0.07224459	-0.196685	1.5
-0.07226403	-0.1966428	1.5
-0.07226403	-0.1966428	1.5
-0.07233582	-0.1965998	1.5
-0.07233582	-0.1965998	1.5
-0.07235175	-0.1966508	1.5
-0.07235175	-0.1966508	1.5
-0.07240681	-0.1966969	1.5
-0.07240681	-0.1966969	1.5
-0.07242046	-0.1967279	1.5
-0.07242046	-0.1967279	1.5
-0.07241392	-0.1966964	1.5
-0.07241392	-0.1966964	1.5
-0.07239193	-0.1967264	1.5
-0.07239193	-0.1967264	1.5
-0.07236027	-0.1967476	1.5
-0.07236027	-0.1967476	1.5
-0.07234946	-0.1967717	1.5
-0.07234946	-0.1967717	1.5
-0.07232523	-0.196839	1.5
-0.07232523	-0.196839	1.5
-0.0722997	-0.1969079	1.5
-0.0722997	-0.1969079	1.5
-0.0722732	-0.1968994	1.5
-0.0722732	-0.1968994	1.5
-0.0722821	-0.1969175	1.5
-0.0722821	-0.1969175	1.5
-0.07228646	-0.1969094	1.5
-0.07228646	-0.1969094	1.5
-0.07225524	-0.1969292	1.5
-0.07225524	-0.1969292	1.5
-0.07223637	-0.1969157	1.5
-0.07223637	-0.1969157	1.5
-0.07224956	-0.196941	1.5
-0.07224956	-0.196941	1.5
-0.07230963	-0.1969766	1.5
-0.07230963	-0.1969766	1.5
-0.07231076	-0.19699	1.5
-0.07231076	-0.19699	1.5
-0.07238235	-0.1969367	1.5
-0.07238235	-0.1969367	1.5
-0.07243237	-0.1969096	1.5
-0.07243237	-0.1969096	1.5
-0.07252178	-0.1969014	1.5
-0.07252178	-0.1969014	1.5
-0.07252178	-0.1969014	1.5
-0.07252178	-0.1969014	1.5
-0.07252178	-0.1969014	1.5
-0.07252178	-0.1969014	1.5
-0.171751	-0.158749	1.5
-0.171751	-0.158749	1.5
-0.1719182	-0.1612443	1.5
-0.1719182	-0.1612443	1.5
-0.1728079	-0.1615687	1.5
-0.1728079	-0.1615687	1.5
-0.1725502	-0.1623775	1.5
-0.1725502	-0.1623775	1.5
-0.1713873	-0.1617002	1.5
-0.1713873	-0.1617002	1.5
-0.1712789	-0.1618354	1.5
-0.1712789	-0.1618354	1.5
-0.1726055	-0.1619411	1.5
-0.1726055	-0.1619411	1.5
-0.1728432	-0.1618175	1.5
-0.1728432	-0.1618175	1.5
-0.172304	-0.1622454	1.5
-0.172304	-0.1622454	1.5
-0.171875	-0.1626882	1.5
-0.171875	-0.1626882	1.5
-0.1718545	-0.163124	1.5
-0.1718545	-0.163124	1.5
-0.1720349	-0.163163	1.5
-0.1720349	-0.163163	1.5
-0.1722261	-0.1638066	1.5
-0.1722261	-0.1638066	1.5
-0.172461	-0.1638392	1.5
-0.172461	-0.1638392	1.5
-0.1721534	-0.1640352	1.5
-0.1721534	-0.1640352	1.5
-0.1723761	-0.1636347	1.5
-0.1723761	-0.1636347	1.5
-0.1723934	-0.1635255	1.5
-0.1723934	-0.1635255	1.5
-0.1726738	-0.1637061	1.5
-0.1726738	-0.1637061	1.5
-0.172656	-0.1639569	1.5
-0.172656	-0.1639569	1.5
-0.1727824	-0.163989	1.5
-0.1727824	-0.163989	1.5
-0.1728253	-0.1641069	1.5
-0.1728253	-0.1641069	1.5
-0.1726369	-0.1642779	1.5
-0.1726369	-0.1642779	1.5
-0.1726385	-0.1643267	1.5
-0.1726385	-0.1643267	1.5
-0.1727858	-0.1643729	1.5
-0.1727858	-0.1643729	1.5
-0.1729703	-0.1643577	1.5
-0.1729703	-0.1643577	1.5
-0.1730338	-0.1643876	1.5
-0.1730338	-0.1643876	1.5
-0.172955	-0.1644909	1.5
-0.172955	-0.1644909	1.5
-0.1729932	-0.1644615	1.5
-0.1729932	-0.1644615	1.5
-0.1729609	-0.1644276	1.5
-0.1729609	-0.1644276	1.5
-0.1727764	-0.1646019	1.5
-0.1727764	-0.1646019	1.5
-0.1724027	-0.1644427	1.5
-0.1724027	-0.1644427	1.5
-0.1723166	-0.1645509	1.5
-0.1723166	-0.1645509	1.5
-0.1721897	-0.1645722	1.5
-0.1721897	-0.1645722	1.5
-0.1721076	-0.1646578	1.5
-0.1721076	-0.1646578	1.5
-0.1721993	-0.1646288	1.5
-0.1721993	-0.1646288	1.5
-0.1718595	-0.1646014	1.5
-0.1718595	-0.1646014	1.5
-0.1717331	-0.1646209	1.5
-0.1717331	-0.1646209	1.5
-0.1715572	-0.1646208	1.5
-0.1715572	-0.1646208	1.5
-0.150665	-0.1522316	1.5
-0.150665	-0.1522316	1.5
-0.1503552	-0.1496966	1.5
-0.1503552	-0.1496966	1.5
-0.1468447	-0.1467836	1.5
-0.1468447	-0.1467836	1.5
-0.1491831	-0.1468653	1.5
-0.1491831	-0.1468653	1.5
-0.1500994	-0.1471815	1.5
-0.1500994	-0.1471815	1.5
-0.1506256	-0.1475801	1.5
-0.1506256	-0.1475801	1.5
-0.15151	-0.1477956	1.5
-0.15151	-0.1477956	1.5
-0.1508099	-0.1469948	1.5
-0.1508099	-0.1469948	1.5
-0.1510373	-0.1469929	1.5
-0.1510373	-0.1469929	1.5
-0.1512018	-0.1471325	1.5
-0.1512018	-0.1471325	1.5
-0.151301	-0.1471281	1.5
-0.151301	-0.1471281	1.5
-0.151406	-0.1472889	1.5
-0.151406	-0.1472889	1.5
-0.1519084	-0.1473197	1.5
-0.1519084	-0.1473197	1.5
-0.1505804	-0.1464551	1.5
-0.1505804	-0.1464551	1.5
-0.1502132	-0.1462142	1.5
-0.1502132	-0.1462142	1.5
-0.1501358	-0.146251	1.5
-0.1501358	-0.146251	1.5
-0.1495153	-0.1457081	1.5
-0.1495153	-0.1457081	1.5
-0.149367	-0.1455286	1.5
-0.149367	-0.1455286	1.5
-0.1499609	-0.1458564	1.5
-0.1499609	-0.1458564	1.5
-0.1495944	-0.1457337	1.5
-0.1495944	-0.1457337	1.5
-0.1494702	-0.1457588	1.5
-0.1494702	-0.1457588	1.5
-0.1495696	-0.1456711	1.5
-0.1495696	-0.1456711	1.5
-0.1495696	-0.1456711	1.5
-0.1495696	-0.1456711	1.5
-0.1491806	-0.1458608	1.5
-0.1491806	-0.1458608	1.5
-0.1491806	-0.1458608	1.5
-0.1491806	-0.1458608	1.5
-0.1491806	-0.1458608	1.5
-0.1491806	-0.1458608	1.5
-0.254689	-0.1571588	1.5
-0.254689	-0.1571588	1.5
-0.2544657	-0.1566517	1.5
-0.2544657	-0.1566517	1.5
-0.2533245	-0.1568549	1.5
-0.2533245	-0.1568549	1.5
-0.2523009	-0.1572172	1.5
-0.2523009	-0.1572172	1.5
-0.2505654	-0.1577439	1.5
-0.2505654	-0.1577439	1.5
-0.2500899	-0.1580061	1.5
-0.2500899	-0.1580061	1.5
-0.2497198	-0.1580222	1.5
-0.2497198	-0.1580222	1.5
-0.2498766	-0.1579029	1.5
-0.2498766	-0.1579029	1.5
-0.2507819	-0.1575466	1.5
-0.2507819	-0.1575466	1.5
-0.25112	-0.1573034	1.5
-0.25112	-0.1573034	1.5
-0.1688985	-0.1433256	1.5
-0.1688985	-0.1433256	1.5
-0.2522984	-0.1567512	1.5
-0.2522984	-0.1567512	1.5
-0.2530522	-0.1563874	1.5
-0.2530522	-0.1563874	1.5
-0.2534169	-0.1564028	1.5
-0.2534169	-0.1564028	1.5
-0.2536002	-0.1562556	1.5
-0.2536002	-0.1562556	1.5
-0.2541131	-0.155956	1.5
-0.2541131	-0.155956	1.5
-0.2543635	-0.1558894	1.5
-0.2543635	-0.1558894	1.5
-0.182593	-0.199446	1.5
-0.182593	-0.199446	1.5
-0.1874743	-0.2008487	1.5
-0.1874743	-0.2008487	1.5
-0.1918433	-0.2012452	1.5
-0.1918433	-0.2012452	1.5
-0.1929185	-0.2020984	1.5
-0.1929185	-0.2020984	1.5
-0.1939034	-0.2016995	1.5
-0.1939034	-0.2016995	1.5
-0.1938377	-0.2014845	1.5
-0.1938377	-0.2014845	1.5
-0.1943588	-0.2014716	1.5
-0.1943588	-0.2014716	1.5
-0.1951426	-0.2017349	1.5
-0.1951426	-0.2017349	1.5
-0.1954785	-0.2014322	1.5
-0.1954785	-0.2014322	1.5
-0.1957498	-0.2015086	1.5
-0.1957498	-0.2015086	1.5
-0.1959489	-0.2014881	1.5
-0.1959489	-0.2014881	1.5
-0.1957914	-0.2015932	1.5
-0.1957914	-0.2015932	1.5
-0.1957797	-0.2015645	1.5
-0.1957797	-0.2015645	1.5
-0.1957451	-0.201627	1.5
-0.1957451	-0.201627	1.5
-0.1956178	-0.2017026	1.5
-0.1956178	-0.2017026	1.5
-0.1956368	-0.2016433	1.5
-0.1956368	-0.2016433	1.5
-0.1956042	-0.2016075	1.5
-0.1956042	-0.2016075	1.5
-0.1957796	-0.2016072	1.5
-0.1957796	-0.2016072	1.5
-0.1956954	-0.2016839	1.5
-0.1956954	-0.2016839	1.5
-0.1956219	-0.2015678	1.5
-0.1956219	-0.2015678	1.5
-0.1956585	-0.2016424	1.5
-0.1956585	-0.2016424	1.5
-0.1957525	-0.2018036	1.5
-0.1957525	-0.2018036	1.5
-0.195747	-0.2017981	1.5
-0.195747	-0.2017981	1.5
-0.1956788	-0.2018822	1.5
-0.1956788	-0.2018822	1.5
-0.1956758	-0.2018651	1.5
-0.1956758	-0.2018651	1.5
-0.1957897	-0.2021589	1.5
-0.1957897	-0.2021589	1.5
-0.1959111	-0.2022746	1.5
-0.1959111	-0.2022746	1.5
-0.1959817	-0.2023268	1.5
-0.1959817	-0.2023268	1.5
-0.1957532	-0.2022134	1.5
-0.1957532	-0.2022134	1.5
-0.1952833	-0.202708	1.5
-0.1952833	-0.202708	1.5
-0.1946869	-0.2031367	1.5
-0.1946869	-0.2031367	1.5
-0.1946869	-0.2031367	1.5
-0.1946869	-0.2031367	1.5
-0.193926	-0.2037054	1.5
-0.193926	-0.2037054	1.5
-0.1937514	-0.2039274	1.5
-0.1937514	-0.2039274	1.5
-0.1935166	-0.2041554	1.5
-0.1935166	-0.2041554	1.5
-0.193065	-0.2043981	1.5
-0.193065	-0.2043981	1.5
-0.1926774	-0.2046654	1.5
-0.1926774	-0.2046654	1.5
-0.1924921	-0.2047707	1.5
-0.1924921	-0.2047707	1.5
-0.1921789	-0.2050666	1.5
-0.1921789	-0.2050666	1.5
-0.1918692	-0.2053587	1.5
-0.1918692	-0.2053587	1.5
-0.1918692	-0.2053587	1.5
-0.1918692	-0.2053587	1.5
-0.1913867	-0.2057231	1.5
-0.1913867	-0.2057231	1.5
-0.1912329	-0.205748	1.5
-0.1912329	-0.205748	1.5
-0.1909806	-0.2059858	1.5
-0.1909806	-0.2059858	1.5
-0.1908784	-0.2061783	1.5
-0.1908784	-0.2061783	1.5
-0.1906771	-0.2064148	1.5
-0.1906771	-0.2064148	1.5
-0.190544	-0.2064732	1.5
-0.190544	-0.2064732	1.5
-0.1902998	-0.2066473	1.5
-0.1902998	-0.2066473	1.5
-0.1901795	-0.2067522	1.5
-0.1901795	-0.2067522	1.5
-0.1899574	-0.2069345	1.5
-0.1899574	-0.2069345	1.5
-0.1898856	-0.2069869	1.5
-0.1898856	-0.2069869	1.5
-0.1896632	-0.2071475	1.5
-0.1896632	-0.2071475	1.5
-0.1895473	-0.2073617	1.5
-0.1895473	-0.2073617	1.5
-0.1894599	-0.2074671	1.5
-0.1894599	-0.2074671	1.5
-0.1892818	-0.2075727	1.5
-0.1892818	-0.2075727	1.5
-0.1891565	-0.2075668	1.5
-0.1891565	-0.2075668	1.5
-0.1889225	-0.2075409	1.5
-0.1889225	-0.2075409	1.5
-0.1888419	-0.207604	1.5
-0.1888419	-0.207604	1.5
-0.1886396	-0.207614	1.5
-0.1886396	-0.207614	1.5
-0.1886396	-0.207614	1.5
-0.1886396	-0.207614	1.5
-0.1119845	-0.1701656	1.5
-0.1119845	-0.1701656	1.5
-0.1119845	-0.1701656	1.5
-0.1119845	-0.1701656	1.5
-0.1119845	-0.1701656	1.5
-0.1119845	-0.1701656	1.5
-0.04585932	-0.2683915	1.5
-0.04585932	-0.2683915	1.5
-0.05399101	-0.2681022	1.5
-0.05399101	-0.2681022	1.5
-0.05931059	-0.268075	1.5
-0.05931059	-0.268075	1.5
-0.02177468	-0.2163645	1.5
-0.02177468	-0.2163645	1.5
-0.06352164	-0.2683794	1.5
-0.06352164	-0.2683794	1.5
0.05426338	-0.1472896	1.5
0.05426338	-0.1472896	1.5
-0.06614718	-0.2683376	1.5
-0.06614718	-0.2683376	1.5
0.04202554	-0.1536881	1.5
0.04202554	-0.1536881	1.5
-0.06797382	-0.2678298	1.5
-0.06797382	-0.2678298	1.5
-0.06845322	-0.2679927	1.5
-0.06845322	-0.2679927	1.5
-0.06939165	-0.2680129	1.5
-0.06939165	-0.2680129	1.5
-0.01439825	-0.1979092	1.5
-0.01439825	-0.1979092	1.5
-0.07046352	-0.267773	1.5
-0.07046352	-0.267773	1.5
-0.07115661	-0.2676859	1.5
-0.07115661	-0.2676859	1.5
-0.07136662	-0.2675552	1.5
-0.07136662	-0.2675552	1.5
-0.06989044	-0.2675981	1.5
-0.06989044	-0.2675981	1.5
-0.0100981	-0.1963452	1.5
-0.0100981	-0.1963452	1.5
-0.06465363	-0.267918	1.5
-0.06465363	-0.267918	1.5
-0.06326251	-0.2679707	1.5
-0.06326251	-0.2679707	1.5
-0.06056636	-0.2681842	1.5
-0.06056636	-0.2681842	1.5
-0.05807726	-0.268195	1.5
-0.05807726	-0.268195	1.5
-0.05700782	-0.2681398	1.5
-0.05700782	-0.2681398	1.5
-0.05501588	-0.2682765	1.5
-0.05501588	-0.2682765	1.5
-0.05414329	-0.2683691	1.5
-0.05414329	-0.2683691	1.5
-0.05241931	-0.268332	1.5
-0.05241931	-0.268332	1.5
-0.05162942	-0.2683132	1.5
-0.05162942	-0.2683132	1.5
-0.05085514	-0.2682567	1.5
-0.05085514	-0.2682567	1.5
-0.004323293	-0.204758	1.5
-0.004323293	-0.204758	1.5
0.05952858	-0.2960163	1.5
0.05952858	-0.2960163	1.5
0.07681431	-0.2959819	1.5
0.07681431	-0.2959819	1.5
0.0803231	-0.2965558	1.5
0.0803231	-0.2965558	1.5
0.08467516	-0.2974307	1.5
0.08467516	-0.2974307	1.5
0.08619484	-0.2974166	1.5
0.08619484	-0.2974166	1.5
0.08787194	-0.2975112	1.5
0.08787194	-0.2975112	1.5
0.08852711	-0.2978669	1.5
0.08852711	-0.2978669	1.5
0.08936977	-0.2979928	1.5
0.08936977	-0.2979928	1.5
0.08974937	-0.2979488	1.5
0.08974937	-0.2979488	1.5
0.09033418	-0.2973057	1.5
0.09033418	-0.2973057	1.5
0.09051712	-0.296984	1.5
0.09051712	-0.296984	1.5
0.09065771	-0.2962567	1.5
0.09065771	-0.2962567	1.5
0.09080669	-0.2961175	1.5
0.09080669	-0.2961175	1.5
0.09119612	-0.295917	1.5
0.09119612	-0.295917	1.5
0.09157808	-0.2958241	1.5
0.09157808	-0.2958241	1.5
0.09172167	-0.2958397	1.5
0.09172167	-0.2958397	1.5
0.09191506	-0.2957633	1.5
0.09191506	-0.2957633	1.5
0.09209913	-0.2957315	1.5
0.09209913	-0.2957315	1.5
0.09232798	-0.2957201	1.5
0.09232798	-0.2957201	1.5
0.09262359	-0.2956389	1.5
0.09262359	-0.2956389	1.5
0.09276839	-0.2957265	1.5
0.09276839	-0.2957265	1.5
0.09306647	-0.2956856	1.5
0.09306647	-0.2956856	1.5
0.09313175	-0.2959052	1.5
0.09313175	-0.2959052	1.5
0.0922446	-0.2961311	1.5
0.0922446	-0.2961311	1.5
0.09218228	-0.2963127	1.5
0.09218228	-0.2963127	1.5
0.09233452	-0.2960195	1.5
0.09233452	-0.2960195	1.5
0.09220542	-0.2960184	1.5
0.09220542	-0.2960184	1.5
0.09220542	-0.2960184	1.5
0.09220542	-0.2960184	1.5
0.1399594	-0.2866319	1.5
0.1399594	-0.2866319	1.5
0.1432273	-0.2844671	1.5
0.1432273	-0.2844671	1.5
0.1463177	-0.28262	1.5
0.1463177	-0.28262	1.5
0.147916	-0.282431	1.5
0.147916	-0.282431	1.5
0.1499707	-0.2817555	1.5
0.1499707	-0.2817555	1.5
0.150976	-0.2814636	1.5
0.150976	-0.2814636	1.5
0.1515912	-0.281064	1.5
0.1515912	-0.281064	1.5
0.1520977	-0.280902	1.5
0.1520977	-0.280902	1.5
0.1525468	-0.2805083	1.5
0.1525468	-0.2805083	1.5
0.1527974	-0.2804614	1.5
0.1527974	-0.2804614	1.5
0.1527574	-0.2802959	1.5
0.1527574	-0.2802959	1.5
0.1527903	-0.28011	1.5
0.1527903	-0.28011	1.5
0.1530064	-0.2798794	1.5
0.1530064	-0.2798794	1.5
0.1531589	-0.2794842	1.5
0.1531589	-0.2794842	1.5
0.1532735	-0.2790732	1.5
0.1532735	-0.2790732	1.5
0.1535324	-0.278811	1.5
0.1535324	-0.278811	1.5
0.1536758	-0.2786819	1.5
0.1536758	-0.2786819	1.5
0.1536888	-0.2786548	1.5
0.1536888	-0.2786548	1.5
0.1540068	-0.2785038	1.5
0.1540068	-0.2785038	1.5
0.1540068	-0.2785038	1.5
0.1540068	-0.2785038	1.5
0.1542551	-0.2782198	1.5
0.1542551	-0.2782198	1.5
0.1544303	-0.2781673	1.5
0.1544303	-0.2781673	1.5
0.1548504	-0.2781	1.5
0.1548504	-0.2781	1.5
0.1549791	-0.2780179	1.5
0.1549791	-0.2780179	1.5
0.1553152	-0.2777458	1.5
0.1553152	-0.2777458	1.5
0.1554894	-0.2777079	1.5
0.1554894	-0.2777079	1.5
0.1557775	-0.2776155	1.5
0.1557775	-0.2776155	1.5
0.1557775	-0.2776155	1.5
0.1557775	-0.2776155	1.5
0.1850953	-0.2284964	1.5
0.1850953	-0.2284964	1.5
0.1971238	-0.1409399	1.5
0.1971238	-0.1409399	1.5
0.1975657	-0.1370037	1.5
0.1975657	-0.1370037	1.5
0.201144	-0.1262678	1.5
0.201144	-0.1262678	1.5
0.2011818	-0.1228843	1.5
0.2011818	-0.1228843	1.5
0.20277	-0.1168432	1.5
0.20277	-0.1168432	1.5
0.2034749	-0.1141623	1.5
0.2034749	-0.1141623	1.5
0.2045154	-0.110414	1.5
0.2045154	-0.110414	1.5
0.2036399	-0.1111685	1.5
0.2036399	-0.1111685	1.5
0.2025184	-0.1110156	1.5
0.2025184	-0.1110156	1.5
0.2020287	-0.110822	1.5
0.2020287	-0.110822	1.5
0.2014016	-0.1111987	1.5
0.2014016	-0.1111987	1.5
0.200431	-0.1120735	1.5
0.200431	-0.1120735	1.5
0.200101	-0.1126467	1.5
0.200101	-0.1126467	1.5
0.1996088	-0.1132187	1.5
0.1996088	-0.1132187	1.5
0.1993603	-0.1136073	1.5
0.1993603	-0.1136073	1.5
0.1989358	-0.1141825	1.5
0.1989358	-0.1141825	1.5
0.1996568	-0.1131586	1.5
0.1996568	-0.1131586	1.5
0.2001495	-0.112292	1.5
0.2001495	-0.112292	1.5
0.2003899	-0.111817	1.5
0.2003899	-0.111817	1.5
0.2010648	-0.1110046	1.5
0.2010648	-0.1110046	1.5
0.2010648	-0.1110046	1.5
0.2010648	-0.1110046	1.5
0.2137768	-0.09734479	1.5
0.2137768	-0.09734479	1.5
0.2141711	-0.09645659	1.5
0.2141711	-0.09645659	1.5
0.2152663	-0.09573168	1.5
0.2152663	-0.09573168	1.5
0.2156948	-0.09526767	1.5
0.2156948	-0.09526767	1.5
0.2165534	-0.09429365	1.5
0.2165534	-0.09429365	1.5
0.2170772	-0.09397866	1.5
0.2170772	-0.09397866	1.5
0.218006	-0.09349963	1.5
0.218006	-0.09349963	1.5
0.2187673	-0.09301867	1.5
0.2187673	-0.09301867	1.5
0.2192424	-0.09287819	1.5
0.2192424	-0.09287819	1.5
0.2198949	-0.09233926	1.5
0.2198949	-0.09233926	1.5
0.2202539	-0.0921783	1.5
0.2202539	-0.0921783	1.5
0.2206484	-0.09153281	1.5
0.2206484	-0.09153281	1.5
0.2208636	-0.09121172	1.5
0.2208636	-0.09121172	1.5
0.2213277	-0.0908905	1.5
0.2213277	-0.0908905	1.5
0.2213656	-0.09030935	1.5
0.2213656	-0.09030935	1.5
0.2218873	-0.09002109	1.5
0.2218873	-0.09002109	1.5
0.2220813	-0.08973317	1.5
0.2220813	-0.08973317	1.5
0.2225097	-0.08936562	1.5
0.2225097	-0.08936562	1.5
0.2226665	-0.08910878	1.5
0.2226665	-0.08910878	1.5
0.2230481	-0.0887202	1.5
0.2230481	-0.0887202	1.5
0.2234562	-0.08830209	1.5
0.2234562	-0.08830209	1.5
0.223667	-0.08819766	1.5
0.223667	-0.08819766	1.5
0.2240953	-0.08790468	1.5
0.2240953	-0.08790468	1.5
0.2242915	-0.08767359	1.5
0.2242915	-0.08767359	1.5
0.2247048	-0.08742937	1.5
0.2247048	-0.08742937	1.5
0.2247837	-0.08696842	1.5
0.2247837	-0.08696842	1.5
0.2315774	-0.06062916	1.5
0.2315774	-0.06062916	1.5
0.24789	0.02599627	1.5
0.24789	0.02599627	1.5
0.2482693	0.03406534	1.5
0.2482693	0.03406534	1.5
0.2472415	0.03828122	1.5
0.2472415	0.03828122	1.5
0.2468697	0.04194182	1.5
0.2468697	0.04194182	1.5
0.2465144	0.04526702	1.5
0.2465144	0.04526702	1.5
0.2462217	0.0461281	1.5
0.2462217	0.0461281	1.5
0.2468607	0.04776765	1.5
0.2468607	0.04776765	1.5
0.2472988	0.04803986	1.5
0.2472988	0.04803986	1.5
0.2474621	0.04944886	1.5
0.2474621	0.04944886	1.5
0.2479935	0.04992586	1.5
0.2479935	0.04992586	1.5
0.2481602	0.05126831	1.5
0.2481602	0.05126831	1.5
0.2482266	0.05198305	1.5
0.2482266	0.05198305	1.5
0.2481584	0.05312505	1.5
0.2481584	0.05312505	1.5
0.2479771	0.05368437	1.5
0.2479771	0.05368437	1.5
0.2477397	0.05404136	1.5
0.2477397	0.05404136	1.5
0.2476747	0.05440883	1.5
0.2476747	0.05440883	1.5
0.2475711	0.05472997	1.5
0.2475711	0.05472997	1.5
0.2475864	0.05513454	1.5
0.2475864	0.05513454	1.5
0.2476002	0.05511586	1.5
0.2476002	0.05511586	1.5
0.2475685	0.05659632	1.5
0.2475685	0.05659632	1.5
0.2475685	0.05659632	1.5
0.2475685	0.05659632	1.5
0.2511379	0.09368152	1.5
0.2511379	0.09368152	1.5
0.2516169	0.09412245	1.5
0.2516169	0.09412245	1.5
0.2516937	0.09450933	1.5
0.2516937	0.09450933	1.5
0.2519721	0.09462453	1.5
0.2519721	0.09462453	1.5
0.2521241	0.09494926	1.5
0.2521241	0.09494926	1.5
0.2532948	0.09505805	1.5
0.2532948	0.09505805	1.5
0.2535269	0.09535661	1.5
0.2535269	0.09535661	1.5
0.2534031	0.09592513	1.5
0.2534031	0.09592513	1.5
0.2533613	0.09589064	1.5
0.2533613	0.09589064	1.5
0.253352	0.09591067	1.5
0.253352	0.09591067	1.5
0.2534097	0.09620854	1.5
0.2534097	0.09620854	1.5
0.2534761	0.09652443	1.5
0.2534761	0.09652443	1.5
0.2533835	0.09684878	1.5
0.2533835	0.09684878	1.5
0.2536195	0.09700322	1.5
0.2536195	0.09700322	1.5
0.2537514	0.09714589	1.5
0.2537514	0.09714589	1.5
0.253932	0.0974552	1.5
0.253932	0.0974552	1.5
0.2539664	0.09782065	1.5
0.2539664	0.09782065	1.5
0.2539799	0.09796977	1.5
0.2539799	0.09796977	1.5
0.2541196	0.09814782	1.5
0.2541196	0.09814782	1.5
0.2539681	0.09819278	1.5
0.2539681	0.09819278	1.5
0.2540304	0.09853638	1.5
0.2540304	0.09853638	1.5
0.2541374	0.0986831	1.5
0.2541374	0.0986831	1.5
0.2541867	0.09856133	1.5
0.2541867	0.09856133	1.5
0.2541867	0.09856133	1.5
0.2541867	0.09856133	1.5
0.2546059	0.09853534	1.5
0.2546059	0.09853534	1.5
0.2545363	0.09853069	1.5
0.2545363	0.09853069	1.5
0.2545459	0.09835167	1.5
0.2545459	0.09835167	1.5
0.2544953	0.09834854	1.5
0.2544953	0.09834854	1.5
0.2544956	0.09827453	1.5
0.2544956	0.09827453	1.5
0.2545499	0.09809847	1.5
0.2545499	0.09809847	1.5
0.2544398	0.09813362	1.5
0.2544398	0.09813362	1.5
0.2542961	0.09802818	1.5
0.2542961	0.09802818	1.5
0.2542793	0.0980232	1.5
0.2542793	0.0980232	1.5
0.25423	0.09795442	1.5
0.25423	0.09795442	1.5
0.2541198	0.09792517	1.5
0.2541198	0.09792517	1.5
0.2540499	0.09781963	1.5
0.2540499	0.09781963	1.5
0.2538747	0.09775825	1.5
0.2538747	0.09775825	1.5
0.2538022	0.09769021	1.5
0.2538022	0.09769021	1.5
0.2537628	0.09740019	1.5
0.2537628	0.09740019	1.5
0.2535745	0.09727501	1.5
0.2535745	0.09727501	1.5
0.2534686	0.09702834	1.5
0.2534686	0.09702834	1.5
0.2533928	0.09695192	1.5
0.2533928	0.09695192	1.5
0.2534966	0.09664772	1.5
0.2534966	0.09664772	1.5
0.25353	0.09659198	1.5
0.25353	0.09659198	1.5
0.2536803	0.09620557	1.5
0.2536803	0.09620557	1.5
0.2536513	0.09621089	1.5
0.2536513	0.09621089	1.5
0.2536023	0.09618153	1.5
0.2536023	0.09618153	1.5
0.2536162	0.0961648	1.5
0.2536162	0.0961648	1.5
0.2536154	0.0963147	1.5
0.2536154	0.0963147	1.5
0.2537514	0.09640308	1.5
0.2537514	0.09640308	1.5
0.2545219	0.1250754	1.5
0.2545219	0.1250754	1.5
0.2570341	0.1207778	1.5
0.2570341	0.1207778	1.5
0.2603626	0.1185825	1.5
0.2603626	0.1185825	1.5
0.2597057	0.1193705	1.5
0.2597057	0.1193705	1.5
0.2592432	0.1197473	1.5
0.2592432	0.1197473	1.5
0.2586986	0.1192632	1.5
0.2586986	0.1192632	1.5
0.2583892	0.119319	1.5
0.2583892	0.119319	1.5
0.2593628	0.1185574	1.5
0.2593628	0.1185574	1.5
0.2590528	0.1183898	1.5
0.2590528	0.1183898	1.5
0.2589334	0.1182842	1.5
0.2589334	0.1182842	1.5
0.258544	0.1200203	1.5
0.258544	0.1200203	1.5
0.258544	0.1200203	1.5
0.258544	0.1200203	1.5
0.2735637	0.1850944	1.5
0.2735637	0.1850944	1.5
0.2734245	0.1958712	1.5
0.2734245	0.1958712	1.5
0.271331	0.200436	1.5
0.271331	0.200436	1.5
0.2708545	0.2041843	1.5
0.2708545	0.2041843	1.5
0.2743107	0.2059903	1.5
0.2743107	0.2059903	1.5
0.2766864	0.2066031	1.5
0.2766864	0.2066031	1.5
0.244854	0.2122658	1.5
0.244854	0.2122658	1.5
0.2796161	0.2074451	1.5
0.2796161	0.2074451	1.5
0.2787379	0.2081475	1.5
0.2787379	0.2081475	1.5
0.2776836	0.2082459	1.5
0.2776836	0.2082459	1.5
0.2770351	0.2081664	1.5
0.2770351	0.2081664	1.5
0.2769661	0.2077224	1.5
0.2769661	0.2077224	1.5
-0.024	0.06499995	1.5
-0.024	0.06499995	1.5
-0.024	0.06499995	1.5
-0.024	0.06499995	1.5
-0.024	0.06499995	1.5
-0.024	0.06499995	1.5
0.2345355	0.2391055	1.5
0.2345355	0.2391055	1.5
0.2370108	0.235734	1.5
0.2370108	0.235734	1.5
0.2391673	0.2329397	1.5
0.2391673	0.2329397	1.5
0.241016	0.2315578	1.5
0.241016	0.2315578	1.5
0.3072352	0.2516911	1.5
0.3072352	0.2516911	1.5
0.3050197	0.2501608	1.5
0.3050197	0.2501608	1.5
0.3017332	0.2481069	1.5
0.3017332	0.2481069	1.5
0.3055163	0.2459692	1.5
0.3055163	0.2459692	1.5
0.3004636	0.237563	1.5
0.3004636	0.237563	1.5
0.2941748	0.233918	1.5
0.2941748	0.233918	1.5
0.292379	0.2285962	1.5
0.292379	0.2285962	1.5
0.2893928	0.2237863	1.5
0.2893928	0.2237863	1.5
0.2869616	0.2238669	1.5
0.2869616	0.2238669	1.5
0.284106	0.2175709	1.5
0.284106	0.2175709	1.5
0.2838143	0.2153117	1.5
0.2838143	0.2153117	1.5
0.279837	0.213326	1.5
0.279837	0.213326	1.5
0.2779776	0.212902	1.5
0.2779776	0.212902	1.5
0.2766395	0.2151859	1.5
0.2766395	0.2151859	1.5
0.276768	0.2160745	1.5
0.276768	0.2160745	1.5
0.2761295	0.2172464	1.5
0.2761295	0.2172464	1.5
0.2744582	0.2154992	1.5
0.2744582	0.2154992	1.5
0.2737553	0.216941	1.5
0.2737553	0.216941	1.5
0.2732044	0.2173603	1.5
0.2732044	0.2173603	1.5
0.2730046	0.2180318	1.5
0.2730046	0.2180318	1.5
0.2719516	0.2190103	1.5
0.2719516	0.2190103	1.5
0.272105	0.2175319	1.5
0.272105	0.2175319	1.5
0.2712029	0.2168328	1.5
0.2712029	0.2168328	1.5
0.2712029	0.2168328	1.5
0.2712029	0.2168328	1.5
0.2714902	0.2166354	1.5
0.2714902	0.2166354	1.5
0.2420851	0.2210546	1.5
0.2420851	0.2210546	1.5
-0.024	0.06499995	1.5
-0.024	0.06499995	1.5
0.2719231	0.2156584	1.5
0.2719231	0.2156584	1.5
0.235149	0.2427315	1.5
0.235149	0.2427315	1.5
0.2374264	0.2378986	1.5
0.2374264	0.2378986	1.5
0.2725708	0.2158367	1.5
0.2725708	0.2158367	1.5
0.2730601	0.2161857	1.5
0.2730601	0.2161857	1.5
0.273361	0.216816	1.5
0.273361	0.216816	1.5
0.2737851	0.2161723	1.5
0.2737851	0.2161723	1.5
0.27323	0.2174043	1.5
0.27323	0.2174043	1.5
0.2733675	0.2176684	1.5
0.2733675	0.2176684	1.5
0.2736695	0.2189015	1.5
0.2736695	0.2189015	1.5
0.2737536	0.2196365	1.5
0.2737536	0.2196365	1.5
0.2739573	0.2198696	1.5
0.2739573	0.2198696	1.5
0.2737657	0.2207202	1.5
0.2737657	0.2207202	1.5
0.2737919	0.2211679	1.5
0.2737919	0.2211679	1.5
0.2741322	0.222308	1.5
0.2741322	0.222308	1.5
0.2743081	0.2234887	1.5
0.2743081	0.2234887	1.5
0.2747498	0.2240397	1.5
0.2747498	0.2240397	1.5
0.275046	0.2246049	1.5
0.275046	0.2246049	1.5
0.2749124	0.2257746	1.5
0.2749124	0.2257746	1.5
0.2754002	0.2262317	1.5
0.2754002	0.2262317	1.5
0.2752371	0.2272081	1.5
0.2752371	0.2272081	1.5
0.2754752	0.2279748	1.5
0.2754752	0.2279748	1.5
0.2753865	0.2282846	1.5
0.2753865	0.2282846	1.5
0.2755622	0.2288482	1.5
0.2755622	0.2288482	1.5
0.2754147	0.2291405	1.5
0.2754147	0.2291405	1.5
0.275368	0.2297518	1.5
0.275368	0.2297518	1.5
0.2756274	0.2299139	1.5
0.2756274	0.2299139	1.5
0.2759877	0.2301328	1.5
0.2759877	0.2301328	1.5
0.2757977	0.2305681	1.5
0.2757977	0.2305681	1.5
0.2756683	0.2308282	1.5
0.2756683	0.2308282	1.5
0.275363	0.2312855	1.5
0.275363	0.2312855	1.5
0.2755237	0.2313136	1.5
0.2755237	0.2313136	1.5
0.2756042	0.2314561	1.5
0.2756042	0.2314561	1.5
0.2752684	0.2316794	1.5
0.2752684	0.2316794	1.5
0.2748854	0.2319039	1.5
0.2748854	0.2319039	1.5
0.2747414	0.2320384	1.5
0.2747414	0.2320384	1.5
0.2743927	0.2323915	1.5
0.2743927	0.2323915	1.5
0.2742031	0.2325567	1.5
0.2742031	0.2325567	1.5
0.273861	0.2329409	1.5
0.273861	0.2329409	1.5
0.2737177	0.2332749	1.5
0.2737177	0.2332749	1.5
0.2736203	0.2334902	1.5
0.2736203	0.2334902	1.5
0.2733557	0.233888	1.5
0.2733557	0.233888	1.5
0.2732534	0.2340947	1.5
0.2732534	0.2340947	1.5
0.2732308	0.2344437	1.5
0.2732308	0.2344437	1.5
0.2731088	0.2347008	1.5
0.2731088	0.2347008	1.5
0.2727575	0.2352653	1.5
0.2727575	0.2352653	1.5
0.272535	0.2355099	1.5
0.272535	0.2355099	1.5
0.2722284	0.2360148	1.5
0.2722284	0.2360148	1.5
0.2721229	0.2364438	1.5
0.2721229	0.2364438	1.5
0.2719641	0.2367128	1.5
0.2719641	0.2367128	1.5
0.2719048	0.2371522	1.5
0.2719048	0.2371522	1.5
0.2718144	0.2374335	1.5
0.2718144	0.2374335	1.5
0.2719563	0.2378245	1.5
0.2719563	0.2378245	1.5
0.2719191	0.2380006	1.5
0.2719191	0.2380006	1.5
0.2719522	0.2382702	1.5
0.2719522	0.2382702	1.5
0.2720705	0.2384105	1.5
0.2720705	0.2384105	1.5
0.2717502	0.2387975	1.5
0.2717502	0.2387975	1.5
0.2716611	0.2390005	1.5
0.2716611	0.2390005	1.5
0.2717794	0.2391797	1.5
0.2717794	0.2391797	1.5
0.2719945	0.2396295	1.5
0.2719945	0.2396295	1.5
0.2718741	0.2398794	1.5
0.2718741	0.2398794	1.5
0.2715114	0.2404366	1.5
0.2715114	0.2404366	1.5
0.2713898	0.2407043	1.5
0.2713898	0.2407043	1.5
0.2712443	0.2411682	1.5
0.2712443	0.2411682	1.5
0.2714365	0.2413743	1.5
0.2714365	0.2413743	1.5
0.2712568	0.2418398	1.5
0.2712568	0.2418398	1.5
0.2711931	0.242042	1.5
0.2711931	0.242042	1.5
0.2709418	0.2425127	1.5
0.2709418	0.2425127	1.5
0.2710285	0.242855	1.5
0.2710285	0.242855	1.5
0.2711894	0.2430324	1.5
0.2711894	0.2430324	1.5
0.2712262	0.2434274	1.5
0.2712262	0.2434274	1.5
0.2715181	0.2436098	1.5
0.2715181	0.2436098	1.5
0.2713147	0.2440292	1.5
0.2713147	0.2440292	1.5
0.2711841	0.2442476	1.5
0.2711841	0.2442476	1.5
0.2709645	0.2446109	1.5
0.2709645	0.2446109	1.5
0.2709107	0.244728	1.5
0.2709107	0.244728	1.5
0.2708372	0.2450063	1.5
0.2708372	0.2450063	1.5
0.2707729	0.2451661	1.5
0.2707729	0.2451661	1.5
0.2705085	0.2454784	1.5
0.2705085	0.2454784	1.5
0.2703996	0.2457911	1.5
0.2703996	0.2457911	1.5
0.2704904	0.2459006	1.5
0.2704904	0.2459006	1.5
0.270744	0.2461192	1.5
0.270744	0.2461192	1.5
0.270696	0.2463015	1.5
0.270696	0.2463015	1.5
0.2706511	0.246522	1.5
0.2706511	0.246522	1.5
0.2706193	0.246638	1.5
0.2706193	0.246638	1.5
0.2704416	0.2466426	1.5
0.2704416	0.2466426	1.5
0.1463948	0.2688609	1.5
0.1463948	0.2688609	1.5
0.1384387	0.2641652	1.5
0.1384387	0.2641652	1.5
0.1384387	0.2641652	1.5
0.1384387	0.2641652	1.5
0.1455113	0.2648905	1.5
0.1455113	0.2648905	1.5
0.0783613	0.2466085	1.5
0.0783613	0.2466085	1.5
0.0783613	0.2466085	1.5
0.0783613	0.2466085	1.5
0.07679302	0.2525687	1.5
0.07679302	0.2525687	1.5
[truncated: 2,186 more rows]
