# Supplementary material for: Saliency detection of textured 3D models based on multi-view information and texel descriptor
Source: PeerJ Comput Sci. 2023 Oct 25;9:e1584. doi: 10.7717/peerj-cs.1584 (PMC10703070; doi:10.7717/peerj-cs.1584)
Supplement: Supplemental Information 1 [file peerj-cs-09-1584-s001.zip › py_2dto3d/zy_l/userid2.txt]

-0.02035809	-0.06973307	1.5
-0.02035809	-0.06973307	1.5
-0.02067422	-0.07004236	1.5
-0.02067422	-0.07004236	1.5
-0.02067422	-0.07004236	1.5
-0.02067422	-0.07004236	1.5
-0.02095786	-0.07045586	1.5
-0.02095786	-0.07045586	1.5
-0.02089234	-0.0707754	1.5
-0.02089234	-0.0707754	1.5
-0.02077185	-0.0712487	1.5
-0.02077185	-0.0712487	1.5
-0.02048309	-0.07184023	1.5
-0.02048309	-0.07184023	1.5
-0.0203443	-0.07206899	1.5
-0.0203443	-0.07206899	1.5
-0.02014495	-0.07248606	1.5
-0.02014495	-0.07248606	1.5
-0.02007904	-0.07259873	1.5
-0.02007904	-0.07259873	1.5
-0.0199194	-0.07291634	1.5
-0.0199194	-0.07291634	1.5
-0.01976947	-0.07324469	1.5
-0.01976947	-0.07324469	1.5
-0.01967886	-0.07344764	1.5
-0.01967886	-0.07344764	1.5
-0.01953546	-0.07373786	1.5
-0.01953546	-0.07373786	1.5
-0.01944929	-0.07404539	1.5
-0.01944929	-0.07404539	1.5
-0.01944754	-0.07414779	1.5
-0.01944754	-0.07414779	1.5
-0.01939498	-0.0743667	1.5
-0.01939498	-0.0743667	1.5
-0.0193745	-0.07450688	1.5
-0.0193745	-0.07450688	1.5
-0.01951507	-0.07467136	1.5
-0.01951507	-0.07467136	1.5
-0.01957089	-0.07479569	1.5
-0.01957089	-0.07479569	1.5
-0.01952342	-0.07497036	1.5
-0.01952342	-0.07497036	1.5
-0.01962327	-0.07498504	1.5
-0.01962327	-0.07498504	1.5
-0.01975898	-0.07491624	1.5
-0.01975898	-0.07491624	1.5
-0.0198484	-0.0747284	1.5
-0.0198484	-0.0747284	1.5
-0.0198726	-0.07462403	1.5
-0.0198726	-0.07462403	1.5
-0.01988269	-0.07457113	1.5
-0.01988269	-0.07457113	1.5
-0.01991299	-0.07441463	1.5
-0.01991299	-0.07441463	1.5
-0.04745077	-0.03829356	1.5
-0.04745077	-0.03829356	1.5
-0.05273375	-0.03512743	1.5
-0.05273375	-0.03512743	1.5
-0.05446541	-0.03468626	1.5
-0.05446541	-0.03468626	1.5
-0.05610032	-0.03386949	1.5
-0.05610032	-0.03386949	1.5
-0.05688089	-0.03298149	1.5
-0.05688089	-0.03298149	1.5
-0.05705163	-0.03283289	1.5
-0.05705163	-0.03283289	1.5
-0.05630828	-0.03345167	1.5
-0.05630828	-0.03345167	1.5
-0.05676402	-0.0329361	1.5
-0.05676402	-0.0329361	1.5
-0.0569352	-0.03278542	1.5
-0.0569352	-0.03278542	1.5
-0.05738021	-0.03245582	1.5
-0.05738021	-0.03245582	1.5
-0.05736417	-0.03226978	1.5
-0.05736417	-0.03226978	1.5
-0.05753162	-0.03196189	1.5
-0.05753162	-0.03196189	1.5
-0.05768183	-0.03155797	1.5
-0.05768183	-0.03155797	1.5
-0.057924	-0.03097887	1.5
-0.057924	-0.03097887	1.5
-0.05802518	-0.0306408	1.5
-0.05802518	-0.0306408	1.5
-0.05816563	-0.03014828	1.5
-0.05816563	-0.03014828	1.5
-0.05836043	-0.02971854	1.5
-0.05836043	-0.02971854	1.5
-0.05848	-0.02958503	1.5
-0.05848	-0.02958503	1.5
-0.0586544	-0.02940709	1.5
-0.0586544	-0.02940709	1.5
-0.05871662	-0.0293121	1.5
-0.05871662	-0.0293121	1.5
-0.05894475	-0.02909093	1.5
-0.05894475	-0.02909093	1.5
-0.05897756	-0.029051	1.5
-0.05897756	-0.029051	1.5
-0.05922366	-0.02883795	1.5
-0.05922366	-0.02883795	1.5
-0.0592927	-0.02877923	1.5
-0.0592927	-0.02877923	1.5
-0.05923892	-0.02889492	1.5
-0.05923892	-0.02889492	1.5
-0.05948626	-0.02889803	1.5
-0.05948626	-0.02889803	1.5
0.008910984	-0.02136514	1.5
0.008910984	-0.02136514	1.5
0.008663245	-0.02134644	1.5
0.008663245	-0.02134644	1.5
0.008663245	-0.02134644	1.5
0.008663245	-0.02134644	1.5
0.007995419	-0.02148255	1.5
0.007995419	-0.02148255	1.5
0.007995419	-0.02148255	1.5
0.007995419	-0.02148255	1.5
0.007381648	-0.0216585	1.5
0.007381648	-0.0216585	1.5
0.007173764	-0.02172887	1.5
0.007173764	-0.02172887	1.5
0.007173764	-0.02172887	1.5
0.007173764	-0.02172887	1.5
0.006895781	-0.02182427	1.5
0.006895781	-0.02182427	1.5
0.006650604	-0.02182232	1.5
0.006650604	-0.02182232	1.5
0.006312592	-0.02190571	1.5
0.006312592	-0.02190571	1.5
0.006170848	-0.02195275	1.5
0.006170848	-0.02195275	1.5
0.005772747	-0.02195274	1.5
0.005772747	-0.02195274	1.5
0.005772747	-0.02195274	1.5
0.005772747	-0.02195274	1.5
0.005436521	-0.02203197	1.5
0.005436521	-0.02203197	1.5
0.005375486	-0.02210388	1.5
0.005375486	-0.02210388	1.5
0.005353181	-0.02214754	1.5
0.005353181	-0.02214754	1.5
0.005332943	-0.02211954	1.5
0.005332943	-0.02211954	1.5
0.00534213	-0.02226293	1.5
0.00534213	-0.02226293	1.5
0.005301254	-0.02232914	1.5
0.005301254	-0.02232914	1.5
0.005301254	-0.02232914	1.5
0.005301254	-0.02232914	1.5
0.00523949	-0.02237626	1.5
0.00523949	-0.02237626	1.5
-0.08122967	-0.1225674	1.5
-0.08122967	-0.1225674	1.5
-0.08122967	-0.1225674	1.5
-0.08122967	-0.1225674	1.5
-0.07863908	-0.1202834	1.5
-0.07863908	-0.1202834	1.5
-0.07896297	-0.1232179	1.5
-0.07896297	-0.1232179	1.5
-0.07896297	-0.1232179	1.5
-0.07896297	-0.1232179	1.5
-0.1838755	-0.2119	1.5
-0.1838755	-0.2119	1.5
-0.1840944	-0.2161155	1.5
-0.1840944	-0.2161155	1.5
-0.1844606	-0.2149451	1.5
-0.1844606	-0.2149451	1.5
-0.1849953	-0.2154121	1.5
-0.1849953	-0.2154121	1.5
-0.1850227	-0.2166445	1.5
-0.1850227	-0.2166445	1.5
-0.1855267	-0.217402	1.5
-0.1855267	-0.217402	1.5
-0.1860395	-0.218171	1.5
-0.1860395	-0.218171	1.5
-0.1860038	-0.2179763	1.5
-0.1860038	-0.2179763	1.5
-0.1857577	-0.2180454	1.5
-0.1857577	-0.2180454	1.5
-0.1860152	-0.2181062	1.5
-0.1860152	-0.2181062	1.5
-0.1860581	-0.2183658	1.5
-0.1860581	-0.2183658	1.5
-0.1861392	-0.2183375	1.5
-0.1861392	-0.2183375	1.5
-0.1862203	-0.2184411	1.5
-0.1862203	-0.2184411	1.5
-0.1862829	-0.2186265	1.5
-0.1862829	-0.2186265	1.5
-0.1861659	-0.2188127	1.5
-0.1861659	-0.2188127	1.5
-0.1861605	-0.2189552	1.5
-0.1861605	-0.2189552	1.5
-0.1863088	-0.2187943	1.5
-0.1863088	-0.2187943	1.5
-0.1862422	-0.2188535	1.5
-0.1862422	-0.2188535	1.5
-0.1860505	-0.2192805	1.5
-0.1860505	-0.2192805	1.5
-0.1859473	-0.219556	1.5
-0.1859473	-0.219556	1.5
-0.1860129	-0.2195659	1.5
-0.1860129	-0.2195659	1.5
-0.1858561	-0.2197471	1.5
-0.1858561	-0.2197471	1.5
-0.1857314	-0.2198197	1.5
-0.1857314	-0.2198197	1.5
-0.1856846	-0.2200641	1.5
-0.1856846	-0.2200641	1.5
-0.1857345	-0.2201714	1.5
-0.1857345	-0.2201714	1.5
-0.185677	-0.2203809	1.5
-0.185677	-0.2203809	1.5
-0.1854423	-0.2202892	1.5
-0.1854423	-0.2202892	1.5
-0.1852797	-0.22041	1.5
-0.1852797	-0.22041	1.5
-0.1851765	-0.220486	1.5
-0.1851765	-0.220486	1.5
-0.1849646	-0.2206392	1.5
-0.1849646	-0.2206392	1.5
-0.1847364	-0.2207735	1.5
-0.1847364	-0.2207735	1.5
-0.1844701	-0.2209139	1.5
-0.1844701	-0.2209139	1.5
-0.1844102	-0.2209329	1.5
-0.1844102	-0.2209329	1.5
-0.1842984	-0.2210378	1.5
-0.1842984	-0.2210378	1.5
-0.1841673	-0.2210573	1.5
-0.1841673	-0.2210573	1.5
-0.1837491	-0.2211977	1.5
-0.1837491	-0.2211977	1.5
-0.1835485	-0.2211802	1.5
-0.1835485	-0.2211802	1.5
-0.183297	-0.2213256	1.5
-0.183297	-0.2213256	1.5
-0.1607074	-0.2326153	1.5
-0.1607074	-0.2326153	1.5
-0.2228375	-0.2478341	1.5
-0.2228375	-0.2478341	1.5
-0.1591406	-0.2324174	1.5
-0.1591406	-0.2324174	1.5
-0.1577679	-0.2343101	1.5
-0.1577679	-0.2343101	1.5
-0.1570181	-0.2320964	1.5
-0.1570181	-0.2320964	1.5
-0.218848	-0.2484826	1.5
-0.218848	-0.2484826	1.5
-0.1555733	-0.2296565	1.5
-0.1555733	-0.2296565	1.5
-0.1517163	-0.2255434	1.5
-0.1517163	-0.2255434	1.5
-0.1513887	-0.2240428	1.5
-0.1513887	-0.2240428	1.5
-0.1521363	-0.2242811	1.5
-0.1521363	-0.2242811	1.5
-0.1523297	-0.2226292	1.5
-0.1523297	-0.2226292	1.5
-0.1529028	-0.2238863	1.5
-0.1529028	-0.2238863	1.5
-0.152395	-0.2229998	1.5
-0.152395	-0.2229998	1.5
-0.1527652	-0.2233322	1.5
-0.1527652	-0.2233322	1.5
-0.1529784	-0.2233994	1.5
-0.1529784	-0.2233994	1.5
-0.153173	-0.2230449	1.5
-0.153173	-0.2230449	1.5
-0.1534153	-0.2227719	1.5
-0.1534153	-0.2227719	1.5
-0.2172916	-0.244051	1.5
-0.2172916	-0.244051	1.5
-0.1538268	-0.2234896	1.5
-0.1538268	-0.2234896	1.5
-0.1541141	-0.2238284	1.5
-0.1541141	-0.2238284	1.5
-0.1542298	-0.2237946	1.5
-0.1542298	-0.2237946	1.5
-0.1541876	-0.2239355	1.5
-0.1541876	-0.2239355	1.5
-0.1543262	-0.2242016	1.5
-0.1543262	-0.2242016	1.5
-0.1543262	-0.2242016	1.5
-0.1543262	-0.2242016	1.5
-0.1542225	-0.2243938	1.5
-0.1542225	-0.2243938	1.5
-0.1541462	-0.224602	1.5
-0.1541462	-0.224602	1.5
-0.1540111	-0.2250739	1.5
-0.1540111	-0.2250739	1.5
-0.1541637	-0.2253724	1.5
-0.1541637	-0.2253724	1.5
-0.1542769	-0.2254821	1.5
-0.1542769	-0.2254821	1.5
-0.1540219	-0.2257657	1.5
-0.1540219	-0.2257657	1.5
-0.1541789	-0.2258423	1.5
-0.1541789	-0.2258423	1.5
-0.1534715	-0.2254375	1.5
-0.1534715	-0.2254375	1.5
-0.1536104	-0.2256725	1.5
-0.1536104	-0.2256725	1.5
-0.1536104	-0.2256725	1.5
-0.1536104	-0.2256725	1.5
-0.1537723	-0.2258559	1.5
-0.1537723	-0.2258559	1.5
-0.153863	-0.2260436	1.5
-0.153863	-0.2260436	1.5
-0.153897	-0.2262021	1.5
-0.153897	-0.2262021	1.5
-0.1538519	-0.2260693	1.5
-0.1538519	-0.2260693	1.5
-0.1540181	-0.2262877	1.5
-0.1540181	-0.2262877	1.5
-0.1540665	-0.2263604	1.5
-0.1540665	-0.2263604	1.5
-0.1542045	-0.2266003	1.5
-0.1542045	-0.2266003	1.5
-0.1542045	-0.2266003	1.5
-0.1542045	-0.2266003	1.5
-0.2174257	-0.2462329	1.5
-0.2174257	-0.2462329	1.5
-0.153841	-0.2264286	1.5
-0.153841	-0.2264286	1.5
-0.1539813	-0.2263996	1.5
-0.1539813	-0.2263996	1.5
-0.1546848	-0.2264906	1.5
-0.1546848	-0.2264906	1.5
-0.1550187	-0.2265099	1.5
-0.1550187	-0.2265099	1.5
-0.1558257	-0.2261646	1.5
-0.1558257	-0.2261646	1.5
-0.1562944	-0.2259971	1.5
-0.1562944	-0.2259971	1.5
-0.1570403	-0.2256731	1.5
-0.1570403	-0.2256731	1.5
-0.1574211	-0.2255638	1.5
-0.1574211	-0.2255638	1.5
-0.1580851	-0.2253231	1.5
-0.1580851	-0.2253231	1.5
-0.1584788	-0.2251427	1.5
-0.1584788	-0.2251427	1.5
-0.1590978	-0.2249364	1.5
-0.1590978	-0.2249364	1.5
-0.1596739	-0.2246724	1.5
-0.1596739	-0.2246724	1.5
-0.1600254	-0.2245045	1.5
-0.1600254	-0.2245045	1.5
-0.1603364	-0.2243297	1.5
-0.1603364	-0.2243297	1.5
-0.1609042	-0.2238888	1.5
-0.1609042	-0.2238888	1.5
-0.1614784	-0.2236229	1.5
-0.1614784	-0.2236229	1.5
-0.16184	-0.2235545	1.5
-0.16184	-0.2235545	1.5
-0.1624332	-0.2233674	1.5
-0.1624332	-0.2233674	1.5
-0.1626836	-0.2232455	1.5
-0.1626836	-0.2232455	1.5
-0.1632166	-0.2230829	1.5
-0.1632166	-0.2230829	1.5
-0.1634971	-0.2229393	1.5
-0.1634971	-0.2229393	1.5
-0.1640358	-0.2227006	1.5
-0.1640358	-0.2227006	1.5
-0.1642939	-0.2226325	1.5
-0.1642939	-0.2226325	1.5
-0.1647484	-0.2224588	1.5
-0.1647484	-0.2224588	1.5
-0.1650402	-0.2223475	1.5
-0.1650402	-0.2223475	1.5
-0.1655296	-0.2220974	1.5
-0.1655296	-0.2220974	1.5
-0.1659655	-0.2218515	1.5
-0.1659655	-0.2218515	1.5
-0.1664249	-0.2217365	1.5
-0.1664249	-0.2217365	1.5
-0.166677	-0.2216053	1.5
-0.166677	-0.2216053	1.5
-0.1669713	-0.2214538	1.5
-0.1669713	-0.2214538	1.5
-0.1671751	-0.2213689	1.5
-0.1671751	-0.2213689	1.5
-0.1675413	-0.2211454	1.5
-0.1675413	-0.2211454	1.5
-0.1677471	-0.2210567	1.5
-0.1677471	-0.2210567	1.5
-0.1680569	-0.2208716	1.5
-0.1680569	-0.2208716	1.5
-0.1680314	-0.220902	1.5
-0.1680314	-0.220902	1.5
-0.1679281	-0.2209626	1.5
-0.1679281	-0.2209626	1.5
-0.1677504	-0.2208463	1.5
-0.1677504	-0.2208463	1.5
-0.1674669	-0.2207388	1.5
-0.1674669	-0.2207388	1.5
-0.1672269	-0.2206268	1.5
-0.1672269	-0.2206268	1.5
-0.1671158	-0.2205536	1.5
-0.1671158	-0.2205536	1.5
-0.1668884	-0.2204913	1.5
-0.1668884	-0.2204913	1.5
-0.1667566	-0.2204319	1.5
-0.1667566	-0.2204319	1.5
-0.1665477	-0.2205022	1.5
-0.1665477	-0.2205022	1.5
-0.2261519	-0.2380624	1.5
-0.2261519	-0.2380624	1.5
-0.1663204	-0.2205269	1.5
-0.1663204	-0.2205269	1.5
-0.1662203	-0.2205355	1.5
-0.1662203	-0.2205355	1.5
-0.1660031	-0.2204831	1.5
-0.1660031	-0.2204831	1.5
-0.165892	-0.2204014	1.5
-0.165892	-0.2204014	1.5
-0.1656638	-0.2204535	1.5
-0.1656638	-0.2204535	1.5
-0.1656023	-0.2204472	1.5
-0.1656023	-0.2204472	1.5
-0.1653859	-0.2204876	1.5
-0.1653859	-0.2204876	1.5
-0.1653039	-0.22058	1.5
-0.1653039	-0.22058	1.5
-0.1651838	-0.2206395	1.5
-0.1651838	-0.2206395	1.5
-0.1650394	-0.2207193	1.5
-0.1650394	-0.2207193	1.5
-0.1649844	-0.2207001	1.5
-0.1649844	-0.2207001	1.5
-0.1648471	-0.2208089	1.5
-0.1648471	-0.2208089	1.5
-0.1647654	-0.2208335	1.5
-0.1647654	-0.2208335	1.5
-0.164642	-0.2208532	1.5
-0.164642	-0.2208532	1.5
-0.1645814	-0.2208873	1.5
-0.1645814	-0.2208873	1.5
-0.1644432	-0.2209798	1.5
-0.1644432	-0.2209798	1.5
-0.1643924	-0.2209965	1.5
-0.1643924	-0.2209965	1.5
-0.1642603	-0.2210519	1.5
-0.1642603	-0.2210519	1.5
-0.1641894	-0.2210917	1.5
-0.1641894	-0.2210917	1.5
-0.1640173	-0.2210724	1.5
-0.1640173	-0.2210724	1.5
-0.1638849	-0.2211299	1.5
-0.1638849	-0.2211299	1.5
-0.1638298	-0.2210905	1.5
-0.1638298	-0.2210905	1.5
-0.163776	-0.2211076	1.5
-0.163776	-0.2211076	1.5
-0.1635741	-0.2211607	1.5
-0.1635741	-0.2211607	1.5
-0.1633672	-0.2213331	1.5
-0.1633672	-0.2213331	1.5
-0.1632388	-0.2214047	1.5
-0.1632388	-0.2214047	1.5
-0.1632388	-0.2214047	1.5
-0.1632388	-0.2214047	1.5
-0.1149739	-0.2022788	1.5
-0.1149739	-0.2022788	1.5
-0.1253725	-0.2166443	1.5
-0.1253725	-0.2166443	1.5
-0.1260099	-0.2152623	1.5
-0.1260099	-0.2152623	1.5
-0.1288585	-0.2186865	1.5
-0.1288585	-0.2186865	1.5
-0.1331547	-0.2221593	1.5
-0.1331547	-0.2221593	1.5
-0.1351259	-0.2243115	1.5
-0.1351259	-0.2243115	1.5
-0.136796	-0.2243396	1.5
-0.136796	-0.2243396	1.5
-0.1377255	-0.2254856	1.5
-0.1377255	-0.2254856	1.5
-0.1387617	-0.2259356	1.5
-0.1387617	-0.2259356	1.5
-0.139788	-0.2241405	1.5
-0.139788	-0.2241405	1.5
-0.140027	-0.2245853	1.5
-0.140027	-0.2245853	1.5
-0.1388166	-0.2233593	1.5
-0.1388166	-0.2233593	1.5
-0.2073805	-0.2486531	1.5
-0.2073805	-0.2486531	1.5
-0.1406184	-0.2242477	1.5
-0.1406184	-0.2242477	1.5
-0.1410994	-0.2243826	1.5
-0.1410994	-0.2243826	1.5
-0.2083187	-0.2490516	1.5
-0.2083187	-0.2490516	1.5
-0.1416228	-0.2249871	1.5
-0.1416228	-0.2249871	1.5
-0.1417269	-0.224749	1.5
-0.1417269	-0.224749	1.5
-0.1418297	-0.2248443	1.5
-0.1418297	-0.2248443	1.5
-0.1421257	-0.2253578	1.5
-0.1421257	-0.2253578	1.5
-0.1422417	-0.2249168	1.5
-0.1422417	-0.2249168	1.5
-0.1425775	-0.2253641	1.5
-0.1425775	-0.2253641	1.5
-0.1431376	-0.2261072	1.5
-0.1431376	-0.2261072	1.5
-0.1434172	-0.226293	1.5
-0.1434172	-0.226293	1.5
-0.1439042	-0.2268836	1.5
-0.1439042	-0.2268836	1.5
-0.1442063	-0.2272791	1.5
-0.1442063	-0.2272791	1.5
-0.1446841	-0.2275975	1.5
-0.1446841	-0.2275975	1.5
-0.1438699	-0.2269586	1.5
-0.1438699	-0.2269586	1.5
-0.1432909	-0.2264716	1.5
-0.1432909	-0.2264716	1.5
-0.143812	-0.226487	1.5
-0.143812	-0.226487	1.5
-0.143812	-0.226487	1.5
-0.143812	-0.226487	1.5
-0.1440067	-0.2262869	1.5
-0.1440067	-0.2262869	1.5
-0.1441847	-0.2264983	1.5
-0.1441847	-0.2264983	1.5
-0.1444634	-0.2269521	1.5
-0.1444634	-0.2269521	1.5
-0.1440126	-0.2266031	1.5
-0.1440126	-0.2266031	1.5
-0.1441084	-0.2267349	1.5
-0.1441084	-0.2267349	1.5
-0.1442904	-0.226996	1.5
-0.1442904	-0.226996	1.5
-0.1445513	-0.2273784	1.5
-0.1445513	-0.2273784	1.5
-0.1446298	-0.2274576	1.5
-0.1446298	-0.2274576	1.5
-0.1448784	-0.2279036	1.5
-0.1448784	-0.2279036	1.5
-0.1451597	-0.2280855	1.5
-0.1451597	-0.2280855	1.5
-0.1452778	-0.2283888	1.5
-0.1452778	-0.2283888	1.5
-0.1454313	-0.2285119	1.5
-0.1454313	-0.2285119	1.5
-0.1454602	-0.2286738	1.5
-0.1454602	-0.2286738	1.5
-0.145237	-0.2283911	1.5
-0.145237	-0.2283911	1.5
-0.1453523	-0.2284189	1.5
-0.1453523	-0.2284189	1.5
-0.1454075	-0.2286193	1.5
-0.1454075	-0.2286193	1.5
-0.1454814	-0.2286464	1.5
-0.1454814	-0.2286464	1.5
-0.1455358	-0.2287406	1.5
-0.1455358	-0.2287406	1.5
-0.1454421	-0.2288299	1.5
-0.1454421	-0.2288299	1.5
-0.1453915	-0.2289245	1.5
-0.1453915	-0.2289245	1.5
-0.2103398	-0.2516779	1.5
-0.2103398	-0.2516779	1.5
-0.1450545	-0.2286898	1.5
-0.1450545	-0.2286898	1.5
-0.2101713	-0.2515606	1.5
-0.2101713	-0.2515606	1.5
-0.2101713	-0.2515606	1.5
-0.2101713	-0.2515606	1.5
-0.144935	-0.2286225	1.5
-0.144935	-0.2286225	1.5
-0.2101115	-0.251527	1.5
-0.2101115	-0.251527	1.5
-0.2101115	-0.251527	1.5
-0.2101115	-0.251527	1.5
-0.1448153	-0.2286777	1.5
-0.1448153	-0.2286777	1.5
-0.2100266	-0.2515334	1.5
-0.2100266	-0.2515334	1.5
-0.2100266	-0.2515334	1.5
-0.2100266	-0.2515334	1.5
-0.1445596	-0.2286304	1.5
-0.1445596	-0.2286304	1.5
-0.1444456	-0.2286091	1.5
-0.1444456	-0.2286091	1.5
-0.1443371	-0.2285403	1.5
-0.1443371	-0.2285403	1.5
-0.1443371	-0.2285403	1.5
-0.1443371	-0.2285403	1.5
-0.1443206	-0.2285507	1.5
-0.1443206	-0.2285507	1.5
-0.1443206	-0.2285507	1.5
-0.1443206	-0.2285507	1.5
-0.2040558	-0.2509255	1.5
-0.2040558	-0.2509255	1.5
-0.1441258	-0.2282671	1.5
-0.1441258	-0.2282671	1.5
-0.1440828	-0.2283505	1.5
-0.1440828	-0.2283505	1.5
-0.1440828	-0.2283505	1.5
-0.1440828	-0.2283505	1.5
-0.1439036	-0.2281469	1.5
-0.1439036	-0.2281469	1.5
-0.1438584	-0.2281411	1.5
-0.1438584	-0.2281411	1.5
-0.1436942	-0.2279478	1.5
-0.1436942	-0.2279478	1.5
-0.1437262	-0.2279678	1.5
-0.1437262	-0.2279678	1.5
-0.1437359	-0.227971	1.5
-0.1437359	-0.227971	1.5
-0.1437506	-0.2279538	1.5
-0.1437506	-0.2279538	1.5
-0.1437581	-0.2280279	1.5
-0.1437581	-0.2280279	1.5
-0.1437373	-0.228066	1.5
-0.1437373	-0.228066	1.5
-0.14375	-0.2281081	1.5
-0.14375	-0.2281081	1.5
-0.1439112	-0.2279492	1.5
-0.1439112	-0.2279492	1.5
-0.1438916	-0.2279928	1.5
-0.1438916	-0.2279928	1.5
-0.1432431	-0.2275625	1.5
-0.1432431	-0.2275625	1.5
-0.1429681	-0.2271572	1.5
-0.1429681	-0.2271572	1.5
-0.1958046	-0.2469556	1.5
-0.1958046	-0.2469556	1.5
-0.1950544	-0.246651	1.5
-0.1950544	-0.246651	1.5
-0.1950544	-0.246651	1.5
-0.1950544	-0.246651	1.5
-0.1950544	-0.246651	1.5
-0.1950544	-0.246651	1.5
-0.142702	-0.2273792	1.5
-0.142702	-0.2273792	1.5
-0.2128076	-0.2293998	1.5
-0.2128076	-0.2293998	1.5
-0.1424373	-0.2273314	1.5
-0.1424373	-0.2273314	1.5
-0.1422508	-0.227502	1.5
-0.1422508	-0.227502	1.5
-0.1419356	-0.2275309	1.5
-0.1419356	-0.2275309	1.5
-0.2133043	-0.2686614	1.5
-0.2133043	-0.2686614	1.5
-0.1951559	-0.2758699	1.5
-0.1951559	-0.2758699	1.5
-0.1202452	-0.2208397	1.5
-0.1202452	-0.2208397	1.5
-0.1782767	-0.283008	1.5
-0.1782767	-0.283008	1.5
-0.1741585	-0.284832	1.5
-0.1741585	-0.284832	1.5
-0.1674608	-0.2876136	1.5
-0.1674608	-0.2876136	1.5
-0.1644868	-0.2887185	1.5
-0.1644868	-0.2887185	1.5
-0.1596075	-0.2911431	1.5
-0.1596075	-0.2911431	1.5
-0.1555699	-0.2926532	1.5
-0.1555699	-0.2926532	1.5
-0.1537047	-0.2934559	1.5
-0.1537047	-0.2934559	1.5
-0.1507913	-0.2945493	1.5
-0.1507913	-0.2945493	1.5
-0.1494698	-0.2950243	1.5
-0.1494698	-0.2950243	1.5
-0.1470899	-0.2960418	1.5
-0.1470899	-0.2960418	1.5
-0.1460552	-0.2965	1.5
-0.1460552	-0.2965	1.5
-0.1441726	-0.2972625	1.5
-0.1441726	-0.2972625	1.5
-0.1424839	-0.2979094	1.5
-0.1424839	-0.2979094	1.5
-0.1411703	-0.2984892	1.5
-0.1411703	-0.2984892	1.5
-0.1406212	-0.2988381	1.5
-0.1406212	-0.2988381	1.5
-0.1394722	-0.2994295	1.5
-0.1394722	-0.2994295	1.5
-0.1389772	-0.2997239	1.5
-0.1389772	-0.2997239	1.5
-0.1379812	-0.3002959	1.5
-0.1379812	-0.3002959	1.5
-0.1374695	-0.3005345	1.5
-0.1374695	-0.3005345	1.5
-0.1365227	-0.3009281	1.5
-0.1365227	-0.3009281	1.5
-0.1356678	-0.3012786	1.5
-0.1356678	-0.3012786	1.5
-0.1352694	-0.3014477	1.5
-0.1352694	-0.3014477	1.5
-0.1345271	-0.3017349	1.5
-0.1345271	-0.3017349	1.5
-0.1342585	-0.3019469	1.5
-0.1342585	-0.3019469	1.5
-0.1337105	-0.302187	1.5
-0.1337105	-0.302187	1.5
-0.1335193	-0.3023516	1.5
-0.1335193	-0.3023516	1.5
-0.1330744	-0.3027539	1.5
-0.1330744	-0.3027539	1.5
-0.1329166	-0.3028759	1.5
-0.1329166	-0.3028759	1.5
-0.1326615	-0.3032315	1.5
-0.1326615	-0.3032315	1.5
-0.1324254	-0.3035603	1.5
-0.1324254	-0.3035603	1.5
-0.1323572	-0.3036671	1.5
-0.1323572	-0.3036671	1.5
-0.1322399	-0.3039587	1.5
-0.1322399	-0.3039587	1.5
-0.1170541	-0.2662939	1.5
-0.1170541	-0.2662939	1.5
-0.1321689	-0.3042244	1.5
-0.1321689	-0.3042244	1.5
-0.1321557	-0.3043147	1.5
-0.1321557	-0.3043147	1.5
-0.132107	-0.3044357	1.5
-0.132107	-0.3044357	1.5
-0.1320975	-0.3044843	1.5
-0.1320975	-0.3044843	1.5
-0.1320223	-0.3046836	1.5
-0.1320223	-0.3046836	1.5
-0.1319838	-0.3048687	1.5
-0.1319838	-0.3048687	1.5
-0.1319405	-0.3050126	1.5
-0.1319405	-0.3050126	1.5
-0.1319857	-0.3051392	1.5
-0.1319857	-0.3051392	1.5
-0.09793494	-0.2272836	1.5
-0.09793494	-0.2272836	1.5
-0.1780741	-0.2861578	1.5
-0.1780741	-0.2861578	1.5
-0.1818915	-0.2853411	1.5
-0.1818915	-0.2853411	1.5
-0.1856096	-0.284016	1.5
-0.1856096	-0.284016	1.5
-0.1877684	-0.2831813	1.5
-0.1877684	-0.2831813	1.5
-0.1901333	-0.2824156	1.5
-0.1901333	-0.2824156	1.5
-0.1912211	-0.2816573	1.5
-0.1912211	-0.2816573	1.5
-0.1878152	-0.2825841	1.5
-0.1878152	-0.2825841	1.5
-0.1848977	-0.2833256	1.5
-0.1848977	-0.2833256	1.5
-0.1841256	-0.2834754	1.5
-0.1841256	-0.2834754	1.5
-0.1825121	-0.2831841	1.5
-0.1825121	-0.2831841	1.5
-0.1817839	-0.2832026	1.5
-0.1817839	-0.2832026	1.5
-0.1808065	-0.2830144	1.5
-0.1808065	-0.2830144	1.5
-0.1805177	-0.2829093	1.5
-0.1805177	-0.2829093	1.5
-0.1801274	-0.2827451	1.5
-0.1801274	-0.2827451	1.5
-0.1793822	-0.2827501	1.5
-0.1793822	-0.2827501	1.5
-0.1792108	-0.2827345	1.5
-0.1792108	-0.2827345	1.5
-0.1787579	-0.2827194	1.5
-0.1787579	-0.2827194	1.5
-0.1786926	-0.2826508	1.5
-0.1786926	-0.2826508	1.5
-0.1784122	-0.2826649	1.5
-0.1784122	-0.2826649	1.5
-0.1783409	-0.2826944	1.5
-0.1783409	-0.2826944	1.5
-0.178055	-0.2825362	1.5
-0.178055	-0.2825362	1.5
-0.177942	-0.2825054	1.5
-0.177942	-0.2825054	1.5
-0.1777036	-0.282394	1.5
-0.1777036	-0.282394	1.5
-0.1775826	-0.2822632	1.5
-0.1775826	-0.2822632	1.5
-0.1775038	-0.2822068	1.5
-0.1775038	-0.2822068	1.5
-0.1774227	-0.2821872	1.5
-0.1774227	-0.2821872	1.5
-0.1773172	-0.2821246	1.5
-0.1773172	-0.2821246	1.5
-0.1771617	-0.2821373	1.5
-0.1771617	-0.2821373	1.5
-0.1772105	-0.282013	1.5
-0.1772105	-0.282013	1.5
-0.1773532	-0.2818779	1.5
-0.1773532	-0.2818779	1.5
-0.1773978	-0.2817696	1.5
-0.1773978	-0.2817696	1.5
-0.1774002	-0.2816907	1.5
-0.1774002	-0.2816907	1.5
-0.1772511	-0.28163	1.5
-0.1772511	-0.28163	1.5
-0.1769692	-0.281593	1.5
-0.1769692	-0.281593	1.5
-0.1768581	-0.2815244	1.5
-0.1768581	-0.2815244	1.5
-0.1768808	-0.2813633	1.5
-0.1768808	-0.2813633	1.5
-0.1768725	-0.2812803	1.5
-0.1768725	-0.2812803	1.5
-0.1768319	-0.2812724	1.5
-0.1768319	-0.2812724	1.5
-0.1768046	-0.2811793	1.5
-0.1768046	-0.2811793	1.5
-0.1768601	-0.2811631	1.5
-0.1768601	-0.2811631	1.5
-0.1769209	-0.2810796	1.5
-0.1769209	-0.2810796	1.5
-0.1769504	-0.2810473	1.5
-0.1769504	-0.2810473	1.5
-0.1770308	-0.2810071	1.5
-0.1770308	-0.2810071	1.5
-0.1769505	-0.2810516	1.5
-0.1769505	-0.2810516	1.5
-0.1768834	-0.2810879	1.5
-0.1768834	-0.2810879	1.5
-0.1767683	-0.2811418	1.5
-0.1767683	-0.2811418	1.5
-0.1767325	-0.2811211	1.5
-0.1767325	-0.2811211	1.5
-0.1766477	-0.2810941	1.5
-0.1766477	-0.2810941	1.5
-0.1766477	-0.2810941	1.5
-0.1766477	-0.2810941	1.5
-0.1766477	-0.2810941	1.5
-0.1766477	-0.2810941	1.5
-0.1766088	-0.2809659	1.5
-0.1766088	-0.2809659	1.5
-0.1614882	-0.2324378	1.5
-0.1614882	-0.2324378	1.5
-0.1614882	-0.2324378	1.5
-0.1614882	-0.2324378	1.5
-0.03428385	-0.2589247	1.5
-0.03428385	-0.2589247	1.5
0.01689024	-0.2705656	1.5
0.01689024	-0.2705656	1.5
0.02109883	-0.2674868	1.5
0.02109883	-0.2674868	1.5
0.02239766	-0.2680551	1.5
0.02239766	-0.2680551	1.5
0.02306021	-0.2684765	1.5
0.02306021	-0.2684765	1.5
0.02393029	-0.2683646	1.5
0.02393029	-0.2683646	1.5
0.02412358	-0.2678439	1.5
0.02412358	-0.2678439	1.5
0.02453315	-0.2679707	1.5
0.02453315	-0.2679707	1.5
0.02469744	-0.2679476	1.5
0.02469744	-0.2679476	1.5
0.02509544	-0.2679196	1.5
0.02509544	-0.2679196	1.5
0.02526659	-0.2681164	1.5
0.02526659	-0.2681164	1.5
0.02570517	-0.2681143	1.5
0.02570517	-0.2681143	1.5
0.02595244	-0.2680879	1.5
0.02595244	-0.2680879	1.5
0.02658677	-0.2679911	1.5
0.02658677	-0.2679911	1.5
0.02690527	-0.2681291	1.5
0.02690527	-0.2681291	1.5
0.02735958	-0.268216	1.5
0.02735958	-0.268216	1.5
0.02747265	-0.2682879	1.5
0.02747265	-0.2682879	1.5
0.02748683	-0.2683761	1.5
0.02748683	-0.2683761	1.5
0.0277153	-0.268598	1.5
0.0277153	-0.268598	1.5
0.02779992	-0.2686258	1.5
0.02779992	-0.2686258	1.5
0.02801148	-0.2687407	1.5
0.02801148	-0.2687407	1.5
0.02802178	-0.2686796	1.5
0.02802178	-0.2686796	1.5
0.02815874	-0.2687013	1.5
0.02815874	-0.2687013	1.5
0.02814678	-0.2686077	1.5
0.02814678	-0.2686077	1.5
0.02812149	-0.2685795	1.5
0.02812149	-0.2685795	1.5
0.02820201	-0.2685322	1.5
0.02820201	-0.2685322	1.5
0.02820201	-0.2685322	1.5
0.02820201	-0.2685322	1.5
0.1058322	-0.261395	1.5
0.1058322	-0.261395	1.5
0.1179085	-0.2594693	1.5
0.1179085	-0.2594693	1.5
0.1209528	-0.2588407	1.5
0.1209528	-0.2588407	1.5
0.1244897	-0.2587569	1.5
0.1244897	-0.2587569	1.5
0.1255909	-0.2594293	1.5
0.1255909	-0.2594293	1.5
0.126171	-0.259608	1.5
0.126171	-0.259608	1.5
0.1266123	-0.2601662	1.5
0.1266123	-0.2601662	1.5
0.1266844	-0.2606471	1.5
0.1266844	-0.2606471	1.5
0.1265796	-0.2612266	1.5
0.1265796	-0.2612266	1.5
0.1266242	-0.2616008	1.5
0.1266242	-0.2616008	1.5
0.1267111	-0.2622908	1.5
0.1267111	-0.2622908	1.5
0.1266133	-0.2625361	1.5
0.1266133	-0.2625361	1.5
0.1264126	-0.2626218	1.5
0.1264126	-0.2626218	1.5
0.1261691	-0.2627376	1.5
0.1261691	-0.2627376	1.5
0.1260583	-0.2627482	1.5
0.1260583	-0.2627482	1.5
0.1260925	-0.2629425	1.5
0.1260925	-0.2629425	1.5
0.1261042	-0.2629879	1.5
0.1261042	-0.2629879	1.5
0.1263167	-0.2630945	1.5
0.1263167	-0.2630945	1.5
0.1262462	-0.2631655	1.5
0.1262462	-0.2631655	1.5
0.1265305	-0.2632547	1.5
0.1265305	-0.2632547	1.5
0.1265305	-0.2632547	1.5
0.1265305	-0.2632547	1.5
0.1459294	-0.2254042	1.5
0.1459294	-0.2254042	1.5
0.1447105	-0.2214801	1.5
0.1447105	-0.2214801	1.5
0.1451492	-0.2212642	1.5
0.1451492	-0.2212642	1.5
0.145658	-0.2201854	1.5
0.145658	-0.2201854	1.5
0.145336	-0.2195827	1.5
0.145336	-0.2195827	1.5
0.1461393	-0.2190277	1.5
0.1461393	-0.2190277	1.5
0.1463638	-0.2189388	1.5
0.1463638	-0.2189388	1.5
0.1467546	-0.218339	1.5
0.1467546	-0.218339	1.5
0.1470348	-0.2178162	1.5
0.1470348	-0.2178162	1.5
0.1470543	-0.2167149	1.5
0.1470543	-0.2167149	1.5
0.1474836	-0.2158345	1.5
0.1474836	-0.2158345	1.5
0.1475096	-0.2153578	1.5
0.1475096	-0.2153578	1.5
0.1478061	-0.2142283	1.5
0.1478061	-0.2142283	1.5
0.1480117	-0.2140137	1.5
0.1480117	-0.2140137	1.5
0.1483083	-0.2133112	1.5
0.1483083	-0.2133112	1.5
0.148512	-0.2130789	1.5
0.148512	-0.2130789	1.5
0.1486584	-0.2123943	1.5
0.1486584	-0.2123943	1.5
0.1487352	-0.2122851	1.5
0.1487352	-0.2122851	1.5
0.1487864	-0.2117987	1.5
0.1487864	-0.2117987	1.5
0.1488445	-0.2116116	1.5
0.1488445	-0.2116116	1.5
0.1489271	-0.2112001	1.5
0.1489271	-0.2112001	1.5
0.1489271	-0.2112001	1.5
0.1489271	-0.2112001	1.5
0.1512135	-0.1620674	1.5
0.1512135	-0.1620674	1.5
0.1511339	-0.158421	1.5
0.1511339	-0.158421	1.5
0.1511169	-0.158174	1.5
0.1511169	-0.158174	1.5
0.1511343	-0.1571354	1.5
0.1511343	-0.1571354	1.5
0.1509417	-0.1565681	1.5
0.1509417	-0.1565681	1.5
0.1507912	-0.1559883	1.5
0.1507912	-0.1559883	1.5
0.150788	-0.1554811	1.5
0.150788	-0.1554811	1.5
0.1505517	-0.1552177	1.5
0.1505517	-0.1552177	1.5
0.150442	-0.1551003	1.5
0.150442	-0.1551003	1.5
0.150289	-0.1546254	1.5
0.150289	-0.1546254	1.5
0.1501927	-0.1546207	1.5
0.1501927	-0.1546207	1.5
0.1500527	-0.1545777	1.5
0.1500527	-0.1545777	1.5
0.1499718	-0.1546814	1.5
0.1499718	-0.1546814	1.5
0.1497474	-0.1547415	1.5
0.1497474	-0.1547415	1.5
0.1498002	-0.1545807	1.5
0.1498002	-0.1545807	1.5
0.1496335	-0.1544969	1.5
0.1496335	-0.1544969	1.5
0.149617	-0.1536564	1.5
0.149617	-0.1536564	1.5
0.1497633	-0.1530316	1.5
0.1497633	-0.1530316	1.5
0.1499935	-0.1518423	1.5
0.1499935	-0.1518423	1.5
0.1502103	-0.1512942	1.5
0.1502103	-0.1512942	1.5
0.1506224	-0.1501054	1.5
0.1506224	-0.1501054	1.5
0.1506224	-0.1501054	1.5
0.1506224	-0.1501054	1.5
0.1593983	-0.09336388	1.5
0.1593983	-0.09336388	1.5
0.1593983	-0.09336388	1.5
0.1593983	-0.09336388	1.5
0.1520801	-0.06049287	1.5
0.1520801	-0.06049287	1.5
0.1520607	-0.05998084	1.5
0.1520607	-0.05998084	1.5
0.1520357	-0.05870201	1.5
0.1520357	-0.05870201	1.5
0.1518982	-0.05756003	1.5
0.1518982	-0.05756003	1.5
0.1519147	-0.05718279	1.5
0.1519147	-0.05718279	1.5
0.1519089	-0.05630948	1.5
0.1519089	-0.05630948	1.5
0.1518929	-0.05586962	1.5
0.1518929	-0.05586962	1.5
0.1517598	-0.05502642	1.5
0.1517598	-0.05502642	1.5
0.1516827	-0.05471873	1.5
0.1516827	-0.05471873	1.5
0.1516047	-0.05406564	1.5
0.1516047	-0.05406564	1.5
0.1515378	-0.05376471	1.5
0.1515378	-0.05376471	1.5
0.1515169	-0.05304565	1.5
0.1515169	-0.05304565	1.5
0.1514712	-0.05277815	1.5
0.1514712	-0.05277815	1.5
0.1513137	-0.05214784	1.5
0.1513137	-0.05214784	1.5
0.1512557	-0.05183218	1.5
0.1512557	-0.05183218	1.5
0.1512218	-0.0512394	1.5
0.1512218	-0.0512394	1.5
0.1512109	-0.0506761	1.5
0.1512109	-0.0506761	1.5
0.1510897	-0.05045681	1.5
0.1510897	-0.05045681	1.5
0.1509991	-0.05012486	1.5
0.1509991	-0.05012486	1.5
0.150899	-0.04997575	1.5
0.150899	-0.04997575	1.5
0.1508231	-0.04968826	1.5
0.1508231	-0.04968826	1.5
0.1507915	-0.0494952	1.5
0.1507915	-0.0494952	1.5
0.1507669	-0.04920174	1.5
0.1507669	-0.04920174	1.5
0.149494	-0.0125471	1.5
0.149494	-0.0125471	1.5
0.152197	-0.006739996	1.5
0.152197	-0.006739996	1.5
0.1544367	0.002274483	1.5
0.1544367	0.002274483	1.5
0.1553984	0.006011195	1.5
0.1553984	0.006011195	1.5
0.1569393	0.01138354	1.5
0.1569393	0.01138354	1.5
0.1571636	0.01365599	1.5
0.1571636	0.01365599	1.5
0.1574397	0.01532554	1.5
0.1574397	0.01532554	1.5
0.1588764	0.01607034	1.5
0.1588764	0.01607034	1.5
0.1588807	0.01857438	1.5
0.1588807	0.01857438	1.5
0.158783	0.02032701	1.5
0.158783	0.02032701	1.5
0.1588686	0.0208808	1.5
0.1588686	0.0208808	1.5
0.159376	0.02083364	1.5
0.159376	0.02083364	1.5
0.1593422	0.02124622	1.5
0.1593422	0.02124622	1.5
0.1593257	0.02196849	1.5
0.1593257	0.02196849	1.5
0.1592434	0.02232283	1.5
0.1592434	0.02232283	1.5
0.1592797	0.02303553	1.5
0.1592797	0.02303553	1.5
0.1595123	0.0232062	1.5
0.1595123	0.0232062	1.5
0.1594366	0.02388195	1.5
0.1594366	0.02388195	1.5
0.1592618	0.02392267	1.5
0.1592618	0.02392267	1.5
0.159197	0.02428461	1.5
0.159197	0.02428461	1.5
0.1463305	0.06174352	1.5
0.1463305	0.06174352	1.5
0.1463305	0.06174352	1.5
0.1463305	0.06174352	1.5
0.1648014	0.1082402	1.5
0.1648014	0.1082402	1.5
0.1648482	0.1088325	1.5
0.1648482	0.1088325	1.5
0.1624141	0.1095336	1.5
0.1624141	0.1095336	1.5
0.1615336	0.1098626	1.5
0.1615336	0.1098626	1.5
0.1608946	0.1110847	1.5
0.1608946	0.1110847	1.5
0.1606132	0.1116077	1.5
0.1606132	0.1116077	1.5
0.1602169	0.1117881	1.5
0.1602169	0.1117881	1.5
0.1603941	0.111859	1.5
0.1603941	0.111859	1.5
0.1604349	0.1121019	1.5
0.1604349	0.1121019	1.5
0.1605408	0.1123427	1.5
0.1605408	0.1123427	1.5
0.1605886	0.1127368	1.5
0.1605886	0.1127368	1.5
0.1606864	0.113241	1.5
0.1606864	0.113241	1.5
0.1607148	0.113553	1.5
0.1607148	0.113553	1.5
0.1607797	0.1140742	1.5
0.1607797	0.1140742	1.5
0.1607986	0.1142611	1.5
0.1607986	0.1142611	1.5
0.1607177	0.1146313	1.5
0.1607177	0.1146313	1.5
0.1606944	0.114609	1.5
0.1606944	0.114609	1.5
0.1602194	0.114425	1.5
0.1602194	0.114425	1.5
0.159929	0.1143049	1.5
0.159929	0.1143049	1.5
0.1597722	0.1144385	1.5
0.1597722	0.1144385	1.5
0.1597722	0.1144385	1.5
0.1597722	0.1144385	1.5
0.1602883	0.1576511	1.5
0.1602883	0.1576511	1.5
0.1606921	0.1636324	1.5
0.1606921	0.1636324	1.5
0.1664094	0.1597789	1.5
0.1664094	0.1597789	1.5
0.1639047	0.1623225	1.5
0.1639047	0.1623225	1.5
0.1628763	0.1629964	1.5
0.1628763	0.1629964	1.5
0.1619555	0.1639718	1.5
0.1619555	0.1639718	1.5
0.1616856	0.16355	1.5
0.1616856	0.16355	1.5
0.1607035	0.1640024	1.5
0.1607035	0.1640024	1.5
0.1603478	0.164585	1.5
0.1603478	0.164585	1.5
0.1597475	0.1655823	1.5
0.1597475	0.1655823	1.5
0.1593561	0.1658763	1.5
0.1593561	0.1658763	1.5
0.1590676	0.1666653	1.5
0.1590676	0.1666653	1.5
0.1589016	0.1668991	1.5
0.1589016	0.1668991	1.5
0.15851	0.167356	1.5
0.15851	0.167356	1.5
0.1579729	0.1684235	1.5
0.1579729	0.1684235	1.5
0.1594067	0.1676613	1.5
0.1594067	0.1676613	1.5
0.1590109	0.1686056	1.5
0.1590109	0.1686056	1.5
0.1585481	0.1695378	1.5
0.1585481	0.1695378	1.5
0.1583988	0.1698064	1.5
0.1583988	0.1698064	1.5
0.1582942	0.1708387	1.5
0.1582942	0.1708387	1.5
0.1582092	0.1709763	1.5
0.1582092	0.1709763	1.5
0.1578898	0.1712319	1.5
0.1578898	0.1712319	1.5
0.1577915	0.1713404	1.5
0.1577915	0.1713404	1.5
0.1575274	0.1715444	1.5
0.1575274	0.1715444	1.5
0.1574786	0.1715582	1.5
0.1574786	0.1715582	1.5
0.1436114	0.1731217	1.5
0.1436114	0.1731217	1.5
0.144251	0.1764729	1.5
0.144251	0.1764729	1.5
0.144302	0.1761132	1.5
0.144302	0.1761132	1.5
0.1447746	0.1749963	1.5
0.1447746	0.1749963	1.5
0.1453902	0.1748315	1.5
0.1453902	0.1748315	1.5
0.1466222	0.1744238	1.5
0.1466222	0.1744238	1.5
0.1463306	0.174114	1.5
0.1463306	0.174114	1.5
0.1466115	0.1738249	1.5
0.1466115	0.1738249	1.5
0.1462294	0.1741358	1.5
0.1462294	0.1741358	1.5
0.1461547	0.1736541	1.5
0.1461547	0.1736541	1.5
0.1461248	0.1736678	1.5
0.1461248	0.1736678	1.5
0.1464023	0.1734428	1.5
0.1464023	0.1734428	1.5
0.1465031	0.1735166	1.5
0.1465031	0.1735166	1.5
0.1466535	0.1734597	1.5
0.1466535	0.1734597	1.5
0.146793	0.1733709	1.5
0.146793	0.1733709	1.5
0.1466536	0.1729975	1.5
0.1466536	0.1729975	1.5
0.1462944	0.1732584	1.5
0.1462944	0.1732584	1.5
0.1421166	0.1905131	1.5
0.1421166	0.1905131	1.5
0.1092697	0.2136989	1.5
0.1092697	0.2136989	1.5
0.1112698	0.2141166	1.5
0.1112698	0.2141166	1.5
0.113626	0.2166447	1.5
0.113626	0.2166447	1.5
0.1143599	0.2173679	1.5
0.1143599	0.2173679	1.5
0.1147649	0.2179823	1.5
0.1147649	0.2179823	1.5
0.1147649	0.2179823	1.5
0.1147649	0.2179823	1.5
0.1152864	0.2203987	1.5
0.1152864	0.2203987	1.5
0.1155538	0.2203705	1.5
0.1155538	0.2203705	1.5
0.1160813	0.2203411	1.5
0.1160813	0.2203411	1.5
0.1164458	0.2210117	1.5
0.1164458	0.2210117	1.5
0.1168619	0.2210748	1.5
0.1168619	0.2210748	1.5
0.1166871	0.2215457	1.5
0.1166871	0.2215457	1.5
0.1170065	0.2214544	1.5
0.1170065	0.2214544	1.5
0.1175728	0.2220221	1.5
0.1175728	0.2220221	1.5
0.1174733	0.2219984	1.5
0.1174733	0.2219984	1.5
0.1172369	0.2225333	1.5
0.1172369	0.2225333	1.5
0.1172669	0.2231892	1.5
0.1172669	0.2231892	1.5
0.1173252	0.2230628	1.5
0.1173252	0.2230628	1.5
0.1171283	0.2229841	1.5
0.1171283	0.2229841	1.5
0.1171283	0.2229841	1.5
0.1171283	0.2229841	1.5
0.117522	0.2227853	1.5
0.117522	0.2227853	1.5
0.1173228	0.2232956	1.5
0.1173228	0.2232956	1.5
0.1171885	0.2234744	1.5
0.1171885	0.2234744	1.5
0.1170211	0.223896	1.5
0.1170211	0.223896	1.5
0.1167292	0.224327	1.5
0.1167292	0.224327	1.5
0.1166311	0.2248526	1.5
0.1166311	0.2248526	1.5
0.1167155	0.2254373	1.5
0.1167155	0.2254373	1.5
0.1165359	0.2259543	1.5
0.1165359	0.2259543	1.5
0.1165397	0.2262743	1.5
0.1165397	0.2262743	1.5
0.1163714	0.2266702	1.5
0.1163714	0.2266702	1.5
0.1159664	0.2266656	1.5
0.1159664	0.2266656	1.5
0.1158936	0.2267593	1.5
0.1158936	0.2267593	1.5
0.115888	0.2270644	1.5
0.115888	0.2270644	1.5
0.1156517	0.2274914	1.5
0.1156517	0.2274914	1.5
0.1155696	0.2276554	1.5
0.1155696	0.2276554	1.5
0.1154875	0.2278335	1.5
0.1154875	0.2278335	1.5
0.1155235	0.2279526	1.5
0.1155235	0.2279526	1.5
0.1154117	0.2283735	1.5
0.1154117	0.2283735	1.5
0.1154459	0.2286606	1.5
0.1154459	0.2286606	1.5
0.1154124	0.2290419	1.5
0.1154124	0.2290419	1.5
0.1153549	0.2291521	1.5
0.1153549	0.2291521	1.5
0.1154113	0.2295792	1.5
0.1154113	0.2295792	1.5
0.1153581	0.2298378	1.5
0.1153581	0.2298378	1.5
0.1152108	0.2300395	1.5
0.1152108	0.2300395	1.5
0.115209	0.230297	1.5
0.115209	0.230297	1.5
0.1152841	0.2305027	1.5
0.1152841	0.2305027	1.5
0.115316	0.2309134	1.5
0.115316	0.2309134	1.5
0.115316	0.2309134	1.5
0.115316	0.2309134	1.5
0.1153091	0.2311827	1.5
0.1153091	0.2311827	1.5
0.1153131	0.2313427	1.5
0.1153131	0.2313427	1.5
0.1151486	0.2315773	1.5
0.1151486	0.2315773	1.5
0.1149832	0.2317027	1.5
0.1149832	0.2317027	1.5
0.1149084	0.2319144	1.5
0.1149084	0.2319144	1.5
0.114824	0.2320388	1.5
0.114824	0.2320388	1.5
0.1145914	0.232182	1.5
0.1145914	0.232182	1.5
0.1145281	0.2323636	1.5
0.1145281	0.2323636	1.5
0.1145428	0.2324204	1.5
0.1145428	0.2324204	1.5
0.1145256	0.2326113	1.5
0.1145256	0.2326113	1.5
0.1144354	0.2326717	1.5
0.1144354	0.2326717	1.5
0.1142961	0.2328477	1.5
0.1142961	0.2328477	1.5
0.1142216	0.2330108	1.5
0.1142216	0.2330108	1.5
0.1141449	0.2331632	1.5
0.1141449	0.2331632	1.5
0.1140828	0.2332287	1.5
0.1140828	0.2332287	1.5
0.1140376	0.2332824	1.5
0.1140376	0.2332824	1.5
0.1138182	0.2335774	1.5
0.1138182	0.2335774	1.5
0.1054772	0.256197	1.5
0.1054772	0.256197	1.5
0.1063892	0.2533727	1.5
0.1063892	0.2533727	1.5
0.1057611	0.2524817	1.5
0.1057611	0.2524817	1.5
0.1055651	0.2515082	1.5
0.1055651	0.2515082	1.5
0.1063146	0.2511613	1.5
0.1063146	0.2511613	1.5
0.1065213	0.2524944	1.5
0.1065213	0.2524944	1.5
0.105977	0.251834	1.5
0.105977	0.251834	1.5
0.1062432	0.2513906	1.5
0.1062432	0.2513906	1.5
0.1066721	0.2512202	1.5
0.1066721	0.2512202	1.5
0.1065195	0.2527697	1.5
0.1065195	0.2527697	1.5
0.1061038	0.253397	1.5
0.1061038	0.253397	1.5
0.1061154	0.2531486	1.5
0.1061154	0.2531486	1.5
0.1062077	0.253311	1.5
0.1062077	0.253311	1.5
0.106238	0.2534088	1.5
0.106238	0.2534088	1.5
0.1068767	0.253239	1.5
0.1068767	0.253239	1.5
0.1076002	0.252894	1.5
0.1076002	0.252894	1.5
0.1074288	0.2528941	1.5
0.1074288	0.2528941	1.5
0.1075561	0.2528516	1.5
0.1075561	0.2528516	1.5
0.1073964	0.2532417	1.5
0.1073964	0.2532417	1.5
0.1073487	0.2535851	1.5
0.1073487	0.2535851	1.5
0.1077231	0.2534832	1.5
0.1077231	0.2534832	1.5
0.1077021	0.2533171	1.5
0.1077021	0.2533171	1.5
0.1081233	0.2532187	1.5
0.1081233	0.2532187	1.5
0.1082292	0.2525406	1.5
0.1082292	0.2525406	1.5
0.1082632	0.2522492	1.5
0.1082632	0.2522492	1.5
0.1084972	0.2522773	1.5
0.1084972	0.2522773	1.5
0.1088017	0.2521398	1.5
0.1088017	0.2521398	1.5
0.109174	0.251807	1.5
0.109174	0.251807	1.5
0.1091703	0.2517794	1.5
0.1091703	0.2517794	1.5
0.1093342	0.2518519	1.5
0.1093342	0.2518519	1.5
0.1096341	0.251772	1.5
0.1096341	0.251772	1.5
0.1097502	0.2520664	1.5
0.1097502	0.2520664	1.5
0.1097502	0.2520664	1.5
0.1097502	0.2520664	1.5
0.1099494	0.251883	1.5
0.1099494	0.251883	1.5
0.1099772	0.2515597	1.5
0.1099772	0.2515597	1.5
0.109908	0.2515596	1.5
0.109908	0.2515596	1.5
0.1099731	0.2513569	1.5
0.1099731	0.2513569	1.5
0.1100726	0.2512809	1.5
0.1100726	0.2512809	1.5
0.1102776	0.2511933	1.5
0.1102776	0.2511933	1.5
0.1103455	0.2512443	1.5
0.1103455	0.2512443	1.5
0.1104502	0.2513071	1.5
0.1104502	0.2513071	1.5
0.1107048	0.2511223	1.5
0.1107048	0.2511223	1.5
0.1106746	0.2509582	1.5
0.1106746	0.2509582	1.5
0.1107822	0.250902	1.5
0.1107822	0.250902	1.5
0.1109167	0.2508728	1.5
0.1109167	0.2508728	1.5
0.1112773	0.2507028	1.5
0.1112773	0.2507028	1.5
0.111368	0.2507102	1.5
0.111368	0.2507102	1.5
0.1115077	0.2506596	1.5
0.1115077	0.2506596	1.5
0.1115847	0.2506056	1.5
0.1115847	0.2506056	1.5
0.1116067	0.2506766	1.5
0.1116067	0.2506766	1.5
0.1116033	0.2506033	1.5
0.1116033	0.2506033	1.5
0.1117692	0.2504186	1.5
0.1117692	0.2504186	1.5
0.1117438	0.2504625	1.5
0.1117438	0.2504625	1.5
0.1117352	0.2506956	1.5
0.1117352	0.2506956	1.5
0.1117641	0.2508053	1.5
0.1117641	0.2508053	1.5
0.1118192	0.2508522	1.5
0.1118192	0.2508522	1.5
0.111812	0.2508637	1.5
0.111812	0.2508637	1.5
0.1118884	0.2508736	1.5
0.1118884	0.2508736	1.5
0.1120122	0.2508261	1.5
0.1120122	0.2508261	1.5
0.1120499	0.251008	1.5
0.1120499	0.251008	1.5
0.1123805	0.2508623	1.5
0.1123805	0.2508623	1.5
0.1125919	0.2509035	1.5
0.1125919	0.2509035	1.5
0.1130157	0.2506983	1.5
0.1130157	0.2506983	1.5
0.1131138	0.2506975	1.5
0.1131138	0.2506975	1.5
0.1135177	0.2504894	1.5
0.1135177	0.2504894	1.5
0.1136967	0.2504458	1.5
0.1136967	0.2504458	1.5
0.1141063	0.2503278	1.5
0.1141063	0.2503278	1.5
0.1143364	0.2502567	1.5
0.1143364	0.2502567	1.5
0.1147213	0.2503191	1.5
0.1147213	0.2503191	1.5
0.1151093	0.2502822	1.5
0.1151093	0.2502822	1.5
0.1153324	0.2503016	1.5
0.1153324	0.2503016	1.5
0.1156961	0.2501757	1.5
0.1156961	0.2501757	1.5
0.1158796	0.2501272	1.5
0.1158796	0.2501272	1.5
0.1162071	0.2500542	1.5
0.1162071	0.2500542	1.5
0.1164206	0.2499971	1.5
0.1164206	0.2499971	1.5
0.1166736	0.2500453	1.5
0.1166736	0.2500453	1.5
0.1168469	0.2499629	1.5
0.1168469	0.2499629	1.5
0.1169934	0.2499056	1.5
0.1169934	0.2499056	1.5
0.1170468	0.2499645	1.5
0.1170468	0.2499645	1.5
0.1171316	0.249926	1.5
0.1171316	0.249926	1.5
0.1172167	0.2499549	1.5
0.1172167	0.2499549	1.5
0.1173508	0.2500242	1.5
0.1173508	0.2500242	1.5
0.1174073	0.2499753	1.5
0.1174073	0.2499753	1.5
0.1173466	0.249901	1.5
0.1173466	0.249901	1.5
0.1173466	0.249901	1.5
0.1173466	0.249901	1.5
0.1173064	0.2496756	1.5
0.1173064	0.2496756	1.5
0.1172979	0.2498068	1.5
0.1172979	0.2498068	1.5
0.1172587	0.2498232	1.5
0.1172587	0.2498232	1.5
0.1172215	0.2498	1.5
0.1172215	0.2498	1.5
0.117307	0.2497131	1.5
0.117307	0.2497131	1.5
0.1172335	0.2496499	1.5
0.1172335	0.2496499	1.5
0.117164	0.2496971	1.5
0.117164	0.2496971	1.5
0.1170244	0.2495826	1.5
0.1170244	0.2495826	1.5
0.1169952	0.2496229	1.5
0.1169952	0.2496229	1.5
0.1169383	0.2496297	1.5
0.1169383	0.2496297	1.5
0.1171134	0.2496201	1.5
0.1171134	0.2496201	1.5
0.1171134	0.2496201	1.5
0.1171134	0.2496201	1.5
0.1336072	0.2350384	1.5
0.1336072	0.2350384	1.5
0.1338647	0.2339701	1.5
0.1338647	0.2339701	1.5
0.1328821	0.238742	1.5
0.1328821	0.238742	1.5
0.1335651	0.2382374	1.5
0.1335651	0.2382374	1.5
0.1332486	0.2406231	1.5
0.1332486	0.2406231	1.5
0.1335868	0.2401534	1.5
0.1335868	0.2401534	1.5
0.1337733	0.2399656	1.5
0.1337733	0.2399656	1.5
0.1341262	0.2399896	1.5
0.1341262	0.2399896	1.5
0.133768	0.2420233	1.5
0.133768	0.2420233	1.5
0.1339725	0.2431435	1.5
0.1339725	0.2431435	1.5
0.1339763	0.2435591	1.5
0.1339763	0.2435591	1.5
0.1343124	0.2439803	1.5
0.1343124	0.2439803	1.5
0.1341771	0.2441105	1.5
0.1341771	0.2441105	1.5
0.1337274	0.2449595	1.5
0.1337274	0.2449595	1.5
0.1334735	0.2449662	1.5
0.1334735	0.2449662	1.5
0.1333323	0.2450636	1.5
0.1333323	0.2450636	1.5
0.1331604	0.2450678	1.5
0.1331604	0.2450678	1.5
0.1324006	0.2452399	1.5
0.1324006	0.2452399	1.5
0.1319623	0.2453105	1.5
0.1319623	0.2453105	1.5
0.1318208	0.2456116	1.5
0.1318208	0.2456116	1.5
0.1316188	0.245681	1.5
0.1316188	0.245681	1.5
0.1313096	0.2458149	1.5
0.1313096	0.2458149	1.5
0.1311754	0.2456422	1.5
0.1311754	0.2456422	1.5
0.1311612	0.2454978	1.5
0.1311612	0.2454978	1.5
0.1311248	0.2455197	1.5
0.1311248	0.2455197	1.5
0.1310392	0.2453934	1.5
0.1310392	0.2453934	1.5
0.1309855	0.2454363	1.5
0.1309855	0.2454363	1.5
0.130745	0.2455643	1.5
0.130745	0.2455643	1.5
0.1306961	0.245569	1.5
0.1306961	0.245569	1.5
0.1308245	0.2456712	1.5
0.1308245	0.2456712	1.5
0.1309668	0.2456886	1.5
0.1309668	0.2456886	1.5
0.1310152	0.2457324	1.5
0.1310152	0.2457324	1.5
0.1311506	0.2459879	1.5
0.1311506	0.2459879	1.5
0.1311506	0.2459879	1.5
0.1311506	0.2459879	1.5
0.1312824	0.2460988	1.5
0.1312824	0.2460988	1.5
0.1313462	0.2460423	1.5
0.1313462	0.2460423	1.5
0.1314227	0.2462783	1.5
0.1314227	0.2462783	1.5
0.1314422	0.2463084	1.5
0.1314422	0.2463084	1.5
0.1314921	0.2465329	1.5
0.1314921	0.2465329	1.5
0.1314921	0.2465329	1.5
0.1314921	0.2465329	1.5
0.108748	0.2357268	1.5
0.108748	0.2357268	1.5
0.1118144	0.2361251	1.5
0.1118144	0.2361251	1.5
0.1122278	0.2359337	1.5
0.1122278	0.2359337	1.5
0.1151455	0.236983	1.5
0.1151455	0.236983	1.5
0.1156116	0.2370744	1.5
0.1156116	0.2370744	1.5
0.1158873	0.2369722	1.5
0.1158873	0.2369722	1.5
0.1171157	0.2365682	1.5
0.1171157	0.2365682	1.5
0.1175697	0.2364224	1.5
0.1175697	0.2364224	1.5
0.1185507	0.2363563	1.5
0.1185507	0.2363563	1.5
0.1187019	0.2369969	1.5
0.1187019	0.2369969	1.5
0.1178584	0.2378214	1.5
0.1178584	0.2378214	1.5
0.1174504	0.2382157	1.5
0.1174504	0.2382157	1.5
0.1177129	0.2381843	1.5
0.1177129	0.2381843	1.5
0.1177999	0.2383724	1.5
0.1177999	0.2383724	1.5
0.1178404	0.2385137	1.5
0.1178404	0.2385137	1.5
0.1178337	0.2385391	1.5
0.1178337	0.2385391	1.5
0.1181953	0.2387522	1.5
0.1181953	0.2387522	1.5
0.1180651	0.2389991	1.5
0.1180651	0.2389991	1.5
0.1184743	0.2388071	1.5
0.1184743	0.2388071	1.5
0.1184121	0.2391782	1.5
0.1184121	0.2391782	1.5
0.1184763	0.2396531	1.5
0.1184763	0.2396531	1.5
0.1190574	0.2392936	1.5
0.1190574	0.2392936	1.5
0.119356	0.2390617	1.5
0.119356	0.2390617	1.5
0.119459	0.2390916	1.5
0.119459	0.2390916	1.5
0.1193672	0.2393465	1.5
0.1193672	0.2393465	1.5
0.1190814	0.2392922	1.5
0.1190814	0.2392922	1.5
0.1192453	0.2393951	1.5
0.1192453	0.2393951	1.5
0.1191768	0.2395815	1.5
0.1191768	0.2395815	1.5
0.1193907	0.2396258	1.5
0.1193907	0.2396258	1.5
0.119563	0.2398246	1.5
0.119563	0.2398246	1.5
0.1195722	0.2400264	1.5
0.1195722	0.2400264	1.5
0.1196297	0.2401635	1.5
0.1196297	0.2401635	1.5
0.1196944	0.2401812	1.5
0.1196944	0.2401812	1.5
0.1198014	0.2401636	1.5
0.1198014	0.2401636	1.5
0.1200394	0.240059	1.5
0.1200394	0.240059	1.5
0.1202285	0.239955	1.5
0.1202285	0.239955	1.5
0.1202295	0.2402121	1.5
0.1202295	0.2402121	1.5
0.12041	0.2401292	1.5
0.12041	0.2401292	1.5
0.1208767	0.2401246	1.5
0.1208767	0.2401246	1.5
0.1208505	0.240457	1.5
0.1208505	0.240457	1.5
0.1208945	0.2405868	1.5
0.1208945	0.2405868	1.5
0.1210345	0.240665	1.5
0.1210345	0.240665	1.5
0.1209585	0.2406594	1.5
0.1209585	0.2406594	1.5
0.1210474	0.240787	1.5
0.1210474	0.240787	1.5
0.1211839	0.2409119	1.5
0.1211839	0.2409119	1.5
0.1212109	0.2409167	1.5
0.1212109	0.2409167	1.5
0.1211925	0.2409003	1.5
0.1211925	0.2409003	1.5
0.1211326	0.2410388	1.5
0.1211326	0.2410388	1.5
0.1211621	0.240968	1.5
0.1211621	0.240968	1.5
0.1212392	0.2410092	1.5
0.1212392	0.2410092	1.5
0.1212024	0.241286	1.5
0.1212024	0.241286	1.5
0.1211246	0.2415352	1.5
0.1211246	0.2415352	1.5
0.1211157	0.2415176	1.5
0.1211157	0.2415176	1.5
0.1210779	0.2415947	1.5
0.1210779	0.2415947	1.5
0.1210451	0.2416081	1.5
0.1210451	0.2416081	1.5
0.1211429	0.2416281	1.5
0.1211429	0.2416281	1.5
0.12122	0.2416528	1.5
0.12122	0.2416528	1.5
0.1213024	0.241686	1.5
0.1213024	0.241686	1.5
0.1279838	0.1869604	1.5
0.1279838	0.1869604	1.5
0.1279838	0.1869604	1.5
0.1279838	0.1869604	1.5
0.1509804	0.1165426	1.5
0.1509804	0.1165426	1.5
0.1529607	0.1151291	1.5
0.1529607	0.1151291	1.5
0.1553082	0.1143285	1.5
0.1553082	0.1143285	1.5
0.1559248	0.11429	1.5
0.1559248	0.11429	1.5
0.1572847	0.1140984	1.5
0.1572847	0.1140984	1.5
0.1585478	0.1140737	1.5
0.1585478	0.1140737	1.5
0.1586873	0.1139203	1.5
0.1586873	0.1139203	1.5
0.1604406	0.1133231	1.5
0.1604406	0.1133231	1.5
0.1608305	0.1135903	1.5
0.1608305	0.1135903	1.5
0.1619306	0.1131638	1.5
0.1619306	0.1131638	1.5
0.1625786	0.1129856	1.5
0.1625786	0.1129856	1.5
0.1629628	0.1128667	1.5
0.1629628	0.1128667	1.5
0.1630917	0.1128322	1.5
0.1630917	0.1128322	1.5
0.1630917	0.1128322	1.5
0.1630917	0.1128322	1.5
0.1639583	0.1126388	1.5
0.1639583	0.1126388	1.5
0.164009	0.1125609	1.5
0.164009	0.1125609	1.5
0.1639879	0.1124934	1.5
0.1639879	0.1124934	1.5
0.1640605	0.1123529	1.5
0.1640605	0.1123529	1.5
0.1641091	0.1121293	1.5
0.1641091	0.1121293	1.5
0.1641091	0.1121293	1.5
0.1641091	0.1121293	1.5
0.1971702	0.05750746	1.5
0.1971702	0.05750746	1.5
0.1971702	0.05750746	1.5
0.1971702	0.05750746	1.5
0.1966411	0.04886907	1.5
0.1966411	0.04886907	1.5
0.1970795	0.04660168	1.5
0.1970795	0.04660168	1.5
0.1968573	0.04618871	1.5
0.1968573	0.04618871	1.5
0.1969342	0.04534746	1.5
0.1969342	0.04534746	1.5
0.1970163	0.04465706	1.5
0.1970163	0.04465706	1.5
0.1974351	0.04371421	1.5
0.1974351	0.04371421	1.5
0.197361	0.0436219	1.5
0.197361	0.0436219	1.5
0.1979275	0.04258595	1.5
0.1979275	0.04258595	1.5
0.1976761	0.04243515	1.5
0.1976761	0.04243515	1.5
0.1975769	0.042186	1.5
0.1975769	0.042186	1.5
0.1979516	0.0412429	1.5
0.1979516	0.0412429	1.5
0.1979519	0.0411791	1.5
0.1979519	0.0411791	1.5
0.1976492	0.04120361	1.5
0.1976492	0.04120361	1.5
0.1974515	0.04120746	1.5
0.1974515	0.04120746	1.5
0.1972712	0.0410853	1.5
0.1972712	0.0410853	1.5
0.1972093	0.04096203	1.5
0.1972093	0.04096203	1.5
0.1969965	0.04077773	1.5
0.1969965	0.04077773	1.5
0.1968636	0.04065017	1.5
0.1968636	0.04065017	1.5
0.1966687	0.04031426	1.5
0.1966687	0.04031426	1.5
0.1965547	0.0402383	1.5
0.1965547	0.0402383	1.5
0.1963919	0.04015028	1.5
0.1963919	0.04015028	1.5
0.1962093	0.04007806	1.5
0.1962093	0.04007806	1.5
0.1961261	0.03997594	1.5
0.1961261	0.03997594	1.5
0.196	0.03991743	1.5
0.196	0.03991743	1.5
0.1959521	0.03986164	1.5
0.1959521	0.03986164	1.5
0.1958451	0.03987166	1.5
0.1958451	0.03987166	1.5
0.1958451	0.03987166	1.5
0.1958451	0.03987166	1.5
0.162495	-0.004987881	1.5
0.162495	-0.004987881	1.5
0.1584072	-0.006049328	1.5
0.1584072	-0.006049328	1.5
0.1571512	-0.007330075	1.5
0.1571512	-0.007330075	1.5
0.1567436	-0.008546054	1.5
0.1567436	-0.008546054	1.5
0.1566318	-0.00958813	1.5
0.1566318	-0.00958813	1.5
0.1568695	-0.009880491	1.5
0.1568695	-0.009880491	1.5
0.1570192	-0.01016887	1.5
0.1570192	-0.01016887	1.5
0.1568417	-0.01060716	1.5
0.1568417	-0.01060716	1.5
0.157189	-0.01135133	1.5
0.157189	-0.01135133	1.5
0.1573068	-0.01158959	1.5
0.1573068	-0.01158959	1.5
0.1574089	-0.0116573	1.5
0.1574089	-0.0116573	1.5
0.1577819	-0.0123282	1.5
0.1577819	-0.0123282	1.5
0.1577076	-0.01256137	1.5
0.1577076	-0.01256137	1.5
0.157939	-0.01281982	1.5
0.157939	-0.01281982	1.5
0.1580854	-0.01307373	1.5
0.1580854	-0.01307373	1.5
0.1580956	-0.01303259	1.5
0.1580956	-0.01303259	1.5
0.1580679	-0.01314889	1.5
0.1580679	-0.01314889	1.5
0.1581163	-0.0132286	1.5
0.1581163	-0.0132286	1.5
0.1581576	-0.01322504	1.5
0.1581576	-0.01322504	1.5
0.1582219	-0.01319252	1.5
0.1582219	-0.01319252	1.5
0.1583586	-0.01321191	1.5
0.1583586	-0.01321191	1.5
0.1584349	-0.01319006	1.5
0.1584349	-0.01319006	1.5
0.1585074	-0.01312878	1.5
0.1585074	-0.01312878	1.5
0.140739	-0.04370935	1.5
0.140739	-0.04370935	1.5
0.140739	-0.04370935	1.5
0.140739	-0.04370935	1.5
0.1631835	-0.04522832	1.5
0.1631835	-0.04522832	1.5
0.1617338	-0.04430051	1.5
0.1617338	-0.04430051	1.5
0.1609203	-0.1091544	1.5
0.1609203	-0.1091544	1.5
0.1610796	-0.1092461	1.5
0.1610796	-0.1092461	1.5
0.1581957	-0.1159225	1.5
0.1581957	-0.1159225	1.5
0.1573826	-0.1173721	1.5
0.1573826	-0.1173721	1.5
0.1559231	-0.1196834	1.5
0.1559231	-0.1196834	1.5
0.1554317	-0.1207679	1.5
0.1554317	-0.1207679	1.5
0.1545828	-0.1218541	1.5
0.1545828	-0.1218541	1.5
0.1541433	-0.1224456	1.5
0.1541433	-0.1224456	1.5
0.1533779	-0.1233791	1.5
0.1533779	-0.1233791	1.5
0.1526407	-0.1245153	1.5
0.1526407	-0.1245153	1.5
0.1524284	-0.1251021	1.5
0.1524284	-0.1251021	1.5
0.1519982	-0.1258658	1.5
0.1519982	-0.1258658	1.5
0.1517239	-0.1262381	1.5
0.1517239	-0.1262381	1.5
0.1516775	-0.12671	1.5
0.1516775	-0.12671	1.5
0.1514854	-0.1274841	1.5
0.1514854	-0.1274841	1.5
0.1511301	-0.1280502	1.5
0.1511301	-0.1280502	1.5
0.1509223	-0.1283337	1.5
0.1509223	-0.1283337	1.5
0.1505996	-0.1289829	1.5
0.1505996	-0.1289829	1.5
0.1503976	-0.1292208	1.5
0.1503976	-0.1292208	1.5
0.1501686	-0.1298213	1.5
0.1501686	-0.1298213	1.5
0.1499354	-0.1301622	1.5
0.1499354	-0.1301622	1.5
0.1497791	-0.1303581	1.5
0.1497791	-0.1303581	1.5
0.1496281	-0.1307447	1.5
0.1496281	-0.1307447	1.5
0.1495215	-0.1309278	1.5
0.1495215	-0.1309278	1.5
0.1493382	-0.1311991	1.5
0.1493382	-0.1311991	1.5
0.1492258	-0.1313535	1.5
0.1492258	-0.1313535	1.5
0.1488699	-0.1316686	1.5
0.1488699	-0.1316686	1.5
0.1486732	-0.1318173	1.5
0.1486732	-0.1318173	1.5
0.1486163	-0.132203	1.5
0.1486163	-0.132203	1.5
0.1486163	-0.132203	1.5
0.1486163	-0.132203	1.5
0.1661451	-0.1845935	1.5
0.1661451	-0.1845935	1.5
0.1988585	-0.1748608	1.5
0.1988585	-0.1748608	1.5
0.1979025	-0.1773528	1.5
0.1979025	-0.1773528	1.5
0.1973562	-0.1801406	1.5
0.1973562	-0.1801406	1.5
0.1984255	-0.1785494	1.5
0.1984255	-0.1785494	1.5
0.1993788	-0.1776088	1.5
0.1993788	-0.1776088	1.5
[truncated: 1,014 more rows]
