# Supplementary material for: Saliency detection of textured 3D models based on multi-view information and texel descriptor
Source: PeerJ Comput Sci. 2023 Oct 25;9:e1584. doi: 10.7717/peerj-cs.1584 (PMC10703070; doi:10.7717/peerj-cs.1584)
Supplement: Supplemental Information 1 [file peerj-cs-09-1584-s001.zip › py_2dto3d/zy_l/userid3.txt]

0.01292436	0.01702832	1.5
0.01292436	0.01702832	1.5
0.01336068	0.01734823	1.5
0.01336068	0.01734823	1.5
0.01334908	0.01748313	1.5
0.01334908	0.01748313	1.5
0.01331275	0.01748979	1.5
0.01331275	0.01748979	1.5
0.01340879	0.01774704	1.5
0.01340879	0.01774704	1.5
0.01332155	0.01780555	1.5
0.01332155	0.01780555	1.5
0.01308663	0.01799379	1.5
0.01308663	0.01799379	1.5
0.01314022	0.01822736	1.5
0.01314022	0.01822736	1.5
0.0132822	0.01859514	1.5
0.0132822	0.01859514	1.5
0.01332259	0.01880728	1.5
0.01332259	0.01880728	1.5
0.01316595	0.018859	1.5
0.01316595	0.018859	1.5
0.01301176	0.01893754	1.5
0.01301176	0.01893754	1.5
0.01298436	0.01910125	1.5
0.01298436	0.01910125	1.5
0.01275467	0.01913275	1.5
0.01275467	0.01913275	1.5
0.01270206	0.01936398	1.5
0.01270206	0.01936398	1.5
0.01258079	0.01943007	1.5
0.01258079	0.01943007	1.5
0.01249481	0.01961309	1.5
0.01249481	0.01961309	1.5
0.01248697	0.01980285	1.5
0.01248697	0.01980285	1.5
0.01242628	0.02013068	1.5
0.01242628	0.02013068	1.5
0.01243479	0.0202266	1.5
0.01243479	0.0202266	1.5
0.01242983	0.02052742	1.5
0.01242983	0.02052742	1.5
0.01234128	0.02084515	1.5
0.01234128	0.02084515	1.5
0.01215955	0.02099071	1.5
0.01215955	0.02099071	1.5
0.01170064	0.02117306	1.5
0.01170064	0.02117306	1.5
0.01139343	0.02122507	1.5
0.01139343	0.02122507	1.5
0.01088994	0.02118872	1.5
0.01088994	0.02118872	1.5
0.01061599	0.02122978	1.5
0.01061599	0.02122978	1.5
0.01003616	0.02139195	1.5
0.01003616	0.02139195	1.5
0.009715237	0.02147697	1.5
0.009715237	0.02147697	1.5
0.008984461	0.02173733	1.5
0.008984461	0.02173733	1.5
0.008624002	0.02180973	1.5
0.008624002	0.02180973	1.5
0.008597419	0.02208475	1.5
0.008597419	0.02208475	1.5
0.0704153	-8.229911E-05	1.5
0.0704153	-8.229911E-05	1.5
0.0704153	-8.229911E-05	1.5
0.0704153	-8.229911E-05	1.5
-0.024	0.06499995	1.5
-0.024	0.06499995	1.5
0.1322332	-0.02224934	1.5
0.1322332	-0.02224934	1.5
0.1156527	0.06543089	1.5
0.1156527	0.06543089	1.5
0.1322332	-0.02224934	1.5
0.1322332	-0.02224934	1.5
0.1762896	0.09265102	1.5
0.1762896	0.09265102	1.5
0.1687691	0.09806411	1.5
0.1687691	0.09806411	1.5
0.1615119	0.1046477	1.5
0.1615119	0.1046477	1.5
0.1642201	0.1030774	1.5
0.1642201	0.1030774	1.5
0.1574069	0.1078694	1.5
0.1574069	0.1078694	1.5
0.1538265	0.110408	1.5
0.1538265	0.110408	1.5
0.1524115	0.1114142	1.5
0.1524115	0.1114142	1.5
0.1495395	0.1137152	1.5
0.1495395	0.1137152	1.5
0.1487146	0.1143706	1.5
0.1487146	0.1143706	1.5
0.1469397	0.1159859	1.5
0.1469397	0.1159859	1.5
0.1464516	0.1167155	1.5
0.1464516	0.1167155	1.5
0.145381	0.1179976	1.5
0.145381	0.1179976	1.5
0.1450371	0.1184249	1.5
0.1450371	0.1184249	1.5
0.1450371	0.1184249	1.5
0.1450371	0.1184249	1.5
0.1439936	0.1196252	1.5
0.1439936	0.1196252	1.5
0.143723	0.1198904	1.5
0.143723	0.1198904	1.5
0.1435311	0.1203304	1.5
0.1435311	0.1203304	1.5
0.1436365	0.1204992	1.5
0.1436365	0.1204992	1.5
0.1434826	0.1207524	1.5
0.1434826	0.1207524	1.5
0.1438847	0.1206312	1.5
0.1438847	0.1206312	1.5
0.1436004	0.1211326	1.5
0.1436004	0.1211326	1.5
0.1436004	0.1211326	1.5
0.1436004	0.1211326	1.5
0.1438472	0.1215118	1.5
0.1438472	0.1215118	1.5
0.1440066	0.121719	1.5
0.1440066	0.121719	1.5
0.1441873	0.1219916	1.5
0.1441873	0.1219916	1.5
0.1443925	0.1223398	1.5
0.1443925	0.1223398	1.5
0.1447848	0.1225508	1.5
0.1447848	0.1225508	1.5
0.1448573	0.1229664	1.5
0.1448573	0.1229664	1.5
0.1449298	0.1230642	1.5
0.1449298	0.1230642	1.5
0.145307	0.1232377	1.5
0.145307	0.1232377	1.5
0.1454005	0.1234169	1.5
0.1454005	0.1234169	1.5
0.1457933	0.1234718	1.5
0.1457933	0.1234718	1.5
0.1458815	0.1235937	1.5
0.1458815	0.1235937	1.5
0.1460538	0.1236385	1.5
0.1460538	0.1236385	1.5
0.1462052	0.1238014	1.5
0.1462052	0.1238014	1.5
0.1462052	0.1238014	1.5
0.1462052	0.1238014	1.5
0.1694461	0.1264887	1.5
0.1694461	0.1264887	1.5
0.1685724	0.1271265	1.5
0.1685724	0.1271265	1.5
0.1683588	0.1293173	1.5
0.1683588	0.1293173	1.5
0.1682744	0.1301253	1.5
0.1682744	0.1301253	1.5
0.1690051	0.130066	1.5
0.1690051	0.130066	1.5
0.1696041	0.1301546	1.5
0.1696041	0.1301546	1.5
0.1697797	0.1300005	1.5
0.1697797	0.1300005	1.5
0.1701605	0.12985	1.5
0.1701605	0.12985	1.5
0.1704795	0.130637	1.5
0.1704795	0.130637	1.5
0.1708239	0.1307472	1.5
0.1708239	0.1307472	1.5
0.171725	0.1304964	1.5
0.171725	0.1304964	1.5
0.172036	0.1301732	1.5
0.172036	0.1301732	1.5
0.1720838	0.1301488	1.5
0.1720838	0.1301488	1.5
0.1722356	0.1297491	1.5
0.1722356	0.1297491	1.5
0.1722356	0.1297491	1.5
0.1722356	0.1297491	1.5
0.1719761	0.1298173	1.5
0.1719761	0.1298173	1.5
0.1718044	0.1298451	1.5
0.1718044	0.1298451	1.5
0.1716829	0.1301492	1.5
0.1716829	0.1301492	1.5
0.1714458	0.1303074	1.5
0.1714458	0.1303074	1.5
0.1714055	0.1303403	1.5
0.1714055	0.1303403	1.5
0.1714332	0.1302906	1.5
0.1714332	0.1302906	1.5
0.1713557	0.1299512	1.5
0.1713557	0.1299512	1.5
0.1716356	0.129613	1.5
0.1716356	0.129613	1.5
0.1722825	0.1294023	1.5
0.1722825	0.1294023	1.5
0.1722825	0.1294023	1.5
0.1722825	0.1294023	1.5
0.1803248	0.1024449	1.5
0.1803248	0.1024449	1.5
0.1835615	0.1029639	1.5
0.1835615	0.1029639	1.5
0.1865577	0.1027217	1.5
0.1865577	0.1027217	1.5
0.1871445	0.1022859	1.5
0.1871445	0.1022859	1.5
0.1881917	0.1021668	1.5
0.1881917	0.1021668	1.5
0.1882985	0.1013895	1.5
0.1882985	0.1013895	1.5
0.1882985	0.1013895	1.5
0.1882985	0.1013895	1.5
0.1889757	0.1008494	1.5
0.1889757	0.1008494	1.5
0.1890472	0.1008441	1.5
0.1890472	0.1008441	1.5
0.1892963	0.1007265	1.5
0.1892963	0.1007265	1.5
0.1895713	0.100641	1.5
0.1895713	0.100641	1.5
0.1898737	0.100721	1.5
0.1898737	0.100721	1.5
0.1899143	0.1005994	1.5
0.1899143	0.1005994	1.5
0.190332	0.1004906	1.5
0.190332	0.1004906	1.5
0.1903412	0.1004354	1.5
0.1903412	0.1004354	1.5
0.1905427	0.1002433	1.5
0.1905427	0.1002433	1.5
0.1905963	0.1002876	1.5
0.1905963	0.1002876	1.5
0.1906471	0.1003268	1.5
0.1906471	0.1003268	1.5
0.19055	0.1001709	1.5
0.19055	0.1001709	1.5
0.1904545	0.1002247	1.5
0.1904545	0.1002247	1.5
0.1904878	0.1001535	1.5
0.1904878	0.1001535	1.5
0.1904699	0.09998961	1.5
0.1904699	0.09998961	1.5
0.190427	0.09984507	1.5
0.190427	0.09984507	1.5
0.1903844	0.09975557	1.5
0.1903844	0.09975557	1.5
0.1903693	0.09964523	1.5
0.1903693	0.09964523	1.5
0.1903122	0.09957936	1.5
0.1903122	0.09957936	1.5
0.2085154	0.06251989	1.5
0.2085154	0.06251989	1.5
0.2085154	0.06251989	1.5
0.2085154	0.06251989	1.5
0.2096258	0.05579776	1.5
0.2096258	0.05579776	1.5
0.2098091	0.05464003	1.5
0.2098091	0.05464003	1.5
0.209725	0.05411971	1.5
0.209725	0.05411971	1.5
0.2094002	0.05206332	1.5
0.2094002	0.05206332	1.5
0.2095616	0.05086264	1.5
0.2095616	0.05086264	1.5
0.2098967	0.04995005	1.5
0.2098967	0.04995005	1.5
0.2100772	0.04926554	1.5
0.2100772	0.04926554	1.5
0.2105142	0.04818413	1.5
0.2105142	0.04818413	1.5
0.2107505	0.04755275	1.5
0.2107505	0.04755275	1.5
0.2108984	0.0468058	1.5
0.2108984	0.0468058	1.5
0.2109265	0.04591002	1.5
0.2109265	0.04591002	1.5
0.2109408	0.04563916	1.5
0.2109408	0.04563916	1.5
0.2107647	0.04500238	1.5
0.2107647	0.04500238	1.5
0.2106149	0.04472556	1.5
0.2106149	0.04472556	1.5
0.2106643	0.0441431	1.5
0.2106643	0.0441431	1.5
0.2106491	0.04394051	1.5
0.2106491	0.04394051	1.5
0.2106163	0.04332625	1.5
0.2106163	0.04332625	1.5
0.2105553	0.04303115	1.5
0.2105553	0.04303115	1.5
0.2104726	0.04248166	1.5
0.2104726	0.04248166	1.5
0.2104233	0.04221328	1.5
0.2104233	0.04221328	1.5
0.2104583	0.04181587	1.5
0.2104583	0.04181587	1.5
0.2101162	0.04018222	1.5
0.2101162	0.04018222	1.5
0.2101157	0.03990291	1.5
0.2101157	0.03990291	1.5
0.2101695	0.03975912	1.5
0.2101695	0.03975912	1.5
0.2102361	0.03953867	1.5
0.2102361	0.03953867	1.5
0.2103025	0.0394453	1.5
0.2103025	0.0394453	1.5
0.210387	0.03932455	1.5
0.210387	0.03932455	1.5
0.2105621	0.03926274	1.5
0.2105621	0.03926274	1.5
0.2105621	0.03926274	1.5
0.2105621	0.03926274	1.5
0.2107391	0.03919643	1.5
0.2107391	0.03919643	1.5
0.2107416	0.03919247	1.5
0.2107416	0.03919247	1.5
0.2107051	0.03916732	1.5
0.2107051	0.03916732	1.5
0.2106514	0.03915814	1.5
0.2106514	0.03915814	1.5
0.2105969	0.03906692	1.5
0.2105969	0.03906692	1.5
0.2105583	0.0390515	1.5
0.2105583	0.0390515	1.5
0.2105031	0.03902955	1.5
0.2105031	0.03902955	1.5
0.2312652	0.03112314	1.5
0.2312652	0.03112314	1.5
0.2311661	0.03174639	1.5
0.2311661	0.03174639	1.5
0.2310558	0.03264339	1.5
0.2310558	0.03264339	1.5
0.2310558	0.03264339	1.5
0.2310558	0.03264339	1.5
0.2208564	0.07297698	1.5
0.2208564	0.07297698	1.5
0.2208564	0.07297698	1.5
0.2208564	0.07297698	1.5
0.221995	0.06963763	1.5
0.221995	0.06963763	1.5
0.2215678	0.07016321	1.5
0.2215678	0.07016321	1.5
0.221671	0.07070243	1.5
0.221671	0.07070243	1.5
0.221526	0.06973755	1.5
0.221526	0.06973755	1.5
0.221526	0.06973755	1.5
0.221526	0.06973755	1.5
0.2219524	0.07040216	1.5
0.2219524	0.07040216	1.5
0.2232295	0.06956276	1.5
0.2232295	0.06956276	1.5
0.2241061	0.07043088	1.5
0.2241061	0.07043088	1.5
0.2241689	0.07066124	1.5
0.2241689	0.07066124	1.5
0.224867	0.07033753	1.5
0.224867	0.07033753	1.5
0.2260105	0.06992504	1.5
0.2260105	0.06992504	1.5
0.2259459	0.07033123	1.5
0.2259459	0.07033123	1.5
0.2265115	0.07116754	1.5
0.2265115	0.07116754	1.5
0.2265984	0.07124887	1.5
0.2265984	0.07124887	1.5
0.2266099	0.07180882	1.5
0.2266099	0.07180882	1.5
0.2265708	0.0719356	1.5
0.2265708	0.0719356	1.5
0.2269493	0.07172847	1.5
0.2269493	0.07172847	1.5
0.2269801	0.0717393	1.5
0.2269801	0.0717393	1.5
0.2269802	0.07192653	1.5
0.2269802	0.07192653	1.5
0.2269503	0.07175893	1.5
0.2269503	0.07175893	1.5
0.1809984	0.1064508	1.5
0.1809984	0.1064508	1.5
0.1662016	0.116292	1.5
0.1662016	0.116292	1.5
0.1634884	0.1173692	1.5
0.1634884	0.1173692	1.5
0.1580979	0.1203722	1.5
0.1580979	0.1203722	1.5
0.1565826	0.1214041	1.5
0.1565826	0.1214041	1.5
0.1550518	0.1230429	1.5
0.1550518	0.1230429	1.5
0.1542331	0.1237063	1.5
0.1542331	0.1237063	1.5
0.153327	0.1248641	1.5
0.153327	0.1248641	1.5
0.1537345	0.1250425	1.5
0.1537345	0.1250425	1.5
0.1547656	0.1244027	1.5
0.1547656	0.1244027	1.5
0.1544654	0.1254902	1.5
0.1544654	0.1254902	1.5
0.1536508	0.1257018	1.5
0.1536508	0.1257018	1.5
0.1542853	0.1248162	1.5
0.1542853	0.1248162	1.5
0.1537235	0.1250151	1.5
0.1537235	0.1250151	1.5
0.1532556	0.1256825	1.5
0.1532556	0.1256825	1.5
0.1528293	0.1261651	1.5
0.1528293	0.1261651	1.5
0.151792	0.1265748	1.5
0.151792	0.1265748	1.5
0.1514217	0.1269495	1.5
0.1514217	0.1269495	1.5
0.1510513	0.1273901	1.5
0.1510513	0.1273901	1.5
0.150698	0.1278612	1.5
0.150698	0.1278612	1.5
0.1504415	0.1279228	1.5
0.1504415	0.1279228	1.5
0.1498764	0.1286802	1.5
0.1498764	0.1286802	1.5
0.1499455	0.1291196	1.5
0.1499455	0.1291196	1.5
0.1499625	0.1296667	1.5
0.1499625	0.1296667	1.5
0.1495063	0.1298214	1.5
0.1495063	0.1298214	1.5
0.14962	0.1301906	1.5
0.14962	0.1301906	1.5
0.1499919	0.1303231	1.5
0.1499919	0.1303231	1.5
0.1510903	0.1305876	1.5
0.1510903	0.1305876	1.5
0.1513817	0.1306203	1.5
0.1513817	0.1306203	1.5
0.1519888	0.1309446	1.5
0.1519888	0.1309446	1.5
0.1525225	0.1311658	1.5
0.1525225	0.1311658	1.5
0.152666	0.1312671	1.5
0.152666	0.1312671	1.5
0.153255	0.1313981	1.5
0.153255	0.1313981	1.5
0.1540356	0.1313524	1.5
0.1540356	0.1313524	1.5
0.154454	0.1314907	1.5
0.154454	0.1314907	1.5
0.1546831	0.1314683	1.5
0.1546831	0.1314683	1.5
0.1550205	0.1315108	1.5
0.1550205	0.1315108	1.5
0.1551238	0.1314644	1.5
0.1551238	0.1314644	1.5
0.1554831	0.1315255	1.5
0.1554831	0.1315255	1.5
0.1559141	0.1315624	1.5
0.1559141	0.1315624	1.5
0.1563059	0.131685	1.5
0.1563059	0.131685	1.5
0.1568881	0.131716	1.5
0.1568881	0.131716	1.5
0.1570473	0.1316646	1.5
0.1570473	0.1316646	1.5
0.1573002	0.1317134	1.5
0.1573002	0.1317134	1.5
0.1574604	0.1317956	1.5
0.1574604	0.1317956	1.5
0.1574665	0.1318494	1.5
0.1574665	0.1318494	1.5
0.1064747	0.1881289	1.5
0.1064747	0.1881289	1.5
0.1064747	0.1881289	1.5
0.1064747	0.1881289	1.5
-0.0883361	0.2334691	1.5
-0.0883361	0.2334691	1.5
-0.09721325	0.2335241	1.5
-0.09721325	0.2335241	1.5
-0.09912856	0.2341768	1.5
-0.09912856	0.2341768	1.5
-0.1020899	0.2344037	1.5
-0.1020899	0.2344037	1.5
-0.1041013	0.2344292	1.5
-0.1041013	0.2344292	1.5
-0.1052006	0.2345795	1.5
-0.1052006	0.2345795	1.5
-0.1068182	0.2344617	1.5
-0.1068182	0.2344617	1.5
-0.1074001	0.2350689	1.5
-0.1074001	0.2350689	1.5
-0.1085495	0.2354256	1.5
-0.1085495	0.2354256	1.5
-0.1091035	0.2353076	1.5
-0.1091035	0.2353076	1.5
-0.1096617	0.2355268	1.5
-0.1096617	0.2355268	1.5
-0.1103006	0.2356421	1.5
-0.1103006	0.2356421	1.5
-0.1109288	0.2359523	1.5
-0.1109288	0.2359523	1.5
-0.1112051	0.2361142	1.5
-0.1112051	0.2361142	1.5
-0.111547	0.2365012	1.5
-0.111547	0.2365012	1.5
-0.1118918	0.2365958	1.5
-0.1118918	0.2365958	1.5
-0.1118918	0.2365958	1.5
-0.1118918	0.2365958	1.5
-0.1472543	0.2550177	1.5
-0.1472543	0.2550177	1.5
-0.1505827	0.255525	1.5
-0.1505827	0.255525	1.5
-0.155428	0.2575127	1.5
-0.155428	0.2575127	1.5
-0.1565826	0.2586216	1.5
-0.1565826	0.2586216	1.5
-0.1592705	0.2581617	1.5
-0.1592705	0.2581617	1.5
-0.1598788	0.2582124	1.5
-0.1598788	0.2582124	1.5
-0.1605361	0.2580697	1.5
-0.1605361	0.2580697	1.5
-0.1607798	0.2579155	1.5
-0.1607798	0.2579155	1.5
-0.1612086	0.2579423	1.5
-0.1612086	0.2579423	1.5
-0.1616638	0.2582447	1.5
-0.1616638	0.2582447	1.5
-0.1621416	0.258484	1.5
-0.1621416	0.258484	1.5
-0.1630184	0.2583241	1.5
-0.1630184	0.2583241	1.5
-0.1631297	0.2583942	1.5
-0.1631297	0.2583942	1.5
-0.1637298	0.2587157	1.5
-0.1637298	0.2587157	1.5
-0.1637978	0.2589192	1.5
-0.1637978	0.2589192	1.5
-0.1639645	0.2589963	1.5
-0.1639645	0.2589963	1.5
-0.1641283	0.2590157	1.5
-0.1641283	0.2590157	1.5
-0.1642595	0.2591757	1.5
-0.1642595	0.2591757	1.5
-0.1642832	0.2590986	1.5
-0.1642832	0.2590986	1.5
-0.1644043	0.2591675	1.5
-0.1644043	0.2591675	1.5
-0.1643957	0.2592052	1.5
-0.1643957	0.2592052	1.5
-0.1644107	0.2592645	1.5
-0.1644107	0.2592645	1.5
-0.1643492	0.259364	1.5
-0.1643492	0.259364	1.5
-0.1643727	0.2593673	1.5
-0.1643727	0.2593673	1.5
-0.1644957	0.2593468	1.5
-0.1644957	0.2593468	1.5
-0.1645521	0.2594062	1.5
-0.1645521	0.2594062	1.5
-0.1645567	0.2593327	1.5
-0.1645567	0.2593327	1.5
-0.1645254	0.2593222	1.5
-0.1645254	0.2593222	1.5
-0.1645033	0.2594584	1.5
-0.1645033	0.2594584	1.5
-0.1645129	0.2594551	1.5
-0.1645129	0.2594551	1.5
-0.1646029	0.2593851	1.5
-0.1646029	0.2593851	1.5
-0.1647679	0.2593938	1.5
-0.1647679	0.2593938	1.5
-0.1648689	0.2593532	1.5
-0.1648689	0.2593532	1.5
-0.1650591	0.2593023	1.5
-0.1650591	0.2593023	1.5
-0.1651265	0.2592864	1.5
-0.1651265	0.2592864	1.5
-0.1651412	0.2594166	1.5
-0.1651412	0.2594166	1.5
-0.1651676	0.2594128	1.5
-0.1651676	0.2594128	1.5
-0.165238	0.2593983	1.5
-0.165238	0.2593983	1.5
-0.165275	0.2595542	1.5
-0.165275	0.2595542	1.5
-0.1653569	0.2595772	1.5
-0.1653569	0.2595772	1.5
-0.1654421	0.2595322	1.5
-0.1654421	0.2595322	1.5
-0.1654485	0.2594895	1.5
-0.1654485	0.2594895	1.5
-0.1655973	0.2594371	1.5
-0.1655973	0.2594371	1.5
-0.1656046	0.2594246	1.5
-0.1656046	0.2594246	1.5
-0.1656955	0.2593717	1.5
-0.1656955	0.2593717	1.5
-0.1657378	0.2593968	1.5
-0.1657378	0.2593968	1.5
-0.1657364	0.2593819	1.5
-0.1657364	0.2593819	1.5
-0.1657651	0.2593099	1.5
-0.1657651	0.2593099	1.5
-0.1658559	0.2592599	1.5
-0.1658559	0.2592599	1.5
-0.1658873	0.2592011	1.5
-0.1658873	0.2592011	1.5
-0.1659715	0.2591221	1.5
-0.1659715	0.2591221	1.5
-0.1660106	0.2590732	1.5
-0.1660106	0.2590732	1.5
-0.1660583	0.258928	1.5
-0.1660583	0.258928	1.5
-0.1660927	0.2588626	1.5
-0.1660927	0.2588626	1.5
-0.1661044	0.2588199	1.5
-0.1661044	0.2588199	1.5
-0.1662021	0.2588055	1.5
-0.1662021	0.2588055	1.5
-0.166208	0.2587143	1.5
-0.166208	0.2587143	1.5
-0.1662854	0.2585763	1.5
-0.1662854	0.2585763	1.5
-0.1663116	0.2585333	1.5
-0.1663116	0.2585333	1.5
-0.1663654	0.2584605	1.5
-0.1663654	0.2584605	1.5
-0.1663737	0.2584507	1.5
-0.1663737	0.2584507	1.5
-0.1664599	0.2583973	1.5
-0.1664599	0.2583973	1.5
-0.1664768	0.2583669	1.5
-0.1664768	0.2583669	1.5
-0.1665723	0.2582743	1.5
-0.1665723	0.2582743	1.5
-0.1665674	0.2582753	1.5
-0.1665674	0.2582753	1.5
-0.1665858	0.2581787	1.5
-0.1665858	0.2581787	1.5
-0.1666212	0.258074	1.5
-0.1666212	0.258074	1.5
-0.1666506	0.2580043	1.5
-0.1666506	0.2580043	1.5
-0.1666383	0.2579908	1.5
-0.1666383	0.2579908	1.5
-0.1666272	0.2579743	1.5
-0.1666272	0.2579743	1.5
-0.1666004	0.257915	1.5
-0.1666004	0.257915	1.5
-0.1665978	0.2579117	1.5
-0.1665978	0.2579117	1.5
-0.166553	0.2578316	1.5
-0.166553	0.2578316	1.5
-0.1665315	0.2577819	1.5
-0.1665315	0.2577819	1.5
-0.1665315	0.2577819	1.5
-0.1665315	0.2577819	1.5
-0.1497724	0.2428415	1.5
-0.1497724	0.2428415	1.5
-0.1497724	0.2428415	1.5
-0.1497724	0.2428415	1.5
0.05601844	0.156524	1.5
0.05601844	0.156524	1.5
0.0659924	0.150867	1.5
0.0659924	0.150867	1.5
0.07508139	0.1447358	1.5
0.07508139	0.1447358	1.5
0.07728145	0.1431527	1.5
0.07728145	0.1431527	1.5
0.07998201	0.1405509	1.5
0.07998201	0.1405509	1.5
0.08170466	0.1408531	1.5
0.08170466	0.1408531	1.5
0.08201291	0.1409474	1.5
0.08201291	0.1409474	1.5
0.08248098	0.1413356	1.5
0.08248098	0.1413356	1.5
0.08272406	0.1414962	1.5
0.08272406	0.1414962	1.5
0.08297118	0.1420879	1.5
0.08297118	0.1420879	1.5
0.08331785	0.1423971	1.5
0.08331785	0.1423971	1.5
0.08352444	0.1426185	1.5
0.08352444	0.1426185	1.5
0.08345141	0.142666	1.5
0.08345141	0.142666	1.5
0.08348276	0.1427052	1.5
0.08348276	0.1427052	1.5
0.0833995	0.1429123	1.5
0.0833995	0.1429123	1.5
0.08338045	0.1429218	1.5
0.08338045	0.1429218	1.5
0.08333028	0.1430167	1.5
0.08333028	0.1430167	1.5
0.0834453	0.1430679	1.5
0.0834453	0.1430679	1.5
0.08349392	0.1432388	1.5
0.08349392	0.1432388	1.5
0.083451	0.1432745	1.5
0.083451	0.1432745	1.5
0.08327645	0.1434747	1.5
0.08327645	0.1434747	1.5
0.08327645	0.1434747	1.5
0.08327645	0.1434747	1.5
0.08334848	0.1436206	1.5
0.08334848	0.1436206	1.5
0.08336504	0.1436571	1.5
0.08336504	0.1436571	1.5
0.08362409	0.1437157	1.5
0.08362409	0.1437157	1.5
0.08375818	0.1437449	1.5
0.08375818	0.1437449	1.5
0.08375297	0.1438331	1.5
0.08375297	0.1438331	1.5
0.08384088	0.143969	1.5
0.08384088	0.143969	1.5
0.08407979	0.144083	1.5
0.08407979	0.144083	1.5
0.08431518	0.1442013	1.5
0.08431518	0.1442013	1.5
0.08438392	0.1442623	1.5
0.08438392	0.1442623	1.5
0.08449738	0.144183	1.5
0.08449738	0.144183	1.5
0.08457152	0.1442286	1.5
0.08457152	0.1442286	1.5
0.08469596	0.1443776	1.5
0.08469596	0.1443776	1.5
0.08482006	0.1444169	1.5
0.08482006	0.1444169	1.5
0.08489706	0.1445866	1.5
0.08489706	0.1445866	1.5
0.0850046	0.1446605	1.5
0.0850046	0.1446605	1.5
0.08512577	0.1446247	1.5
0.08512577	0.1446247	1.5
0.085172	0.1447526	1.5
0.085172	0.1447526	1.5
0.08539283	0.1447724	1.5
0.08539283	0.1447724	1.5
0.0855334	0.1448818	1.5
0.0855334	0.1448818	1.5
0.08554675	0.1449427	1.5
0.08554675	0.1449427	1.5
0.08558269	0.1451108	1.5
0.08558269	0.1451108	1.5
0.08558796	0.1452346	1.5
0.08558796	0.1452346	1.5
0.08562163	0.1454245	1.5
0.08562163	0.1454245	1.5
0.08552843	0.1455874	1.5
0.08552843	0.1455874	1.5
0.08558758	0.1458869	1.5
0.08558758	0.1458869	1.5
0.08565342	0.145918	1.5
0.08565342	0.145918	1.5
0.08565342	0.145918	1.5
0.08565342	0.145918	1.5
0.1071832	0.1247864	1.5
0.1071832	0.1247864	1.5
0.1076216	0.1247547	1.5
0.1076216	0.1247547	1.5
0.1077851	0.1263451	1.5
0.1077851	0.1263451	1.5
0.1077615	0.1268489	1.5
0.1077615	0.1268489	1.5
0.1070919	0.1278418	1.5
0.1070919	0.1278418	1.5
0.1068231	0.1280421	1.5
0.1068231	0.1280421	1.5
0.1072872	0.1283194	1.5
0.1072872	0.1283194	1.5
0.1064146	0.1291613	1.5
0.1064146	0.1291613	1.5
0.1071582	0.1294565	1.5
0.1071582	0.1294565	1.5
0.107449	0.1296087	1.5
0.107449	0.1296087	1.5
0.1071188	0.1304866	1.5
0.1071188	0.1304866	1.5
0.1073773	0.1308103	1.5
0.1073773	0.1308103	1.5
0.107356	0.1310869	1.5
0.107356	0.1310869	1.5
0.1078241	0.1317163	1.5
0.1078241	0.1317163	1.5
0.1079679	0.1320352	1.5
0.1079679	0.1320352	1.5
0.1080265	0.132414	1.5
0.1080265	0.132414	1.5
0.1081141	0.1327118	1.5
0.1081141	0.1327118	1.5
0.1081256	0.1331393	1.5
0.1081256	0.1331393	1.5
0.1081603	0.1333078	1.5
0.1081603	0.1333078	1.5
0.1084029	0.1336399	1.5
0.1084029	0.1336399	1.5
0.1083776	0.1336549	1.5
0.1083776	0.1336549	1.5
0.1621631	0.1236739	1.5
0.1621631	0.1236739	1.5
0.1621631	0.1236739	1.5
0.1621631	0.1236739	1.5
0.02507449	0.226583	1.5
0.02507449	0.226583	1.5
0.02378099	0.2265113	1.5
0.02378099	0.2265113	1.5
0.02366881	0.2238929	1.5
0.02366881	0.2238929	1.5
0.02053498	0.2230715	1.5
0.02053498	0.2230715	1.5
0.02053498	0.2230715	1.5
0.02053498	0.2230715	1.5
0.01939055	0.2228161	1.5
0.01939055	0.2228161	1.5
0.01997901	0.2225161	1.5
0.01997901	0.2225161	1.5
0.01959339	0.2218312	1.5
0.01959339	0.2218312	1.5
0.02129497	0.2231359	1.5
0.02129497	0.2231359	1.5
0.02091868	0.2227984	1.5
0.02091868	0.2227984	1.5
0.02128126	0.2229751	1.5
0.02128126	0.2229751	1.5
0.02097508	0.2230391	1.5
0.02097508	0.2230391	1.5
0.02150945	0.2232024	1.5
0.02150945	0.2232024	1.5
0.02112327	0.2230479	1.5
0.02112327	0.2230479	1.5
0.02064255	0.22314	1.5
0.02064255	0.22314	1.5
0.02046619	0.2231552	1.5
0.02046619	0.2231552	1.5
0.019733	0.2226563	1.5
0.019733	0.2226563	1.5
0.02002687	0.2230348	1.5
0.02002687	0.2230348	1.5
0.01941007	0.2227905	1.5
0.01941007	0.2227905	1.5
0.01936233	0.2225657	1.5
0.01936233	0.2225657	1.5
0.01972307	0.2233994	1.5
0.01972307	0.2233994	1.5
0.01945813	0.2231662	1.5
0.01945813	0.2231662	1.5
0.01954281	0.2235774	1.5
0.01954281	0.2235774	1.5
0.02065761	0.2246507	1.5
0.02065761	0.2246507	1.5
0.02065761	0.2246507	1.5
0.02065761	0.2246507	1.5
0.05066401	0.2355513	1.5
0.05066401	0.2355513	1.5
0.04877333	0.2356055	1.5
0.04877333	0.2356055	1.5
0.04724374	0.235511	1.5
0.04724374	0.235511	1.5
0.04724134	0.2348192	1.5
0.04724134	0.2348192	1.5
0.0475602	0.2364874	1.5
0.0475602	0.2364874	1.5
0.04759072	0.2360936	1.5
0.04759072	0.2360936	1.5
0.04560477	0.2374339	1.5
0.04560477	0.2374339	1.5
0.04403821	0.2380455	1.5
0.04403821	0.2380455	1.5
0.04377738	0.2376997	1.5
0.04377738	0.2376997	1.5
0.04457536	0.2373129	1.5
0.04457536	0.2373129	1.5
0.04449008	0.2372927	1.5
0.04449008	0.2372927	1.5
0.04390759	0.2377741	1.5
0.04390759	0.2377741	1.5
0.04366978	0.2387741	1.5
0.04366978	0.2387741	1.5
0.04278278	0.2386984	1.5
0.04278278	0.2386984	1.5
0.0436227	0.2389487	1.5
0.0436227	0.2389487	1.5
0.04384239	0.2385126	1.5
0.04384239	0.2385126	1.5
0.04381652	0.2384571	1.5
0.04381652	0.2384571	1.5
0.04401438	0.2385959	1.5
0.04401438	0.2385959	1.5
0.0439222	0.2388432	1.5
0.0439222	0.2388432	1.5
0.04319069	0.2388526	1.5
0.04319069	0.2388526	1.5
0.04270728	0.2388341	1.5
0.04270728	0.2388341	1.5
0.04296568	0.2388525	1.5
0.04296568	0.2388525	1.5
0.04328402	0.2386803	1.5
0.04328402	0.2386803	1.5
0.04317504	0.2385978	1.5
0.04317504	0.2385978	1.5
0.04230811	0.2381663	1.5
0.04230811	0.2381663	1.5
0.04182199	0.2381802	1.5
0.04182199	0.2381802	1.5
0.04155058	0.2384234	1.5
0.04155058	0.2384234	1.5
0.04159395	0.238372	1.5
0.04159395	0.238372	1.5
0.04107767	0.2382025	1.5
0.04107767	0.2382025	1.5
0.04132232	0.2381943	1.5
0.04132232	0.2381943	1.5
0.04123574	0.237881	1.5
0.04123574	0.237881	1.5
0.04123574	0.237881	1.5
0.04123574	0.237881	1.5
0.04125711	0.2378781	1.5
0.04125711	0.2378781	1.5
0.0413992	0.2376116	1.5
0.0413992	0.2376116	1.5
0.04148714	0.2376516	1.5
0.04148714	0.2376516	1.5
0.0415071	0.2377864	1.5
0.0415071	0.2377864	1.5
0.0415071	0.2377864	1.5
0.0415071	0.2377864	1.5
-0.07765333	0.2145968	1.5
-0.07765333	0.2145968	1.5
-0.159278	0.2631358	1.5
-0.159278	0.2631358	1.5
-0.1636405	0.2618887	1.5
-0.1636405	0.2618887	1.5
-0.1657313	0.2616397	1.5
-0.1657313	0.2616397	1.5
-0.1675885	0.2616739	1.5
-0.1675885	0.2616739	1.5
-0.1681409	0.2626445	1.5
-0.1681409	0.2626445	1.5
-0.1686818	0.2642366	1.5
-0.1686818	0.2642366	1.5
-0.1692444	0.2654501	1.5
-0.1692444	0.2654501	1.5
-0.1693919	0.2658288	1.5
-0.1693919	0.2658288	1.5
-0.1696586	0.2665107	1.5
-0.1696586	0.2665107	1.5
-0.1698366	0.2664859	1.5
-0.1698366	0.2664859	1.5
-0.1695083	0.2672531	1.5
-0.1695083	0.2672531	1.5
-0.1692481	0.2677414	1.5
-0.1692481	0.2677414	1.5
-0.1691579	0.2685975	1.5
-0.1691579	0.2685975	1.5
-0.1690165	0.2689177	1.5
-0.1690165	0.2689177	1.5
-0.1692317	0.2692195	1.5
-0.1692317	0.2692195	1.5
-0.1692491	0.2694007	1.5
-0.1692491	0.2694007	1.5
-0.169017	0.2694132	1.5
-0.169017	0.2694132	1.5
-0.1688355	0.2697248	1.5
-0.1688355	0.2697248	1.5
-0.1687401	0.2697121	1.5
-0.1687401	0.2697121	1.5
-0.1685856	0.2698345	1.5
-0.1685856	0.2698345	1.5
-0.1683992	0.2700469	1.5
-0.1683992	0.2700469	1.5
-0.1683024	0.269867	1.5
-0.1683024	0.269867	1.5
-0.1682668	0.2701367	1.5
-0.1682668	0.2701367	1.5
-0.1682459	0.2703925	1.5
-0.1682459	0.2703925	1.5
-0.1681038	0.270359	1.5
-0.1681038	0.270359	1.5
-0.1679487	0.2702292	1.5
-0.1679487	0.2702292	1.5
-0.1678571	0.2701972	1.5
-0.1678571	0.2701972	1.5
-0.1677702	0.2701427	1.5
-0.1677702	0.2701427	1.5
-0.167648	0.269972	1.5
-0.167648	0.269972	1.5
-0.167649	0.2696957	1.5
-0.167649	0.2696957	1.5
-0.1676219	0.26956	1.5
-0.1676219	0.26956	1.5
-0.1675778	0.269429	1.5
-0.1675778	0.269429	1.5
-0.1676118	0.2693921	1.5
-0.1676118	0.2693921	1.5
-0.1676909	0.2693417	1.5
-0.1676909	0.2693417	1.5
-0.1676896	0.2692632	1.5
-0.1676896	0.2692632	1.5
-0.1676658	0.2690706	1.5
-0.1676658	0.2690706	1.5
-0.1677133	0.2687336	1.5
-0.1677133	0.2687336	1.5
-0.1678317	0.2686564	1.5
-0.1678317	0.2686564	1.5
-0.1679837	0.2686186	1.5
-0.1679837	0.2686186	1.5
-0.1679937	0.2685326	1.5
-0.1679937	0.2685326	1.5
-0.1680622	0.2683173	1.5
-0.1680622	0.2683173	1.5
-0.1680622	0.2683173	1.5
-0.1680622	0.2683173	1.5
-0.1681832	0.2679189	1.5
-0.1681832	0.2679189	1.5
-0.1682353	0.2677767	1.5
-0.1682353	0.2677767	1.5
-0.1683198	0.2676211	1.5
-0.1683198	0.2676211	1.5
-0.1683713	0.2676301	1.5
-0.1683713	0.2676301	1.5
-0.1685077	0.2676428	1.5
-0.1685077	0.2676428	1.5
-0.1687145	0.2678493	1.5
-0.1687145	0.2678493	1.5
-0.1688088	0.2679574	1.5
-0.1688088	0.2679574	1.5
-0.1689209	0.2682089	1.5
-0.1689209	0.2682089	1.5
-0.1690385	0.2683637	1.5
-0.1690385	0.2683637	1.5
-0.1692725	0.2684289	1.5
-0.1692725	0.2684289	1.5
-0.1693587	0.2685076	1.5
-0.1693587	0.2685076	1.5
-0.1694982	0.2685347	1.5
-0.1694982	0.2685347	1.5
-0.169562	0.2685901	1.5
-0.169562	0.2685901	1.5
-0.1696956	0.2685928	1.5
-0.1696956	0.2685928	1.5
-0.1697475	0.2686359	1.5
-0.1697475	0.2686359	1.5
-0.1698	0.2687153	1.5
-0.1698	0.2687153	1.5
-0.1698344	0.2688934	1.5
-0.1698344	0.2688934	1.5
-0.1698666	0.2689781	1.5
-0.1698666	0.2689781	1.5
-0.1698899	0.2690875	1.5
-0.1698899	0.2690875	1.5
-0.1699114	0.2691441	1.5
-0.1699114	0.2691441	1.5
-0.1699739	0.269273	1.5
-0.1699739	0.269273	1.5
-0.1700495	0.269341	1.5
-0.1700495	0.269341	1.5
-0.1700802	0.2695035	1.5
-0.1700802	0.2695035	1.5
-0.1701192	0.2696222	1.5
-0.1701192	0.2696222	1.5
-0.1701468	0.2698419	1.5
-0.1701468	0.2698419	1.5
-0.1701798	0.2700402	1.5
-0.1701798	0.2700402	1.5
-0.1701906	0.2701253	1.5
-0.1701906	0.2701253	1.5
-0.1702148	0.2702789	1.5
-0.1702148	0.2702789	1.5
-0.1701988	0.2703211	1.5
-0.1701988	0.2703211	1.5
-0.170182	0.2704957	1.5
-0.170182	0.2704957	1.5
-0.1701431	0.2705317	1.5
-0.1701431	0.2705317	1.5
-0.1701	0.2706794	1.5
-0.1701	0.2706794	1.5
-0.1700564	0.2707327	1.5
-0.1700564	0.2707327	1.5
-0.1699875	0.2708842	1.5
-0.1699875	0.2708842	1.5
-0.1699958	0.2709771	1.5
-0.1699958	0.2709771	1.5
-0.1699804	0.271148	1.5
-0.1699804	0.271148	1.5
-0.1700115	0.2713421	1.5
-0.1700115	0.2713421	1.5
-0.1700208	0.2714601	1.5
-0.1700208	0.2714601	1.5
-0.1699735	0.2717818	1.5
-0.1699735	0.2717818	1.5
-0.1700042	0.2719379	1.5
-0.1700042	0.2719379	1.5
-0.1700584	0.2722204	1.5
-0.1700584	0.2722204	1.5
-0.1700546	0.2723405	1.5
-0.1700546	0.2723405	1.5
-0.1701247	0.2726253	1.5
-0.1701247	0.2726253	1.5
-0.1701311	0.2727249	1.5
-0.1701311	0.2727249	1.5
-0.170141	0.272975	1.5
-0.170141	0.272975	1.5
-0.1701411	0.2730817	1.5
-0.1701411	0.2730817	1.5
-0.1701851	0.2733244	1.5
-0.1701851	0.2733244	1.5
-0.1701702	0.2734758	1.5
-0.1701702	0.2734758	1.5
-0.1701823	0.2737266	1.5
-0.1701823	0.2737266	1.5
-0.1701823	0.2737266	1.5
-0.1701823	0.2737266	1.5
-0.170206	0.2739915	1.5
-0.170206	0.2739915	1.5
-0.1702031	0.27411	1.5
-0.1702031	0.27411	1.5
-0.1702119	0.2743467	1.5
-0.1702119	0.2743467	1.5
-0.1702176	0.2745282	1.5
-0.1702176	0.2745282	1.5
-0.1702432	0.2746831	1.5
-0.1702432	0.2746831	1.5
-0.170281	0.2748954	1.5
-0.170281	0.2748954	1.5
-0.1702961	0.2749977	1.5
-0.1702961	0.2749977	1.5
-0.1703248	0.2751011	1.5
-0.1703248	0.2751011	1.5
-0.1703486	0.2751374	1.5
-0.1703486	0.2751374	1.5
-0.1703925	0.275286	1.5
-0.1703925	0.275286	1.5
-0.170416	0.2753878	1.5
-0.170416	0.2753878	1.5
-0.1704694	0.2755837	1.5
-0.1704694	0.2755837	1.5
-0.1704927	0.2757577	1.5
-0.1704927	0.2757577	1.5
-0.1704927	0.2757577	1.5
-0.1704927	0.2757577	1.5
-0.2021303	0.3094597	1.5
-0.2021303	0.3094597	1.5
-0.2495511	0.2585225	1.5
-0.2495511	0.2585225	1.5
-0.3302194	0.2993227	1.5
-0.3302194	0.2993227	1.5
-0.3844514	0.3484054	1.5
-0.3844514	0.3484054	1.5
-0.385739	0.349274	1.5
-0.385739	0.349274	1.5
-0.3854778	0.3460469	1.5
-0.3854778	0.3460469	1.5
-0.386245	0.3447275	1.5
-0.386245	0.3447275	1.5
-0.3867465	0.3438749	1.5
-0.3867465	0.3438749	1.5
-0.3877429	0.3438206	1.5
-0.3877429	0.3438206	1.5
-0.3875787	0.3434396	1.5
-0.3875787	0.3434396	1.5
-0.3885527	0.343649	1.5
-0.3885527	0.343649	1.5
-0.3884748	0.3437158	1.5
-0.3884748	0.3437158	1.5
-0.3878008	0.3430412	1.5
-0.3878008	0.3430412	1.5
-0.3878117	0.3432196	1.5
-0.3878117	0.3432196	1.5
-0.3875705	0.342834	1.5
-0.3875705	0.342834	1.5
-0.3875705	0.342834	1.5
-0.3875705	0.342834	1.5
-0.3870251	0.3429358	1.5
-0.3870251	0.3429358	1.5
-0.3866781	0.3420847	1.5
-0.3866781	0.3420847	1.5
-0.3866781	0.3420847	1.5
-0.3866781	0.3420847	1.5
-0.3866781	0.3420847	1.5
-0.3866781	0.3420847	1.5
-0.1865377	0.1779574	1.5
-0.1865377	0.1779574	1.5
-0.1474266	0.133278	1.5
-0.1474266	0.133278	1.5
-0.1450856	0.131219	1.5
-0.1450856	0.131219	1.5
-0.1444679	0.1306175	1.5
-0.1444679	0.1306175	1.5
-0.1445928	0.1307557	1.5
-0.1445928	0.1307557	1.5
-0.1439754	0.1304059	1.5
-0.1439754	0.1304059	1.5
-0.1436408	0.1301012	1.5
-0.1436408	0.1301012	1.5
-0.1432999	0.1289446	1.5
-0.1432999	0.1289446	1.5
-0.1430939	0.1288855	1.5
-0.1430939	0.1288855	1.5
-0.1431342	0.1287496	1.5
-0.1431342	0.1287496	1.5
-0.142844	0.128489	1.5
-0.142844	0.128489	1.5
-0.1427498	0.1280495	1.5
-0.1427498	0.1280495	1.5
-0.1423843	0.1276253	1.5
-0.1423843	0.1276253	1.5
-0.1422112	0.1274348	1.5
-0.1422112	0.1274348	1.5
-0.1419937	0.1270811	1.5
-0.1419937	0.1270811	1.5
-0.141692	0.1268713	1.5
-0.141692	0.1268713	1.5
-0.1413223	0.1265057	1.5
-0.1413223	0.1265057	1.5
-0.1411691	0.1264654	1.5
-0.1411691	0.1264654	1.5
-0.1410589	0.1263536	1.5
-0.1410589	0.1263536	1.5
-0.1409368	0.126223	1.5
-0.1409368	0.126223	1.5
-0.1409438	0.1258773	1.5
-0.1409438	0.1258773	1.5
-0.1409118	0.1257891	1.5
-0.1409118	0.1257891	1.5
-0.1407018	0.1257249	1.5
-0.1407018	0.1257249	1.5
-0.1405827	0.1256168	1.5
-0.1405827	0.1256168	1.5
-0.140378	0.1254992	1.5
-0.140378	0.1254992	1.5
-0.1401457	0.125314	1.5
-0.1401457	0.125314	1.5
-0.1401457	0.125314	1.5
-0.1401457	0.125314	1.5
-0.1394256	0.1258404	1.5
-0.1394256	0.1258404	1.5
-0.03480579	0.01708409	1.5
-0.03480579	0.01708409	1.5
0.009991638	-0.03511919	1.5
0.009991638	-0.03511919	1.5
0.01228257	-0.03783274	1.5
0.01228257	-0.03783274	1.5
0.01243084	-0.03909443	1.5
0.01243084	-0.03909443	1.5
0.01247554	-0.03928747	1.5
0.01247554	-0.03928747	1.5
0.01248133	-0.03979616	1.5
0.01248133	-0.03979616	1.5
0.01256827	-0.04002503	1.5
0.01256827	-0.04002503	1.5
0.01229373	-0.03959924	1.5
0.01229373	-0.03959924	1.5
0.01228926	-0.03959386	1.5
0.01228926	-0.03959386	1.5
0.01227937	-0.03969519	1.5
0.01227937	-0.03969519	1.5
0.01215632	-0.03966528	1.5
0.01215632	-0.03966528	1.5
0.01195388	-0.03997789	1.5
0.01195388	-0.03997789	1.5
0.01182181	-0.03984727	1.5
0.01182181	-0.03984727	1.5
0.01143234	-0.03962369	1.5
0.01143234	-0.03962369	1.5
0.01104808	-0.03962097	1.5
0.01104808	-0.03962097	1.5
0.0107939	-0.03946893	1.5
0.0107939	-0.03946893	1.5
0.01067028	-0.03932254	1.5
0.01067028	-0.03932254	1.5
0.01037752	-0.03920218	1.5
0.01037752	-0.03920218	1.5
0.01019162	-0.03933197	1.5
0.01019162	-0.03933197	1.5
0.00997287	-0.03929034	1.5
0.00997287	-0.03929034	1.5
0.009852171	-0.03921798	1.5
0.009852171	-0.03921798	1.5
0.009544827	-0.0390323	1.5
0.009544827	-0.0390323	1.5
0.009411722	-0.03891867	1.5
0.009411722	-0.03891867	1.5
0.009242348	-0.03894423	1.5
0.009242348	-0.03894423	1.5
0.009168893	-0.03899141	1.5
0.009168893	-0.03899141	1.5
0.009079598	-0.03901599	1.5
0.009079598	-0.03901599	1.5
0.008944571	-0.03900138	1.5
0.008944571	-0.03900138	1.5
0.008743875	-0.03895961	1.5
0.008743875	-0.03895961	1.5
0.008697279	-0.03889525	1.5
0.008697279	-0.03889525	1.5
0.008690454	-0.03877075	1.5
0.008690454	-0.03877075	1.5
0.008633904	-0.0386835	1.5
0.008633904	-0.0386835	1.5
0.008606635	-0.03848168	1.5
0.008606635	-0.03848168	1.5
0.008649513	-0.03833675	1.5
0.008649513	-0.03833675	1.5
0.00864514	-0.03825235	1.5
0.00864514	-0.03825235	1.5
0.008725882	-0.03831224	1.5
0.008725882	-0.03831224	1.5
0.02867879	-0.07247737	1.5
0.02867879	-0.07247737	1.5
0.02885678	-0.0839681	1.5
0.02885678	-0.0839681	1.5
0.02903808	-0.0861201	1.5
0.02903808	-0.0861201	1.5
0.02806976	-0.08884536	1.5
0.02806976	-0.08884536	1.5
0.02762588	-0.08954875	1.5
0.02762588	-0.08954875	1.5
0.02695232	-0.09050824	1.5
0.02695232	-0.09050824	1.5
0.02660516	-0.09060699	1.5
0.02660516	-0.09060699	1.5
0.02659851	-0.09070866	1.5
0.02659851	-0.09070866	1.5
0.02673003	-0.09087588	1.5
0.02673003	-0.09087588	1.5
0.0269985	-0.0912167	1.5
0.0269985	-0.0912167	1.5
0.02713262	-0.09088661	1.5
0.02713262	-0.09088661	1.5
0.02714638	-0.09077132	1.5
0.02714638	-0.09077132	1.5
0.02704212	-0.09049363	1.5
0.02704212	-0.09049363	1.5
0.0269111	-0.09045501	1.5
0.0269111	-0.09045501	1.5
0.02671052	-0.09052713	1.5
0.02671052	-0.09052713	1.5
0.02671052	-0.09052713	1.5
0.02671052	-0.09052713	1.5
0.02651311	-0.09082265	1.5
0.02651311	-0.09082265	1.5
0.02643377	-0.09085856	1.5
0.02643377	-0.09085856	1.5
0.02647227	-0.09074193	1.5
0.02647227	-0.09074193	1.5
0.02641842	-0.09062074	1.5
0.02641842	-0.09062074	1.5
0.02643035	-0.09056485	1.5
0.02643035	-0.09056485	1.5
0.02654622	-0.09062545	1.5
0.02654622	-0.09062545	1.5
0.02654622	-0.09062545	1.5
0.02654622	-0.09062545	1.5
0.007317193	-0.1328511	1.5
0.007317193	-0.1328511	1.5
0.007888712	-0.1346498	1.5
0.007888712	-0.1346498	1.5
0.008489549	-0.1359285	1.5
0.008489549	-0.1359285	1.5
0.008347362	-0.1358319	1.5
0.008347362	-0.1358319	1.5
0.008492999	-0.136532	1.5
0.008492999	-0.136532	1.5
0.008639231	-0.1366631	1.5
0.008639231	-0.1366631	1.5
0.008187667	-0.1375865	1.5
0.008187667	-0.1375865	1.5
0.008187667	-0.1375865	1.5
0.008187667	-0.1375865	1.5
0.00789991	-0.1383108	1.5
0.00789991	-0.1383108	1.5
0.00762897	-0.1395451	1.5
0.00762897	-0.1395451	1.5
0.007290728	-0.1395744	1.5
0.007290728	-0.1395744	1.5
0.006782748	-0.1400798	1.5
0.006782748	-0.1400798	1.5
0.00674128	-0.1404083	1.5
0.00674128	-0.1404083	1.5
0.006738087	-0.1409198	1.5
0.006738087	-0.1409198	1.5
0.006576668	-0.141024	1.5
0.006576668	-0.141024	1.5
0.006487422	-0.1414158	1.5
0.006487422	-0.1414158	1.5
0.006395226	-0.1415038	1.5
0.006395226	-0.1415038	1.5
0.006411834	-0.1415513	1.5
0.006411834	-0.1415513	1.5
0.006084207	-0.1418475	1.5
0.006084207	-0.1418475	1.5
0.005983317	-0.1419079	1.5
0.005983317	-0.1419079	1.5
0.005779032	-0.1419717	1.5
0.005779032	-0.1419717	1.5
0.005723547	-0.1420622	1.5
0.005723547	-0.1420622	1.5
0.005492583	-0.1422134	1.5
0.005492583	-0.1422134	1.5
0.00531299	-0.1422723	1.5
0.00531299	-0.1422723	1.5
0.004888512	-0.1421821	1.5
0.004888512	-0.1421821	1.5
0.004513571	-0.1420946	1.5
0.004513571	-0.1420946	1.5
0.004362773	-0.1420815	1.5
0.004362773	-0.1420815	1.5
0.004008045	-0.1419315	1.5
0.004008045	-0.1419315	1.5
0.003856927	-0.1419104	1.5
0.003856927	-0.1419104	1.5
0.003507867	-0.1417384	1.5
0.003507867	-0.1417384	1.5
0.003344927	-0.1417369	1.5
0.003344927	-0.1417369	1.5
0.003045212	-0.141559	1.5
0.003045212	-0.141559	1.5
0.002943661	-0.1415198	1.5
0.002943661	-0.1415198	1.5
0.002726411	-0.141373	1.5
0.002726411	-0.141373	1.5
0.002476044	-0.1413668	1.5
0.002476044	-0.1413668	1.5
0.002360689	-0.1413194	1.5
0.002360689	-0.1413194	1.5
0.002166269	-0.1412864	1.5
0.002166269	-0.1412864	1.5
0.00207841	-0.1412986	1.5
0.00207841	-0.1412986	1.5
0.001846813	-0.1411971	1.5
0.001846813	-0.1411971	1.5
0.001760602	-0.1411673	1.5
0.001760602	-0.1411673	1.5
0.001604695	-0.141007	1.5
0.001604695	-0.141007	1.5
0.001423363	-0.1407264	1.5
0.001423363	-0.1407264	1.5
0.001324799	-0.1406271	1.5
0.001324799	-0.1406271	1.5
0.001077494	-0.1404555	1.5
0.001077494	-0.1404555	1.5
0.0009719245	-0.1403795	1.5
0.0009719245	-0.1403795	1.5
0.0008733906	-0.1402752	1.5
0.0008733906	-0.1402752	1.5
0.0007758364	-0.1401974	1.5
0.0007758364	-0.1401974	1.5
0.0005999431	-0.1400553	1.5
0.0005999431	-0.1400553	1.5
0.0005520396	-0.1399756	1.5
0.0005520396	-0.1399756	1.5
0.0004180744	-0.139797	1.5
0.0004180744	-0.139797	1.5
0.0003604908	-0.13976	1.5
0.0003604908	-0.13976	1.5
0.0001743454	-0.1396831	1.5
0.0001743454	-0.1396831	1.5
9.07369E-05	-0.1395611	1.5
9.07369E-05	-0.1395611	1.5
-4.535355E-05	-0.139402	1.5
-4.535355E-05	-0.139402	1.5
-0.000194231	-0.1393196	1.5
-0.000194231	-0.1393196	1.5
-0.0002739057	-0.1392974	1.5
-0.0002739057	-0.1392974	1.5
-0.000331711	-0.1392243	1.5
-0.000331711	-0.1392243	1.5
-0.0004502162	-0.1391229	1.5
-0.0004502162	-0.1391229	1.5
-0.0005581733	-0.1391546	1.5
-0.0005581733	-0.1391546	1.5
-0.000629168	-0.13913	1.5
-0.000629168	-0.13913	1.5
-0.0007371698	-0.1391154	1.5
-0.0007371698	-0.1391154	1.5
-0.000743527	-0.1391322	1.5
-0.000743527	-0.1391322	1.5
-0.0007967167	-0.1391136	1.5
-0.0007967167	-0.1391136	1.5
-0.0008141138	-0.1390755	1.5
-0.0008141138	-0.1390755	1.5
-0.000837164	-0.1390459	1.5
-0.000837164	-0.1390459	1.5
-0.0008279178	-0.1391029	1.5
-0.0008279178	-0.1391029	1.5
0.00863941	-0.1620684	1.5
0.00863941	-0.1620684	1.5
0.009511806	-0.1653662	1.5
0.009511806	-0.1653662	1.5
0.009705223	-0.1661065	1.5
0.009705223	-0.1661065	1.5
0.009282209	-0.1678401	1.5
0.009282209	-0.1678401	1.5
0.009943001	-0.167532	1.5
0.009943001	-0.167532	1.5
0.009776026	-0.1679616	1.5
0.009776026	-0.1679616	1.5
0.01016518	-0.1675486	1.5
0.01016518	-0.1675486	1.5
0.01019835	-0.1673221	1.5
0.01019835	-0.1673221	1.5
0.01011742	-0.1673354	1.5
0.01011742	-0.1673354	1.5
0.01022874	-0.1669438	1.5
0.01022874	-0.1669438	1.5
0.0101501	-0.1667987	1.5
0.0101501	-0.1667987	1.5
0.01011956	-0.1666323	1.5
0.01011956	-0.1666323	1.5
0.01009357	-0.1664212	1.5
0.01009357	-0.1664212	1.5
0.01009748	-0.1663229	1.5
0.01009748	-0.1663229	1.5
0.01015658	-0.1662661	1.5
0.01015658	-0.1662661	1.5
0.01008478	-0.1663806	1.5
0.01008478	-0.1663806	1.5
0.01008236	-0.1663153	1.5
0.01008236	-0.1663153	1.5
0.01013198	-0.166286	1.5
0.01013198	-0.166286	1.5
0.01024044	-0.1662122	1.5
0.01024044	-0.1662122	1.5
0.01029985	-0.1661025	1.5
0.01029985	-0.1661025	1.5
0.01031593	-0.1660507	1.5
0.01031593	-0.1660507	1.5
0.01025981	-0.1660525	1.5
0.01025981	-0.1660525	1.5
0.01026967	-0.1659577	1.5
0.01026967	-0.1659577	1.5
0.01013443	-0.1658388	1.5
0.01013443	-0.1658388	1.5
0.009927779	-0.1656894	1.5
0.009927779	-0.1656894	1.5
0.009753928	-0.1657713	1.5
0.009753928	-0.1657713	1.5
0.009638868	-0.1657484	1.5
0.009638868	-0.1657484	1.5
0.009637713	-0.1657141	1.5
0.009637713	-0.1657141	1.5
0.009597115	-0.1658787	1.5
0.009597115	-0.1658787	1.5
0.009600669	-0.1659336	1.5
0.009600669	-0.1659336	1.5
0.009600893	-0.1661221	1.5
0.009600893	-0.1661221	1.5
0.0096035	-0.1662315	1.5
0.0096035	-0.1662315	1.5
0.009576857	-0.1662675	1.5
0.009576857	-0.1662675	1.5
0.009574488	-0.1662767	1.5
0.009574488	-0.1662767	1.5
0.009583302	-0.1663591	1.5
0.009583302	-0.1663591	1.5
0.009586647	-0.1663427	1.5
0.009586647	-0.1663427	1.5
0.009545013	-0.1663535	1.5
0.009545013	-0.1663535	1.5
0.009472016	-0.1663485	1.5
0.009472016	-0.1663485	1.5
0.009419002	-0.1663611	1.5
0.009419002	-0.1663611	1.5
0.009329252	-0.1663967	1.5
0.009329252	-0.1663967	1.5
0.009309575	-0.1664316	1.5
0.009309575	-0.1664316	1.5
0.009241782	-0.1664408	1.5
0.009241782	-0.1664408	1.5
0.009193882	-0.1664069	1.5
0.009193882	-0.1664069	1.5
0.009115554	-0.1665195	1.5
0.009115554	-0.1665195	1.5
0.009120896	-0.166658	1.5
0.009120896	-0.166658	1.5
0.009104133	-0.1667448	1.5
0.009104133	-0.1667448	1.5
0.009004414	-0.1669635	1.5
0.009004414	-0.1669635	1.5
0.00898914	-0.1670519	1.5
0.00898914	-0.1670519	1.5
0.008942597	-0.1671702	1.5
0.008942597	-0.1671702	1.5
0.05131117	-0.1827452	1.5
0.05131117	-0.1827452	1.5
0.1041282	-0.2005976	1.5
0.1041282	-0.2005976	1.5
0.1103592	-0.2014986	1.5
0.1103592	-0.2014986	1.5
0.1198239	-0.1999305	1.5
0.1198239	-0.1999305	1.5
0.1216827	-0.1994621	1.5
0.1216827	-0.1994621	1.5
0.1237208	-0.1972306	1.5
0.1237208	-0.1972306	1.5
0.1248367	-0.19736	1.5
0.1248367	-0.19736	1.5
0.1250804	-0.1973771	1.5
0.1250804	-0.1973771	1.5
0.1255663	-0.1978525	1.5
0.1255663	-0.1978525	1.5
0.1257073	-0.1979695	1.5
0.1257073	-0.1979695	1.5
0.1259682	-0.1977717	1.5
0.1259682	-0.1977717	1.5
0.1260861	-0.1976025	1.5
0.1260861	-0.1976025	1.5
0.1264811	-0.197518	1.5
0.1264811	-0.197518	1.5
0.126782	-0.1973524	1.5
0.126782	-0.1973524	1.5
0.1267896	-0.1974156	1.5
0.1267896	-0.1974156	1.5
0.1269046	-0.1970938	1.5
0.1269046	-0.1970938	1.5
0.1270236	-0.1969167	1.5
0.1270236	-0.1969167	1.5
0.1271666	-0.1968098	1.5
0.1271666	-0.1968098	1.5
0.1272028	-0.196642	1.5
0.1272028	-0.196642	1.5
0.127371	-0.1963648	1.5
0.127371	-0.1963648	1.5
0.1275294	-0.196309	1.5
0.1275294	-0.196309	1.5
0.1277036	-0.1961777	1.5
0.1277036	-0.1961777	1.5
0.1278975	-0.1960315	1.5
0.1278975	-0.1960315	1.5
0.1279709	-0.1960651	1.5
0.1279709	-0.1960651	1.5
0.128117	-0.1961397	1.5
0.128117	-0.1961397	1.5
0.1281464	-0.1961315	1.5
0.1281464	-0.1961315	1.5
0.1283045	-0.1961061	1.5
0.1283045	-0.1961061	1.5
0.1284095	-0.1959966	1.5
0.1284095	-0.1959966	1.5
0.1285225	-0.1959069	1.5
0.1285225	-0.1959069	1.5
0.1285774	-0.1958678	1.5
0.1285774	-0.1958678	1.5
0.128655	-0.1958787	1.5
0.128655	-0.1958787	1.5
0.1286618	-0.1958401	1.5
0.1286618	-0.1958401	1.5
0.1287179	-0.1958722	1.5
0.1287179	-0.1958722	1.5
0.1287636	-0.1958868	1.5
0.1287636	-0.1958868	1.5
0.1289024	-0.1958593	1.5
0.1289024	-0.1958593	1.5
0.1289596	-0.195959	1.5
0.1289596	-0.195959	1.5
0.1289707	-0.1960179	1.5
0.1289707	-0.1960179	1.5
0.1289751	-0.1961688	1.5
0.1289751	-0.1961688	1.5
0.1289751	-0.1961688	1.5
0.1289751	-0.1961688	1.5
0.1606313	-0.2257368	1.5
0.1606313	-0.2257368	1.5
0.1785315	-0.2780434	1.5
0.1785315	-0.2780434	1.5
0.1778896	-0.2866269	1.5
0.1778896	-0.2866269	1.5
0.1777912	-0.2897851	1.5
0.1777912	-0.2897851	1.5
0.1785804	-0.2916399	1.5
0.1785804	-0.2916399	1.5
0.1786398	-0.29237	1.5
0.1786398	-0.29237	1.5
0.1786091	-0.2930061	1.5
0.1786091	-0.2930061	1.5
0.1784916	-0.2931075	1.5
0.1784916	-0.2931075	1.5
0.1782535	-0.2931713	1.5
0.1782535	-0.2931713	1.5
0.1780012	-0.2934234	1.5
0.1780012	-0.2934234	1.5
0.1776812	-0.2935135	1.5
0.1776812	-0.2935135	1.5
0.1775634	-0.2936453	1.5
0.1775634	-0.2936453	1.5
0.1773344	-0.2937673	1.5
0.1773344	-0.2937673	1.5
0.1771763	-0.2938418	1.5
0.1771763	-0.2938418	1.5
0.1769313	-0.2939191	1.5
0.1769313	-0.2939191	1.5
0.1766324	-0.2942111	1.5
0.1766324	-0.2942111	1.5
0.1766335	-0.2942455	1.5
0.1766335	-0.2942455	1.5
0.1764407	-0.2941872	1.5
0.1764407	-0.2941872	1.5
0.1764076	-0.2942342	1.5
0.1764076	-0.2942342	1.5
0.1762318	-0.2942244	1.5
0.1762318	-0.2942244	1.5
0.1762139	-0.2941769	1.5
0.1762139	-0.2941769	1.5
0.1761553	-0.2941493	1.5
0.1761553	-0.2941493	1.5
0.1760984	-0.2940968	1.5
0.1760984	-0.2940968	1.5
0.1760851	-0.2940678	1.5
0.1760851	-0.2940678	1.5
0.1759303	-0.2939745	1.5
0.1759303	-0.2939745	1.5
0.1758836	-0.2938648	1.5
0.1758836	-0.2938648	1.5
0.1757635	-0.2935963	1.5
0.1757635	-0.2935963	1.5
0.175769	-0.2934394	1.5
0.175769	-0.2934394	1.5
0.1757054	-0.2932202	1.5
0.1757054	-0.2932202	1.5
0.1757207	-0.2930954	1.5
0.1757207	-0.2930954	1.5
0.1756996	-0.2930111	1.5
0.1756996	-0.2930111	1.5
0.175733	-0.292955	1.5
0.175733	-0.292955	1.5
0.1757555	-0.2928827	1.5
0.1757555	-0.2928827	1.5
0.1757606	-0.2927977	1.5
0.1757606	-0.2927977	1.5
0.1758058	-0.2927577	1.5
0.1758058	-0.2927577	1.5
0.1758645	-0.2927518	1.5
0.1758645	-0.2927518	1.5
0.1758841	-0.2927213	1.5
0.1758841	-0.2927213	1.5
0.1758987	-0.2926574	1.5
0.1758987	-0.2926574	1.5
0.1758953	-0.2926236	1.5
0.1758953	-0.2926236	1.5
0.1759002	-0.2925082	1.5
0.1759002	-0.2925082	1.5
0.1758856	-0.2924514	1.5
0.1758856	-0.2924514	1.5
0.1758953	-0.2924558	1.5
0.1758953	-0.2924558	1.5
0.1759192	-0.2923993	1.5
0.1759192	-0.2923993	1.5
0.1758896	-0.2923571	1.5
0.1758896	-0.2923571	1.5
0.1758778	-0.2923262	1.5
0.1758778	-0.2923262	1.5
0.1758437	-0.2923662	1.5
0.1758437	-0.2923662	1.5
0.1758343	-0.2924275	1.5
0.1758343	-0.2924275	1.5
0.1758346	-0.2924621	1.5
0.1758346	-0.2924621	1.5
0.1758165	-0.2924253	1.5
0.1758165	-0.2924253	1.5
0.1758003	-0.2924079	1.5
0.1758003	-0.2924079	1.5
0.1758893	-0.2924469	1.5
0.1758893	-0.2924469	1.5
0.1759101	-0.2924252	1.5
0.1759101	-0.2924252	1.5
0.1759268	-0.2925192	1.5
0.1759268	-0.2925192	1.5
0.1758999	-0.292645	1.5
0.1758999	-0.292645	1.5
0.1759125	-0.292675	1.5
0.1759125	-0.292675	1.5
0.1759204	-0.2926602	1.5
0.1759204	-0.2926602	1.5
0.1759518	-0.2926387	1.5
0.1759518	-0.2926387	1.5
0.1759551	-0.2926503	1.5
0.1759551	-0.2926503	1.5
0.1759791	-0.2926429	1.5
0.1759791	-0.2926429	1.5
0.1759855	-0.2926199	1.5
0.1759855	-0.2926199	1.5
0.1759745	-0.2925949	1.5
0.1759745	-0.2925949	1.5
0.1759705	-0.2926005	1.5
0.1759705	-0.2926005	1.5
0.1924547	-0.2529625	1.5
0.1924547	-0.2529625	1.5
0.1760639	-0.2926424	1.5
0.1760639	-0.2926424	1.5
0.1761285	-0.2926843	1.5
0.1761285	-0.2926843	1.5
0.1761456	-0.2927099	1.5
0.1761456	-0.2927099	1.5
0.1761959	-0.2927961	1.5
0.1761959	-0.2927961	1.5
0.1762364	-0.2928079	1.5
0.1762364	-0.2928079	1.5
0.1924247	-0.2533606	1.5
0.1924247	-0.2533606	1.5
0.1764036	-0.293013	1.5
0.1764036	-0.293013	1.5
0.1764632	-0.2930637	1.5
0.1764632	-0.2930637	1.5
0.1765644	-0.2931128	1.5
0.1765644	-0.2931128	1.5
0.1766213	-0.2931827	1.5
0.1766213	-0.2931827	1.5
0.1766804	-0.2930535	1.5
0.1766804	-0.2930535	1.5
0.1767264	-0.2930397	1.5
0.1767264	-0.2930397	1.5
0.1768137	-0.2930203	1.5
0.1768137	-0.2930203	1.5
0.1767132	-0.292982	1.5
0.1767132	-0.292982	1.5
0.1765097	-0.2928258	1.5
0.1765097	-0.2928258	1.5
0.1927297	-0.2530887	1.5
0.1927297	-0.2530887	1.5
-0.024	0.06499995	1.5
-0.024	0.06499995	1.5
0.192753	-0.2530518	1.5
0.192753	-0.2530518	1.5
0.1765136	-0.2926629	1.5
0.1765136	-0.2926629	1.5
0.1764534	-0.2925416	1.5
0.1764534	-0.2925416	1.5
0.1763704	-0.2924904	1.5
0.1763704	-0.2924904	1.5
0.1428424	-0.321403	1.5
0.1428424	-0.321403	1.5
0.1483359	-0.3262883	1.5
0.1483359	-0.3262883	1.5
0.1503799	-0.3276023	1.5
0.1503799	-0.3276023	1.5
0.1934974	-0.2828107	1.5
0.1934974	-0.2828107	1.5
0.1556857	-0.332638	1.5
0.1556857	-0.332638	1.5
0.1577383	-0.33442	1.5
0.1577383	-0.33442	1.5
0.1582705	-0.3348742	1.5
0.1582705	-0.3348742	1.5
0.1592048	-0.3357673	1.5
0.1592048	-0.3357673	1.5
0.1595928	-0.3362964	1.5
0.1595928	-0.3362964	1.5
0.1601299	-0.3370905	1.5
0.1601299	-0.3370905	1.5
0.1603343	-0.337321	1.5
0.1603343	-0.337321	1.5
0.1608634	-0.3377661	1.5
0.1608634	-0.3377661	1.5
0.1609478	-0.3382068	1.5
0.1609478	-0.3382068	1.5
0.1611599	-0.3385656	1.5
0.1611599	-0.3385656	1.5
0.161664	-0.3389914	1.5
0.161664	-0.3389914	1.5
0.1618796	-0.3391322	1.5
0.1618796	-0.3391322	1.5
0.1623576	-0.3395403	1.5
0.1623576	-0.3395403	1.5
0.1625116	-0.3397503	1.5
0.1625116	-0.3397503	1.5
0.1625672	-0.3401741	1.5
0.1625672	-0.3401741	1.5
0.1626717	-0.3404837	1.5
0.1626717	-0.3404837	1.5
0.1629435	-0.3408886	1.5
0.1629435	-0.3408886	1.5
0.163169	-0.3411152	1.5
0.163169	-0.3411152	1.5
0.163169	-0.3411152	1.5
0.163169	-0.3411152	1.5
0.1802936	-0.3022675	1.5
0.1802936	-0.3022675	1.5
0.1634907	-0.3415262	1.5
0.1634907	-0.3415262	1.5
0.1636629	-0.3417012	1.5
0.1636629	-0.3417012	1.5
0.1637029	-0.3418821	1.5
0.1637029	-0.3418821	1.5
0.1639017	-0.3419259	1.5
0.1639017	-0.3419259	1.5
0.1639961	-0.3421164	1.5
0.1639961	-0.3421164	1.5
0.1641589	-0.3422136	1.5
0.1641589	-0.3422136	1.5
0.164254	-0.3423254	1.5
0.164254	-0.3423254	1.5
0.1643641	-0.3423359	1.5
0.1643641	-0.3423359	1.5
0.1818237	-0.3022423	1.5
0.1818237	-0.3022423	1.5
0.1645239	-0.3423207	1.5
0.1645239	-0.3423207	1.5
0.1645622	-0.3424324	1.5
0.1645622	-0.3424324	1.5
0.1646381	-0.3425525	1.5
0.1646381	-0.3425525	1.5
0.1646584	-0.3425811	1.5
0.1646584	-0.3425811	1.5
0.1646732	-0.3427058	1.5
0.1646732	-0.3427058	1.5
0.1647262	-0.3427872	1.5
0.1647262	-0.3427872	1.5
0.1647545	-0.3428795	1.5
0.1647545	-0.3428795	1.5
0.1647642	-0.3429353	1.5
0.1647642	-0.3429353	1.5
0.1647568	-0.3429824	1.5
0.1647568	-0.3429824	1.5
0.1647337	-0.3430016	1.5
0.1647337	-0.3430016	1.5
0.09485215	-0.3304213	1.5
0.09485215	-0.3304213	1.5
0.07955508	-0.3295263	1.5
0.07955508	-0.3295263	1.5
0.07635026	-0.3289963	1.5
0.07635026	-0.3289963	1.5
0.07314032	-0.3293599	1.5
0.07314032	-0.3293599	1.5
0.07112592	-0.3296203	1.5
0.07112592	-0.3296203	1.5
0.07009156	-0.3298945	1.5
0.07009156	-0.3298945	1.5
0.06845827	-0.3302725	1.5
0.06845827	-0.3302725	1.5
0.09949087	-0.2714524	1.5
0.09949087	-0.2714524	1.5
0.1004587	-0.271923	1.5
0.1004587	-0.271923	1.5
0.06650777	-0.3310278	1.5
0.06650777	-0.3310278	1.5
0.09793042	-0.274146	1.5
0.09793042	-0.274146	1.5
0.06538519	-0.3309079	1.5
0.06538519	-0.3309079	1.5
0.1119435	-0.1643308	1.5
0.1119435	-0.1643308	1.5
0.06436451	-0.330951	1.5
0.06436451	-0.330951	1.5
0.06413992	-0.330992	1.5
0.06413992	-0.330992	1.5
0.06357341	-0.3309445	1.5
0.06357341	-0.3309445	1.5
0.06357341	-0.3309445	1.5
0.06357341	-0.3309445	1.5
0.09930163	-0.270545	1.5
0.09930163	-0.270545	1.5
0.06245513	-0.3317222	1.5
0.06245513	-0.3317222	1.5
0.06193011	-0.3318981	1.5
0.06193011	-0.3318981	1.5
0.06094539	-0.3322104	1.5
0.06094539	-0.3322104	1.5
0.06076841	-0.3321675	1.5
0.06076841	-0.3321675	1.5
0.0604839	-0.3319155	1.5
0.0604839	-0.3319155	1.5
0.06033936	-0.3319919	1.5
0.06033936	-0.3319919	1.5
0.1012016	-0.2676989	1.5
0.1012016	-0.2676989	1.5
0.1011591	-0.2676799	1.5
0.1011591	-0.2676799	1.5
0.05966394	-0.3318167	1.5
0.05966394	-0.3318167	1.5
0.1073892	-0.2646025	1.5
0.1073892	-0.2646025	1.5
0.05926389	-0.3315424	1.5
0.05926389	-0.3315424	1.5
0.05896048	-0.3315564	1.5
0.05896048	-0.3315564	1.5
0.1026485	-0.2659343	1.5
0.1026485	-0.2659343	1.5
0.1026057	-0.2659643	1.5
0.1026057	-0.2659643	1.5
0.05858025	-0.3318479	1.5
0.05858025	-0.3318479	1.5
0.05848359	-0.3318524	1.5
0.05848359	-0.3318524	1.5
0.05828047	-0.3319468	1.5
0.05828047	-0.3319468	1.5
0.1145763	-0.1677081	1.5
0.1145763	-0.1677081	1.5
0.05814175	-0.3320326	1.5
0.05814175	-0.3320326	1.5
0.0580637	-0.3319813	1.5
0.0580637	-0.3319813	1.5
0.05788781	-0.3319134	1.5
0.05788781	-0.3319134	1.5
0.01689303	-0.3085657	1.5
0.01689303	-0.3085657	1.5
0.02275987	-0.1767772	1.5
0.02275987	-0.1767772	1.5
[truncated: 1,604 more rows]
