# Supplementary material for: Saliency detection of textured 3D models based on multi-view information and texel descriptor
Source: PeerJ Comput Sci. 2023 Oct 25;9:e1584. doi: 10.7717/peerj-cs.1584 (PMC10703070; doi:10.7717/peerj-cs.1584)
Supplement: Supplemental Information 1 [file peerj-cs-09-1584-s001.zip › py_2dto3d/zy_l/userid4.txt]

0.04060674	0.1877942	1.5
0.04060674	0.1877942	1.5
0.04312141	0.1852657	1.5
0.04312141	0.1852657	1.5
0.04382636	0.1846545	1.5
0.04382636	0.1846545	1.5
0.0441086	0.1844668	1.5
0.0441086	0.1844668	1.5
0.04422884	0.1847443	1.5
0.04422884	0.1847443	1.5
0.04444952	0.1845581	1.5
0.04444952	0.1845581	1.5
0.04462711	0.1844488	1.5
0.04462711	0.1844488	1.5
0.0449552	0.1846177	1.5
0.0449552	0.1846177	1.5
0.04506819	0.1844511	1.5
0.04506819	0.1844511	1.5
0.04531698	0.1841452	1.5
0.04531698	0.1841452	1.5
0.04545795	0.1838582	1.5
0.04545795	0.1838582	1.5
0.04557233	0.1837093	1.5
0.04557233	0.1837093	1.5
0.04591729	0.1835321	1.5
0.04591729	0.1835321	1.5
0.0460825	0.183403	1.5
0.0460825	0.183403	1.5
0.04634646	0.1833206	1.5
0.04634646	0.1833206	1.5
0.04655347	0.1834141	1.5
0.04655347	0.1834141	1.5
0.04664373	0.1834556	1.5
0.04664373	0.1834556	1.5
0.04665229	0.1833118	1.5
0.04665229	0.1833118	1.5
0.04665229	0.1833118	1.5
0.04665229	0.1833118	1.5
-0.06978029	0.1448406	1.5
-0.06978029	0.1448406	1.5
-0.07313216	0.1453976	1.5
-0.07313216	0.1453976	1.5
-0.07682443	0.1446698	1.5
-0.07682443	0.1446698	1.5
-0.07719117	0.1430882	1.5
-0.07719117	0.1430882	1.5
-0.07784209	0.1422844	1.5
-0.07784209	0.1422844	1.5
-0.07827587	0.1424346	1.5
-0.07827587	0.1424346	1.5
-0.07899827	0.1423721	1.5
-0.07899827	0.1423721	1.5
-0.07923082	0.1427063	1.5
-0.07923082	0.1427063	1.5
-0.07995314	0.1421269	1.5
-0.07995314	0.1421269	1.5
-0.08099479	0.1415486	1.5
-0.08099479	0.1415486	1.5
-0.08100975	0.1417852	1.5
-0.08100975	0.1417852	1.5
-0.08221748	0.1414787	1.5
-0.08221748	0.1414787	1.5
-0.08221748	0.1414787	1.5
-0.08221748	0.1414787	1.5
-0.08359232	0.1403157	1.5
-0.08359232	0.1403157	1.5
-0.08370259	0.1408603	1.5
-0.08370259	0.1408603	1.5
-0.08366275	0.1416352	1.5
-0.08366275	0.1416352	1.5
-0.08358749	0.141965	1.5
-0.08358749	0.141965	1.5
-0.08351716	0.1425306	1.5
-0.08351716	0.1425306	1.5
-0.0834247	0.1427785	1.5
-0.0834247	0.1427785	1.5
-0.08342233	0.143292	1.5
-0.08342233	0.143292	1.5
-0.08335793	0.1434865	1.5
-0.08335793	0.1434865	1.5
-0.08318199	0.1440996	1.5
-0.08318199	0.1440996	1.5
-0.08306234	0.1443373	1.5
-0.08306234	0.1443373	1.5
-0.08299956	0.1446411	1.5
-0.08299956	0.1446411	1.5
-0.08297549	0.1447111	1.5
-0.08297549	0.1447111	1.5
-0.08327754	0.1447787	1.5
-0.08327754	0.1447787	1.5
-0.08323554	0.1448898	1.5
-0.08323554	0.1448898	1.5
-0.08305807	0.1452729	1.5
-0.08305807	0.1452729	1.5
-0.08293843	0.1454818	1.5
-0.08293843	0.1454818	1.5
-0.08282561	0.1459355	1.5
-0.08282561	0.1459355	1.5
-0.08268205	0.1460695	1.5
-0.08268205	0.1460695	1.5
-0.08290957	0.1458459	1.5
-0.08290957	0.1458459	1.5
-0.107835	0.121373	1.5
-0.107835	0.121373	1.5
-0.1083814	0.1200598	1.5
-0.1083814	0.1200598	1.5
-0.1083989	0.1203475	1.5
-0.1083989	0.1203475	1.5
-0.1085749	0.1194711	1.5
-0.1085749	0.1194711	1.5
-0.1083552	0.1188826	1.5
-0.1083552	0.1188826	1.5
-0.1087253	0.118991	1.5
-0.1087253	0.118991	1.5
-0.1078824	0.1186296	1.5
-0.1078824	0.1186296	1.5
-0.1073948	0.1185277	1.5
-0.1073948	0.1185277	1.5
-0.1064801	0.1184645	1.5
-0.1064801	0.1184645	1.5
-0.1062532	0.1185459	1.5
-0.1062532	0.1185459	1.5
-0.1065267	0.1182903	1.5
-0.1065267	0.1182903	1.5
-0.106412	0.1180875	1.5
-0.106412	0.1180875	1.5
-0.1065583	0.1177311	1.5
-0.1065583	0.1177311	1.5
-0.1066676	0.117567	1.5
-0.1066676	0.117567	1.5
-0.1070169	0.1173625	1.5
-0.1070169	0.1173625	1.5
-0.107429	0.1173903	1.5
-0.107429	0.1173903	1.5
-0.1074949	0.1174159	1.5
-0.1074949	0.1174159	1.5
-0.1078474	0.1173263	1.5
-0.1078474	0.1173263	1.5
-0.1079222	0.1172093	1.5
-0.1079222	0.1172093	1.5
-0.1083331	0.1171203	1.5
-0.1083331	0.1171203	1.5
-0.1083331	0.1171203	1.5
-0.1083331	0.1171203	1.5
-0.1337775	0.1101068	1.5
-0.1337775	0.1101068	1.5
-0.1326574	0.1098856	1.5
-0.1326574	0.1098856	1.5
-0.1318099	0.1104931	1.5
-0.1318099	0.1104931	1.5
-0.1318099	0.1104931	1.5
-0.1318099	0.1104931	1.5
-0.1302623	0.1092421	1.5
-0.1302623	0.1092421	1.5
-0.1299587	0.1092661	1.5
-0.1299587	0.1092661	1.5
-0.1291057	0.1086053	1.5
-0.1291057	0.1086053	1.5
-0.1285501	0.1079852	1.5
-0.1285501	0.1079852	1.5
-0.1283568	0.107555	1.5
-0.1283568	0.107555	1.5
-0.1282775	0.10728	1.5
-0.1282775	0.10728	1.5
-0.128093	0.1069435	1.5
-0.128093	0.1069435	1.5
-0.1281089	0.1069554	1.5
-0.1281089	0.1069554	1.5
-0.1280276	0.1069738	1.5
-0.1280276	0.1069738	1.5
-0.1281904	0.1068794	1.5
-0.1281904	0.1068794	1.5
-0.1280446	0.1069423	1.5
-0.1280446	0.1069423	1.5
-0.1280648	0.1072603	1.5
-0.1280648	0.1072603	1.5
-0.1280034	0.1071846	1.5
-0.1280034	0.1071846	1.5
-0.1281105	0.1070209	1.5
-0.1281105	0.1070209	1.5
-0.1279771	0.1072166	1.5
-0.1279771	0.1072166	1.5
-0.1281656	0.1070525	1.5
-0.1281656	0.1070525	1.5
-0.1282255	0.1071033	1.5
-0.1282255	0.1071033	1.5
-0.1283935	0.1071265	1.5
-0.1283935	0.1071265	1.5
-0.1286195	0.1071115	1.5
-0.1286195	0.1071115	1.5
-0.1287164	0.1071193	1.5
-0.1287164	0.1071193	1.5
-0.1286486	0.1072268	1.5
-0.1286486	0.1072268	1.5
-0.1289402	0.1072233	1.5
-0.1289402	0.1072233	1.5
-0.1290289	0.1071833	1.5
-0.1290289	0.1071833	1.5
-0.1292921	0.1071116	1.5
-0.1292921	0.1071116	1.5
-0.1293744	0.1071146	1.5
-0.1293744	0.1071146	1.5
-0.1297186	0.1070168	1.5
-0.1297186	0.1070168	1.5
-0.129772	0.1072037	1.5
-0.129772	0.1072037	1.5
-0.1298758	0.107122	1.5
-0.1298758	0.107122	1.5
-0.1299003	0.1070606	1.5
-0.1299003	0.1070606	1.5
-0.1300396	0.1070748	1.5
-0.1300396	0.1070748	1.5
-0.1300802	0.1070732	1.5
-0.1300802	0.1070732	1.5
-0.1301015	0.1070186	1.5
-0.1301015	0.1070186	1.5
-0.1395888	0.06997569	1.5
-0.1395888	0.06997569	1.5
-0.1395888	0.06997569	1.5
-0.1395888	0.06997569	1.5
-0.04665023	0.0201766	1.5
-0.04665023	0.0201766	1.5
-0.04054276	0.02331964	1.5
-0.04054276	0.02331964	1.5
-0.04178245	0.01466024	1.5
-0.04178245	0.01466024	1.5
-0.04178245	0.01466024	1.5
-0.04178245	0.01466024	1.5
-0.05496772	-0.009560034	1.5
-0.05496772	-0.009560034	1.5
-0.05328475	-0.01026128	1.5
-0.05328475	-0.01026128	1.5
-0.0516487	-0.01220289	1.5
-0.0516487	-0.01220289	1.5
-0.05190652	-0.01486298	1.5
-0.05190652	-0.01486298	1.5
-0.04983448	-0.01137486	1.5
-0.04983448	-0.01137486	1.5
-0.04991696	-0.01102969	1.5
-0.04991696	-0.01102969	1.5
-0.05197713	-0.01246758	1.5
-0.05197713	-0.01246758	1.5
-0.09088868	-0.04265232	1.5
-0.09088868	-0.04265232	1.5
-0.05299506	-0.01302694	1.5
-0.05299506	-0.01302694	1.5
-0.07696876	-0.02610391	1.5
-0.07696876	-0.02610391	1.5
-0.07696876	-0.02610391	1.5
-0.07696876	-0.02610391	1.5
-0.0686092	-0.02312043	1.5
-0.0686092	-0.02312043	1.5
-0.06569436	-0.02069975	1.5
-0.06569436	-0.02069975	1.5
-0.06297605	-0.01965454	1.5
-0.06297605	-0.01965454	1.5
-0.05720884	-0.01354864	1.5
-0.05720884	-0.01354864	1.5
-0.05551466	-0.01165113	1.5
-0.05551466	-0.01165113	1.5
-0.06044613	-0.01444082	1.5
-0.06044613	-0.01444082	1.5
-0.05996786	-0.01456787	1.5
-0.05996786	-0.01456787	1.5
-0.06235091	-0.01580891	1.5
-0.06235091	-0.01580891	1.5
-0.06235091	-0.01580891	1.5
-0.06235091	-0.01580891	1.5
-0.06155462	-0.01534507	1.5
-0.06155462	-0.01534507	1.5
-0.09458148	-0.04262931	1.5
-0.09458148	-0.04262931	1.5
-0.06012385	-0.0156617	1.5
-0.06012385	-0.0156617	1.5
-0.0583252	-0.01449852	1.5
-0.0583252	-0.01449852	1.5
-0.005164113	-0.02414437	1.5
-0.005164113	-0.02414437	1.5
0.01447508	-0.03020705	1.5
0.01447508	-0.03020705	1.5
0.02205118	-0.02943985	1.5
0.02205118	-0.02943985	1.5
-0.0282121	-0.0666426	1.5
-0.0282121	-0.0666426	1.5
-0.0266856	-0.06621395	1.5
-0.0266856	-0.06621395	1.5
-0.02406908	-0.06591867	1.5
-0.02406908	-0.06591867	1.5
-0.02240837	-0.06630559	1.5
-0.02240837	-0.06630559	1.5
-0.02240837	-0.06630559	1.5
-0.02240837	-0.06630559	1.5
-0.02066877	-0.06656931	1.5
-0.02066877	-0.06656931	1.5
-0.02039778	-0.06661032	1.5
-0.02039778	-0.06661032	1.5
-0.01991518	-0.06622447	1.5
-0.01991518	-0.06622447	1.5
-0.01967052	-0.06591789	1.5
-0.01967052	-0.06591789	1.5
-0.01937761	-0.06551783	1.5
-0.01937761	-0.06551783	1.5
-0.01911238	-0.06559242	1.5
-0.01911238	-0.06559242	1.5
-0.01884257	-0.06531797	1.5
-0.01884257	-0.06531797	1.5
-0.01868626	-0.06515023	1.5
-0.01868626	-0.06515023	1.5
-0.01826302	-0.06487286	1.5
-0.01826302	-0.06487286	1.5
-0.01817816	-0.06479691	1.5
-0.01817816	-0.06479691	1.5
-0.01801393	-0.06478699	1.5
-0.01801393	-0.06478699	1.5
0.05895932	-0.0746925	1.5
0.05895932	-0.0746925	1.5
0.09420229	-0.03318086	1.5
0.09420229	-0.03318086	1.5
0.1819631	-0.08918828	1.5
0.1819631	-0.08918828	1.5
0.1847187	-0.08960208	1.5
0.1847187	-0.08960208	1.5
0.1866354	-0.09149019	1.5
0.1866354	-0.09149019	1.5
0.1869474	-0.09139463	1.5
0.1869474	-0.09139463	1.5
0.1864712	-0.09184271	1.5
0.1864712	-0.09184271	1.5
0.1864712	-0.09184271	1.5
0.1864712	-0.09184271	1.5
0.1868184	-0.09133951	1.5
0.1868184	-0.09133951	1.5
0.1868062	-0.09151854	1.5
0.1868062	-0.09151854	1.5
0.1865728	-0.09149079	1.5
0.1865728	-0.09149079	1.5
0.1863303	-0.09132566	1.5
0.1863303	-0.09132566	1.5
0.1861594	-0.09131204	1.5
0.1861594	-0.09131204	1.5
0.1856792	-0.09137012	1.5
0.1856792	-0.09137012	1.5
0.1853893	-0.09136334	1.5
0.1853893	-0.09136334	1.5
0.1849664	-0.09132355	1.5
0.1849664	-0.09132355	1.5
0.1846285	-0.09125285	1.5
0.1846285	-0.09125285	1.5
0.1839976	-0.09132704	1.5
0.1839976	-0.09132704	1.5
0.1834369	-0.09129573	1.5
0.1834369	-0.09129573	1.5
0.1829686	-0.09137647	1.5
0.1829686	-0.09137647	1.5
0.1821458	-0.09106006	1.5
0.1821458	-0.09106006	1.5
0.1818749	-0.09091976	1.5
0.1818749	-0.09091976	1.5
0.1818749	-0.09091976	1.5
0.1818749	-0.09091976	1.5
0.1818749	-0.09091976	1.5
0.1818749	-0.09091976	1.5
0.1818749	-0.09091976	1.5
0.1818749	-0.09091976	1.5
0.1818749	-0.09091976	1.5
0.1818749	-0.09091976	1.5
0.1964597	-0.04995961	1.5
0.1964597	-0.04995961	1.5
0.1964597	-0.04995961	1.5
0.1964597	-0.04995961	1.5
0.194957	-0.04946013	1.5
0.194957	-0.04946013	1.5
0.1949617	-0.04909104	1.5
0.1949617	-0.04909104	1.5
0.1949617	-0.04909104	1.5
0.1949617	-0.04909104	1.5
0.2227911	-0.1230778	1.5
0.2227911	-0.1230778	1.5
0.2227911	-0.1230778	1.5
0.2227911	-0.1230778	1.5
0.2213821	-0.1186612	1.5
0.2213821	-0.1186612	1.5
0.2206952	-0.11945	1.5
0.2206952	-0.11945	1.5
0.221158	-0.1171005	1.5
0.221158	-0.1171005	1.5
0.2205677	-0.1177607	1.5
0.2205677	-0.1177607	1.5
0.2204727	-0.1175762	1.5
0.2204727	-0.1175762	1.5
0.2207246	-0.1152629	1.5
0.2207246	-0.1152629	1.5
0.2220783	-0.1200995	1.5
0.2220783	-0.1200995	1.5
0.2219631	-0.1201943	1.5
0.2219631	-0.1201943	1.5
0.2221483	-0.1184894	1.5
0.2221483	-0.1184894	1.5
0.2221483	-0.1184894	1.5
0.2221483	-0.1184894	1.5
0.197515	-0.1355237	1.5
0.197515	-0.1355237	1.5
0.1974557	-0.1355221	1.5
0.1974557	-0.1355221	1.5
0.197442	-0.1355812	1.5
0.197442	-0.1355812	1.5
0.1970756	-0.1358168	1.5
0.1970756	-0.1358168	1.5
0.1966303	-0.1360386	1.5
0.1966303	-0.1360386	1.5
0.1963975	-0.1361523	1.5
0.1963975	-0.1361523	1.5
0.1962254	-0.1362014	1.5
0.1962254	-0.1362014	1.5
0.1962822	-0.13629	1.5
0.1962822	-0.13629	1.5
0.196358	-0.1363229	1.5
0.196358	-0.1363229	1.5
0.1965228	-0.1365523	1.5
0.1965228	-0.1365523	1.5
0.1966274	-0.1365213	1.5
0.1966274	-0.1365213	1.5
0.1968585	-0.1366127	1.5
0.1968585	-0.1366127	1.5
0.1970661	-0.1366874	1.5
0.1970661	-0.1366874	1.5
0.1973353	-0.1367339	1.5
0.1973353	-0.1367339	1.5
0.1974872	-0.136778	1.5
0.1974872	-0.136778	1.5
0.1977411	-0.1368412	1.5
0.1977411	-0.1368412	1.5
0.1978931	-0.1368659	1.5
0.1978931	-0.1368659	1.5
0.1981151	-0.1370381	1.5
0.1981151	-0.1370381	1.5
0.1981123	-0.1372003	1.5
0.1981123	-0.1372003	1.5
0.1981907	-0.1373116	1.5
0.1981907	-0.1373116	1.5
0.198207	-0.1373726	1.5
0.198207	-0.1373726	1.5
0.1982486	-0.1374404	1.5
0.1982486	-0.1374404	1.5
0.1982929	-0.1375296	1.5
0.1982929	-0.1375296	1.5
0.198312	-0.1375766	1.5
0.198312	-0.1375766	1.5
0.1983705	-0.1376895	1.5
0.1983705	-0.1376895	1.5
0.1984818	-0.1377579	1.5
0.1984818	-0.1377579	1.5
0.1986568	-0.1377878	1.5
0.1986568	-0.1377878	1.5
0.1987759	-0.1377579	1.5
0.1987759	-0.1377579	1.5
0.1988953	-0.1378204	1.5
0.1988953	-0.1378204	1.5
0.1990204	-0.1379367	1.5
0.1990204	-0.1379367	1.5
0.1991281	-0.1380782	1.5
0.1991281	-0.1380782	1.5
0.1992572	-0.1382715	1.5
0.1992572	-0.1382715	1.5
0.1993164	-0.1383611	1.5
0.1993164	-0.1383611	1.5
0.1994229	-0.1385681	1.5
0.1994229	-0.1385681	1.5
0.1994505	-0.1385973	1.5
0.1994505	-0.1385973	1.5
0.1994924	-0.1387437	1.5
0.1994924	-0.1387437	1.5
0.1994924	-0.1387437	1.5
0.1994924	-0.1387437	1.5
0.2158744	-0.1946624	1.5
0.2158744	-0.1946624	1.5
0.2187786	-0.2010335	1.5
0.2187786	-0.2010335	1.5
0.2221866	-0.2066054	1.5
0.2221866	-0.2066054	1.5
0.2224127	-0.2090051	1.5
0.2224127	-0.2090051	1.5
0.2232367	-0.2114172	1.5
0.2232367	-0.2114172	1.5
0.2241202	-0.2131274	1.5
0.2241202	-0.2131274	1.5
0.2244378	-0.2136286	1.5
0.2244378	-0.2136286	1.5
0.2247831	-0.2151562	1.5
0.2247831	-0.2151562	1.5
0.2249405	-0.2154759	1.5
0.2249405	-0.2154759	1.5
0.2249837	-0.2161491	1.5
0.2249837	-0.2161491	1.5
0.225102	-0.2163591	1.5
0.225102	-0.2163591	1.5
0.225169	-0.2168898	1.5
0.225169	-0.2168898	1.5
0.2251827	-0.2171538	1.5
0.2251827	-0.2171538	1.5
0.2250998	-0.2173948	1.5
0.2250998	-0.2173948	1.5
0.2251932	-0.2174913	1.5
0.2251932	-0.2174913	1.5
0.2252243	-0.2176229	1.5
0.2252243	-0.2176229	1.5
0.2252097	-0.217717	1.5
0.2252097	-0.217717	1.5
0.2250804	-0.2180403	1.5
0.2250804	-0.2180403	1.5
0.2250314	-0.218217	1.5
0.2250314	-0.218217	1.5
0.2250241	-0.2182823	1.5
0.2250241	-0.2182823	1.5
0.2250645	-0.2185852	1.5
0.2250645	-0.2185852	1.5
0.1887023	-0.2378388	1.5
0.1887023	-0.2378388	1.5
0.1887023	-0.2378388	1.5
0.1887023	-0.2378388	1.5
0.1605729	-0.1910867	1.5
0.1605729	-0.1910867	1.5
0.1605729	-0.1910867	1.5
0.1605729	-0.1910867	1.5
0.1577319	-0.1932818	1.5
0.1577319	-0.1932818	1.5
0.1543879	-0.1948852	1.5
0.1543879	-0.1948852	1.5
0.1332566	-0.2463086	1.5
0.1332566	-0.2463086	1.5
0.152966	-0.1945265	1.5
0.152966	-0.1945265	1.5
0.1518586	-0.196211	1.5
0.1518586	-0.196211	1.5
0.1541851	-0.1956108	1.5
0.1541851	-0.1956108	1.5
0.1542095	-0.1942732	1.5
0.1542095	-0.1942732	1.5
0.1319277	-0.2411621	1.5
0.1319277	-0.2411621	1.5
0.1535362	-0.1949758	1.5
0.1535362	-0.1949758	1.5
0.1527318	-0.1964471	1.5
0.1527318	-0.1964471	1.5
0.153052	-0.1959305	1.5
0.153052	-0.1959305	1.5
0.1534587	-0.1957841	1.5
0.1534587	-0.1957841	1.5
0.11211	-0.2941535	1.5
0.11211	-0.2941535	1.5
0.1127472	-0.2952181	1.5
0.1127472	-0.2952181	1.5
0.1130298	-0.2955123	1.5
0.1130298	-0.2955123	1.5
0.113514	-0.2962394	1.5
0.113514	-0.2962394	1.5
0.1137366	-0.2964293	1.5
0.1137366	-0.2964293	1.5
0.1137366	-0.2964293	1.5
0.1137366	-0.2964293	1.5
0.02048079	-0.3050797	1.5
0.02048079	-0.3050797	1.5
-0.005891765	-0.315257	1.5
-0.005891765	-0.315257	1.5
-0.01499826	-0.3190653	1.5
-0.01499826	-0.3190653	1.5
0.01418619	-0.1982105	1.5
0.01418619	-0.1982105	1.5
-0.02010546	-0.3212541	1.5
-0.02010546	-0.3212541	1.5
-0.02111946	-0.3217672	1.5
-0.02111946	-0.3217672	1.5
-0.0228182	-0.3225481	1.5
-0.0228182	-0.3225481	1.5
-0.02329847	-0.322882	1.5
-0.02329847	-0.322882	1.5
-0.02401326	-0.3230484	1.5
-0.02401326	-0.3230484	1.5
-0.02401326	-0.3230484	1.5
-0.02401326	-0.3230484	1.5
-0.0155131	-0.3206866	1.5
-0.0155131	-0.3206866	1.5
-0.01317698	-0.3199972	1.5
-0.01317698	-0.3199972	1.5
-0.009072999	-0.3189099	1.5
-0.009072999	-0.3189099	1.5
-0.005446509	-0.3183078	1.5
-0.005446509	-0.3183078	1.5
-0.003746683	-0.3178526	1.5
-0.003746683	-0.3178526	1.5
-0.002210567	-0.3174306	1.5
-0.002210567	-0.3174306	1.5
0.03435281	-0.3090922	1.5
0.03435281	-0.3090922	1.5
0.03022771	-0.3087861	1.5
0.03022771	-0.3087861	1.5
0.02677695	-0.3084762	1.5
0.02677695	-0.3084762	1.5
0.02326122	-0.3080701	1.5
0.02326122	-0.3080701	1.5
0.02486242	-0.3082452	1.5
0.02486242	-0.3082452	1.5
0.02288843	-0.3076403	1.5
0.02288843	-0.3076403	1.5
0.02216462	-0.3079888	1.5
0.02216462	-0.3079888	1.5
0.03070215	-0.1732669	1.5
0.03070215	-0.1732669	1.5
0.03117732	-0.1733819	1.5
0.03117732	-0.1733819	1.5
-0.05738395	-0.325913	1.5
-0.05738395	-0.325913	1.5
0.03845448	-0.1706429	1.5
0.03845448	-0.1706429	1.5
-0.05807102	-0.3257839	1.5
-0.05807102	-0.3257839	1.5
-0.05816015	-0.3254156	1.5
-0.05816015	-0.3254156	1.5
0.06651834	-0.1615676	1.5
0.06651834	-0.1615676	1.5
-0.05853623	-0.3251241	1.5
-0.05853623	-0.3251241	1.5
-0.05858392	-0.3249832	1.5
-0.05858392	-0.3249832	1.5
-0.05849926	-0.3247752	1.5
-0.05849926	-0.3247752	1.5
-0.05850182	-0.324506	1.5
-0.05850182	-0.324506	1.5
0.001146397	-0.1956127	1.5
0.001146397	-0.1956127	1.5
0.001122966	-0.195465	1.5
0.001122966	-0.195465	1.5
0.001130892	-0.1954774	1.5
0.001130892	-0.1954774	1.5
-0.05887844	-0.3240932	1.5
-0.05887844	-0.3240932	1.5
-0.05892339	-0.3240104	1.5
-0.05892339	-0.3240104	1.5
-0.05902041	-0.3239375	1.5
-0.05902041	-0.3239375	1.5
-0.05912014	-0.3236723	1.5
-0.05912014	-0.3236723	1.5
-0.05912014	-0.3236723	1.5
-0.05912014	-0.3236723	1.5
-0.1080074	-0.3053789	1.5
-0.1080074	-0.3053789	1.5
0.01887957	-0.1561438	1.5
0.01887957	-0.1561438	1.5
-0.1120206	-0.302851	1.5
-0.1120206	-0.302851	1.5
-0.1128682	-0.3022582	1.5
-0.1128682	-0.3022582	1.5
-0.09975061	-0.2444492	1.5
-0.09975061	-0.2444492	1.5
-0.1000055	-0.2442966	1.5
-0.1000055	-0.2442966	1.5
-0.1157638	-0.3008002	1.5
-0.1157638	-0.3008002	1.5
-0.1160999	-0.3004078	1.5
-0.1160999	-0.3004078	1.5
-0.1164022	-0.3000851	1.5
-0.1164022	-0.3000851	1.5
-0.1169844	-0.2998434	1.5
-0.1169844	-0.2998434	1.5
-0.1126223	-0.2535595	1.5
-0.1126223	-0.2535595	1.5
-0.1175286	-0.2991421	1.5
-0.1175286	-0.2991421	1.5
-0.1175859	-0.2991855	1.5
-0.1175859	-0.2991855	1.5
-0.1160194	-0.2569306	1.5
-0.1160194	-0.2569306	1.5
-0.1180457	-0.299054	1.5
-0.1180457	-0.299054	1.5
-0.1183881	-0.2989645	1.5
-0.1183881	-0.2989645	1.5
-0.1187194	-0.2992189	1.5
-0.1187194	-0.2992189	1.5
-0.1188168	-0.2993447	1.5
-0.1188168	-0.2993447	1.5
-0.1190614	-0.299606	1.5
-0.1190614	-0.299606	1.5
-0.1190761	-0.2992498	1.5
-0.1190761	-0.2992498	1.5
-0.106907	-0.2228161	1.5
-0.106907	-0.2228161	1.5
-0.106907	-0.2228161	1.5
-0.106907	-0.2228161	1.5
-0.1054468	-0.1355307	1.5
-0.1054468	-0.1355307	1.5
-0.1053266	-0.1342816	1.5
-0.1053266	-0.1342816	1.5
-0.1064263	-0.1323336	1.5
-0.1064263	-0.1323336	1.5
-0.1074066	-0.1316582	1.5
-0.1074066	-0.1316582	1.5
-0.1078148	-0.1313772	1.5
-0.1078148	-0.1313772	1.5
-0.1089457	-0.1307169	1.5
-0.1089457	-0.1307169	1.5
-0.109643	-0.1298743	1.5
-0.109643	-0.1298743	1.5
-0.1098428	-0.129395	1.5
-0.1098428	-0.129395	1.5
-0.1101081	-0.1291291	1.5
-0.1101081	-0.1291291	1.5
-0.1103931	-0.1288888	1.5
-0.1103931	-0.1288888	1.5
-0.1106244	-0.1284659	1.5
-0.1106244	-0.1284659	1.5
-0.1105898	-0.1283142	1.5
-0.1105898	-0.1283142	1.5
-0.1104943	-0.1280895	1.5
-0.1104943	-0.1280895	1.5
-0.1105735	-0.1279662	1.5
-0.1105735	-0.1279662	1.5
-0.110616	-0.127872	1.5
-0.110616	-0.127872	1.5
-0.1105895	-0.1278395	1.5
-0.1105895	-0.1278395	1.5
-0.1107884	-0.1275427	1.5
-0.1107884	-0.1275427	1.5
-0.1107884	-0.1275427	1.5
-0.1107884	-0.1275427	1.5
-0.1108401	-0.1272226	1.5
-0.1108401	-0.1272226	1.5
-0.1109878	-0.1269141	1.5
-0.1109878	-0.1269141	1.5
-0.1110867	-0.1267577	1.5
-0.1110867	-0.1267577	1.5
-0.1111559	-0.1264803	1.5
-0.1111559	-0.1264803	1.5
-0.1111994	-0.1263736	1.5
-0.1111994	-0.1263736	1.5
-0.1112797	-0.1263513	1.5
-0.1112797	-0.1263513	1.5
-0.1113726	-0.1261857	1.5
-0.1113726	-0.1261857	1.5
-0.111407	-0.1261464	1.5
-0.111407	-0.1261464	1.5
-0.1114696	-0.1260763	1.5
-0.1114696	-0.1260763	1.5
-0.1115378	-0.1260286	1.5
-0.1115378	-0.1260286	1.5
-0.1115661	-0.1258509	1.5
-0.1115661	-0.1258509	1.5
-0.1115918	-0.1256688	1.5
-0.1115918	-0.1256688	1.5
-0.1115594	-0.1256358	1.5
-0.1115594	-0.1256358	1.5
-0.1115314	-0.1255636	1.5
-0.1115314	-0.1255636	1.5
-0.1114949	-0.1254836	1.5
-0.1114949	-0.1254836	1.5
-0.1114876	-0.125415	1.5
-0.1114876	-0.125415	1.5
-0.06886082	-0.1094665	1.5
-0.06886082	-0.1094665	1.5
-0.01188048	-0.06227177	1.5
-0.01188048	-0.06227177	1.5
-0.008629397	-0.05757889	1.5
-0.008629397	-0.05757889	1.5
-0.007606354	-0.05675229	1.5
-0.007606354	-0.05675229	1.5
-0.007079795	-0.0561756	1.5
-0.007079795	-0.0561756	1.5
-0.006161073	-0.0565779	1.5
-0.006161073	-0.0565779	1.5
-0.00511606	-0.0568262	1.5
-0.00511606	-0.0568262	1.5
-0.00494232	-0.05692728	1.5
-0.00494232	-0.05692728	1.5
-0.00471076	-0.05676609	1.5
-0.00471076	-0.05676609	1.5
-0.004194213	-0.05637486	1.5
-0.004194213	-0.05637486	1.5
-0.004157148	-0.05622998	1.5
-0.004157148	-0.05622998	1.5
-0.004072778	-0.05618697	1.5
-0.004072778	-0.05618697	1.5
-0.004163608	-0.05603816	1.5
-0.004163608	-0.05603816	1.5
-0.00417917	-0.05601977	1.5
-0.00417917	-0.05601977	1.5
-0.004200187	-0.0559507	1.5
-0.004200187	-0.0559507	1.5
-0.004225047	-0.05575486	1.5
-0.004225047	-0.05575486	1.5
-0.0042571	-0.0556934	1.5
-0.0042571	-0.0556934	1.5
-0.004145615	-0.05554021	1.5
-0.004145615	-0.05554021	1.5
-0.004126776	-0.05545186	1.5
-0.004126776	-0.05545186	1.5
-0.004163507	-0.05546384	1.5
-0.004163507	-0.05546384	1.5
-0.004140459	-0.05545711	1.5
-0.004140459	-0.05545711	1.5
-0.004022267	-0.05541163	1.5
-0.004022267	-0.05541163	1.5
-0.004073326	-0.05521664	1.5
-0.004073326	-0.05521664	1.5
-0.004073326	-0.05521664	1.5
-0.004073326	-0.05521664	1.5
0.01494947	-0.04157031	1.5
0.01494947	-0.04157031	1.5
0.01572929	-0.03977771	1.5
0.01572929	-0.03977771	1.5
0.01743432	-0.03672936	1.5
0.01743432	-0.03672936	1.5
0.01774585	-0.03641429	1.5
0.01774585	-0.03641429	1.5
0.01843192	-0.0357089	1.5
0.01843192	-0.0357089	1.5
0.01854094	-0.03548843	1.5
0.01854094	-0.03548843	1.5
0.0184041	-0.03537619	1.5
0.0184041	-0.03537619	1.5
0.01861779	-0.03421419	1.5
0.01861779	-0.03421419	1.5
0.01866967	-0.03393721	1.5
0.01866967	-0.03393721	1.5
0.01891064	-0.03284509	1.5
0.01891064	-0.03284509	1.5
0.01905154	-0.03215989	1.5
0.01905154	-0.03215989	1.5
0.01925145	-0.03181954	1.5
0.01925145	-0.03181954	1.5
0.01925145	-0.03181954	1.5
0.01925145	-0.03181954	1.5
0.01925145	-0.03181954	1.5
0.01925145	-0.03181954	1.5
-0.03606698	0.129256	1.5
-0.03606698	0.129256	1.5
-0.04732613	0.1347522	1.5
-0.04732613	0.1347522	1.5
-0.04851478	0.1382299	1.5
-0.04851478	0.1382299	1.5
-0.05001195	0.141673	1.5
-0.05001195	0.141673	1.5
-0.05316082	0.1406599	1.5
-0.05316082	0.1406599	1.5
-0.054339	0.1403793	1.5
-0.054339	0.1403793	1.5
-0.05540821	0.1400122	1.5
-0.05540821	0.1400122	1.5
-0.05594375	0.139646	1.5
-0.05594375	0.139646	1.5
-0.05692415	0.1392645	1.5
-0.05692415	0.1392645	1.5
-0.05722153	0.1393549	1.5
-0.05722153	0.1393549	1.5
-0.05778383	0.1393837	1.5
-0.05778383	0.1393837	1.5
-0.05778609	0.1392235	1.5
-0.05778609	0.1392235	1.5
-0.05778149	0.1392444	1.5
-0.05778149	0.1392444	1.5
-0.05778149	0.1392444	1.5
-0.05778149	0.1392444	1.5
-0.05824416	0.1394634	1.5
-0.05824416	0.1394634	1.5
-0.05769948	0.1396395	1.5
-0.05769948	0.1396395	1.5
-0.03042957	0.2000945	1.5
-0.03042957	0.2000945	1.5
-0.01580372	0.2102007	1.5
-0.01580372	0.2102007	1.5
-0.01326907	0.2114743	1.5
-0.01326907	0.2114743	1.5
-0.01060494	0.214371	1.5
-0.01060494	0.214371	1.5
-0.00968881	0.2146413	1.5
-0.00968881	0.2146413	1.5
-0.008526602	0.214991	1.5
-0.008526602	0.214991	1.5
-0.008151738	0.2154085	1.5
-0.008151738	0.2154085	1.5
-0.007442908	0.2138481	1.5
-0.007442908	0.2138481	1.5
-0.006964894	0.2135051	1.5
-0.006964894	0.2135051	1.5
-0.006888274	0.213598	1.5
-0.006888274	0.213598	1.5
-0.006734231	0.2136976	1.5
-0.006734231	0.2136976	1.5
-0.006605379	0.2141451	1.5
-0.006605379	0.2141451	1.5
-0.006676026	0.2141219	1.5
-0.006676026	0.2141219	1.5
-0.00672714	0.2140882	1.5
-0.00672714	0.2140882	1.5
-0.006647291	0.2142363	1.5
-0.006647291	0.2142363	1.5
-0.006613161	0.2144661	1.5
-0.006613161	0.2144661	1.5
-0.006643582	0.2145114	1.5
-0.006643582	0.2145114	1.5
-0.006621193	0.2146472	1.5
-0.006621193	0.2146472	1.5
-0.006623808	0.2146361	1.5
-0.006623808	0.2146361	1.5
-0.006628787	0.2148466	1.5
-0.006628787	0.2148466	1.5
-0.006614491	0.2148622	1.5
-0.006614491	0.2148622	1.5
-0.005958192	0.2161105	1.5
-0.005958192	0.2161105	1.5
-0.005958192	0.2161105	1.5
-0.005958192	0.2161105	1.5
1.754053E-05	0.2517545	1.5
1.754053E-05	0.2517545	1.5
-0.0001365356	0.251294	1.5
-0.0001365356	0.251294	1.5
-0.0001731664	0.2510661	1.5
-0.0001731664	0.2510661	1.5
-1.706183E-05	0.2506063	1.5
-1.706183E-05	0.2506063	1.5
-0.0006657392	0.2506035	1.5
-0.0006657392	0.2506035	1.5
-0.0008896887	0.2499754	1.5
-0.0008896887	0.2499754	1.5
-0.001052327	0.2499889	1.5
-0.001052327	0.2499889	1.5
-0.001622546	0.2492759	1.5
-0.001622546	0.2492759	1.5
-0.001674945	0.2490854	1.5
-0.001674945	0.2490854	1.5
-0.002320552	0.248776	1.5
-0.002320552	0.248776	1.5
-0.002447143	0.2485448	1.5
-0.002447143	0.2485448	1.5
-0.002629884	0.2482784	1.5
-0.002629884	0.2482784	1.5
-0.00292233	0.2486821	1.5
-0.00292233	0.2486821	1.5
-0.002939994	0.2488074	1.5
-0.002939994	0.2488074	1.5
-0.003216948	0.248879	1.5
-0.003216948	0.248879	1.5
-0.003431689	0.2489553	1.5
-0.003431689	0.2489553	1.5
-0.003808578	0.2492387	1.5
-0.003808578	0.2492387	1.5
-0.003965136	0.2492732	1.5
-0.003965136	0.2492732	1.5
-0.004266646	0.2493311	1.5
-0.004266646	0.2493311	1.5
-0.004460782	0.2493459	1.5
-0.004460782	0.2493459	1.5
-0.004580231	0.2495047	1.5
-0.004580231	0.2495047	1.5
-0.004870433	0.2494271	1.5
-0.004870433	0.2494271	1.5
-0.004996587	0.2495044	1.5
-0.004996587	0.2495044	1.5
-0.004892286	0.2495984	1.5
-0.004892286	0.2495984	1.5
-0.004855273	0.2496675	1.5
-0.004855273	0.2496675	1.5
-0.004892841	0.2499086	1.5
-0.004892841	0.2499086	1.5
-0.004913	0.2499477	1.5
-0.004913	0.2499477	1.5
-0.004955644	0.249899	1.5
-0.004955644	0.249899	1.5
-0.004955644	0.249899	1.5
-0.004955644	0.249899	1.5
-0.1019775	0.1998851	1.5
-0.1019775	0.1998851	1.5
-0.1340843	0.1280852	1.5
-0.1340843	0.1280852	1.5
-0.1327044	0.124327	1.5
-0.1327044	0.124327	1.5
-0.1343424	0.1293329	1.5
-0.1343424	0.1293329	1.5
-0.1362949	0.1345784	1.5
-0.1362949	0.1345784	1.5
-0.1393072	0.1415439	1.5
-0.1393072	0.1415439	1.5
-0.1403549	0.1434048	1.5
-0.1403549	0.1434048	1.5
-0.1422376	0.1459864	1.5
-0.1422376	0.1459864	1.5
-0.1430273	0.1470775	1.5
-0.1430273	0.1470775	1.5
-0.143772	0.1486893	1.5
-0.143772	0.1486893	1.5
-0.1441763	0.149444	1.5
-0.1441763	0.149444	1.5
-0.1424387	0.1441199	1.5
-0.1424387	0.1441199	1.5
-0.1417816	0.1418222	1.5
-0.1417816	0.1418222	1.5
-0.1403216	0.1380728	1.5
-0.1403216	0.1380728	1.5
-0.1392357	0.1352681	1.5
-0.1392357	0.1352681	1.5
-0.1387289	0.1340801	1.5
-0.1387289	0.1340801	1.5
-0.1377707	0.1334087	1.5
-0.1377707	0.1334087	1.5
-0.1374024	0.1329915	1.5
-0.1374024	0.1329915	1.5
-0.1363012	0.1312809	1.5
-0.1363012	0.1312809	1.5
-0.1359317	0.1309435	1.5
-0.1359317	0.1309435	1.5
-0.1352656	0.1305081	1.5
-0.1352656	0.1305081	1.5
-0.1356394	0.1314822	1.5
-0.1356394	0.1314822	1.5
-0.1357773	0.1317329	1.5
-0.1357773	0.1317329	1.5
-0.1358862	0.1319856	1.5
-0.1358862	0.1319856	1.5
-0.1362775	0.1325763	1.5
-0.1362775	0.1325763	1.5
-0.136404	0.1328211	1.5
-0.136404	0.1328211	1.5
-0.1361631	0.1325265	1.5
-0.1361631	0.1325265	1.5
-0.1357656	0.1317918	1.5
-0.1357656	0.1317918	1.5
-0.135593	0.1309485	1.5
-0.135593	0.1309485	1.5
-0.1352352	0.1303911	1.5
-0.1352352	0.1303911	1.5
-0.135051	0.1301732	1.5
-0.135051	0.1301732	1.5
-0.1352417	0.1303314	1.5
-0.1352417	0.1303314	1.5
-0.1351471	0.1296439	1.5
-0.1351471	0.1296439	1.5
-0.1356749	0.1306161	1.5
-0.1356749	0.1306161	1.5
-0.1354797	0.1303946	1.5
-0.1354797	0.1303946	1.5
-0.1359801	0.1313661	1.5
-0.1359801	0.1313661	1.5
-0.1356196	0.1308873	1.5
-0.1356196	0.1308873	1.5
-0.1356196	0.1308873	1.5
-0.1356196	0.1308873	1.5
-0.1355026	0.130849	1.5
-0.1355026	0.130849	1.5
-0.135339	0.1306291	1.5
-0.135339	0.1306291	1.5
-0.1349985	0.1302134	1.5
-0.1349985	0.1302134	1.5
-0.1348874	0.1300007	1.5
-0.1348874	0.1300007	1.5
-0.1347288	0.1295443	1.5
-0.1347288	0.1295443	1.5
-0.1346118	0.1292474	1.5
-0.1346118	0.1292474	1.5
-0.1344836	0.1288806	1.5
-0.1344836	0.1288806	1.5
-0.1343882	0.1286467	1.5
-0.1343882	0.1286467	1.5
-0.1341704	0.1282109	1.5
-0.1341704	0.1282109	1.5
-0.1339915	0.1278304	1.5
-0.1339915	0.1278304	1.5
-0.1339228	0.1276554	1.5
-0.1339228	0.1276554	1.5
-0.1337589	0.1272625	1.5
-0.1337589	0.1272625	1.5
-0.1336357	0.1270216	1.5
-0.1336357	0.1270216	1.5
-0.1334277	0.1266467	1.5
-0.1334277	0.1266467	1.5
-0.1333123	0.1264655	1.5
-0.1333123	0.1264655	1.5
-0.1331665	0.1260803	1.5
-0.1331665	0.1260803	1.5
-0.1330971	0.1259034	1.5
-0.1330971	0.1259034	1.5
-0.1328916	0.1255401	1.5
-0.1328916	0.1255401	1.5
-0.1327952	0.1253706	1.5
-0.1327952	0.1253706	1.5
-0.132566	0.1249586	1.5
-0.132566	0.1249586	1.5
-0.1327456	0.1253003	1.5
-0.1327456	0.1253003	1.5
-0.1325103	0.1249591	1.5
-0.1325103	0.1249591	1.5
-0.1323129	0.124622	1.5
-0.1323129	0.124622	1.5
-0.1324789	0.1249628	1.5
-0.1324789	0.1249628	1.5
-0.1323121	0.1247258	1.5
-0.1323121	0.1247258	1.5
-0.1325078	0.1248183	1.5
-0.1325078	0.1248183	1.5
-0.1326062	0.1244546	1.5
-0.1326062	0.1244546	1.5
-0.1325174	0.1241688	1.5
-0.1325174	0.1241688	1.5
-0.1325919	0.1239414	1.5
-0.1325919	0.1239414	1.5
-0.1325252	0.1236849	1.5
-0.1325252	0.1236849	1.5
-0.1325984	0.1234358	1.5
-0.1325984	0.1234358	1.5
-0.132699	0.1231827	1.5
-0.132699	0.1231827	1.5
-0.1326279	0.1229604	1.5
-0.1326279	0.1229604	1.5
-0.1324707	0.1224897	1.5
-0.1324707	0.1224897	1.5
-0.1324248	0.1222699	1.5
-0.1324248	0.1222699	1.5
-0.1322509	0.1218078	1.5
-0.1322509	0.1218078	1.5
-0.1321665	0.1216027	1.5
-0.1321665	0.1216027	1.5
-0.1320416	0.1212048	1.5
-0.1320416	0.1212048	1.5
-0.1319746	0.121024	1.5
-0.1319746	0.121024	1.5
-0.1318358	0.1206988	1.5
-0.1318358	0.1206988	1.5
-0.1316902	0.1203259	1.5
-0.1316902	0.1203259	1.5
-0.1316315	0.1201489	1.5
-0.1316315	0.1201489	1.5
-0.1317453	0.1201569	1.5
-0.1317453	0.1201569	1.5
-0.1319102	0.1202743	1.5
-0.1319102	0.1202743	1.5
-0.1322217	0.1204445	1.5
-0.1322217	0.1204445	1.5
-0.1322217	0.1204445	1.5
-0.1322217	0.1204445	1.5
-0.1326089	0.1206866	1.5
-0.1326089	0.1206866	1.5
-0.1326089	0.1206866	1.5
-0.1326089	0.1206866	1.5
-0.1326089	0.1206866	1.5
-0.1326089	0.1206866	1.5
-0.06050353	0.008081835	1.5
-0.06050353	0.008081835	1.5
-0.05580124	0.003894944	1.5
-0.05580124	0.003894944	1.5
-0.05621016	0.00221739	1.5
-0.05621016	0.00221739	1.5
-0.05444974	-0.0002833754	1.5
-0.05444974	-0.0002833754	1.5
-0.05374616	-0.003283627	1.5
-0.05374616	-0.003283627	1.5
-0.05240408	-0.006594181	1.5
-0.05240408	-0.006594181	1.5
-0.0506882	-0.009215832	1.5
-0.0506882	-0.009215832	1.5
-0.05008698	-0.01010986	1.5
-0.05008698	-0.01010986	1.5
-0.04841696	-0.009769484	1.5
-0.04841696	-0.009769484	1.5
-0.04676465	-0.008847572	1.5
-0.04676465	-0.008847572	1.5
-0.04604539	-0.009719864	1.5
-0.04604539	-0.009719864	1.5
-0.04521034	-0.007981658	1.5
-0.04521034	-0.007981658	1.5
-0.04465402	-0.008239053	1.5
-0.04465402	-0.008239053	1.5
-0.04363836	-0.008478947	1.5
-0.04363836	-0.008478947	1.5
-0.04356393	-0.009038188	1.5
-0.04356393	-0.009038188	1.5
-0.04457135	-0.00956443	1.5
-0.04457135	-0.00956443	1.5
-0.04437362	-0.009827368	1.5
-0.04437362	-0.009827368	1.5
-0.04387259	-0.00911776	1.5
-0.04387259	-0.00911776	1.5
-0.0433823	-0.008890592	1.5
-0.0433823	-0.008890592	1.5
-0.04298414	-0.00892403	1.5
-0.04298414	-0.00892403	1.5
-0.04320369	-0.008310571	1.5
-0.04320369	-0.008310571	1.5
-0.04310162	-0.007819541	1.5
-0.04310162	-0.007819541	1.5
-0.04307573	-0.008180842	1.5
-0.04307573	-0.008180842	1.5
-0.04287821	-0.007506475	1.5
-0.04287821	-0.007506475	1.5
-0.04256247	-0.007097766	1.5
-0.04256247	-0.007097766	1.5
-0.04206574	-0.007050246	1.5
-0.04206574	-0.007050246	1.5
-0.04226004	-0.00792785	1.5
-0.04226004	-0.00792785	1.5
-0.04259019	-0.00778231	1.5
-0.04259019	-0.00778231	1.5
-0.04285741	-0.007625245	1.5
-0.04285741	-0.007625245	1.5
-0.04292997	-0.007921897	1.5
-0.04292997	-0.007921897	1.5
-0.04291605	-0.007510692	1.5
-0.04291605	-0.007510692	1.5
-0.04228321	-0.006850302	1.5
-0.04228321	-0.006850302	1.5
-0.04211758	-0.007113285	1.5
-0.04211758	-0.007113285	1.5
-0.04190641	-0.007130191	1.5
-0.04190641	-0.007130191	1.5
-0.09303743	-0.1186529	1.5
-0.09303743	-0.1186529	1.5
-0.09369165	-0.1198149	1.5
-0.09369165	-0.1198149	1.5
-0.09278773	-0.1220754	1.5
-0.09278773	-0.1220754	1.5
-0.0931821	-0.1222607	1.5
-0.0931821	-0.1222607	1.5
-0.09370716	-0.1228971	1.5
-0.09370716	-0.1228971	1.5
-0.09416673	-0.1232756	1.5
-0.09416673	-0.1232756	1.5
-0.09428498	-0.1233625	1.5
-0.09428498	-0.1233625	1.5
-0.09469517	-0.1231981	1.5
-0.09469517	-0.1231981	1.5
-0.09503007	-0.1232	1.5
-0.09503007	-0.1232	1.5
-0.09528418	-0.123238	1.5
-0.09528418	-0.123238	1.5
-0.09549658	-0.1229724	1.5
-0.09549658	-0.1229724	1.5
-0.09571028	-0.1226491	1.5
-0.09571028	-0.1226491	1.5
-0.09600967	-0.1223098	1.5
-0.09600967	-0.1223098	1.5
-0.09622474	-0.1222234	1.5
-0.09622474	-0.1222234	1.5
-0.09658785	-0.121997	1.5
-0.09658785	-0.121997	1.5
-0.09658785	-0.121997	1.5
-0.09658785	-0.121997	1.5
-0.09733492	-0.1217943	1.5
-0.09733492	-0.1217943	1.5
-0.09759243	-0.1215791	1.5
-0.09759243	-0.1215791	1.5
-0.09772299	-0.1215761	1.5
-0.09772299	-0.1215761	1.5
-0.09787363	-0.1215765	1.5
-0.09787363	-0.1215765	1.5
-0.09816837	-0.1214992	1.5
-0.09816837	-0.1214992	1.5
-0.09816837	-0.1214992	1.5
-0.09816837	-0.1214992	1.5
-0.098571	-0.1210151	1.5
-0.098571	-0.1210151	1.5
-0.09910467	-0.1207544	1.5
-0.09910467	-0.1207544	1.5
-0.09923418	-0.1206805	1.5
-0.09923418	-0.1206805	1.5
-0.09954754	-0.120514	1.5
-0.09954754	-0.120514	1.5
-0.09974492	-0.1204219	1.5
-0.09974492	-0.1204219	1.5
-0.0999351	-0.1203308	1.5
-0.0999351	-0.1203308	1.5
-0.1000238	-0.1203196	1.5
-0.1000238	-0.1203196	1.5
-0.1000906	-0.1202783	1.5
-0.1000906	-0.1202783	1.5
-0.1000906	-0.1202783	1.5
-0.1000906	-0.1202783	1.5
-0.1114006	-0.1158011	1.5
-0.1114006	-0.1158011	1.5
-0.1108851	-0.1153435	1.5
-0.1108851	-0.1153435	1.5
-0.1109747	-0.115541	1.5
-0.1109747	-0.115541	1.5
-0.112191	-0.1151229	1.5
-0.112191	-0.1151229	1.5
-0.1125702	-0.1149506	1.5
-0.1125702	-0.1149506	1.5
-0.1129981	-0.1144541	1.5
-0.1129981	-0.1144541	1.5
-0.113046	-0.1146083	1.5
-0.113046	-0.1146083	1.5
-0.1129339	-0.1146821	1.5
-0.1129339	-0.1146821	1.5
-0.1129232	-0.1150039	1.5
-0.1129232	-0.1150039	1.5
-0.1133839	-0.1150965	1.5
-0.1133839	-0.1150965	1.5
-0.1136797	-0.1151466	1.5
-0.1136797	-0.1151466	1.5
-0.1141625	-0.1152089	1.5
-0.1141625	-0.1152089	1.5
-0.11446	-0.1153653	1.5
-0.11446	-0.1153653	1.5
-0.1145346	-0.1154528	1.5
-0.1145346	-0.1154528	1.5
-0.114788	-0.1155677	1.5
-0.114788	-0.1155677	1.5
-0.1148901	-0.1156898	1.5
-0.1148901	-0.1156898	1.5
-0.1150994	-0.1157591	1.5
-0.1150994	-0.1157591	1.5
-0.1151552	-0.1157833	1.5
-0.1151552	-0.1157833	1.5
-0.1152929	-0.1158505	1.5
-0.1152929	-0.1158505	1.5
-0.1152487	-0.1158458	1.5
-0.1152487	-0.1158458	1.5
-0.1153066	-0.1158053	1.5
-0.1153066	-0.1158053	1.5
-0.1152419	-0.1158884	1.5
-0.1152419	-0.1158884	1.5
-0.1152769	-0.1159357	1.5
-0.1152769	-0.1159357	1.5
-0.1016245	-0.1481388	1.5
-0.1016245	-0.1481388	1.5
-0.1003422	-0.1536933	1.5
-0.1003422	-0.1536933	1.5
-0.09986363	-0.1551985	1.5
-0.09986363	-0.1551985	1.5
-0.09962866	-0.1571669	1.5
-0.09962866	-0.1571669	1.5
-0.09928021	-0.1583758	1.5
-0.09928021	-0.1583758	1.5
-0.09907359	-0.1587174	1.5
-0.09907359	-0.1587174	1.5
-0.09893857	-0.1593879	1.5
-0.09893857	-0.1593879	1.5
-0.09877771	-0.1596674	1.5
-0.09877771	-0.1596674	1.5
-0.09901341	-0.1602472	1.5
-0.09901341	-0.1602472	1.5
-0.09910384	-0.1606052	1.5
-0.09910384	-0.1606052	1.5
-0.09900922	-0.1609575	1.5
-0.09900922	-0.1609575	1.5
-0.09903604	-0.1613963	1.5
-0.09903604	-0.1613963	1.5
-0.09911133	-0.1616313	1.5
-0.09911133	-0.1616313	1.5
-0.099143	-0.1617581	1.5
-0.099143	-0.1617581	1.5
-0.09971341	-0.1611456	1.5
-0.09971341	-0.1611456	1.5
-0.1003571	-0.1609091	1.5
-0.1003571	-0.1609091	1.5
-0.1003669	-0.1613244	1.5
-0.1003669	-0.1613244	1.5
-0.1005094	-0.1615298	1.5
-0.1005094	-0.1615298	1.5
-0.1006959	-0.1620584	1.5
-0.1006959	-0.1620584	1.5
-0.1007496	-0.1621795	1.5
-0.1007496	-0.1621795	1.5
-0.1007741	-0.1623044	1.5
-0.1007741	-0.1623044	1.5
-0.1007741	-0.1623044	1.5
-0.1007741	-0.1623044	1.5
-0.05739943	-0.2416417	1.5
-0.05739943	-0.2416417	1.5
-0.009895869	-0.2887955	1.5
-0.009895869	-0.2887955	1.5
0.07272727	-0.15379	1.5
0.07272727	-0.15379	1.5
0.07531478	-0.1529681	1.5
0.07531478	-0.1529681	1.5
0.07364964	-0.153755	1.5
0.07364964	-0.153755	1.5
-0.02550408	-0.3010137	1.5
-0.02550408	-0.3010137	1.5
-0.02880375	-0.3022304	1.5
-0.02880375	-0.3022304	1.5
-0.0340126	-0.3039505	1.5
-0.0340126	-0.3039505	1.5
-0.03604709	-0.3046272	1.5
-0.03604709	-0.3046272	1.5
-0.03927179	-0.3057263	1.5
-0.03927179	-0.3057263	1.5
0.04094512	-0.1658578	1.5
0.04094512	-0.1658578	1.5
0.03977194	-0.1663231	1.5
0.03977194	-0.1663231	1.5
-0.04388532	-0.3077893	1.5
-0.04388532	-0.3077893	1.5
-0.04470302	-0.3081258	1.5
-0.04470302	-0.3081258	1.5
-0.04693507	-0.3088211	1.5
-0.04693507	-0.3088211	1.5
-0.04752475	-0.3089405	1.5
-0.04752475	-0.3089405	1.5
-0.04872601	-0.3093238	1.5
-0.04872601	-0.3093238	1.5
-0.04920428	-0.3094097	1.5
-0.04920428	-0.3094097	1.5
-0.009839968	-0.2504783	1.5
-0.009839968	-0.2504783	1.5
-0.05055522	-0.309782	1.5
-0.05055522	-0.309782	1.5
-0.05123542	-0.3098492	1.5
-0.05123542	-0.3098492	1.5
-0.05155804	-0.3098659	1.5
-0.05155804	-0.3098659	1.5
-0.05203954	-0.3099185	1.5
-0.05203954	-0.3099185	1.5
-0.0523429	-0.3099738	1.5
-0.0523429	-0.3099738	1.5
-0.05280366	-0.3100936	1.5
-0.05280366	-0.3100936	1.5
-0.01003306	-0.257241	1.5
-0.01003306	-0.257241	1.5
-0.01015665	-0.2572801	1.5
-0.01015665	-0.2572801	1.5
-0.01039802	-0.2573286	1.5
-0.01039802	-0.2573286	1.5
-0.01052009	-0.2573233	1.5
-0.01052009	-0.2573233	1.5
-0.01073851	-0.2573785	1.5
-0.01073851	-0.2573785	1.5
-0.01081423	-0.2573711	1.5
-0.01081423	-0.2573711	1.5
-0.05529359	-0.3105437	1.5
-0.05529359	-0.3105437	1.5
-0.05544813	-0.3105427	1.5
-0.05544813	-0.3105427	1.5
-0.05564889	-0.3105335	1.5
-0.05564889	-0.3105335	1.5
-0.01211567	-0.2517093	1.5
-0.01211567	-0.2517093	1.5
-0.01219849	-0.2516905	1.5
-0.01219849	-0.2516905	1.5
-0.05635291	-0.3105247	1.5
-0.05635291	-0.3105247	1.5
-0.05577922	-0.3104486	1.5
-0.05577922	-0.3104486	1.5
-0.000151962	-0.2159053	1.5
-0.000151962	-0.2159053	1.5
0.0001012012	-0.2158951	1.5
0.0001012012	-0.2158951	1.5
-0.0539337	-0.3102397	1.5
-0.0539337	-0.3102397	1.5
-0.0539337	-0.3102397	1.5
-0.0539337	-0.3102397	1.5
-0.02634997	-0.1979562	1.5
-0.02634997	-0.1979562	1.5
-0.02350352	-0.2000669	1.5
-0.02350352	-0.2000669	1.5
-0.1198763	-0.3096977	1.5
-0.1198763	-0.3096977	1.5
-0.122343	-0.3085824	1.5
-0.122343	-0.3085824	1.5
-0.1229118	-0.3082206	1.5
-0.1229118	-0.3082206	1.5
-0.1233813	-0.3076874	1.5
-0.1233813	-0.3076874	1.5
-0.1236982	-0.3075747	1.5
-0.1236982	-0.3075747	1.5
-0.1240619	-0.3073072	1.5
-0.1240619	-0.3073072	1.5
-0.124242	-0.3072821	1.5
-0.124242	-0.3072821	1.5
-0.1246402	-0.3069716	1.5
-0.1246402	-0.3069716	1.5
-0.1248416	-0.3068967	1.5
-0.1248416	-0.3068967	1.5
-0.1249667	-0.3067945	1.5
-0.1249667	-0.3067945	1.5
-0.1253765	-0.3063576	1.5
-0.1253765	-0.3063576	1.5
-0.1253954	-0.3063392	1.5
-0.1253954	-0.3063392	1.5
-0.1254577	-0.30598	1.5
-0.1254577	-0.30598	1.5
-0.1255271	-0.3059827	1.5
-0.1255271	-0.3059827	1.5
-0.1256877	-0.306609	1.5
-0.1256877	-0.306609	1.5
-0.1256394	-0.3065823	1.5
-0.1256394	-0.3065823	1.5
-0.1254475	-0.3063534	1.5
-0.1254475	-0.3063534	1.5
-0.1253886	-0.3062249	1.5
-0.1253886	-0.3062249	1.5
-0.1252346	-0.306066	1.5
-0.1252346	-0.306066	1.5
-0.1250821	-0.3060043	1.5
-0.1250821	-0.3060043	1.5
-0.1249937	-0.3059994	1.5
-0.1249937	-0.3059994	1.5
-0.1249346	-0.3060535	1.5
-0.1249346	-0.3060535	1.5
0.01021605	-0.1717182	1.5
0.01021605	-0.1717182	1.5
-0.1247134	-0.3058947	1.5
-0.1247134	-0.3058947	1.5
-0.1245836	-0.3058424	1.5
-0.1245836	-0.3058424	1.5
-0.124559	-0.3057056	1.5
-0.124559	-0.3057056	1.5
-0.1243363	-0.3055007	1.5
-0.1243363	-0.3055007	1.5
-0.1241521	-0.3054333	1.5
-0.1241521	-0.3054333	1.5
-0.1240193	-0.3054663	1.5
-0.1240193	-0.3054663	1.5
-0.1237476	-0.3055615	1.5
-0.1237476	-0.3055615	1.5
-0.1243996	-0.2703816	1.5
-0.1243996	-0.2703816	1.5
-0.1243513	-0.2703909	1.5
-0.1243513	-0.2703909	1.5
-0.1233533	-0.3055599	1.5
-0.1233533	-0.3055599	1.5
-0.1233552	-0.3056313	1.5
-0.1233552	-0.3056313	1.5
-0.1233202	-0.3056405	1.5
-0.1233202	-0.3056405	1.5
-0.1232791	-0.3056436	1.5
-0.1232791	-0.3056436	1.5
-0.123205	-0.3055933	1.5
-0.123205	-0.3055933	1.5
-0.1231802	-0.3056815	1.5
-0.1231802	-0.3056815	1.5
0.02327057	-0.1726922	1.5
0.02327057	-0.1726922	1.5
-0.07433251	-0.3198752	1.5
-0.07433251	-0.3198752	1.5
0.1020501	-0.1741375	1.5
0.1020501	-0.1741375	1.5
0.03442183	-0.3087145	1.5
0.03442183	-0.3087145	1.5
0.1190945	-0.3127424	1.5
0.1190945	-0.3127424	1.5
0.1285272	-0.3255898	1.5
0.1285272	-0.3255898	1.5
0.1298268	-0.3290852	1.5
0.1298268	-0.3290852	1.5
0.1294381	-0.3259871	1.5
0.1294381	-0.3259871	1.5
0.1283368	-0.322289	1.5
0.1283368	-0.322289	1.5
0.1445148	-0.2683338	1.5
0.1445148	-0.2683338	1.5
0.1265086	-0.3155683	1.5
0.1265086	-0.3155683	1.5
0.1250938	-0.3125584	1.5
0.1250938	-0.3125584	1.5
0.1246641	-0.3113331	1.5
0.1246641	-0.3113331	1.5
0.1237979	-0.3128268	1.5
0.1237979	-0.3128268	1.5
0.1236492	-0.3115769	1.5
0.1236492	-0.3115769	1.5
0.1244593	-0.3122045	1.5
0.1244593	-0.3122045	1.5
0.1244154	-0.3110894	1.5
0.1244154	-0.3110894	1.5
0.1243792	-0.309137	1.5
0.1243792	-0.309137	1.5
0.1245129	-0.307417	1.5
0.1245129	-0.307417	1.5
0.1244724	-0.306703	1.5
0.1244724	-0.306703	1.5
0.1245444	-0.3054122	1.5
0.1245444	-0.3054122	1.5
0.1237684	-0.3054094	1.5
0.1237684	-0.3054094	1.5
0.1229718	-0.3049098	1.5
0.1229718	-0.3049098	1.5
0.1230481	-0.3044195	1.5
0.1230481	-0.3044195	1.5
0.1223965	-0.3044532	1.5
0.1223965	-0.3044532	1.5
0.1223965	-0.3044532	1.5
0.1223965	-0.3044532	1.5
0.1674715	-0.2218384	1.5
0.1674715	-0.2218384	1.5
0.2089638	-0.2403778	1.5
0.2089638	-0.2403778	1.5
0.2097484	-0.2408987	1.5
0.2097484	-0.2408987	1.5
0.2103956	-0.2403502	1.5
0.2103956	-0.2403502	1.5
0.2106247	-0.240298	1.5
0.2106247	-0.240298	1.5
0.2105655	-0.2404501	1.5
0.2105655	-0.2404501	1.5
0.2104119	-0.2403447	1.5
0.2104119	-0.2403447	1.5
0.2099991	-0.2397252	1.5
0.2099991	-0.2397252	1.5
0.2097754	-0.2393421	1.5
0.2097754	-0.2393421	1.5
0.2030469	-0.2350562	1.5
0.2030469	-0.2350562	1.5
0.1977175	-0.2317668	1.5
0.1977175	-0.2317668	1.5
0.1955567	-0.2302797	1.5
0.1955567	-0.2302797	1.5
0.1917607	-0.2279885	1.5
0.1917607	-0.2279885	1.5
0.1900363	-0.2268534	1.5
0.1900363	-0.2268534	1.5
0.1871883	-0.2248615	1.5
0.1871883	-0.2248615	1.5
0.1859281	-0.2241387	1.5
0.1859281	-0.2241387	1.5
0.1837472	-0.2226637	1.5
0.1837472	-0.2226637	1.5
0.1826856	-0.2218702	1.5
0.1826856	-0.2218702	1.5
0.1808583	-0.2206637	1.5
0.1808583	-0.2206637	1.5
0.1793456	-0.2194376	1.5
0.1793456	-0.2194376	1.5
0.1793456	-0.2194376	1.5
0.1793456	-0.2194376	1.5
0.1979832	-0.1863179	1.5
0.1979832	-0.1863179	1.5
0.1789889	-0.113356	1.5
0.1789889	-0.113356	1.5
0.1782503	-0.1100414	1.5
0.1782503	-0.1100414	1.5
0.1786658	-0.1087433	1.5
0.1786658	-0.1087433	1.5
0.178492	-0.108115	1.5
0.178492	-0.108115	1.5
0.1783123	-0.1087724	1.5
0.1783123	-0.1087724	1.5
0.1785014	-0.1086497	1.5
0.1785014	-0.1086497	1.5
0.1783449	-0.1079841	1.5
0.1783449	-0.1079841	1.5
0.1781961	-0.1081122	1.5
0.1781961	-0.1081122	1.5
0.1781628	-0.10817	1.5
0.1781628	-0.10817	1.5
0.1782697	-0.1082511	1.5
0.1782697	-0.1082511	1.5
0.1780671	-0.1082467	1.5
0.1780671	-0.1082467	1.5
0.1780713	-0.1083735	1.5
0.1780713	-0.1083735	1.5
0.1780713	-0.1083735	1.5
0.1780713	-0.1083735	1.5
0.1778713	-0.1084367	1.5
0.1778713	-0.1084367	1.5
0.1775256	-0.1084661	1.5
0.1775256	-0.1084661	1.5
0.1774011	-0.1083081	1.5
0.1774011	-0.1083081	1.5
0.1771947	-0.1076554	1.5
0.1771947	-0.1076554	1.5
0.1771613	-0.107432	1.5
0.1771613	-0.107432	1.5
0.1770184	-0.1070814	1.5
0.1770184	-0.1070814	1.5
0.1769247	-0.1068453	1.5
0.1769247	-0.1068453	1.5
0.1394249	-0.07210876	1.5
0.1394249	-0.07210876	1.5
0.1394249	-0.07210876	1.5
0.1394249	-0.07210876	1.5
0.1092231	-0.02230435	1.5
0.1092231	-0.02230435	1.5
0.1097834	-0.010244	1.5
0.1097834	-0.010244	1.5
0.1093767	-0.006702214	1.5
0.1093767	-0.006702214	1.5
0.1092588	-0.002206795	1.5
0.1092588	-0.002206795	1.5
0.1093815	-0.0009968877	1.5
0.1093815	-0.0009968877	1.5
0.1094469	0.000915803	1.5
0.1094469	0.000915803	1.5
0.1096638	0.001834705	1.5
0.1096638	0.001834705	1.5
0.109419	0.003565867	1.5
0.109419	0.003565867	1.5
0.1094947	0.004553881	1.5
0.1094947	0.004553881	1.5
0.109652	0.006506089	1.5
0.109652	0.006506089	1.5
0.1102615	0.007034011	1.5
0.1102615	0.007034011	1.5
0.1101045	0.00811062	1.5
0.1101045	0.00811062	1.5
0.1101289	0.009121656	1.5
0.1101289	0.009121656	1.5
0.1101289	0.009121656	1.5
0.1101289	0.009121656	1.5
0.07020752	0.03855186	1.5
0.07020752	0.03855186	1.5
0.07020752	0.03855186	1.5
0.07020752	0.03855186	1.5
-0.1067139	0.1361676	1.5
-0.1067139	0.1361676	1.5
-0.1082469	0.1380399	1.5
-0.1082469	0.1380399	1.5
-0.1130994	0.135895	1.5
-0.1130994	0.135895	1.5
-0.1131855	0.1344112	1.5
-0.1131855	0.1344112	1.5
-0.1139069	0.1328578	1.5
-0.1139069	0.1328578	1.5
-0.1139672	0.1320809	1.5
-0.1139672	0.1320809	1.5
-0.1144256	0.1328783	1.5
-0.1144256	0.1328783	1.5
-0.1150288	0.1315599	1.5
-0.1150288	0.1315599	1.5
-0.1149125	0.131096	1.5
-0.1149125	0.131096	1.5
-0.1151175	0.130737	1.5
-0.1151175	0.130737	1.5
-0.1150447	0.130783	1.5
-0.1150447	0.130783	1.5
-0.1150523	0.1307106	1.5
-0.1150523	0.1307106	1.5
-0.115082	0.1306663	1.5
-0.115082	0.1306663	1.5
-0.1151922	0.1304603	1.5
-0.1151922	0.1304603	1.5
-0.1151016	0.1304416	1.5
-0.1151016	0.1304416	1.5
-0.1154398	0.1305749	1.5
-0.1154398	0.1305749	1.5
-0.1157024	0.1307835	1.5
-0.1157024	0.1307835	1.5
-0.1160899	0.1303877	1.5
-0.1160899	0.1303877	1.5
-0.1163228	0.130253	1.5
-0.1163228	0.130253	1.5
-0.1165792	0.1298779	1.5
-0.1165792	0.1298779	1.5
-0.1168804	0.129795	1.5
-0.1168804	0.129795	1.5
-0.1170278	0.1298462	1.5
-0.1170278	0.1298462	1.5
-0.1171094	0.1299621	1.5
-0.1171094	0.1299621	1.5
-0.1171429	0.1297489	1.5
-0.1171429	0.1297489	1.5
-0.1172756	0.1293823	1.5
-0.1172756	0.1293823	1.5
-0.1173919	0.1291457	1.5
-0.1173919	0.1291457	1.5
-0.1175583	0.1287886	1.5
-0.1175583	0.1287886	1.5
-0.1177683	0.1285118	1.5
-0.1177683	0.1285118	1.5
-0.1179403	0.1283201	1.5
-0.1179403	0.1283201	1.5
-0.1180577	0.1281851	1.5
-0.1180577	0.1281851	1.5
-0.1180956	0.1280735	1.5
-0.1180956	0.1280735	1.5
-0.118393	0.1277657	1.5
-0.118393	0.1277657	1.5
-0.1184984	0.127664	1.5
-0.1184984	0.127664	1.5
-0.1187853	0.1274869	1.5
-0.1187853	0.1274869	1.5
-0.1188155	0.1274515	1.5
-0.1188155	0.1274515	1.5
-0.1189374	0.1273953	1.5
-0.1189374	0.1273953	1.5
-0.1189626	0.1273346	1.5
-0.1189626	0.1273346	1.5
-0.1190339	0.1272856	1.5
-0.1190339	0.1272856	1.5
-0.119036	0.1271205	1.5
-0.119036	0.1271205	1.5
-0.1191173	0.1270066	1.5
-0.1191173	0.1270066	1.5
-0.1191145	0.1268675	1.5
-0.1191145	0.1268675	1.5
-0.1191007	0.126697	1.5
-0.1191007	0.126697	1.5
-0.129056	0.1258948	1.5
-0.129056	0.1258948	1.5
-0.1209988	0.05620766	1.5
-0.1209988	0.05620766	1.5
-0.1209988	0.05620766	1.5
-0.1209988	0.05620766	1.5
-0.1092143	-0.05180151	1.5
-0.1092143	-0.05180151	1.5
-0.1079847	-0.05903877	1.5
-0.1079847	-0.05903877	1.5
-0.1057198	-0.06658848	1.5
-0.1057198	-0.06658848	1.5
-0.1057227	-0.06797577	1.5
-0.1057227	-0.06797577	1.5
-0.1052577	-0.06979281	1.5
-0.1052577	-0.06979281	1.5
-0.1053624	-0.07006066	1.5
-0.1053624	-0.07006066	1.5
-0.1053982	-0.07167727	1.5
-0.1053982	-0.07167727	1.5
-0.1057287	-0.07206461	1.5
-0.1057287	-0.07206461	1.5
-0.1062751	-0.07255939	1.5
-0.1062751	-0.07255939	1.5
-0.1066462	-0.07291815	1.5
-0.1066462	-0.07291815	1.5
-0.1069831	-0.07377504	1.5
-0.1069831	-0.07377504	1.5
-0.1073074	-0.07456025	1.5
-0.1073074	-0.07456025	1.5
-0.1074731	-0.07490644	1.5
-0.1074731	-0.07490644	1.5
-0.1078374	-0.07563004	1.5
-0.1078374	-0.07563004	1.5
-0.1079582	-0.07601678	1.5
-0.1079582	-0.07601678	1.5
-0.1081719	-0.07667552	1.5
-0.1081719	-0.07667552	1.5
-0.1081719	-0.07667552	1.5
-0.1081719	-0.07667552	1.5
-0.1076535	-0.07874356	1.5
-0.1076535	-0.07874356	1.5
-0.1076123	-0.07893799	1.5
-0.1076123	-0.07893799	1.5
-0.07228315	-0.05461825	1.5
-0.07228315	-0.05461825	1.5
-0.07228315	-0.05461825	1.5
-0.07228315	-0.05461825	1.5
-0.05252165	0.005403321	1.5
-0.05252165	0.005403321	1.5
-0.05137954	0.00451827	1.5
-0.05137954	0.00451827	1.5
-0.05204581	0.002817966	1.5
-0.05204581	0.002817966	1.5
