# Supplementary material for: Saliency detection of textured 3D models based on multi-view information and texel descriptor
Source: PeerJ Comput Sci. 2023 Oct 25;9:e1584. doi: 10.7717/peerj-cs.1584 (PMC10703070; doi:10.7717/peerj-cs.1584)
Supplement: Supplemental Information 1 [file peerj-cs-09-1584-s001.zip › py_2dto3d/zy_l/userids.txt]

0.131868	-0.1226667	1.5
0.09039872	-0.04051942	1.5
0.08210149	0.03117484	1.5
0.06926694	-0.02283584	1.5
0.06864633	0.1044129	1.5
0.01694383	0.07113964	1.5
0.01694383	0.07113964	1.5
0.01694383	0.07113964	1.5
0.01	0.01	1.5
0.01694383	0.07113964	1.5
0.01694383	0.07113964	1.5
0.04624444	-0.01589895	1.5
0.04329143	-0.009527778	1.5
0.03657531	0.0001983568	1.5
0.03499756	0.004278968	1.5
0.03550454	0.00796368	1.5
0.03560117	0.007480414	1.5
0.03572657	0.01428387	1.5
0.01	0.01	1.5
0.03572657	0.01428387	1.5
0.03572657	0.01428387	1.5
0.03572657	0.01428387	1.5
0.03632534	0.01585682	1.5
0.03632534	0.01585682	1.5
0.03632534	0.01585682	1.5
0.01920382	-0.1531985	1.5
0.01	0.01	1.5
0.01	0.01	1.5
0.01244266	-0.08952966	1.5
0.01064294	-0.07611029	1.5
0.01215885	-0.07190265	1.5
0.01168878	-0.06999715	1.5
0.01096386	-0.06896842	1.5
0.01096386	-0.06896842	1.5
0.08478571	-0.07820075	1.5
0.08478571	-0.07820075	1.5
0.07988232	-0.07753738	1.5
0.06824554	-0.03605697	1.5
0.05864362	-0.02618086	1.5
0.05864362	-0.02618086	1.5
0.05756447	-0.01870466	1.5
0.05787155	-0.01758175	1.5
0.05721573	-0.0155387	1.5
0.05714951	-0.01535574	1.5
0.0572378	-0.01457194	1.5
0.05731466	-0.01389858	1.5
0.05694341	-0.0144852	1.5
0.05778313	-0.01394616	1.5
0.01	0.01	1.5
0.05778313	-0.01394616	1.5
0.01	0.01	1.5
0.08440474	-0.05998125	1.5
0.07779745	-0.05701357	1.5
0.07760752	-0.04305519	1.5
0.07882063	-0.03721986	1.5
0.01	0.01	1.5
0.07766848	-0.03822217	1.5
0.07766848	-0.03822217	1.5
-0.01835396	0.09262233	1.5
-0.02746407	-0.02537828	1.5
-0.02822348	-0.01440327	1.5
-0.02443225	-0.009581869	1.5
-0.02349284	-0.008005371	1.5
-0.02471315	-0.005722139	1.5
-0.02471315	-0.005722139	1.5
-0.02647859	-0.005680973	1.5
-0.02761691	-0.007615317	1.5
-0.02761691	-0.007615317	1.5
-0.02818704	-0.008112207	1.5
-0.02818704	-0.008112207	1.5
-0.0283675	-0.008453922	1.5
-0.0283675	-0.008453922	1.5
-0.0283675	-0.008453922	1.5
-0.06733061	-0.03025969	1.5
-0.06716762	-0.02878427	1.5
-0.06755554	-0.02633501	1.5
0.02222607	-0.06417502	1.5
0.02222607	-0.06417502	1.5
0.02223061	-0.06374031	1.5
0.02220403	-0.06411632	1.5
0.02190826	-0.06397503	1.5
0.02144332	-0.06352293	1.5
-0.03024499	-0.006472224	1.5
-0.03055396	-0.006066065	1.5
-0.07130576	-0.02190575	1.5
0.02066899	-0.06271023	1.5
0.02053102	-0.06267802	1.5
0.02053102	-0.06267802	1.5
0.02041875	-0.06286824	1.5
0.02084974	-0.06351613	1.5
0.02116782	-0.0637681	1.5
-0.03036212	-0.006917732	1.5
-0.03036393	-0.006959403	1.5
-0.03036393	-0.006959403	1.5
-0.02972605	-0.007558741	1.5
-0.02951214	-0.00765199	1.5
-0.02903899	-0.007877067	1.5
-0.02889141	-0.007832704	1.5
-0.06662357	-0.02231063	1.5
0.01	0.01	1.5
0.02314449	-0.06303636	1.5
0.02314449	-0.06303636	1.5
-0.06662357	-0.02231063	1.5
-0.06662357	-0.02231063	1.5
-0.06662357	-0.02231063	1.5
0.3932617	-0.1117357	1.5
0.02495294	-0.02282404	1.5
0.3954097	-0.09689501	1.5
0.3973145	-0.09051735	1.5
0.3980552	-0.08971711	1.5
0.03504013	0.01642834	1.5
0.2170057	0.1721927	1.5
0.2175126	0.1730215	1.5
0.03753491	0.02357605	1.5
0.03555893	0.02320167	1.5
0.03553014	0.02098476	1.5
0.01	0.01	1.5
0.1241445	0.06963142	1.5
0.1241445	0.06963142	1.5
0.1022516	0.01553571	1.5
0.09740406	0.01507847	1.5
0.09835888	0.01593748	1.5
0.09835888	0.01593748	1.5
0.01	0.01	1.5
-0.002517701	-0.03836764	1.5
-0.002517701	-0.03836764	1.5
-0.002517701	-0.03836764	1.5
-0.002517701	-0.03836764	1.5
0.03311297	-0.1043255	1.5
0.03388209	-0.09724031	1.5
0.1550957	-0.0739627	1.5
0.1583922	-0.02804623	1.5
0.04047506	-0.005407384	1.5
0.04047506	-0.005407384	1.5
0.1169999	-0.05158217	1.5
0.1195843	-0.04308411	1.5
0.1211638	-0.03066329	1.5
0.120418	-0.02622055	1.5
0.122677	-0.02517954	1.5
0.122677	-0.02517954	1.5
-0.006955391	0.003619291	1.5
-0.006141568	0.0036695	1.5
-0.00483239	0.00255368	1.5
-0.004202519	0.001878168	1.5
-0.01594915	-0.008088533	1.5
0.130578	-0.02967034	1.5
0.1312125	-0.03013344	1.5
0.1315389	-0.03029397	1.5
0.1315035	-0.03019694	1.5
0.1312634	-0.0296649	1.5
0.1311965	-0.02935786	1.5
-0.002089697	0.001329036	1.5
-0.002314455	0.001854621	1.5
-0.002437464	0.002135787	1.5
-0.002687797	0.002578533	1.5
-0.003053945	0.002987803	1.5
-0.003178612	0.003115425	1.5
-0.003334432	0.003389781	1.5
-0.003438348	0.003563602	1.5
-0.003677264	0.003791333	1.5
-0.003747029	0.003814283	1.5
-0.003907396	0.003775209	1.5
-0.003991325	0.003890204	1.5
-0.004110709	0.003974785	1.5
-0.004132963	0.004073242	1.5
-0.004160546	0.004157512	1.5
-0.004193288	0.004231919	1.5
-0.004233038	0.004229117	1.5
-0.004323694	0.00420629	1.5
-0.004355739	0.004285065	1.5
-0.004569755	0.004380083	1.5
-0.004751782	0.004349758	1.5
-0.004757625	0.004398215	1.5
-0.004633355	0.004281275	1.5
-0.004498352	0.004313428	1.5
-0.01902408	-0.001178185	1.5
0.01	0.01	1.5
0.1025425	-0.1009301	1.5
0.0447903	-0.269171	1.5
0.04416009	-0.2644147	1.5
-0.08245823	-0.1472726	1.5
0.01	0.01	1.5
0.05291524	-0.2763864	1.5
0.05291524	-0.2763864	1.5
-0.08245823	-0.1472726	1.5
-0.006604461	-0.1185427	1.5
-0.006502019	-0.06993992	1.5
-0.007598845	-0.05104326	1.5
0.08949973	-0.2171649	1.5
0.089116	-0.2132377	1.5
0.08832591	-0.2078746	1.5
0.08779834	-0.2062488	1.5
0.08666799	-0.2034462	1.5
-0.003041534	0.005993407	1.5
-0.003051192	0.006707915	1.5
-0.003106813	0.008117734	1.5
-0.003089149	0.008584089	1.5
-0.01633018	0.009049084	1.5
0.08590703	-0.1979057	1.5
0.1033894	0.02354953	1.5
-0.01656398	0.01073784	1.5
0.1021841	0.02352042	1.5
0.1020219	0.02365609	1.5
0.1025904	0.02367954	1.5
-0.01582415	0.01238058	1.5
0.01	0.01	1.5
-0.01582415	0.01238058	1.5
0.101556	0.02152544	1.5
0.101556	0.02152544	1.5
0.1076489	0.03680462	1.5
0.01	0.01	1.5
0.01	0.01	1.5
0.1076489	0.03680462	1.5
0.1076489	0.03680462	1.5
0.1076489	0.03680462	1.5
0.03225274	-0.1092097	1.5
0.02890833	-0.09353063	1.5
0.03291385	-0.07395803	1.5
0.03592575	-0.06438842	1.5
0.1457656	-0.07907134	1.5
0.03650001	-0.04907328	1.5
0.03568861	-0.04548852	1.5
0.1451936	-0.06766924	1.5
0.1451648	-0.06673166	1.5
0.1452054	-0.0661512	1.5
0.1452136	-0.06598037	1.5
0.03544704	-0.03743997	1.5
0.03534185	-0.03682353	1.5
0.1527064	-0.02825736	1.5
0.1527064	-0.02825736	1.5
0.1526183	-0.02733125	1.5
0.1524818	-0.0271706	1.5
0.1523016	-0.02669028	1.5
0.1521554	-0.02626441	1.5
0.4161351	-0.02036372	1.5
0.415969	-0.02012391	1.5
0.4157231	-0.01952493	1.5
0.4156096	-0.01937909	1.5
0.4158673	-0.01849438	1.5
0.03211281	-0.02525117	1.5
0.03211281	-0.02525117	1.5
0.03211281	-0.02525117	1.5
0.4155671	-0.01754422	1.5
0.4952594	-0.1352328	1.5
0.4952594	-0.1352328	1.5
0.01	0.01	1.5
0.4952594	-0.1352328	1.5
0.01	0.01	1.5
0.01	0.01	1.5
0.4927111	-0.1221937	1.5
0.01	0.01	1.5
0.01	0.01	1.5
0.01	0.01	1.5
0.4927111	-0.1221937	1.5
0.2939359	0.4298605	1.5
0.2900401	0.419935	1.5
0.2865078	0.4174342	1.5
0.1116506	0.6538261	1.5
0.1098763	0.6643044	1.5
0.1124682	0.6603414	1.5
0.111495	0.6606314	1.5
0.1127741	0.6587777	1.5
0.1137614	0.6558672	1.5
-0.07691377	0.1179483	1.5
-0.07691377	0.1179483	1.5
0.1250123	0.03154676	1.5
0.4125412	0.1112466	1.5
0.4092608	0.1220895	1.5
0.4085595	0.1227833	1.5
0.4084779	0.126683	1.5
0.4085676	0.1276474	1.5
0.05491339	0.05825832	1.5
0.05484679	0.05864559	1.5
0.05481764	0.05997119	1.5
0.0547132	0.060313	1.5
0.05458124	0.06094863	1.5
0.05470744	0.06168664	1.5
0.05501306	0.06158031	1.5
0.05526221	0.06172375	1.5
0.05533129	0.06177966	1.5
0.05551278	0.06232851	1.5
0.05562492	0.06296579	1.5
0.05583346	0.06351789	1.5
0.05614042	0.06375735	1.5
0.04773963	0.02757671	1.5
-0.09361957	-0.05820747	1.5
-0.1972391	-0.126415	1.5
-0.4775894	-0.1576646	1.5
-0.4775894	-0.1576646	1.5
-0.1546522	-0.04364879	1.5
-0.1595476	-0.05348929	1.5
-0.1590268	-0.05247686	1.5
-0.4783773	-0.1436958	1.5
-0.1577984	-0.05186468	1.5
-0.1563078	-0.05453116	1.5
-0.1249481	-0.02425621	1.5
-0.1556993	-0.05212428	1.5
-0.1260277	-0.0224495	1.5
-0.1557851	-0.05640579	1.5
-0.1564786	-0.05568501	1.5
-0.1485554	-0.01548397	1.5
-0.14703	-0.01566614	1.5
-0.1477832	-0.01457766	1.5
-0.1602839	-0.04840476	1.5
-0.1620446	-0.04861924	1.5
-0.1499121	-0.01708574	1.5
-0.1633256	-0.04514602	1.5
-0.1640179	-0.04493429	1.5
-0.1644839	-0.04488295	1.5
-0.1644839	-0.04488295	1.5
-0.1633181	-0.04472178	1.5
-0.1439581	-0.01364334	1.5
-0.1439131	-0.01537982	1.5
0.03375712	0.005234281	1.5
0.03299856	-0.03001845	1.5
0.03378823	-0.03158104	1.5
0.03378823	-0.03158104	1.5
0.0338165	-0.0318978	1.5
0.01255148	-0.08985358	1.5
0.01255148	-0.08985358	1.5
0.01274277	-0.0887953	1.5
0.01274277	-0.0887953	1.5
0.01294926	-0.08808545	1.5
0.01309304	-0.08788309	1.5
0.01344981	-0.08737252	1.5
0.01344981	-0.08737252	1.5
0.01845769	-0.07760471	1.5
0.01989184	-0.07960432	1.5
0.01946427	-0.07920261	1.5
0.01946427	-0.07920261	1.5
0.02810793	-0.1718202	1.5
0.02803175	-0.174163	1.5
0.04824154	-0.1127758	1.5
0.04133334	-0.125897	1.5
0.01020147	-0.2059113	1.5
0.007861732	-0.2076693	1.5
0.005710656	-0.2111927	1.5
0.00507014	-0.2127127	1.5
0.00377479	-0.2154917	1.5
0.0009868164	-0.2113197	1.5
-0.004139711	-0.2057459	1.5
-0.006208574	-0.2031877	1.5
-0.03534832	-0.1775964	1.5
-0.03411461	-0.178305	1.5
-0.03300614	-0.1801703	1.5
-0.03295361	-0.1816695	1.5
-0.0330313	-0.1822001	1.5
-0.03193397	-0.1832683	1.5
-0.02915332	-0.1867243	1.5
-0.03025353	-0.1928254	1.5
-0.02997837	-0.1942186	1.5
0.1359571	-0.04781859	1.5
0.1366156	-0.04856408	1.5
-0.02359572	-0.2016651	1.5
0.1398631	-0.05034053	1.5
0.1409941	-0.05124597	1.5
0.1407509	-0.0511628	1.5
0.1407509	-0.0511628	1.5
0.1391533	-0.06963556	1.5
0.1391533	-0.06963556	1.5
0.1391533	-0.06963556	1.5
0.1496684	-0.001708182	1.5
0.1613545	-0.009199115	1.5
0.01174174	-0.1239256	1.5
0.1599303	-0.01587791	1.5
0.02456471	-0.1372329	1.5
0.02975091	-0.139471	1.5
0.03163303	-0.1399083	1.5
0.035308	-0.1414652	1.5
0.02848598	-0.1366232	1.5
0.03052476	-0.1368455	1.5
0.03368515	-0.1377105	1.5
0.1268897	-0.02730642	1.5
0.03650985	-0.1364702	1.5
0.03708154	-0.135859	1.5
0.03800534	-0.1348756	1.5
0.03835646	-0.1338179	1.5
0.0387993	-0.1333278	1.5
0.0391247	-0.1327088	1.5
0.03931023	-0.1295311	1.5
0.03931773	-0.1273576	1.5
0.03732066	-0.1251075	1.5
0.1612985	0.001318069	1.5
0.1612165	0.001007134	1.5
0.1610412	0.001487555	1.5
0.1604829	0.002036558	1.5
0.03630247	-0.1234897	1.5
0.1612922	0.001618365	1.5
0.1614801	0.001365276	1.5
0.0384352	-0.1263228	1.5
0.03892487	-0.1268866	1.5
0.1694087	0.05216272	1.5
0.04011387	-0.1285304	1.5
0.1699238	0.05162437	1.5
0.04143958	-0.130081	1.5
0.1686292	0.05406264	1.5
0.168592	0.05410472	1.5
0.1685522	0.05412238	1.5
0.04161578	-0.130279	1.5
0.0416886	-0.130552	1.5
0.04184862	-0.1308253	1.5
0.04198122	-0.1309825	1.5
0.04224633	-0.1313508	1.5
0.04240366	-0.1315816	1.5
0.04272881	-0.1318706	1.5
0.211818	-0.02875652	1.5
0.0433617	-0.1321576	1.5
0.1731063	0.07498503	1.5
0.173703	0.07446375	1.5
0.1739921	0.07414172	1.5
0.04658301	-0.1348901	1.5
0.1749147	0.07338614	1.5
0.04835168	-0.1362393	1.5
0.04853097	-0.1361652	1.5
0.04964926	-0.1369592	1.5
0.05017785	-0.1372795	1.5
0.1750234	0.06974427	1.5
0.05176413	-0.1381495	1.5
0.05220504	-0.1375781	1.5
0.177949	0.07081355	1.5
0.177949	0.07081355	1.5
0.1779924	0.07087527	1.5
0.1779924	0.07087527	1.5
0.1779924	0.07087527	1.5
0.03164599	-0.06372884	1.5
0.03147475	-0.06361672	1.5
0.05226853	-0.1367588	1.5
0.0521145	-0.1354902	1.5
0.0521145	-0.1354902	1.5
0.03697576	-0.06421984	1.5
0.1728691	0.09625532	1.5
0.1714137	0.1010874	1.5
0.1731635	0.1041124	1.5
0.03646729	-0.06807817	1.5
0.0363773	-0.07609031	1.5
0.2092779	0.03495944	1.5
0.03463759	-0.0957892	1.5
0.2139778	0.02605765	1.5
0.04228015	-0.1100488	1.5
0.04570461	-0.1156521	1.5
0.04694065	-0.1182227	1.5
0.04879621	-0.1215186	1.5
0.1620633	0.03467926	1.5
0.1619322	0.03471541	1.5
0.1619322	0.03471541	1.5
0.01	0.01	1.5
0.1619322	0.03471541	1.5
0.1376095	0.1138093	1.5
0.1376095	0.1138093	1.5
0.1355239	0.1132524	1.5
-0.002978884	0.0329029	1.5
-0.006196527	0.0342966	1.5
0.1325565	0.1124568	1.5
0.129632	0.1155074	1.5
-0.01615078	0.05045988	1.5
-0.01463905	0.07256568	1.5
-0.01612204	0.07493702	1.5
0.01	0.01	1.5
0.01	0.01	1.5
0.1307125	0.2073979	1.5
0.1582284	0.1359212	1.5
0.1582284	0.1359212	1.5
0.1582284	0.1359212	1.5
0.1582284	0.1359212	1.5
0.02565963	-0.02409607	1.5
0.02238398	-0.01770837	1.5
0.02165313	-0.01649242	1.5
0.1551446	0.1495142	1.5
0.03178171	-0.04086237	1.5
0.157319	0.1535519	1.5
0.157794	0.153121	1.5
0.1587744	0.1527697	1.5
0.1594101	0.1527654	1.5
0.1599921	0.1522269	1.5
0.160145	0.1520165	1.5
0.1602036	0.1515233	1.5
0.1602898	0.1514694	1.5
0.1604142	0.1513228	1.5
0.1603819	0.1510024	1.5
0.02519276	-0.01902271	1.5
0.02562102	-0.01910869	1.5
0.02582645	-0.0191172	1.5
0.02605131	-0.01866352	1.5
0.02605131	-0.01866352	1.5
0.02600118	-0.01844595	1.5
0.01224627	-0.1497405	1.5
0.01224627	-0.1497405	1.5
0.01224627	-0.1497405	1.5
0.06043231	-0.04835383	1.5
0.173055	0.1567481	1.5
0.1713497	0.1566575	1.5
0.1669508	0.1570008	1.5
0.164192	0.1566397	1.5
0.1639504	0.157027	1.5
0.1635501	0.1570425	1.5
0.1664808	0.1545259	1.5
0.05433206	-0.04302794	1.5
0.07521258	-0.1209719	1.5
0.07639904	-0.1221751	1.5
0.07692803	-0.1228316	1.5
0.07780274	-0.1242111	1.5
0.07821617	-0.1247502	1.5
0.0378513	-0.02319578	1.5
0.03807744	-0.02343741	1.5
0.03848679	-0.02424678	1.5
0.03856158	-0.02447204	1.5
0.03878819	-0.02493146	1.5
0.03884046	-0.02521825	1.5
0.03885468	-0.02564201	1.5
0.03892903	-0.02587101	1.5
0.03897738	-0.02643703	1.5
0.03901277	-0.02661656	1.5
0.0389611	-0.02681002	1.5
0.03897444	-0.02690097	1.5
0.03896207	-0.02714916	1.5
0.03895753	-0.02728925	1.5
0.03896932	-0.02750685	1.5
0.03894058	-0.02766786	1.5
0.03905383	-0.02802455	1.5
0.03907534	-0.02818739	1.5
0.03903414	-0.02840042	1.5
0.03909769	-0.02866989	1.5
0.03912093	-0.02870625	1.5
0.03914665	-0.02904593	1.5
0.06825326	-0.06833022	1.5
0.0799988	-0.134398	1.5
0.07989091	-0.1345029	1.5
0.07971603	-0.1347765	1.5
0.07961579	-0.1349279	1.5
0.07943624	-0.1350909	1.5
0.0794094	-0.1351559	1.5
0.03832507	-0.03034315	1.5
0.03822441	-0.0304801	1.5
0.03832115	-0.03089157	1.5
0.1009732	-0.1592253	1.5
0.1140867	-0.1105766	1.5
0.1538445	-0.06619384	1.5
0.1213428	-0.1131309	1.5
0.1230523	-0.1185472	1.5
0.158808	-0.07302263	1.5
0.1235163	-0.1214792	1.5
0.1243407	-0.1213691	1.5
0.127588	-0.1240808	1.5
0.1275352	-0.1233911	1.5
0.1289074	-0.1245348	1.5
0.1314323	-0.1255358	1.5
0.1327638	-0.1257238	1.5
0.1331937	-0.1270859	1.5
0.1315249	-0.127899	1.5
0.1317843	-0.1287067	1.5
0.1301109	-0.1281642	1.5
0.1657083	-0.07820159	1.5
0.1658659	-0.0779616	1.5
0.1315801	-0.1285195	1.5
0.1306527	-0.1627313	1.5
0.1334676	-0.1288709	1.5
0.1347631	-0.127731	1.5
0.135903	-0.1263698	1.5
0.1360222	-0.1272725	1.5
0.1374117	-0.1279792	1.5
0.1716361	-0.07704917	1.5
0.1717444	-0.07745761	1.5
0.1373637	-0.1285766	1.5
0.1383594	-0.1281228	1.5
0.138728	-0.1277562	1.5
0.1395633	-0.1269968	1.5
0.1725464	-0.07787175	1.5
0.1390559	-0.1282839	1.5
0.1727901	-0.0793685	1.5
0.1734879	-0.07960633	1.5
0.1397736	-0.129786	1.5
0.1795785	-0.1988411	1.5
0.2167196	-0.1128792	1.5
0.2166394	-0.114659	1.5
0.2151136	-0.1172649	1.5
0.1790577	-0.217211	1.5
0.2137828	-0.1192355	1.5
0.2138765	-0.1193899	1.5
0.2137962	-0.1197755	1.5
0.179634	-0.2190022	1.5
0.2141288	-0.1191543	1.5
0.2137588	-0.119573	1.5
0.179636	-0.2186433	1.5
0.179636	-0.2186433	1.5
0.1810973	-0.2173735	1.5
0.2155064	-0.118282	1.5
0.1830054	-0.215625	1.5
0.2160147	-0.1178383	1.5
0.2166925	-0.1163708	1.5
0.185926	-0.211449	1.5
0.1872935	-0.2093074	1.5
0.1872935	-0.2093074	1.5
0.2169381	-0.1144611	1.5
0.2166668	-0.1145329	1.5
0.216906	-0.1141744	1.5
0.1859895	-0.2098765	1.5
0.1862203	-0.2099815	1.5
0.1862203	-0.2099815	1.5
0.2160667	-0.1153975	1.5
0.2161513	-0.1154068	1.5
0.216171	-0.11504	1.5
0.2163421	-0.1150584	1.5
0.1868695	-0.2096263	1.5
0.2165288	-0.1151154	1.5
0.2166192	-0.1150526	1.5
0.1882624	-0.2088384	1.5
0.2171694	-0.1144738	1.5
0.2171806	-0.1141603	1.5
0.2172466	-0.1140996	1.5
0.1889222	-0.2084328	1.5
0.2172155	-0.114217	1.5
0.2173857	-0.114144	1.5
0.2174757	-0.1140514	1.5
0.2264281	-0.09095637	1.5
0.2264281	-0.09095637	1.5
0.2567146	-0.2323611	1.5
0.2526541	-0.122389	1.5
0.2577325	-0.2266791	1.5
0.2896125	-0.1190206	1.5
0.2891	-0.1188891	1.5
0.2891142	-0.1186128	1.5
0.289587	-0.1190241	1.5
0.2895136	-0.1190537	1.5
0.2902032	-0.1187359	1.5
0.2902175	-0.1187397	1.5
0.28949	-0.1196447	1.5
0.2555768	-0.2236621	1.5
0.2905478	-0.1208895	1.5
0.2558276	-0.2238482	1.5
0.2915591	-0.1219664	1.5
0.2917756	-0.121871	1.5
0.2918895	-0.1217705	1.5
0.2918851	-0.1214962	1.5
0.25646	-0.2224737	1.5
0.291768	-0.120342	1.5
0.291768	-0.120342	1.5
0.2904319	-0.1090999	1.5
0.29022	-0.1088277	1.5
0.2530982	-0.2039448	1.5
0.2898175	-0.1117532	1.5
0.2896376	-0.1126655	1.5
0.2523144	-0.2082791	1.5
0.252003	-0.208516	1.5
0.2896369	-0.113153	1.5
0.2895676	-0.1132191	1.5
0.2895701	-0.1126491	1.5
0.28947	-0.1126585	1.5
0.2894132	-0.1127534	1.5
0.131017	-0.09907555	1.5
0.1311041	-0.09916434	1.5
0.1312185	-0.09920659	1.5
0.1313056	-0.09919325	1.5
0.2527208	-0.2083839	1.5
0.252855	-0.2084003	1.5
0.2877815	-0.1130073	1.5
0.3064877	-0.121114	1.5
0.3126964	-0.1210253	1.5
0.3149505	-0.1199972	1.5
0.3183116	-0.1198074	1.5
0.1645768	-0.1055765	1.5
0.1663262	-0.1048905	1.5
0.1685178	-0.1041827	1.5
0.1689316	-0.1044919	1.5
0.3292273	-0.2181819	1.5
0.3296245	-0.2183384	1.5
0.3723466	-0.09870831	1.5
0.3723793	-0.09897914	1.5
0.3311463	-0.2194558	1.5
0.3732438	-0.09635514	1.5
0.3309801	-0.2221849	1.5
0.3309041	-0.2230607	1.5
0.3294459	-0.2220803	1.5
0.3699849	-0.09770034	1.5
0.3702781	-0.09699239	1.5
0.3293497	-0.2203924	1.5
0.3560388	-0.1239985	1.5
0.3560388	-0.1239985	1.5
0.206594	-0.02199617	1.5
0.206594	-0.02199617	1.5
0.1876134	-0.01637575	1.5
-0.00923791	-0.02510758	1.5
-0.00923791	-0.02510758	1.5
0.1651533	-0.1088088	1.5
0.1651533	-0.1088088	1.5
0.1651533	-0.1088088	1.5
0.188535	-0.1126017	1.5
0.1909436	-0.1126271	1.5
0.1961561	-0.1124611	1.5
0.4106458	0.02674478	1.5
0.2007949	-0.1122363	1.5
0.2020608	-0.1118493	1.5
0.2033843	-0.1131629	1.5
0.203003	-0.1136293	1.5
0.2025439	-0.1142137	1.5
0.2025439	-0.1142137	1.5
0.003426061	-0.1237326	1.5
0.003580978	-0.03850367	1.5
0.004922842	-0.03461726	1.5
0.4106458	0.02674478	1.5
0.2063245	-0.02292906	1.5
0.1967588	-0.1182662	1.5
0.1967588	-0.1182662	1.5
0.2205343	-0.01273308	1.5
0.2205343	-0.01273308	1.5
0.2174813	-0.01192156	1.5
0.01	0.01	1.5
0.01363406	-0.02282205	1.5
0.01294436	-0.003606441	1.5
0.01294436	-0.003606441	1.5
0.01189269	0.01919588	1.5
0.01325907	0.01628624	1.5
0.01325907	0.01628624	1.5
0.01325907	0.01628624	1.5
0.01325907	0.01628624	1.5
0.4106458	0.02674478	1.5
0.0245929	0.02327847	1.5
0.02704692	0.02677486	1.5
0.02930177	0.02851016	1.5
0.05429347	0.0565139	1.5
0.05120232	0.05858739	1.5
0.04987302	0.06095167	1.5
0.04987302	0.06095167	1.5
-0.01445659	0.03557408	1.5
-0.05032274	-0.001529877	1.5
-0.01628611	0.08382521	1.5
-0.05032274	-0.001529877	1.5
-0.05032274	-0.001529877	1.5
0.09081435	-0.1033258	1.5
0.01436781	0.042898	1.5
0.02108779	0.05320964	1.5
0.03126474	0.06052652	1.5
0.03396907	0.06406395	1.5
0.03999037	0.06730021	1.5
0.03999037	0.06730021	1.5
0.07525732	0.08247494	1.5
0.07800692	0.0780474	1.5
0.08041268	0.07592297	1.5
0.1045545	0.04015708	1.5
0.1097326	0.02829577	1.5
0.1117139	0.02311413	1.5
0.1139473	0.01796827	1.5
0.1476751	-0.003897405	1.5
0.1478299	-0.005978459	1.5
0.148554	-0.009569924	1.5
0.175612	-0.02167176	1.5
0.1761403	-0.02500824	1.5
0.1773225	-0.02591751	1.5
0.1785739	-0.030128	1.5
0.1761972	-0.03369692	1.5
0.1672627	-0.01474595	1.5
0.1791107	-0.03313138	1.5
0.01	0.01	1.5
0.1870205	-0.01593926	1.5
0.217057	-0.03181482	1.5
0.05952904	-0.006079335	1.5
0.06133839	-0.004883662	1.5
0.05798531	-0.008209858	1.5
0.0543846	-0.008018365	1.5
0.05094905	-0.004337547	1.5
0.05025717	-0.004791401	1.5
0.04860969	-0.002997724	1.5
0.04673585	-2.200156E-05	1.5
0.04560383	0.001005955	1.5
0.04486933	0.001906972	1.5
0.04420227	0.002279904	1.5
0.04312133	0.002828919	1.5
0.04255243	0.003136487	1.5
0.04153847	0.003907375	1.5
0.04073416	0.004516831	1.5
0.04022145	0.004697416	1.5
0.03952441	0.005292302	1.5
0.03922651	0.005343602	1.5
0.03870091	0.005353352	1.5
0.03832333	0.005434524	1.5
0.03818014	0.005786251	1.5
0.03848442	0.005964751	1.5
0.03848442	0.005964751	1.5
0.03794434	0.005761333	1.5
0.03838622	0.005808106	1.5
0.03860856	0.005709167	1.5
0.03882926	0.005845938	1.5
0.03943935	0.005955336	1.5
0.03959525	0.005597508	1.5
0.03974424	0.005227549	1.5
0.0403921	0.004367017	1.5
0.04097002	0.004122769	1.5
0.041199	0.003683805	1.5
0.041199	0.003683805	1.5
0.04242978	-0.03054862	1.5
0.04202706	-0.03152601	1.5
0.04165831	-0.03281661	1.5
0.07763568	-0.06562458	1.5
0.08142203	-0.06960132	1.5
0.08486085	-0.07381365	1.5
0.08577942	-0.07497234	1.5
0.08662269	-0.0776665	1.5
0.08656774	-0.07961919	1.5
0.08656774	-0.07961919	1.5
0.08618928	-0.08180707	1.5
0.08558077	-0.08215364	1.5
0.08498281	-0.08264609	1.5
0.08446831	-0.08298069	1.5
0.08335498	-0.0828865	1.5
0.08290533	-0.08285115	1.5
0.0820465	-0.08280773	1.5
0.08174012	-0.08273428	1.5
0.08088414	-0.0825817	1.5
0.08072573	-0.08266003	1.5
0.08080646	-0.08272337	1.5
0.08093289	-0.08270141	1.5
0.08087534	-0.08230992	1.5
0.08114035	-0.08247239	1.5
0.08147775	-0.08211994	1.5
0.08179482	-0.08188542	1.5
0.08248152	-0.08157772	1.5
0.08315376	-0.08150714	1.5
0.08350071	-0.08129173	1.5
0.08410294	-0.08096342	1.5
0.08421474	-0.08080462	1.5
0.08442274	-0.08065484	1.5
0.08465131	-0.08041779	1.5
0.087178	-0.06371339	1.5
0.08791559	-0.06496043	1.5
0.08760164	-0.06601527	1.5
0.08745375	-0.0661616	1.5
0.08623556	-0.06564306	1.5
0.08563692	-0.06624474	1.5
0.08512302	-0.06819092	1.5
0.08423638	-0.06971087	1.5
0.08378975	-0.06991385	1.5
0.1529026	-0.05899166	1.5
0.152763	-0.05905788	1.5
0.08238969	-0.07055552	1.5
0.08211395	-0.07102659	1.5
0.08144223	-0.07181077	1.5
0.0811661	-0.07231417	1.5
0.08055598	-0.07299136	1.5
0.08026009	-0.0733118	1.5
0.06691412	-0.08189544	1.5
0.06868877	-0.08456329	1.5
0.07839855	-0.1255689	1.5
0.07839855	-0.1255689	1.5
0.144651	-0.1378161	1.5
0.1449089	-0.1346101	1.5
0.1443897	-0.1311231	1.5
0.1444188	-0.1338823	1.5
0.1445628	-0.1322182	1.5
0.1450487	-0.1311411	1.5
0.1452956	-0.1304773	1.5
0.1459008	-0.129396	1.5
0.1459731	-0.1287705	1.5
0.1464852	-0.12766	1.5
0.146487	-0.1270268	1.5
0.1468714	-0.1262245	1.5
0.1467628	-0.1260851	1.5
0.1469291	-0.1257361	1.5
0.1468018	-0.1257143	1.5
0.1467356	-0.1250989	1.5
0.1466573	-0.1251843	1.5
0.1468512	-0.1248978	1.5
0.1466704	-0.1250135	1.5
0.1467697	-0.1246139	1.5
0.1458272	-0.1255697	1.5
0.1438718	-0.1273661	1.5
0.1895056	-0.1000092	1.5
0.01	0.01	1.5
0.1895056	-0.1000092	1.5
0.1413495	-0.1315288	1.5
0.2376617	-0.06848954	1.5
0.2399693	0.1609808	1.5
0.2322886	0.1514082	1.5
0.2239773	0.1443259	1.5
0.2279243	0.1422695	1.5
0.2307256	0.1396847	1.5
0.2307256	0.1396847	1.5
0.2307256	0.1396847	1.5
0.2271454	0.1412195	1.5
0.2271454	0.1412195	1.5
0.2993478	0.1199328	1.5
0.3110537	0.1177537	1.5
0.2207926	0.1382896	1.5
0.2327027	0.1430611	1.5
0.2265334	0.1385744	1.5
0.05976845	-0.07304353	1.5
0.05976845	-0.07304353	1.5
0.05976845	-0.07304353	1.5
-0.01771387	-0.1719349	1.5
0.1433401	-0.01647075	1.5
-0.02064888	-0.1703574	1.5
-0.02128446	-0.170076	1.5
-0.02236018	-0.1693698	1.5
-0.02287823	-0.1690379	1.5
-0.02374137	-0.1685202	1.5
-0.02406517	-0.1682739	1.5
-0.02452771	-0.1679849	1.5
-0.02464083	-0.167812	1.5
0.1451199	-0.004775969	1.5
-0.02503116	-0.1672205	1.5
-0.02507405	-0.1668644	1.5
-0.02500607	-0.166389	1.5
-0.02494405	-0.1661342	1.5
0.003294612	-0.1557554	1.5
0.003294612	-0.1557554	1.5
0.02141816	-0.1588289	1.5
0.16536	-0.08460352	1.5
0.01268957	-0.09452157	1.5
0.1523374	0.04815185	1.5
0.1523374	0.04815185	1.5
0.1479273	0.04939155	1.5
0.1479273	0.04939155	1.5
0.1300342	0.1087776	1.5
0.1341157	0.01625753	1.5
0.1325863	0.02004838	1.5
0.1219042	0.03010356	1.5
0.128208	0.02807822	1.5
0.128208	0.02807822	1.5
-0.01543256	-0.06629082	1.5
-0.01543256	-0.06629082	1.5
-0.04086512	-0.1425817	1.5
-0.04086512	-0.1425817	1.5
-0.001844449	-0.1193675	1.5
0.1450168	0.04157583	1.5
-0.003833396	-0.1059908	1.5
0.1413283	0.042772	1.5
-0.007620243	-0.101238	1.5
-0.005261622	-0.1035078	1.5
-0.002336518	-0.1024605	1.5
0.1406959	0.04108723	1.5
-0.002752345	-0.101588	1.5
0.01	0.01	1.5
0.01	0.01	1.5
0.01	0.01	1.5
0.01	0.01	1.5
0.1406959	0.04108723	1.5
0.1406959	0.04108723	1.5
-0.2529051	0.02783831	1.5
-0.2513306	0.03578836	1.5
-0.246528	0.03929921	1.5
0.01933862	0.112283	1.5
-0.248451	0.04134282	1.5
0.01784653	0.1125526	1.5
0.01	0.01	1.5
0.01784653	0.1125526	1.5
0.01784653	0.1125526	1.5
-0.1500517	-0.02211738	1.5
-0.1500517	-0.02211738	1.5
-0.138859	0.07210875	1.5
-0.1365452	0.0399607	1.5
-0.1697329	0.01923257	1.5
-0.1697329	0.01923257	1.5
0.08092751	0.07482768	1.5
0.08272337	0.07438735	1.5
0.08241373	0.07452289	1.5
0.08248324	0.0755516	1.5
0.08266608	0.07653305	1.5
0.08266608	0.07653305	1.5
-0.1339735	-0.03524139	1.5
-0.1347041	-0.02889933	1.5
-0.1351017	-0.02577399	1.5
-0.1366219	-0.02048199	1.5
-0.1369185	-0.01848524	1.5
-0.1475084	0.01568287	1.5
-0.1472875	0.0166853	1.5
-0.1477463	0.01716874	1.5
-0.1477463	0.01716874	1.5
-0.1148688	-0.01740308	1.5
-0.1165718	-0.01849801	1.5
-0.1131953	-0.01982808	1.5
-0.1136827	-0.01897432	1.5
-0.1140077	-0.01798723	1.5
-0.1140968	-0.01683337	1.5
-0.1131022	0.002147181	1.5
-0.1097827	0.001703532	1.5
-0.1071695	0.003654319	1.5
-0.1050651	0.00656586	1.5
-0.1039227	0.008251117	1.5
-0.101617	0.01132393	1.5
-0.1005056	0.01282512	1.5
-0.0996863	0.0152262	1.5
-0.09946042	0.01577473	1.5
-0.09937423	0.01612001	1.5
-0.0996086	0.01795721	1.5
-0.09891061	0.0203685	1.5
-0.09891061	0.0203685	1.5
-0.1293603	0.0353382	1.5
-0.06915849	0.04419103	1.5
-0.007143607	0.02826924	1.5
-0.01216882	0.02503778	1.5
-0.01343527	0.02527831	1.5
-0.01435334	0.02165595	1.5
-0.0151994	0.0204546	1.5
-0.01647625	0.02031261	1.5
-0.01679566	0.02021605	1.5
-0.01730423	0.02151028	1.5
-0.01760054	0.02217368	1.5
-0.0176784	0.02335807	1.5
-0.01785933	0.02432594	1.5
-0.01851214	0.02505592	1.5
-0.01964011	0.0259087	1.5
-0.02027163	0.0258976	1.5
-0.02101435	0.02605161	1.5
-0.002585748	0.0158145	1.5
-0.03420896	0.006072467	1.5
-0.03512462	0.005317364	1.5
-0.03505202	0.002577996	1.5
-0.03565901	0.002429733	1.5
-0.03626703	-0.0004265793	1.5
-0.03611488	-0.00228271	1.5
-0.03740222	-0.005102819	1.5
-0.03826381	-0.006943077	1.5
-0.05676001	-0.03360833	1.5
-0.05676001	-0.03360833	1.5
-0.0784432	-0.00394512	1.5
-0.01441609	0.0102863	1.5
-0.006053587	0.006922408	1.5
-0.004444102	0.005672598	1.5
-0.003887989	0.004878249	1.5
-0.003500618	0.003472433	1.5
-0.003210207	0.003598968	1.5
-0.003635569	0.004624135	1.5
-0.003669169	0.005724583	1.5
-0.003380874	0.008267216	1.5
-0.00361605	0.009186393	1.5
-0.002593923	0.009356256	1.5
-0.002593923	0.009356256	1.5
0.01454679	0.004486263	1.5
0.01454679	0.004486263	1.5
0.01656697	0.005812503	1.5
0.01656697	0.005812503	1.5
0.01795141	0.005708954	1.5
0.01795141	0.005708954	1.5
0.02135338	0.005346486	1.5
0.0149625	0.008513065	1.5
0.01254292	0.009864714	1.5
0.01244738	0.01032523	1.5
0.01431711	0.0100413	1.5
0.01486187	0.01104931	1.5
0.01646306	0.01099818	1.5
0.0171612	0.01171119	1.5
0.01889804	0.01201219	1.5
0.0606961	0.01369237	1.5
0.06185078	0.01601095	1.5
0.06469065	0.01535613	1.5
0.06938045	0.01590515	1.5
0.07144701	0.01611143	1.5
0.07398351	0.01545521	1.5
0.09870324	0.01505289	1.5
0.1070276	0.01521626	1.5
0.1093362	0.01384815	1.5
0.1135188	0.01311097	1.5
0.1135188	0.01311097	1.5
0.06806969	-0.04200517	1.5
0.06922545	-0.04660822	1.5
0.0719524	-0.0513873	1.5
0.07342218	-0.05241414	1.5
0.07670636	-0.05393385	1.5
0.07883703	-0.05378666	1.5
0.1020552	-0.06656977	1.5
0.1068838	-0.06719879	1.5
0.1068838	-0.06719879	1.5
0.1133175	-0.06248982	1.5
0.1133175	-0.06248982	1.5
0.1178403	-0.06110891	1.5
0.1198267	-0.06130003	1.5
0.1231368	-0.06027492	1.5
0.1231368	-0.06027492	1.5
0.1409398	-0.03716372	1.5
0.1426268	-0.0397698	1.5
0.1400216	-0.0293483	1.5
0.1412536	-0.02548184	1.5
0.1394779	-0.01529037	1.5
0.1387637	-0.01716162	1.5
0.1801192	0.05778004	1.5
0.1801192	0.05778004	1.5
0.1387637	-0.01716162	1.5
0.03025752	-0.07883836	1.5
0.04936158	0.007307909	1.5
0.04649955	-0.000124272	1.5
0.04398145	-0.004720846	1.5
0.04535878	-0.01161922	1.5
0.04567733	-0.01377444	1.5
0.04528244	-0.01133537	1.5
0.06470039	-0.0004481897	1.5
0.04258912	-0.009084685	1.5
0.04258912	-0.009084685	1.5
0.04638907	-0.009800659	1.5
0.04802057	-0.009586675	1.5
0.05091276	-0.00952032	1.5
0.05331489	-0.009197732	1.5
0.05446103	-0.008984301	1.5
0.05655711	-0.009107603	1.5
0.05758467	-0.009626793	1.5
0.05943006	-0.01024646	1.5
0.06018633	-0.01065736	1.5
0.06202566	-0.01129179	1.5
0.06280333	-0.0117748	1.5
0.06503026	-0.01273719	1.5
0.06645339	-0.01350079	1.5
0.06755421	-0.01389888	1.5
0.1038286	-0.02986633	1.5
0.1051902	-0.03056185	1.5
0.104757	-0.03069834	1.5
0.1036487	-0.02990509	1.5
0.1186079	7.890351E-05	1.5
0.1025799	-0.02984819	1.5
0.1006947	-0.03049524	1.5
0.09956978	-0.03063599	1.5
0.09922255	-0.032566	1.5
0.098738	-0.03299721	1.5
0.09825974	-0.03497506	1.5
0.09814883	-0.03731661	1.5
0.09799651	-0.03835262	1.5
0.09802093	-0.03975283	1.5
0.09802093	-0.03975283	1.5
0.09722774	-0.04061692	1.5
0.09615893	-0.04108974	1.5
0.09615893	-0.04108974	1.5
0.09487447	-0.04139607	1.5
0.07794575	-0.05212601	1.5
0.075262	-0.05012988	1.5
0.07566025	-0.05104209	1.5
0.07538851	-0.05366147	1.5
0.07651798	-0.05477459	1.5
0.07831354	-0.05610288	1.5
0.07931156	-0.05663555	1.5
0.08105098	-0.05758023	1.5
0.1161695	-0.02635007	1.5
0.08224703	-0.05968418	1.5
0.0822923	-0.06012588	1.5
0.08250318	-0.06106985	1.5
0.08243341	-0.06163649	1.5
0.08214211	-0.0619792	1.5
0.08188504	-0.06190977	1.5
0.08101429	-0.06228597	1.5
0.05113384	-0.08859951	1.5
0.05113384	-0.08859951	1.5
0.02243012	-0.1570061	1.5
0.02308869	-0.1594392	1.5
0.02389479	-0.1614026	1.5
0.0246493	-0.1625341	1.5
0.02423217	-0.1634078	1.5
0.0260315	-0.1650904	1.5
0.02466853	-0.1646212	1.5
0.02556572	-0.1650818	1.5
0.02546518	-0.1661053	1.5
0.0243121	-0.1665003	1.5
0.02474462	-0.1667154	1.5
0.02241446	-0.1657297	1.5
0.02175791	-0.1649501	1.5
0.02051773	-0.1638914	1.5
0.01957141	-0.1640293	1.5
0.01817427	-0.1638417	1.5
0.01737143	-0.1635533	1.5
0.01567739	-0.1637724	1.5
0.01525614	-0.1636689	1.5
0.01458422	-0.1635702	1.5
0.01458422	-0.1635702	1.5
0.02930407	-0.1089012	1.5
0.02930407	-0.1089012	1.5
0.01295734	-0.1648471	1.5
0.01270406	-0.1649853	1.5
0.01221512	-0.1653036	1.5
0.01185369	-0.16561	1.5
0.01172558	-0.1655989	1.5
0.01206719	-0.1654961	1.5
0.01228449	-0.1652968	1.5
0.01254048	-0.1653735	1.5
0.01254048	-0.1653735	1.5
0.01235443	-0.1653542	1.5
0.01219523	-0.1653083	1.5
0.01199803	-0.1651687	1.5
0.01216589	-0.1650064	1.5
0.01246786	-0.1646829	1.5
0.01249181	-0.1647038	1.5
0.01250876	-0.1646749	1.5
0.01267171	-0.1644017	1.5
0.01270772	-0.1644375	1.5
0.01271922	-0.1645771	1.5
0.0127623	-0.1645142	1.5
0.01306221	-0.1645371	1.5
0.01306221	-0.1645371	1.5
0.06035026	-0.2161141	1.5
0.06631535	-0.2209041	1.5
0.0690864	-0.2237896	1.5
0.102362	-0.1785493	1.5
0.07316736	-0.2285721	1.5
0.07397915	-0.2298937	1.5
0.07485147	-0.2310701	1.5
0.07526543	-0.23116	1.5
0.1039637	-0.1799479	1.5
0.07663865	-0.2318271	1.5
0.07681517	-0.2321322	1.5
0.0773048	-0.232316	1.5
0.07745362	-0.2322271	1.5
0.07781509	-0.2318831	1.5
0.07812744	-0.2318727	1.5
0.07800146	-0.2311227	1.5
0.07858842	-0.2312547	1.5
0.07950222	-0.2313528	1.5
0.0800189	-0.2313659	1.5
0.105623	-0.1770067	1.5
0.08109014	-0.231393	1.5
0.08138786	-0.2312345	1.5
0.06830426	-0.1934106	1.5
0.06974115	-0.1923461	1.5
0.07110723	-0.1916897	1.5
0.07077065	-0.1931256	1.5
0.07079718	-0.1943211	1.5
0.07115871	-0.1951731	1.5
0.07166071	-0.1952445	1.5
0.0749057	-0.1988333	1.5
0.07631714	-0.200099	1.5
0.07815971	-0.2022581	1.5
0.07780931	-0.2017908	1.5
0.07826539	-0.2026376	1.5
0.07856242	-0.2027565	1.5
0.07946175	-0.2035523	1.5
0.08047964	-0.2044199	1.5
0.08084797	-0.2044971	1.5
0.08157846	-0.2050414	1.5
0.08123212	-0.2045058	1.5
0.08062632	-0.2035922	1.5
0.0804	-0.2029939	1.5
0.08070926	-0.2039158	1.5
0.08155593	-0.204322	1.5
0.08212612	-0.2042321	1.5
0.08233976	-0.2042198	1.5
0.08233976	-0.2042198	1.5
0.08213123	-0.2034986	1.5
0.164535	-0.1372627	1.5
0.08172736	-0.2051672	1.5
0.08172736	-0.2051672	1.5
0.08172736	-0.2051672	1.5
0.346451	-0.2550643	1.5
0.346451	-0.2550643	1.5
0.346451	-0.2550643	1.5
0.346451	-0.2550643	1.5
0.346451	-0.2550643	1.5
0.346451	-0.2550643	1.5
0.346451	-0.2550643	1.5
0.01	0.01	1.5
0.346451	-0.2550643	1.5
0.1966974	-0.2061904	1.5
0.1684646	-0.1795618	1.5
0.1654538	-0.1557994	1.5
0.06016417	-0.2317879	1.5
0.05521548	-0.2285663	1.5
0.05291452	-0.2282019	1.5
0.04814681	-0.227144	1.5
0.04584784	-0.2261753	1.5
0.0470089	-0.2258668	1.5
0.0476082	-0.2257478	1.5
0.04612494	-0.2258302	1.5
0.04504691	-0.2259809	1.5
0.04249883	-0.2264058	1.5
0.04171637	-0.2266624	1.5
0.03909259	-0.2278154	1.5
0.03762159	-0.2283738	1.5
0.03655709	-0.2289072	1.5
0.04197203	-0.2680617	1.5
0.03928959	-0.2688457	1.5
0.03928959	-0.2688457	1.5
0.03703891	-0.2689497	1.5
0.03568373	-0.2700751	1.5
0.03529374	-0.2701294	1.5
0.03473199	-0.2015757	1.5
0.03116435	-0.2670697	1.5
0.0286974	-0.2641473	1.5
0.0286974	-0.2641473	1.5
0.007848741	-0.242116	1.5
0.007848741	-0.242116	1.5
0.007848741	-0.242116	1.5
-0.08676878	-0.2488007	1.5
-0.106536	-0.2350264	1.5
-0.1050327	-0.2214226	1.5
-0.09281455	-0.2248833	1.5
0.1385848	-0.151422	1.5
0.1346513	-0.1505544	1.5
0.136448	-0.1505049	1.5
-0.07664582	-0.2239628	1.5
0.1384211	-0.1897322	1.5
-0.04806455	-0.1793882	1.5
-0.04806455	-0.1793882	1.5
0.1405257	-0.2033755	1.5
-0.118756	-0.2139028	1.5
-0.08963467	-0.2241051	1.5
-0.08963467	-0.2241051	1.5
-0.08511161	-0.2285859	1.5
-0.0676787	-0.2335141	1.5
-0.06233365	-0.2356555	1.5
-0.05751874	-0.2408064	1.5
-0.0539625	-0.2452139	1.5
-0.05289599	-0.2472809	1.5
-0.05340638	-0.2497328	1.5
-0.05498663	-0.2503927	1.5
-0.05734785	-0.2521335	1.5
-0.05850773	-0.2528798	1.5
-0.0602444	-0.253849	1.5
-0.06126533	-0.2545637	1.5
-0.06310667	-0.2559143	1.5
-0.06394033	-0.2566153	1.5
-0.06539649	-0.2580423	1.5
-0.06610878	-0.2586631	1.5
-0.06690888	-0.2596579	1.5
-0.0675896	-0.260709	1.5
-0.06791718	-0.261227	1.5
-0.03906405	-0.2291019	1.5
-0.06893476	-0.2627079	1.5
-0.06938763	-0.2637091	1.5
-0.06970844	-0.2641197	1.5
-0.07034073	-0.2649153	1.5
-0.07058088	-0.2652722	1.5
-0.07109765	-0.2659633	1.5
-0.07002843	-0.2663457	1.5
-0.06819798	-0.2670485	1.5
-0.06721899	-0.2672926	1.5
-0.06539284	-0.2678658	1.5
-0.06457123	-0.2680677	1.5
-0.06279404	-0.268407	1.5
-0.03661983	-0.2167643	1.5
-0.06046286	-0.2687123	1.5
-0.05906828	-0.2688162	1.5
0.1163355	-0.1485271	1.5
-0.05786182	-0.2688685	1.5
-0.05716201	-0.2689584	1.5
-0.01976285	-0.34239	1.5
-0.02097515	-0.3478374	1.5
-0.02231354	-0.3550923	1.5
-0.02360881	-0.3589324	1.5
-0.02465627	-0.361297	1.5
-0.02504517	-0.362186	1.5
-0.02554213	-0.3624735	1.5
-0.02603791	-0.3637552	1.5
-0.02673695	-0.3649879	1.5
-0.02707314	-0.3654721	1.5
-0.02718907	-0.3658518	1.5
-0.02718907	-0.3658518	1.5
-0.02755312	-0.3660195	1.5
-0.02781619	-0.3660103	1.5
-0.02821281	-0.3658975	1.5
-0.02837252	-0.36586	1.5
-0.02842676	-0.3659578	1.5
-0.02846346	-0.3662865	1.5
-0.02856374	-0.3663391	1.5
-0.02855701	-0.3664321	1.5
-0.02737135	-0.366583	1.5
-0.02632182	-0.3668551	1.5
-0.02648248	-0.3670009	1.5
-0.0266511	-0.3671812	1.5
-0.02672051	-0.3671021	1.5
-0.02690246	-0.3671613	1.5
-0.02689903	-0.3672085	1.5
-0.02684627	-0.3671365	1.5
-0.02687559	-0.3670204	1.5
-0.02693019	-0.36679	1.5
-0.02699534	-0.3668287	1.5
-0.02720576	-0.3670243	1.5
-0.02642912	-0.3669721	1.5
-0.02497423	-0.3669109	1.5
-0.02497423	-0.3669109	1.5
-0.02323526	-0.3668784	1.5
-0.02262325	-0.3669515	1.5
0.01254297	-0.3809364	1.5
0.01448982	-0.3813233	1.5
0.01688143	-0.3836012	1.5
0.01733672	-0.3840333	1.5
0.01868271	-0.3855349	1.5
0.01885425	-0.38593	1.5
0.01956367	-0.386182	1.5
0.01989675	-0.3865039	1.5
0.0204843	-0.3870224	1.5
0.02079869	-0.3872597	1.5
0.04418217	-0.3389718	1.5
0.02112611	-0.3874624	1.5
0.02140781	-0.3876379	1.5
0.02171831	-0.3876222	1.5
0.02192847	-0.3876383	1.5
0.02227025	-0.3876759	1.5
0.02240457	-0.3876022	1.5
0.02240457	-0.3876022	1.5
0.02240457	-0.3876022	1.5
0.04626376	-0.06039205	1.5
0.04706974	-0.04554115	1.5
0.04175188	-0.03159269	1.5
0.04171882	-0.02774624	1.5
0.0412609	-0.02385276	1.5
0.04130767	-0.02341962	1.5
0.04133759	-0.02321086	1.5
0.04146255	-0.02324561	1.5
0.04126978	-0.02357052	1.5
0.04142552	-0.02403946	1.5
0.04138957	-0.02415464	1.5
0.04135627	-0.02407095	1.5
0.04133857	-0.0241024	1.5
0.040961	-0.02394108	1.5
0.04087427	-0.02396749	1.5
0.04082778	-0.02383941	1.5
0.04077557	-0.0238833	1.5
0.04070136	-0.02382717	1.5
0.04071097	-0.0236954	1.5
0.04082986	-0.02396052	1.5
0.04099451	-0.02413536	1.5
0.06401209	-0.07931039	1.5
0.07026986	-0.08886141	1.5
0.07142543	-0.09068622	1.5
0.07283316	-0.09219369	1.5
0.07292976	-0.09168299	1.5
0.07272335	-0.09185089	1.5
0.07264183	-0.09218333	1.5
0.07281224	-0.09268351	1.5
0.07341015	-0.09321738	1.5
0.07369649	-0.09344269	1.5
0.07434409	-0.09385226	1.5
0.07458978	-0.09403323	1.5
0.07505805	-0.09430978	1.5
0.07532518	-0.09440802	1.5
0.07560103	-0.09449117	1.5
0.07566538	-0.0946165	1.5
0.05504178	-0.06222171	1.5
0.05504178	-0.06222171	1.5
0.01005708	0.03154149	1.5
0.01122183	0.03196697	1.5
0.008476781	0.03195974	1.5
0.008601379	0.03082717	1.5
0.007263458	0.02978161	1.5
0.005344127	0.02808352	1.5
0.005730885	0.02840933	1.5
0.00411174	0.02705007	1.5
0.003502259	0.02650341	1.5
0.00265596	0.02622431	1.5
0.001692401	0.0256596	1.5
0.001193287	0.0250415	1.5
0.0009036269	0.02493449	1.5
0.0005314369	0.02465691	1.5
0.0004242212	0.02474826	1.5
0.0001260769	0.02462072	1.5
2.648123E-05	0.02466577	1.5
2.648123E-05	0.02466577	1.5
0.00060644	0.02516905	1.5
0.0004453324	0.02559632	1.5
0.0003200974	0.02559031	1.5
0.0002885368	0.02554457	1.5
-4.737824E-05	0.02528376	1.5
0.0003074165	0.02564977	1.5
0.0004171394	0.02593245	1.5
0.0005640257	0.02601709	1.5
0.0001829714	0.02573567	1.5
-3.56622E-05	0.02563363	1.5
-2.087466E-05	0.02570649	1.5
-8.691847E-05	0.02567105	1.5
-0.01733796	0.02818913	1.5
-0.0001020655	0.02559965	1.5
-0.0001374446	0.02523536	1.5
-0.0001612473	0.02523345	1.5
-0.0003071614	0.02492574	1.5
-0.0004071966	0.02484946	1.5
-0.0003131554	0.02468497	1.5
-0.0004028697	0.02458772	1.5
-0.0005047489	0.02429143	1.5
-0.0004617423	0.02440733	1.5
-0.0003608949	0.02436497	1.5
-0.0003058007	0.02410535	1.5
-0.0003168546	0.02393304	1.5
-0.0002821982	0.02371906	1.5
-0.0002821982	0.02371906	1.5
-0.0002821982	0.02371906	1.5
0.1544952	0.1053078	1.5
0.1629977	0.1044379	1.5
0.1643972	0.1044917	1.5
0.1652262	0.1055121	1.5
0.1657377	0.1060948	1.5
0.166332	0.1059672	1.5
0.1670535	0.1060906	1.5
0.1674674	0.1060655	1.5
0.1677971	0.1058044	1.5
0.1676956	0.1055505	1.5
0.1681145	0.1056096	1.5
0.1682813	0.1056711	1.5
0.1686055	0.1061957	1.5
0.1686678	0.1062032	1.5
0.1688288	0.1062842	1.5
0.1688334	0.1062415	1.5
0.169035	0.1063235	1.5
0.1690284	0.106396	1.5
0.1689944	0.1065476	1.5
0.1690871	0.1067172	1.5
0.1690514	0.10686	1.5
0.1690333	0.106974	1.5
0.1689582	0.1071146	1.5
0.1689363	0.107175	1.5
0.1690363	0.107056	1.5
0.1690816	0.1069793	1.5
0.1691585	0.1070801	1.5
0.1692772	0.1072238	1.5
0.1692889	0.1070646	1.5
0.1692882	0.1069956	1.5
0.1692415	0.1067627	1.5
0.1692459	0.1067219	1.5
0.169217	0.1065841	1.5
0.1692325	0.1065274	1.5
0.1692005	0.1065357	1.5
0.169229	0.1065227	1.5
0.1692243	0.1065562	1.5
0.1692218	0.1065049	1.5
0.1692731	0.1064907	1.5
0.1693177	0.1065124	1.5
0.1693641	0.1064817	1.5
0.169439	0.1063748	1.5
0.1695077	0.1063583	1.5
0.1695828	0.1063891	1.5
0.1696456	0.1064144	1.5
0.1696761	0.1063801	1.5
0.1697541	0.1063123	1.5
0.1698476	0.1062683	1.5
0.169878	0.1062165	1.5
0.1699501	0.1062312	1.5
0.1699501	0.1062312	1.5
0.1699501	0.1062312	1.5
0.1699501	0.1062312	1.5
0.189534	0.0346739	1.5
0.08277654	-0.1115993	1.5
0.08203252	-0.1068178	1.5
0.08209852	-0.1152276	1.5
0.0837101	-0.1201754	1.5
0.0912208	-0.1086031	1.5
0.08974575	-0.1140222	1.5
0.08989223	-0.1136715	1.5
0.08781289	-0.1131378	1.5
0.09031828	-0.1077706	1.5
0.09015664	-0.1093	1.5
0.090395	-0.1135409	1.5
0.08902964	-0.1181324	1.5
0.08903149	-0.1197463	1.5
0.08911879	-0.120702	1.5
0.09035405	-0.1185528	1.5
0.08977101	-0.1198312	1.5
0.08971231	-0.1201076	1.5
0.09023996	-0.1177437	1.5
0.262271	-0.04282881	1.5
0.1557413	-0.2027132	1.5
0.262271	-0.04282881	1.5
0.262271	-0.04282881	1.5
0.262271	-0.04282881	1.5
0.262271	-0.04282881	1.5
0.1574208	-0.2037418	1.5
0.261949	-0.03995895	1.5
0.1575513	-0.2021014	1.5
0.06825594	-0.2516941	1.5
0.0712512	-0.2483228	1.5
0.06922775	-0.2606704	1.5
0.0701016	-0.2606458	1.5
0.06866013	-0.2632324	1.5
0.1051255	-0.2145277	1.5
0.09649369	-0.2352907	1.5
0.08713435	-0.2434255	1.5
0.08713435	-0.2434255	1.5
0.0844527	-0.2497524	1.5
0.07164336	-0.3065029	1.5
0.08114543	-0.244355	1.5
0.07955172	-0.2459192	1.5
0.07859833	-0.2502527	1.5
0.07859833	-0.2502527	1.5
0.07859833	-0.2502527	1.5
0.059635	-0.3633556	1.5
0.05954662	-0.3631516	1.5
0.05947128	-0.3630944	1.5
0.05931167	-0.3629547	1.5
0.05920886	-0.3628856	1.5
0.0589442	-0.3629781	1.5
0.05879887	-0.3629844	1.5
0.05879001	-0.3631262	1.5
0.0587912	-0.3631817	1.5
0.05876244	-0.3631727	1.5
0.1726258	-0.2126814	1.5
0.1726136	-0.2127353	1.5
0.05824877	-0.3633299	1.5
0.05816085	-0.3633311	1.5
0.05804592	-0.363258	1.5
0.0578381	-0.3632782	1.5
0.05779942	-0.3633432	1.5
0.05774564	-0.3633292	1.5
0.05781517	-0.3632963	1.5
0.1380419	-0.1901226	1.5
0.05790795	-0.3632614	1.5
0.05796865	-0.3632131	1.5
0.05802567	-0.3631726	1.5
0.05813958	-0.3630187	1.5
0.05816151	-0.3629819	1.5
0.05825336	-0.3628435	1.5
0.05830132	-0.3627954	1.5
0.05841821	-0.3627596	1.5
0.05842616	-0.3626928	1.5
0.05851633	-0.3625583	1.5
0.05858079	-0.3624696	1.5
0.05870835	-0.3624151	1.5
0.05873314	-0.3623984	1.5
0.05880474	-0.3623706	1.5
0.05886531	-0.3623431	1.5
0.05894838	-0.3622772	1.5
0.05898338	-0.3621908	1.5
0.0589814	-0.3621899	1.5
0.05905753	-0.3621636	1.5
0.05905753	-0.3621636	1.5
0.1110593	-0.384299	1.5
0.1139708	-0.3859509	1.5
0.1155153	-0.3855565	1.5
0.1160245	-0.3863698	1.5
0.1159965	-0.3873464	1.5
0.1164262	-0.3874027	1.5
0.1169702	-0.3878774	1.5
0.1173163	-0.3881715	1.5
0.1176461	-0.3883934	1.5
0.1178798	-0.3887826	1.5
0.1181915	-0.3891214	1.5
0.118411	-0.389405	1.5
0.1184192	-0.3892119	1.5
0.1184591	-0.389306	1.5
0.1185013	-0.3895078	1.5
0.118605	-0.38985	1.5
0.1186163	-0.3900262	1.5
0.144839	-0.3427038	1.5
0.1186838	-0.3904905	1.5
0.1184055	-0.3908113	1.5
0.1184055	-0.3908113	1.5
0.1053775	-0.3432387	1.5
-0.0190411	-0.3796149	1.5
0.06989827	-0.3436761	1.5
-0.02580555	-0.3768443	1.5
0.107613	-0.2063398	1.5
-0.02874147	-0.3767703	1.5
-0.03076118	-0.3773324	1.5
-0.03157896	-0.3771238	1.5
-0.03157896	-0.3771238	1.5
-0.03280971	-0.3785546	1.5
-0.0332349	-0.3791234	1.5
-0.03346676	-0.380036	1.5
-0.03371858	-0.3805261	1.5
-0.03415622	-0.3810079	1.5
-0.03417972	-0.3812517	1.5
-0.03448289	-0.3817147	1.5
0.1300782	-0.2277057	1.5
-0.03479227	-0.3824239	1.5
-0.03501722	-0.3825358	1.5
-0.03540628	-0.3827295	1.5
-0.03565627	-0.3828319	1.5
-0.03604203	-0.3831862	1.5
0.1060261	-0.2207522	1.5
-0.0365826	-0.3834789	1.5
-0.03675168	-0.3836365	1.5
-0.03696747	-0.3838803	1.5
-0.03731568	-0.3840986	1.5
-0.03753832	-0.3840921	1.5
-0.037921	-0.3841546	1.5
-0.03806709	-0.3843173	1.5
-0.03835709	-0.384463	1.5
-0.03848732	-0.3845332	1.5
-0.03867652	-0.3846721	1.5
-0.02577392	-0.2890139	1.5
-0.03888727	-0.3848966	1.5
-0.03888727	-0.3848966	1.5
0.002060788	-0.3885365	1.5
0.006380424	-0.3868867	1.5
0.01116315	-0.3868374	1.5
0.01351919	-0.3876916	1.5
0.01409834	-0.3880625	1.5
0.01453082	-0.3884442	1.5
0.01463474	-0.3887646	1.5
0.01506611	-0.3882172	1.5
0.01512647	-0.3884026	1.5
0.1250252	-0.2104216	1.5
0.01509556	-0.3889575	1.5
0.01512714	-0.3887596	1.5
0.01512714	-0.3887596	1.5
0.04602927	-0.3418826	1.5
0.01488311	-0.3888562	1.5
0.01486023	-0.3889992	1.5
0.01473569	-0.3891891	1.5
0.01472767	-0.3893747	1.5
0.01477613	-0.3895288	1.5
0.01465613	-0.389415	1.5
0.01459133	-0.3895242	1.5
0.01450582	-0.3896441	1.5
0.01448372	-0.3895973	1.5
0.01490508	-0.3896128	1.5
0.01536925	-0.3896401	1.5
0.01556553	-0.3896908	1.5
0.1212208	-0.2167666	1.5
0.01609402	-0.3900287	1.5
0.01642017	-0.3901089	1.5
0.01661891	-0.3901538	1.5
0.1279114	-0.2248443	1.5
0.01706289	-0.3901777	1.5
0.0817815	-0.3948197	1.5
0.09275898	-0.3917767	1.5
0.09545171	-0.3909124	1.5
0.09973088	-0.3900893	1.5
0.1013011	-0.3901044	1.5
0.1017483	-0.3898128	1.5
0.1013469	-0.3899072	1.5
0.167569	-0.2314183	1.5
0.1001382	-0.3907237	1.5
0.09918109	-0.3913067	1.5
0.09886816	-0.3913183	1.5
0.0989325	-0.3912143	1.5
0.09859893	-0.3912624	1.5
0.1660701	-0.2306109	1.5
0.1660701	-0.2306109	1.5
0.09880532	-0.3911294	1.5
0.06781045	-0.1775454	1.5
0.06887516	-0.1730134	1.5
0.06905236	-0.1678133	1.5
0.06804635	-0.166334	1.5
0.06648309	-0.1646988	1.5
0.06616884	-0.16471	1.5
0.06615432	-0.1651838	1.5
0.06593751	-0.165172	1.5
0.06580964	-0.1652979	1.5
0.06593321	-0.1656188	1.5
0.06595738	-0.1654638	1.5
0.06607513	-0.1656517	1.5
0.06609221	-0.1655554	1.5
0.06634096	-0.1653868	1.5
0.06649604	-0.1654253	1.5
0.06677283	-0.1652757	1.5
0.06689727	-0.1652544	1.5
0.06723563	-0.1652979	1.5
0.06738677	-0.1652954	1.5
0.06737399	-0.1654477	1.5
0.06743302	-0.165598	1.5
0.06749149	-0.1657357	1.5
0.06747144	-0.1658757	1.5
0.06749628	-0.1658119	1.5
0.06744017	-0.1657768	1.5
0.06728306	-0.1656759	1.5
0.06704487	-0.1655413	1.5
0.06712316	-0.1653696	1.5
0.0705144	-0.1142264	1.5
0.07054204	-0.1082524	1.5
0.07115436	-0.1048739	1.5
0.06988496	-0.1043015	1.5
0.06884573	-0.1031644	1.5
0.06830805	-0.1022797	1.5
0.06764404	-0.1010934	1.5
0.06733205	-0.1000184	1.5
0.06696237	-0.09916212	1.5
0.06663344	-0.09855255	1.5
0.06640218	-0.09769315	1.5
0.06628292	-0.09709985	1.5
0.06630478	-0.0970377	1.5
0.06678491	-0.09697266	1.5
0.06689205	-0.09693716	1.5
0.06713151	-0.09666676	1.5
0.06720588	-0.09668562	1.5
0.06735777	-0.09641434	1.5
0.06722679	-0.09629891	1.5
0.06703457	-0.09573713	1.5
0.06694326	-0.09569933	1.5
0.0666673	-0.09563194	1.5
0.06656108	-0.09550006	1.5
0.06646879	-0.09537295	1.5
0.06642814	-0.09535235	1.5
0.06642896	-0.09535089	1.5
0.09233961	-0.1115303	1.5
0.105079	-0.1192524	1.5
0.1089517	-0.1235825	1.5
0.1101356	-0.124523	1.5
0.1096993	-0.1274146	1.5
0.1095475	-0.128714	1.5
0.1094597	-0.129468	1.5
0.1094597	-0.129468	1.5
0.1104399	-0.1301477	1.5
0.1104505	-0.1307972	1.5
0.1110456	-0.1313172	1.5
0.1114482	-0.1312897	1.5
0.1119878	-0.1315814	1.5
0.1123045	-0.1318257	1.5
0.1127988	-0.1323601	1.5
0.1130077	-0.1326152	1.5
0.1132864	-0.1332952	1.5
0.1135359	-0.1337288	1.5
0.1137523	-0.134023	1.5
0.1142526	-0.1344552	1.5
0.1143985	-0.1344913	1.5
0.1147603	-0.1348177	1.5
0.1148902	-0.1349795	1.5
0.1151944	-0.1353257	1.5
0.1153576	-0.1355405	1.5
0.1156264	-0.1357676	1.5
0.1156827	-0.1359099	1.5
0.115877	-0.1362119	1.5
0.1159519	-0.1363638	1.5
0.1160608	-0.1364388	1.5
0.1161936	-0.1365507	1.5
0.1161822	-0.1366043	1.5
0.1162535	-0.1366405	1.5
0.1162695	-0.1366467	1.5
0.1163735	-0.1367328	1.5
0.1164005	-0.1367937	1.5
0.1164276	-0.1369408	1.5
0.1164491	-0.1370557	1.5
0.1396877	-0.1708609	1.5
0.1434113	-0.1813948	1.5
0.1464019	-0.1895163	1.5
0.1466865	-0.192701	1.5
0.1471827	-0.1970428	1.5
0.1475299	-0.1980495	1.5
0.1475363	-0.1997875	1.5
0.1476661	-0.2006916	1.5
0.148198	-0.2017487	1.5
0.1482534	-0.2028284	1.5
0.1483968	-0.2033308	1.5
0.1484681	-0.2039806	1.5
0.1485188	-0.2043282	1.5
0.1484779	-0.2048128	1.5
0.1484826	-0.2050668	1.5
0.1483786	-0.2055149	1.5
0.148333	-0.2057669	1.5
0.1483726	-0.2061643	1.5
0.1484724	-0.2062682	1.5
0.1486996	-0.2064243	1.5
0.1488007	-0.2065585	1.5
0.1488589	-0.2066105	1.5
0.148987	-0.2070961	1.5
0.1490574	-0.2072547	1.5
0.1491618	-0.2077471	1.5
0.1491445	-0.2079846	1.5
0.1490941	-0.208074	1.5
0.1593903	-0.233762	1.5
0.1632793	-0.2400548	1.5
0.1639545	-0.2414807	1.5
0.1644826	-0.242893	1.5
0.1652538	-0.2443706	1.5
0.165649	-0.2450119	1.5
0.1656884	-0.2459325	1.5
0.1657838	-0.246443	1.5
0.1660471	-0.2467392	1.5
0.1663127	-0.2468806	1.5
0.1666431	-0.2474685	1.5
0.1665746	-0.2476876	1.5
0.1667632	-0.2483356	1.5
0.1668869	-0.2484571	1.5
0.1670329	-0.248764	1.5
0.1671502	-0.2488142	1.5
0.1672548	-0.2488965	1.5
0.1670923	-0.2490491	1.5
0.1669435	-0.2490377	1.5
0.1670034	-0.2488882	1.5
0.167023	-0.2489332	1.5
0.1669388	-0.2488106	1.5
0.1669243	-0.2487296	1.5
0.1669105	-0.2487611	1.5
0.1668793	-0.2487086	1.5
0.1668051	-0.2486068	1.5
0.1667553	-0.2485491	1.5
0.1667071	-0.2482992	1.5
0.1666981	-0.2481568	1.5
0.1667255	-0.2478565	1.5
0.1667073	-0.2477442	1.5
0.1666598	-0.2474766	1.5
0.1666587	-0.2473474	1.5
0.166709	-0.2472182	1.5
0.1666641	-0.2470836	1.5
0.1666622	-0.2470248	1.5
0.1666511	-0.2468567	1.5
0.1666409	-0.2468547	1.5
0.1665414	-0.2467216	1.5
0.1665825	-0.2466175	1.5
0.1665652	-0.2465168	1.5
0.1666175	-0.246429	1.5
0.1666218	-0.2464057	1.5
0.1665808	-0.2463818	1.5
0.1665879	-0.2463585	1.5
0.1665923	-0.2463267	1.5
0.1665215	-0.2463543	1.5
0.1664616	-0.2463867	1.5
0.1663501	-0.2464144	1.5
0.1662862	-0.2464177	1.5
0.1661838	-0.2464259	1.5
0.1661578	-0.2464542	1.5
0.1660833	-0.2463972	1.5
0.1660256	-0.2464021	1.5
0.1659227	-0.2464275	1.5
0.165822	-0.2464613	1.5
0.1658107	-0.2464341	1.5
0.165693	-0.2464266	1.5
0.1656379	-0.2464058	1.5
0.165528	-0.2463686	1.5
0.1654993	-0.2463447	1.5
0.1644149	-0.2463413	1.5
0.1643638	-0.2462941	1.5
0.1643076	-0.2463063	1.5
0.1642806	-0.2463121	1.5
0.1642411	-0.2463202	1.5
0.1641299	-0.246313	1.5
0.1640321	-0.2462572	1.5
0.1639706	-0.24617	1.5
0.1638596	-0.2460703	1.5
0.1637483	-0.2460217	1.5
0.163688	-0.2460054	1.5
0.1635496	-0.2460519	1.5
0.1634788	-0.2460854	1.5
0.1633689	-0.2461166	1.5
0.1633138	-0.2461153	1.5
0.1622526	-0.246094	1.5
0.1621615	-0.246009	1.5
0.1621393	-0.2459883	1.5
0.1620743	-0.2459336	1.5
0.1619869	-0.2459014	1.5
0.161934	-0.2458873	1.5
0.1618526	-0.2458972	1.5
0.1618213	-0.245909	1.5
0.161767	-0.2458792	1.5
0.1617203	-0.245847	1.5
0.1616319	-0.2457676	1.5
0.1615926	-0.2457234	1.5
0.1615042	-0.2456366	1.5
0.1614517	-0.2456046	1.5
0.1613762	-0.2455139	1.5
0.1603104	-0.2454327	1.5
0.1602885	-0.2453881	1.5
0.1602358	-0.2453059	1.5
0.1601635	-0.2451978	1.5
0.1601511	-0.2451573	1.5
0.1600709	-0.2450759	1.5
0.1599757	-0.245044	1.5
0.1599757	-0.245044	1.5
0.1508742	-0.2416071	1.5
0.1523301	-0.2427847	1.5
0.1537662	-0.2419471	1.5
0.1541863	-0.242004	1.5
0.1537894	-0.2415457	1.5
0.1538001	-0.240782	1.5
0.1543362	-0.2402611	1.5
0.1534027	-0.2402998	1.5
0.1533989	-0.2403636	1.5
0.1534075	-0.2403381	1.5
0.153347	-0.2401929	1.5
0.1535749	-0.2401846	1.5
0.1537484	-0.2398776	1.5
0.1537228	-0.2397821	1.5
0.1537029	-0.2397599	1.5
0.153756	-0.2397958	1.5
0.1537318	-0.239797	1.5
0.1536648	-0.2398183	1.5
0.1538305	-0.2397428	1.5
0.1537978	-0.2399039	1.5
0.1538146	-0.239997	1.5
0.1538979	-0.2401537	1.5
0.1539265	-0.240227	1.5
0.1539793	-0.2403991	1.5
0.1540593	-0.2403896	1.5
0.1540932	-0.2404613	1.5
0.1541574	-0.2405793	1.5
0.1542097	-0.2406811	1.5
0.1542869	-0.2407163	1.5
0.1543165	-0.2407923	1.5
0.1542362	-0.240857	1.5
0.1542271	-0.2409558	1.5
0.1541386	-0.2409839	1.5
0.1530796	-0.2409136	1.5
0.1529861	-0.240999	1.5
0.1530394	-0.2409921	1.5
0.1530757	-0.2408103	1.5
0.1530722	-0.240811	1.5
0.1531057	-0.2407908	1.5
0.1530484	-0.2408093	1.5
0.1530262	-0.2408394	1.5
0.1531361	-0.2409134	1.5
0.1533795	-0.2410875	1.5
0.1535157	-0.2411728	1.5
0.1537121	-0.2412395	1.5
0.1538132	-0.241246	1.5
0.1539249	-0.2413503	1.5
0.154007	-0.2413858	1.5
0.1541747	-0.2414778	1.5
0.1532321	-0.2415255	1.5
0.1533847	-0.2416803	1.5
0.1536099	-0.2417558	1.5
0.1537141	-0.241777	1.5
0.153868	-0.2418015	1.5
0.1539498	-0.241824	1.5
0.1541346	-0.2419019	1.5
0.1542652	-0.2419664	1.5
0.154303	-0.2419916	1.5
0.154371	-0.2420876	1.5
0.1544096	-0.2421147	1.5
0.1544923	-0.2422161	1.5
0.1545175	-0.2422004	1.5
0.1546114	-0.2422576	1.5
0.1546337	-0.2423252	1.5
0.1547667	-0.2424078	1.5
0.1539009	-0.2425201	1.5
0.1539777	-0.2426132	1.5
0.1540819	-0.2427606	1.5
0.1541328	-0.2427978	1.5
0.1542671	-0.2429558	1.5
0.1543179	-0.2430164	1.5
0.1544425	-0.2431248	1.5
0.1544866	-0.2432028	1.5
0.1546332	-0.2433346	1.5
[truncated: 2,154 more rows]
