# Supplementary material for: Saliency detection of textured 3D models based on multi-view information and texel descriptor
Source: PeerJ Comput Sci. 2023 Oct 25;9:e1584. doi: 10.7717/peerj-cs.1584 (PMC10703070; doi:10.7717/peerj-cs.1584)
Supplement: Supplemental Information 2 [file peerj-cs-09-1584-s002.zip]

Archive with 217 entries (210 files):
- hlg/
- hlg/0.txt
- hlg/1.txt
- hlg/10.txt
- hlg/11.txt
- hlg/12.txt
- hlg/13.txt
- hlg/14.txt
- hlg/15.txt
- hlg/16.txt
- hlg/17.txt
- hlg/18.txt
- hlg/19.txt
- hlg/2.txt
- hlg/20.txt
- hlg/21.txt
- hlg/22.txt
- hlg/23.txt
- hlg/24.txt
- hlg/25.txt
- hlg/26.txt
- hlg/27.txt
- hlg/28.txt
- hlg/29.txt
- hlg/3.txt
- hlg/4.txt
- hlg/5.txt
- hlg/6.txt
- hlg/7.txt
- hlg/8.txt
- hlg/9.txt
- llxj/
- llxj/0.txt
- llxj/1.txt
- llxj/10.txt
- llxj/11.txt
- llxj/12.txt
- llxj/13.txt
- llxj/14.txt
- llxj/15.txt
- llxj/16.txt
- llxj/17.txt
- llxj/18.txt
- llxj/19.txt
- llxj/2.txt
- llxj/20.txt
- llxj/21.txt
- llxj/22.txt
- llxj/23.txt
- llxj/24.txt
- llxj/25.txt
- llxj/26.txt
- llxj/27.txt
- llxj/28.txt
- llxj/29.txt
- llxj/3.txt
- llxj/4.txt
- llxj/5.txt
- llxj/6.txt
- llxj/7.txt
- llxj/8.txt
- llxj/9.txt
- lxj/
- lxj/0.txt
- lxj/1.txt
- lxj/10.txt
- lxj/11.txt
- lxj/12.txt
- lxj/13.txt
- lxj/14.txt
- lxj/15.txt
- lxj/16.txt
- lxj/17.txt
- lxj/18.txt
- lxj/19.txt
- lxj/2.txt
- lxj/20.txt
- lxj/21.txt
- lxj/22.txt
- lxj/23.txt
- lxj/24.txt
- lxj/25.txt
- lxj/26.txt
- lxj/27.txt
- lxj/28.txt
- lxj/29.txt
- lxj/3.txt
- lxj/4.txt
- lxj/5.txt
- lxj/6.txt
- lxj/7.txt
- lxj/8.txt
- lxj/9.txt
- sxy/
- sxy/0.txt
- sxy/1.txt
- sxy/10.txt
- sxy/11.txt
- sxy/12.txt
- sxy/13.txt
- sxy/14.txt
- sxy/15.txt
- sxy/16.txt
- sxy/17.txt
- sxy/18.txt
- sxy/19.txt
- sxy/2.txt
- sxy/20.txt
- sxy/21.txt
- sxy/22.txt
- sxy/23.txt
- sxy/24.txt
- sxy/25.txt
- sxy/26.txt
- sxy/27.txt
- sxy/28.txt
- sxy/29.txt
- sxy/3.txt
- sxy/4.txt
- sxy/5.txt
- sxy/6.txt
- sxy/7.txt
- sxy/8.txt
- sxy/9.txt
- ybxz/
- ybxz/0.txt
- ybxz/1.txt
- ybxz/10.txt
- ybxz/11.txt
- ybxz/12.txt
- ybxz/13.txt
- ybxz/14.txt
- ybxz/15.txt
- ybxz/16.txt
- ybxz/17.txt
- ybxz/18.txt
- ybxz/19.txt
- ybxz/2.txt
- ybxz/20.txt
- ybxz/21.txt
- ybxz/22.txt
- ybxz/23.txt
- ybxz/24.txt
- ybxz/25.txt
- ybxz/26.txt
- ybxz/27.txt
- ybxz/28.txt
- ybxz/29.txt
- ybxz/3.txt
- ybxz/4.txt
- ybxz/5.txt
- ybxz/6.txt
- ybxz/7.txt
- ybxz/8.txt
- ybxz/9.txt
- zy/
- zy/0.txt
- zy/1.txt
- zy/10.txt
- zy/11.txt
- zy/12.txt
- zy/13.txt
- zy/14.txt
- zy/15.txt
- zy/16.txt
- zy/17.txt
- zy/18.txt
- zy/19.txt
- zy/2.txt
- zy/20.txt
- zy/21.txt
- zy/22.txt
- zy/23.txt
- zy/24.txt
- zy/25.txt
- zy/26.txt
- zy/27.txt
- zy/28.txt
- zy/29.txt
- zy/3.txt
- zy/4.txt
- zy/5.txt
- zy/6.txt
- zy/7.txt
- zy/8.txt
- zy/9.txt
- zy2/
- zy2/0.txt
- zy2/1.txt
- zy2/10.txt
- zy2/11.txt
- zy2/12.txt
- zy2/13.txt
- zy2/14.txt
- zy2/15.txt
- zy2/16.txt
- zy2/17.txt
- zy2/18.txt
- zy2/19.txt
- zy2/2.txt
- zy2/20.txt
- zy2/21.txt
- zy2/22.txt
- zy2/23.txt
- zy2/24.txt
- zy2/25.txt
- zy2/26.txt
- zy2/27.txt
- zy2/28.txt
- zy2/29.txt
- zy2/3.txt
- zy2/4.txt
- zy2/5.txt
- zy2/6.txt
- zy2/7.txt
- zy2/8.txt
- zy2/9.txt
