# Supplementary material for: Saliency detection of textured 3D models based on multi-view information and texel descriptor
Source: PeerJ Comput Sci. 2023 Oct 25;9:e1584. doi: 10.7717/peerj-cs.1584 (PMC10703070; doi:10.7717/peerj-cs.1584)
Supplement: Supplemental Information 2 [file peerj-cs-09-1584-s002.zip › hlg/0.txt]

0.0102413	-0.020664	1.6
0.0102413	-0.020664	1.6
0.01056017	-0.0174297	1.6
0.01056017	-0.0174297	1.6
0.01122121	-0.01480519	1.6
0.01122121	-0.01480519	1.6
0.01122121	-0.01480519	1.6
0.01176017	-0.01243139	1.6
0.01176017	-0.01243139	1.6
0.01217704	-0.01059315	1.6
0.01217704	-0.01059315	1.6
0.01217704	-0.01059315	1.6
0.01256385	-0.009133739	1.6
0.01256385	-0.009133739	1.6
0.01278894	-0.007794891	1.6
0.01278894	-0.007794891	1.6
0.01278894	-0.007794891	1.6
0.01304372	-0.006527768	1.6
0.01304372	-0.006527768	1.6
0.01335515	-0.005443941	1.6
0.01335515	-0.005443941	1.6
0.01335515	-0.005443941	1.6
0.0135043	-0.004138215	1.6
0.0135043	-0.004138215	1.6
0.0135043	-0.004138215	1.6
0.0135043	-0.004138215	1.6
0.0135043	-0.004138215	1.6
0.01961161	0.03904613	1.6
0.01961161	0.03904613	1.6
0.01961161	0.03904613	1.6
0.0184833	0.04909968	1.6
0.0184833	0.04909968	1.6
0.0184833	0.04909968	1.6
0.0184833	0.04909968	1.6
0.0184833	0.04909968	1.6
0.0184833	0.04909968	1.6
-0.05789719	0.1610887	1.6
-0.05789719	0.1610887	1.6
-0.05719466	0.1642044	1.6
-0.05719466	0.1642044	1.6
-0.05719466	0.1642044	1.6
-0.05582654	0.1662813	1.6
-0.05582654	0.1662813	1.6
-0.05528368	0.1682954	1.6
-0.05528368	0.1682954	1.6
-0.05528368	0.1682954	1.6
-0.05489408	0.1701608	1.6
-0.05489408	0.1701608	1.6
-0.05489408	0.1701608	1.6
-0.05436205	0.1725393	1.6
-0.05436205	0.1725393	1.6
-0.05436205	0.1725393	1.6
-0.05370145	0.1747333	1.6
-0.05370145	0.1747333	1.6
-0.05334417	0.1766963	1.6
-0.05334417	0.1766963	1.6
-0.05334417	0.1766963	1.6
-0.05334417	0.1766963	1.6
-0.05334417	0.1766963	1.6
-0.05334417	0.1766963	1.6
-0.06824844	0.1879907	1.6
-0.06824844	0.1879907	1.6
-0.06821316	0.1899655	1.6
-0.06821316	0.1899655	1.6
-0.06821316	0.1899655	1.6
-0.05789239	0.1959884	1.6
-0.05789239	0.1959884	1.6
-0.05789239	0.1959884	1.6
-0.05789239	0.1959884	1.6
-0.05789239	0.1959884	1.6
-0.06821316	0.1899655	1.6
-0.06821316	0.1899655	1.6
-0.03453749	0.2430965	1.6
-0.03453749	0.2430965	1.6
-0.03453749	0.2430965	1.6
-0.03490779	0.2463034	1.6
-0.03490779	0.2463034	1.6
-0.03490779	0.2463034	1.6
-0.03372432	0.2455144	1.6
-0.03372432	0.2455144	1.6
-0.0338845	0.244167	1.6
-0.0338845	0.244167	1.6
-0.0338845	0.244167	1.6
-0.03371113	0.2419293	1.6
-0.03371113	0.2419293	1.6
-0.03371113	0.2419293	1.6
-0.03362383	0.2387693	1.6
-0.03362383	0.2387693	1.6
-0.03333925	0.2367803	1.6
-0.03333925	0.2367803	1.6
-0.03333925	0.2367803	1.6
-0.03344066	0.2353667	1.6
-0.03344066	0.2353667	1.6
-0.03344066	0.2353667	1.6
-0.03344601	0.2347288	1.6
-0.03344601	0.2347288	1.6
-0.03344601	0.2347288	1.6
-0.03344601	0.2347288	1.6
-0.03344601	0.2347288	1.6
-0.05224129	0.2827627	1.6
-0.05224129	0.2827627	1.6
-0.05224129	0.2827627	1.6
-0.05273338	0.2850659	1.6
-0.05273338	0.2850659	1.6
-0.05236191	0.2847219	1.6
-0.05236191	0.2847219	1.6
-0.05236191	0.2847219	1.6
-0.05116584	0.2851711	1.6
-0.05116584	0.2851711	1.6
-0.05116584	0.2851711	1.6
-0.05039793	0.2859994	1.6
-0.05039793	0.2859994	1.6
-0.04951357	0.2866656	1.6
-0.04951357	0.2866656	1.6
-0.04951357	0.2866656	1.6
-0.04951357	0.2866656	1.6
-0.04951357	0.2866656	1.6
-0.04951357	0.2866656	1.6
-0.04951357	0.2866656	1.6
-0.04951357	0.2866656	1.6
-0.01988839	0.09184754	1.6
-0.01988839	0.09184754	1.6
-0.01988839	0.09184754	1.6
-0.02223068	0.09163375	1.6
-0.02223068	0.09163375	1.6
-0.02346568	0.09156175	1.6
-0.02346568	0.09156175	1.6
-0.02346568	0.09156175	1.6
-0.02468087	0.09146926	1.6
-0.02468087	0.09146926	1.6
-0.02468087	0.09146926	1.6
-0.02506714	0.08907456	1.6
-0.02506714	0.08907456	1.6
0.01	0.01	1.6
-0.01124928	0.08930942	1.6
-0.01124928	0.08930942	1.6
-0.02506714	0.08907456	1.6
-0.02506714	0.08907456	1.6
-0.02506714	0.08907456	1.6
0.04181319	-0.1508611	1.6
0.04181319	-0.1508611	1.6
0.04181319	-0.1508611	1.6
0.03988652	-0.145163	1.6
0.03988652	-0.145163	1.6
0.03968108	-0.1434114	1.6
0.03968108	-0.1434114	1.6
0.03968108	-0.1434114	1.6
0.03895093	-0.1440028	1.6
0.03895093	-0.1440028	1.6
0.03895093	-0.1440028	1.6
0.03706939	-0.144756	1.6
0.03706939	-0.144756	1.6
0.0354721	-0.14665	1.6
0.0354721	-0.14665	1.6
0.0354721	-0.14665	1.6
0.03462086	-0.1480568	1.6
0.03462086	-0.1480568	1.6
0.03462086	-0.1480568	1.6
0.03359235	-0.1490746	1.6
0.03359235	-0.1490746	1.6
0.0324809	-0.1499742	1.6
0.0324809	-0.1499742	1.6
0.0324809	-0.1499742	1.6
0.03246882	-0.1499211	1.6
0.03246882	-0.1499211	1.6
0.03190577	-0.1506058	1.6
0.03190577	-0.1506058	1.6
0.03190577	-0.1506058	1.6
0.03190577	-0.1506058	1.6
0.03190577	-0.1506058	1.6
0.03190577	-0.1506058	1.6
0.02160354	-0.2423548	1.6
0.02160354	-0.2423548	1.6
0.02160354	-0.2423548	1.6
0.02056797	-0.2443969	1.6
0.02056797	-0.2443969	1.6
0.02043731	-0.2448189	1.6
0.02043731	-0.2448189	1.6
0.02043731	-0.2448189	1.6
0.01948996	-0.2448172	1.6
0.01948996	-0.2448172	1.6
0.01895672	-0.2448794	1.6
0.01895672	-0.2448794	1.6
0.01895672	-0.2448794	1.6
0.0185714	-0.2448253	1.6
0.0185714	-0.2448253	1.6
0.0185714	-0.2448253	1.6
0.01851688	-0.2451094	1.6
0.01851688	-0.2451094	1.6
0.01821071	-0.2454611	1.6
0.01821071	-0.2454611	1.6
0.01821071	-0.2454611	1.6
0.01809143	-0.245758	1.6
0.01809143	-0.245758	1.6
0.01809143	-0.245758	1.6
0.01809143	-0.245758	1.6
0.01809143	-0.245758	1.6
-0.1456608	-0.2516196	1.6
-0.1456608	-0.2516196	1.6
-0.1456608	-0.2516196	1.6
-0.149264	-0.2524859	1.6
-0.149264	-0.2524859	1.6
-0.149264	-0.2524859	1.6
-0.1505659	-0.2529058	1.6
-0.1505659	-0.2529058	1.6
-0.1509041	-0.2540453	1.6
-0.1509041	-0.2540453	1.6
-0.1509041	-0.2540453	1.6
-0.1508225	-0.2545787	1.6
-0.1508225	-0.2545787	1.6
-0.151092	-0.2551937	1.6
-0.151092	-0.2551937	1.6
-0.151092	-0.2551937	1.6
-0.1515484	-0.2554234	1.6
-0.1515484	-0.2554234	1.6
-0.1515484	-0.2554234	1.6
-0.1503501	-0.2550946	1.6
-0.1503501	-0.2550946	1.6
-0.1503501	-0.2550946	1.6
-0.1503501	-0.2550946	1.6
-0.1503501	-0.2550946	1.6
-0.1262961	-0.2332528	1.6
-0.1262961	-0.2332528	1.6
-0.1262961	-0.2332528	1.6
-0.1300472	-0.2326829	1.6
-0.1300472	-0.2326829	1.6
-0.1279501	-0.2177151	1.6
-0.1279501	-0.2177151	1.6
-0.1279501	-0.2177151	1.6
-0.1279501	-0.2177151	1.6
-0.1279501	-0.2177151	1.6
-0.1300472	-0.2326829	1.6
-0.1300472	-0.2326829	1.6
-0.1300472	-0.2326829	1.6
-0.1561679	0.1617959	1.6
-0.1561679	0.1617959	1.6
-0.1555999	0.1599866	1.6
-0.1555999	0.1599866	1.6
-0.1555999	0.1599866	1.6
-0.1561688	0.1599214	1.6
-0.1561688	0.1599214	1.6
-0.1561688	0.1599214	1.6
-0.1575206	0.1597346	1.6
-0.1575206	0.1597346	1.6
-0.1583873	0.1590544	1.6
-0.1583873	0.1590544	1.6
-0.1583873	0.1590544	1.6
-0.1589122	0.1585766	1.6
-0.1589122	0.1585766	1.6
-0.1602261	0.1568206	1.6
-0.1602261	0.1568206	1.6
-0.1602261	0.1568206	1.6
-0.1609906	0.1568593	1.6
-0.1609906	0.1568593	1.6
-0.1613493	0.1576866	1.6
-0.1613493	0.1576866	1.6
-0.1613493	0.1576866	1.6
-0.1612941	0.1584707	1.6
-0.1612941	0.1584707	1.6
-0.1612941	0.1584707	1.6
-0.1612941	0.1584707	1.6
-0.1612941	0.1584707	1.6
-0.1185728	0.1486325	1.6
-0.1185728	0.1486325	1.6
-0.1185728	0.1486325	1.6
-0.1200567	0.1478089	1.6
-0.1200567	0.1478089	1.6
-0.1224321	0.1480424	1.6
-0.1224321	0.1480424	1.6
-0.1224321	0.1480424	1.6
-0.1235892	0.1489607	1.6
-0.1235892	0.1489607	1.6
-0.1235892	0.1489607	1.6
-0.1237003	0.1495894	1.6
-0.1237003	0.1495894	1.6
-0.1238636	0.1503377	1.6
-0.1238636	0.1503377	1.6
-0.1238636	0.1503377	1.6
-0.1241819	0.1511247	1.6
-0.1241819	0.1511247	1.6
-0.1241819	0.1511247	1.6
-0.1246016	0.1523843	1.6
-0.1246016	0.1523843	1.6
-0.1239015	0.1536365	1.6
-0.1239015	0.1536365	1.6
-0.1239015	0.1536365	1.6
-0.1239015	0.1536365	1.6
-0.1239015	0.1536365	1.6
-0.02749156	0.2337082	1.6
-0.02749156	0.2337082	1.6
-0.02749156	0.2337082	1.6
-0.02946947	0.2333957	1.6
-0.02946947	0.2333957	1.6
-0.02946947	0.2333957	1.6
-0.03190029	0.2317595	1.6
-0.03190029	0.2317595	1.6
-0.03190029	0.2317595	1.6
-0.03213951	0.2311241	1.6
-0.03213951	0.2311241	1.6
-0.03213951	0.2311241	1.6
-0.03213951	0.2311241	1.6
-0.02422099	0.2268329	1.6
-0.02422099	0.2268329	1.6
-0.02422099	0.2268329	1.6
-0.03213951	0.2311241	1.6
-0.03213951	0.2311241	1.6
0.007428814	0.2703669	1.6
0.007428814	0.2703669	1.6
0.007428814	0.2703669	1.6
0.005148505	0.270659	1.6
0.005148505	0.270659	1.6
0.005148505	0.270659	1.6
0.004361776	0.269639	1.6
0.004361776	0.269639	1.6
0.003156646	0.2682769	1.6
0.003156646	0.2682769	1.6
0.003156646	0.2682769	1.6
0.00263874	0.2673393	1.6
0.00263874	0.2673393	1.6
0.002192777	0.2664242	1.6
0.002192777	0.2664242	1.6
0.002192777	0.2664242	1.6
0.002036007	0.2652655	1.6
0.002036007	0.2652655	1.6
0.002036007	0.2652655	1.6
0.001970752	0.2639545	1.6
0.001970752	0.2639545	1.6
0.0013007	0.2631832	1.6
0.0013007	0.2631832	1.6
0.0013007	0.2631832	1.6
0.0008533578	0.2627406	1.6
0.0008533578	0.2627406	1.6
0.0008533578	0.2627406	1.6
0.0008533578	0.2627406	1.6
0.0008533578	0.2627406	1.6
0.01140994	0.1711106	1.6
0.01140994	0.1711106	1.6
0.01140994	0.1711106	1.6
0.01140994	0.1711106	1.6
0.01140994	0.1711106	1.6
0.01140994	0.1711106	1.6
0.01154729	0.1661357	1.6
0.01154729	0.1661357	1.6
0.01139473	0.1652472	1.6
0.01139473	0.1652472	1.6
0.01139473	0.1652472	1.6
0.0110578	0.1641441	1.6
0.0110578	0.1641441	1.6
0.0110578	0.1641441	1.6
0.01066928	0.162859	1.6
0.01066928	0.162859	1.6
0.01045191	0.1616998	1.6
0.01045191	0.1616998	1.6
0.01045191	0.1616998	1.6
0.009960105	0.160502	1.6
0.009960105	0.160502	1.6
0.009960105	0.160502	1.6
0.009788797	0.1600045	1.6
0.009788797	0.1600045	1.6
0.009616765	0.1594797	1.6
0.009616765	0.1594797	1.6
0.009616765	0.1594797	1.6
0.009399939	0.1593964	1.6
0.009399939	0.1593964	1.6
0.009412629	0.1597776	1.6
0.009412629	0.1597776	1.6
0.009412629	0.1597776	1.6
0.009412629	0.1597776	1.6
0.009412629	0.1597776	1.6
0.009412629	0.1597776	1.6
0.009412629	0.1597776	1.6
0.009412629	0.1597776	1.6
0.03591786	0.006260581	1.6
0.03591786	0.006260581	1.6
0.03591786	0.006260581	1.6
0.03433357	0.006630096	1.6
0.03433357	0.006630096	1.6
0.03433357	0.006630096	1.6
0.03388346	0.007586291	1.6
0.03388346	0.007586291	1.6
0.03373237	0.009089523	1.6
0.03373237	0.009089523	1.6
0.03373237	0.009089523	1.6
0.03334698	0.0104472	1.6
0.03334698	0.0104472	1.6
0.03334698	0.0104472	1.6
0.03268792	0.01138195	1.6
0.03268792	0.01138195	1.6
0.03268792	0.01138195	1.6
0.03232331	0.01184126	1.6
0.03232331	0.01184126	1.6
0.03223646	0.01195897	1.6
0.03223646	0.01195897	1.6
0.03223646	0.01195897	1.6
0.03223646	0.01195897	1.6
0.03223646	0.01195897	1.6
0.03223646	0.01195897	1.6
0.03235036	0.0131662	1.6
0.03235036	0.0131662	1.6
0.03208834	0.01315101	1.6
0.03208834	0.01315101	1.6
0.03208834	0.01315101	1.6
0.03208834	0.01315101	1.6
0.03208834	0.01315101	1.6
0.03208834	0.01315101	1.6
0.1009461	-0.02532142	1.6
0.1009461	-0.02532142	1.6
0.09998149	-0.02813983	1.6
0.09998149	-0.02813983	1.6
0.09998149	-0.02813983	1.6
0.09928743	-0.02897607	1.6
0.09928743	-0.02897607	1.6
0.09928743	-0.02897607	1.6
0.09866117	-0.02913189	1.6
0.09866117	-0.02913189	1.6
0.09793196	-0.02917567	1.6
0.09793196	-0.02917567	1.6
0.09793196	-0.02917567	1.6
0.09752641	-0.02922511	1.6
0.09752641	-0.02922511	1.6
0.09708747	-0.02929168	1.6
0.09708747	-0.02929168	1.6
0.09708747	-0.02929168	1.6
0.09740265	-0.02986896	1.6
0.09740265	-0.02986896	1.6
0.09740265	-0.02986896	1.6
0.09740265	-0.02986896	1.6
0.09740265	-0.02986896	1.6
0.15888	-0.07377235	1.6
0.15888	-0.07377235	1.6
0.15888	-0.07377235	1.6
0.1602325	-0.0740832	1.6
0.1602325	-0.0740832	1.6
0.1602325	-0.0740832	1.6
0.1607688	-0.07398921	1.6
0.1607688	-0.07398921	1.6
0.1605919	-0.07394268	1.6
0.1605919	-0.07394268	1.6
0.1605919	-0.07394268	1.6
0.1606338	-0.07410864	1.6
0.1606338	-0.07410864	1.6
0.160565	-0.07371918	1.6
0.160565	-0.07371918	1.6
0.160565	-0.07371918	1.6
0.1607217	-0.07375637	1.6
0.1607217	-0.07375637	1.6
0.1607217	-0.07375637	1.6
0.1608668	-0.07378589	1.6
0.1608668	-0.07378589	1.6
0.1608668	-0.07378589	1.6
0.1608668	-0.07378589	1.6
0.1608668	-0.07378589	1.6
0.1608668	-0.07378589	1.6
0.1608668	-0.07378589	1.6
0.2335624	-0.2596549	1.6
0.2335624	-0.2596549	1.6
0.2335624	-0.2596549	1.6
0.2341481	-0.2596064	1.6
0.2341481	-0.2596064	1.6
0.2341481	-0.2596064	1.6
0.2342744	-0.2579769	1.6
0.2342744	-0.2579769	1.6
0.2347619	-0.2560398	1.6
0.2347619	-0.2560398	1.6
0.2347619	-0.2560398	1.6
0.2342636	-0.2549561	1.6
0.2342636	-0.2549561	1.6
0.2342636	-0.2549561	1.6
0.2342113	-0.2540233	1.6
0.2342113	-0.2540233	1.6
0.234151	-0.2531586	1.6
0.234151	-0.2531586	1.6
0.234151	-0.2531586	1.6
0.233906	-0.2522233	1.6
0.233906	-0.2522233	1.6
0.233906	-0.2522233	1.6
0.2336978	-0.2510899	1.6
0.2336978	-0.2510899	1.6
0.2332621	-0.25017	1.6
0.2332621	-0.25017	1.6
0.2332621	-0.25017	1.6
0.232831	-0.249227	1.6
0.232831	-0.249227	1.6
0.232831	-0.249227	1.6
0.2324572	-0.2481539	1.6
0.2324572	-0.2481539	1.6
0.2319817	-0.2475759	1.6
0.2319817	-0.2475759	1.6
0.2319817	-0.2475759	1.6
0.2317926	-0.2468072	1.6
0.2317926	-0.2468072	1.6
0.2317926	-0.2468072	1.6
0.2317926	-0.2468072	1.6
0.2317926	-0.2468072	1.6
0.2317926	-0.2468072	1.6
0.2317926	-0.2468072	1.6
0.2317926	-0.2468072	1.6
-0.09320583	-0.2685746	1.6
-0.09320583	-0.2685746	1.6
-0.0911094	-0.2676179	1.6
-0.0911094	-0.2676179	1.6
-0.0911094	-0.2676179	1.6
-0.08997288	-0.2669728	1.6
-0.08997288	-0.2669728	1.6
-0.08892838	-0.2657837	1.6
-0.08892838	-0.2657837	1.6
-0.08892838	-0.2657837	1.6
-0.08785208	-0.2657224	1.6
-0.08785208	-0.2657224	1.6
-0.08785208	-0.2657224	1.6
-0.08725799	-0.265615	1.6
-0.08725799	-0.265615	1.6
-0.08704924	-0.2654198	1.6
-0.08704924	-0.2654198	1.6
-0.08704924	-0.2654198	1.6
-0.0870278	-0.2649155	1.6
-0.0870278	-0.2649155	1.6
-0.0870278	-0.2649155	1.6
-0.0870278	-0.2649155	1.6
-0.0870278	-0.2649155	1.6
-0.0870278	-0.2649155	1.6
-0.0870278	-0.2649155	1.6
-0.0870278	-0.2649155	1.6
-0.0956989	-0.273379	1.6
-0.0956989	-0.273379	1.6
-0.0956989	-0.273379	1.6
-0.0956989	-0.273379	1.6
-0.0956989	-0.273379	1.6
-0.0956989	-0.273379	1.6
-0.0956989	-0.273379	1.6
-0.0956989	-0.273379	1.6
-0.10437	-0.2818424	1.6
-0.10437	-0.2818424	1.6
-0.181038	0.06966379	1.6
-0.181038	0.06966379	1.6
-0.181038	0.06966379	1.6
-0.1811983	0.07214268	1.6
-0.1811983	0.07214268	1.6
-0.1804798	0.07209616	1.6
-0.1804798	0.07209616	1.6
-0.1804798	0.07209616	1.6
-0.1796506	0.07247523	1.6
-0.1796506	0.07247523	1.6
-0.1796506	0.07247523	1.6
-0.1797048	0.07239018	1.6
-0.1797048	0.07239018	1.6
-0.1794111	0.07210431	1.6
-0.1794111	0.07210431	1.6
-0.1794111	0.07210431	1.6
-0.1796361	0.07195821	1.6
-0.1796361	0.07195821	1.6
-0.1796361	0.07195821	1.6
-0.1794219	0.0719576	1.6
-0.1794219	0.0719576	1.6
-0.1794219	0.0719576	1.6
-0.1794219	0.0719576	1.6
-0.1794219	0.0719576	1.6
-0.1701004	0.09367851	1.6
-0.1701004	0.09367851	1.6
-0.1701004	0.09367851	1.6
-0.1704891	0.09406053	1.6
-0.1704891	0.09406053	1.6
-0.1704891	0.09406053	1.6
-0.1705096	0.09439018	1.6
-0.1705096	0.09439018	1.6
-0.170949	0.09519956	1.6
-0.170949	0.09519956	1.6
-0.170949	0.09519956	1.6
-0.170949	0.09519956	1.6
-0.170949	0.09519956	1.6
-0.170949	0.09519956	1.6
-0.1713868	0.09579966	1.6
-0.1713868	0.09579966	1.6
-0.1713868	0.09579966	1.6
-0.1713868	0.09579966	1.6
-0.1713868	0.09579966	1.6
-0.1713868	0.09579966	1.6
-0.1713868	0.09579966	1.6
-0.14111	0.3189314	1.6
-0.14111	0.3189314	1.6
-0.14111	0.3189314	1.6
-0.1402242	0.3173431	1.6
-0.1402242	0.3173431	1.6
-0.1402242	0.3173431	1.6
-0.1402242	0.3173431	1.6
-0.1402242	0.3173431	1.6
-0.1376615	0.3145142	1.6
-0.1376615	0.3145142	1.6
-0.1376615	0.3145142	1.6
-0.1371595	0.3135114	1.6
-0.1371595	0.3135114	1.6
-0.1371595	0.3135114	1.6
-0.1369769	0.3125713	1.6
-0.1369769	0.3125713	1.6
-0.1369769	0.3125713	1.6
-0.1364282	0.3124305	1.6
-0.1364282	0.3124305	1.6
-0.1359888	0.3111615	1.6
-0.1359888	0.3111615	1.6
-0.1359888	0.3111615	1.6
-0.1344853	0.3116021	1.6
-0.1344853	0.3116021	1.6
-0.1344853	0.3116021	1.6
-0.133127	0.3119573	1.6
-0.133127	0.3119573	1.6
-0.1322102	0.3122292	1.6
-0.1322102	0.3122292	1.6
-0.1322102	0.3122292	1.6
-0.131756	0.3126877	1.6
-0.131756	0.3126877	1.6
-0.1312351	0.3130738	1.6
-0.1312351	0.3130738	1.6
-0.1312351	0.3130738	1.6
-0.1307463	0.3136687	1.6
-0.1307463	0.3136687	1.6
-0.1307463	0.3136687	1.6
-0.1307463	0.3136687	1.6
-0.2390901	0.06743903	1.6
-0.2390901	0.06743903	1.6
-0.2389815	0.06659179	1.6
-0.2389815	0.06659179	1.6
-0.2388137	0.06757367	1.6
-0.2388137	0.06757367	1.6
-0.2388137	0.06757367	1.6
-0.2389033	0.06766726	1.6
-0.2389033	0.06766726	1.6
-0.2389033	0.06766726	1.6
-0.2378434	0.06719022	1.6
-0.2378434	0.06719022	1.6
-0.2454761	0.06219622	1.6
-0.2454761	0.06219622	1.6
-0.2454761	0.06219622	1.6
0.01	0.01	1.6
-0.2454761	0.06219622	1.6
-0.2454761	0.06219622	1.6
-0.2531089	0.05720221	1.6
-0.2531089	0.05720221	1.6
-0.2531089	0.05720221	1.6
-0.2531089	0.05720221	1.6
-0.2531089	0.05720221	1.6
-0.2531089	0.05720221	1.6
-0.2561052	-0.03850348	1.6
-0.2561052	-0.03850348	1.6
-0.2542584	-0.03973163	1.6
-0.2542584	-0.03973163	1.6
-0.2542584	-0.03973163	1.6
-0.2526285	-0.04201268	1.6
-0.2526285	-0.04201268	1.6
-0.2526285	-0.04201268	1.6
-0.2513451	-0.04337968	1.6
-0.2513451	-0.04337968	1.6
-0.2505686	-0.04436987	1.6
-0.2505686	-0.04436987	1.6
-0.2505686	-0.04436987	1.6
-0.2497575	-0.04561629	1.6
-0.2497575	-0.04561629	1.6
-0.2489378	-0.04702079	1.6
-0.2489378	-0.04702079	1.6
-0.2489378	-0.04702079	1.6
-0.2484325	-0.04774722	1.6
-0.2484325	-0.04774722	1.6
-0.2484325	-0.04774722	1.6
-0.2484325	-0.04774722	1.6
-0.2484325	-0.04774722	1.6
-0.2697881	-0.07362211	1.6
-0.2697881	-0.07362211	1.6
-0.2697881	-0.07362211	1.6
-0.2706324	-0.07433606	1.6
-0.2706324	-0.07433606	1.6
-0.2706324	-0.07433606	1.6
-0.2705542	-0.07454682	1.6
-0.2705542	-0.07454682	1.6
-0.2702777	-0.07519976	1.6
-0.2702777	-0.07519976	1.6
-0.2702777	-0.07519976	1.6
-0.2699474	-0.07565878	1.6
-0.2699474	-0.07565878	1.6
-0.2699474	-0.07565878	1.6
-0.2699474	-0.07565878	1.6
-0.2699474	-0.07565878	1.6
-0.2693411	-0.07735813	1.6
-0.2693411	-0.07735813	1.6
-0.2693411	-0.07735813	1.6
-0.2691276	-0.0776582	1.6
-0.2691276	-0.0776582	1.6
-0.2692685	-0.07788809	1.6
-0.2692685	-0.07788809	1.6
-0.2692685	-0.07788809	1.6
-0.2694061	-0.0779912	1.6
-0.2694061	-0.0779912	1.6
-0.2694061	-0.0779912	1.6
-0.2697756	-0.07755848	1.6
-0.2697756	-0.07755848	1.6
-0.2697756	-0.07755848	1.6
-0.2700132	-0.07711267	1.6
-0.2700132	-0.07711267	1.6
-0.2701906	-0.07687297	1.6
-0.2701906	-0.07687297	1.6
-0.2701906	-0.07687297	1.6
-0.2703784	-0.07683539	1.6
-0.2703784	-0.07683539	1.6
-0.2704549	-0.07660268	1.6
-0.2704549	-0.07660268	1.6
-0.2704549	-0.07660268	1.6
-0.2706043	-0.07633893	1.6
-0.2706043	-0.07633893	1.6
-0.2706043	-0.07633893	1.6
-0.270608	-0.07615302	1.6
-0.270608	-0.07615302	1.6
-0.2706496	-0.07595419	1.6
-0.2706496	-0.07595419	1.6
-0.2706496	-0.07595419	1.6
-0.2706097	-0.07561884	1.6
-0.2706097	-0.07561884	1.6
-0.2706097	-0.07561884	1.6
-0.2706529	-0.07531454	1.6
-0.2706529	-0.07531454	1.6
-0.270675	-0.07510242	1.6
-0.270675	-0.07510242	1.6
