# Supplementary material for: Saliency detection of textured 3D models based on multi-view information and texel descriptor
Source: PeerJ Comput Sci. 2023 Oct 25;9:e1584. doi: 10.7717/peerj-cs.1584 (PMC10703070; doi:10.7717/peerj-cs.1584)
Supplement: Supplemental Information 2 [file peerj-cs-09-1584-s002.zip › hlg/1.txt]

-0.270675	-0.07510242	1.6
-0.2706656	-0.07485827	1.6
-0.2706656	-0.07485827	1.6
-0.2706656	-0.07485827	1.6
-0.2707368	-0.07476901	1.6
-0.2707368	-0.07476901	1.6
-0.2707368	-0.07476901	1.6
-0.2707368	-0.07476901	1.6
-0.2707368	-0.07476901	1.6
-0.2707368	-0.07476901	1.6
-0.2707368	-0.07476901	1.6
-0.222283	-0.2464011	1.6
-0.222283	-0.2464011	1.6
-0.222283	-0.2464011	1.6
-0.2235127	-0.2442232	1.6
-0.2235127	-0.2442232	1.6
-0.2235127	-0.2442232	1.6
-0.2243942	-0.2451134	1.6
-0.2243942	-0.2451134	1.6
-0.2247153	-0.2452501	1.6
-0.2247153	-0.2452501	1.6
-0.2247153	-0.2452501	1.6
0.01	0.01	1.6
-0.2247153	-0.2452501	1.6
-0.2247153	-0.2452501	1.6
-0.1854785	-0.2098472	1.6
-0.1854785	-0.2098472	1.6
-0.1854785	-0.2098472	1.6
-0.1854006	-0.2063674	1.6
-0.1854006	-0.2063674	1.6
-0.1854006	-0.2063674	1.6
-0.1805544	-0.2024609	1.6
-0.1805544	-0.2024609	1.6
-0.1785577	-0.2008372	1.6
-0.1785577	-0.2008372	1.6
-0.1785577	-0.2008372	1.6
-0.1785577	-0.2008372	1.6
-0.1785577	-0.2008372	1.6
-0.1785577	-0.2008372	1.6
-0.1785577	-0.2008372	1.6
-0.1785577	-0.2008372	1.6
0.006905567	0.03348663	1.6
0.006905567	0.03348663	1.6
0.006905567	0.03348663	1.6
0.004178843	0.03279883	1.6
0.004178843	0.03279883	1.6
0.004178843	0.03279883	1.6
0.002295389	0.03337692	1.6
0.002295389	0.03337692	1.6
0.0002421346	0.03329734	1.6
0.0002421346	0.03329734	1.6
0.0002421346	0.03329734	1.6
-0.0001909323	0.03148571	1.6
-0.0001909323	0.03148571	1.6
-0.0001909323	0.03148571	1.6
-0.0001909323	0.03148571	1.6
-0.0001909323	0.03148571	1.6
0.0002766307	0.03056039	1.6
0.0002766307	0.03056039	1.6
0.0002766307	0.03056039	1.6
0.0006354749	0.02856716	1.6
0.0006354749	0.02856716	1.6
0.0006354749	0.02856716	1.6
0.0004523192	0.02879478	1.6
0.0004523192	0.02879478	1.6
0.0004523192	0.02879478	1.6
0.0004523192	0.02879478	1.6
0.0004523192	0.02879478	1.6
0.0007347614	0.02827613	1.6
0.0007347614	0.02827613	1.6
0.0007347614	0.02827613	1.6
0.078871	0.1802628	1.6
0.078871	0.1802628	1.6
0.078871	0.1802628	1.6
0.07909221	0.1812161	1.6
0.07909221	0.1812161	1.6
0.07823545	0.1805734	1.6
0.07823545	0.1805734	1.6
0.07823545	0.1805734	1.6
0.07717353	0.1796185	1.6
0.07717353	0.1796185	1.6
0.07717353	0.1796185	1.6
0.07753096	0.1788795	1.6
0.07753096	0.1788795	1.6
0.07764498	0.1781548	1.6
0.07764498	0.1781548	1.6
0.07764498	0.1781548	1.6
0.07740632	0.1776706	1.6
0.07740632	0.1776706	1.6
0.07740632	0.1776706	1.6
0.07701979	0.1771757	1.6
0.07701979	0.1771757	1.6
0.0767624	0.1769537	1.6
0.0767624	0.1769537	1.6
0.0767624	0.1769537	1.6
0.07652534	0.1768318	1.6
0.07652534	0.1768318	1.6
0.07629002	0.1766079	1.6
0.07629002	0.1766079	1.6
0.07670505	0.1766439	1.6
0.07670505	0.1766439	1.6
0.07670505	0.1766439	1.6
0.07682719	0.1765937	1.6
0.07682719	0.1765937	1.6
0.07682719	0.1765937	1.6
0.07693828	0.1768028	1.6
0.07693828	0.1768028	1.6
0.07702056	0.1769381	1.6
0.07702056	0.1769381	1.6
0.07702056	0.1769381	1.6
0.07710145	0.1771742	1.6
0.07710145	0.1771742	1.6
0.07710145	0.1771742	1.6
0.07706594	0.1773973	1.6
0.07706594	0.1773973	1.6
0.07692619	0.177507	1.6
0.07692619	0.177507	1.6
0.07692619	0.177507	1.6
0.07686008	0.1775808	1.6
0.07686008	0.1775808	1.6
0.07686008	0.1775808	1.6
0.0767939	0.1777611	1.6
0.0767939	0.1777611	1.6
0.07662829	0.1779526	1.6
0.07662829	0.1779526	1.6
0.07662829	0.1779526	1.6
0.07649733	0.1782465	1.6
0.07649733	0.1782465	1.6
0.07649733	0.1782465	1.6
0.0763341	0.1784222	1.6
0.0763341	0.1784222	1.6
0.07637373	0.1787373	1.6
0.07637373	0.1787373	1.6
0.07637373	0.1787373	1.6
0.07647415	0.1786304	1.6
0.07647415	0.1786304	1.6
0.07647415	0.1786304	1.6
0.07647415	0.1786304	1.6
0.07647415	0.1786304	1.6
0.05108825	0.2277795	1.6
0.05108825	0.2277795	1.6
0.05150693	0.2268528	1.6
0.05150693	0.2268528	1.6
0.05150693	0.2268528	1.6
0.05211663	0.2250708	1.6
0.05211663	0.2250708	1.6
0.05211663	0.2250708	1.6
0.05210271	0.2236014	1.6
0.05210271	0.2236014	1.6
0.05209173	0.2228967	1.6
0.05209173	0.2228967	1.6
0.05209173	0.2228967	1.6
0.0520775	0.222752	1.6
0.0520775	0.222752	1.6
0.05212155	0.2217971	1.6
0.05212155	0.2217971	1.6
0.05212155	0.2217971	1.6
0.05198939	0.2205568	1.6
0.05198939	0.2205568	1.6
0.05198939	0.2205568	1.6
0.05193413	0.2193585	1.6
0.05193413	0.2193585	1.6
0.05217653	0.2187681	1.6
0.05217653	0.2187681	1.6
0.05217653	0.2187681	1.6
0.05227408	0.2183035	1.6
0.05227408	0.2183035	1.6
0.05227408	0.2183035	1.6
0.05227408	0.2183035	1.6
0.05227408	0.2183035	1.6
0.05227408	0.2183035	1.6
0.05227408	0.2183035	1.6
0.05227408	0.2183035	1.6
-0.07309117	-0.04436327	1.6
-0.07309117	-0.04436327	1.6
-0.07117157	-0.04389793	1.6
-0.07117157	-0.04389793	1.6
-0.07007218	-0.04238451	1.6
-0.07007218	-0.04238451	1.6
-0.07007218	-0.04238451	1.6
-0.06966237	-0.04158165	1.6
-0.06870087	-0.04139634	1.6
-0.06870087	-0.04139634	1.6
-0.06870087	-0.04139634	1.6
-0.06799144	-0.04131312	1.6
-0.06799144	-0.04131312	1.6
-0.06725546	-0.04110714	1.6
-0.06725546	-0.04110714	1.6
-0.06725546	-0.04110714	1.6
-0.06643756	-0.04094248	1.6
-0.06643756	-0.04094248	1.6
-0.06643756	-0.04094248	1.6
-0.06596775	-0.04037829	1.6
-0.06596775	-0.04037829	1.6
-0.06559616	-0.03986555	1.6
-0.06559616	-0.03986555	1.6
-0.06559616	-0.03986555	1.6
-0.06523222	-0.03927633	1.6
-0.06523222	-0.03927633	1.6
-0.06523222	-0.03927633	1.6
-0.06491462	-0.03889059	1.6
-0.06491462	-0.03889059	1.6
-0.06491462	-0.03889059	1.6
-0.06491462	-0.03889059	1.6
-0.06491462	-0.03889059	1.6
-0.001500217	-0.1311228	1.6
-0.001500217	-0.1311228	1.6
-0.001500217	-0.1311228	1.6
-0.001249633	-0.1336238	1.6
-0.001249633	-0.1336238	1.6
-0.001998618	-0.1347975	1.6
-0.001998618	-0.1347975	1.6
-0.001998618	-0.1347975	1.6
-0.002895616	-0.1358598	1.6
-0.002895616	-0.1358598	1.6
-0.003313966	-0.1360796	1.6
-0.003313966	-0.1360796	1.6
-0.003313966	-0.1360796	1.6
-0.003415894	-0.1363113	1.6
-0.003415894	-0.1363113	1.6
-0.003415894	-0.1363113	1.6
-0.00327434	-0.1365494	1.6
-0.00327434	-0.1365494	1.6
-0.003299451	-0.1368352	1.6
-0.003299451	-0.1368352	1.6
-0.003299451	-0.1368352	1.6
-0.003188162	-0.1374805	1.6
-0.003188162	-0.1374805	1.6
-0.003188162	-0.1374805	1.6
-0.003188162	-0.1374805	1.6
-0.003188162	-0.1374805	1.6
-0.003188162	-0.1374805	1.6
-0.003188162	-0.1374805	1.6
-0.003188162	-0.1374805	1.6
-0.05302087	-0.01202031	1.6
-0.05302087	-0.01202031	1.6
-0.05302087	-0.01202031	1.6
-0.05370855	-0.01376118	1.6
-0.05370855	-0.01376118	1.6
-0.05420005	-0.01470193	1.6
-0.05420005	-0.01470193	1.6
-0.05420005	-0.01470193	1.6
-0.05427847	-0.01429926	1.6
-0.05427847	-0.01429926	1.6
-0.05427847	-0.01429926	1.6
-0.05508735	-0.01337966	1.6
-0.05508735	-0.01337966	1.6
-0.05571485	-0.01275893	1.6
-0.05571485	-0.01275893	1.6
-0.05571485	-0.01275893	1.6
-0.05564649	-0.01234987	1.6
-0.05564649	-0.01234987	1.6
-0.05564649	-0.01234987	1.6
-0.054819	-0.01166372	1.6
-0.054819	-0.01166372	1.6
-0.054819	-0.01166372	1.6
-0.054819	-0.01166372	1.6
-0.054819	-0.01166372	1.6
0.189177	-0.1114861	1.6
0.189177	-0.1114861	1.6
0.1902371	-0.1101764	1.6
0.1902371	-0.1101764	1.6
0.1902371	-0.1101764	1.6
0.1910592	-0.1087048	1.6
0.1910592	-0.1087048	1.6
0.1910592	-0.1087048	1.6
0.1918502	-0.1075435	1.6
0.1918502	-0.1075435	1.6
0.1914289	-0.1064565	1.6
0.1914289	-0.1064565	1.6
0.1914289	-0.1064565	1.6
0.1914145	-0.1054359	1.6
0.1914145	-0.1054359	1.6
0.1915203	-0.1054426	1.6
0.1915203	-0.1054426	1.6
0.1915203	-0.1054426	1.6
0.1917469	-0.1047474	1.6
0.1917469	-0.1047474	1.6
0.1918309	-0.1047547	1.6
0.1918309	-0.1047547	1.6
0.1918309	-0.1047547	1.6
0.1917804	-0.1045505	1.6
0.1917804	-0.1045505	1.6
0.1917804	-0.1045505	1.6
0.1918298	-0.1045742	1.6
0.1918298	-0.1045742	1.6
0.1918298	-0.1045742	1.6
0.1918298	-0.1045742	1.6
0.1918298	-0.1045742	1.6
0.1918298	-0.1045742	1.6
0.1918298	-0.1045742	1.6
0.1918298	-0.1045742	1.6
0.2174767	0.02882595	1.6
0.2174767	0.02882595	1.6
0.2174767	0.02882595	1.6
0.2165854	0.02677791	1.6
0.2165854	0.02677791	1.6
0.2154286	0.02582543	1.6
0.2154286	0.02582543	1.6
0.2154286	0.02582543	1.6
0.2149929	0.02483972	1.6
0.2149929	0.02483972	1.6
0.2149929	0.02483972	1.6
0.2145341	0.02435202	1.6
0.2145341	0.02435202	1.6
0.2147722	0.02415546	1.6
0.2147722	0.02415546	1.6
0.2147722	0.02415546	1.6
0.2146224	0.02407112	1.6
0.2146224	0.02407112	1.6
0.2146224	0.02407112	1.6
0.2143075	0.02414704	1.6
0.2143075	0.02414704	1.6
0.2140432	0.02394525	1.6
0.2140432	0.02394525	1.6
0.2140432	0.02394525	1.6
0.2138272	0.02393707	1.6
0.2138272	0.02393707	1.6
0.2138272	0.02393707	1.6
0.2138272	0.02393707	1.6
0.2138272	0.02393707	1.6
0.2513312	0.07981788	1.6
0.2513312	0.07981788	1.6
0.2513312	0.07981788	1.6
0.2509444	0.07989848	1.6
0.2509444	0.07989848	1.6
0.2505089	0.07918438	1.6
0.2505089	0.07918438	1.6
0.2505089	0.07918438	1.6
0.2497831	0.0787827	1.6
0.2497831	0.0787827	1.6
0.2497831	0.0787827	1.6
0.2492876	0.07865563	1.6
0.2492876	0.07865563	1.6
0.2492876	0.07865563	1.6
0.2488401	0.07840557	1.6
0.2488401	0.07840557	1.6
0.248777	0.07805873	1.6
0.248777	0.07805873	1.6
0.248777	0.07805873	1.6
0.2482608	0.07771315	1.6
0.2482608	0.07771315	1.6
0.2479384	0.07764377	1.6
0.2479384	0.07764377	1.6
0.2479384	0.07764377	1.6
0.2477854	0.07782219	1.6
0.2477854	0.07782219	1.6
0.2477854	0.07782219	1.6
0.2479365	0.07873456	1.6
0.2479365	0.07873456	1.6
0.2479365	0.07873456	1.6
0.2479365	0.07873456	1.6
0.2479365	0.07873456	1.6
0.2479365	0.07873456	1.6
0.2479365	0.07873456	1.6
0.2479365	0.07873456	1.6
0.001329346	-0.1833099	1.6
0.001329346	-0.1833099	1.6
0.006029981	-0.1806666	1.6
0.006029981	-0.1806666	1.6
0.006029981	-0.1806666	1.6
0.008480007	-0.1792571	1.6
0.008480007	-0.1792571	1.6
0.008480007	-0.1792571	1.6
0.009793475	-0.1779739	1.6
0.009793475	-0.1779739	1.6
0.01076407	-0.1768598	1.6
0.01076407	-0.1768598	1.6
0.01076407	-0.1768598	1.6
0.01113283	-0.1762735	1.6
0.01113283	-0.1762735	1.6
0.01113283	-0.1762735	1.6
0.01153313	-0.1758748	1.6
0.01153313	-0.1758748	1.6
0.01153313	-0.1758748	1.6
0.01172785	-0.1758383	1.6
0.01172785	-0.1758383	1.6
0.01209034	-0.1758112	1.6
0.01209034	-0.1758112	1.6
0.01209034	-0.1758112	1.6
0.01236341	-0.1758842	1.6
0.01236341	-0.1758842	1.6
0.01240581	-0.1761609	1.6
0.01240581	-0.1761609	1.6
0.01240581	-0.1761609	1.6
0.01245919	-0.1766561	1.6
0.01245919	-0.1766561	1.6
0.01245919	-0.1766561	1.6
0.01239598	-0.1770433	1.6
0.01239598	-0.1770433	1.6
0.01230589	-0.1774286	1.6
0.01230589	-0.1774286	1.6
0.01230589	-0.1774286	1.6
0.01219506	-0.1777149	1.6
0.01219506	-0.1777149	1.6
0.01219506	-0.1777149	1.6
0.01204161	-0.1779035	1.6
0.01204161	-0.1779035	1.6
0.01204161	-0.1779035	1.6
0.01204161	-0.1779035	1.6
0.01204161	-0.1779035	1.6
0.05225342	-0.128849	1.6
0.05225342	-0.128849	1.6
0.05225342	-0.128849	1.6
0.05132688	-0.1294353	1.6
0.05132688	-0.1294353	1.6
0.05062446	-0.1278955	1.6
0.05062446	-0.1278955	1.6
0.05062446	-0.1278955	1.6
0.05062446	-0.1278955	1.6
0.05062446	-0.1278955	1.6
0.05062446	-0.1278955	1.6
0.05062446	-0.1278955	1.6
0.05062446	-0.1278955	1.6
0.09573639	0.1725112	1.6
0.09573639	0.1725112	1.6
0.09573639	0.1725112	1.6
0.09734326	0.1731829	1.6
0.09734326	0.1731829	1.6
0.09734326	0.1731829	1.6
0.09840741	0.1746469	1.6
0.09840741	0.1746469	1.6
0.09966082	0.1747772	1.6
0.09966082	0.1747772	1.6
0.09966082	0.1747772	1.6
0.1003028	0.1759504	1.6
0.1003028	0.1759504	1.6
0.1003028	0.1759504	1.6
0.1009538	0.1766527	1.6
0.1009538	0.1766527	1.6
0.1009538	0.1766527	1.6
0.1014487	0.1778127	1.6
0.1014487	0.1778127	1.6
0.1018084	0.178977	1.6
0.1018084	0.178977	1.6
0.1018084	0.178977	1.6
0.1012658	0.1804611	1.6
0.1012658	0.1804611	1.6
0.1012658	0.1804611	1.6
0.1012658	0.1804611	1.6
0.1012658	0.1804611	1.6
0.0621581	0.2732597	1.6
0.0621581	0.2732597	1.6
0.0621581	0.2732597	1.6
0.06107232	0.273518	1.6
0.06107232	0.273518	1.6
0.06082164	0.2739524	1.6
0.06082164	0.2739524	1.6
0.06082164	0.2739524	1.6
0.0611116	0.2745235	1.6
0.0611116	0.2745235	1.6
0.0611116	0.2745235	1.6
0.0611116	0.2745235	1.6
0.0611116	0.2745235	1.6
0.03342848	0.2932361	1.6
0.03342848	0.2932361	1.6
0.03342848	0.2932361	1.6
0.03317685	0.2903873	1.6
0.03317685	0.2903873	1.6
0.03322364	0.2863026	1.6
0.03322364	0.2863026	1.6
0.03322364	0.2863026	1.6
0.0333882	0.2832724	1.6
0.0333882	0.2832724	1.6
0.03324059	0.279707	1.6
0.03324059	0.279707	1.6
0.03324059	0.279707	1.6
0.03314401	0.2770545	1.6
0.03314401	0.2770545	1.6
0.03314401	0.2770545	1.6
0.0328567	0.2750899	1.6
0.0328567	0.2750899	1.6
0.03287943	0.272754	1.6
0.03287943	0.272754	1.6
0.03287943	0.272754	1.6
0.03311886	0.2704475	1.6
0.03311886	0.2704475	1.6
0.03311886	0.2704475	1.6
0.03311886	0.2704475	1.6
0.03311886	0.2704475	1.6
0.01102951	0.1430885	1.6
0.01102951	0.1430885	1.6
0.01102951	0.1430885	1.6
0.01116102	0.1351486	1.6
0.01116102	0.1351486	1.6
0.01116102	0.1351486	1.6
0.01072801	0.1309355	1.6
0.01072801	0.1309355	1.6
0.01010101	0.1279433	1.6
0.01010101	0.1279433	1.6
0.01010101	0.1279433	1.6
0.009708278	0.1254396	1.6
0.009708278	0.1254396	1.6
0.009708278	0.1254396	1.6
0.009227853	0.1239166	1.6
0.009227853	0.1239166	1.6
0.008684445	0.1229413	1.6
0.008684445	0.1229413	1.6
0.008684445	0.1229413	1.6
0.008548632	0.1226461	1.6
0.008548632	0.1226461	1.6
0.008548632	0.1226461	1.6
0.008455136	0.1229924	1.6
0.008455136	0.1229924	1.6
0.008372872	0.1238935	1.6
0.008372872	0.1238935	1.6
0.008372872	0.1238935	1.6
0.008372872	0.1238935	1.6
0.008372872	0.1238935	1.6
0.008372872	0.1238935	1.6
0.01619437	0.05365653	1.6
0.01619437	0.05365653	1.6
0.0154276	0.04992748	1.6
0.0154276	0.04992748	1.6
0.0154276	0.04992748	1.6
0.01439697	0.04883477	1.6
0.01439697	0.04883477	1.6
0.01433283	0.04464422	1.6
0.01433283	0.04464422	1.6
0.01341538	0.04247148	1.6
0.01341538	0.04247148	1.6
0.01341538	0.04247148	1.6
0.01341538	0.04247148	1.6
0.01341538	0.04247148	1.6
0.03429905	0.1379797	1.6
0.03429905	0.1379797	1.6
0.03429905	0.1379797	1.6
0.03480927	0.1393408	1.6
0.03480927	0.1393408	1.6
0.03462038	0.1405341	1.6
0.03462038	0.1405341	1.6
0.03462038	0.1405341	1.6
0.03471232	0.1406302	1.6
0.03471232	0.1406302	1.6
0.03471232	0.1406302	1.6
0.03463051	0.1402785	1.6
0.03463051	0.1402785	1.6
0.03403883	0.1399461	1.6
0.03403883	0.1399461	1.6
0.03403883	0.1399461	1.6
0.03399421	0.140219	1.6
0.03399421	0.140219	1.6
0.03399421	0.140219	1.6
0.03391226	0.1398979	1.6
0.03391226	0.1398979	1.6
0.03350937	0.1397233	1.6
0.03350937	0.1397233	1.6
0.03350937	0.1397233	1.6
0.03350937	0.1397233	1.6
0.03350937	0.1397233	1.6
0.03350937	0.1397233	1.6
0.03350937	0.1397233	1.6
0.03350937	0.1397233	1.6
-0.1380074	-0.1219523	1.6
-0.1380074	-0.1219523	1.6
-0.1380074	-0.1219523	1.6
-0.1374297	-0.1213777	1.6
-0.1374297	-0.1213777	1.6
-0.1374297	-0.1213777	1.6
-0.1372143	-0.1212814	1.6
-0.1372143	-0.1212814	1.6
-0.1372143	-0.1212814	1.6
-0.1372143	-0.1212814	1.6
-0.1372143	-0.1212814	1.6
-0.1367236	-0.1217545	1.6
-0.1367236	-0.1217545	1.6
-0.1367236	-0.1217545	1.6
-0.1367236	-0.1217545	1.6
-0.1367236	-0.1217545	1.6
-0.2439236	-0.2413255	1.6
-0.2439236	-0.2413255	1.6
-0.2439236	-0.2413255	1.6
-0.2436427	-0.2397412	1.6
-0.2436427	-0.2397412	1.6
-0.2436427	-0.2397412	1.6
-0.2438882	-0.2384754	1.6
-0.2438882	-0.2384754	1.6
-0.2431182	-0.2369081	1.6
-0.2431182	-0.2369081	1.6
-0.2431182	-0.2369081	1.6
-0.2428842	-0.2362784	1.6
-0.2428842	-0.2362784	1.6
-0.2428842	-0.2362784	1.6
-0.2428421	-0.2351653	1.6
-0.2428421	-0.2351653	1.6
-0.242807	-0.2342086	1.6
-0.242807	-0.2342086	1.6
-0.242807	-0.2342086	1.6
-0.2407945	-0.2347781	1.6
-0.2407945	-0.2347781	1.6
-0.2407945	-0.2347781	1.6
-0.2394831	-0.2353287	1.6
-0.2394831	-0.2353287	1.6
-0.2394831	-0.2353287	1.6
-0.2394831	-0.2353287	1.6
-0.2394831	-0.2353287	1.6
-0.2394831	-0.2353287	1.6
-0.2394831	-0.2353287	1.6
-0.2394831	-0.2353287	1.6
-0.1237888	-0.09160297	1.6
-0.1237888	-0.09160297	1.6
-0.1248634	-0.09538779	1.6
-0.1248634	-0.09538779	1.6
-0.1248634	-0.09538779	1.6
-0.1262248	-0.09635948	1.6
-0.1262248	-0.09635948	1.6
-0.1273736	-0.09713712	1.6
-0.1273736	-0.09713712	1.6
-0.1273736	-0.09713712	1.6
-0.127589	-0.09736196	1.6
-0.127589	-0.09736196	1.6
-0.127589	-0.09736196	1.6
-0.127589	-0.09736196	1.6
-0.127589	-0.09736196	1.6
-0.127589	-0.09736196	1.6
-0.1790888	-0.1447725	1.6
-0.1790888	-0.1447725	1.6
-0.1801928	-0.1494895	1.6
-0.1801928	-0.1494895	1.6
-0.1801928	-0.1494895	1.6
-0.1810258	-0.1521038	1.6
-0.1810258	-0.1521038	1.6
-0.181059	-0.1532965	1.6
-0.181059	-0.1532965	1.6
-0.181059	-0.1532965	1.6
-0.1814804	-0.1542299	1.6
-0.1814804	-0.1542299	1.6
-0.1814804	-0.1542299	1.6
-0.1820672	-0.1548533	1.6
-0.1820672	-0.1548533	1.6
-0.1825458	-0.155567	1.6
-0.1825458	-0.155567	1.6
-0.1825458	-0.155567	1.6
-0.1829733	-0.1558566	1.6
-0.1829733	-0.1558566	1.6
-0.1829733	-0.1558566	1.6
-0.1829733	-0.1558566	1.6
-0.1829733	-0.1558566	1.6
-0.1829733	-0.1558566	1.6
-0.1829733	-0.1558566	1.6
-0.1829733	-0.1558566	1.6
-0.117795	-0.09971105	1.6
-0.117795	-0.09971105	1.6
-0.117795	-0.09971105	1.6
-0.1184524	-0.1008561	1.6
-0.1184524	-0.1008561	1.6
-0.1184524	-0.1008561	1.6
-0.1193318	-0.1016365	1.6
-0.1193318	-0.1016365	1.6
-0.1199665	-0.1023927	1.6
-0.1199665	-0.1023927	1.6
-0.1199665	-0.1023927	1.6
-0.1202384	-0.1029736	1.6
-0.1202384	-0.1029736	1.6
-0.1204486	-0.1033408	1.6
-0.1204486	-0.1033408	1.6
-0.1204486	-0.1033408	1.6
-0.1204171	-0.1034231	1.6
-0.1204171	-0.1034231	1.6
-0.1204171	-0.1034231	1.6
-0.120377	-0.1027824	1.6
-0.120377	-0.1027824	1.6
-0.120419	-0.1020043	1.6
-0.120419	-0.1020043	1.6
-0.120419	-0.1020043	1.6
-0.1206206	-0.1021764	1.6
-0.1206206	-0.1021764	1.6
-0.1206206	-0.1021764	1.6
-0.1208138	-0.1019966	1.6
-0.1208138	-0.1019966	1.6
-0.1208138	-0.1019966	1.6
-0.1208138	-0.1019966	1.6
-0.1208138	-0.1019966	1.6
-0.08871882	-0.08331402	1.6
-0.08871882	-0.08331402	1.6
-0.08871882	-0.08331402	1.6
-0.0883157	-0.08356911	1.6
-0.0883157	-0.08356911	1.6
-0.08837917	-0.0844029	1.6
-0.08837917	-0.0844029	1.6
-0.08837917	-0.0844029	1.6
-0.08854267	-0.08452112	1.6
-0.08854267	-0.08452112	1.6
-0.08854267	-0.08452112	1.6
-0.08835623	-0.08455633	1.6
-0.08835623	-0.08455633	1.6
-0.08868954	-0.08393976	1.6
-0.08868954	-0.08393976	1.6
-0.08868954	-0.08393976	1.6
-0.08863358	-0.08336484	1.6
-0.08863358	-0.08336484	1.6
-0.0888079	-0.0830029	1.6
-0.0888079	-0.0830029	1.6
-0.0888079	-0.0830029	1.6
-0.08908042	-0.0829461	1.6
-0.08908042	-0.0829461	1.6
-0.08908042	-0.0829461	1.6
-0.08945757	-0.08280576	1.6
-0.08945757	-0.08280576	1.6
-0.08945757	-0.08280576	1.6
-0.08945757	-0.08280576	1.6
-0.08945757	-0.08280576	1.6
-0.08945757	-0.08280576	1.6
-0.08945757	-0.08280576	1.6
-0.08945757	-0.08280576	1.6
0.1456951	-0.1168531	1.6
0.1456951	-0.1168531	1.6
0.1433217	-0.1218863	1.6
0.1433217	-0.1218863	1.6
0.1433217	-0.1218863	1.6
0.1382278	-0.1270869	1.6
0.1382278	-0.1270869	1.6
0.1382278	-0.1270869	1.6
0.1366873	-0.1289303	1.6
0.1366873	-0.1289303	1.6
0.135501	-0.1319879	1.6
0.135501	-0.1319879	1.6
0.135501	-0.1319879	1.6
0.1345339	-0.1335817	1.6
0.1345339	-0.1335817	1.6
