# Supplementary material for: Saliency detection of textured 3D models based on multi-view information and texel descriptor
Source: PeerJ Comput Sci. 2023 Oct 25;9:e1584. doi: 10.7717/peerj-cs.1584 (PMC10703070; doi:10.7717/peerj-cs.1584)
Supplement: Supplemental Information 2 [file peerj-cs-09-1584-s002.zip › hlg/10.txt]

-0.1394114	-0.02541345	1.6
-0.1394114	-0.02541345	1.6
-0.1395904	-0.02499255	1.6
-0.1395904	-0.02499255	1.6
-0.139353	-0.02493814	1.6
-0.139353	-0.02493814	1.6
-0.139353	-0.02493814	1.6
-0.1396119	-0.02422781	1.6
-0.1396119	-0.02422781	1.6
-0.1396119	-0.02422781	1.6
-0.1395919	-0.02380053	1.6
-0.1395919	-0.02380053	1.6
-0.1398083	-0.02350154	1.6
-0.1398083	-0.02350154	1.6
-0.1398083	-0.02350154	1.6
-0.1401078	-0.02336577	1.6
-0.1401078	-0.02336577	1.6
-0.1401078	-0.02336577	1.6
-0.1402111	-0.02284209	1.6
-0.1402111	-0.02284209	1.6
-0.1402111	-0.02284209	1.6
-0.1402111	-0.02284209	1.6
-0.1402111	-0.02284209	1.6
-0.05322688	-0.005591344	1.6
-0.05322688	-0.005591344	1.6
-0.05322688	-0.005591344	1.6
-0.05246316	-0.004354746	1.6
-0.05246316	-0.004354746	1.6
-0.05246316	-0.004354746	1.6
-0.05246316	-0.004354746	1.6
-0.05246316	-0.004354746	1.6
-0.04493681	-0.003894847	1.6
-0.04493681	-0.003894847	1.6
-0.04493681	-0.003894847	1.6
-0.04306173	-0.002781697	1.6
-0.04306173	-0.002781697	1.6
-0.04223827	-0.001471018	1.6
-0.04223827	-0.001471018	1.6
-0.04223827	-0.001471018	1.6
-0.04223827	-0.001471018	1.6
-0.04223827	-0.001471018	1.6
-0.04223827	-0.001471018	1.6
-0.04227491	-0.002048835	1.6
-0.04227491	-0.002048835	1.6
-0.06508072	0.03703519	1.6
-0.06508072	0.03703519	1.6
-0.06508072	0.03703519	1.6
-0.06577521	0.03786641	1.6
-0.06577521	0.03786641	1.6
-0.06577521	0.03786641	1.6
-0.06580568	0.03850305	1.6
-0.06580568	0.03850305	1.6
-0.06580568	0.03850305	1.6
-0.06580568	0.03850305	1.6
-0.06580568	0.03850305	1.6
-0.0656779	0.04021488	1.6
-0.0656779	0.04021488	1.6
-0.06526724	0.04078703	1.6
-0.06526724	0.04078703	1.6
-0.06526724	0.04078703	1.6
-0.06531857	0.04103009	1.6
-0.06531857	0.04103009	1.6
-0.06531857	0.04103009	1.6
-0.06531857	0.04103009	1.6
-0.06531857	0.04103009	1.6
-0.06517133	0.04154535	1.6
-0.06517133	0.04154535	1.6
-0.06517133	0.04154535	1.6
-0.06517133	0.04154535	1.6
-0.06517133	0.04154535	1.6
-0.06950282	0.03274955	1.6
-0.06950282	0.03274955	1.6
-0.06950282	0.03274955	1.6
-0.0704154	0.03375696	1.6
-0.0704154	0.03375696	1.6
-0.0704154	0.03375696	1.6
-0.0701998	0.03345954	1.6
-0.0701998	0.03345954	1.6
-0.07070858	0.03368229	1.6
-0.07070858	0.03368229	1.6
-0.07070858	0.03368229	1.6
-0.07081517	0.03319836	1.6
-0.07081517	0.03319836	1.6
-0.07081517	0.03319836	1.6
-0.07081508	0.0333299	1.6
-0.07081508	0.0333299	1.6
-0.07081508	0.0333299	1.6
-0.07081508	0.0333299	1.6
-0.07081508	0.0333299	1.6
-0.07021605	0.03277167	1.6
-0.07021605	0.03277167	1.6
-0.07021605	0.03277167	1.6
-0.0700872	0.03280023	1.6
-0.0700872	0.03280023	1.6
-0.0700872	0.03280023	1.6
-0.06992491	0.03305767	1.6
-0.06992491	0.03305767	1.6
-0.07015362	0.03253582	1.6
-0.07015362	0.03253582	1.6
-0.07015362	0.03253582	1.6
-0.07015362	0.03253582	1.6
-0.07015362	0.03253582	1.6
-0.07718421	0.05204834	1.6
-0.07718421	0.05204834	1.6
-0.07718421	0.05204834	1.6
-0.0767745	0.05062129	1.6
-0.0767745	0.05062129	1.6
-0.0767745	0.05062129	1.6
-0.07699987	0.0500335	1.6
-0.07699987	0.0500335	1.6
-0.07722769	0.0506926	1.6
-0.07722769	0.0506926	1.6
-0.07722769	0.0506926	1.6
-0.07707695	0.05112095	1.6
-0.07707695	0.05112095	1.6
-0.07707695	0.05112095	1.6
-0.07664644	0.05179264	1.6
-0.07664644	0.05179264	1.6
-0.07644449	0.0526089	1.6
-0.07644449	0.0526089	1.6
-0.07644449	0.0526089	1.6
-0.07644449	0.0526089	1.6
-0.07644449	0.0526089	1.6
-0.07644449	0.0526089	1.6
-0.0871693	0.1230744	1.6
-0.0871693	0.1230744	1.6
-0.08868659	0.1279359	1.6
-0.08868659	0.1279359	1.6
-0.08868659	0.1279359	1.6
-0.08936667	0.1298447	1.6
-0.08936667	0.1298447	1.6
-0.08936667	0.1298447	1.6
-0.09012353	0.1313465	1.6
-0.09012353	0.1313465	1.6
-0.09073602	0.1323117	1.6
-0.09073602	0.1323117	1.6
-0.09073602	0.1323117	1.6
-0.09071729	0.1338715	1.6
-0.09071729	0.1338715	1.6
-0.09071729	0.1338715	1.6
-0.09042928	0.1357058	1.6
-0.09042928	0.1357058	1.6
-0.09054728	0.1371579	1.6
-0.09054728	0.1371579	1.6
-0.09054728	0.1371579	1.6
-0.09073938	0.1382426	1.6
-0.09073938	0.1382426	1.6
-0.09073938	0.1382426	1.6
-0.09077878	0.1389759	1.6
-0.09077878	0.1389759	1.6
-0.09086978	0.1395612	1.6
-0.09086978	0.1395612	1.6
-0.09086978	0.1395612	1.6
-0.09095683	0.1398788	1.6
-0.09095683	0.1398788	1.6
-0.09110635	0.1404385	1.6
-0.09110635	0.1404385	1.6
-0.09110635	0.1404385	1.6
-0.09102746	0.1413946	1.6
-0.09102746	0.1413946	1.6
-0.09102746	0.1413946	1.6
-0.09102746	0.1413946	1.6
-0.09102746	0.1413946	1.6
-0.1012186	0.1745738	1.6
-0.1012186	0.1745738	1.6
-0.1012186	0.1745738	1.6
-0.1019177	0.1747712	1.6
-0.1019177	0.1747712	1.6
-0.1019177	0.1747712	1.6
-0.1020303	0.1757525	1.6
-0.1020303	0.1757525	1.6
-0.1020303	0.1757525	1.6
-0.1020303	0.1757525	1.6
-0.1020303	0.1757525	1.6
-0.1023654	0.1760489	1.6
-0.1023654	0.1760489	1.6
-0.1023654	0.1760489	1.6
-0.1025102	0.1762404	1.6
-0.1025102	0.1762404	1.6
-0.1026223	0.176472	1.6
-0.1026223	0.176472	1.6
-0.1026223	0.176472	1.6
-0.1026445	0.1768751	1.6
-0.1026445	0.1768751	1.6
-0.1026445	0.1768751	1.6
-0.1025728	0.1771346	1.6
-0.1025728	0.1771346	1.6
-0.1025728	0.1771346	1.6
-0.1025728	0.1771346	1.6
-0.1025728	0.1771346	1.6
-0.04417182	0.2330648	1.6
-0.04417182	0.2330648	1.6
-0.04412977	0.2332615	1.6
-0.04412977	0.2332615	1.6
-0.04412977	0.2332615	1.6
-0.0443464	0.2323273	1.6
-0.0443464	0.2323273	1.6
-0.0443464	0.2323273	1.6
-0.04416236	0.2325641	1.6
-0.04416236	0.2325641	1.6
-0.04447845	0.2328368	1.6
-0.04447845	0.2328368	1.6
-0.04447845	0.2328368	1.6
-0.04481442	0.2328465	1.6
-0.04481442	0.2328465	1.6
-0.04481442	0.2328465	1.6
-0.04442386	0.233109	1.6
-0.04442386	0.233109	1.6
-0.04429691	0.2333023	1.6
-0.04429691	0.2333023	1.6
-0.04429691	0.2333023	1.6
-0.04401121	0.2331206	1.6
-0.04401121	0.2331206	1.6
-0.04401121	0.2331206	1.6
-0.04401121	0.2331206	1.6
-0.04401121	0.2331206	1.6
0.001426551	0.276749	1.6
0.001426551	0.276749	1.6
0.001426551	0.276749	1.6
0.004146137	0.2808085	1.6
0.004146137	0.2808085	1.6
0.004146137	0.2808085	1.6
0.005060034	0.2811084	1.6
0.005060034	0.2811084	1.6
0.005276535	0.280838	1.6
0.005276535	0.280838	1.6
0.005276535	0.280838	1.6
0.00551408	0.2805569	1.6
0.00551408	0.2805569	1.6
0.00551408	0.2805569	1.6
0.005897014	0.2808964	1.6
0.005897014	0.2808964	1.6
0.005870299	0.2809638	1.6
0.005870299	0.2809638	1.6
0.005870299	0.2809638	1.6
0.005870299	0.2809638	1.6
0.005870299	0.2809638	1.6
0.005870299	0.2809638	1.6
0.04140903	0.3239391	1.6
0.04140903	0.3239391	1.6
0.04004806	0.3228273	1.6
0.04004806	0.3228273	1.6
0.04004806	0.3228273	1.6
0.04004806	0.3228273	1.6
0.04004806	0.3228273	1.6
0.04004806	0.3228273	1.6
0.05274945	0.3096293	1.6
0.05274945	0.3096293	1.6
0.01	0.01	1.6
0.01	0.01	1.6
0.01	0.01	1.6
0.05387473	0.3077253	1.6
0.05387473	0.3077253	1.6
0.04683967	0.330634	1.6
0.04683967	0.330634	1.6
0.04683967	0.330634	1.6
0.05124763	0.3359455	1.6
0.05124763	0.3359455	1.6
0.05124763	0.3359455	1.6
0.05245746	0.3390008	1.6
0.05245746	0.3390008	1.6
0.0532215	0.3413454	1.6
0.0532215	0.3413454	1.6
0.0532215	0.3413454	1.6
0.05410093	0.3439096	1.6
0.05410093	0.3439096	1.6
0.05410093	0.3439096	1.6
0.05452165	0.3455085	1.6
0.05452165	0.3455085	1.6
0.05491199	0.3465429	1.6
0.05491199	0.3465429	1.6
0.05491199	0.3465429	1.6
0.05521161	0.3474086	1.6
0.05521161	0.3474086	1.6
0.05638384	0.3480334	1.6
0.05638384	0.3480334	1.6
0.05638384	0.3480334	1.6
0.05638384	0.3480334	1.6
0.05638384	0.3480334	1.6
0.05638384	0.3480334	1.6
0.1273998	0.2244002	1.6
0.1273998	0.2244002	1.6
0.1282289	0.2204579	1.6
0.1282289	0.2204579	1.6
0.1282289	0.2204579	1.6
0.1282405	0.2150102	1.6
0.1282405	0.2150102	1.6
0.1282405	0.2150102	1.6
0.1283906	0.2134347	1.6
0.1283906	0.2134347	1.6
0.1284304	0.2138541	1.6
0.1284304	0.2138541	1.6
0.1284304	0.2138541	1.6
0.1280534	0.2132466	1.6
0.1280534	0.2132466	1.6
0.1286387	0.2137036	1.6
0.1286387	0.2137036	1.6
0.1286387	0.2137036	1.6
0.1288529	0.2135676	1.6
0.1288529	0.2135676	1.6
0.1288529	0.2135676	1.6
0.1288529	0.2135676	1.6
0.1288529	0.2135676	1.6
0.1294786	0.2137688	1.6
0.1294786	0.2137688	1.6
0.1294786	0.2137688	1.6
0.1298135	0.2142898	1.6
0.1298135	0.2142898	1.6
0.1298135	0.2142898	1.6
0.1296164	0.2135969	1.6
0.1296164	0.2135969	1.6
0.1296164	0.2135969	1.6
0.1296824	0.2129427	1.6
0.1296824	0.2129427	1.6
0.1297264	0.2123455	1.6
0.1297264	0.2123455	1.6
0.1297264	0.2123455	1.6
0.1297264	0.2123455	1.6
0.1297264	0.2123455	1.6
0.1297264	0.2123455	1.6
0.1298483	0.2111845	1.6
0.1298483	0.2111845	1.6
0.1298515	0.2105706	1.6
0.1298515	0.2105706	1.6
0.1298515	0.2105706	1.6
0.1298524	0.2101667	1.6
0.1298524	0.2101667	1.6
0.1298524	0.2101667	1.6
0.1294624	0.2095041	1.6
0.1294624	0.2095041	1.6
0.1294624	0.2095041	1.6
0.1294624	0.2095041	1.6
0.1294624	0.2095041	1.6
0.134385	0.1870397	1.6
0.134385	0.1870397	1.6
0.1317718	0.1924178	1.6
0.1317718	0.1924178	1.6
0.1317718	0.1924178	1.6
0.1305709	0.1940234	1.6
0.1305709	0.1940234	1.6
0.1305709	0.1940234	1.6
0.1312595	0.1938321	1.6
0.1312595	0.1938321	1.6
0.131069	0.1927	1.6
0.131069	0.1927	1.6
0.131069	0.1927	1.6
0.131069	0.1927	1.6
0.131069	0.1927	1.6
0.131069	0.1927	1.6
0.131069	0.1927	1.6
0.131069	0.1927	1.6
0.131069	0.1927	1.6
0.1473979	-0.1611693	1.6
0.1473979	-0.1611693	1.6
0.149506	-0.1581933	1.6
0.149506	-0.1581933	1.6
0.149506	-0.1581933	1.6
0.1502929	-0.1566217	1.6
0.1502929	-0.1566217	1.6
0.1504181	-0.1559059	1.6
0.1504181	-0.1559059	1.6
0.1504181	-0.1559059	1.6
0.1502225	-0.15511	1.6
0.1502225	-0.15511	1.6
0.1502225	-0.15511	1.6
0.1502225	-0.15511	1.6
0.1502225	-0.15511	1.6
0.1619506	-0.1245702	1.6
0.1619506	-0.1245702	1.6
0.1619506	-0.1245702	1.6
0.1601748	-0.1223426	1.6
0.1601748	-0.1223426	1.6
0.1601748	-0.1223426	1.6
0.1595575	-0.1208293	1.6
0.1595575	-0.1208293	1.6
0.1595325	-0.1203709	1.6
0.1595325	-0.1203709	1.6
0.1595325	-0.1203709	1.6
0.1597215	-0.1195869	1.6
0.1597215	-0.1195869	1.6
0.1597215	-0.1195869	1.6
0.1597215	-0.1195869	1.6
0.1597215	-0.1195869	1.6
0.1378063	-0.1340899	1.6
0.1378063	-0.1340899	1.6
0.1378063	-0.1340899	1.6
0.1376967	-0.1354194	1.6
0.1376967	-0.1354194	1.6
0.1376967	-0.1354194	1.6
0.1377286	-0.1361706	1.6
0.1377286	-0.1361706	1.6
0.1377934	-0.1363715	1.6
0.1377934	-0.1363715	1.6
0.1377934	-0.1363715	1.6
0.1377934	-0.1363715	1.6
0.1377934	-0.1363715	1.6
0.1377934	-0.1363715	1.6
0.1414677	-0.1327674	1.6
0.1414677	-0.1327674	1.6
0.1415872	-0.1341704	1.6
0.1415872	-0.1341704	1.6
0.1415872	-0.1341704	1.6
0.1415931	-0.1347286	1.6
0.1415931	-0.1347286	1.6
0.1415931	-0.1347286	1.6
0.1411797	-0.1344735	1.6
0.1411797	-0.1344735	1.6
0.1407513	-0.1343532	1.6
0.1407513	-0.1343532	1.6
0.1407513	-0.1343532	1.6
0.1404407	-0.1343164	1.6
0.1404407	-0.1343164	1.6
0.1404407	-0.1343164	1.6
0.140089	-0.1344036	1.6
0.140089	-0.1344036	1.6
0.1399651	-0.1343001	1.6
0.1399651	-0.1343001	1.6
0.1399651	-0.1343001	1.6
0.1398547	-0.1343795	1.6
0.1398547	-0.1343795	1.6
0.1396403	-0.1344905	1.6
0.1396403	-0.1344905	1.6
0.1396403	-0.1344905	1.6
0.1396155	-0.1344725	1.6
0.1396155	-0.1344725	1.6
0.1396155	-0.1344725	1.6
0.1396155	-0.1344725	1.6
0.1396155	-0.1344725	1.6
0.1274121	-0.1190317	1.6
0.1274121	-0.1190317	1.6
0.1274121	-0.1190317	1.6
0.1234342	-0.121553	1.6
0.1234342	-0.121553	1.6
0.1234342	-0.121553	1.6
0.121489	-0.1235099	1.6
0.121489	-0.1235099	1.6
0.1202902	-0.1249388	1.6
0.1202902	-0.1249388	1.6
0.1202902	-0.1249388	1.6
0.1199032	-0.1256969	1.6
0.1199032	-0.1256969	1.6
0.119494	-0.126508	1.6
0.119494	-0.126508	1.6
0.119494	-0.126508	1.6
0.1191566	-0.1274603	1.6
0.1191566	-0.1274603	1.6
0.1191566	-0.1274603	1.6
0.1188826	-0.1280652	1.6
0.1188826	-0.1280652	1.6
0.1188826	-0.1280652	1.6
0.1188826	-0.1280652	1.6
0.1188826	-0.1280652	1.6
0.1491122	-0.154755	1.6
0.1491122	-0.154755	1.6
0.1491122	-0.154755	1.6
0.1484311	-0.1549005	1.6
0.1484311	-0.1549005	1.6
0.1484311	-0.1549005	1.6
0.1484813	-0.1549412	1.6
0.1484813	-0.1549412	1.6
0.1483244	-0.1548814	1.6
0.1483244	-0.1548814	1.6
0.1483244	-0.1548814	1.6
0.1483244	-0.1548814	1.6
0.1483244	-0.1548814	1.6
0.1483244	-0.1548814	1.6
0.1483244	-0.1548814	1.6
0.1483244	-0.1548814	1.6
-0.04587179	0.003263946	1.6
-0.04587179	0.003263946	1.6
-0.04587179	0.003263946	1.6
-0.05128546	0.006568039	1.6
-0.05128546	0.006568039	1.6
-0.05128546	0.006568039	1.6
-0.05514789	0.008366511	1.6
-0.05514789	0.008366511	1.6
-0.05827946	0.01043832	1.6
-0.05827946	0.01043832	1.6
-0.05827946	0.01043832	1.6
-0.06037994	0.01226166	1.6
-0.06037994	0.01226166	1.6
-0.06233209	0.01391966	1.6
-0.06233209	0.01391966	1.6
-0.06233209	0.01391966	1.6
-0.06382362	0.01519592	1.6
-0.06382362	0.01519592	1.6
-0.06382362	0.01519592	1.6
-0.06472964	0.01626308	1.6
-0.06472964	0.01626308	1.6
-0.06556987	0.01697702	1.6
-0.06556987	0.01697702	1.6
-0.06556987	0.01697702	1.6
-0.06627864	0.01758312	1.6
-0.06627864	0.01758312	1.6
-0.06627864	0.01758312	1.6
-0.06692385	0.0183543	1.6
-0.06692385	0.0183543	1.6
-0.06755336	0.01914306	1.6
-0.06755336	0.01914306	1.6
-0.06755336	0.01914306	1.6
-0.06799998	0.01971743	1.6
-0.06799998	0.01971743	1.6
-0.06799998	0.01971743	1.6
-0.06842335	0.02031648	1.6
-0.06842335	0.02031648	1.6
-0.06870363	0.02097922	1.6
-0.06870363	0.02097922	1.6
-0.06870363	0.02097922	1.6
-0.06922782	0.02164731	1.6
-0.06922782	0.02164731	1.6
-0.06922782	0.02164731	1.6
-0.06944796	0.02218077	1.6
-0.06944796	0.02218077	1.6
-0.06970345	0.02289693	1.6
-0.06970345	0.02289693	1.6
-0.06970345	0.02289693	1.6
-0.06991697	0.02335106	1.6
-0.06991697	0.02335106	1.6
-0.06991697	0.02335106	1.6
-0.07010996	0.02356866	1.6
-0.07010996	0.02356866	1.6
-0.07019982	0.02397613	1.6
-0.07019982	0.02397613	1.6
-0.07019982	0.02397613	1.6
-0.07039424	0.0241851	1.6
-0.07039424	0.0241851	1.6
-0.07039424	0.0241851	1.6
-0.07054087	0.02462313	1.6
-0.07054087	0.02462313	1.6
-0.07075161	0.02509429	1.6
-0.07075161	0.02509429	1.6
-0.07075161	0.02509429	1.6
-0.07075161	0.02509429	1.6
-0.07075161	0.02509429	1.6
-0.05044057	0.03359013	1.6
-0.05044057	0.03359013	1.6
-0.05044057	0.03359013	1.6
-0.05081064	0.03374008	1.6
-0.05081064	0.03374008	1.6
-0.05126602	0.0339141	1.6
-0.05126602	0.0339141	1.6
-0.05126602	0.0339141	1.6
-0.05165067	0.03421117	1.6
-0.05165067	0.03421117	1.6
-0.05165067	0.03421117	1.6
-0.05193073	0.03450308	1.6
-0.05193073	0.03450308	1.6
-0.05226146	0.03462488	1.6
-0.05226146	0.03462488	1.6
-0.05226146	0.03462488	1.6
-0.05251408	0.03477415	1.6
-0.05251408	0.03477415	1.6
-0.05251408	0.03477415	1.6
-0.05270753	0.03501184	1.6
-0.05270753	0.03501184	1.6
-0.05285994	0.03526291	1.6
-0.05285994	0.03526291	1.6
-0.05285994	0.03526291	1.6
-0.05285994	0.03526291	1.6
-0.05285994	0.03526291	1.6
-0.05285994	0.03526291	1.6
-0.08830778	0.04318626	1.6
-0.08830778	0.04318626	1.6
-0.06719589	0.08526753	1.6
-0.06719589	0.08526753	1.6
-0.06719589	0.08526753	1.6
-0.06690813	0.0894118	1.6
-0.06690813	0.0894118	1.6
-0.06690813	0.0894118	1.6
-0.066809	0.09211759	1.6
-0.066809	0.09211759	1.6
-0.066809	0.09211759	1.6
-0.08227301	0.09665401	1.6
-0.08227301	0.09665401	1.6
-0.06718825	0.09415469	1.6
-0.06718825	0.09415469	1.6
-0.06718825	0.09415469	1.6
-0.06752586	0.0958863	1.6
-0.06752586	0.0958863	1.6
-0.06792975	0.09672938	1.6
-0.06792975	0.09672938	1.6
-0.06792975	0.09672938	1.6
-0.06736005	0.0976275	1.6
-0.06736005	0.0976275	1.6
-0.06736005	0.0976275	1.6
-0.06736005	0.0976275	1.6
-0.06736005	0.0976275	1.6
-0.04414059	0.1331674	1.6
-0.04414059	0.1331674	1.6
-0.04414059	0.1331674	1.6
-0.04421514	0.1337352	1.6
-0.04421514	0.1337352	1.6
-0.04421514	0.1337352	1.6
-0.04395755	0.135368	1.6
-0.04395755	0.135368	1.6
-0.04375181	0.1354951	1.6
-0.04375181	0.1354951	1.6
-0.04375181	0.1354951	1.6
-0.04400235	0.1355273	1.6
-0.04400235	0.1355273	1.6
-0.04400235	0.1355273	1.6
-0.04436293	0.1357464	1.6
-0.04436293	0.1357464	1.6
-0.04463223	0.1354413	1.6
-0.04463223	0.1354413	1.6
-0.04463223	0.1354413	1.6
-0.04463223	0.1354413	1.6
-0.04463223	0.1354413	1.6
-0.04463223	0.1354413	1.6
-0.04463223	0.1354413	1.6
-0.04463223	0.1354413	1.6
0.07825259	0.1515865	1.6
0.07825259	0.1515865	1.6
0.07825259	0.1515865	1.6
0.07787123	0.1514765	1.6
0.07787123	0.1514765	1.6
0.07787123	0.1514765	1.6
0.07869527	0.1520215	1.6
0.07869527	0.1520215	1.6
0.07842746	0.152126	1.6
0.07842746	0.152126	1.6
0.07842746	0.152126	1.6
0.07855969	0.1527131	1.6
0.07855969	0.1527131	1.6
0.07851102	0.1532078	1.6
0.07851102	0.1532078	1.6
0.07851102	0.1532078	1.6
0.07840803	0.1535228	1.6
0.07840803	0.1535228	1.6
0.07840803	0.1535228	1.6
0.07844209	0.1536626	1.6
0.07844209	0.1536626	1.6
0.07844209	0.1536626	1.6
0.07846593	0.1538673	1.6
0.07846593	0.1538673	1.6
0.07849047	0.1545551	1.6
0.07849047	0.1545551	1.6
0.07849047	0.1545551	1.6
0.07808919	0.1546876	1.6
0.07808919	0.1546876	1.6
0.07808919	0.1546876	1.6
0.07777474	0.1547575	1.6
0.07777474	0.1547575	1.6
0.07733143	0.1545704	1.6
0.07733143	0.1545704	1.6
0.07733143	0.1545704	1.6
0.07733143	0.1545704	1.6
0.07733143	0.1545704	1.6
0.06061835	0.06251962	1.6
0.06061835	0.06251962	1.6
0.06061835	0.06251962	1.6
0.06038097	0.06211464	1.6
0.06038097	0.06211464	1.6
0.06038097	0.06211464	1.6
0.06066782	0.06298855	1.6
0.06066782	0.06298855	1.6
0.06044172	0.06370728	1.6
0.06044172	0.06370728	1.6
0.06044172	0.06370728	1.6
0.06066456	0.06348589	1.6
0.06066456	0.06348589	1.6
0.06066456	0.06348589	1.6
0.06049199	0.06376405	1.6
0.06049199	0.06376405	1.6
0.06037587	0.06356391	1.6
0.06037587	0.06356391	1.6
0.06037587	0.06356391	1.6
0.06037587	0.06356391	1.6
0.06037587	0.06356391	1.6
0.05996235	0.06359282	1.6
0.05996235	0.06359282	1.6
0.05996235	0.06359282	1.6
0.05996235	0.06359282	1.6
0.05996235	0.06359282	1.6
0.05996235	0.06359282	1.6
0.0984784	0.0934011	1.6
0.0984784	0.0934011	1.6
0.100964	0.09450361	1.6
0.100964	0.09450361	1.6
0.100964	0.09450361	1.6
0.1024095	0.09542727	1.6
0.1024095	0.09542727	1.6
0.1027838	0.09593939	1.6
0.1027838	0.09593939	1.6
0.1027838	0.09593939	1.6
0.1026703	0.09622075	1.6
0.1026703	0.09622075	1.6
0.1026703	0.09622075	1.6
0.1031765	0.09725422	1.6
0.1031765	0.09725422	1.6
0.1036157	0.09852649	1.6
0.1036157	0.09852649	1.6
0.1036157	0.09852649	1.6
0.1038059	0.09894445	1.6
0.1038059	0.09894445	1.6
0.1038059	0.09894445	1.6
0.1038059	0.09894445	1.6
0.1038059	0.09894445	1.6
0.1011099	0.1047629	1.6
0.1011099	0.1047629	1.6
0.1011099	0.1047629	1.6
0.09981684	0.1077719	1.6
0.09981684	0.1077719	1.6
0.09981684	0.1077719	1.6
0.09910005	0.1103986	1.6
0.09910005	0.1103986	1.6
0.09829167	0.1123419	1.6
0.09829167	0.1123419	1.6
0.09829167	0.1123419	1.6
0.09771951	0.1140112	1.6
0.09771951	0.1140112	1.6
0.09771951	0.1140112	1.6
0.09709878	0.1155476	1.6
0.09709878	0.1155476	1.6
0.09660046	0.1169818	1.6
0.09660046	0.1169818	1.6
0.09660046	0.1169818	1.6
0.09631333	0.118066	1.6
0.09631333	0.118066	1.6
0.09631333	0.118066	1.6
