# Supplementary material for: Saliency detection of textured 3D models based on multi-view information and texel descriptor
Source: PeerJ Comput Sci. 2023 Oct 25;9:e1584. doi: 10.7717/peerj-cs.1584 (PMC10703070; doi:10.7717/peerj-cs.1584)
Supplement: Supplemental Information 2 [file peerj-cs-09-1584-s002.zip › hlg/11.txt]

0.09514925	0.1193105	1.6
0.09514925	0.1193105	1.6
0.09514925	0.1193105	1.6
0.09514925	0.1193105	1.6
0.09514925	0.1193105	1.6
0.0778803	0.123859	1.6
0.0778803	0.123859	1.6
0.07611298	0.1245697	1.6
0.07611298	0.1245697	1.6
0.07611298	0.1245697	1.6
0.07471842	0.1241187	1.6
0.07471842	0.1241187	1.6
0.07370602	0.1236855	1.6
0.07370602	0.1236855	1.6
0.07370602	0.1236855	1.6
0.07288409	0.1228893	1.6
0.07288409	0.1228893	1.6
0.07220657	0.1221647	1.6
0.07220657	0.1221647	1.6
0.07220657	0.1221647	1.6
0.07168949	0.1214993	1.6
0.07168949	0.1214993	1.6
0.07168949	0.1214993	1.6
0.07126547	0.1208133	1.6
0.07126547	0.1208133	1.6
0.07126547	0.1208133	1.6
0.07126547	0.1208133	1.6
0.07126547	0.1208133	1.6
-0.0450253	0.1361667	1.6
-0.0450253	0.1361667	1.6
-0.0450253	0.1361667	1.6
-0.05075608	0.1367922	1.6
-0.05075608	0.1367922	1.6
-0.05312693	0.1362594	1.6
-0.05312693	0.1362594	1.6
-0.05459275	0.1364854	1.6
-0.05459275	0.1364854	1.6
-0.05573449	0.1365705	1.6
-0.05573449	0.1365705	1.6
-0.05573449	0.1365705	1.6
-0.05655786	0.1356765	1.6
-0.05733689	0.1354126	1.6
-0.05733689	0.1354126	1.6
-0.05733689	0.1354126	1.6
-0.05733689	0.1354126	1.6
-0.05733689	0.1354126	1.6
-0.05733689	0.1354126	1.6
-0.05733689	0.1354126	1.6
-0.05733689	0.1354126	1.6
-0.1663289	0.02936024	1.6
-0.1663289	0.02936024	1.6
-0.1663289	0.02936024	1.6
-0.1648333	0.02847654	1.6
-0.1648333	0.02847654	1.6
-0.1649773	0.02790982	1.6
-0.1649773	0.02790982	1.6
-0.1649773	0.02790982	1.6
-0.1641535	0.02727996	1.6
-0.1641535	0.02727996	1.6
-0.1641535	0.02727996	1.6
-0.1641535	0.02727996	1.6
-0.1641535	0.02727996	1.6
-0.1641535	0.02727996	1.6
-0.1641535	0.02727996	1.6
-0.1641535	0.02727996	1.6
-0.07525688	0.1924007	1.6
-0.07525688	0.1924007	1.6
-0.07539311	0.1899863	1.6
-0.07539311	0.1899863	1.6
-0.07539311	0.1899863	1.6
-0.07685035	0.1908086	1.6
-0.07685035	0.1908086	1.6
-0.07685035	0.1908086	1.6
-0.07685035	0.1908086	1.6
-0.07685035	0.1908086	1.6
-0.07847989	0.1913721	1.6
-0.07847989	0.1913721	1.6
-0.07847989	0.1913721	1.6
-0.07899883	0.1912089	1.6
-0.07899883	0.1912089	1.6
-0.07899883	0.1912089	1.6
-0.07966625	0.1909952	1.6
-0.07966625	0.1909952	1.6
-0.08021089	0.190412	1.6
-0.08021089	0.190412	1.6
-0.08021089	0.190412	1.6
-0.08042562	0.1895843	1.6
-0.08042562	0.1895843	1.6
-0.08042562	0.1895843	1.6
-0.08042562	0.1895843	1.6
-0.08042562	0.1895843	1.6
-0.08042562	0.1895843	1.6
-0.08042562	0.1895843	1.6
-0.08042562	0.1895843	1.6
-0.05226663	0.3432616	1.6
-0.05226663	0.3432616	1.6
-0.05226663	0.3432616	1.6
-0.05175339	0.3425641	1.6
-0.05175339	0.3425641	1.6
-0.05139102	0.3416682	1.6
-0.05139102	0.3416682	1.6
-0.05139102	0.3416682	1.6
-0.05108593	0.3411158	1.6
-0.05108593	0.3411158	1.6
-0.05108593	0.3411158	1.6
-0.050976	0.3405629	1.6
-0.050976	0.3405629	1.6
-0.05107028	0.3400001	1.6
-0.05107028	0.3400001	1.6
-0.05107028	0.3400001	1.6
-0.0511738	0.339405	1.6
-0.0511738	0.339405	1.6
-0.0511738	0.339405	1.6
-0.05139763	0.3392321	1.6
-0.05139763	0.3392321	1.6
-0.05139763	0.3392321	1.6
-0.05139763	0.3392321	1.6
-0.05139763	0.3392321	1.6
-0.03819977	0.3888503	1.6
-0.03819977	0.3888503	1.6
-0.03841396	0.389879	1.6
-0.03841396	0.389879	1.6
-0.03841396	0.389879	1.6
-0.03818897	0.3909298	1.6
-0.03818897	0.3909298	1.6
-0.03818897	0.3909298	1.6
-0.03872108	0.3916264	1.6
-0.03872108	0.3916264	1.6
-0.05253834	0.4094979	1.6
-0.05253834	0.4094979	1.6
-0.05253834	0.4094979	1.6
-0.05253834	0.4094979	1.6
-0.05253834	0.4094979	1.6
-0.05253834	0.4094979	1.6
-0.05253834	0.4094979	1.6
-0.05253834	0.4094979	1.6
-0.06635559	0.4273694	1.6
-0.06635559	0.4273694	1.6
-0.06635559	0.4273694	1.6
-0.03860421	0.1363353	1.6
-0.03860421	0.1363353	1.6
-0.04112396	0.1337562	1.6
-0.04112396	0.1337562	1.6
-0.04112396	0.1337562	1.6
-0.04112396	0.1337562	1.6
-0.04112396	0.1337562	1.6
-0.04376696	0.1320974	1.6
-0.04376696	0.1320974	1.6
-0.04376696	0.1320974	1.6
-0.04376696	0.1320974	1.6
-0.04376696	0.1320974	1.6
-0.04376696	0.1320974	1.6
0.001051892	0.3749399	1.6
0.001051892	0.3749399	1.6
0.001628683	0.3750167	1.6
0.001628683	0.3750167	1.6
0.001628683	0.3750167	1.6
0.002280103	0.3738337	1.6
0.002280103	0.3738337	1.6
0.002280103	0.3738337	1.6
0.003130277	0.372211	1.6
0.003130277	0.372211	1.6
0.003130277	0.372211	1.6
0.002859477	0.3715704	1.6
0.002859477	0.3715704	1.6
0.002683306	0.3718154	1.6
0.002683306	0.3718154	1.6
0.002683306	0.3718154	1.6
0.00277045	0.3719551	1.6
0.00277045	0.3719551	1.6
0.00277045	0.3719551	1.6
0.002623918	0.3724244	1.6
0.002623918	0.3724244	1.6
0.002524409	0.372489	1.6
0.002524409	0.372489	1.6
0.002524409	0.372489	1.6
0.002524409	0.372489	1.6
0.002524409	0.372489	1.6
0.002524409	0.372489	1.6
0.063325	0.330272	1.6
0.063325	0.330272	1.6
0.06331327	0.3292714	1.6
0.06331327	0.3292714	1.6
0.06331327	0.3292714	1.6
0.06270668	0.3291944	1.6
0.06270668	0.3291944	1.6
0.0616455	0.3304566	1.6
0.0616455	0.3304566	1.6
0.0616455	0.3304566	1.6
0.0607448	0.3303764	1.6
0.0607448	0.3303764	1.6
0.0607448	0.3303764	1.6
0.05988966	0.3313507	1.6
0.05988966	0.3313507	1.6
0.05912811	0.3318458	1.6
0.05912811	0.3318458	1.6
0.05912811	0.3318458	1.6
0.05832518	0.3325077	1.6
0.05832518	0.3325077	1.6
0.05832518	0.3325077	1.6
0.05736981	0.3322904	1.6
0.05736981	0.3322904	1.6
0.05674263	0.3326487	1.6
0.05674263	0.3326487	1.6
0.05674263	0.3326487	1.6
0.05629639	0.3327006	1.6
0.05629639	0.3327006	1.6
0.05629639	0.3327006	1.6
0.05568074	0.3329837	1.6
0.05568074	0.3329837	1.6
0.05527128	0.3330768	1.6
0.05527128	0.3330768	1.6
0.05527128	0.3330768	1.6
0.05492088	0.3333535	1.6
0.05492088	0.3333535	1.6
0.05492088	0.3333535	1.6
0.05492088	0.3333535	1.6
0.05492088	0.3333535	1.6
0.05492088	0.3333535	1.6
0.05492088	0.3333535	1.6
0.05492088	0.3333535	1.6
-0.09315186	0.04484699	1.6
-0.09315186	0.04484699	1.6
-0.09485372	0.03713412	1.6
-0.09485372	0.03713412	1.6
-0.09485372	0.03713412	1.6
-0.09451746	0.03354671	1.6
-0.09451746	0.03354671	1.6
-0.09451746	0.03354671	1.6
-0.09477784	0.03219076	1.6
-0.09477784	0.03219076	1.6
-0.09504873	0.03041551	1.6
-0.09504873	0.03041551	1.6
-0.09504873	0.03041551	1.6
-0.09543783	0.02931727	1.6
-0.09543783	0.02931727	1.6
-0.09543783	0.02931727	1.6
-0.09553463	0.02848789	1.6
-0.09553463	0.02848789	1.6
-0.09582803	0.02824021	1.6
-0.09582803	0.02824021	1.6
-0.09582803	0.02824021	1.6
-0.09590705	0.0279401	1.6
-0.09590705	0.0279401	1.6
-0.09590705	0.0279401	1.6
-0.09577049	0.02795685	1.6
-0.09577049	0.02795685	1.6
-0.09577049	0.02795685	1.6
-0.09577049	0.02795685	1.6
-0.09577049	0.02795685	1.6
-0.04477448	-0.0361376	1.6
-0.04477448	-0.0361376	1.6
-0.04477448	-0.0361376	1.6
-0.04469356	-0.03922512	1.6
-0.04469356	-0.03922512	1.6
-0.04435138	-0.03995515	1.6
-0.04435138	-0.03995515	1.6
-0.04435138	-0.03995515	1.6
-0.0449196	-0.04180372	1.6
-0.0449196	-0.04180372	1.6
-0.04534339	-0.04281879	1.6
-0.04534339	-0.04281879	1.6
-0.04534339	-0.04281879	1.6
-0.04575023	-0.04357064	1.6
-0.04575023	-0.04357064	1.6
-0.04575023	-0.04357064	1.6
-0.04605342	-0.04385853	1.6
-0.04605342	-0.04385853	1.6
-0.04605342	-0.04385853	1.6
-0.04605342	-0.04385853	1.6
-0.04605342	-0.04385853	1.6
-0.04653686	-0.04385956	1.6
-0.04653686	-0.04385956	1.6
-0.04653686	-0.04385956	1.6
-0.04646359	-0.04362716	1.6
-0.04646359	-0.04362716	1.6
-0.04646359	-0.04362716	1.6
-0.04646359	-0.04362716	1.6
-0.04646359	-0.04362716	1.6
-0.04646359	-0.04362716	1.6
-0.04646359	-0.04362716	1.6
-0.04646359	-0.04362716	1.6
0.03800013	0.1244574	1.6
0.03800013	0.1244574	1.6
0.03862055	0.1302888	1.6
0.03862055	0.1302888	1.6
0.03862055	0.1302888	1.6
0.03811923	0.1321477	1.6
0.03811923	0.1321477	1.6
0.03811923	0.1321477	1.6
0.0372683	0.1329361	1.6
0.0372683	0.1329361	1.6
0.03672775	0.1332404	1.6
0.03672775	0.1332404	1.6
0.03651397	0.1335273	1.6
0.03651397	0.1335273	1.6
0.03651397	0.1335273	1.6
0.03627187	0.1342436	1.6
0.03627187	0.1342436	1.6
0.03627187	0.1342436	1.6
0.03627187	0.1342436	1.6
0.03627187	0.1342436	1.6
0.09720776	0.1971082	1.6
0.09720776	0.1971082	1.6
0.09720776	0.1971082	1.6
0.09867414	0.2051842	1.6
0.09867414	0.2051842	1.6
0.09867414	0.2051842	1.6
0.09944288	0.2093403	1.6
0.09944288	0.2093403	1.6
0.100224	0.2120968	1.6
0.100224	0.2120968	1.6
0.100224	0.2120968	1.6
0.1007184	0.2136987	1.6
0.1007184	0.2136987	1.6
0.1007184	0.2136987	1.6
0.1009602	0.2147967	1.6
0.1009602	0.2147967	1.6
0.1008923	0.2157243	1.6
0.1008923	0.2157243	1.6
0.1008923	0.2157243	1.6
0.1008923	0.2157243	1.6
0.1008923	0.2157243	1.6
0.1008923	0.2157243	1.6
0.07009169	0.2733407	1.6
0.07009169	0.2733407	1.6
0.07009169	0.2733407	1.6
0.06960977	0.2760792	1.6
0.06960977	0.2760792	1.6
0.06943155	0.2764075	1.6
0.06943155	0.2764075	1.6
0.06943155	0.2764075	1.6
0.06959357	0.2772513	1.6
0.06959357	0.2772513	1.6
0.06959357	0.2772513	1.6
0.06986159	0.2779024	1.6
0.06986159	0.2779024	1.6
0.06974488	0.2785819	1.6
0.06974488	0.2785819	1.6
0.06974488	0.2785819	1.6
0.06983206	0.2797362	1.6
0.06983206	0.2797362	1.6
0.06983206	0.2797362	1.6
0.06985988	0.2804174	1.6
0.06985988	0.2804174	1.6
0.06995011	0.280963	1.6
0.06995011	0.280963	1.6
0.06995011	0.280963	1.6
0.06995011	0.280963	1.6
0.06995011	0.280963	1.6
0.06995011	0.280963	1.6
0.08007339	0.2969112	1.6
0.08007339	0.2969112	1.6
0.08075579	0.2984705	1.6
0.08075579	0.2984705	1.6
0.08075579	0.2984705	1.6
0.08037113	0.298783	1.6
0.08037113	0.298783	1.6
0.08037113	0.298783	1.6
0.08080836	0.2999012	1.6
0.08080836	0.2999012	1.6
0.08080836	0.2999012	1.6
0.08061993	0.3008186	1.6
0.08061993	0.3008186	1.6
0.08006445	0.3014995	1.6
0.08006445	0.3014995	1.6
0.08006445	0.3014995	1.6
0.0794543	0.3018765	1.6
0.0794543	0.3018765	1.6
0.0794543	0.3018765	1.6
0.0794543	0.3018765	1.6
0.0794543	0.3018765	1.6
0.0794543	0.3018765	1.6
0.0794543	0.3018765	1.6
0.0794543	0.3018765	1.6
0.1595509	0.1327527	1.6
0.1595509	0.1327527	1.6
0.1595509	0.1327527	1.6
0.1589541	0.1342603	1.6
0.1589541	0.1342603	1.6
0.1584319	0.1354557	1.6
0.1584319	0.1354557	1.6
0.1584319	0.1354557	1.6
0.1585201	0.1356072	1.6
0.1585201	0.1356072	1.6
0.1585201	0.1356072	1.6
0.1581371	0.1357308	1.6
0.1581371	0.1357308	1.6
0.1576422	0.1361799	1.6
0.1576422	0.1361799	1.6
0.1576422	0.1361799	1.6
0.1548753	0.1323577	1.6
0.1548753	0.1323577	1.6
0.1548753	0.1323577	1.6
0.1675458	0.1160504	1.6
0.1675458	0.1160504	1.6
0.1675458	0.1160504	1.6
0.1675458	0.1160504	1.6
0.1675458	0.1160504	1.6
0.1675458	0.1160504	1.6
0.1675458	0.1160504	1.6
0.1741147	0.1381224	1.6
0.1741147	0.1381224	1.6
0.1741147	0.1381224	1.6
0.1548753	0.1323577	1.6
0.1548753	0.1323577	1.6
0.1548753	0.1323577	1.6
0.1548753	0.1323577	1.6
0.1548753	0.1323577	1.6
0.1845303	0.1464465	1.6
0.1845303	0.1464465	1.6
0.1845303	0.1464465	1.6
0.1838935	0.1470267	1.6
0.1838935	0.1470267	1.6
0.1838935	0.1470267	1.6
0.1838935	0.1470267	1.6
0.1838935	0.1470267	1.6
0.1830717	0.1468457	1.6
0.1830717	0.1468457	1.6
0.1830717	0.1468457	1.6
0.1831899	0.1467441	1.6
0.1831899	0.1467441	1.6
0.1831899	0.1467441	1.6
0.1832818	0.1467621	1.6
0.1832818	0.1467621	1.6
0.1833573	0.1466604	1.6
0.1833573	0.1466604	1.6
0.1833573	0.1466604	1.6
0.183361	0.146922	1.6
0.183361	0.146922	1.6
0.183361	0.146922	1.6
0.1832834	0.146937	1.6
0.1832834	0.146937	1.6
0.1830375	0.1470135	1.6
0.1830375	0.1470135	1.6
0.1830375	0.1470135	1.6
0.1826191	0.1466977	1.6
0.1826191	0.1466977	1.6
0.1826191	0.1466977	1.6
0.1822169	0.1465057	1.6
0.1822169	0.1465057	1.6
0.1819223	0.1462207	1.6
0.1819223	0.1462207	1.6
0.1819223	0.1462207	1.6
0.1816412	0.1459311	1.6
0.1816412	0.1459311	1.6
0.1816412	0.1459311	1.6
0.1816412	0.1459311	1.6
0.1816412	0.1459311	1.6
0.1341893	0.1194245	1.6
0.1341893	0.1194245	1.6
0.1341893	0.1194245	1.6
0.1345131	0.1191739	1.6
0.1345131	0.1191739	1.6
0.1345131	0.1191739	1.6
0.1349356	0.1189185	1.6
0.1349356	0.1189185	1.6
0.1356987	0.1188936	1.6
0.1356987	0.1188936	1.6
0.1356987	0.1188936	1.6
0.135896	0.1188938	1.6
0.135896	0.1188938	1.6
0.135896	0.1188938	1.6
0.1359348	0.118574	1.6
0.1359348	0.118574	1.6
0.1361116	0.1184419	1.6
0.1361116	0.1184419	1.6
0.1361116	0.1184419	1.6
0.1359906	0.1179711	1.6
0.1359906	0.1179711	1.6
0.1359906	0.1179711	1.6
0.1363563	0.1177322	1.6
0.1363563	0.1177322	1.6
0.136699	0.117779	1.6
0.136699	0.117779	1.6
0.136699	0.117779	1.6
0.1365046	0.1176626	1.6
0.1365046	0.1176626	1.6
0.1365046	0.1176626	1.6
0.1365046	0.1176626	1.6
0.1365046	0.1176626	1.6
0.1365046	0.1176626	1.6
0.1365046	0.1176626	1.6
0.1365046	0.1176626	1.6
0.1346778	-0.08926313	1.6
0.1346778	-0.08926313	1.6
0.1329224	-0.09261177	1.6
0.1329224	-0.09261177	1.6
0.1329224	-0.09261177	1.6
0.1328844	-0.09449341	1.6
0.1328844	-0.09449341	1.6
0.1328844	-0.09449341	1.6
0.1322004	-0.09491668	1.6
0.1322004	-0.09491668	1.6
0.1318309	-0.09545048	1.6
0.1318309	-0.09545048	1.6
0.1318309	-0.09545048	1.6
0.1310565	-0.09563013	1.6
0.1310565	-0.09563013	1.6
0.1310565	-0.09563013	1.6
0.1309017	-0.09631043	1.6
0.1309017	-0.09631043	1.6
0.1305938	-0.09695826	1.6
0.1305938	-0.09695826	1.6
0.1305938	-0.09695826	1.6
0.1305938	-0.09695826	1.6
0.1305938	-0.09695826	1.6
0.1305938	-0.09695826	1.6
0.1475477	-0.1479714	1.6
0.1475477	-0.1479714	1.6
0.1486121	-0.1476587	1.6
0.1486121	-0.1476587	1.6
0.1486121	-0.1476587	1.6
0.1488626	-0.1478184	1.6
0.1488626	-0.1478184	1.6
0.1488626	-0.1478184	1.6
0.148787	-0.1478669	1.6
0.148787	-0.1478669	1.6
0.1487309	-0.1477433	1.6
0.1487309	-0.1477433	1.6
0.1487309	-0.1477433	1.6
0.1488462	-0.1475549	1.6
0.1488462	-0.1475549	1.6
0.148445	-0.1473042	1.6
0.148445	-0.1473042	1.6
0.148445	-0.1473042	1.6
0.148202	-0.1470347	1.6
0.148202	-0.1470347	1.6
0.148202	-0.1470347	1.6
0.1479089	-0.1469045	1.6
0.1479089	-0.1469045	1.6
0.1478077	-0.1466769	1.6
0.1478077	-0.1466769	1.6
0.1478077	-0.1466769	1.6
0.1478077	-0.1466769	1.6
0.1478077	-0.1466769	1.6
0.1622423	-0.1549986	1.6
0.1622423	-0.1549986	1.6
0.1622423	-0.1549986	1.6
0.1608172	-0.1552408	1.6
0.1608172	-0.1552408	1.6
0.1608172	-0.1552408	1.6
0.159427	-0.1543371	1.6
0.159427	-0.1543371	1.6
0.1588435	-0.1556461	1.6
0.1588435	-0.1556461	1.6
0.1588435	-0.1556461	1.6
0.1585054	-0.1559161	1.6
0.1585054	-0.1559161	1.6
0.1585054	-0.1559161	1.6
0.1581503	-0.1557728	1.6
0.1581503	-0.1557728	1.6
0.1579456	-0.1552241	1.6
0.1579456	-0.1552241	1.6
0.1579456	-0.1552241	1.6
0.1578034	-0.1552521	1.6
0.1578034	-0.1552521	1.6
0.1578034	-0.1552521	1.6
0.1578034	-0.1552521	1.6
0.1578034	-0.1552521	1.6
0.1354577	-0.1404444	1.6
0.1354577	-0.1404444	1.6
0.1354577	-0.1404444	1.6
0.13498	-0.1408556	1.6
0.13498	-0.1408556	1.6
0.1345499	-0.1406481	1.6
0.1345499	-0.1406481	1.6
0.1345499	-0.1406481	1.6
0.1349839	-0.1394079	1.6
0.1349839	-0.1394079	1.6
0.1354951	-0.1389591	1.6
0.1354951	-0.1389591	1.6
0.1354951	-0.1389591	1.6
0.1357965	-0.1383896	1.6
0.1357965	-0.1383896	1.6
0.1357965	-0.1383896	1.6
0.1359678	-0.1380772	1.6
0.1359678	-0.1380772	1.6
0.1359678	-0.1380772	1.6
0.1359678	-0.1380772	1.6
0.1359678	-0.1380772	1.6
0.1359678	-0.1380772	1.6
0.1359678	-0.1380772	1.6
0.1359678	-0.1380772	1.6
-0.05216084	0.01359395	1.6
-0.05216084	0.01359395	1.6
-0.05216084	0.01359395	1.6
-0.04967191	0.01349742	1.6
-0.04967191	0.01349742	1.6
-0.04909703	0.01253176	1.6
-0.04909703	0.01253176	1.6
-0.04909703	0.01253176	1.6
-0.04871905	0.01165698	1.6
-0.04871905	0.01165698	1.6
-0.04871905	0.01165698	1.6
-0.04858264	0.01106667	1.6
-0.04858264	0.01106667	1.6
-0.04841946	0.01061847	1.6
-0.04841946	0.01061847	1.6
-0.04841946	0.01061847	1.6
-0.0484011	0.01051309	1.6
-0.0484011	0.01051309	1.6
-0.0484011	0.01051309	1.6
-0.04846728	0.01059562	1.6
-0.04846728	0.01059562	1.6
-0.04846728	0.01059562	1.6
-0.04846728	0.01059562	1.6
-0.04846728	0.01059562	1.6
-0.04846728	0.01059562	1.6
-0.04846728	0.01059562	1.6
-0.04846728	0.01059562	1.6
-0.04846728	0.01059562	1.6
-0.04846728	0.01059562	1.6
-0.06393455	0.1816976	1.6
-0.06393455	0.1816976	1.6
-0.06393455	0.1816976	1.6
-0.06392077	0.1811294	1.6
-0.06392077	0.1811294	1.6
-0.06392077	0.1811294	1.6
-0.06434821	0.1817924	1.6
-0.06434821	0.1817924	1.6
-0.06436866	0.181345	1.6
-0.06436866	0.181345	1.6
-0.06436866	0.181345	1.6
-0.06438907	0.1818234	1.6
-0.06438907	0.1818234	1.6
-0.06438907	0.1818234	1.6
-0.06452388	0.1819969	1.6
-0.06452388	0.1819969	1.6
-0.06458256	0.1817901	1.6
-0.06458256	0.1817901	1.6
-0.06458256	0.1817901	1.6
-0.06458256	0.1817901	1.6
-0.06458256	0.1817901	1.6
-0.06458256	0.1817901	1.6
-0.06770245	0.2136962	1.6
-0.06770245	0.2136962	1.6
-0.06708989	0.2142901	1.6
-0.06708989	0.2142901	1.6
-0.06708989	0.2142901	1.6
-0.06790923	0.2150174	1.6
-0.06790923	0.2150174	1.6
-0.06790923	0.2150174	1.6
-0.06848405	0.2146896	1.6
-0.06848405	0.2146896	1.6
-0.06887753	0.2146196	1.6
-0.06887753	0.2146196	1.6
-0.06887753	0.2146196	1.6
-0.06845892	0.2145808	1.6
-0.06845892	0.2145808	1.6
-0.06845892	0.2145808	1.6
-0.0683743	0.2152217	1.6
-0.0683743	0.2152217	1.6
-0.0683743	0.2152217	1.6
-0.0684857	0.2156641	1.6
-0.0684857	0.2156641	1.6
-0.06879919	0.2154858	1.6
-0.06879919	0.2154858	1.6
-0.06879919	0.2154858	1.6
-0.06906281	0.2153412	1.6
-0.06906281	0.2153412	1.6
-0.06935391	0.215777	1.6
-0.06935391	0.215777	1.6
-0.06935391	0.215777	1.6
-0.06935391	0.215777	1.6
-0.06935391	0.215777	1.6
-0.06935391	0.215777	1.6
-0.06935391	0.215777	1.6
-0.06935391	0.215777	1.6
-0.04858934	0.3266094	1.6
-0.04858934	0.3266094	1.6
-0.04858934	0.3266094	1.6
-0.04951692	0.331308	1.6
-0.04951692	0.331308	1.6
-0.04951692	0.331308	1.6
-0.04938068	0.3352867	1.6
-0.04938068	0.3352867	1.6
-0.04858229	0.3375653	1.6
-0.04858229	0.3375653	1.6
-0.04858229	0.3375653	1.6
-0.04818137	0.3389663	1.6
-0.04818137	0.3389663	1.6
-0.04818137	0.3389663	1.6
-0.04770497	0.3399432	1.6
-0.04770497	0.3399432	1.6
-0.04748143	0.3408317	1.6
-0.04748143	0.3408317	1.6
-0.04748143	0.3408317	1.6
-0.04761282	0.3429877	1.6
-0.04761282	0.3429877	1.6
-0.04761282	0.3429877	1.6
-0.04761282	0.3429877	1.6
-0.04761282	0.3429877	1.6
-0.05360206	0.4337182	1.6
-0.05360206	0.4337182	1.6
-0.05360206	0.4337182	1.6
-0.05349689	0.43375	1.6
-0.05349689	0.43375	1.6
-0.05349689	0.43375	1.6
-0.05306897	0.4329281	1.6
-0.05306897	0.4329281	1.6
-0.05292462	0.433242	1.6
-0.05292462	0.433242	1.6
-0.05292462	0.433242	1.6
-0.05329017	0.4340144	1.6
-0.05329017	0.4340144	1.6
-0.05329017	0.4340144	1.6
-0.05329017	0.4340144	1.6
-0.05329017	0.4340144	1.6
-0.05329017	0.4340144	1.6
-0.05406572	0.4355121	1.6
-0.05406572	0.4355121	1.6
-0.05433572	0.4357141	1.6
-0.05433572	0.4357141	1.6
-0.05433572	0.4357141	1.6
-0.05433572	0.4357141	1.6
-0.05433572	0.4357141	1.6
-0.05433572	0.4357141	1.6
0.01	0.01	1.6
0.01	0.01	1.6
