# Supplementary material for: Saliency detection of textured 3D models based on multi-view information and texel descriptor
Source: PeerJ Comput Sci. 2023 Oct 25;9:e1584. doi: 10.7717/peerj-cs.1584 (PMC10703070; doi:10.7717/peerj-cs.1584)
Supplement: Supplemental Information 2 [file peerj-cs-09-1584-s002.zip › hlg/12.txt]

-0.05433572	0.4357141	1.6
-0.05433572	0.4357141	1.6
-0.05433572	0.4357141	1.6
-0.05433572	0.4357141	1.6
-0.05433572	0.4357141	1.6
-0.174358	0.09785885	1.6
-0.174358	0.09785885	1.6
-0.174358	0.09785885	1.6
-0.172003	0.09923469	1.6
-0.172003	0.09923469	1.6
-0.172003	0.09923469	1.6
-0.1710546	0.09990459	1.6
-0.1710546	0.09990459	1.6
-0.1681779	0.1010118	1.6
-0.1681779	0.1010118	1.6
-0.1681779	0.1010118	1.6
-0.1681779	0.1010118	1.6
-0.1681779	0.1010118	1.6
-0.1681779	0.1010118	1.6
-0.04471263	0.0879833	1.6
-0.04471263	0.0879833	1.6
-0.04516506	0.08358798	1.6
-0.04516506	0.08358798	1.6
-0.04516506	0.08358798	1.6
-0.04681545	0.08264034	1.6
-0.04681545	0.08264034	1.6
-0.04781196	0.0819077	1.6
-0.04781196	0.0819077	1.6
-0.04781196	0.0819077	1.6
-0.04839286	0.08130036	1.6
-0.04839286	0.08130036	1.6
-0.04839286	0.08130036	1.6
-0.04870049	0.08165596	1.6
-0.04870049	0.08165596	1.6
-0.04884399	0.08197493	1.6
-0.04884399	0.08197493	1.6
-0.04884399	0.08197493	1.6
-0.04892157	0.08195315	1.6
-0.04892157	0.08195315	1.6
-0.04892157	0.08195315	1.6
-0.04892157	0.08195315	1.6
-0.04892157	0.08195315	1.6
-0.04892157	0.08195315	1.6
-0.04892157	0.08195315	1.6
-0.04892157	0.08195315	1.6
-0.1775173	0.07921488	1.6
-0.1775173	0.07921488	1.6
-0.1775173	0.07921488	1.6
-0.1751763	0.07880106	1.6
-0.1751763	0.07880106	1.6
-0.1749912	0.07863794	1.6
-0.1749912	0.07863794	1.6
-0.1749912	0.07863794	1.6
-0.1748849	0.07841525	1.6
-0.1748849	0.07841525	1.6
-0.1748849	0.07841525	1.6
-0.1747746	0.07854997	1.6
-0.1747746	0.07854997	1.6
-0.1742712	0.07814781	1.6
-0.1742712	0.07814781	1.6
-0.1742712	0.07814781	1.6
-0.1752734	0.07915027	1.6
-0.1752734	0.07915027	1.6
-0.1924853	0.07508379	1.6
-0.1924853	0.07508379	1.6
-0.1924853	0.07508379	1.6
0.01	0.01	1.6
0.01	0.01	1.6
0.01	0.01	1.6
-0.1924853	0.07508379	1.6
-0.1924853	0.07508379	1.6
-0.2079941	0.07166977	1.6
-0.2079941	0.07166977	1.6
-0.2079941	0.07166977	1.6
-0.2364163	0.08438549	1.6
-0.2364163	0.08438549	1.6
-0.2364163	0.08438549	1.6
-0.2322652	0.08020804	1.6
-0.2322652	0.08020804	1.6
-0.2312825	0.07859188	1.6
-0.2312825	0.07859188	1.6
-0.2312825	0.07859188	1.6
-0.2345841	0.08153363	1.6
-0.2345841	0.08153363	1.6
-0.2345841	0.08153363	1.6
-0.2342329	0.08121416	1.6
-0.2342329	0.08121416	1.6
-0.2336528	0.08062939	1.6
-0.2336528	0.08062939	1.6
-0.2336528	0.08062939	1.6
-0.2329027	0.07973578	1.6
-0.2329027	0.07973578	1.6
-0.2329027	0.07973578	1.6
-0.2322148	0.07905941	1.6
-0.2322148	0.07905941	1.6
-0.2316179	0.07856882	1.6
-0.2316179	0.07856882	1.6
-0.2316179	0.07856882	1.6
-0.2310555	0.07825903	1.6
-0.2310555	0.07825903	1.6
-0.2310555	0.07825903	1.6
-0.2305346	0.07793111	1.6
-0.2305346	0.07793111	1.6
-0.2302415	0.07764726	1.6
-0.2302415	0.07764726	1.6
-0.2302415	0.07764726	1.6
-0.2299107	0.07761883	1.6
-0.2299107	0.07761883	1.6
-0.2299107	0.07761883	1.6
-0.2295548	0.07725411	1.6
-0.2295548	0.07725411	1.6
-0.2292513	0.07699653	1.6
-0.2292513	0.07699653	1.6
-0.2292513	0.07699653	1.6
-0.2288755	0.07664869	1.6
-0.2288755	0.07664869	1.6
-0.228566	0.07652471	1.6
-0.228566	0.07652471	1.6
-0.228566	0.07652471	1.6
-0.228566	0.07652471	1.6
-0.228566	0.07652471	1.6
-0.228566	0.07652471	1.6
-0.1866115	0.02936597	1.6
-0.1866115	0.02936597	1.6
-0.1842912	0.0274833	1.6
-0.1842912	0.0274833	1.6
-0.1842912	0.0274833	1.6
-0.1836509	0.02629084	1.6
-0.1836509	0.02629084	1.6
-0.1836509	0.02629084	1.6
-0.1831721	0.02520025	1.6
-0.1831721	0.02520025	1.6
-0.1824539	0.0246571	1.6
-0.1824539	0.0246571	1.6
-0.1824539	0.0246571	1.6
-0.1818994	0.0240786	1.6
-0.1818994	0.0240786	1.6
-0.1818994	0.0240786	1.6
-0.181733	0.02364751	1.6
-0.181733	0.02364751	1.6
-0.181733	0.02364751	1.6
-0.181733	0.02364751	1.6
-0.181733	0.02364751	1.6
-0.181733	0.02364751	1.6
-0.181733	0.02364751	1.6
-0.181733	0.02364751	1.6
0.02017586	-0.04784173	1.6
0.02017586	-0.04784173	1.6
0.01574008	-0.05126383	1.6
0.01574008	-0.05126383	1.6
0.01574008	-0.05126383	1.6
0.01585069	-0.05262385	1.6
0.01585069	-0.05262385	1.6
0.01585069	-0.05262385	1.6
0.01478334	-0.05491514	1.6
0.01478334	-0.05491514	1.6
0.01410729	-0.05629005	1.6
0.01410729	-0.05629005	1.6
0.01410729	-0.05629005	1.6
0.01391321	-0.05715906	1.6
0.01391321	-0.05715906	1.6
0.0138233	-0.0577369	1.6
0.0138233	-0.0577369	1.6
0.0138233	-0.0577369	1.6
0.0135437	-0.05785386	1.6
0.0135437	-0.05785386	1.6
0.0135437	-0.05785386	1.6
0.01343395	-0.05761576	1.6
0.01343395	-0.05761576	1.6
0.01318876	-0.05761985	1.6
0.01318876	-0.05761985	1.6
0.01318876	-0.05761985	1.6
0.01305105	-0.05794403	1.6
0.01305105	-0.05794403	1.6
0.01305105	-0.05794403	1.6
0.01288832	-0.05837063	1.6
0.01288832	-0.05837063	1.6
0.0126274	-0.05842368	1.6
0.0126274	-0.05842368	1.6
0.0126274	-0.05842368	1.6
0.01215893	-0.05856375	1.6
0.01215893	-0.05856375	1.6
0.01215893	-0.05856375	1.6
0.01208684	-0.05869115	1.6
0.01208684	-0.05869115	1.6
0.01158159	-0.05705131	1.6
0.01158159	-0.05705131	1.6
0.01158159	-0.05705131	1.6
0.01158159	-0.05705131	1.6
0.01158159	-0.05705131	1.6
0.07502412	-0.01836292	1.6
0.07502412	-0.01836292	1.6
0.07502412	-0.01836292	1.6
0.07364362	-0.01694137	1.6
0.07364362	-0.01694137	1.6
0.07364362	-0.01694137	1.6
0.07309604	-0.01680298	1.6
0.07309604	-0.01680298	1.6
0.07343791	-0.01837562	1.6
0.07343791	-0.01837562	1.6
0.07343791	-0.01837562	1.6
0.07381809	-0.019557	1.6
0.07381809	-0.019557	1.6
0.07381809	-0.019557	1.6
0.07381809	-0.019557	1.6
0.07381809	-0.019557	1.6
0.1002427	0.01016475	1.6
0.1002427	0.01016475	1.6
0.1002427	0.01016475	1.6
0.1016652	0.01442008	1.6
0.1016652	0.01442008	1.6
0.1020609	0.01649169	1.6
0.1020609	0.01649169	1.6
0.1020609	0.01649169	1.6
0.1017419	0.01693159	1.6
0.1017419	0.01693159	1.6
0.1017419	0.01693159	1.6
0.1017947	0.01702964	1.6
0.1017947	0.01702964	1.6
0.1016516	0.01674801	1.6
0.1016516	0.01674801	1.6
0.1016516	0.01674801	1.6
0.1016342	0.01641947	1.6
0.1016342	0.01641947	1.6
0.1016342	0.01641947	1.6
0.101535	0.01627726	1.6
0.101535	0.01627726	1.6
0.101535	0.01627726	1.6
0.101535	0.01627726	1.6
0.101535	0.01627726	1.6
0.1994435	0.07660583	1.6
0.1994435	0.07660583	1.6
0.1994435	0.07660583	1.6
0.1994435	0.07660583	1.6
0.1994435	0.07660583	1.6
0.2077857	0.07611015	1.6
0.2077857	0.07611015	1.6
0.2077857	0.07611015	1.6
0.2074954	0.07533423	1.6
0.2074954	0.07533423	1.6
0.2074954	0.07533423	1.6
0.206857	0.07450102	1.6
0.206857	0.07450102	1.6
0.2058191	0.07411086	1.6
0.2058191	0.07411086	1.6
0.2058191	0.07411086	1.6
0.2051705	0.07380781	1.6
0.2051705	0.07380781	1.6
0.2051705	0.07380781	1.6
0.2096433	0.09705391	1.6
0.2096433	0.09705391	1.6
0.2141161	0.1203	1.6
0.2141161	0.1203	1.6
0.2141161	0.1203	1.6
0.232199	0.1187507	1.6
0.232199	0.1187507	1.6
0.2333486	0.1200014	1.6
0.2333486	0.1200014	1.6
0.2333486	0.1200014	1.6
0.2533177	0.122006	1.6
0.2533177	0.122006	1.6
0.2533177	0.122006	1.6
0.2536252	0.1238731	1.6
0.2536252	0.1238731	1.6
0.2536252	0.1238731	1.6
0.2539099	0.1247734	1.6
0.2539099	0.1247734	1.6
0.2539099	0.1247734	1.6
0.2539099	0.1247734	1.6
0.2539099	0.1247734	1.6
0.2690663	0.1648193	1.6
0.2690663	0.1648193	1.6
0.2690663	0.1648193	1.6
0.2690663	0.1648193	1.6
0.2690663	0.1648193	1.6
0.2689455	0.1716581	1.6
0.2689455	0.1716581	1.6
0.2689455	0.1716581	1.6
0.2683795	0.1736409	1.6
0.2683795	0.1736409	1.6
0.2675955	0.1736993	1.6
0.2675955	0.1736993	1.6
0.2675955	0.1736993	1.6
0.2680332	0.174657	1.6
0.2680332	0.174657	1.6
0.2680332	0.174657	1.6
0.2682462	0.1752279	1.6
0.2682462	0.1752279	1.6
0.2683267	0.1763131	1.6
0.2683267	0.1763131	1.6
0.2683267	0.1763131	1.6
0.2690848	0.1793186	1.6
0.2690848	0.1793186	1.6
0.2695241	0.1826806	1.6
0.2695241	0.1826806	1.6
0.2695241	0.1826806	1.6
0.2698472	0.1857474	1.6
0.2698472	0.1857474	1.6
0.2698472	0.1857474	1.6
0.2700208	0.1884162	1.6
0.2700208	0.1884162	1.6
0.2700208	0.1884162	1.6
0.2705422	0.1908606	1.6
0.2705422	0.1908606	1.6
0.2707485	0.1931524	1.6
0.2707485	0.1931524	1.6
0.2707485	0.1931524	1.6
0.2710227	0.1948437	1.6
0.2710227	0.1948437	1.6
0.2712319	0.1961385	1.6
0.2712319	0.1961385	1.6
0.2712319	0.1961385	1.6
0.2713754	0.1973017	1.6
0.2713754	0.1973017	1.6
0.2713754	0.1973017	1.6
0.2715768	0.1982404	1.6
0.2715768	0.1982404	1.6
0.2717044	0.1990452	1.6
0.2717044	0.1990452	1.6
0.2717044	0.1990452	1.6
0.2717481	0.1999281	1.6
0.2717481	0.1999281	1.6
0.2717481	0.1999281	1.6
0.2719469	0.2009541	1.6
0.2719469	0.2009541	1.6
0.2719469	0.2009541	1.6
0.2719469	0.2009541	1.6
0.2719469	0.2009541	1.6
0.2594033	0.2677595	1.6
0.2594033	0.2677595	1.6
0.2594033	0.2677595	1.6
0.1559811	0.1483582	1.6
0.1559811	0.1483582	1.6
0.1532307	0.1430062	1.6
0.1532307	0.1430062	1.6
0.1532307	0.1430062	1.6
0.1406024	0.1459022	1.6
0.1406024	0.1459022	1.6
0.1406024	0.1459022	1.6
0.1532307	0.1430062	1.6
0.1532307	0.1430062	1.6
0.1532307	0.1430062	1.6
0.127974	0.1487982	1.6
0.127974	0.1487982	1.6
-0.01978274	-0.02643923	1.6
-0.01978274	-0.02643923	1.6
-0.01978274	-0.02643923	1.6
-0.02050946	-0.02741414	1.6
-0.02050946	-0.02741414	1.6
-0.02050946	-0.02741414	1.6
-0.02033813	-0.02751087	1.6
-0.02033813	-0.02751087	1.6
-0.02027169	-0.02681827	1.6
-0.02027169	-0.02681827	1.6
-0.02027169	-0.02681827	1.6
-0.02027169	-0.02681827	1.6
-0.02027169	-0.02681827	1.6
-0.02027169	-0.02681827	1.6
-0.02027169	-0.02681827	1.6
-0.02027169	-0.02681827	1.6
-0.02134641	-0.02626562	1.6
-0.02134641	-0.02626562	1.6
-0.02134641	-0.02626562	1.6
-0.02174816	-0.02648663	1.6
-0.02174816	-0.02648663	1.6
-0.02174816	-0.02648663	1.6
-0.02270848	-0.02639894	1.6
-0.02270848	-0.02639894	1.6
-0.02270848	-0.02639894	1.6
-0.02270848	-0.02639894	1.6
-0.02270848	-0.02639894	1.6
-0.2100856	0.02399275	1.6
-0.2100856	0.02399275	1.6
-0.2100856	0.02399275	1.6
-0.2156808	0.02565217	1.6
-0.2156808	0.02565217	1.6
-0.2179512	0.02661195	1.6
-0.2179512	0.02661195	1.6
-0.2179512	0.02661195	1.6
-0.2189867	0.02760633	1.6
-0.2189867	0.02760633	1.6
-0.2189867	0.02760633	1.6
-0.2194245	0.02779861	1.6
-0.2194245	0.02779861	1.6
-0.2196646	0.02798518	1.6
-0.2196646	0.02798518	1.6
-0.2196646	0.02798518	1.6
-0.220118	0.02862347	1.6
-0.220118	0.02862347	1.6
-0.220118	0.02862347	1.6
-0.2207995	0.02910162	1.6
-0.2207995	0.02910162	1.6
-0.2207995	0.02910162	1.6
-0.2207995	0.02910162	1.6
-0.2207995	0.02910162	1.6
-0.2328991	0.0451443	1.6
-0.2328991	0.0451443	1.6
-0.2330371	0.0445087	1.6
-0.2330371	0.0445087	1.6
-0.2330371	0.0445087	1.6
-0.2332787	0.04453677	1.6
-0.2332787	0.04453677	1.6
-0.2332787	0.04453677	1.6
-0.2332787	0.04453677	1.6
-0.2332787	0.04453677	1.6
-0.2343401	0.04487771	1.6
-0.2343401	0.04487771	1.6
-0.2343401	0.04487771	1.6
-0.2346936	0.04488938	1.6
-0.2346936	0.04488938	1.6
-0.2346936	0.04488938	1.6
-0.2349761	0.04518098	1.6
-0.2349761	0.04518098	1.6
-0.2350166	0.04575013	1.6
-0.2350166	0.04575013	1.6
-0.2350166	0.04575013	1.6
-0.235132	0.04616275	1.6
-0.235132	0.04616275	1.6
-0.235132	0.04616275	1.6
-0.235132	0.04616275	1.6
-0.235132	0.04616275	1.6
-0.2068151	0.03884183	1.6
-0.2068151	0.03884183	1.6
-0.2068151	0.03884183	1.6
-0.2070308	0.03969923	1.6
-0.2070308	0.03969923	1.6
-0.2070308	0.03969923	1.6
-0.2075617	0.04045443	1.6
-0.2075617	0.04045443	1.6
-0.208087	0.04025272	1.6
-0.208087	0.04025272	1.6
-0.208087	0.04025272	1.6
-0.2079781	0.04009968	1.6
-0.2079781	0.04009968	1.6
-0.2079781	0.04009968	1.6
-0.2083476	0.04010639	1.6
-0.2083476	0.04010639	1.6
-0.2086426	0.04065706	1.6
-0.2086426	0.04065706	1.6
-0.2086426	0.04065706	1.6
-0.2085519	0.04098993	1.6
-0.2085519	0.04098993	1.6
-0.2085519	0.04098993	1.6
-0.2085519	0.04098993	1.6
-0.2085519	0.04098993	1.6
-0.06515723	-0.003442612	1.6
-0.06515723	-0.003442612	1.6
-0.06515723	-0.003442612	1.6
-0.06484606	-0.002408782	1.6
-0.06484606	-0.002408782	1.6
-0.06484606	-0.002408782	1.6
-0.06474938	-0.003103752	1.6
-0.06474938	-0.003103752	1.6
-0.06484859	-0.003820233	1.6
-0.06484859	-0.003820233	1.6
-0.06484859	-0.003820233	1.6
-0.06447189	-0.003328128	1.6
-0.06447189	-0.003328128	1.6
-0.06447189	-0.003328128	1.6
-0.06447189	-0.003328128	1.6
-0.06447189	-0.003328128	1.6
-0.06400546	-0.003602838	1.6
-0.06400546	-0.003602838	1.6
-0.06400546	-0.003602838	1.6
-0.06393062	-0.003353235	1.6
-0.06393062	-0.003353235	1.6
-0.06393062	-0.003353235	1.6
-0.06366193	-0.003402558	1.6
-0.06366193	-0.003402558	1.6
-0.06367957	-0.00318477	1.6
-0.06367957	-0.00318477	1.6
-0.06367957	-0.00318477	1.6
-0.06370308	-0.003181737	1.6
-0.06370308	-0.003181737	1.6
-0.06370308	-0.003181737	1.6
-0.06387286	-0.003374563	1.6
-0.06387286	-0.003374563	1.6
-0.06387286	-0.003374563	1.6
-0.06387286	-0.003374563	1.6
-0.06387286	-0.003374563	1.6
-0.03809272	-0.002162376	1.6
-0.03809272	-0.002162376	1.6
-0.03809272	-0.002162376	1.6
-0.03809272	-0.002162376	1.6
-0.03809272	-0.002162376	1.6
-0.06721573	-0.05354054	1.6
-0.06721573	-0.05354054	1.6
-0.06721573	-0.05354054	1.6
-0.06740645	-0.05274365	1.6
-0.06740645	-0.05274365	1.6
-0.06740645	-0.05274365	1.6
-0.06758592	-0.0519585	1.6
-0.06758592	-0.0519585	1.6
-0.06784394	-0.05162089	1.6
-0.06784394	-0.05162089	1.6
-0.06784394	-0.05162089	1.6
-0.06703261	-0.05170328	1.6
-0.06703261	-0.05170328	1.6
-0.06703261	-0.05170328	1.6
-0.06704424	-0.05077554	1.6
-0.06704424	-0.05077554	1.6
-0.06658069	-0.05106455	1.6
-0.06658069	-0.05106455	1.6
-0.06658069	-0.05106455	1.6
-0.06700238	-0.05043911	1.6
-0.06700238	-0.05043911	1.6
-0.06700238	-0.05043911	1.6
-0.06732473	-0.04984306	1.6
-0.06732473	-0.04984306	1.6
-0.06739729	-0.04936118	1.6
-0.06739729	-0.04936118	1.6
-0.06739729	-0.04936118	1.6
-0.06739729	-0.04936118	1.6
-0.06739729	-0.04936118	1.6
-0.06739729	-0.04936118	1.6
-0.1209199	-0.0854296	1.6
-0.1209199	-0.0854296	1.6
-0.1207376	-0.08623312	1.6
-0.1207376	-0.08623312	1.6
-0.1207376	-0.08623312	1.6
-0.1207131	-0.0865346	1.6
-0.1207131	-0.0865346	1.6
-0.1208062	-0.08665334	1.6
-0.1208062	-0.08665334	1.6
-0.1208062	-0.08665334	1.6
-0.1208062	-0.08665334	1.6
-0.1208062	-0.08665334	1.6
-0.1208062	-0.08665334	1.6
-0.1208062	-0.08665334	1.6
-0.1208062	-0.08665334	1.6
-0.06309558	-0.05117179	1.6
-0.06309558	-0.05117179	1.6
-0.06309558	-0.05117179	1.6
-0.06285832	-0.05184217	1.6
-0.06285832	-0.05184217	1.6
-0.06285832	-0.05184217	1.6
-0.06342094	-0.05313845	1.6
-0.06342094	-0.05313845	1.6
-0.06381083	-0.05358125	1.6
-0.06381083	-0.05358125	1.6
-0.06381083	-0.05358125	1.6
-0.06381083	-0.05358125	1.6
-0.06381083	-0.05358125	1.6
-0.06381083	-0.05358125	1.6
-0.06451412	-0.05393345	1.6
-0.06451412	-0.05393345	1.6
-0.06451412	-0.05393345	1.6
-0.06452165	-0.05371871	1.6
-0.06452165	-0.05371871	1.6
-0.0647496	-0.05329806	1.6
-0.0647496	-0.05329806	1.6
-0.0647496	-0.05329806	1.6
-0.06469017	-0.05276453	1.6
-0.06469017	-0.05276453	1.6
-0.06477583	-0.05266505	1.6
-0.06477583	-0.05266505	1.6
-0.06488223	-0.05283684	1.6
-0.06488223	-0.05283684	1.6
-0.06488223	-0.05283684	1.6
-0.06488223	-0.05283684	1.6
-0.06488223	-0.05283684	1.6
-0.06488223	-0.05283684	1.6
-0.04643612	-0.0475513	1.6
-0.04643612	-0.0475513	1.6
-0.04617945	-0.0475549	1.6
-0.04617945	-0.0475549	1.6
-0.04617945	-0.0475549	1.6
-0.04643825	-0.04774825	1.6
-0.04643825	-0.04774825	1.6
-0.04643825	-0.04774825	1.6
-0.04643825	-0.04774825	1.6
-0.04643825	-0.04774825	1.6
-0.04542536	-0.0397322	1.6
-0.04542536	-0.0397322	1.6
-0.04542536	-0.0397322	1.6
-0.04582753	-0.04043943	1.6
-0.04582753	-0.04043943	1.6
-0.04582753	-0.04043943	1.6
-0.04661851	-0.04007274	1.6
-0.04661851	-0.04007274	1.6
-0.04747681	-0.03977419	1.6
-0.04747681	-0.03977419	1.6
-0.04747681	-0.03977419	1.6
-0.047492	-0.03868172	1.6
-0.047492	-0.03868172	1.6
-0.04749027	-0.0383644	1.6
-0.04749027	-0.0383644	1.6
-0.04749027	-0.0383644	1.6
-0.04749027	-0.0383644	1.6
-0.04749027	-0.0383644	1.6
-0.04749027	-0.0383644	1.6
-0.008969182	-0.009924544	1.6
-0.008969182	-0.009924544	1.6
-0.009235635	-0.01014582	1.6
-0.009235635	-0.01014582	1.6
-0.009235635	-0.01014582	1.6
-0.01025929	-0.008143654	1.6
-0.01025929	-0.008143654	1.6
-0.01032545	-0.008227382	1.6
-0.01032545	-0.008227382	1.6
-0.01032545	-0.008227382	1.6
-0.01058729	-0.008977372	1.6
-0.01058729	-0.008977372	1.6
-0.01058729	-0.008977372	1.6
-0.01113175	-0.00888334	1.6
-0.01113175	-0.00888334	1.6
-0.01104244	-0.00877698	1.6
-0.01104244	-0.00877698	1.6
-0.01104244	-0.00877698	1.6
-0.01115747	-0.008374033	1.6
-0.01115747	-0.008374033	1.6
-0.01115747	-0.008374033	1.6
-0.01157454	-0.007927353	1.6
-0.01157454	-0.007927353	1.6
-0.01179226	-0.007677352	1.6
-0.01179226	-0.007677352	1.6
-0.01179226	-0.007677352	1.6
-0.01240465	-0.007128719	1.6
-0.01240465	-0.007128719	1.6
-0.01240465	-0.007128719	1.6
-0.01271242	-0.00697072	1.6
-0.01271242	-0.00697072	1.6
-0.01271242	-0.00697072	1.6
-0.01271242	-0.00697072	1.6
-0.01271242	-0.00697072	1.6
-0.03141484	0.02163722	1.6
-0.03141484	0.02163722	1.6
-0.03141484	0.02163722	1.6
-0.03247958	0.02692126	1.6
-0.03247958	0.02692126	1.6
-0.03395267	0.02912557	1.6
-0.03395267	0.02912557	1.6
-0.03395267	0.02912557	1.6
-0.03538927	0.0298745	1.6
-0.03538927	0.0298745	1.6
-0.0356536	0.0310703	1.6
-0.0356536	0.0310703	1.6
-0.0356536	0.0310703	1.6
-0.03658085	0.03203221	1.6
-0.03658085	0.03203221	1.6
-0.03658085	0.03203221	1.6
-0.03718543	0.03253105	1.6
-0.03718543	0.03253105	1.6
-0.03770152	0.03319184	1.6
-0.03770152	0.03319184	1.6
-0.03770152	0.03319184	1.6
-0.03793877	0.0337358	1.6
-0.03793877	0.0337358	1.6
-0.03793877	0.0337358	1.6
-0.03827147	0.03411961	1.6
-0.03827147	0.03411961	1.6
-0.03845964	0.03441548	1.6
-0.03845964	0.03441548	1.6
-0.03845964	0.03441548	1.6
-0.03845964	0.03441548	1.6
-0.03845964	0.03441548	1.6
-0.03845964	0.03441548	1.6
-0.03602628	0.05417505	1.6
-0.03602628	0.05417505	1.6
-0.03597964	0.05437469	1.6
-0.03597964	0.05437469	1.6
-0.03597964	0.05437469	1.6
-0.03589213	0.05464134	1.6
-0.03589213	0.05464134	1.6
-0.03587829	0.05431014	1.6
-0.03587829	0.05431014	1.6
-0.03587829	0.05431014	1.6
-0.03601606	0.05401675	1.6
-0.03601606	0.05401675	1.6
-0.03601606	0.05401675	1.6
-0.03620753	0.05380709	1.6
-0.03620753	0.05380709	1.6
-0.03637069	0.05415457	1.6
-0.03637069	0.05415457	1.6
-0.03637069	0.05415457	1.6
-0.03686756	0.05432246	1.6
-0.03686756	0.05432246	1.6
-0.03686756	0.05432246	1.6
-0.053675	0.05563233	1.6
-0.053675	0.05563233	1.6
-0.04405074	0.07239451	1.6
-0.04405074	0.07239451	1.6
-0.04405074	0.07239451	1.6
-0.04544304	0.07324856	1.6
-0.04544304	0.07324856	1.6
-0.04544304	0.07324856	1.6
-0.07048246	0.0569422	1.6
-0.07048246	0.0569422	1.6
-0.0219753	0.08551968	1.6
-0.0219753	0.08551968	1.6
-0.0219753	0.08551968	1.6
-0.02243655	0.08549125	1.6
-0.02243655	0.08549125	1.6
-0.02265546	0.08610962	1.6
-0.02265546	0.08610962	1.6
-0.02265546	0.08610962	1.6
-0.02265546	0.08610962	1.6
-0.02353055	0.08706945	1.6
-0.02353055	0.08706945	1.6
-0.02353055	0.08706945	1.6
-0.02353055	0.08706945	1.6
-0.02440363	0.08714972	1.6
-0.02440363	0.08714972	1.6
-0.02440363	0.08714972	1.6
-0.02468334	0.08704398	1.6
-0.02468334	0.08704398	1.6
-0.02468334	0.08704398	1.6
-0.02498694	0.08653527	1.6
-0.02498694	0.08653527	1.6
-0.02521882	0.0862434	1.6
-0.02521882	0.0862434	1.6
-0.02521882	0.0862434	1.6
-0.02556554	0.08594244	1.6
-0.02556554	0.08594244	1.6
-0.02556554	0.08594244	1.6
-0.02586509	0.08554639	1.6
-0.02586509	0.08554639	1.6
-0.0259415	0.08519628	1.6
-0.0259415	0.08519628	1.6
-0.07324792	0.07985144	1.6
