# Supplementary material for: Saliency detection of textured 3D models based on multi-view information and texel descriptor
Source: PeerJ Comput Sci. 2023 Oct 25;9:e1584. doi: 10.7717/peerj-cs.1584 (PMC10703070; doi:10.7717/peerj-cs.1584)
Supplement: Supplemental Information 2 [file peerj-cs-09-1584-s002.zip › hlg/13.txt]

-0.07324792	0.07985144	1.6
-0.07324792	0.07985144	1.6
-0.07575294	0.07893388	1.6
-0.07575294	0.07893388	1.6
-0.07826775	0.07769608	1.6
-0.07826775	0.07769608	1.6
-0.07956816	0.07692149	1.6
-0.07956816	0.07692149	1.6
-0.07956816	0.07692149	1.6
-0.08049925	0.07664158	1.6
-0.08049925	0.07664158	1.6
-0.08049925	0.07664158	1.6
-0.08048978	0.07708717	1.6
-0.08048978	0.07708717	1.6
-0.08113433	0.07715155	1.6
-0.08113433	0.07715155	1.6
-0.08113433	0.07715155	1.6
-0.08163317	0.07739703	1.6
-0.08163317	0.07739703	1.6
-0.08207823	0.07770667	1.6
-0.08207823	0.07770667	1.6
-0.08207823	0.07770667	1.6
-0.0820883	0.07799577	1.6
-0.0820883	0.07799577	1.6
-0.0820883	0.07799577	1.6
-0.08209122	0.07834253	1.6
-0.08209122	0.07834253	1.6
-0.08244533	0.07822274	1.6
-0.08244533	0.07822274	1.6
-0.08244533	0.07822274	1.6
-0.08280576	0.07829753	1.6
-0.08280576	0.07829753	1.6
-0.0831631	0.07808378	1.6
-0.0831631	0.07808378	1.6
-0.0831631	0.07808378	1.6
-0.08347546	0.07815133	1.6
-0.08347546	0.07815133	1.6
-0.08347546	0.07815133	1.6
-0.08376821	0.07845498	1.6
-0.08376821	0.07845498	1.6
-0.08376821	0.07845498	1.6
-0.08376821	0.07845498	1.6
-0.08376821	0.07845498	1.6
-0.1084065	0.06791889	1.6
-0.1084065	0.06791889	1.6
-0.1084065	0.06791889	1.6
-0.1859439	0.1364599	1.6
-0.1859439	0.1364599	1.6
-0.1884969	0.1392911	1.6
-0.1884969	0.1392911	1.6
-0.1884969	0.1392911	1.6
-0.1910795	0.1400871	1.6
-0.1910795	0.1400871	1.6
-0.191977	0.141441	1.6
-0.191977	0.141441	1.6
-0.191977	0.141441	1.6
-0.1925369	0.142986	1.6
-0.1925369	0.142986	1.6
-0.1925369	0.142986	1.6
-0.193163	0.143749	1.6
-0.193163	0.143749	1.6
-0.1933675	0.1442401	1.6
-0.1933675	0.1442401	1.6
-0.1933675	0.1442401	1.6
-0.1933675	0.1442401	1.6
-0.1933675	0.1442401	1.6
-0.1933675	0.1442401	1.6
-0.2183557	0.1728853	1.6
-0.2183557	0.1728853	1.6
-0.2196564	0.1683173	1.6
-0.2196564	0.1683173	1.6
-0.2196564	0.1683173	1.6
-0.2210788	0.1672719	1.6
-0.2210788	0.1672719	1.6
-0.2218445	0.1668507	1.6
-0.2218445	0.1668507	1.6
-0.2218445	0.1668507	1.6
-0.2223755	0.1678092	1.6
-0.2223755	0.1678092	1.6
-0.2223755	0.1678092	1.6
-0.2227431	0.1679903	1.6
-0.2227431	0.1679903	1.6
-0.2230201	0.1688832	1.6
-0.2230201	0.1688832	1.6
-0.2230201	0.1688832	1.6
-0.2232603	0.1691807	1.6
-0.2232603	0.1691807	1.6
-0.2235683	0.1698281	1.6
-0.2235683	0.1698281	1.6
-0.2235683	0.1698281	1.6
-0.2234316	0.1694519	1.6
-0.2234316	0.1694519	1.6
-0.2234316	0.1694519	1.6
-0.2234316	0.1694519	1.6
-0.2234316	0.1694519	1.6
-0.1372105	0.1144538	1.6
-0.1372105	0.1144538	1.6
-0.1372105	0.1144538	1.6
-0.1331823	0.1079905	1.6
-0.1331823	0.1079905	1.6
-0.1319267	0.1059556	1.6
-0.1319267	0.1059556	1.6
-0.1319267	0.1059556	1.6
-0.1312297	0.104991	1.6
-0.1312297	0.104991	1.6
-0.1312297	0.104991	1.6
-0.1310545	0.1020812	1.6
-0.1310545	0.1020812	1.6
-0.1187672	0.1052139	1.6
-0.1187672	0.1052139	1.6
-0.1187672	0.1052139	1.6
-0.1187672	0.1052139	1.6
-0.1187672	0.1052139	1.6
-0.1187672	0.1052139	1.6
-0.1187672	0.1052139	1.6
-0.1187672	0.1052139	1.6
-0.0611779	0.07858792	1.6
-0.0611779	0.07858792	1.6
-0.0611779	0.07858792	1.6
-0.1310545	0.1020812	1.6
-0.1310545	0.1020812	1.6
-0.03954768	0.06984095	1.6
-0.03954768	0.06984095	1.6
-0.03954768	0.06984095	1.6
-0.03399432	0.06918805	1.6
-0.03399432	0.06918805	1.6
-0.03399432	0.06918805	1.6
-0.03355996	0.06384055	1.6
-0.03355996	0.06384055	1.6
-0.03294954	0.05945009	1.6
-0.03294954	0.05945009	1.6
-0.03294954	0.05945009	1.6
-0.03348454	0.0538217	1.6
-0.03348454	0.0538217	1.6
-0.03348454	0.0538217	1.6
-0.03499407	0.04989668	1.6
-0.03499407	0.04989668	1.6
-0.03605244	0.04753205	1.6
-0.03605244	0.04753205	1.6
-0.03605244	0.04753205	1.6
-0.03668401	0.04624119	1.6
-0.03668401	0.04624119	1.6
-0.03668401	0.04624119	1.6
-0.03700611	0.04560935	1.6
-0.03700611	0.04560935	1.6
-0.03662506	0.04382811	1.6
-0.03662506	0.04382811	1.6
-0.03662506	0.04382811	1.6
-0.03599326	0.04252024	1.6
-0.03599326	0.04252024	1.6
-0.03599326	0.04252024	1.6
-0.03524774	0.04154999	1.6
-0.03524774	0.04154999	1.6
-0.03465725	0.04214469	1.6
-0.03465725	0.04214469	1.6
-0.03465725	0.04214469	1.6
-0.03299873	0.04059039	1.6
-0.03299873	0.04059039	1.6
-0.03299873	0.04059039	1.6
-0.03177652	0.0393846	1.6
-0.03177652	0.0393846	1.6
-0.03071355	0.03829629	1.6
-0.03071355	0.03829629	1.6
-0.03071355	0.03829629	1.6
-0.03071355	0.03829629	1.6
-0.03071355	0.03829629	1.6
-0.03071355	0.03829629	1.6
-0.02879281	0.03715157	1.6
-0.02879281	0.03715157	1.6
-0.0281259	0.03664593	1.6
-0.0281259	0.03664593	1.6
-0.0281259	0.03664593	1.6
-0.02753863	0.03630627	1.6
-0.02753863	0.03630627	1.6
-0.02694752	0.03602771	1.6
-0.02694752	0.03602771	1.6
-0.02694752	0.03602771	1.6
-0.02648573	0.03612063	1.6
-0.02648573	0.03612063	1.6
-0.02648573	0.03612063	1.6
-0.02604445	0.03621176	1.6
-0.02604445	0.03621176	1.6
-0.02565386	0.03635022	1.6
-0.02565386	0.03635022	1.6
-0.02565386	0.03635022	1.6
-0.0251398	0.03616187	1.6
-0.0251398	0.03616187	1.6
-0.0251398	0.03616187	1.6
-0.0251398	0.03616187	1.6
-0.0251398	0.03616187	1.6
-0.02421395	0.03570197	1.6
-0.02421395	0.03570197	1.6
-0.02421395	0.03570197	1.6
-0.02421395	0.03570197	1.6
-0.02421395	0.03570197	1.6
-0.0234918	0.03559271	1.6
-0.0234918	0.03559271	1.6
-0.0234918	0.03559271	1.6
-0.02317513	0.03553137	1.6
-0.02317513	0.03553137	1.6
-0.02317513	0.03553137	1.6
-0.02288181	0.03546289	1.6
-0.02288181	0.03546289	1.6
-0.02254969	0.03546641	1.6
-0.02254969	0.03546641	1.6
-0.02254969	0.03546641	1.6
-0.02242559	0.03540795	1.6
-0.02242559	0.03540795	1.6
-0.02242559	0.03540795	1.6
-0.02217755	0.03529112	1.6
-0.02217755	0.03529112	1.6
-0.022051	0.03538049	1.6
-0.022051	0.03538049	1.6
-0.022051	0.03538049	1.6
-0.02194499	0.03538512	1.6
-0.02194499	0.03538512	1.6
-0.02194499	0.03538512	1.6
-0.02183441	0.03543809	1.6
-0.02183441	0.03543809	1.6
-0.02183441	0.03543809	1.6
-0.02183441	0.03543809	1.6
-0.02183441	0.03543809	1.6
0.02121548	0.07423022	1.6
0.02121548	0.07423022	1.6
0.02004368	0.07602554	1.6
0.02004368	0.07602554	1.6
0.02004368	0.07602554	1.6
0.01927714	0.07603622	1.6
0.01927714	0.07603622	1.6
0.01927714	0.07603622	1.6
0.01879844	0.07741719	1.6
0.01879844	0.07741719	1.6
0.01685224	0.08339313	1.6
0.01685224	0.08339313	1.6
0.01685224	0.08339313	1.6
0.01545602	0.08744613	1.6
0.01545602	0.08744613	1.6
0.01545602	0.08744613	1.6
0.01429368	0.09147354	1.6
0.01429368	0.09147354	1.6
0.01335399	0.0944105	1.6
0.01335399	0.0944105	1.6
0.01335399	0.0944105	1.6
0.0127527	0.09639566	1.6
0.0127527	0.09639566	1.6
0.0127527	0.09639566	1.6
0.01171942	0.09851364	1.6
0.01171942	0.09851364	1.6
0.01171942	0.09851364	1.6
0.01171942	0.09851364	1.6
0.01171942	0.09851364	1.6
0.1925495	0.0740205	1.6
0.1925495	0.0740205	1.6
0.1925495	0.0740205	1.6
0.1898409	0.06766596	1.6
0.1898409	0.06766596	1.6
0.1889115	0.06519445	1.6
0.1889115	0.06519445	1.6
0.1889115	0.06519445	1.6
0.1882009	0.06483333	1.6
0.1882009	0.06483333	1.6
0.1882009	0.06483333	1.6
0.1880434	0.06490202	1.6
0.1880434	0.06490202	1.6
0.1875545	0.06349635	1.6
0.1875545	0.06349635	1.6
0.1875545	0.06349635	1.6
0.1873151	0.06281043	1.6
0.1873151	0.06281043	1.6
0.1873151	0.06281043	1.6
0.1884714	0.06294364	1.6
0.1884714	0.06294364	1.6
0.1898188	0.06339484	1.6
0.1898188	0.06339484	1.6
0.1898188	0.06339484	1.6
0.1909078	0.06375124	1.6
0.1909078	0.06375124	1.6
0.1916587	0.06384896	1.6
0.1916587	0.06384896	1.6
0.1916587	0.06384896	1.6
0.190932	0.06235529	1.6
0.190932	0.06235529	1.6
0.190932	0.06235529	1.6
0.1901101	0.06090388	1.6
0.1901101	0.06090388	1.6
0.1899984	0.0595155	1.6
0.1899984	0.0595155	1.6
0.1899984	0.0595155	1.6
0.1899984	0.0595155	1.6
0.1899984	0.0595155	1.6
0.1899984	0.0595155	1.6
0.2280931	0.005819031	1.6
0.2280931	0.005819031	1.6
0.2286954	0.005607697	1.6
0.2286954	0.005607697	1.6
0.2286954	0.005607697	1.6
0.2283854	0.004572353	1.6
0.2283854	0.004572353	1.6
0.2286379	0.003933134	1.6
0.2286379	0.003933134	1.6
0.2286379	0.003933134	1.6
0.2286379	0.003933134	1.6
0.2286379	0.003933134	1.6
0.2286379	0.003933134	1.6
0.2286379	0.003933134	1.6
0.2286379	0.003933134	1.6
0.05434281	-0.02431282	1.6
0.05434281	-0.02431282	1.6
0.05434281	-0.02431282	1.6
0.05442167	-0.02437638	1.6
0.05442167	-0.02437638	1.6
0.05442167	-0.02437638	1.6
0.05524135	-0.02476478	1.6
0.05524135	-0.02476478	1.6
0.055569	-0.02447613	1.6
0.055569	-0.02447613	1.6
0.055569	-0.02447613	1.6
0.05613391	-0.02379345	1.6
0.05613391	-0.02379345	1.6
0.05659672	-0.02303753	1.6
0.05659672	-0.02303753	1.6
0.05659672	-0.02303753	1.6
0.05688263	-0.02268207	1.6
0.05688263	-0.02268207	1.6
0.05688263	-0.02268207	1.6
0.05714439	-0.0225924	1.6
0.05714439	-0.0225924	1.6
0.05714439	-0.0225924	1.6
0.05714439	-0.0225924	1.6
0.05714439	-0.0225924	1.6
0.1434821	-0.09666323	1.6
0.1434821	-0.09666323	1.6
0.1434821	-0.09666323	1.6
0.1447422	-0.1016697	1.6
0.1447422	-0.1016697	1.6
0.1445391	-0.1049837	1.6
0.1445391	-0.1049837	1.6
0.1445391	-0.1049837	1.6
0.144426	-0.1053735	1.6
0.144426	-0.1053735	1.6
0.1437214	-0.1056206	1.6
0.1437214	-0.1056206	1.6
0.1437214	-0.1056206	1.6
0.1437214	-0.1056206	1.6
0.1437214	-0.1056206	1.6
0.1437214	-0.1056206	1.6
0.1538427	-0.1010035	1.6
0.1538427	-0.1010035	1.6
0.01	0.01	1.6
0.1538427	-0.1010035	1.6
0.1538427	-0.1010035	1.6
0.1437214	-0.1056206	1.6
0.1437214	-0.1056206	1.6
0.1437214	-0.1056206	1.6
0.1542415	0.006687947	1.6
0.1542415	0.006687947	1.6
0.1542415	0.006687947	1.6
0.1524381	0.008096708	1.6
0.1524381	0.008096708	1.6
0.1522047	0.007795999	1.6
0.1522047	0.007795999	1.6
0.1522047	0.007795999	1.6
0.1520159	0.007284139	1.6
0.1520159	0.007284139	1.6
0.1529135	0.007036913	1.6
0.1529135	0.007036913	1.6
0.1529135	0.007036913	1.6
0.1529135	0.007036913	1.6
0.1529135	0.007036913	1.6
0.1529135	0.007036913	1.6
0.2403369	0.003529922	1.6
0.2403369	0.003529922	1.6
0.2411678	0.004170993	1.6
0.2411678	0.004170993	1.6
0.2411678	0.004170993	1.6
0.2415464	0.002959396	1.6
0.2415464	0.002959396	1.6
0.2415464	0.002959396	1.6
0.2420038	0.004474759	1.6
0.2420038	0.004474759	1.6
0.2423082	0.005514564	1.6
0.2423082	0.005514564	1.6
0.2423082	0.005514564	1.6
0.2423082	0.005514564	1.6
0.2423082	0.005514564	1.6
0.2423082	0.005514564	1.6
0.03116607	-0.02759626	1.6
0.03116607	-0.02759626	1.6
0.03211329	-0.02537202	1.6
0.03211329	-0.02537202	1.6
0.03211329	-0.02537202	1.6
0.03172077	-0.02484675	1.6
0.03172077	-0.02484675	1.6
0.03172077	-0.02484675	1.6
0.03213406	-0.02474613	1.6
0.03213406	-0.02474613	1.6
0.03275955	-0.02442065	1.6
0.03275955	-0.02442065	1.6
0.03275955	-0.02442065	1.6
0.03331907	-0.02409123	1.6
0.03331907	-0.02409123	1.6
0.03331907	-0.02409123	1.6
0.03335247	-0.02391475	1.6
0.03335247	-0.02391475	1.6
0.03347977	-0.02401494	1.6
0.03347977	-0.02401494	1.6
0.03347977	-0.02401494	1.6
0.03347977	-0.02401494	1.6
0.03347977	-0.02401494	1.6
0.03347977	-0.02401494	1.6
0.03414143	-0.02457556	1.6
0.03414143	-0.02457556	1.6
0.03429149	-0.02481422	1.6
0.03429149	-0.02481422	1.6
0.03429149	-0.02481422	1.6
0.03429149	-0.02481422	1.6
0.03429149	-0.02481422	1.6
0.03429149	-0.02481422	1.6
-0.02548662	-0.02205788	1.6
-0.02548662	-0.02205788	1.6
-0.02476375	-0.02380864	1.6
-0.02476375	-0.02380864	1.6
-0.02476375	-0.02380864	1.6
-0.02347939	-0.02435786	1.6
-0.02347939	-0.02435786	1.6
-0.02297134	-0.02511483	1.6
-0.02297134	-0.02511483	1.6
-0.02297134	-0.02511483	1.6
-0.02241931	-0.02643327	1.6
-0.02241931	-0.02643327	1.6
-0.02241931	-0.02643327	1.6
-0.02215912	-0.02806894	1.6
-0.02215912	-0.02806894	1.6
-0.02209105	-0.02939737	1.6
-0.02209105	-0.02939737	1.6
-0.02209105	-0.02939737	1.6
-0.0219931	-0.03022555	1.6
-0.0219931	-0.03022555	1.6
-0.0217227	-0.03080355	1.6
-0.0217227	-0.03080355	1.6
-0.0217227	-0.03080355	1.6
-0.0217227	-0.03080355	1.6
-0.0217227	-0.03080355	1.6
-0.0217227	-0.03080355	1.6
-0.09694081	0.03335172	1.6
-0.09694081	0.03335172	1.6
-0.1007008	0.03881631	1.6
-0.1007008	0.03881631	1.6
-0.1007008	0.03881631	1.6
-0.1021101	0.04248814	1.6
-0.1021101	0.04248814	1.6
-0.1021101	0.04248814	1.6
-0.1027409	0.04625247	1.6
-0.1027409	0.04625247	1.6
-0.1035641	0.04826469	1.6
-0.1035641	0.04826469	1.6
-0.1035641	0.04826469	1.6
-0.1045439	0.04973237	1.6
-0.1045439	0.04973237	1.6
-0.1045439	0.04973237	1.6
-0.1045439	0.04973237	1.6
-0.1045439	0.04973237	1.6
-0.0293035	0.02509311	1.6
-0.0293035	0.02509311	1.6
-0.0293035	0.02509311	1.6
-0.02998076	0.02574114	1.6
-0.02998076	0.02574114	1.6
-0.03077872	0.02843348	1.6
-0.03077872	0.02843348	1.6
-0.03077872	0.02843348	1.6
-0.03077872	0.02843348	1.6
-0.03077872	0.02843348	1.6
-0.03077872	0.02843348	1.6
-0.0322186	0.02958895	1.6
-0.0322186	0.02958895	1.6
-0.0322186	0.02958895	1.6
-0.03236799	0.0307344	1.6
-0.03236799	0.0307344	1.6
-0.03245598	0.03138964	1.6
-0.03245598	0.03138964	1.6
-0.03245598	0.03138964	1.6
-0.03254375	0.03194564	1.6
-0.03254375	0.03194564	1.6
-0.03254191	0.03254744	1.6
-0.03254191	0.03254744	1.6
-0.03254191	0.03254744	1.6
-0.03265057	0.03294402	1.6
-0.03265057	0.03294402	1.6
-0.03265057	0.03294402	1.6
-0.03282034	0.03289585	1.6
-0.03282034	0.03289585	1.6
-0.03282034	0.03289585	1.6
-0.03315509	0.0324674	1.6
-0.03315509	0.0324674	1.6
-0.03315509	0.0324674	1.6
-0.03315509	0.0324674	1.6
-0.03315509	0.0324674	1.6
-0.03332371	0.03190203	1.6
-0.03332371	0.03190203	1.6
-0.03332371	0.03190203	1.6
-0.03344947	0.03162292	1.6
-0.03344947	0.03162292	1.6
-0.03344034	0.03100492	1.6
-0.03344034	0.03100492	1.6
-0.03344034	0.03100492	1.6
-0.03342053	0.03059543	1.6
-0.03342053	0.03059543	1.6
-0.03334839	0.03023383	1.6
-0.03334839	0.03023383	1.6
-0.03334839	0.03023383	1.6
-0.03334839	0.03023383	1.6
-0.03334839	0.03023383	1.6
-0.03334839	0.03023383	1.6
-0.03334839	0.03023383	1.6
-0.03334839	0.03023383	1.6
-0.03334839	0.03023383	1.6
0.1547328	-0.02527988	1.6
0.1547328	-0.02527988	1.6
0.1555506	-0.0261103	1.6
0.1555506	-0.0261103	1.6
0.1555506	-0.0261103	1.6
0.1565215	-0.02624532	1.6
0.1565215	-0.02624532	1.6
0.156451	-0.02723345	1.6
0.156451	-0.02723345	1.6
0.156451	-0.02723345	1.6
0.1585935	-0.02644826	1.6
0.1585935	-0.02644826	1.6
0.1585935	-0.02644826	1.6
0.1585935	-0.02644826	1.6
0.1585935	-0.02644826	1.6
0.1912597	0.002461484	1.6
0.1912597	0.002461484	1.6
0.1912597	0.002461484	1.6
0.1893481	0.001367667	1.6
0.1893481	0.001367667	1.6
0.1893481	0.001367667	1.6
0.1886138	0.003260227	1.6
0.1886138	0.003260227	1.6
0.1875129	0.005222816	1.6
0.1875129	0.005222816	1.6
0.1875129	0.005222816	1.6
0.1865375	0.006876849	1.6
0.1865375	0.006876849	1.6
0.1865375	0.006876849	1.6
0.1858023	0.008762483	1.6
0.1858023	0.008762483	1.6
0.1847345	0.01010271	1.6
0.1847345	0.01010271	1.6
0.1847345	0.01010271	1.6
0.1837027	0.01185385	1.6
0.1837027	0.01185385	1.6
0.1837027	0.01185385	1.6
0.1837027	0.01185385	1.6
0.1837027	0.01185385	1.6
0.1837027	0.01185385	1.6
0.1837027	0.01185385	1.6
0.1837027	0.01185385	1.6
0.135891	0.03576893	1.6
0.135891	0.03576893	1.6
0.135891	0.03576893	1.6
0.1335516	0.03440932	1.6
0.1335516	0.03440932	1.6
0.1311288	0.03369984	1.6
0.1311288	0.03369984	1.6
0.1311288	0.03369984	1.6
0.1293626	0.03435261	1.6
0.1293626	0.03435261	1.6
0.1293626	0.03435261	1.6
0.1293626	0.03435261	1.6
0.1293626	0.03435261	1.6
0.1266167	0.03369603	1.6
0.1266167	0.03369603	1.6
0.1266167	0.03369603	1.6
0.1254944	0.03375767	1.6
0.1254944	0.03375767	1.6
0.1254944	0.03375767	1.6
0.1242696	0.03439002	1.6
0.1242696	0.03439002	1.6
0.1242696	0.03439002	1.6
0.1242696	0.03439002	1.6
0.1242696	0.03439002	1.6
0.1242696	0.03439002	1.6
0.1242696	0.03439002	1.6
0.1242696	0.03439002	1.6
-0.01387459	0.04510334	1.6
-0.01387459	0.04510334	1.6
-0.01531966	0.04394536	1.6
-0.01531966	0.04394536	1.6
-0.01624003	0.04411019	1.6
-0.01624003	0.04411019	1.6
-0.01624003	0.04411019	1.6
-0.0168318	0.04361258	1.6
-0.0168318	0.04361258	1.6
-0.0168318	0.04361258	1.6
-0.01710664	0.04371448	1.6
-0.01710664	0.04371448	1.6
-0.0173131	0.04366177	1.6
-0.0173131	0.04366177	1.6
-0.0173131	0.04366177	1.6
-0.01777534	0.04443614	1.6
-0.01777534	0.04443614	1.6
-0.01777534	0.04443614	1.6
-0.0180051	0.04549011	1.6
-0.0180051	0.04549011	1.6
-0.01812802	0.04649981	1.6
-0.01812802	0.04649981	1.6
-0.01812802	0.04649981	1.6
-0.01831095	0.04742966	1.6
-0.01831095	0.04742966	1.6
-0.01831095	0.04742966	1.6
-0.03216399	0.0408879	1.6
-0.03216399	0.0408879	1.6
-0.03216399	0.0408879	1.6
-0.03216399	0.0408879	1.6
-0.03216399	0.0408879	1.6
-0.03216399	0.0408879	1.6
-0.03216399	0.0408879	1.6
-0.03216399	0.0408879	1.6
-0.03216399	0.0408879	1.6
-0.03216399	0.0408879	1.6
-0.03216399	0.0408879	1.6
-0.03216399	0.0408879	1.6
-0.03216399	0.0408879	1.6
-0.04676885	0.03434649	1.6
-0.04676885	0.03434649	1.6
-0.04676885	0.03434649	1.6
-0.01964938	0.07787956	1.6
-0.01964938	0.07787956	1.6
-0.01848973	0.07707938	1.6
-0.01848973	0.07707938	1.6
-0.01848973	0.07707938	1.6
-0.01848973	0.07707938	1.6
-0.01848973	0.07707938	1.6
-0.02336781	0.07693256	1.6
-0.02336781	0.07693256	1.6
-0.02336781	0.07693256	1.6
-0.02550742	0.07569344	1.6
-0.02550742	0.07569344	1.6
-0.02550742	0.07569344	1.6
-0.02550742	0.07569344	1.6
-0.02550742	0.07569344	1.6
-0.02550742	0.07569344	1.6
-0.03193001	0.05897582	1.6
-0.03193001	0.05897582	1.6
-0.03193001	0.05897582	1.6
-0.03193001	0.05897582	1.6
-0.03193001	0.05897582	1.6
-0.03140698	0.05603061	1.6
-0.03140698	0.05603061	1.6
-0.03200927	0.05635841	1.6
-0.03200927	0.05635841	1.6
-0.03200927	0.05635841	1.6
-0.03230467	0.05649506	1.6
-0.03230467	0.05649506	1.6
-0.03230467	0.05649506	1.6
-0.03252546	0.05702376	1.6
-0.03252546	0.05702376	1.6
-0.03252546	0.05702376	1.6
-0.03252546	0.05702376	1.6
-0.03252546	0.05702376	1.6
-0.0329146	0.05748063	1.6
-0.0329146	0.05748063	1.6
-0.0329146	0.05748063	1.6
-0.0329146	0.05748063	1.6
-0.0329146	0.05748063	1.6
-0.01763965	0.04539157	1.6
-0.01763965	0.04539157	1.6
-0.01763965	0.04539157	1.6
-0.01719634	0.04779385	1.6
-0.01719634	0.04779385	1.6
-0.01719634	0.04779385	1.6
-0.01752958	0.04988516	1.6
-0.01752958	0.04988516	1.6
-0.01804911	0.0505993	1.6
-0.01804911	0.0505993	1.6
-0.01804911	0.0505993	1.6
-0.01854523	0.05229373	1.6
-0.01854523	0.05229373	1.6
-0.01854523	0.05229373	1.6
-0.0187388	0.05373458	1.6
-0.0187388	0.05373458	1.6
-0.01846268	0.05589558	1.6
-0.01846268	0.05589558	1.6
-0.01846268	0.05589558	1.6
-0.01816917	0.05783514	1.6
-0.01816917	0.05783514	1.6
-0.01816917	0.05783514	1.6
-0.01772066	0.05960641	1.6
-0.01772066	0.05960641	1.6
-0.01772066	0.05960641	1.6
-0.01772066	0.05960641	1.6
-0.01772066	0.05960641	1.6
-0.01772066	0.05960641	1.6
-0.01772066	0.05960641	1.6
-0.01772066	0.05960641	1.6
0.1898	0.02374533	1.6
0.1898	0.02374533	1.6
0.1883017	0.02572504	1.6
0.1883017	0.02572504	1.6
0.1883017	0.02572504	1.6
0.1862308	0.02506224	1.6
0.1862308	0.02506224	1.6
0.1862308	0.02506224	1.6
0.1837054	0.02625282	1.6
0.1837054	0.02625282	1.6
0.1817077	0.02696208	1.6
0.1817077	0.02696208	1.6
0.1817077	0.02696208	1.6
0.180538	0.02856975	1.6
0.180538	0.02856975	1.6
0.180538	0.02856975	1.6
0.180538	0.02856975	1.6
0.180538	0.02856975	1.6
0.1814268	0.03197	1.6
0.1814268	0.03197	1.6
0.1814268	0.03197	1.6
0.1820334	0.03445535	1.6
0.1820334	0.03445535	1.6
0.1823112	0.03667849	1.6
