# Supplementary material for: Saliency detection of textured 3D models based on multi-view information and texel descriptor
Source: PeerJ Comput Sci. 2023 Oct 25;9:e1584. doi: 10.7717/peerj-cs.1584 (PMC10703070; doi:10.7717/peerj-cs.1584)
Supplement: Supplemental Information 2 [file peerj-cs-09-1584-s002.zip › hlg/14.txt]

0.1823112	0.03667849	1.6
0.1823112	0.03667849	1.6
0.1824332	0.03804665	1.6
0.1824332	0.03804665	1.6
0.1824332	0.03804665	1.6
0.1829862	0.03949233	1.6
0.1829862	0.03949233	1.6
0.1830655	0.04051486	1.6
0.1830655	0.04051486	1.6
0.1830655	0.04051486	1.6
0.1826173	0.04114064	1.6
0.1826173	0.04114064	1.6
0.1826173	0.04114064	1.6
0.1826173	0.04114064	1.6
0.1826173	0.04114064	1.6
0.1826173	0.04114064	1.6
0.1826173	0.04114064	1.6
0.1826173	0.04114064	1.6
0.1815493	0.04161888	1.6
0.1815493	0.04161888	1.6
0.180545	0.04170232	1.6
0.180545	0.04170232	1.6
0.180545	0.04170232	1.6
0.180545	0.04170232	1.6
0.180545	0.04170232	1.6
0.180545	0.04170232	1.6
0.03140102	0.04823303	1.6
0.03140102	0.04823303	1.6
0.03327025	0.04682219	1.6
0.03327025	0.04682219	1.6
0.03327025	0.04682219	1.6
0.03442754	0.045649	1.6
0.03442754	0.045649	1.6
0.03442754	0.045649	1.6
0.03497025	0.04512057	1.6
0.03497025	0.04512057	1.6
0.0361719	0.04564412	1.6
0.0361719	0.04564412	1.6
0.0361719	0.04564412	1.6
0.03708188	0.04577549	1.6
0.03708188	0.04577549	1.6
0.03708188	0.04577549	1.6
0.03810118	0.04643725	1.6
0.03810118	0.04643725	1.6
0.03916036	0.04736134	1.6
0.03916036	0.04736134	1.6
0.03916036	0.04736134	1.6
0.04006162	0.04851205	1.6
0.04006162	0.04851205	1.6
0.04006162	0.04851205	1.6
0.04006162	0.04851205	1.6
0.04006162	0.04851205	1.6
0.02656763	0.06081856	1.6
0.02656763	0.06081856	1.6
0.02656763	0.06081856	1.6
0.02606687	0.06188448	1.6
0.02606687	0.06188448	1.6
0.02606687	0.06188448	1.6
0.02561605	0.06264848	1.6
0.02561605	0.06264848	1.6
0.02561605	0.06264848	1.6
0.02597219	0.06234152	1.6
0.02597219	0.06234152	1.6
0.02570282	0.0627842	1.6
0.02570282	0.0627842	1.6
0.02570282	0.0627842	1.6
0.02567434	0.06252792	1.6
0.02567434	0.06252792	1.6
0.02563659	0.06320044	1.6
0.02563659	0.06320044	1.6
0.02563659	0.06320044	1.6
0.02548744	0.06380481	1.6
0.02548744	0.06380481	1.6
0.02548744	0.06380481	1.6
0.02506186	0.06440873	1.6
0.02506186	0.06440873	1.6
0.02485997	0.06455241	1.6
0.02485997	0.06455241	1.6
0.02485997	0.06455241	1.6
0.02470545	0.06429932	1.6
0.02470545	0.06429932	1.6
0.02470545	0.06429932	1.6
0.02444027	0.064892	1.6
0.02444027	0.064892	1.6
0.02444027	0.064892	1.6
0.02444027	0.064892	1.6
0.02444027	0.064892	1.6
0.01582678	0.1334975	1.6
0.01582678	0.1334975	1.6
0.01582678	0.1334975	1.6
0.01582678	0.1334975	1.6
0.01582678	0.1334975	1.6
0.01582678	0.1334975	1.6
0.01582678	0.1334975	1.6
0.01582678	0.1334975	1.6
0.0153599	0.1369822	1.6
0.0153599	0.1369822	1.6
0.01542155	0.1371707	1.6
0.01542155	0.1371707	1.6
0.01542155	0.1371707	1.6
0.01538929	0.137208	1.6
0.01538929	0.137208	1.6
0.01538929	0.137208	1.6
0.01525509	0.1371619	1.6
0.01525509	0.1371619	1.6
0.01525509	0.1371619	1.6
0.01525509	0.1371619	1.6
0.01525509	0.1371619	1.6
0.01525509	0.1371619	1.6
0.01525509	0.1371619	1.6
0.01525509	0.1371619	1.6
0.0162884	0.2656967	1.6
0.0162884	0.2656967	1.6
0.0162884	0.2656967	1.6
0.01637277	0.2664052	1.6
0.01637277	0.2664052	1.6
0.01745427	0.2662771	1.6
0.01745427	0.2662771	1.6
0.01745427	0.2662771	1.6
0.01790006	0.2659769	1.6
0.01790006	0.2659769	1.6
0.01848382	0.2657023	1.6
0.01848382	0.2657023	1.6
0.01848382	0.2657023	1.6
0.01819104	0.2658898	1.6
0.01819104	0.2658898	1.6
0.01819104	0.2658898	1.6
0.0179886	0.2660251	1.6
0.0179886	0.2660251	1.6
0.01760265	0.2659501	1.6
0.01760265	0.2659501	1.6
0.01760265	0.2659501	1.6
0.01739109	0.2655988	1.6
0.01739109	0.2655988	1.6
0.01739109	0.2655988	1.6
0.01697248	0.2650592	1.6
0.01697248	0.2650592	1.6
0.01659912	0.2642922	1.6
0.01659912	0.2642922	1.6
0.01659912	0.2642922	1.6
0.01659912	0.2642922	1.6
0.01659912	0.2642922	1.6
0.01659912	0.2642922	1.6
0.01659912	0.2642922	1.6
0.01659912	0.2642922	1.6
0.01881967	-0.02436554	1.6
0.01881967	-0.02436554	1.6
0.01881967	-0.02436554	1.6
0.01888981	-0.02247881	1.6
0.01888981	-0.02247881	1.6
0.01888981	-0.02247881	1.6
0.01989653	-0.02032147	1.6
0.01989653	-0.02032147	1.6
0.01989653	-0.02032147	1.6
0.01989653	-0.02032147	1.6
0.01989653	-0.02032147	1.6
0.02035894	-0.0197366	1.6
0.02035894	-0.0197366	1.6
0.02035894	-0.0197366	1.6
0.02035894	-0.0197366	1.6
0.02035894	-0.0197366	1.6
-0.003635156	0.03811872	1.6
-0.003635156	0.03811872	1.6
-0.003635156	0.03811872	1.6
-0.002898502	0.04085861	1.6
-0.002898502	0.04085861	1.6
-0.002898502	0.04085861	1.6
-0.002641985	0.04249697	1.6
-0.002641985	0.04249697	1.6
-0.002641985	0.04249697	1.6
-0.002641985	0.04249697	1.6
-0.002641985	0.04249697	1.6
-0.002173244	0.04534939	1.6
-0.002173244	0.04534939	1.6
-0.002173244	0.04534939	1.6
-0.002390362	0.04573622	1.6
-0.002390362	0.04573622	1.6
-0.002268314	0.04631501	1.6
-0.002268314	0.04631501	1.6
-0.002268314	0.04631501	1.6
-0.002336285	0.04705859	1.6
-0.002336285	0.04705859	1.6
-0.002375862	0.04780024	1.6
-0.002375862	0.04780024	1.6
-0.002375862	0.04780024	1.6
-0.002887109	0.04730838	1.6
-0.002887109	0.04730838	1.6
-0.002887109	0.04730838	1.6
-0.003610741	0.04713034	1.6
-0.003610741	0.04713034	1.6
-0.004109478	0.04699073	1.6
-0.004109478	0.04699073	1.6
-0.004109478	0.04699073	1.6
-0.004679359	0.04673949	1.6
-0.004679359	0.04673949	1.6
-0.004679359	0.04673949	1.6
-0.005235331	0.04641932	1.6
-0.005235331	0.04641932	1.6
-0.005779089	0.04620796	1.6
-0.005779089	0.04620796	1.6
-0.005779089	0.04620796	1.6
-0.006274095	0.04602892	1.6
-0.006274095	0.04602892	1.6
-0.006744195	0.04596474	1.6
-0.006744195	0.04596474	1.6
-0.006744195	0.04596474	1.6
-0.007122641	0.04556049	1.6
-0.007122641	0.04556049	1.6
-0.007122641	0.04556049	1.6
-0.007519018	0.0451846	1.6
-0.007519018	0.0451846	1.6
-0.007519018	0.0451846	1.6
-0.007844435	0.04494552	1.6
-0.007844435	0.04494552	1.6
-0.008082984	0.04444275	1.6
-0.008082984	0.04444275	1.6
-0.008082984	0.04444275	1.6
-0.008443071	0.04425947	1.6
-0.008443071	0.04425947	1.6
-0.008443071	0.04425947	1.6
-0.008791286	0.04401161	1.6
-0.008791286	0.04401161	1.6
-0.008998988	0.04385687	1.6
-0.008998988	0.04385687	1.6
-0.008998988	0.04385687	1.6
-0.009152925	0.04365507	1.6
-0.009152925	0.04365507	1.6
-0.009360047	0.04339529	1.6
-0.009360047	0.04339529	1.6
-0.009360047	0.04339529	1.6
-0.00949333	0.04337247	1.6
-0.00949333	0.04337247	1.6
-0.00949333	0.04337247	1.6
-0.009683425	0.04347292	1.6
-0.009683425	0.04347292	1.6
-0.009683425	0.04347292	1.6
-0.009841593	0.04361919	1.6
-0.009841593	0.04361919	1.6
-0.01003562	0.04357844	1.6
-0.01003562	0.04357844	1.6
-0.01003562	0.04357844	1.6
-0.01028772	0.04373094	1.6
-0.01028772	0.04373094	1.6
-0.01046412	0.04384829	1.6
-0.01046412	0.04384829	1.6
-0.01046412	0.04384829	1.6
-0.01068787	0.04397423	1.6
-0.01068787	0.04397423	1.6
-0.01068787	0.04397423	1.6
-0.01092789	0.0439358	1.6
-0.01092789	0.0439358	1.6
-0.0112371	0.04397105	1.6
-0.0112371	0.04397105	1.6
-0.0112371	0.04397105	1.6
-0.01148564	0.04407181	1.6
-0.01148564	0.04407181	1.6
-0.01175536	0.04400252	1.6
-0.01175536	0.04400252	1.6
-0.01202258	0.04408812	1.6
-0.01202258	0.04408812	1.6
-0.01197748	0.0442112	1.6
-0.01197748	0.0442112	1.6
-0.01190014	0.04436359	1.6
-0.01190014	0.04436359	1.6
-0.01190014	0.04436359	1.6
-0.01180949	0.04444923	1.6
-0.01180949	0.04444923	1.6
-0.01181737	0.04461521	1.6
-0.01181737	0.04461521	1.6
-0.01181737	0.04461521	1.6
-0.01182868	0.04482172	1.6
-0.01182868	0.04482172	1.6
-0.01182868	0.04482172	1.6
-0.0118019	0.04489411	1.6
-0.0118019	0.04489411	1.6
-0.01180049	0.04498805	1.6
-0.01180049	0.04498805	1.6
-0.01180049	0.04498805	1.6
-0.01184304	0.04509693	1.6
-0.01184304	0.04509693	1.6
-0.01184304	0.04509693	1.6
-0.01189453	0.04507037	1.6
-0.01189453	0.04507037	1.6
-0.01193442	0.04513497	1.6
-0.01193442	0.04513497	1.6
-0.01193442	0.04513497	1.6
-0.01205182	0.04511059	1.6
-0.01205182	0.04511059	1.6
-0.01210818	0.04514109	1.6
-0.01210818	0.04514109	1.6
-0.01210818	0.04514109	1.6
-0.01210818	0.04514109	1.6
-0.01210818	0.04514109	1.6
-0.01210818	0.04514109	1.6
-0.005605342	0.008166097	1.6
-0.005605342	0.008166097	1.6
-0.005266082	0.001891118	1.6
-0.005266082	0.001891118	1.6
-0.005266082	0.001891118	1.6
-0.005258012	-0.001281299	1.6
-0.005258012	-0.001281299	1.6
-0.005258012	-0.001281299	1.6
-0.005195141	-0.001915324	1.6
-0.005195141	-0.001915324	1.6
-0.00517712	-0.002551551	1.6
-0.00517712	-0.002551551	1.6
-0.00517712	-0.002551551	1.6
-0.006210582	-0.002851266	1.6
-0.006210582	-0.002851266	1.6
-0.006210582	-0.002851266	1.6
-0.006210582	-0.002851266	1.6
-0.006210582	-0.002851266	1.6
-0.006210582	-0.002851266	1.6
-0.02201162	0.02973494	1.6
-0.02201162	0.02973494	1.6
-0.022322	0.02909984	1.6
-0.022322	0.02909984	1.6
-0.022322	0.02909984	1.6
-0.022695	0.02807904	1.6
-0.022695	0.02807904	1.6
-0.02278563	0.02696217	1.6
-0.02278563	0.02696217	1.6
-0.02278563	0.02696217	1.6
-0.0232472	0.02575934	1.6
-0.0232472	0.02575934	1.6
-0.0232472	0.02575934	1.6
-0.0232472	0.02575934	1.6
-0.0232472	0.02575934	1.6
-0.01105242	-0.04482327	1.6
-0.01105242	-0.04482327	1.6
-0.01105242	-0.04482327	1.6
-0.01105242	-0.04482327	1.6
-0.01105242	-0.04482327	1.6
-0.01105242	-0.04482327	1.6
-0.01147593	-0.05808295	1.6
-0.01147593	-0.05808295	1.6
-0.01173937	-0.06016465	1.6
-0.01173937	-0.06016465	1.6
-0.01173937	-0.06016465	1.6
-0.01128318	-0.061404	1.6
-0.01128318	-0.061404	1.6
-0.01128318	-0.061404	1.6
-0.01119176	-0.06224214	1.6
-0.01119176	-0.06224214	1.6
-0.01108008	-0.06292737	1.6
-0.01108008	-0.06292737	1.6
-0.01108008	-0.06292737	1.6
-0.01120847	-0.06351164	1.6
-0.01120847	-0.06351164	1.6
-0.01120847	-0.06351164	1.6
-0.01158088	-0.06384274	1.6
-0.01158088	-0.06384274	1.6
-0.01202667	-0.06366361	1.6
-0.01202667	-0.06366361	1.6
-0.01202667	-0.06366361	1.6
-0.01173839	-0.06485202	1.6
-0.01173839	-0.06485202	1.6
-0.01173839	-0.06485202	1.6
-0.02687617	-0.06786254	1.6
-0.02687617	-0.06786254	1.6
-0.02687617	-0.06786254	1.6
-0.02687617	-0.06786254	1.6
-0.02687617	-0.06786254	1.6
-0.04201394	-0.07087306	1.6
-0.04201394	-0.07087306	1.6
-0.04201394	-0.07087306	1.6
-0.02288533	-0.02311528	1.6
-0.02288533	-0.02311528	1.6
-0.02288533	-0.02311528	1.6
-0.02477065	-0.02065586	1.6
-0.02477065	-0.02065586	1.6
-0.02563824	-0.02325719	1.6
-0.02563824	-0.02325719	1.6
-0.02563824	-0.02325719	1.6
-0.02510078	-0.02111399	1.6
-0.02510078	-0.02111399	1.6
-0.02510078	-0.02111399	1.6
-0.02494088	-0.02056463	1.6
-0.02494088	-0.02056463	1.6
-0.0257647	-0.02097899	1.6
-0.0257647	-0.02097899	1.6
-0.0257647	-0.02097899	1.6
-0.02559625	-0.02102052	1.6
-0.02559625	-0.02102052	1.6
-0.02583215	-0.020884	1.6
-0.02583215	-0.020884	1.6
-0.02583215	-0.020884	1.6
-0.02627123	-0.02084813	1.6
-0.02627123	-0.02084813	1.6
-0.02627123	-0.02084813	1.6
-0.02599468	-0.02114064	1.6
-0.02599468	-0.02114064	1.6
-0.02540358	-0.02144909	1.6
-0.02540358	-0.02144909	1.6
-0.02540358	-0.02144909	1.6
-0.02469133	-0.02186267	1.6
-0.02469133	-0.02186267	1.6
-0.02469133	-0.02186267	1.6
-0.0242313	-0.02181171	1.6
-0.0242313	-0.02181171	1.6
-0.0242313	-0.02181171	1.6
-0.02400743	-0.02216325	1.6
-0.02400743	-0.02216325	1.6
-0.02393201	-0.02251606	1.6
-0.02393201	-0.02251606	1.6
-0.02393201	-0.02251606	1.6
-0.02374732	-0.02228004	1.6
-0.02374732	-0.02228004	1.6
-0.02374732	-0.02228004	1.6
-0.02357547	-0.0222959	1.6
-0.02357547	-0.0222959	1.6
-0.02335817	-0.02222024	1.6
-0.02335817	-0.02222024	1.6
-0.02335817	-0.02222024	1.6
-0.02320721	-0.02193545	1.6
-0.02320721	-0.02193545	1.6
-0.02320721	-0.02193545	1.6
-0.02310727	-0.02147341	1.6
-0.02310727	-0.02147341	1.6
-0.02295345	-0.0210981	1.6
-0.02295345	-0.0210981	1.6
-0.02295345	-0.0210981	1.6
-0.02290296	-0.02067706	1.6
-0.02290296	-0.02067706	1.6
-0.02290296	-0.02067706	1.6
-0.02310677	-0.02050032	1.6
-0.02310677	-0.02050032	1.6
-0.02310677	-0.02050032	1.6
-0.02310677	-0.02050032	1.6
-0.02310677	-0.02050032	1.6
0.01754845	-0.03644239	1.6
0.01754845	-0.03644239	1.6
0.01754845	-0.03644239	1.6
0.01986849	-0.03892709	1.6
0.01986849	-0.03892709	1.6
0.02250176	-0.03669141	1.6
0.02250176	-0.03669141	1.6
0.02250176	-0.03669141	1.6
0.02368808	-0.034674	1.6
0.02368808	-0.034674	1.6
0.02368808	-0.034674	1.6
0.02446137	-0.0343575	1.6
0.02446137	-0.0343575	1.6
0.02477783	-0.03440847	1.6
0.02477783	-0.03440847	1.6
0.02477783	-0.03440847	1.6
0.02516406	-0.03464258	1.6
0.02516406	-0.03464258	1.6
0.02516406	-0.03464258	1.6
0.02538497	-0.03464033	1.6
0.02538497	-0.03464033	1.6
0.02538497	-0.03464033	1.6
0.02538497	-0.03464033	1.6
0.02538497	-0.03464033	1.6
0.05378865	-0.06980156	1.6
0.05378865	-0.06980156	1.6
0.05378865	-0.06980156	1.6
0.05711314	-0.07212207	1.6
0.05711314	-0.07212207	1.6
0.05850745	-0.0723436	1.6
0.05850745	-0.0723436	1.6
0.05850745	-0.0723436	1.6
0.05790445	-0.07239798	1.6
0.05790445	-0.07239798	1.6
0.05790445	-0.07239798	1.6
0.05787434	-0.0718805	1.6
0.05787434	-0.0718805	1.6
0.05787434	-0.0718805	1.6
0.05787434	-0.0718805	1.6
0.05787434	-0.0718805	1.6
0.05553105	-0.07846973	1.6
0.05553105	-0.07846973	1.6
0.05553105	-0.07846973	1.6
0.05450775	-0.07767504	1.6
0.05450775	-0.07767504	1.6
0.05352687	-0.07653991	1.6
0.05352687	-0.07653991	1.6
0.05352687	-0.07653991	1.6
0.05304969	-0.07596821	1.6
0.05304969	-0.07596821	1.6
0.05304969	-0.07596821	1.6
0.05306021	-0.0755933	1.6
0.05306021	-0.0755933	1.6
0.05306426	-0.07546163	1.6
0.05306426	-0.07546163	1.6
0.05306426	-0.07546163	1.6
0.05303445	-0.07538158	1.6
0.05303445	-0.07538158	1.6
0.05303445	-0.07538158	1.6
0.05307169	-0.07511485	1.6
0.05307169	-0.07511485	1.6
0.05285935	-0.07494549	1.6
0.05285935	-0.07494549	1.6
0.05285935	-0.07494549	1.6
0.05253822	-0.07481442	1.6
0.05253822	-0.07481442	1.6
0.05253822	-0.07481442	1.6
0.05253822	-0.07481442	1.6
0.05253822	-0.07481442	1.6
0.06588195	-0.07779055	1.6
0.06588195	-0.07779055	1.6
0.06588195	-0.07779055	1.6
0.06716182	-0.07653632	1.6
0.06716182	-0.07653632	1.6
0.06786856	-0.07720735	1.6
0.06786856	-0.07720735	1.6
0.06786856	-0.07720735	1.6
0.06824168	-0.07711613	1.6
0.06824168	-0.07711613	1.6
0.06824168	-0.07711613	1.6
0.06838415	-0.07703122	1.6
0.06838415	-0.07703122	1.6
0.06786859	-0.07744884	1.6
0.06786859	-0.07744884	1.6
0.06786859	-0.07744884	1.6
0.06737413	-0.0780497	1.6
0.06737413	-0.0780497	1.6
0.06737413	-0.0780497	1.6
0.06720757	-0.07798129	1.6
0.06720757	-0.07798129	1.6
0.06688397	-0.07795156	1.6
0.06688397	-0.07795156	1.6
0.06688397	-0.07795156	1.6
0.06658946	-0.07809363	1.6
0.06658946	-0.07809363	1.6
0.06658946	-0.07809363	1.6
0.06640495	-0.07820148	1.6
0.06640495	-0.07820148	1.6
0.06613742	-0.07825463	1.6
0.06613742	-0.07825463	1.6
0.06613742	-0.07825463	1.6
0.06589678	-0.078514	1.6
0.06589678	-0.078514	1.6
0.06589678	-0.078514	1.6
0.06587119	-0.07861031	1.6
0.06587119	-0.07861031	1.6
0.06569228	-0.07870824	1.6
0.06569228	-0.07870824	1.6
0.06569228	-0.07870824	1.6
0.06569228	-0.07870824	1.6
0.06569228	-0.07870824	1.6
0.02726965	-0.04332053	1.6
0.02726965	-0.04332053	1.6
0.02726965	-0.04332053	1.6
0.02274262	-0.03639897	1.6
0.02274262	-0.03639897	1.6
0.02274262	-0.03639897	1.6
0.02038326	-0.0334273	1.6
0.02038326	-0.0334273	1.6
0.02038326	-0.0334273	1.6
0.01890011	-0.03196555	1.6
0.01890011	-0.03196555	1.6
0.01809484	-0.03087503	1.6
0.01809484	-0.03087503	1.6
0.01809484	-0.03087503	1.6
0.01805377	-0.02948884	1.6
0.01805377	-0.02948884	1.6
0.01805377	-0.02948884	1.6
0.00147919	-0.02489356	1.6
0.00147919	-0.02489356	1.6
0.00147919	-0.02489356	1.6
0.00147919	-0.02489356	1.6
0.00147919	-0.02489356	1.6
0.02426149	0.009885363	1.6
0.02426149	0.009885363	1.6
0.02426149	0.009885363	1.6
-0.01509539	-0.02029828	1.6
-0.01509539	-0.02029828	1.6
0.04906608	0.04458673	1.6
0.04906608	0.04458673	1.6
0.04906608	0.04458673	1.6
0.04617874	0.0457345	1.6
0.04617874	0.0457345	1.6
0.04617874	0.0457345	1.6
0.04360798	0.04630908	1.6
0.04360798	0.04630908	1.6
0.04159521	0.04649964	1.6
0.04159521	0.04649964	1.6
0.04159521	0.04649964	1.6
0.04011053	0.04661868	1.6
0.04011053	0.04661868	1.6
0.04011053	0.04661868	1.6
0.03898129	0.04659606	1.6
0.03898129	0.04659606	1.6
0.03808679	0.04643336	1.6
0.03808679	0.04643336	1.6
0.03808679	0.04643336	1.6
0.03739103	0.0461932	1.6
0.03739103	0.0461932	1.6
0.03711902	0.04717172	1.6
0.03711902	0.04717172	1.6
0.03711902	0.04717172	1.6
0.03711902	0.04717172	1.6
0.03711902	0.04717172	1.6
0.03602761	0.0646476	1.6
0.03602761	0.0646476	1.6
0.03602761	0.0646476	1.6
0.03553998	0.06404622	1.6
0.03553998	0.06404622	1.6
0.03553998	0.06404622	1.6
0.03528532	0.06325687	1.6
0.03528532	0.06325687	1.6
0.03528532	0.06325687	1.6
0.03534497	0.06294978	1.6
0.03534497	0.06294978	1.6
0.03573608	0.06327344	1.6
0.03573608	0.06327344	1.6
0.03573608	0.06327344	1.6
0.03596719	0.06310672	1.6
0.03596719	0.06310672	1.6
0.03596719	0.06310672	1.6
0.03622126	0.06338447	1.6
0.03622126	0.06338447	1.6
0.0362734	0.06361511	1.6
0.0362734	0.06361511	1.6
0.0362734	0.06361511	1.6
0.0362734	0.06361511	1.6
0.0362734	0.06361511	1.6
0.0362734	0.06361511	1.6
0.0362734	0.06361511	1.6
0.0362734	0.06361511	1.6
0.02160342	0.1965745	1.6
0.02160342	0.1965745	1.6
0.02160342	0.1965745	1.6
0.02156635	0.1969214	1.6
0.02156635	0.1969214	1.6
0.02156635	0.1969214	1.6
0.021398	0.1972717	1.6
0.021398	0.1972717	1.6
0.0216708	0.1969004	1.6
0.0216708	0.1969004	1.6
0.0216708	0.1969004	1.6
0.02192749	0.197088	1.6
0.02192749	0.197088	1.6
0.02192749	0.197088	1.6
0.02238299	0.1974648	1.6
0.02238299	0.1974648	1.6
0.02283138	0.1977862	1.6
0.02283138	0.1977862	1.6
0.02283138	0.1977862	1.6
0.02283867	0.1982302	1.6
0.02283867	0.1982302	1.6
0.02283867	0.1982302	1.6
0.02283867	0.1982302	1.6
0.02283867	0.1982302	1.6
0.003423613	0.157612	1.6
0.003423613	0.157612	1.6
0.002943186	0.1551309	1.6
0.002943186	0.1551309	1.6
0.002943186	0.1551309	1.6
0.003175669	0.1547824	1.6
0.003175669	0.1547824	1.6
0.003175669	0.1547824	1.6
0.00271578	0.1542277	1.6
0.00271578	0.1542277	1.6
0.003700975	0.1540021	1.6
0.003700975	0.1540021	1.6
0.003700975	0.1540021	1.6
0.003700975	0.1540021	1.6
0.003700975	0.1540021	1.6
0.003700975	0.1540021	1.6
0.03017804	0.2274158	1.6
0.03017804	0.2274158	1.6
0.03102043	0.228749	1.6
0.03102043	0.228749	1.6
0.03102043	0.228749	1.6
0.03140067	0.2298097	1.6
0.03140067	0.2298097	1.6
0.03145956	0.2304358	1.6
0.03145956	0.2304358	1.6
0.03145956	0.2304358	1.6
0.031999	0.2312376	1.6
0.031999	0.2312376	1.6
0.031999	0.2312376	1.6
0.03196549	0.231271	1.6
0.03196549	0.231271	1.6
0.01766913	0.2372106	1.6
0.01766913	0.2372106	1.6
0.01766913	0.2372106	1.6
0.02769636	0.2482735	1.6
0.02769636	0.2482735	1.6
0.02769636	0.2482735	1.6
0.02769636	0.2482735	1.6
0.02769636	0.2482735	1.6
0.02984052	0.2185753	1.6
0.02984052	0.2185753	1.6
0.02984052	0.2185753	1.6
0.02829527	0.218661	1.6
0.02829527	0.218661	1.6
0.02829527	0.218661	1.6
0.02748338	0.2186767	1.6
0.02748338	0.2186767	1.6
0.02748338	0.2186767	1.6
0.02748338	0.2186767	1.6
0.02748338	0.2186767	1.6
0.02732033	0.2177131	1.6
0.02732033	0.2177131	1.6
0.02732033	0.2177131	1.6
0.02682365	0.2170773	1.6
0.02682365	0.2170773	1.6
0.02662699	0.2162665	1.6
0.02662699	0.2162665	1.6
0.02662699	0.2162665	1.6
0.02662699	0.2162665	1.6
0.02662699	0.2162665	1.6
0.02662699	0.2162665	1.6
0.02662699	0.2162665	1.6
0.02662699	0.2162665	1.6
0.01407129	0.04330017	1.6
0.01407129	0.04330017	1.6
0.01407129	0.04330017	1.6
0.01226658	0.0405117	1.6
0.01226658	0.0405117	1.6
0.01226658	0.0405117	1.6
0.01154676	0.03939985	1.6
0.01154676	0.03939985	1.6
0.01125044	0.0391485	1.6
0.01125044	0.0391485	1.6
0.01125044	0.0391485	1.6
0.0109465	0.03903898	1.6
