# Supplementary material for: Saliency detection of textured 3D models based on multi-view information and texel descriptor
Source: PeerJ Comput Sci. 2023 Oct 25;9:e1584. doi: 10.7717/peerj-cs.1584 (PMC10703070; doi:10.7717/peerj-cs.1584)
Supplement: Supplemental Information 2 [file peerj-cs-09-1584-s002.zip › hlg/15.txt]

0.0109465	0.03903898	1.6
0.0109465	0.03903898	1.6
0.01081717	0.03908339	1.6
0.01081717	0.03908339	1.6
0.01082491	0.0392179	1.6
0.01082491	0.0392179	1.6
0.01082491	0.0392179	1.6
0.0107579	0.03938835	1.6
0.0107579	0.03938835	1.6
0.0107579	0.03938835	1.6
0.0107579	0.03938835	1.6
0.0107579	0.03938835	1.6
0.0113727	0.03996552	1.6
0.0113727	0.03996552	1.6
0.0113727	0.03996552	1.6
0.0116488	0.04020366	1.6
0.0116488	0.04020366	1.6
0.01193813	0.04025473	1.6
0.01193813	0.04025473	1.6
0.01193813	0.04025473	1.6
0.01211746	0.04039619	1.6
0.01211746	0.04039619	1.6
0.01211746	0.04039619	1.6
0.01232307	0.04053098	1.6
0.01232307	0.04053098	1.6
0.01249578	0.040594	1.6
0.01249578	0.040594	1.6
0.01249578	0.040594	1.6
0.01249578	0.040594	1.6
0.01249578	0.040594	1.6
0.03109184	0.05785302	1.6
0.03109184	0.05785302	1.6
0.03109184	0.05785302	1.6
0.03361247	0.05970615	1.6
0.03361247	0.05970615	1.6
0.03361247	0.05970615	1.6
0.035131	0.06087565	1.6
0.035131	0.06087565	1.6
0.03549958	0.06186077	1.6
0.03549958	0.06186077	1.6
0.03549958	0.06186077	1.6
0.03621427	0.06236191	1.6
0.03621427	0.06236191	1.6
0.03621427	0.06236191	1.6
0.03622539	0.06301218	1.6
0.03622539	0.06301218	1.6
0.03624307	0.06368729	1.6
0.03624307	0.06368729	1.6
0.03624307	0.06368729	1.6
0.03613732	0.06385911	1.6
0.03613732	0.06385911	1.6
0.03613732	0.06385911	1.6
0.03539512	0.06413184	1.6
0.03539512	0.06413184	1.6
0.03457638	0.06428824	1.6
0.03457638	0.06428824	1.6
0.03457638	0.06428824	1.6
0.0336829	0.06457666	1.6
0.0336829	0.06457666	1.6
0.03290363	0.06463999	1.6
0.03290363	0.06463999	1.6
0.03290363	0.06463999	1.6
0.03224125	0.06481251	1.6
0.03224125	0.06481251	1.6
0.03224125	0.06481251	1.6
0.03163929	0.0647513	1.6
0.03163929	0.0647513	1.6
0.03163929	0.0647513	1.6
0.03113191	0.06491268	1.6
0.03113191	0.06491268	1.6
0.03068182	0.0650306	1.6
0.03068182	0.0650306	1.6
0.03068182	0.0650306	1.6
0.03028476	0.06523769	1.6
0.03028476	0.06523769	1.6
0.03028476	0.06523769	1.6
0.02991705	0.06537812	1.6
0.02991705	0.06537812	1.6
0.02989347	0.06545362	1.6
0.02989347	0.06545362	1.6
0.02989347	0.06545362	1.6
0.03022369	0.06556055	1.6
0.03022369	0.06556055	1.6
0.03022369	0.06556055	1.6
0.0304044	0.06577852	1.6
0.0304044	0.06577852	1.6
0.03044092	0.06604894	1.6
0.03044092	0.06604894	1.6
0.03044092	0.06604894	1.6
0.01801058	0.06648079	1.6
0.01801058	0.06648079	1.6
0.01801058	0.06648079	1.6
0.01801058	0.06648079	1.6
0.01801058	0.06648079	1.6
0.01788634	0.06653082	1.6
0.01788634	0.06653082	1.6
0.01788634	0.06653082	1.6
0.01779426	0.06654995	1.6
0.01779426	0.06654995	1.6
0.01779426	0.06654995	1.6
0.02995388	0.06658985	1.6
0.02995388	0.06658985	1.6
0.0300956	0.06659719	1.6
0.0300956	0.06659719	1.6
0.0300956	0.06659719	1.6
0.02998184	0.06672316	1.6
0.02998184	0.06672316	1.6
0.02998184	0.06672316	1.6
0.02999702	0.06653591	1.6
0.02999702	0.06653591	1.6
0.02997108	0.06650282	1.6
0.02997108	0.06650282	1.6
0.02997108	0.06650282	1.6
0.02992459	0.06649682	1.6
0.02992459	0.06649682	1.6
0.02992459	0.06649682	1.6
0.02981974	0.06642713	1.6
0.02981974	0.06642713	1.6
0.0297024	0.06635171	1.6
0.0297024	0.06635171	1.6
0.0297024	0.06635171	1.6
0.0297024	0.06635171	1.6
0.0297024	0.06635171	1.6
0.0297024	0.06635171	1.6
0.02970157	0.06609	1.6
0.02970157	0.06609	1.6
0.04180668	0.05789178	1.6
0.04180668	0.05789178	1.6
0.04180668	0.05789178	1.6
0.04209362	0.05733709	1.6
0.04209362	0.05733709	1.6
0.04242682	0.05741382	1.6
0.04242682	0.05741382	1.6
0.04242682	0.05741382	1.6
0.04290906	0.05794124	1.6
0.04290906	0.05794124	1.6
0.04290906	0.05794124	1.6
0.04304968	0.05808794	1.6
0.04304968	0.05808794	1.6
0.04318826	0.05800588	1.6
0.04318826	0.05800588	1.6
0.04318826	0.05800588	1.6
0.04321518	0.0583095	1.6
0.04321518	0.0583095	1.6
0.04321518	0.0583095	1.6
0.04309338	0.05857571	1.6
0.04309338	0.05857571	1.6
0.04306532	0.0592393	1.6
0.04306532	0.0592393	1.6
0.04306532	0.0592393	1.6
0.04301897	0.05992845	1.6
0.04301897	0.05992845	1.6
0.04301897	0.05992845	1.6
0.04284537	0.06058252	1.6
0.04284537	0.06058252	1.6
0.04254782	0.06097969	1.6
0.04254782	0.06097969	1.6
0.04254782	0.06097969	1.6
0.04230765	0.06153635	1.6
0.04230765	0.06153635	1.6
0.04230765	0.06153635	1.6
0.04217101	0.0618571	1.6
0.04217101	0.0618571	1.6
0.04208661	0.06232096	1.6
0.04208661	0.06232096	1.6
0.04208661	0.06232096	1.6
0.04211226	0.06289758	1.6
0.04211226	0.06289758	1.6
0.04211226	0.06289758	1.6
0.04215956	0.06327944	1.6
0.04215956	0.06327944	1.6
0.0422705	0.06365526	1.6
0.0422705	0.06365526	1.6
0.0422705	0.06365526	1.6
0.0422705	0.06365526	1.6
0.0422705	0.06365526	1.6
0.004416732	0.005267617	1.6
0.004416732	0.005267617	1.6
0.003956906	-0.0001286697	1.6
0.003956906	-0.0001286697	1.6
0.003527916	-0.002774275	1.6
0.003527916	-0.002774275	1.6
0.003527916	-0.002774275	1.6
0.003401423	-0.004896179	1.6
0.003401423	-0.004896179	1.6
0.003401423	-0.004896179	1.6
0.003308336	-0.006182317	1.6
0.003308336	-0.006182317	1.6
0.003308336	-0.006182317	1.6
0.003308336	-0.006182317	1.6
0.003308336	-0.006182317	1.6
-0.001647342	0.04741368	1.6
-0.001647342	0.04741368	1.6
-0.001951015	0.05302137	1.6
-0.001951015	0.05302137	1.6
-0.001951015	0.05302137	1.6
-0.002240871	0.05662735	1.6
-0.002240871	0.05662735	1.6
-0.002240871	0.05662735	1.6
-0.002373989	0.05760128	1.6
-0.002373989	0.05760128	1.6
-0.002018735	0.05864422	1.6
-0.002018735	0.05864422	1.6
-0.002018735	0.05864422	1.6
-0.001965043	0.05890851	1.6
-0.001965043	0.05890851	1.6
-0.001965043	0.05890851	1.6
-0.002327153	0.05962637	1.6
-0.002327153	0.05962637	1.6
-0.002327153	0.05962637	1.6
-0.002411847	0.05980552	1.6
-0.002411847	0.05980552	1.6
-0.002420161	0.06012957	1.6
-0.002420161	0.06012957	1.6
-0.002420161	0.06012957	1.6
-0.002512557	0.06086513	1.6
-0.002512557	0.06086513	1.6
-0.002512557	0.06086513	1.6
-0.002512557	0.06086513	1.6
-0.002512557	0.06086513	1.6
0.007370019	0.06624489	1.6
0.007370019	0.06624489	1.6
0.007370019	0.06624489	1.6
0.008173701	0.06532167	1.6
0.008173701	0.06532167	1.6
0.008627547	0.06415982	1.6
0.008627547	0.06415982	1.6
0.008627547	0.06415982	1.6
0.008677288	0.06434309	1.6
0.008677288	0.06434309	1.6
0.008677288	0.06434309	1.6
0.008448484	0.06348928	1.6
0.008448484	0.06348928	1.6
0.008725446	0.06300509	1.6
0.008725446	0.06300509	1.6
0.008725446	0.06300509	1.6
0.008962911	0.0629233	1.6
0.008962911	0.0629233	1.6
0.008968196	0.06261697	1.6
0.008968196	0.06261697	1.6
0.008968196	0.06261697	1.6
0.009045186	0.06285562	1.6
0.009045186	0.06285562	1.6
0.009045186	0.06285562	1.6
0.00879406	0.06297129	1.6
0.00879406	0.06297129	1.6
0.008602714	0.06321302	1.6
0.008602714	0.06321302	1.6
0.008602714	0.06321302	1.6
0.008409433	0.06313905	1.6
0.008409433	0.06313905	1.6
0.008409433	0.06313905	1.6
0.008251994	0.06340366	1.6
0.008251994	0.06340366	1.6
0.008251994	0.06340366	1.6
0.008251994	0.06340366	1.6
0.008251994	0.06340366	1.6
0.008251994	0.06340366	1.6
0.008251994	0.06340366	1.6
0.008251994	0.06340366	1.6
0.01358002	-0.03679785	1.6
0.01358002	-0.03679785	1.6
0.01421614	-0.04108071	1.6
0.01421614	-0.04108071	1.6
0.01421614	-0.04108071	1.6
0.01437698	-0.04394384	1.6
0.01437698	-0.04394384	1.6
0.01437698	-0.04394384	1.6
0.01454506	-0.04550049	1.6
0.01454506	-0.04550049	1.6
0.01471976	-0.04604053	1.6
0.01471976	-0.04604053	1.6
0.01471976	-0.04604053	1.6
0.01453643	-0.04611534	1.6
0.01453643	-0.04611534	1.6
0.01453643	-0.04611534	1.6
0.01402754	-0.04598687	1.6
0.01402754	-0.04598687	1.6
0.01387404	-0.04606829	1.6
0.01387404	-0.04606829	1.6
0.01387404	-0.04606829	1.6
0.01377876	-0.04579288	1.6
0.01377876	-0.04579288	1.6
0.01377876	-0.04579288	1.6
0.01396366	-0.04574899	1.6
0.01396366	-0.04574899	1.6
0.01336333	-0.04643577	1.6
0.01336333	-0.04643577	1.6
0.01336333	-0.04643577	1.6
0.01286149	-0.04696753	1.6
0.01286149	-0.04696753	1.6
0.01228671	-0.04738658	1.6
0.01228671	-0.04738658	1.6
0.01228671	-0.04738658	1.6
0.01187453	-0.04776863	1.6
0.01187453	-0.04776863	1.6
0.01187453	-0.04776863	1.6
0.01125658	-0.04853559	1.6
0.01125658	-0.04853559	1.6
0.01081027	-0.0494042	1.6
0.01081027	-0.0494042	1.6
0.01081027	-0.0494042	1.6
0.01015027	-0.04915543	1.6
0.01015027	-0.04915543	1.6
0.01015027	-0.04915543	1.6
0.02038869	-0.04972125	1.6
0.02038869	-0.04972125	1.6
0.03958129	-0.04087465	1.6
0.03958129	-0.04087465	1.6
0.03958129	-0.04087465	1.6
0.03865249	-0.04314099	1.6
0.03865249	-0.04314099	1.6
0.01015027	-0.04915543	1.6
0.01015027	-0.04915543	1.6
0.01015027	-0.04915543	1.6
0.01059086	-0.04946934	1.6
0.01059086	-0.04946934	1.6
0.01059086	-0.04946934	1.6
0.01133952	-0.04899274	1.6
0.01133952	-0.04899274	1.6
0.01135479	-0.04826605	1.6
0.01135479	-0.04826605	1.6
0.01135479	-0.04826605	1.6
0.01153788	-0.04819972	1.6
0.01153788	-0.04819972	1.6
0.01153788	-0.04819972	1.6
0.01153788	-0.04819972	1.6
0.01153788	-0.04819972	1.6
0.01144491	-0.04835644	1.6
0.01144491	-0.04835644	1.6
0.01144491	-0.04835644	1.6
0.01150848	-0.0482335	1.6
0.01150848	-0.0482335	1.6
0.0116506	-0.04810524	1.6
0.0116506	-0.04810524	1.6
0.0116506	-0.04810524	1.6
0.01188265	-0.04789322	1.6
0.01188265	-0.04789322	1.6
0.01188265	-0.04789322	1.6
0.011964	-0.0478247	1.6
0.011964	-0.0478247	1.6
0.011964	-0.0478247	1.6
0.011964	-0.0478247	1.6
0.011964	-0.0478247	1.6
-0.002183169	-0.1154778	1.6
-0.002183169	-0.1154778	1.6
-0.002183169	-0.1154778	1.6
-0.000947373	-0.1172809	1.6
-0.000947373	-0.1172809	1.6
-0.0005098209	-0.1177096	1.6
-0.0005098209	-0.1177096	1.6
-0.0005098209	-0.1177096	1.6
-0.0005458677	-0.1171178	1.6
-0.0005458677	-0.1171178	1.6
-0.0005458677	-0.1171178	1.6
-0.0003303774	-0.1170258	1.6
-0.0003303774	-0.1170258	1.6
0.0002322458	-0.1169065	1.6
0.0002322458	-0.1169065	1.6
0.0002322458	-0.1169065	1.6
0.0005995333	-0.1167852	1.6
0.0005995333	-0.1167852	1.6
0.0005995333	-0.1167852	1.6
0.0009999685	-0.1166485	1.6
0.0009999685	-0.1166485	1.6
0.001077237	-0.117241	1.6
0.001077237	-0.117241	1.6
0.001077237	-0.117241	1.6
0.001077237	-0.117241	1.6
0.001077237	-0.117241	1.6
0.001077237	-0.117241	1.6
0.001077237	-0.117241	1.6
0.001077237	-0.117241	1.6
0.002117821	-0.1172338	1.6
0.002117821	-0.1172338	1.6
0.002117821	-0.1172338	1.6
0.01590374	-0.0581749	1.6
0.01590374	-0.0581749	1.6
0.01504047	-0.05740453	1.6
0.01504047	-0.05740453	1.6
0.01504047	-0.05740453	1.6
0.01460995	-0.05595266	1.6
0.01460995	-0.05595266	1.6
0.01460995	-0.05595266	1.6
0.01451043	-0.05542808	1.6
0.01451043	-0.05542808	1.6
0.01446855	-0.05494382	1.6
0.01446855	-0.05494382	1.6
0.01446855	-0.05494382	1.6
0.01452951	-0.05448229	1.6
0.01452951	-0.05448229	1.6
0.01452951	-0.05448229	1.6
0.01440795	-0.05443326	1.6
0.01440795	-0.05443326	1.6
0.01440795	-0.05443326	1.6
0.01440795	-0.05443326	1.6
0.01440795	-0.05443326	1.6
0.008420857	-0.02559876	1.6
0.008420857	-0.02559876	1.6
0.008420857	-0.02559876	1.6
0.006326746	-0.02074791	1.6
0.006326746	-0.02074791	1.6
0.005009144	-0.02046294	1.6
0.005009144	-0.02046294	1.6
0.005009144	-0.02046294	1.6
0.003942932	-0.02082794	1.6
0.003942932	-0.02082794	1.6
0.003271478	-0.02058384	1.6
0.003271478	-0.02058384	1.6
0.003271478	-0.02058384	1.6
0.002927346	-0.02062104	1.6
0.002927346	-0.02062104	1.6
0.002362479	-0.02062855	1.6
0.002362479	-0.02062855	1.6
0.002362479	-0.02062855	1.6
0.001573547	-0.02078077	1.6
0.001573547	-0.02078077	1.6
0.001573547	-0.02078077	1.6
0.0008114371	-0.020532	1.6
0.0008114371	-0.020532	1.6
-3.466289E-05	-0.02034817	1.6
-3.466289E-05	-0.02034817	1.6
-3.466289E-05	-0.02034817	1.6
-3.466289E-05	-0.02034817	1.6
-3.466289E-05	-0.02034817	1.6
-3.466289E-05	-0.02034817	1.6
-0.005196713	-0.09454716	1.6
-0.005196713	-0.09454716	1.6
-0.003995086	-0.09914482	1.6
-0.003995086	-0.09914482	1.6
-0.003995086	-0.09914482	1.6
-0.002794558	-0.1022165	1.6
-0.002794558	-0.1022165	1.6
-0.002794558	-0.1022165	1.6
-0.002179157	-0.1035406	1.6
-0.002179157	-0.1035406	1.6
-0.001355102	-0.1042259	1.6
-0.001355102	-0.1042259	1.6
-0.001355102	-0.1042259	1.6
-0.0005387496	-0.1042914	1.6
-0.0005387496	-0.1042914	1.6
-0.0005387496	-0.1042914	1.6
-1.78786E-05	-0.1044085	1.6
-1.78786E-05	-0.1044085	1.6
-1.78786E-05	-0.1044085	1.6
-1.78786E-05	-0.1044085	1.6
-1.78786E-05	-0.1044085	1.6
0.0005420716	-0.1042825	1.6
0.0005420716	-0.1042825	1.6
0.0007823501	-0.1042109	1.6
0.0007823501	-0.1042109	1.6
0.0007823501	-0.1042109	1.6
0.0009191409	-0.1041293	1.6
0.0009191409	-0.1041293	1.6
0.0009191409	-0.1041293	1.6
0.00106282	-0.1038136	1.6
0.00106282	-0.1038136	1.6
0.00106282	-0.1038136	1.6
0.00106282	-0.1038136	1.6
0.00106282	-0.1038136	1.6
0.03781785	-0.07940345	1.6
0.03781785	-0.07940345	1.6
0.03781785	-0.07940345	1.6
0.03766613	-0.07635755	1.6
0.03766613	-0.07635755	1.6
0.03781918	-0.07564598	1.6
0.03781918	-0.07564598	1.6
0.03781918	-0.07564598	1.6
0.03678937	-0.07588718	1.6
0.03678937	-0.07588718	1.6
0.03678937	-0.07588718	1.6
0.03577721	-0.07613688	1.6
0.03577721	-0.07613688	1.6
0.03526197	-0.07625017	1.6
0.03526197	-0.07625017	1.6
0.03526197	-0.07625017	1.6
0.03443582	-0.07602657	1.6
0.03443582	-0.07602657	1.6
0.03344412	-0.07599042	1.6
0.03344412	-0.07599042	1.6
0.03344412	-0.07599042	1.6
0.03318286	-0.07594561	1.6
0.03318286	-0.07594561	1.6
0.03318286	-0.07594561	1.6
0.04768779	-0.07770654	1.6
0.04768779	-0.07770654	1.6
0.01	0.01	1.6
0.03318286	-0.07594561	1.6
0.03318286	-0.07594561	1.6
0.06711587	0.05872683	1.6
0.06711587	0.05872683	1.6
0.06711587	0.05872683	1.6
0.06802045	0.06012379	1.6
0.06802045	0.06012379	1.6
0.06689095	0.05946906	1.6
0.06689095	0.05946906	1.6
0.06689095	0.05946906	1.6
0.06697515	0.05882838	1.6
0.06697515	0.05882838	1.6
0.06697515	0.05882838	1.6
0.06722439	0.0577948	1.6
0.06722439	0.0577948	1.6
0.06741138	0.0566931	1.6
0.06741138	0.0566931	1.6
0.06741138	0.0566931	1.6
0.06738392	0.0559231	1.6
0.06738392	0.0559231	1.6
0.06738392	0.0559231	1.6
0.06765697	0.05489745	1.6
0.06765697	0.05489745	1.6
0.06793494	0.0540858	1.6
0.06793494	0.0540858	1.6
0.06793494	0.0540858	1.6
0.06811632	0.05338442	1.6
0.06811632	0.05338442	1.6
0.06811632	0.05338442	1.6
0.06807665	0.052789	1.6
0.06807665	0.052789	1.6
0.06801458	0.05232202	1.6
0.06801458	0.05232202	1.6
0.06801458	0.05232202	1.6
0.06784698	0.05159853	1.6
0.06784698	0.05159853	1.6
0.06784698	0.05159853	1.6
0.06791521	0.05113239	1.6
0.06791521	0.05113239	1.6
0.06788591	0.05074657	1.6
0.06788591	0.05074657	1.6
0.06788591	0.05074657	1.6
0.06770082	0.05038834	1.6
0.06770082	0.05038834	1.6
0.06770082	0.05038834	1.6
0.06770082	0.05038834	1.6
0.06770082	0.05038834	1.6
0.01469667	0.04861364	1.6
0.01469667	0.04861364	1.6
0.01469667	0.04861364	1.6
0.01093141	0.04906252	1.6
0.01093141	0.04906252	1.6
0.01093141	0.04906252	1.6
0.008820686	0.04984777	1.6
0.008820686	0.04984777	1.6
0.007881291	0.05065126	1.6
0.007881291	0.05065126	1.6
0.007881291	0.05065126	1.6
0.007605913	0.05129295	1.6
0.007605913	0.05129295	1.6
0.007605913	0.05129295	1.6
0.007170958	0.0518053	1.6
0.007170958	0.0518053	1.6
0.006742339	0.05211735	1.6
0.006742339	0.05211735	1.6
0.006742339	0.05211735	1.6
0.006634356	0.05232055	1.6
0.006634356	0.05232055	1.6
0.006634356	0.05232055	1.6
0.006515303	0.05244881	1.6
0.006515303	0.05244881	1.6
0.006539531	0.05273665	1.6
0.006539531	0.05273665	1.6
0.006539531	0.05273665	1.6
0.006459505	0.05299788	1.6
0.006459505	0.05299788	1.6
0.006459505	0.05299788	1.6
0.006459505	0.05299788	1.6
0.006459505	0.05299788	1.6
-0.03549648	0.07668293	1.6
-0.03549648	0.07668293	1.6
-0.03549648	0.07668293	1.6
-0.03839275	0.0808158	1.6
-0.03839275	0.0808158	1.6
-0.03953895	0.0833286	1.6
-0.03953895	0.0833286	1.6
-0.03953895	0.0833286	1.6
-0.04009579	0.08432781	1.6
-0.04009579	0.08432781	1.6
-0.04009579	0.08432781	1.6
-0.0402398	0.08571587	1.6
-0.0402398	0.08571587	1.6
-0.04018348	0.0867653	1.6
-0.04018348	0.0867653	1.6
-0.04018348	0.0867653	1.6
-0.04017694	0.08741456	1.6
-0.04017694	0.08741456	1.6
-0.04017694	0.08741456	1.6
-0.04014854	0.08780975	1.6
-0.04014854	0.08780975	1.6
-0.04014854	0.08780975	1.6
-0.04014854	0.08780975	1.6
-0.04014854	0.08780975	1.6
-0.04014854	0.08780975	1.6
-0.04014854	0.08780975	1.6
-0.04014854	0.08780975	1.6
-0.15584	0.2915367	1.6
-0.15584	0.2915367	1.6
-0.154224	0.2846412	1.6
-0.154224	0.2846412	1.6
-0.154224	0.2846412	1.6
-0.1531631	0.2815822	1.6
-0.1531631	0.2815822	1.6
-0.1531631	0.2815822	1.6
-0.1523314	0.2790074	1.6
-0.1523314	0.2790074	1.6
-0.1514953	0.2769126	1.6
-0.1514953	0.2769126	1.6
-0.1514953	0.2769126	1.6
-0.1509342	0.2750293	1.6
-0.1509342	0.2750293	1.6
-0.1504154	0.2737338	1.6
-0.1504154	0.2737338	1.6
-0.1504154	0.2737338	1.6
-0.1499286	0.2728151	1.6
-0.1499286	0.2728151	1.6
-0.1499286	0.2728151	1.6
-0.1499286	0.2728151	1.6
-0.1499286	0.2728151	1.6
-0.1499286	0.2728151	1.6
-0.1499286	0.2728151	1.6
-0.1499286	0.2728151	1.6
-0.007843886	0.02217293	1.6
-0.007843886	0.02217293	1.6
-0.007843886	0.02217293	1.6
-0.008719794	0.02218848	1.6
-0.008719794	0.02218848	1.6
-0.009659614	0.02217375	1.6
-0.009659614	0.02217375	1.6
-0.009659614	0.02217375	1.6
-0.009659614	0.02217375	1.6
-0.009659614	0.02217375	1.6
-0.009659614	0.02217375	1.6
-0.009659614	0.02217375	1.6
-0.009659614	0.02217375	1.6
0.01	0.01	1.6
0.006486199	0.0310277	1.6
0.006486199	0.0310277	1.6
-0.0150353	0.05478086	1.6
-0.0150353	0.05478086	1.6
-0.0150353	0.05478086	1.6
-0.0155304	0.06143611	1.6
-0.0155304	0.06143611	1.6
-0.01231884	0.05264118	1.6
-0.01231884	0.05264118	1.6
-0.01231884	0.05264118	1.6
-0.01190912	0.05266126	1.6
-0.01190912	0.05266126	1.6
-0.01091903	0.0532762	1.6
-0.01091903	0.0532762	1.6
-0.01091903	0.0532762	1.6
-0.009713594	0.05174406	1.6
-0.009713594	0.05174406	1.6
-0.009713594	0.05174406	1.6
-0.01034194	0.04971001	1.6
-0.01034194	0.04971001	1.6
-0.01119963	0.04810481	1.6
-0.01119963	0.04810481	1.6
-0.01119963	0.04810481	1.6
-0.01194479	0.04681009	1.6
-0.01194479	0.04681009	1.6
-0.01219902	0.04745	1.6
-0.01219902	0.04745	1.6
-0.01219902	0.04745	1.6
-0.01269259	0.0476663	1.6
-0.01269259	0.0476663	1.6
-0.01269259	0.0476663	1.6
-0.01374308	0.05065817	1.6
-0.01374308	0.05065817	1.6
-0.01141925	0.0478356	1.6
-0.01141925	0.0478356	1.6
-0.01141925	0.0478356	1.6
-0.009870745	0.04638368	1.6
-0.009870745	0.04638368	1.6
-0.009870745	0.04638368	1.6
-0.008782895	0.0454421	1.6
-0.008782895	0.0454421	1.6
-0.008782895	0.0454421	1.6
-0.007969555	0.04441432	1.6
-0.007969555	0.04441432	1.6
-0.006974222	0.04366083	1.6
-0.006974222	0.04366083	1.6
-0.006974222	0.04366083	1.6
-0.006324179	0.04284299	1.6
-0.006324179	0.04284299	1.6
-0.005624854	0.04225815	1.6
-0.005624854	0.04225815	1.6
-0.005624854	0.04225815	1.6
-0.004715799	0.04199552	1.6
-0.004715799	0.04199552	1.6
-0.004715799	0.04199552	1.6
-0.003723068	0.04215901	1.6
-0.003723068	0.04215901	1.6
-0.003010662	0.04280849	1.6
-0.003010662	0.04280849	1.6
-0.003010662	0.04280849	1.6
-0.00240135	0.04325444	1.6
-0.00240135	0.04325444	1.6
-0.001794416	0.04369158	1.6
-0.001794416	0.04369158	1.6
-0.001794416	0.04369158	1.6
-0.001237741	0.04427592	1.6
-0.001237741	0.04427592	1.6
-0.001237741	0.04427592	1.6
-0.0008175448	0.04473922	1.6
-0.0008175448	0.04473922	1.6
-0.0004669335	0.04509406	1.6
-0.0004669335	0.04509406	1.6
-0.0004669335	0.04509406	1.6
-0.0002429094	0.04558924	1.6
-0.0002429094	0.04558924	1.6
-0.0002429094	0.04558924	1.6
3.005937E-05	0.04610579	1.6
3.005937E-05	0.04610579	1.6
0.0001304392	0.04634634	1.6
0.0001304392	0.04634634	1.6
0.0001304392	0.04634634	1.6
0.0003295904	0.04647886	1.6
0.0003295904	0.04647886	1.6
0.0003295904	0.04647886	1.6
0.0005091047	0.04655103	1.6
0.0005091047	0.04655103	1.6
0.0006963704	0.04664984	1.6
