# Supplementary material for: Saliency detection of textured 3D models based on multi-view information and texel descriptor
Source: PeerJ Comput Sci. 2023 Oct 25;9:e1584. doi: 10.7717/peerj-cs.1584 (PMC10703070; doi:10.7717/peerj-cs.1584)
Supplement: Supplemental Information 2 [file peerj-cs-09-1584-s002.zip › hlg/16.txt]

0.0006963704	0.04664984	1.6
0.0006963704	0.04664984	1.6
0.0008431757	0.04682413	1.6
0.0008431757	0.04682413	1.6
0.0009665601	0.04687248	1.6
0.0009665601	0.04687248	1.6
0.0009665601	0.04687248	1.6
0.001133142	0.04700192	1.6
0.001133142	0.04700192	1.6
0.001133142	0.04700192	1.6
0.001269277	0.04719513	1.6
0.001269277	0.04719513	1.6
0.001435814	0.04746302	1.6
0.001435814	0.04746302	1.6
0.001435814	0.04746302	1.6
0.001607779	0.04760902	1.6
0.001607779	0.04760902	1.6
0.001767358	0.04763838	1.6
0.001767358	0.04763838	1.6
0.001767358	0.04763838	1.6
0.002055988	0.04763687	1.6
0.002055988	0.04763687	1.6
0.002055988	0.04763687	1.6
0.00231725	0.04750478	1.6
0.00231725	0.04750478	1.6
0.002640055	0.04742634	1.6
0.002640055	0.04742634	1.6
0.002640055	0.04742634	1.6
0.002923026	0.04738009	1.6
0.002923026	0.04738009	1.6
0.002923026	0.04738009	1.6
0.003228237	0.04739949	1.6
0.003228237	0.04739949	1.6
0.003522805	0.04756188	1.6
0.003522805	0.04756188	1.6
0.003522805	0.04756188	1.6
0.003797823	0.04748888	1.6
0.003797823	0.04748888	1.6
0.003797823	0.04748888	1.6
0.003797823	0.04748888	1.6
0.003797823	0.04748888	1.6
-0.1013922	0.0692555	1.6
-0.1013922	0.0692555	1.6
-0.1013922	0.0692555	1.6
-0.1016378	0.06821655	1.6
-0.1016378	0.06821655	1.6
-0.1016378	0.06821655	1.6
-0.1012218	0.06756254	1.6
-0.1012218	0.06756254	1.6
-0.1001696	0.06797423	1.6
-0.1001696	0.06797423	1.6
-0.1001696	0.06797423	1.6
-0.09938168	0.06824811	1.6
-0.09938168	0.06824811	1.6
-0.09888843	0.06767499	1.6
-0.09888843	0.06767499	1.6
-0.09888843	0.06767499	1.6
-0.09888843	0.06767499	1.6
-0.09888843	0.06767499	1.6
-0.1102031	0.06216142	1.6
-0.1102031	0.06216142	1.6
-0.1102031	0.06216142	1.6
-0.146996	0.07010692	1.6
-0.146996	0.07010692	1.6
-0.146996	0.07010692	1.6
-0.1215178	0.05664784	1.6
-0.1215178	0.05664784	1.6
-0.1215178	0.05664784	1.6
-0.1215178	0.05664784	1.6
-0.1215178	0.05664784	1.6
-0.1678026	0.07775966	1.6
-0.1678026	0.07775966	1.6
-0.1678026	0.07775966	1.6
-0.167478	0.07769677	1.6
-0.167478	0.07769677	1.6
-0.1676003	0.07818431	1.6
-0.1676003	0.07818431	1.6
-0.1676003	0.07818431	1.6
-0.16755	0.07828417	1.6
-0.16755	0.07828417	1.6
-0.16755	0.07828417	1.6
-0.1677198	0.07899095	1.6
-0.1677198	0.07899095	1.6
-0.1677909	0.0791091	1.6
-0.1677909	0.0791091	1.6
-0.1677909	0.0791091	1.6
-0.1673247	0.0795073	1.6
-0.1673247	0.0795073	1.6
-0.1673247	0.0795073	1.6
-0.1673247	0.0795073	1.6
-0.1673247	0.0795073	1.6
-0.243557	0.0670559	1.6
-0.243557	0.0670559	1.6
-0.2454823	0.06693105	1.6
-0.2454823	0.06693105	1.6
-0.2454823	0.06693105	1.6
-0.2454077	0.06699412	1.6
-0.2454077	0.06699412	1.6
-0.2454077	0.06699412	1.6
-0.2453613	0.06641207	1.6
-0.2453613	0.06641207	1.6
-0.2429053	0.06359153	1.6
-0.2429053	0.06359153	1.6
-0.2429053	0.06359153	1.6
-0.2414517	0.06232701	1.6
-0.2414517	0.06232701	1.6
-0.2414517	0.06232701	1.6
-0.2403875	0.06110178	1.6
-0.2403875	0.06110178	1.6
-0.2394688	0.06033289	1.6
-0.2394688	0.06033289	1.6
-0.2394688	0.06033289	1.6
-0.2394688	0.06033289	1.6
-0.2394688	0.06033289	1.6
-0.2394688	0.06033289	1.6
-0.2180546	0.05628132	1.6
-0.2180546	0.05628132	1.6
-0.218465	0.05844728	1.6
-0.218465	0.05844728	1.6
-0.218465	0.05844728	1.6
-0.2184893	0.0580372	1.6
-0.2184893	0.0580372	1.6
-0.2184893	0.0580372	1.6
-0.218996	0.05955467	1.6
-0.218996	0.05955467	1.6
-0.2192564	0.06063455	1.6
-0.2192564	0.06063455	1.6
-0.2192564	0.06063455	1.6
-0.2192613	0.06243786	1.6
-0.2192613	0.06243786	1.6
-0.219282	0.06345852	1.6
-0.219282	0.06345852	1.6
-0.219282	0.06345852	1.6
-0.219229	0.06491915	1.6
-0.219229	0.06491915	1.6
-0.219229	0.06491915	1.6
-0.219229	0.06491915	1.6
-0.219229	0.06491915	1.6
-0.2052857	0.09105766	1.6
-0.2052857	0.09105766	1.6
-0.2052857	0.09105766	1.6
-0.206131	0.09165216	1.6
-0.206131	0.09165216	1.6
-0.2064314	0.09387297	1.6
-0.2064314	0.09387297	1.6
-0.2064314	0.09387297	1.6
-0.2068383	0.0948334	1.6
-0.2068383	0.0948334	1.6
-0.2068383	0.0948334	1.6
-0.2070367	0.094897	1.6
-0.2070367	0.094897	1.6
-0.2074769	0.09509862	1.6
-0.2074769	0.09509862	1.6
-0.2074769	0.09509862	1.6
-0.2076432	0.09525912	1.6
-0.2076432	0.09525912	1.6
-0.2076432	0.09525912	1.6
-0.2076432	0.09525912	1.6
-0.2076432	0.09525912	1.6
-0.2076432	0.09525912	1.6
-0.2076432	0.09525912	1.6
-0.2076432	0.09525912	1.6
0.1523913	0.07016188	1.6
0.1520715	0.07044813	1.6
0.1520387	0.07140567	1.6
0.1520387	0.07140567	1.6
0.1520387	0.07140567	1.6
0.1528028	0.07259507	1.6
0.1528028	0.07259507	1.6
0.1525144	0.07331466	1.6
0.1525144	0.07331466	1.6
0.1525144	0.07331466	1.6
0.1524411	0.07327739	1.6
0.1524411	0.07327739	1.6
0.1524411	0.07327739	1.6
0.152328	0.07350954	1.6
0.152328	0.07350954	1.6
0.152337	0.07352631	1.6
0.152337	0.07352631	1.6
0.152337	0.07352631	1.6
0.1523025	0.07382564	1.6
0.1523025	0.07382564	1.6
0.1523025	0.07382564	1.6
0.1526461	0.07393908	1.6
0.1526461	0.07393908	1.6
0.1529848	0.07382715	1.6
0.1529848	0.07382715	1.6
0.1529848	0.07382715	1.6
0.153223	0.07366388	1.6
0.153223	0.07366388	1.6
0.1533054	0.07329485	1.6
0.1533054	0.07329485	1.6
0.1533054	0.07329485	1.6
0.1533054	0.07329485	1.6
0.1533054	0.07329485	1.6
0.1533054	0.07329485	1.6
0.1599383	0.04216352	1.6
0.1599383	0.04216352	1.6
0.1591475	0.03902525	1.6
0.1591475	0.03902525	1.6
0.1591475	0.03902525	1.6
0.1589645	0.03925987	1.6
0.1589645	0.03925987	1.6
0.1589645	0.03925987	1.6
0.1587002	0.03928821	1.6
0.1587002	0.03928821	1.6
0.158674	0.03977533	1.6
0.158674	0.03977533	1.6
0.158674	0.03977533	1.6
0.1590542	0.04083909	1.6
0.1590542	0.04083909	1.6
0.1587315	0.04053276	1.6
0.1587315	0.04053276	1.6
0.1587315	0.04053276	1.6
0.1584617	0.04086129	1.6
0.1584617	0.04086129	1.6
0.1584617	0.04086129	1.6
0.1579377	0.04113583	1.6
0.1579377	0.04113583	1.6
0.1579377	0.04113583	1.6
0.1579377	0.04113583	1.6
0.1579377	0.04113583	1.6
0.1447052	0.0523316	1.6
0.1447052	0.0523316	1.6
0.1457077	0.05228622	1.6
0.1457077	0.05228622	1.6
0.1457077	0.05228622	1.6
0.1454451	0.05124766	1.6
0.1454451	0.05124766	1.6
0.1454451	0.05124766	1.6
0.1455145	0.05178635	1.6
0.1455145	0.05178635	1.6
0.1454721	0.05150231	1.6
0.1454721	0.05150231	1.6
0.1454721	0.05150231	1.6
0.1454721	0.05150231	1.6
0.1454721	0.05150231	1.6
0.1454721	0.05150231	1.6
0.1454721	0.05150231	1.6
0.1454721	0.05150231	1.6
0.03074694	0.02121234	1.6
0.03074694	0.02121234	1.6
0.03074694	0.02121234	1.6
0.03102103	0.02053029	1.6
0.03102103	0.02053029	1.6
0.03102103	0.02053029	1.6
0.03180653	0.0209093	1.6
0.03180653	0.0209093	1.6
0.03300567	0.0215872	1.6
0.03300567	0.0215872	1.6
0.03300567	0.0215872	1.6
0.03300567	0.0215872	1.6
0.03300567	0.0215872	1.6
0.03300567	0.0215872	1.6
0.03300567	0.0215872	1.6
0.03300567	0.0215872	1.6
0.08770698	0.06765471	1.6
0.08770698	0.06765471	1.6
0.08770698	0.06765471	1.6
0.08752766	0.06510251	1.6
0.08752766	0.06510251	1.6
0.0871137	0.06378221	1.6
0.0871137	0.06378221	1.6
0.0871137	0.06378221	1.6
0.08704052	0.06267472	1.6
0.08704052	0.06267472	1.6
0.08709051	0.06232732	1.6
0.08709051	0.06232732	1.6
0.08709051	0.06232732	1.6
0.0871637	0.06205911	1.6
0.0871637	0.06205911	1.6
0.0871637	0.06205911	1.6
0.0871637	0.06205911	1.6
0.0871637	0.06205911	1.6
0.08666527	0.06222391	1.6
0.08666527	0.06222391	1.6
0.08666527	0.06222391	1.6
0.08657154	0.06270885	1.6
0.08657154	0.06270885	1.6
0.08657154	0.06270885	1.6
0.08666616	0.06312782	1.6
0.08666616	0.06312782	1.6
0.08671448	0.0633129	1.6
0.08671448	0.0633129	1.6
0.08671448	0.0633129	1.6
0.08690903	0.0631389	1.6
0.08690903	0.0631389	1.6
0.08690903	0.0631389	1.6
0.08692277	0.06282963	1.6
0.08692277	0.06282963	1.6
0.08703929	0.06263087	1.6
0.08703929	0.06263087	1.6
0.08703929	0.06263087	1.6
0.08706915	0.06253617	1.6
0.08706915	0.06253617	1.6
0.08706915	0.06253617	1.6
0.08716766	0.06235055	1.6
0.08716766	0.06235055	1.6
0.08716766	0.06235055	1.6
0.08716766	0.06235055	1.6
0.08716766	0.06235055	1.6
0.06120798	0.04244464	1.6
0.06120798	0.04244464	1.6
0.06120798	0.04244464	1.6
0.06061213	0.04058212	1.6
0.06061213	0.04058212	1.6
0.06056167	0.03963736	1.6
0.06056167	0.03963736	1.6
0.06056167	0.03963736	1.6
0.06035605	0.03958665	1.6
0.06035605	0.03958665	1.6
0.06035605	0.03958665	1.6
0.06042242	0.03977824	1.6
0.06042242	0.03977824	1.6
0.06042242	0.03977824	1.6
0.06059077	0.04024325	1.6
0.06059077	0.04024325	1.6
0.06070349	0.04065689	1.6
0.06070349	0.04065689	1.6
0.06070349	0.04065689	1.6
0.06061921	0.04094636	1.6
0.06061921	0.04094636	1.6
0.06061921	0.04094636	1.6
0.0604507	0.04113398	1.6
0.0604507	0.04113398	1.6
0.06034473	0.04128163	1.6
0.06034473	0.04128163	1.6
0.06034473	0.04128163	1.6
0.06016877	0.04131078	1.6
0.06016877	0.04131078	1.6
0.06016877	0.04131078	1.6
0.06016877	0.04131078	1.6
0.06016877	0.04131078	1.6
0.07994262	0.04242887	1.6
0.07994262	0.04242887	1.6
0.07994262	0.04242887	1.6
0.0808958	0.04276398	1.6
0.0808958	0.04276398	1.6
0.0808958	0.04276398	1.6
0.08153688	0.04155867	1.6
0.08153688	0.04155867	1.6
0.08221515	0.04050509	1.6
0.08221515	0.04050509	1.6
0.08221515	0.04050509	1.6
0.0597806	0.05301458	1.6
0.0597806	0.05301458	1.6
0.104689	0.06782936	1.6
0.104689	0.06782936	1.6
0.104689	0.06782936	1.6
0.104689	0.06782936	1.6
0.104689	0.06782936	1.6
0.104689	0.06782936	1.6
0.1190595	0.07263296	1.6
0.1190595	0.07263296	1.6
0.1161962	0.08011212	1.6
0.1161962	0.08011212	1.6
0.1161962	0.08011212	1.6
0.114047	0.08637448	1.6
0.114047	0.08637448	1.6
0.114047	0.08637448	1.6
0.1116304	0.09144338	1.6
0.1116304	0.09144338	1.6
0.1096102	0.09403894	1.6
0.1096102	0.09403894	1.6
0.1096102	0.09403894	1.6
0.1077169	0.0960043	1.6
0.1077169	0.0960043	1.6
0.1077169	0.0960043	1.6
0.1059179	0.09753563	1.6
0.1059179	0.09753563	1.6
0.1042916	0.09904828	1.6
0.1042916	0.09904828	1.6
0.1042916	0.09904828	1.6
0.1033179	0.09976516	1.6
0.1033179	0.09976516	1.6
0.1022751	0.1005121	1.6
0.1022751	0.1005121	1.6
0.1022751	0.1005121	1.6
0.1008975	0.1006413	1.6
0.1008975	0.1006413	1.6
0.09982202	0.1007338	1.6
0.09982202	0.1007338	1.6
0.09982202	0.1007338	1.6
0.09914213	0.1007184	1.6
0.09914213	0.1007184	1.6
0.09914213	0.1007184	1.6
0.09871688	0.1005354	1.6
0.09871688	0.1005354	1.6
0.09871688	0.1005354	1.6
0.09871688	0.1005354	1.6
0.09871688	0.1005354	1.6
0.09374227	0.03157735	1.6
0.09374227	0.03157735	1.6
0.09374227	0.03157735	1.6
0.09349183	0.03094631	1.6
0.09349183	0.03094631	1.6
0.09349183	0.03094631	1.6
0.09316636	0.02913206	1.6
0.09316636	0.02913206	1.6
0.09338535	0.02913844	1.6
0.09338535	0.02913844	1.6
0.09338535	0.02913844	1.6
0.09395976	0.03051151	1.6
0.09395976	0.03051151	1.6
0.09465726	0.03112957	1.6
0.09465726	0.03112957	1.6
0.09465726	0.03112957	1.6
0.0958028	0.03193983	1.6
0.0958028	0.03193983	1.6
0.0958028	0.03193983	1.6
0.09540173	0.03382766	1.6
0.09540173	0.03382766	1.6
0.09540173	0.03382766	1.6
0.09592104	0.0334646	1.6
0.09592104	0.0334646	1.6
0.1058887	0.02701322	1.6
0.1058887	0.02701322	1.6
0.1058887	0.02701322	1.6
0.1875598	0.02693455	1.6
0.1875598	0.02693455	1.6
0.1875598	0.02693455	1.6
0.09592104	0.0334646	1.6
0.09592104	0.0334646	1.6
0.2758913	0.03335553	1.6
0.2758913	0.03335553	1.6
0.2758913	0.03335553	1.6
0.2713227	0.03275969	1.6
0.2713227	0.03275969	1.6
0.2713227	0.03275969	1.6
0.2679474	0.03341193	1.6
0.2679474	0.03341193	1.6
0.2669724	0.03682414	1.6
0.2669724	0.03682414	1.6
0.2669724	0.03682414	1.6
0.2655059	0.03722523	1.6
0.2655059	0.03722523	1.6
0.2655059	0.03722523	1.6
0.2632647	0.03772626	1.6
0.2632647	0.03772626	1.6
0.2632647	0.03772626	1.6
0.2632647	0.03772626	1.6
0.2632647	0.03772626	1.6
0.2592239	0.03842754	1.6
0.2592239	0.03842754	1.6
0.2592239	0.03842754	1.6
0.2577373	0.03835136	1.6
0.2577373	0.03835136	1.6
0.2577373	0.03835136	1.6
0.2577373	0.03835136	1.6
0.2577373	0.03835136	1.6
0.2027767	0.02194346	1.6
0.2027767	0.02194346	1.6
0.2027767	0.02194346	1.6
0.1950655	0.01646074	1.6
0.1950655	0.01646074	1.6
0.1919421	0.01316934	1.6
0.1919421	0.01316934	1.6
0.1919421	0.01316934	1.6
0.1895252	0.01138471	1.6
0.1895252	0.01138471	1.6
0.1879859	0.01128234	1.6
0.1879859	0.01128234	1.6
0.1879859	0.01128234	1.6
0.1869175	0.01063643	1.6
0.1869175	0.01063643	1.6
0.1869175	0.01063643	1.6
0.1861721	0.01039544	1.6
0.1861721	0.01039544	1.6
0.1859885	0.01051345	1.6
0.1859885	0.01051345	1.6
0.1859885	0.01051345	1.6
0.1859039	0.01089985	1.6
0.1859039	0.01089985	1.6
0.1858454	0.01094053	1.6
0.1858454	0.01094053	1.6
0.1858454	0.01094053	1.6
0.1859568	0.01123563	1.6
0.1859568	0.01123563	1.6
0.1859568	0.01123563	1.6
0.1859568	0.01123563	1.6
0.1859568	0.01123563	1.6
0.1859568	0.01123563	1.6
0.14635	0.01348802	1.6
0.14635	0.01348802	1.6
0.1463294	0.008520548	1.6
0.1463294	0.008520548	1.6
0.1463294	0.008520548	1.6
0.1874037	0.03490643	1.6
0.1874037	0.03490643	1.6
0.1874037	0.03490643	1.6
0.1463089	0.003553077	1.6
0.1463089	0.003553077	1.6
0.1463089	0.003553077	1.6
0.1463089	0.003553077	1.6
0.1463089	0.003553077	1.6
0.1463089	0.003553077	1.6
0.1463089	0.003553077	1.6
0.1463089	0.003553077	1.6
0.192039	0.08542477	1.6
0.192039	0.08542477	1.6
0.1858998	0.07602694	1.6
0.1858998	0.07602694	1.6
0.1858998	0.07602694	1.6
0.1820432	0.07061702	1.6
0.1820432	0.07061702	1.6
0.1820432	0.07061702	1.6
0.1793944	0.06415965	1.6
0.1793944	0.06415965	1.6
0.1793944	0.06415965	1.6
0.1793944	0.06415965	1.6
0.1793944	0.06415965	1.6
0.222912	0.06917512	1.6
0.222912	0.06917512	1.6
0.1396584	0.02323626	1.6
0.1396584	0.02323626	1.6
0.1396584	0.02323626	1.6
0.1394462	0.02371465	1.6
0.1394462	0.02371465	1.6
0.1394462	0.02371465	1.6
0.139249	0.02461063	1.6
0.139249	0.02461063	1.6
0.139249	0.02461063	1.6
0.1392165	0.02588533	1.6
0.1392165	0.02588533	1.6
0.1386286	0.02618815	1.6
0.1386286	0.02618815	1.6
0.1386286	0.02618815	1.6
0.1382437	0.02669375	1.6
0.1382437	0.02669375	1.6
0.1382437	0.02669375	1.6
0.1336983	0.03737185	1.6
0.1336983	0.03737185	1.6
0.1336983	0.03737185	1.6
0.1336983	0.03737185	1.6
0.1336983	0.03737185	1.6
0.1291529	0.04804995	1.6
0.1291529	0.04804995	1.6
0.2247591	0.08387544	1.6
0.2247591	0.08387544	1.6
0.2247591	0.08387544	1.6
0.2229457	0.08350129	1.6
0.2229457	0.08350129	1.6
0.2229457	0.08350129	1.6
0.2220861	0.08320313	1.6
0.2220861	0.08320313	1.6
0.2194311	0.0822437	1.6
0.2194311	0.0822437	1.6
0.2194311	0.0822437	1.6
0.2194311	0.0822437	1.6
0.2194311	0.0822437	1.6
0.2194311	0.0822437	1.6
0.1287288	0.02182878	1.6
0.1287288	0.02182878	1.6
0.1280523	0.02041909	1.6
0.1280523	0.02041909	1.6
0.1280523	0.02041909	1.6
0.1272653	0.01918282	1.6
0.1272653	0.01918282	1.6
0.1261161	0.01812155	1.6
0.1261161	0.01812155	1.6
0.1261161	0.01812155	1.6
0.1256976	0.01867882	1.6
0.1256976	0.01867882	1.6
0.01	0.01	1.6
0.1198079	0.02869416	1.6
0.1198079	0.02869416	1.6
0.1139183	0.03870949	1.6
0.1139183	0.03870949	1.6
0.1139183	0.03870949	1.6
0.1585927	0.05181298	1.6
0.1585927	0.05181298	1.6
0.1557333	0.05176309	1.6
0.1557333	0.05176309	1.6
0.1557333	0.05176309	1.6
0.154826	0.05146403	1.6
0.154826	0.05146403	1.6
0.154826	0.05146403	1.6
0.1560973	0.05209237	1.6
0.1560973	0.05209237	1.6
0.1566975	0.05305143	1.6
0.1566975	0.05305143	1.6
0.1566975	0.05305143	1.6
0.1544818	0.05256207	1.6
0.1544818	0.05256207	1.6
0.1544818	0.05256207	1.6
0.1544818	0.05256207	1.6
0.1544818	0.05256207	1.6
0.08340635	0.0372699	1.6
0.08340635	0.0372699	1.6
0.08340635	0.0372699	1.6
0.08353432	0.03741533	1.6
0.08353432	0.03741533	1.6
0.08353432	0.03741533	1.6
0.08278143	0.03758808	1.6
0.08278143	0.03758808	1.6
0.0820007	0.03815649	1.6
0.0820007	0.03815649	1.6
0.0820007	0.03815649	1.6
0.0820007	0.03815649	1.6
0.0820007	0.03815649	1.6
0.0820007	0.03815649	1.6
0.0820007	0.03815649	1.6
0.0820007	0.03815649	1.6
-0.09507104	0.02550704	1.6
-0.09507104	0.02550704	1.6
-0.09507104	0.02550704	1.6
-0.09931514	0.02455153	1.6
-0.09931514	0.02455153	1.6
-0.09931514	0.02455153	1.6
-0.1029233	0.02483174	1.6
-0.1029233	0.02483174	1.6
-0.1047736	0.02583793	1.6
-0.1047736	0.02583793	1.6
-0.1047736	0.02583793	1.6
-0.1064892	0.02610001	1.6
-0.1064892	0.02610001	1.6
-0.1064892	0.02610001	1.6
-0.107951	0.02637859	1.6
-0.107951	0.02637859	1.6
-0.1100091	0.02619998	1.6
-0.1100091	0.02619998	1.6
-0.1100091	0.02619998	1.6
-0.1100091	0.02619998	1.6
-0.1100091	0.02619998	1.6
-0.219663	0.1201215	1.6
-0.219663	0.1201215	1.6
-0.219663	0.1201215	1.6
-0.2133888	0.1135741	1.6
-0.2133888	0.1135741	1.6
-0.2106346	0.1092195	1.6
-0.2106346	0.1092195	1.6
-0.2106346	0.1092195	1.6
-0.2097092	0.1065838	1.6
-0.2097092	0.1065838	1.6
-0.2088553	0.1048005	1.6
-0.2088553	0.1048005	1.6
-0.2088553	0.1048005	1.6
-0.2075278	0.1031291	1.6
-0.2075278	0.1031291	1.6
-0.2075278	0.1031291	1.6
-0.20568	0.1010685	1.6
-0.20568	0.1010685	1.6
-0.2078448	0.1029229	1.6
-0.2078448	0.1029229	1.6
-0.2078448	0.1029229	1.6
-0.2097366	0.1046934	1.6
-0.2097366	0.1046934	1.6
-0.2097366	0.1046934	1.6
-0.2097366	0.1046934	1.6
-0.2097366	0.1046934	1.6
-0.2097366	0.1046934	1.6
-0.2097366	0.1046934	1.6
-0.2097366	0.1046934	1.6
-0.1697016	0.09252448	1.6
-0.1697016	0.09252448	1.6
-0.1697016	0.09252448	1.6
-0.1651933	0.0932726	1.6
-0.1651933	0.0932726	1.6
-0.1620952	0.09346495	1.6
-0.1620952	0.09346495	1.6
-0.1620952	0.09346495	1.6
-0.1603335	0.09360232	1.6
-0.1603335	0.09360232	1.6
-0.1603335	0.09360232	1.6
-0.159411	0.09394569	1.6
-0.159411	0.09394569	1.6
-0.1587439	0.09472004	1.6
-0.1587439	0.09472004	1.6
-0.1587439	0.09472004	1.6
-0.1581703	0.09524281	1.6
-0.1581703	0.09524281	1.6
-0.1570529	0.09498458	1.6
-0.1570529	0.09498458	1.6
-0.1570529	0.09498458	1.6
-0.1379919	0.09145751	1.6
-0.1379919	0.09145751	1.6
-0.1379919	0.09145751	1.6
-0.1379919	0.09145751	1.6
-0.1379919	0.09145751	1.6
-0.1570529	0.09498458	1.6
-0.1570529	0.09498458	1.6
-0.1570529	0.09498458	1.6
-0.1599012	0.09727102	1.6
-0.1599012	0.09727102	1.6
-0.1563246	0.09568589	1.6
-0.1563246	0.09568589	1.6
-0.1563246	0.09568589	1.6
-0.1563246	0.09568589	1.6
-0.1563246	0.09568589	1.6
-0.1563246	0.09568589	1.6
-0.148971	0.09017747	1.6
-0.148971	0.09017747	1.6
-0.1461562	0.08903425	1.6
-0.1461562	0.08903425	1.6
-0.1461562	0.08903425	1.6
-0.1437024	0.08798217	1.6
-0.1437024	0.08798217	1.6
-0.1437024	0.08798217	1.6
-0.1415881	0.08553717	1.6
-0.1415881	0.08553717	1.6
-0.1415881	0.08553717	1.6
-0.1397416	0.08327542	1.6
-0.1397416	0.08327542	1.6
-0.1381167	0.08111942	1.6
-0.1381167	0.08111942	1.6
-0.1381167	0.08111942	1.6
-0.1381167	0.08111942	1.6
-0.1381167	0.08111942	1.6
-0.1381167	0.08111942	1.6
-0.0462308	0.01161711	1.6
-0.0462308	0.01161711	1.6
-0.04482364	0.0107067	1.6
-0.04482364	0.0107067	1.6
-0.04482364	0.0107067	1.6
-0.04514529	0.01893456	1.6
-0.04514529	0.01893456	1.6
-0.04514529	0.01893456	1.6
-0.04514529	0.01893456	1.6
-0.04514529	0.01893456	1.6
-0.03810741	0.0280707	1.6
