# Supplementary material for: Saliency detection of textured 3D models based on multi-view information and texel descriptor
Source: PeerJ Comput Sci. 2023 Oct 25;9:e1584. doi: 10.7717/peerj-cs.1584 (PMC10703070; doi:10.7717/peerj-cs.1584)
Supplement: Supplemental Information 2 [file peerj-cs-09-1584-s002.zip › hlg/17.txt]

-0.03810741	0.0280707	1.6
0.01	0.01	1.6
-0.03810741	0.0280707	1.6
-0.03810741	0.0280707	1.6
-0.04750629	0.02192674	1.6
-0.04750629	0.02192674	1.6
-0.04750629	0.02192674	1.6
0.0662817	0.07763166	1.6
0.0662817	0.07763166	1.6
0.06380285	0.08555107	1.6
0.06380285	0.08555107	1.6
0.06380285	0.08555107	1.6
0.06205318	0.08666083	1.6
0.06205318	0.08666083	1.6
0.06205318	0.08666083	1.6
0.06521842	0.08706061	1.6
0.06521842	0.08706061	1.6
0.06521842	0.08706061	1.6
0.06634434	0.08666976	1.6
0.06634434	0.08666976	1.6
0.06618302	0.08563348	1.6
0.06618302	0.08563348	1.6
0.06618302	0.08563348	1.6
0.0661209	0.08507089	1.6
0.0661209	0.08507089	1.6
0.06562719	0.08458582	1.6
0.06562719	0.08458582	1.6
0.06562719	0.08458582	1.6
0.06494554	0.08446283	1.6
0.06494554	0.08446283	1.6
0.06494554	0.08446283	1.6
0.06494554	0.08446283	1.6
0.06494554	0.08446283	1.6
-0.1053472	0.05821892	1.6
-0.1053472	0.05821892	1.6
-0.1053472	0.05821892	1.6
-0.1062855	0.05696762	1.6
-0.1062855	0.05696762	1.6
-0.1062855	0.05696762	1.6
-0.1050881	0.05646927	1.6
-0.1050881	0.05646927	1.6
-0.1040514	0.05637383	1.6
-0.1040514	0.05637383	1.6
-0.1040514	0.05637383	1.6
-0.1032758	0.05644598	1.6
-0.1032758	0.05644598	1.6
-0.1032758	0.05644598	1.6
-0.1026371	0.0566434	1.6
-0.1026371	0.0566434	1.6
-0.102082	0.0571316	1.6
-0.102082	0.0571316	1.6
-0.102082	0.0571316	1.6
-0.102082	0.0571316	1.6
-0.102082	0.0571316	1.6
-0.102082	0.0571316	1.6
-0.1217041	0.05259596	1.6
-0.1217041	0.05259596	1.6
-0.167822	0.06934617	1.6
-0.167822	0.06934617	1.6
-0.167822	0.06934617	1.6
-0.1709769	0.06912798	1.6
-0.1709769	0.06912798	1.6
-0.1709769	0.06912798	1.6
-0.1709769	0.06912798	1.6
-0.1709769	0.06912798	1.6
-0.1709769	0.06912798	1.6
-0.1709769	0.06912798	1.6
-0.1709769	0.06912798	1.6
-0.1723643	0.06933702	1.6
-0.1723643	0.06933702	1.6
-0.1723643	0.06933702	1.6
-0.1725042	0.07018153	1.6
-0.1725042	0.07018153	1.6
-0.1725042	0.07018153	1.6
-0.1725042	0.07018153	1.6
-0.1725042	0.07018153	1.6
-0.2444852	0.08662591	1.6
-0.2444852	0.08662591	1.6
-0.2444852	0.08662591	1.6
-0.2433563	0.0868544	1.6
-0.2433563	0.0868544	1.6
-0.2376439	0.08156955	1.6
-0.2376439	0.08156955	1.6
-0.2376439	0.08156955	1.6
-0.2343774	0.07873911	1.6
-0.2343774	0.07873911	1.6
-0.2323005	0.07629693	1.6
-0.2323005	0.07629693	1.6
-0.2323005	0.07629693	1.6
-0.2323005	0.07629693	1.6
-0.2323005	0.07629693	1.6
-0.2300462	0.07655764	1.6
-0.2300462	0.07655764	1.6
-0.2300462	0.07655764	1.6
-0.2298541	0.0770526	1.6
-0.2298541	0.0770526	1.6
-0.2294509	0.07752471	1.6
-0.2294509	0.07752471	1.6
-0.2294509	0.07752471	1.6
-0.2298269	0.07858763	1.6
-0.2298269	0.07858763	1.6
-0.2298269	0.07858763	1.6
-0.2363187	0.06617118	1.6
-0.2363187	0.06617118	1.6
0.01	0.01	1.6
-0.2428104	0.05375472	1.6
-0.2081095	0.06103817	1.6
-0.2081095	0.06103817	1.6
-0.2022545	0.0582324	1.6
-0.2022545	0.0582324	1.6
-0.2022545	0.0582324	1.6
-0.1983391	0.05706159	1.6
-0.1983391	0.05706159	1.6
-0.1983391	0.05706159	1.6
-0.1983391	0.05706159	1.6
-0.1983391	0.05706159	1.6
-0.1954383	0.0569119	1.6
-0.1954383	0.0569119	1.6
-0.1954383	0.0569119	1.6
-0.1942043	0.05616074	1.6
-0.1942043	0.05616074	1.6
-0.1942043	0.05616074	1.6
-0.1935989	0.05611196	1.6
-0.1935989	0.05611196	1.6
-0.1935989	0.05611196	1.6
-0.1935989	0.05611196	1.6
-0.1935989	0.05611196	1.6
-0.1673127	0.06393684	1.6
-0.1673127	0.06393684	1.6
-0.1673127	0.06393684	1.6
0.02433889	0.05075779	1.6
0.02433889	0.05075779	1.6
0.02642803	0.05215327	1.6
0.02642803	0.05215327	1.6
0.02642803	0.05215327	1.6
0.03152818	0.0505574	1.6
0.03152818	0.0505574	1.6
0.03152818	0.0505574	1.6
0.0343617	0.05108637	1.6
0.0343617	0.05108637	1.6
0.03645173	0.05033103	1.6
0.03645173	0.05033103	1.6
0.03645173	0.05033103	1.6
0.03755048	0.05025036	1.6
0.03755048	0.05025036	1.6
0.03755048	0.05025036	1.6
0.03755048	0.05025036	1.6
0.03755048	0.05025036	1.6
0.03885194	0.05060093	1.6
0.03885194	0.05060093	1.6
0.03885194	0.05060093	1.6
0.03920722	0.05030446	1.6
0.03920722	0.05030446	1.6
0.03974064	0.05009661	1.6
0.03974064	0.05009661	1.6
0.03974064	0.05009661	1.6
0.03974064	0.05009661	1.6
0.03974064	0.05009661	1.6
0.03974064	0.05009661	1.6
0.03986956	0.05020026	1.6
0.03986956	0.05020026	1.6
0.03964537	0.05032569	1.6
0.03964537	0.05032569	1.6
0.03964537	0.05032569	1.6
0.0409019	0.05066164	1.6
0.0409019	0.05066164	1.6
0.0409019	0.05066164	1.6
0.0409019	0.05066164	1.6
0.0409019	0.05066164	1.6
0.07314184	0.06447522	1.6
0.07314184	0.06447522	1.6
0.07314184	0.06447522	1.6
0.07252261	0.06242768	1.6
0.07252261	0.06242768	1.6
0.07293533	0.05980475	1.6
0.07293533	0.05980475	1.6
0.07293533	0.05980475	1.6
0.07270601	0.05863351	1.6
0.07270601	0.05863351	1.6
0.07270601	0.05863351	1.6
0.0725513	0.05808051	1.6
0.0725513	0.05808051	1.6
0.07241004	0.0576762	1.6
0.07241004	0.0576762	1.6
0.07241004	0.0576762	1.6
0.07229217	0.05706891	1.6
0.07229217	0.05706891	1.6
0.07229217	0.05706891	1.6
0.07239424	0.05657582	1.6
0.07239424	0.05657582	1.6
0.07143576	0.0567688	1.6
0.07143576	0.0567688	1.6
0.07143576	0.0567688	1.6
0.07143576	0.0567688	1.6
0.07143576	0.0567688	1.6
0.07974643	0.06840075	1.6
0.07974643	0.06840075	1.6
0.07974643	0.06840075	1.6
0.07987356	0.06705667	1.6
0.07987356	0.06705667	1.6
0.07987356	0.06705667	1.6
0.07900298	0.06611364	1.6
0.07900298	0.06611364	1.6
0.07888065	0.06628019	1.6
0.07888065	0.06628019	1.6
0.07888065	0.06628019	1.6
0.07888065	0.06628019	1.6
0.07888065	0.06628019	1.6
0.07888065	0.06628019	1.6
0.1816959	0.04370896	1.6
0.1816959	0.04370896	1.6
0.1856446	0.04150619	1.6
0.1856446	0.04150619	1.6
0.1856446	0.04150619	1.6
0.1866116	0.04049596	1.6
0.1866116	0.04049596	1.6
0.1866116	0.04049596	1.6
0.1872929	0.03956485	1.6
0.1872929	0.03956485	1.6
0.1870206	0.03883757	1.6
0.1870206	0.03883757	1.6
0.1870206	0.03883757	1.6
0.1868301	0.03857595	1.6
0.1868301	0.03857595	1.6
0.1868301	0.03857595	1.6
0.1864937	0.03817411	1.6
0.1864937	0.03817411	1.6
0.1861844	0.03808951	1.6
0.1861844	0.03808951	1.6
0.1861844	0.03808951	1.6
0.1877676	0.04656854	1.6
0.1877676	0.04656854	1.6
0.1854157	0.03772168	1.6
0.1854157	0.03772168	1.6
0.1854157	0.03772168	1.6
0.1851494	0.03788187	1.6
0.1851494	0.03788187	1.6
0.1851494	0.03788187	1.6
0.1851494	0.03788187	1.6
0.1851494	0.03788187	1.6
0.2002269	0.006669965	1.6
0.2002269	0.006669965	1.6
0.2002269	0.006669965	1.6
0.2000651	0.008761336	1.6
0.2000651	0.008761336	1.6
0.2000651	0.008761336	1.6
0.199873	0.009745079	1.6
0.199873	0.009745079	1.6
0.1996183	0.01076642	1.6
0.1996183	0.01076642	1.6
0.1996183	0.01076642	1.6
0.1997388	0.01153521	1.6
0.1997388	0.01153521	1.6
0.1997388	0.01153521	1.6
0.1993673	0.01227938	1.6
0.1993673	0.01227938	1.6
0.1991763	0.01271878	1.6
0.1991763	0.01271878	1.6
0.1991763	0.01271878	1.6
0.1986605	0.01294459	1.6
0.1986605	0.01294459	1.6
0.1981615	0.01389361	1.6
0.1981615	0.01389361	1.6
0.1981615	0.01389361	1.6
0.1974749	0.01438245	1.6
0.1974749	0.01438245	1.6
0.1974749	0.01438245	1.6
0.1968083	0.01471486	1.6
0.1968083	0.01471486	1.6
0.1960868	0.01584972	1.6
0.1960868	0.01584972	1.6
0.1960868	0.01584972	1.6
0.1959842	0.0166037	1.6
0.1959842	0.0166037	1.6
0.1957864	0.01736293	1.6
0.1957864	0.01736293	1.6
0.1957864	0.01736293	1.6
0.1954277	0.01772493	1.6
0.1954277	0.01772493	1.6
0.1954277	0.01772493	1.6
0.1954277	0.01772493	1.6
0.1954277	0.01772493	1.6
0.2211221	0.0026965	1.6
0.2211221	0.0026965	1.6
0.2211221	0.0026965	1.6
0.2209685	0.002304674	1.6
0.2209685	0.002304674	1.6
0.2209685	0.002304674	1.6
0.2210024	0.002359904	1.6
0.2210024	0.002359904	1.6
0.2206609	0.001357426	1.6
0.2206609	0.001357426	1.6
0.2206609	0.001357426	1.6
0.2201775	0.002654932	1.6
0.2201775	0.002654932	1.6
0.2201775	0.002654932	1.6
0.2206467	0.003146027	1.6
0.2206467	0.003146027	1.6
0.2211783	0.00333936	1.6
0.2211783	0.00333936	1.6
0.2211783	0.00333936	1.6
0.2212332	0.003619927	1.6
0.2212332	0.003619927	1.6
0.2212332	0.003619927	1.6
0.2213081	0.004640946	1.6
0.2213081	0.004640946	1.6
0.2213424	0.005072831	1.6
0.2213424	0.005072831	1.6
0.2213424	0.005072831	1.6
0.2216682	0.005563757	1.6
0.2216682	0.005563757	1.6
0.2217406	0.005990572	1.6
0.2217406	0.005990572	1.6
0.2217406	0.005990572	1.6
0.2217406	0.005990572	1.6
0.2217406	0.005990572	1.6
0.1928284	0.007466073	1.6
0.1928284	0.007466073	1.6
0.1928284	0.007466073	1.6
0.1898521	0.008024153	1.6
0.1898521	0.008024153	1.6
0.1878147	0.007797592	1.6
0.1878147	0.007797592	1.6
0.1878147	0.007797592	1.6
0.187243	0.007668405	1.6
0.187243	0.007668405	1.6
0.187243	0.007668405	1.6
0.1869674	0.007394436	1.6
0.1869674	0.007394436	1.6
0.1863856	0.007429258	1.6
0.1863856	0.007429258	1.6
0.1863856	0.007429258	1.6
0.1859087	0.007539996	1.6
0.1859087	0.007539996	1.6
0.1859087	0.007539996	1.6
0.1856275	0.007587838	1.6
0.1856275	0.007587838	1.6
0.1850153	0.008037161	1.6
0.1850153	0.008037161	1.6
0.1850153	0.008037161	1.6
0.1845736	0.008049808	1.6
0.1845736	0.008049808	1.6
0.1845736	0.008049808	1.6
0.1843518	0.008341629	1.6
0.1843518	0.008341629	1.6
0.184455	0.008845025	1.6
0.184455	0.008845025	1.6
0.184455	0.008845025	1.6
0.1845411	0.009301757	1.6
0.1845411	0.009301757	1.6
0.1845411	0.009301757	1.6
0.1845411	0.009301757	1.6
0.1845411	0.009301757	1.6
0.1845411	0.009301757	1.6
0.1845411	0.009301757	1.6
0.1845411	0.009301757	1.6
0.2030907	0.03651654	1.6
0.2030907	0.03651654	1.6
0.2039273	0.03597739	1.6
0.2039273	0.03597739	1.6
0.2039273	0.03597739	1.6
0.2050113	0.03552167	1.6
0.2050113	0.03552167	1.6
0.2050113	0.03552167	1.6
0.2055907	0.03483643	1.6
0.2055907	0.03483643	1.6
0.2060504	0.0341258	1.6
0.2060504	0.0341258	1.6
0.2060504	0.0341258	1.6
0.206278	0.03316953	1.6
0.206278	0.03316953	1.6
0.2067042	0.03236751	1.6
0.2067042	0.03236751	1.6
0.2072674	0.03193776	1.6
0.2072674	0.03193776	1.6
0.2075812	0.03150123	1.6
0.2075812	0.03150123	1.6
0.2075812	0.03150123	1.6
0.2078563	0.03153364	1.6
0.2078563	0.03153364	1.6
0.2080537	0.0318583	1.6
0.2080537	0.0318583	1.6
0.2080537	0.0318583	1.6
0.2081196	0.03236508	1.6
0.2081196	0.03236508	1.6
0.2081196	0.03236508	1.6
0.2080325	0.03265189	1.6
0.2080325	0.03265189	1.6
0.207912	0.03296387	1.6
0.207912	0.03296387	1.6
0.207912	0.03296387	1.6
0.207912	0.03296387	1.6
0.207912	0.03296387	1.6
0.207912	0.03296387	1.6
0.207912	0.03296387	1.6
0.207912	0.03296387	1.6
-0.0856475	0.0588194	1.6
-0.0856475	0.0588194	1.6
-0.0856475	0.0588194	1.6
-0.08429176	0.0599137	1.6
-0.08429176	0.0599137	1.6
-0.08414154	0.06031536	1.6
-0.08414154	0.06031536	1.6
-0.08414154	0.06031536	1.6
-0.08423781	0.06002911	1.6
-0.08423781	0.06002911	1.6
-0.08392723	0.06035874	1.6
-0.08392723	0.06035874	1.6
-0.08392723	0.06035874	1.6
-0.08365301	0.06136008	1.6
-0.08365301	0.06136008	1.6
-0.08365301	0.06136008	1.6
-0.08365301	0.06136008	1.6
-0.08365301	0.06136008	1.6
-0.08365301	0.06136008	1.6
-0.08365301	0.06136008	1.6
-0.08365301	0.06136008	1.6
0.1197421	0.07183679	1.6
0.1197421	0.07183679	1.6
0.1197421	0.07183679	1.6
0.1218222	0.07180985	1.6
0.1218222	0.07180985	1.6
0.1218222	0.07180985	1.6
0.1218222	0.07180985	1.6
0.1218222	0.07180985	1.6
0.1218222	0.07180985	1.6
0.1218222	0.07180985	1.6
0.1218222	0.07180985	1.6
-0.09741113	0.06841598	1.6
-0.09741113	0.06841598	1.6
-0.09451712	0.06654464	1.6
-0.09451712	0.06654464	1.6
-0.09451712	0.06654464	1.6
-0.09367996	0.06464449	1.6
-0.09367996	0.06464449	1.6
-0.09367996	0.06464449	1.6
-0.09153897	0.06384098	1.6
-0.09153897	0.06384098	1.6
-0.09028711	0.06416947	1.6
-0.09028711	0.06416947	1.6
-0.09028711	0.06416947	1.6
-0.08882788	0.06419422	1.6
-0.08882788	0.06419422	1.6
-0.08882788	0.06419422	1.6
-0.08830848	0.06435466	1.6
-0.08830848	0.06435466	1.6
-0.08782796	0.06426822	1.6
-0.08782796	0.06426822	1.6
-0.08782796	0.06426822	1.6
-0.08782796	0.06426822	1.6
-0.08782796	0.06426822	1.6
-0.08782796	0.06426822	1.6
-0.1835443	0.06694623	1.6
-0.1835443	0.06694623	1.6
-0.1867384	0.06655008	1.6
-0.1867384	0.06655008	1.6
-0.1867384	0.06655008	1.6
-0.1867966	0.06398906	1.6
-0.1867966	0.06398906	1.6
-0.1867966	0.06398906	1.6
-0.1863319	0.06259917	1.6
-0.1863319	0.06259917	1.6
-0.1855933	0.06119154	1.6
-0.1855933	0.06119154	1.6
-0.1855933	0.06119154	1.6
-0.1854156	0.06040124	1.6
-0.1854156	0.06040124	1.6
-0.1852434	0.0595694	1.6
-0.1852434	0.0595694	1.6
-0.1852434	0.0595694	1.6
-0.1852183	0.05912461	1.6
-0.1852183	0.05912461	1.6
-0.1852183	0.05912461	1.6
-0.1852009	0.0586521	1.6
-0.1852009	0.0586521	1.6
-0.1852009	0.0586521	1.6
-0.1852009	0.0586521	1.6
-0.1852009	0.0586521	1.6
-0.08592834	0.03209762	1.6
-0.08592834	0.03209762	1.6
-0.08772652	0.03255586	1.6
-0.08772652	0.03255586	1.6
-0.08772652	0.03255586	1.6
-0.08927638	0.03396773	1.6
-0.08927638	0.03396773	1.6
-0.08927638	0.03396773	1.6
-0.09021907	0.03498032	1.6
-0.09021907	0.03498032	1.6
-0.09107103	0.03446045	1.6
-0.09107103	0.03446045	1.6
-0.09107103	0.03446045	1.6
-0.07913952	0.03581503	1.6
-0.07913952	0.03581503	1.6
-0.07913952	0.03581503	1.6
-0.07913952	0.03581503	1.6
-0.07913952	0.03581503	1.6
-0.09107103	0.03446045	1.6
-0.09107103	0.03446045	1.6
-0.09107103	0.03446045	1.6
-0.09107103	0.03446045	1.6
-0.09107103	0.03446045	1.6
-0.09107103	0.03446045	1.6
-0.09107103	0.03446045	1.6
-0.09107103	0.03446045	1.6
-0.1254433	0.08612377	1.6
-0.1254433	0.08612377	1.6
-0.1260614	0.08059917	1.6
-0.1260614	0.08059917	1.6
-0.1260614	0.08059917	1.6
-0.1273353	0.07837469	1.6
-0.1273353	0.07837469	1.6
-0.1273353	0.07837469	1.6
-0.1279653	0.07821169	1.6
-0.1279653	0.07821169	1.6
-0.1283012	0.07803475	1.6
-0.1283012	0.07803475	1.6
-0.1283012	0.07803475	1.6
-0.1284478	0.07679395	1.6
-0.1284478	0.07679395	1.6
-0.1284478	0.07679395	1.6
-0.1283416	0.07548621	1.6
-0.1283416	0.07548621	1.6
-0.1284869	0.07449479	1.6
-0.1284869	0.07449479	1.6
-0.1284869	0.07449479	1.6
-0.1285456	0.07366667	1.6
-0.1285456	0.07366667	1.6
-0.1285456	0.07366667	1.6
-0.1283573	0.07384943	1.6
-0.1283573	0.07384943	1.6
-0.1281128	0.0737265	1.6
-0.1281128	0.0737265	1.6
-0.1281128	0.0737265	1.6
-0.1280366	0.07339627	1.6
-0.1280366	0.07339627	1.6
-0.1280366	0.07339627	1.6
-0.1281002	0.07331967	1.6
-0.1281002	0.07331967	1.6
-0.1280934	0.0731552	1.6
-0.1280934	0.0731552	1.6
-0.1280934	0.0731552	1.6
-0.1282642	0.07299678	1.6
-0.1282642	0.07299678	1.6
-0.1282642	0.07299678	1.6
-0.1282642	0.07299678	1.6
-0.1282642	0.07299678	1.6
-0.08396897	0.03184799	1.6
-0.08396897	0.03184799	1.6
-0.08396897	0.03184799	1.6
-0.08118137	0.03008649	1.6
-0.08118137	0.03008649	1.6
-0.07993215	0.02910913	1.6
-0.07993215	0.02910913	1.6
-0.07993215	0.02910913	1.6
-0.08006734	0.02867482	1.6
-0.08006734	0.02867482	1.6
-0.07992375	0.02876703	1.6
-0.07992375	0.02876703	1.6
-0.07992375	0.02876703	1.6
-0.08002258	0.02886224	1.6
-0.08002258	0.02886224	1.6
-0.08002258	0.02886224	1.6
-0.08054578	0.02721149	1.6
-0.08054578	0.02721149	1.6
-0.0805913	0.02738099	1.6
-0.0805913	0.02738099	1.6
-0.0805913	0.02738099	1.6
-0.08091159	0.0278465	1.6
-0.08091159	0.0278465	1.6
-0.08116429	0.02825048	1.6
-0.08116429	0.02825048	1.6
-0.08116429	0.02825048	1.6
-0.08116429	0.02825048	1.6
-0.08116429	0.02825048	1.6
-0.06579302	0.03009848	1.6
-0.06579302	0.03009848	1.6
-0.06579302	0.03009848	1.6
-0.08116429	0.02825048	1.6
-0.08116429	0.02825048	1.6
-0.08116429	0.02825048	1.6
-0.08116429	0.02825048	1.6
-0.08116429	0.02825048	1.6
0.1697293	0.08170728	1.6
0.1697293	0.08170728	1.6
0.1697293	0.08170728	1.6
0.163351	0.07964482	1.6
0.163351	0.07964482	1.6
0.155444	0.07148087	1.6
0.155444	0.07148087	1.6
0.155444	0.07148087	1.6
0.1500919	0.06609046	1.6
0.1500919	0.06609046	1.6
0.1508552	0.06886449	1.6
0.1508552	0.06886449	1.6
0.1508552	0.06886449	1.6
0.1508552	0.06886449	1.6
0.1508552	0.06886449	1.6
0.1508552	0.06886449	1.6
-0.03600834	0.02407411	1.6
-0.03600834	0.02407411	1.6
-0.03471851	0.02367668	1.6
-0.03471851	0.02367668	1.6
-0.03471851	0.02367668	1.6
-0.03460861	0.02396617	1.6
-0.03460861	0.02396617	1.6
-0.03460861	0.02396617	1.6
-0.03457871	0.02464153	1.6
-0.03457871	0.02464153	1.6
-0.0343864	0.02533876	1.6
-0.0343864	0.02533876	1.6
-0.0343864	0.02533876	1.6
-0.0343864	0.02533876	1.6
-0.0343864	0.02533876	1.6
-0.0343864	0.02533876	1.6
0.09204309	0.07695723	1.6
0.09204309	0.07695723	1.6
0.09954169	0.07836164	1.6
0.09954169	0.07836164	1.6
0.09954169	0.07836164	1.6
0.1037023	0.07760542	1.6
0.1037023	0.07760542	1.6
0.1066573	0.07660092	1.6
0.1066573	0.07660092	1.6
0.1066573	0.07660092	1.6
0.1092403	0.07481106	1.6
0.1092403	0.07481106	1.6
0.1092403	0.07481106	1.6
0.1113831	0.07385421	1.6
0.1113831	0.07385421	1.6
0.113029	0.07269061	1.6
0.113029	0.07269061	1.6
0.113029	0.07269061	1.6
0.1154121	0.07062705	1.6
0.1154121	0.07062705	1.6
0.1154121	0.07062705	1.6
0.1175244	0.06921192	1.6
0.1175244	0.06921192	1.6
0.1172778	0.06992199	1.6
0.1172778	0.06992199	1.6
0.1172778	0.06992199	1.6
0.1171976	0.068875	1.6
0.1171976	0.068875	1.6
0.01	0.01	1.6
0.1257761	0.05597569	1.6
0.1257761	0.05597569	1.6
0.1171976	0.068875	1.6
0.1171976	0.068875	1.6
0.1171976	0.068875	1.6
0.1462242	0.09846849	1.6
0.1462242	0.09846849	1.6
0.1462242	0.09846849	1.6
0.142006	0.09992321	1.6
0.142006	0.09992321	1.6
0.1387682	0.09788907	1.6
0.1387682	0.09788907	1.6
0.1387682	0.09788907	1.6
0.1323142	0.09245805	1.6
0.1323142	0.09245805	1.6
0.1349706	0.09524262	1.6
0.1349706	0.09524262	1.6
0.1349706	0.09524262	1.6
0.1364024	0.0979806	1.6
0.1364024	0.0979806	1.6
0.1364024	0.0979806	1.6
0.1370092	0.09988303	1.6
0.1370092	0.09988303	1.6
0.135034	0.09980442	1.6
0.135034	0.09980442	1.6
0.135034	0.09980442	1.6
0.135034	0.09980442	1.6
0.135034	0.09980442	1.6
0.135034	0.09980442	1.6
-0.1271051	0.09335756	1.6
-0.1271051	0.09335756	1.6
-0.1256045	0.09104254	1.6
-0.1256045	0.09104254	1.6
-0.1256045	0.09104254	1.6
-0.1237017	0.08885037	1.6
-0.1237017	0.08885037	1.6
-0.1237017	0.08885037	1.6
-0.122999	0.0884117	1.6
-0.122999	0.0884117	1.6
-0.122999	0.0884117	1.6
-0.122999	0.0884117	1.6
-0.122999	0.0884117	1.6
-0.1296631	0.08445933	1.6
-0.1296631	0.08445933	1.6
-0.122999	0.0884117	1.6
-0.122999	0.0884117	1.6
-0.122999	0.0884117	1.6
0.140342	0.1248793	1.6
0.140342	0.1248793	1.6
0.140342	0.1248793	1.6
0.1423292	0.1232973	1.6
0.1423292	0.1232973	1.6
0.1427265	0.1232542	1.6
0.1427265	0.1232542	1.6
0.1427265	0.1232542	1.6
0.1429705	0.1224107	1.6
0.1429705	0.1224107	1.6
0.1429705	0.1224107	1.6
0.1429705	0.1224107	1.6
0.1429705	0.1224107	1.6
-0.02302908	0.08920637	1.6
-0.02302908	0.08920637	1.6
-0.02302908	0.08920637	1.6
-0.02143168	0.08917814	1.6
-0.02143168	0.08917814	1.6
-0.02143168	0.08917814	1.6
-0.02016149	0.08934607	1.6
-0.02016149	0.08934607	1.6
-0.01934567	0.08859936	1.6
-0.01934567	0.08859936	1.6
-0.01934567	0.08859936	1.6
-0.01838545	0.08808044	1.6
-0.01838545	0.08808044	1.6
-0.01838545	0.08808044	1.6
-0.01746138	0.08798124	1.6
-0.01746138	0.08798124	1.6
-0.01657257	0.08820038	1.6
