# Supplementary material for: Saliency detection of textured 3D models based on multi-view information and texel descriptor
Source: PeerJ Comput Sci. 2023 Oct 25;9:e1584. doi: 10.7717/peerj-cs.1584 (PMC10703070; doi:10.7717/peerj-cs.1584)
Supplement: Supplemental Information 2 [file peerj-cs-09-1584-s002.zip › hlg/18.txt]

-0.01657257	0.08820038	1.6
-0.01657257	0.08820038	1.6
-0.01657257	0.08820038	1.6
-0.01657257	0.08820038	1.6
-0.01657257	0.08820038	1.6
-0.01657257	0.08820038	1.6
-0.01657257	0.08820038	1.6
0.1820719	0.03531707	1.6
0.1820719	0.03531707	1.6
0.1824093	0.02020794	1.6
0.1824093	0.02020794	1.6
0.1824093	0.02020794	1.6
0.1810186	0.02188694	1.6
0.1810186	0.02188694	1.6
0.1810186	0.02188694	1.6
0.1804271	0.0228523	1.6
0.1804271	0.0228523	1.6
0.1794492	0.02470023	1.6
0.1794492	0.02470023	1.6
0.1794492	0.02470023	1.6
0.1794492	0.02470023	1.6
0.1794492	0.02470023	1.6
0.1794492	0.02470023	1.6
0.1794492	0.02470023	1.6
0.1794492	0.02470023	1.6
0.02105707	0.1237163	1.6
0.02105707	0.1237163	1.6
0.02105707	0.1237163	1.6
0.02234299	0.1238263	1.6
0.02234299	0.1238263	1.6
0.02311001	0.1226735	1.6
0.02311001	0.1226735	1.6
0.02311001	0.1226735	1.6
0.02354825	0.124126	1.6
0.02354825	0.124126	1.6
0.02354825	0.124126	1.6
0.02354825	0.124126	1.6
0.02354825	0.124126	1.6
0.01229146	0.220967	1.6
0.01229146	0.220967	1.6
0.01229146	0.220967	1.6
0.01229146	0.220967	1.6
0.01229146	0.220967	1.6
0.01229146	0.220967	1.6
0.01466864	0.2179079	1.6
0.01466864	0.2179079	1.6
0.01623494	0.2167756	1.6
0.01623494	0.2167756	1.6
0.01623494	0.2167756	1.6
0.01771813	0.2157632	1.6
0.01771813	0.2157632	1.6
0.01866006	0.2149162	1.6
0.01866006	0.2149162	1.6
0.01866006	0.2149162	1.6
0.01883155	0.2143165	1.6
0.01883155	0.2143165	1.6
0.01883155	0.2143165	1.6
0.01896669	0.2136311	1.6
0.01896669	0.2136311	1.6
0.01896669	0.2136311	1.6
0.01896669	0.2136311	1.6
0.01896669	0.2136311	1.6
0.005491963	0.2704458	1.6
0.005491963	0.2704458	1.6
0.005851741	0.271236	1.6
0.005851741	0.271236	1.6
0.005851741	0.271236	1.6
0.00625874	0.2715776	1.6
0.00625874	0.2715776	1.6
0.00625874	0.2715776	1.6
0.006478112	0.2713473	1.6
0.006478112	0.2713473	1.6
0.006060305	0.2705899	1.6
0.006060305	0.2705899	1.6
0.006060305	0.2705899	1.6
0.006060305	0.2705899	1.6
0.006060305	0.2705899	1.6
0.006060305	0.2705899	1.6
0.006060305	0.2705899	1.6
0.006060305	0.2705899	1.6
0.05514916	0.2771259	1.6
0.05514916	0.2771259	1.6
0.05514916	0.2771259	1.6
0.0589901	0.2769825	1.6
0.0589901	0.2769825	1.6
0.0589901	0.2769825	1.6
0.06138639	0.2766598	1.6
0.06138639	0.2766598	1.6
0.06197076	0.2764109	1.6
0.06197076	0.2764109	1.6
0.06197076	0.2764109	1.6
0.06197076	0.2764109	1.6
0.06197076	0.2764109	1.6
0.02118416	0.2764309	1.6
0.02118416	0.2764309	1.6
0.02118416	0.2764309	1.6
0.02075979	0.273019	1.6
0.02075979	0.273019	1.6
0.01	0.01	1.6
0.02649644	0.2580654	1.6
0.02649644	0.2580654	1.6
0.02649644	0.2580654	1.6
0.02075979	0.273019	1.6
0.02075979	0.273019	1.6
0.09619815	0.3093688	1.6
0.09619815	0.3093688	1.6
0.09619815	0.3093688	1.6
0.09105697	0.3119144	1.6
0.09105697	0.3119144	1.6
0.09105697	0.3119144	1.6
0.08982141	0.3097209	1.6
0.08982141	0.3097209	1.6
0.0883166	0.3093623	1.6
0.0883166	0.3093623	1.6
0.0883166	0.3093623	1.6
0.08836583	0.3109747	1.6
0.08836583	0.3109747	1.6
0.08791851	0.3112702	1.6
0.08791851	0.3112702	1.6
0.08791851	0.3112702	1.6
0.08781923	0.3111581	1.6
0.08781923	0.3111581	1.6
0.08781923	0.3111581	1.6
0.0879594	0.3107833	1.6
0.0879594	0.3107833	1.6
0.0879594	0.3107833	1.6
0.0879594	0.3107833	1.6
0.0879594	0.3107833	1.6
0.0879594	0.3107833	1.6
0.0879594	0.3107833	1.6
0.0879594	0.3107833	1.6
0.03096496	-0.01854934	1.6
0.03096496	-0.01854934	1.6
0.03097041	-0.01816295	1.6
0.03097041	-0.01816295	1.6
0.03097041	-0.01816295	1.6
0.0312246	-0.01766036	1.6
0.0312246	-0.01766036	1.6
0.0312246	-0.01766036	1.6
0.03157719	-0.01805794	1.6
0.03157719	-0.01805794	1.6
0.03212333	-0.0179522	1.6
0.03212333	-0.0179522	1.6
0.03212333	-0.0179522	1.6
0.03212333	-0.0179522	1.6
0.03212333	-0.0179522	1.6
0.03212333	-0.0179522	1.6
0.05027335	0.01297679	1.6
0.05027335	0.01297679	1.6
0.04936003	0.01394877	1.6
0.04936003	0.01394877	1.6
0.04936003	0.01394877	1.6
0.04878667	0.01400429	1.6
0.04878667	0.01400429	1.6
0.04878667	0.01400429	1.6
0.04840171	0.01407936	1.6
0.04840171	0.01407936	1.6
0.04777	0.01428595	1.6
0.04777	0.01428595	1.6
0.04777	0.01428595	1.6
0.04768292	0.01402943	1.6
0.04768292	0.01402943	1.6
0.04718716	0.01450365	1.6
0.04718716	0.01450365	1.6
0.04718716	0.01450365	1.6
0.04719008	0.01524851	1.6
0.04719008	0.01524851	1.6
0.04719008	0.01524851	1.6
0.04719008	0.01524851	1.6
0.04719008	0.01524851	1.6
0.04719008	0.01524851	1.6
0.04719008	0.01524851	1.6
0.04719008	0.01524851	1.6
0.01290938	-0.2318174	1.6
0.01290938	-0.2318174	1.6
0.01290938	-0.2318174	1.6
0.01231054	-0.2301119	1.6
0.01231054	-0.2301119	1.6
0.01200737	-0.2291832	1.6
0.01200737	-0.2291832	1.6
0.01200737	-0.2291832	1.6
0.01198593	-0.2289775	1.6
0.01198593	-0.2289775	1.6
0.01198593	-0.2289775	1.6
0.01357809	-0.2286599	1.6
0.01357809	-0.2286599	1.6
0.01449478	-0.2282591	1.6
0.01449478	-0.2282591	1.6
0.01449478	-0.2282591	1.6
0.01494455	-0.2278071	1.6
0.01494455	-0.2278071	1.6
0.01494455	-0.2278071	1.6
0.01543931	-0.2270184	1.6
0.01543931	-0.2270184	1.6
0.01561285	-0.2260587	1.6
0.01561285	-0.2260587	1.6
0.01561285	-0.2260587	1.6
0.01576758	-0.2245918	1.6
0.01576758	-0.2245918	1.6
0.01576758	-0.2245918	1.6
0.01594169	-0.2234406	1.6
0.01594169	-0.2234406	1.6
0.01594169	-0.2234406	1.6
0.01594169	-0.2234406	1.6
0.01594169	-0.2234406	1.6
-0.004385713	-0.1835622	1.6
-0.004385713	-0.1835622	1.6
-0.002216141	-0.1808458	1.6
-0.002216141	-0.1808458	1.6
-0.002216141	-0.1808458	1.6
0.01322122	-0.1762422	1.6
0.01322122	-0.1762422	1.6
0.01322122	-0.1762422	1.6
0.01322122	-0.1762422	1.6
0.01322122	-0.1762422	1.6
-0.002216141	-0.1808458	1.6
-0.002216141	-0.1808458	1.6
0.08310205	0.1681285	1.6
0.08310205	0.1681285	1.6
0.08310205	0.1681285	1.6
0.08262334	0.1657631	1.6
0.08262334	0.1657631	1.6
0.08262334	0.1657631	1.6
0.08305506	0.1638804	1.6
0.08305506	0.1638804	1.6
0.08275636	0.1625844	1.6
0.08275636	0.1625844	1.6
0.08275636	0.1625844	1.6
0.08278614	0.162092	1.6
0.08278614	0.162092	1.6
0.08278614	0.162092	1.6
0.08278614	0.162092	1.6
0.08278614	0.162092	1.6
0.08278614	0.162092	1.6
0.08278614	0.162092	1.6
0.08278614	0.162092	1.6
-0.02908819	0.002484678	1.6
-0.02908819	0.002484678	1.6
-0.02919578	0.0004076678	1.6
-0.02919578	0.0004076678	1.6
-0.02919578	0.0004076678	1.6
-0.02845745	0.0008025439	1.6
-0.02845745	0.0008025439	1.6
-0.02845745	0.0008025439	1.6
-0.0283491	0.0005938588	1.6
-0.0283491	0.0005938588	1.6
-0.0280016	3.2668E-05	1.6
-0.0280016	3.2668E-05	1.6
-0.0280016	3.2668E-05	1.6
-0.0278632	-0.0005896483	1.6
-0.0278632	-0.0005896483	1.6
-0.02794219	-0.001181487	1.6
-0.02794219	-0.001181487	1.6
-0.02794219	-0.001181487	1.6
-0.02737342	-0.001372809	1.6
-0.02737342	-0.001372809	1.6
-0.02737342	-0.001372809	1.6
-0.02737342	-0.001372809	1.6
-0.02737342	-0.001372809	1.6
-0.02737342	-0.001372809	1.6
-0.02737342	-0.001372809	1.6
-0.02737342	-0.001372809	1.6
0.02302082	-0.204628	1.6
0.02302082	-0.204628	1.6
0.02255503	-0.207683	1.6
0.02255503	-0.207683	1.6
0.02255503	-0.207683	1.6
0.02255503	-0.207683	1.6
0.02255503	-0.207683	1.6
0.02255503	-0.207683	1.6
0.0233945	-0.2094697	1.6
0.0233945	-0.2094697	1.6
0.0233945	-0.2094697	1.6
0.0233945	-0.2094697	1.6
0.0233945	-0.2094697	1.6
0.02295315	-0.2093597	1.6
0.02295315	-0.2093597	1.6
0.02295315	-0.2093597	1.6
0.02240405	-0.20885	1.6
0.02240405	-0.20885	1.6
0.02240405	-0.20885	1.6
0.02222949	-0.2082932	1.6
0.02222949	-0.2082932	1.6
0.02216579	-0.2075666	1.6
0.02216579	-0.2075666	1.6
0.02216579	-0.2075666	1.6
0.02203305	-0.2069567	1.6
0.02203305	-0.2069567	1.6
0.02203305	-0.2069567	1.6
0.02203305	-0.2069567	1.6
0.02203305	-0.2069567	1.6
0.02203305	-0.2069567	1.6
0.02203305	-0.2069567	1.6
-0.05057488	-0.2720061	1.6
-0.05057488	-0.2720061	1.6
-0.05057488	-0.2720061	1.6
-0.04959299	-0.2707314	1.6
-0.04959299	-0.2707314	1.6
-0.04959299	-0.2707314	1.6
-0.04914697	-0.269555	1.6
-0.04914697	-0.269555	1.6
-0.04902697	-0.2684239	1.6
-0.04902697	-0.2684239	1.6
-0.04902697	-0.2684239	1.6
-0.04869358	-0.2673539	1.6
-0.04869358	-0.2673539	1.6
-0.04869358	-0.2673539	1.6
-0.04869358	-0.2673539	1.6
-0.04869358	-0.2673539	1.6
-0.04869358	-0.2673539	1.6
-0.02166652	-0.1091893	1.6
-0.02166652	-0.1091893	1.6
-0.02055746	-0.1051223	1.6
-0.02055746	-0.1051223	1.6
-0.02055746	-0.1051223	1.6
-0.02055746	-0.1051223	1.6
-0.02055746	-0.1051223	1.6
-0.02055746	-0.1051223	1.6
-0.0217697	-0.1013696	1.6
-0.0217697	-0.1013696	1.6
-0.02181161	-0.1001555	1.6
-0.02181161	-0.1001555	1.6
-0.02181161	-0.1001555	1.6
-0.008586757	-0.09650653	1.6
-0.008586757	-0.09650653	1.6
0.01	0.01	1.6
-0.02181161	-0.1001555	1.6
-0.02181161	-0.1001555	1.6
0.02151437	0.003949904	1.6
0.02151437	0.003949904	1.6
0.02151437	0.003949904	1.6
0.01931061	0.004609212	1.6
0.01931061	0.004609212	1.6
0.01931061	0.004609212	1.6
0.02065751	0.004524991	1.6
0.02065751	0.004524991	1.6
0.01974952	0.005121177	1.6
0.01974952	0.005121177	1.6
0.01974952	0.005121177	1.6
0.01818841	0.005371601	1.6
0.01818841	0.005371601	1.6
0.01704432	0.005266662	1.6
0.01704432	0.005266662	1.6
0.01704432	0.005266662	1.6
0.01639675	0.004893703	1.6
0.01639675	0.004893703	1.6
0.01639675	0.004893703	1.6
0.01631905	0.003860202	1.6
0.01631905	0.003860202	1.6
0.01604275	0.002847238	1.6
0.01604275	0.002847238	1.6
0.01604275	0.002847238	1.6
0.01595847	0.002150908	1.6
0.01595847	0.002150908	1.6
0.01595847	0.002150908	1.6
0.0158776	0.001675108	1.6
0.0158776	0.001675108	1.6
0.0158776	0.001675108	1.6
0.0158776	0.001675108	1.6
0.0158776	0.001675108	1.6
0.00334779	0.04699182	1.6
0.00334779	0.04699182	1.6
0.00334779	0.04699182	1.6
0.004509462	0.04661896	1.6
0.004509462	0.04661896	1.6
0.0049909	0.04689038	1.6
0.0049909	0.04689038	1.6
0.0049909	0.04689038	1.6
0.0049909	0.04689038	1.6
0.0049909	0.04689038	1.6
0.00562213	0.04707485	1.6
0.00562213	0.04707485	1.6
0.00562213	0.04707485	1.6
0.00562213	0.04707485	1.6
0.00562213	0.04707485	1.6
0.00562213	0.04707485	1.6
0.0500012	0.1031896	1.6
0.0500012	0.1031896	1.6
0.05347305	0.102191	1.6
0.05347305	0.102191	1.6
0.05347305	0.102191	1.6
0.05361609	0.1036114	1.6
0.05361609	0.1036114	1.6
0.05361609	0.1036114	1.6
0.05418734	0.103286	1.6
0.05418734	0.103286	1.6
0.05421469	0.1028963	1.6
0.05421469	0.1028963	1.6
0.05421469	0.1028963	1.6
0.05401112	0.1030145	1.6
0.05401112	0.1030145	1.6
0.05401112	0.1030145	1.6
0.05470382	0.1027343	1.6
0.05470382	0.1027343	1.6
0.05515146	0.1022004	1.6
0.05515146	0.1022004	1.6
0.05515146	0.1022004	1.6
0.05501311	0.1018324	1.6
0.05501311	0.1018324	1.6
0.05501311	0.1018324	1.6
0.06881115	0.09912083	1.6
0.06881115	0.09912083	1.6
0.01	0.01	1.6
0.05501311	0.1018324	1.6
0.05501311	0.1018324	1.6
0.1090209	0.2490072	1.6
0.1090209	0.2490072	1.6
0.1090209	0.2490072	1.6
0.1090209	0.2490072	1.6
0.1090209	0.2490072	1.6
0.1090209	0.2490072	1.6
0.1090209	0.2490072	1.6
0.1090209	0.2490072	1.6
0.1081216	0.2517383	1.6
0.1081216	0.2517383	1.6
0.1081216	0.2517383	1.6
0.1075596	0.2514813	1.6
0.1075596	0.2514813	1.6
0.1080201	0.251555	1.6
0.1080201	0.251555	1.6
0.1080201	0.251555	1.6
0.1078685	0.251426	1.6
0.1078685	0.251426	1.6
0.1078685	0.251426	1.6
0.1078097	0.2508693	1.6
0.1078097	0.2508693	1.6
0.1078224	0.250732	1.6
0.1078224	0.250732	1.6
0.1078224	0.250732	1.6
0.1079484	0.2507036	1.6
0.1079484	0.2507036	1.6
0.1079484	0.2507036	1.6
0.1081334	0.2504119	1.6
0.1081334	0.2504119	1.6
0.1085587	0.2501549	1.6
0.1085587	0.2501549	1.6
0.1085587	0.2501549	1.6
0.1087324	0.2501175	1.6
0.1087324	0.2501175	1.6
0.1087324	0.2501175	1.6
0.1087827	0.2502262	1.6
0.1087827	0.2502262	1.6
0.108964	0.2504133	1.6
0.108964	0.2504133	1.6
0.108964	0.2504133	1.6
0.1089745	0.2502653	1.6
0.1089745	0.2502653	1.6
0.1089745	0.2502653	1.6
0.1089745	0.2502653	1.6
0.1089745	0.2502653	1.6
0.1089745	0.2502653	1.6
0.1089745	0.2502653	1.6
0.1089745	0.2502653	1.6
0.1089745	0.2502653	1.6
0.1089745	0.2502653	1.6
0.1089745	0.2502653	1.6
-0.05991631	-0.1867282	1.6
-0.05991631	-0.1867282	1.6
-0.05907918	-0.1858692	1.6
-0.05907918	-0.1858692	1.6
-0.05907918	-0.1858692	1.6
-0.05758975	-0.1858716	1.6
-0.05758975	-0.1858716	1.6
-0.05758975	-0.1858716	1.6
-0.05652542	-0.1846538	1.6
-0.05652542	-0.1846538	1.6
-0.05581958	-0.1839598	1.6
-0.05581958	-0.1839598	1.6
-0.05581958	-0.1839598	1.6
-0.05509887	-0.1836782	1.6
-0.05509887	-0.1836782	1.6
-0.05509887	-0.1836782	1.6
-0.05475575	-0.183129	1.6
-0.05475575	-0.183129	1.6
-0.05445468	-0.1831908	1.6
-0.05445468	-0.1831908	1.6
-0.05445468	-0.1831908	1.6
-0.05414464	-0.1831178	1.6
-0.05414464	-0.1831178	1.6
-0.05414464	-0.1831178	1.6
-0.05404184	-0.1827972	1.6
-0.05404184	-0.1827972	1.6
-0.05404184	-0.1827972	1.6
-0.05404184	-0.1827972	1.6
-0.05404184	-0.1827972	1.6
-0.08251861	-0.3101398	1.6
-0.08251861	-0.3101398	1.6
-0.08111998	-0.3107877	1.6
-0.08111998	-0.3107877	1.6
-0.08111998	-0.3107877	1.6
-0.08111998	-0.3107877	1.6
-0.08111998	-0.3107877	1.6
-0.08111998	-0.3107877	1.6
-0.07895688	-0.3108056	1.6
-0.07895688	-0.3108056	1.6
-0.07895688	-0.3108056	1.6
-0.07991142	-0.3098134	1.6
-0.07991142	-0.3098134	1.6
-0.09772903	-0.3187694	1.6
-0.09772903	-0.3187694	1.6
-0.09772903	-0.3187694	1.6
-0.1155466	-0.3277254	1.6
-0.1155466	-0.3277254	1.6
-0.1155466	-0.3277254	1.6
-0.08905035	-0.2664542	1.6
-0.08905035	-0.2664542	1.6
-0.08807654	-0.2639682	1.6
-0.08807654	-0.2639682	1.6
-0.08807654	-0.2639682	1.6
-0.08583925	-0.2614097	1.6
-0.08583925	-0.2614097	1.6
-0.0858045	-0.2602912	1.6
-0.0858045	-0.2602912	1.6
-0.0858045	-0.2602912	1.6
-0.08273906	-0.2598828	1.6
-0.08273906	-0.2598828	1.6
-0.08273906	-0.2598828	1.6
-0.08200388	-0.25918	1.6
-0.08200388	-0.25918	1.6
-0.08145355	-0.258931	1.6
-0.08145355	-0.258931	1.6
-0.08145355	-0.258931	1.6
-0.08145355	-0.258931	1.6
-0.08145355	-0.258931	1.6
-0.08145355	-0.258931	1.6
-0.08145355	-0.258931	1.6
-0.08145355	-0.258931	1.6
-0.08145355	-0.258931	1.6
-0.08145355	-0.258931	1.6
-0.08145355	-0.258931	1.6
-0.03985842	0.1201919	1.6
-0.03985842	0.1201919	1.6
-0.03898491	0.1231099	1.6
-0.03898491	0.1231099	1.6
-0.03898491	0.1231099	1.6
-0.04072435	0.1233116	1.6
-0.04072435	0.1233116	1.6
-0.04072435	0.1233116	1.6
-0.04072435	0.1233116	1.6
-0.04072435	0.1233116	1.6
-0.04072435	0.1233116	1.6
-0.04072435	0.1233116	1.6
-0.04072435	0.1233116	1.6
-0.01918578	0.2456085	1.6
-0.01918578	0.2456085	1.6
-0.01918578	0.2456085	1.6
-0.01920536	0.2465097	1.6
-0.01920536	0.2465097	1.6
-0.01920536	0.2465097	1.6
-0.01958654	0.2475432	1.6
-0.01958654	0.2475432	1.6
-0.02000385	0.2473866	1.6
-0.02000385	0.2473866	1.6
-0.02000385	0.2473866	1.6
-0.02050591	0.2472356	1.6
-0.02050591	0.2472356	1.6
-0.02100767	0.2471507	1.6
-0.02100767	0.2471507	1.6
-0.02100767	0.2471507	1.6
-0.0216101	0.2472331	1.6
-0.0216101	0.2472331	1.6
-0.0216101	0.2472331	1.6
-0.02216793	0.2471603	1.6
-0.02216793	0.2471603	1.6
-0.02216793	0.2471603	1.6
-0.02216793	0.2471603	1.6
-0.02216793	0.2471603	1.6
-0.02216793	0.2471603	1.6
-0.02216793	0.2471603	1.6
-0.02216793	0.2471603	1.6
0.000709	0.2773409	1.6
0.000709	0.2773409	1.6
-0.0001373682	0.2793667	1.6
-0.0001373682	0.2793667	1.6
-0.0001373682	0.2793667	1.6
-0.0005102027	0.2802812	1.6
-0.0005102027	0.2802812	1.6
-0.0005102027	0.2802812	1.6
-0.0003740098	0.2798707	1.6
-0.0003740098	0.2798707	1.6
-0.0004906021	0.2783986	1.6
-0.0004906021	0.2783986	1.6
-0.016288	0.2854263	1.6
4.17782E-05	0.2810086	1.6
4.17782E-05	0.2810086	1.6
4.17782E-05	0.2810086	1.6
0.0004004128	0.2816783	1.6
0.0004004128	0.2816783	1.6
0.0004564766	0.281568	1.6
0.0004564766	0.281568	1.6
0.0004564766	0.281568	1.6
0.000654608	0.2811756	1.6
0.000654608	0.2811756	1.6
0.000654608	0.2811756	1.6
0.0009222832	0.2810299	1.6
0.0009222832	0.2810299	1.6
0.0009013303	0.2807553	1.6
0.0009013303	0.2807553	1.6
0.0009013303	0.2807553	1.6
0.001134431	0.2806507	1.6
0.001134431	0.2806507	1.6
0.001134431	0.2806507	1.6
0.001502219	0.2803625	1.6
0.001502219	0.2803625	1.6
0.001767745	0.2799159	1.6
0.001767745	0.2799159	1.6
0.001767745	0.2799159	1.6
0.001982028	0.2794671	1.6
0.001982028	0.2794671	1.6
0.001982028	0.2794671	1.6
0.002141993	0.27919	1.6
0.002141993	0.27919	1.6
0.002158105	0.2787398	1.6
0.002158105	0.2787398	1.6
0.002158105	0.2787398	1.6
0.00220385	0.2784888	1.6
0.00220385	0.2784888	1.6
0.00220385	0.2784888	1.6
0.002306221	0.2781678	1.6
0.002306221	0.2781678	1.6
0.002306221	0.2781678	1.6
0.002306221	0.2781678	1.6
0.002306221	0.2781678	1.6
0.002306221	0.2781678	1.6
0.002306221	0.2781678	1.6
0.002306221	0.2781678	1.6
-0.008754028	-0.03664676	1.6
-0.008754028	-0.03664676	1.6
-0.008811215	-0.03471581	1.6
-0.008811215	-0.03471581	1.6
-0.008811215	-0.03471581	1.6
-0.008982101	-0.03228518	1.6
-0.008982101	-0.03228518	1.6
-0.008982101	-0.03228518	1.6
-0.009008683	-0.0315332	1.6
-0.009008683	-0.0315332	1.6
-0.007898785	-0.03172781	1.6
-0.007898785	-0.03172781	1.6
-0.02039936	-0.03285465	1.6
-0.02039936	-0.03285465	1.6
-0.02039936	-0.03285465	1.6
-0.03140563	-0.03491907	1.6
-0.03140563	-0.03491907	1.6
-0.03054041	-0.03485021	1.6
-0.03054041	-0.03485021	1.6
-0.03054041	-0.03485021	1.6
-0.02836622	-0.03629236	1.6
-0.02836622	-0.03629236	1.6
-0.02836622	-0.03629236	1.6
-0.02698454	-0.03592069	1.6
-0.02698454	-0.03592069	1.6
-0.02643868	-0.03599928	1.6
-0.02643868	-0.03599928	1.6
-0.02643868	-0.03599928	1.6
-0.02641529	-0.03601839	1.6
-0.02641529	-0.03601839	1.6
-0.02641529	-0.03601839	1.6
-0.02643284	-0.03588644	1.6
-0.02643284	-0.03588644	1.6
-0.02643284	-0.03588644	1.6
-0.02643284	-0.03588644	1.6
-0.02643284	-0.03588644	1.6
-0.02643284	-0.03588644	1.6
-0.02643284	-0.03588644	1.6
-0.02643284	-0.03588644	1.6
0.03296682	-0.152824	1.6
0.03296682	-0.152824	1.6
0.03363663	-0.15574	1.6
0.03363663	-0.15574	1.6
0.03363663	-0.15574	1.6
0.03363663	-0.15574	1.6
0.03363663	-0.15574	1.6
0.03363663	-0.15574	1.6
0.03307315	-0.1586976	1.6
0.03307315	-0.1586976	1.6
0.03243761	-0.1600327	1.6
0.03243761	-0.1600327	1.6
0.03243761	-0.1600327	1.6
0.03243761	-0.1600327	1.6
0.03243761	-0.1600327	1.6
0.03243761	-0.1600327	1.6
0.03166016	-0.1617684	1.6
0.03166016	-0.1617684	1.6
0.03130516	-0.1633289	1.6
0.03130516	-0.1633289	1.6
0.03130516	-0.1633289	1.6
0.03124406	-0.1643028	1.6
0.03124406	-0.1643028	1.6
0.03124406	-0.1643028	1.6
0.03124406	-0.1643028	1.6
0.03124406	-0.1643028	1.6
0.005409021	-0.1836687	1.6
0.005409021	-0.1836687	1.6
0.005409021	-0.1836687	1.6
0.03719284	-0.04659143	1.6
0.03719284	-0.04659143	1.6
0.03719284	-0.04659143	1.6
0.03926066	-0.04552802	1.6
0.03926066	-0.04552802	1.6
0.04079609	-0.0456252	1.6
0.04079609	-0.0456252	1.6
0.04079609	-0.0456252	1.6
0.04158665	-0.04706382	1.6
0.04158665	-0.04706382	1.6
0.04158665	-0.04706382	1.6
0.04252483	-0.04877062	1.6
0.04252483	-0.04877062	1.6
0.04325046	-0.0505155	1.6
0.04325046	-0.0505155	1.6
0.04325046	-0.0505155	1.6
0.04387617	-0.05276782	1.6
0.04387617	-0.05276782	1.6
0.04387617	-0.05276782	1.6
0.04462658	-0.05497099	1.6
0.04462658	-0.05497099	1.6
0.04462658	-0.05497099	1.6
0.04462658	-0.05497099	1.6
0.04462658	-0.05497099	1.6
0.03489892	0.03837474	1.6
0.03489892	0.03837474	1.6
