# Supplementary material for: Saliency detection of textured 3D models based on multi-view information and texel descriptor
Source: PeerJ Comput Sci. 2023 Oct 25;9:e1584. doi: 10.7717/peerj-cs.1584 (PMC10703070; doi:10.7717/peerj-cs.1584)
Supplement: Supplemental Information 2 [file peerj-cs-09-1584-s002.zip › hlg/19.txt]

0.03365714	0.04591393	1.6
0.03365714	0.04591393	1.6
0.03365714	0.04591393	1.6
0.03208346	0.04905031	1.6
0.03208346	0.04905031	1.6
0.03208346	0.04905031	1.6
0.03149047	0.05177798	1.6
0.03149047	0.05177798	1.6
0.03090089	0.05483642	1.6
0.03090089	0.05483642	1.6
0.03090089	0.05483642	1.6
0.03090089	0.05483642	1.6
0.03090089	0.05483642	1.6
0.03090089	0.05483642	1.6
0.03090089	0.05483642	1.6
0.03090089	0.05483642	1.6
0.01874414	0.2143592	1.6
0.01874414	0.2143592	1.6
0.01874414	0.2143592	1.6
0.01875747	0.2141496	1.6
0.01875747	0.2141496	1.6
0.01824182	0.2126071	1.6
0.01824182	0.2126071	1.6
0.01824182	0.2126071	1.6
0.01751837	0.2117281	1.6
0.01751837	0.2117281	1.6
0.01751837	0.2117281	1.6
0.01752545	0.211683	1.6
0.01752545	0.211683	1.6
0.01760279	0.2113493	1.6
0.01760279	0.2113493	1.6
0.01760279	0.2113493	1.6
0.01756923	0.2110662	1.6
0.01756923	0.2110662	1.6
0.01756923	0.2110662	1.6
0.0173892	0.2108528	1.6
0.0173892	0.2108528	1.6
0.01725553	0.2104364	1.6
0.01725553	0.2104364	1.6
0.01693999	0.2097322	1.6
0.01693999	0.2097322	1.6
0.01693999	0.2097322	1.6
0.01693999	0.2097322	1.6
0.01693999	0.2097322	1.6
0.01693999	0.2097322	1.6
0.01572093	0.245171	1.6
0.01572093	0.245171	1.6
0.01572093	0.245171	1.6
0.01794014	0.2481987	1.6
0.01794014	0.2481987	1.6
0.01923683	0.2485482	1.6
0.01923683	0.2485482	1.6
0.01923683	0.2485482	1.6
0.02052384	0.2492156	1.6
0.02052384	0.2492156	1.6
0.02052384	0.2492156	1.6
0.02126325	0.2488884	1.6
0.02126325	0.2488884	1.6
0.02212054	0.2483971	1.6
0.02212054	0.2483971	1.6
0.02212054	0.2483971	1.6
0.02282413	0.2478135	1.6
0.02282413	0.2478135	1.6
0.02282413	0.2478135	1.6
0.02312978	0.2471577	1.6
0.02312978	0.2471577	1.6
0.02333527	0.2467058	1.6
0.02333527	0.2467058	1.6
0.02333527	0.2467058	1.6
0.02333527	0.2467058	1.6
0.02333527	0.2467058	1.6
0.02333527	0.2467058	1.6
0.03688468	0.2623368	1.6
0.03688468	0.2623368	1.6
0.03806793	0.2602244	1.6
0.03806793	0.2602244	1.6
0.03806793	0.2602244	1.6
0.0380557	0.2609359	1.6
0.0380557	0.2609359	1.6
0.0380557	0.2609359	1.6
0.03747358	0.2619362	1.6
0.03747358	0.2619362	1.6
0.03676479	0.2615026	1.6
0.03676479	0.2615026	1.6
0.03676479	0.2615026	1.6
0.03624033	0.2606032	1.6
0.03624033	0.2606032	1.6
0.03624033	0.2606032	1.6
0.03624033	0.2606032	1.6
0.03624033	0.2606032	1.6
0.01	0.01	1.6
0.04751308	0.2539199	1.6
0.04751308	0.2539199	1.6
0.03636146	0.2604543	1.6
0.03636146	0.2604543	1.6
0.03636146	0.2604543	1.6
0.03691605	0.2607997	1.6
0.03691605	0.2607997	1.6
0.03696642	0.2616077	1.6
0.03696642	0.2616077	1.6
0.03696642	0.2616077	1.6
0.03678302	0.2617596	1.6
0.03678302	0.2617596	1.6
0.03678302	0.2617596	1.6
0.03678302	0.2617596	1.6
0.03678302	0.2617596	1.6
0.03678302	0.2617596	1.6
0.03675391	0.2615033	1.6
0.03675391	0.2615033	1.6
0.03675391	0.2615033	1.6
0.03675391	0.2615033	1.6
0.03675391	0.2615033	1.6
0.02846352	0.05842899	1.6
0.02846352	0.05842899	1.6
0.02846352	0.05842899	1.6
0.03237631	0.05098641	1.6
0.03237631	0.05098641	1.6
0.03329489	0.04626655	1.6
0.03329489	0.04626655	1.6
0.03329489	0.04626655	1.6
0.03357723	0.04292484	1.6
0.03357723	0.04292484	1.6
0.03377931	0.04119482	1.6
0.03377931	0.04119482	1.6
0.03377931	0.04119482	1.6
0.03393273	0.04027621	1.6
0.03393273	0.04027621	1.6
0.03393273	0.04027621	1.6
0.03407969	0.03912487	1.6
0.03407969	0.03912487	1.6
0.0346173	0.03908128	1.6
0.0346173	0.03908128	1.6
0.0346173	0.03908128	1.6
0.03483244	0.03879574	1.6
0.03483244	0.03879574	1.6
0.03500162	0.03857633	1.6
0.03500162	0.03857633	1.6
0.03500162	0.03857633	1.6
0.03528652	0.03857586	1.6
0.03528652	0.03857586	1.6
0.03528652	0.03857586	1.6
0.03545355	0.03858501	1.6
0.03545355	0.03858501	1.6
0.03545355	0.03858501	1.6
0.03545355	0.03858501	1.6
0.03545355	0.03858501	1.6
0.05728921	-0.06273607	1.6
0.05728921	-0.06273607	1.6
0.05728921	-0.06273607	1.6
0.06008784	-0.06996831	1.6
0.06008784	-0.06996831	1.6
0.06008784	-0.06996831	1.6
0.0610903	-0.07506835	1.6
0.0610903	-0.07506835	1.6
0.06250116	-0.07585072	1.6
0.06250116	-0.07585072	1.6
0.06250116	-0.07585072	1.6
0.06267732	-0.07643359	1.6
0.06267732	-0.07643359	1.6
0.06267732	-0.07643359	1.6
0.06307208	-0.07675525	1.6
0.06307208	-0.07675525	1.6
0.06179352	-0.0772284	1.6
0.06179352	-0.0772284	1.6
0.06179352	-0.0772284	1.6
0.06090377	-0.07767133	1.6
0.06090377	-0.07767133	1.6
0.05998293	-0.07836329	1.6
0.05998293	-0.07836329	1.6
0.05998293	-0.07836329	1.6
0.05942546	-0.07878844	1.6
0.05942546	-0.07878844	1.6
0.05942546	-0.07878844	1.6
0.05884	-0.07847058	1.6
0.05884	-0.07847058	1.6
0.05831061	-0.07795309	1.6
0.05831061	-0.07795309	1.6
0.05831061	-0.07795309	1.6
0.05831061	-0.07795309	1.6
0.05782918	-0.07769171	1.6
0.05782918	-0.07769171	1.6
0.05736885	-0.07699378	1.6
0.05736885	-0.07699378	1.6
0.0566994	-0.07721715	1.6
0.0566994	-0.07721715	1.6
0.0566994	-0.07721715	1.6
0.06690725	-0.08137596	1.6
0.06690725	-0.08137596	1.6
0.06729995	-0.08181646	1.6
0.06729995	-0.08181646	1.6
0.06729995	-0.08181646	1.6
0.0566994	-0.07721715	1.6
0.0566994	-0.07721715	1.6
0.0771088	-0.08927631	1.6
0.0771088	-0.08927631	1.6
0.0771088	-0.08927631	1.6
0.07659943	-0.09059197	1.6
0.07659943	-0.09059197	1.6
0.07659943	-0.09059197	1.6
0.07583391	-0.09160506	1.6
0.07583391	-0.09160506	1.6
0.07486341	-0.09269801	1.6
0.07486341	-0.09269801	1.6
0.07486341	-0.09269801	1.6
0.07423738	-0.09353979	1.6
0.07423738	-0.09353979	1.6
0.07423738	-0.09353979	1.6
0.07402777	-0.09421764	1.6
0.07402777	-0.09421764	1.6
0.07362572	-0.09493516	1.6
0.07362572	-0.09493516	1.6
0.07362572	-0.09493516	1.6
0.07315265	-0.09563452	1.6
0.07315265	-0.09563452	1.6
0.07280782	-0.0961441	1.6
0.07280782	-0.0961441	1.6
0.07280782	-0.0961441	1.6
0.07280782	-0.0961441	1.6
0.07280782	-0.0961441	1.6
0.07280782	-0.0961441	1.6
0.1036021	-0.1579798	1.6
0.1036021	-0.1579798	1.6
0.1036021	-0.1579798	1.6
0.1028134	-0.1579338	1.6
0.1028134	-0.1579338	1.6
0.1022573	-0.1582778	1.6
0.1022573	-0.1582778	1.6
0.1022573	-0.1582778	1.6
0.101625	-0.1580941	1.6
0.101625	-0.1580941	1.6
0.101625	-0.1580941	1.6
0.1014541	-0.1575079	1.6
0.1014541	-0.1575079	1.6
0.1015698	-0.1569122	1.6
0.1015698	-0.1569122	1.6
0.1015698	-0.1569122	1.6
0.1007461	-0.156142	1.6
0.1007461	-0.156142	1.6
0.1005	-0.1554865	1.6
0.1005	-0.1554865	1.6
0.1005	-0.1554865	1.6
0.1001002	-0.1548068	1.6
0.1001002	-0.1548068	1.6
0.1001002	-0.1548068	1.6
0.09970468	-0.1542837	1.6
0.09970468	-0.1542837	1.6
0.09940787	-0.1538043	1.6
0.09940787	-0.1538043	1.6
0.09940787	-0.1538043	1.6
0.09912016	-0.154015	1.6
0.09912016	-0.154015	1.6
0.09912016	-0.154015	1.6
0.09876037	-0.1536933	1.6
0.09876037	-0.1536933	1.6
0.0983673	-0.1538884	1.6
0.0983673	-0.1538884	1.6
0.0983673	-0.1538884	1.6
0.09791929	-0.1539716	1.6
0.09791929	-0.1539716	1.6
0.09727528	-0.1541369	1.6
0.09727528	-0.1541369	1.6
0.09727528	-0.1541369	1.6
0.09657658	-0.1540348	1.6
0.09657658	-0.1540348	1.6
0.09657658	-0.1540348	1.6
0.09589659	-0.153907	1.6
0.09589659	-0.153907	1.6
0.09535287	-0.1536377	1.6
0.09535287	-0.1536377	1.6
0.09535287	-0.1536377	1.6
0.09478151	-0.1533365	1.6
0.09478151	-0.1533365	1.6
0.09478151	-0.1533365	1.6
0.09429755	-0.1530764	1.6
0.09429755	-0.1530764	1.6
0.09382015	-0.1529994	1.6
0.09382015	-0.1529994	1.6
0.09382015	-0.1529994	1.6
0.09382015	-0.1529994	1.6
0.09382015	-0.1529994	1.6
0.09300886	-0.1525792	1.6
0.09300886	-0.1525792	1.6
0.09300886	-0.1525792	1.6
0.09262753	-0.1524397	1.6
0.09262753	-0.1524397	1.6
0.09262753	-0.1524397	1.6
0.09226491	-0.1523442	1.6
0.09226491	-0.1523442	1.6
0.09191438	-0.15239	1.6
0.09191438	-0.15239	1.6
0.09191438	-0.15239	1.6
0.09191438	-0.15239	1.6
0.09191438	-0.15239	1.6
0.09191438	-0.15239	1.6
0.09191438	-0.15239	1.6
0.09191438	-0.15239	1.6
0.08287635	-0.2397821	1.6
0.08287635	-0.2397821	1.6
0.08287635	-0.2397821	1.6
0.08283024	-0.2395202	1.6
0.08283024	-0.2395202	1.6
0.08258525	-0.2383214	1.6
0.08258525	-0.2383214	1.6
0.08258525	-0.2383214	1.6
0.08264432	-0.2374675	1.6
0.08264432	-0.2374675	1.6
0.08264432	-0.2374675	1.6
0.08248589	-0.2372965	1.6
0.08248589	-0.2372965	1.6
0.08268475	-0.237175	1.6
0.08268475	-0.237175	1.6
0.08268475	-0.237175	1.6
0.08243982	-0.2369357	1.6
0.08243982	-0.2369357	1.6
0.08243982	-0.2369357	1.6
0.08234198	-0.2368574	1.6
0.08234198	-0.2368574	1.6
0.08241855	-0.2365067	1.6
0.08241855	-0.2365067	1.6
0.08241855	-0.2365067	1.6
0.08241855	-0.2365067	1.6
0.08241855	-0.2365067	1.6
0.08241855	-0.2365067	1.6
0.03727337	-0.2531665	1.6
0.03727337	-0.2531665	1.6
0.03769766	-0.2525237	1.6
0.03769766	-0.2525237	1.6
0.03769766	-0.2525237	1.6
0.03787469	-0.2518608	1.6
0.03787469	-0.2518608	1.6
0.03787469	-0.2518608	1.6
0.03806435	-0.25191	1.6
0.03806435	-0.25191	1.6
0.03818775	-0.2520014	1.6
0.03818775	-0.2520014	1.6
0.03818775	-0.2520014	1.6
0.03840717	-0.2516784	1.6
0.03840717	-0.2516784	1.6
0.03858114	-0.2513656	1.6
0.03858114	-0.2513656	1.6
0.03858114	-0.2513656	1.6
0.03884235	-0.2509134	1.6
0.03884235	-0.2509134	1.6
0.03884235	-0.2509134	1.6
0.03884235	-0.2509134	1.6
0.03884235	-0.2509134	1.6
0.01083445	-0.2265342	1.6
0.01083445	-0.2265342	1.6
0.01083445	-0.2265342	1.6
0.008161862	-0.2217769	1.6
0.008161862	-0.2217769	1.6
0.00736809	-0.2193723	1.6
0.00736809	-0.2193723	1.6
0.00736809	-0.2193723	1.6
0.006813258	-0.2181904	1.6
0.006813258	-0.2181904	1.6
0.006813258	-0.2181904	1.6
0.007049638	-0.2168198	1.6
0.007049638	-0.2168198	1.6
0.007049638	-0.2168198	1.6
0.007049638	-0.2168198	1.6
0.007049638	-0.2168198	1.6
0.007196337	-0.2152102	1.6
0.007196337	-0.2152102	1.6
0.007196337	-0.2152102	1.6
0.007153667	-0.2143982	1.6
0.007153667	-0.2143982	1.6
0.007153667	-0.2143982	1.6
0.007153667	-0.2143982	1.6
0.007153667	-0.2143982	1.6
0.0002380563	-0.1523108	1.6
0.0002380563	-0.1523108	1.6
0.0001572222	-0.1448612	1.6
0.0001572222	-0.1448612	1.6
0.0001572222	-0.1448612	1.6
0.0004707761	-0.1408624	1.6
0.0004707761	-0.1408624	1.6
0.0004707761	-0.1408624	1.6
0.0002659736	-0.1387832	1.6
0.0002659736	-0.1387832	1.6
3.98811E-05	-0.1372618	1.6
3.98811E-05	-0.1372618	1.6
3.98811E-05	-0.1372618	1.6
0.0001811441	-0.135728	1.6
0.0001811441	-0.135728	1.6
0.0001811441	-0.135728	1.6
0.0004809741	-0.1342352	1.6
0.0004809741	-0.1342352	1.6
0.0003741477	-0.1324019	1.6
0.0003741477	-0.1324019	1.6
0.0003741477	-0.1324019	1.6
0.0003200145	-0.1307214	1.6
0.0003200145	-0.1307214	1.6
0.0003200145	-0.1307214	1.6
0.0003200145	-0.1307214	1.6
0.0003200145	-0.1307214	1.6
-0.007045215	-0.06270545	1.6
-0.007045215	-0.06270545	1.6
-0.007045215	-0.06270545	1.6
-0.007045215	-0.06270545	1.6
-0.007045215	-0.06270545	1.6
-0.007045215	-0.06270545	1.6
0.03297277	-0.04953806	1.6
0.03297277	-0.04953806	1.6
0.03385812	-0.04655347	1.6
0.03385812	-0.04655347	1.6
0.03385812	-0.04655347	1.6
0.03446092	-0.04438305	1.6
0.03446092	-0.04438305	1.6
0.03446092	-0.04438305	1.6
0.03514212	-0.04253869	1.6
0.03514212	-0.04253869	1.6
0.03508127	-0.04129171	1.6
0.03508127	-0.04129171	1.6
0.03508127	-0.04129171	1.6
0.03508127	-0.04129171	1.6
0.03508127	-0.04129171	1.6
-0.009956017	0.04677634	1.6
-0.009956017	0.04677634	1.6
-0.009956017	0.04677634	1.6
-0.01067078	0.05528117	1.6
-0.01067078	0.05528117	1.6
-0.01067078	0.05528117	1.6
-0.01191085	0.06007459	1.6
-0.01191085	0.06007459	1.6
-0.01276147	0.06318856	1.6
-0.01276147	0.06318856	1.6
-0.01276147	0.06318856	1.6
-0.01353865	0.064933	1.6
-0.01353865	0.064933	1.6
-0.01353865	0.064933	1.6
-0.01407586	0.06564106	1.6
-0.01407586	0.06564106	1.6
-0.01434169	0.06569322	1.6
-0.01434169	0.06569322	1.6
-0.01434169	0.06569322	1.6
-0.01424173	0.06749599	1.6
-0.01424173	0.06749599	1.6
-0.01424173	0.06749599	1.6
-0.01424173	0.06749599	1.6
-0.01424173	0.06749599	1.6
-0.03630438	0.167433	1.6
-0.03630438	0.167433	1.6
-0.03630438	0.167433	1.6
-0.03543998	0.1655473	1.6
-0.03543998	0.1655473	1.6
0.01	0.01	1.6
0.01	0.01	1.6
0.01	0.01	1.6
-0.03543998	0.1655473	1.6
-0.03543998	0.1655473	1.6
-0.03543998	0.1655473	1.6
0.05243017	0.2745365	1.6
0.05243017	0.2745365	1.6
0.05197107	0.2748217	1.6
0.05197107	0.2748217	1.6
0.05197107	0.2748217	1.6
0.05228557	0.2740771	1.6
0.05228557	0.2740771	1.6
0.05170871	0.2726273	1.6
0.05170871	0.2726273	1.6
0.05170871	0.2726273	1.6
0.05153774	0.2711833	1.6
0.05153774	0.2711833	1.6
0.05153774	0.2711833	1.6
0.05115744	0.2694827	1.6
0.05115744	0.2694827	1.6
0.05107751	0.2679912	1.6
0.05107751	0.2679912	1.6
0.05107751	0.2679912	1.6
0.05088478	0.2666309	1.6
0.05088478	0.2666309	1.6
0.05088478	0.2666309	1.6
0.05013659	0.2653403	1.6
0.05013659	0.2653403	1.6
0.04953226	0.263744	1.6
0.04953226	0.263744	1.6
0.04953226	0.263744	1.6
0.04903608	0.2624692	1.6
0.04903608	0.2624692	1.6
0.04903608	0.2624692	1.6
0.04903608	0.2624692	1.6
0.04903608	0.2624692	1.6
0.05980143	0.269601	1.6
0.05980143	0.269601	1.6
0.05980143	0.269601	1.6
0.06042024	0.2675852	1.6
0.06042024	0.2675852	1.6
0.06042024	0.2675852	1.6
0.06009979	0.2665182	1.6
0.06009979	0.2665182	1.6
0.0597009	0.2673022	1.6
0.0597009	0.2673022	1.6
0.0597009	0.2673022	1.6
0.05907862	0.2674593	1.6
0.05907862	0.2674593	1.6
0.05907862	0.2674593	1.6
0.05862641	0.2677826	1.6
0.05862641	0.2677826	1.6
0.05845565	0.2680279	1.6
0.05845565	0.2680279	1.6
0.05845565	0.2680279	1.6
0.05819995	0.2678678	1.6
0.05819995	0.2678678	1.6
0.05808011	0.2668745	1.6
0.05808011	0.2668745	1.6
0.05808011	0.2668745	1.6
0.05808011	0.2668745	1.6
0.05808011	0.2668745	1.6
0.05808011	0.2668745	1.6
0.05808011	0.2668745	1.6
0.05808011	0.2668745	1.6
0.08365981	0.1021845	1.6
0.08365981	0.1021845	1.6
0.08365981	0.1021845	1.6
0.0845634	0.1027908	1.6
0.0845634	0.1027908	1.6
0.08512416	0.1020549	1.6
0.08512416	0.1020549	1.6
0.08512416	0.1020549	1.6
0.08440279	0.1017941	1.6
0.08440279	0.1017941	1.6
0.08440279	0.1017941	1.6
0.08440279	0.1017941	1.6
0.08440279	0.1017941	1.6
0.08402634	0.1010315	1.6
0.08402634	0.1010315	1.6
0.08402634	0.1010315	1.6
0.08392321	0.1007873	1.6
0.08392321	0.1007873	1.6
0.08378235	0.1005514	1.6
0.08378235	0.1005514	1.6
0.08378235	0.1005514	1.6
0.08393475	0.100599	1.6
0.08393475	0.100599	1.6
0.08395413	0.1004101	1.6
0.08395413	0.1004101	1.6
0.08395413	0.1004101	1.6
0.08395056	0.1003219	1.6
0.08395056	0.1003219	1.6
0.08395056	0.1003219	1.6
0.08395056	0.1003219	1.6
0.08395056	0.1003219	1.6
0.1006028	0.05302758	1.6
0.1006028	0.05302758	1.6
0.1006028	0.05302758	1.6
0.09960406	0.05120651	1.6
0.09960406	0.05120651	1.6
0.09960406	0.05120651	1.6
0.0995248	0.04990537	1.6
0.0995248	0.04990537	1.6
0.09991115	0.04893926	1.6
0.09991115	0.04893926	1.6
0.09991115	0.04893926	1.6
0.09975358	0.04878753	1.6
0.09975358	0.04878753	1.6
0.08852034	0.04659989	1.6
0.08852034	0.04659989	1.6
0.08852034	0.04659989	1.6
0.08852034	0.04659989	1.6
0.08852034	0.04659989	1.6
0.08852034	0.04659989	1.6
0.08736191	0.04605963	1.6
0.08736191	0.04605963	1.6
0.08625527	0.04561377	1.6
0.08625527	0.04561377	1.6
0.08625527	0.04561377	1.6
0.09467638	0.04598481	1.6
0.09467638	0.04598481	1.6
0.09467638	0.04598481	1.6
0.09224551	0.04587764	1.6
0.09224551	0.04587764	1.6
0.09053631	0.04561535	1.6
0.09053631	0.04561535	1.6
0.09053631	0.04561535	1.6
0.0889056	0.04537908	1.6
0.0889056	0.04537908	1.6
0.0889056	0.04537908	1.6
0.08772694	0.04515439	1.6
0.08772694	0.04515439	1.6
0.08683087	0.04482297	1.6
0.08683087	0.04482297	1.6
0.08683087	0.04482297	1.6
0.08584831	0.04441588	1.6
0.08584831	0.04441588	1.6
0.08479054	0.0438095	1.6
0.08479054	0.0438095	1.6
0.08479054	0.0438095	1.6
0.08392682	0.04322709	1.6
0.08392682	0.04322709	1.6
0.08392682	0.04322709	1.6
0.08310758	0.04278642	1.6
0.08310758	0.04278642	1.6
0.08241865	0.04224566	1.6
0.08241865	0.04224566	1.6
0.08241865	0.04224566	1.6
0.08178958	0.04180069	1.6
0.08178958	0.04180069	1.6
0.08178958	0.04180069	1.6
0.08178958	0.04180069	1.6
0.08178958	0.04180069	1.6
0.03791878	0.03898133	1.6
0.03791878	0.03898133	1.6
0.03791878	0.03898133	1.6
0.04226244	0.07077058	1.6
0.04226244	0.07077058	1.6
0.04163898	0.07361083	1.6
0.04163898	0.07361083	1.6
0.04163898	0.07361083	1.6
0.04103857	0.07621307	1.6
0.04103857	0.07621307	1.6
0.04103857	0.07621307	1.6
0.04068343	0.07767686	1.6
0.04068343	0.07767686	1.6
0.04083677	0.07917567	1.6
0.04083677	0.07917567	1.6
0.04083677	0.07917567	1.6
0.04096266	0.08051167	1.6
0.04096266	0.08051167	1.6
0.04096266	0.08051167	1.6
0.04075009	0.08150461	1.6
0.04075009	0.08150461	1.6
0.04065073	0.08255742	1.6
0.04065073	0.08255742	1.6
0.04065073	0.08255742	1.6
0.04060797	0.08371659	1.6
0.04060797	0.08371659	1.6
0.04060797	0.08371659	1.6
0.04060797	0.08371659	1.6
0.04060797	0.08371659	1.6
0.0347023	0.1584799	1.6
0.0347023	0.1584799	1.6
0.0347023	0.1584799	1.6
0.03585753	0.1582296	1.6
0.03585753	0.1582296	1.6
0.03608644	0.1574347	1.6
0.03608644	0.1574347	1.6
0.03608644	0.1574347	1.6
0.03618119	0.1576309	1.6
0.03618119	0.1576309	1.6
0.03618119	0.1576309	1.6
0.03587468	0.1571752	1.6
0.03587468	0.1571752	1.6
0.03637694	0.1567683	1.6
0.03637694	0.1567683	1.6
0.03637694	0.1567683	1.6
0.03667805	0.1568775	1.6
0.03667805	0.1568775	1.6
0.03667805	0.1568775	1.6
0.03670578	0.1568728	1.6
0.03670578	0.1568728	1.6
0.03676612	0.1566046	1.6
0.03676612	0.1566046	1.6
0.03676612	0.1566046	1.6
0.03676612	0.1566046	1.6
0.03676612	0.1566046	1.6
0.05691978	0.192181	1.6
0.05691978	0.192181	1.6
0.05691978	0.192181	1.6
0.05608719	0.1925103	1.6
0.05608719	0.1925103	1.6
0.05608719	0.1925103	1.6
0.05581414	0.1929866	1.6
0.05581414	0.1929866	1.6
0.05504883	0.193803	1.6
0.05504883	0.193803	1.6
0.05504883	0.193803	1.6
0.05485559	0.194207	1.6
0.05485559	0.194207	1.6
0.05485559	0.194207	1.6
0.05433045	0.1945736	1.6
0.05433045	0.1945736	1.6
0.05394249	0.194728	1.6
0.05394249	0.194728	1.6
0.05394249	0.194728	1.6
0.05394249	0.194728	1.6
0.05394249	0.194728	1.6
0.05394249	0.194728	1.6
0.09464069	0.2405387	1.6
0.09464069	0.2405387	1.6
0.09485051	0.2402571	1.6
0.09485051	0.2402571	1.6
0.09485051	0.2402571	1.6
0.0946718	0.2410151	1.6
0.0946718	0.2410151	1.6
0.0946718	0.2410151	1.6
0.09500169	0.2418028	1.6
0.09500169	0.2418028	1.6
0.09510089	0.2429627	1.6
0.09510089	0.2429627	1.6
0.09510089	0.2429627	1.6
0.09523793	0.2437526	1.6
0.09523793	0.2437526	1.6
0.09523793	0.2437526	1.6
0.09521622	0.2440607	1.6
0.09521622	0.2440607	1.6
0.09524447	0.2442967	1.6
0.09524447	0.2442967	1.6
0.09524447	0.2442967	1.6
0.09512749	0.2440913	1.6
0.09512749	0.2440913	1.6
0.09491149	0.2439411	1.6
0.09491149	0.2439411	1.6
0.09491149	0.2439411	1.6
0.09487561	0.2439597	1.6
0.09487561	0.2439597	1.6
0.09487561	0.2439597	1.6
0.09489139	0.2437532	1.6
0.09489139	0.2437532	1.6
0.09498305	0.2435164	1.6
0.09498305	0.2435164	1.6
0.09498305	0.2435164	1.6
0.09508262	0.2434904	1.6
0.09508262	0.2434904	1.6
0.09508262	0.2434904	1.6
0.09508262	0.2434904	1.6
0.09508262	0.2434904	1.6
0.06356329	0.2057996	1.6
0.06356329	0.2057996	1.6
0.06356329	0.2057996	1.6
