# Supplementary material for: Saliency detection of textured 3D models based on multi-view information and texel descriptor
Source: PeerJ Comput Sci. 2023 Oct 25;9:e1584. doi: 10.7717/peerj-cs.1584 (PMC10703070; doi:10.7717/peerj-cs.1584)
Supplement: Supplemental Information 2 [file peerj-cs-09-1584-s002.zip › hlg/2.txt]

0.1345339	-0.1335817	1.6
0.1345339	-0.1335817	1.6
0.1345339	-0.1335817	1.6
0.1338443	-0.1001547	1.6
0.1338443	-0.1001547	1.6
0.1338443	-0.1001547	1.6
0.1330868	-0.09900195	1.6
0.1330868	-0.09900195	1.6
0.1327905	-0.09901033	1.6
0.1327905	-0.09901033	1.6
0.1327905	-0.09901033	1.6
0.1328243	-0.09944745	1.6
0.1328243	-0.09944745	1.6
0.1326543	-0.09945988	1.6
0.1326543	-0.09945988	1.6
0.1326543	-0.09945988	1.6
0.1322906	-0.09997397	1.6
0.1322906	-0.09997397	1.6
0.1322906	-0.09997397	1.6
0.1318691	-0.100788	1.6
0.1318691	-0.100788	1.6
0.131644	-0.1015083	1.6
0.131644	-0.1015083	1.6
0.131644	-0.1015083	1.6
0.1317571	-0.1009149	1.6
0.1317571	-0.1009149	1.6
0.1317571	-0.1009149	1.6
0.03815082	0.1158005	1.6
0.03815082	0.1158005	1.6
0.03570857	0.1211362	1.6
0.03570857	0.1211362	1.6
0.03570857	0.1211362	1.6
0.03293014	0.124345	1.6
0.03293014	0.124345	1.6
0.03192452	0.1271795	1.6
0.03192452	0.1271795	1.6
0.03192452	0.1271795	1.6
0.03101888	0.129396	1.6
0.03101888	0.129396	1.6
0.03101888	0.129396	1.6
0.03002038	0.1314452	1.6
0.03002038	0.1314452	1.6
0.02937118	0.1332039	1.6
0.02937118	0.1332039	1.6
0.02937118	0.1332039	1.6
0.02860492	0.1355221	1.6
0.02860492	0.1355221	1.6
0.02860492	0.1355221	1.6
0.02802655	0.1375395	1.6
0.02802655	0.1375395	1.6
0.02772871	0.1393375	1.6
0.02772871	0.1393375	1.6
0.02772871	0.1393375	1.6
0.02766487	0.1407272	1.6
0.02766487	0.1407272	1.6
0.02766487	0.1407272	1.6
0.02740664	0.1425296	1.6
0.02740664	0.1425296	1.6
0.02740664	0.1425296	1.6
0.02740664	0.1425296	1.6
0.02740664	0.1425296	1.6
0.03298748	0.2181012	1.6
0.03298748	0.2181012	1.6
0.03296409	0.2199963	1.6
0.03296409	0.2199963	1.6
0.03296409	0.2199963	1.6
0.03389654	0.2216908	1.6
0.03389654	0.2216908	1.6
0.03389654	0.2216908	1.6
0.02495699	0.2262877	1.6
0.02495699	0.2262877	1.6
0.02495699	0.2262877	1.6
0.02495699	0.2262877	1.6
0.02495699	0.2262877	1.6
0.01499359	0.2366832	1.6
0.01499359	0.2366832	1.6
0.04368178	0.2719867	1.6
0.04368178	0.2719867	1.6
0.04368178	0.2719867	1.6
0.04300895	0.2714676	1.6
0.04300895	0.2714676	1.6
0.04248393	0.2721255	1.6
0.04248393	0.2721255	1.6
0.04248393	0.2721255	1.6
0.04216391	0.2714484	1.6
0.04216391	0.2714484	1.6
0.04216391	0.2714484	1.6
0.04205517	0.271121	1.6
0.04205517	0.271121	1.6
0.04209352	0.2709092	1.6
0.04209352	0.2709092	1.6
0.04209352	0.2709092	1.6
0.04199208	0.2701872	1.6
0.04199208	0.2701872	1.6
0.04199208	0.2701872	1.6
0.04181422	0.2699468	1.6
0.04181422	0.2699468	1.6
0.04156931	0.2692935	1.6
0.04156931	0.2692935	1.6
0.04156931	0.2692935	1.6
0.04156931	0.2692935	1.6
0.04156931	0.2692935	1.6
0.04156931	0.2692935	1.6
0.004800109	0.2123767	1.6
0.004800109	0.2123767	1.6
0.003152507	0.2081136	1.6
0.003152507	0.2081136	1.6
0.003152507	0.2081136	1.6
0.001097136	0.2045464	1.6
0.001097136	0.2045464	1.6
0.001097136	0.2045464	1.6
-0.0006137267	0.2027933	1.6
-0.0006137267	0.2027933	1.6
-0.001469267	0.2015251	1.6
-0.001469267	0.2015251	1.6
-0.001469267	0.2015251	1.6
-0.00127065	0.2007146	1.6
-0.00127065	0.2007146	1.6
-0.00127065	0.2007146	1.6
-0.0006572958	0.2003084	1.6
-0.0006572958	0.2003084	1.6
-0.0006572958	0.2003084	1.6
-0.0006572958	0.2003084	1.6
-0.0006572958	0.2003084	1.6
-0.0006572958	0.2003084	1.6
-0.0006572958	0.2003084	1.6
-0.0006572958	0.2003084	1.6
0.01146968	-0.02879784	1.6
0.01146968	-0.02879784	1.6
0.01146968	-0.02879784	1.6
0.01146968	-0.02879784	1.6
0.01146968	-0.02879784	1.6
0.0101033	-0.03995117	1.6
0.0101033	-0.03995117	1.6
0.0101033	-0.03995117	1.6
0.009850943	-0.04101212	1.6
0.009850943	-0.04101212	1.6
0.01004987	-0.04208907	1.6
0.01004987	-0.04208907	1.6
0.01004987	-0.04208907	1.6
0.009544804	-0.04308034	1.6
0.009544804	-0.04308034	1.6
0.009544804	-0.04308034	1.6
0.009475981	-0.04391273	1.6
0.009475981	-0.04391273	1.6
0.009475981	-0.04391273	1.6
0.009475981	-0.04391273	1.6
0.009475981	-0.04391273	1.6
0.009475981	-0.04391273	1.6
0.009475981	-0.04391273	1.6
0.009475981	-0.04391273	1.6
-0.0007884428	-0.04495116	1.6
-0.0007884428	-0.04495116	1.6
0.0236635	-0.09232531	1.6
0.0236635	-0.09232531	1.6
0.0236635	-0.09232531	1.6
0.0236635	-0.09232531	1.6
0.0236635	-0.09232531	1.6
0.0236635	-0.09232531	1.6
0.01563905	-0.03897207	1.6
0.01563905	-0.03897207	1.6
0.01452088	-0.03703683	1.6
0.01452088	-0.03703683	1.6
0.01452088	-0.03703683	1.6
0.01208646	-0.03552701	1.6
0.01208646	-0.03552701	1.6
0.01208646	-0.03552701	1.6
0.01177286	-0.03539019	1.6
0.01177286	-0.03539019	1.6
0.0110075	-0.03578743	1.6
0.0110075	-0.03578743	1.6
0.0110075	-0.03578743	1.6
0.01048849	-0.03637746	1.6
0.01048849	-0.03637746	1.6
0.01048849	-0.03637746	1.6
0.01020233	-0.03656601	1.6
0.01020233	-0.03656601	1.6
0.0101334	-0.03685169	1.6
0.0101334	-0.03685169	1.6
0.0101334	-0.03685169	1.6
0.01030523	-0.0372328	1.6
0.01030523	-0.0372328	1.6
0.01030523	-0.0372328	1.6
0.01021874	-0.03738413	1.6
0.01021874	-0.03738413	1.6
0.01030701	-0.03775895	1.6
0.01030701	-0.03775895	1.6
0.01030701	-0.03775895	1.6
0.01030701	-0.03775895	1.6
0.01030701	-0.03775895	1.6
0.01030701	-0.03775895	1.6
0.01030701	-0.03775895	1.6
0.01030701	-0.03775895	1.6
0.05755123	-0.3141723	1.6
0.05755123	-0.3141723	1.6
0.05755123	-0.3141723	1.6
0.05799563	-0.3160312	1.6
0.05799563	-0.3160312	1.6
0.05799563	-0.3160312	1.6
0.05797509	-0.3161815	1.6
0.05797509	-0.3161815	1.6
0.05761953	-0.3159623	1.6
0.05761953	-0.3159623	1.6
0.05761953	-0.3159623	1.6
0.05732139	-0.3154466	1.6
0.05732139	-0.3154466	1.6
0.05732139	-0.3154466	1.6
0.05713352	-0.3150133	1.6
0.05713352	-0.3150133	1.6
0.05713829	-0.3146497	1.6
0.05713829	-0.3146497	1.6
0.05713829	-0.3146497	1.6
0.05720869	-0.3145403	1.6
0.05720869	-0.3145403	1.6
0.05720869	-0.3145403	1.6
0.05720869	-0.3145403	1.6
0.05720869	-0.3145403	1.6
0.05720869	-0.3145403	1.6
0.05720869	-0.3145403	1.6
0.05720869	-0.3145403	1.6
0.1509144	-0.3473366	1.6
0.1509144	-0.3473366	1.6
0.1509144	-0.3473366	1.6
0.1506141	-0.3475131	1.6
0.1506141	-0.3475131	1.6
0.1505077	-0.3472607	1.6
0.1505077	-0.3472607	1.6
0.1505077	-0.3472607	1.6
0.1503161	-0.3466945	1.6
0.1503161	-0.3466945	1.6
0.1503161	-0.3466945	1.6
0.1499746	-0.3460893	1.6
0.1499746	-0.3460893	1.6
0.1495779	-0.3456846	1.6
0.1495779	-0.3456846	1.6
0.1495779	-0.3456846	1.6
0.1489829	-0.345228	1.6
0.1489829	-0.345228	1.6
0.1489829	-0.345228	1.6
0.1490707	-0.3446939	1.6
0.1490707	-0.3446939	1.6
0.01	0.01	1.6
0.1431214	-0.3620344	1.6
0.1431214	-0.3620344	1.6
0.1371721	-0.379375	1.6
0.1371721	-0.379375	1.6
0.1371721	-0.379375	1.6
0.166225	-0.2456286	1.6
0.166225	-0.2456286	1.6
0.1637856	-0.24313	1.6
0.1637856	-0.24313	1.6
0.1637856	-0.24313	1.6
0.1636465	-0.2405844	1.6
0.1636465	-0.2405844	1.6
0.163809	-0.2380108	1.6
0.163809	-0.2380108	1.6
0.163809	-0.2380108	1.6
0.1644775	-0.2367836	1.6
0.1644775	-0.2367836	1.6
0.1624378	-0.2368584	1.6
0.1624378	-0.2368584	1.6
0.1624378	-0.2368584	1.6
0.1624378	-0.2368584	1.6
0.1624378	-0.2368584	1.6
0.1624378	-0.2368584	1.6
-0.03677138	-0.2577291	1.6
-0.03677138	-0.2577291	1.6
-0.03475327	-0.2576929	1.6
-0.03475327	-0.2576929	1.6
-0.03475327	-0.2576929	1.6
-0.03409339	-0.2579059	1.6
-0.03409339	-0.2579059	1.6
-0.03409339	-0.2579059	1.6
-0.0331258	-0.2574295	1.6
-0.0331258	-0.2574295	1.6
-0.03154439	-0.2573467	1.6
-0.03154439	-0.2573467	1.6
-0.03154439	-0.2573467	1.6
-0.03061309	-0.2571281	1.6
-0.03061309	-0.2571281	1.6
-0.03061309	-0.2571281	1.6
-0.02970886	-0.2572732	1.6
-0.02970886	-0.2572732	1.6
-0.02929154	-0.2575074	1.6
-0.02929154	-0.2575074	1.6
-0.02929154	-0.2575074	1.6
-0.02879353	-0.2575471	1.6
-0.02879353	-0.2575471	1.6
-0.02879353	-0.2575471	1.6
-0.02829917	-0.2573655	1.6
-0.02829917	-0.2573655	1.6
-0.02911065	-0.2568088	1.6
-0.02911065	-0.2568088	1.6
-0.02911065	-0.2568088	1.6
-0.02911065	-0.2568088	1.6
-0.02911065	-0.2568088	1.6
-0.02911065	-0.2568088	1.6
-0.166916	-0.2564604	1.6
-0.166916	-0.2564604	1.6
-0.1674762	-0.2555479	1.6
-0.1674762	-0.2555479	1.6
-0.1674762	-0.2555479	1.6
-0.1676266	-0.2548497	1.6
-0.1676266	-0.2548497	1.6
-0.1675255	-0.2535957	1.6
-0.1675255	-0.2535957	1.6
-0.1675255	-0.2535957	1.6
-0.1675255	-0.2535957	1.6
-0.1675255	-0.2535957	1.6
-0.1675255	-0.2535957	1.6
-0.1675255	-0.2535957	1.6
-0.1675255	-0.2535957	1.6
-0.1896705	-0.2871027	1.6
-0.1896705	-0.2871027	1.6
-0.1896705	-0.2871027	1.6
-0.09919853	0.0190454	1.6
-0.09919853	0.0190454	1.6
-0.09919853	0.0190454	1.6
-0.09818469	0.02047575	1.6
-0.09818469	0.02047575	1.6
-0.09804217	0.02119956	1.6
-0.09804217	0.02119956	1.6
-0.09804217	0.02119956	1.6
-0.09783696	0.02328965	1.6
-0.09783696	0.02328965	1.6
-0.09783696	0.02328965	1.6
-0.0975528	0.02522012	1.6
-0.0975528	0.02522012	1.6
-0.0979936	0.02690499	1.6
-0.0979936	0.02690499	1.6
-0.0979936	0.02690499	1.6
-0.09869497	0.02887618	1.6
-0.09869497	0.02887618	1.6
-0.09869497	0.02887618	1.6
-0.09952915	0.03015967	1.6
-0.09952915	0.03015967	1.6
-0.09952915	0.03015967	1.6
-0.09952915	0.03015967	1.6
-0.09952915	0.03015967	1.6
-0.09952915	0.03015967	1.6
-0.09952915	0.03015967	1.6
0.09052349	0.2988632	1.6
0.09052349	0.2988632	1.6
0.09052349	0.2988632	1.6
0.09087939	0.2956206	1.6
0.09087939	0.2956206	1.6
0.09085039	0.2947716	1.6
0.09085039	0.2947716	1.6
0.09085039	0.2947716	1.6
0.0919148	0.2934824	1.6
0.0919148	0.2934824	1.6
0.0919148	0.2934824	1.6
0.0919148	0.2934824	1.6
0.0919148	0.2934824	1.6
0.009720775	0.224554	1.6
0.009720775	0.224554	1.6
0.009720775	0.224554	1.6
0.006284604	0.2168477	1.6
0.006284604	0.2168477	1.6
0.006284604	0.2168477	1.6
0.00541562	0.213805	1.6
0.00541562	0.213805	1.6
0.00508798	0.2112526	1.6
0.00508798	0.2112526	1.6
0.00508798	0.2112526	1.6
0.004909475	0.2095593	1.6
0.004909475	0.2095593	1.6
0.004909475	0.2095593	1.6
0.004139918	0.2081096	1.6
0.004139918	0.2081096	1.6
0.004139918	0.2081096	1.6
0.004139918	0.2081096	1.6
0.004139918	0.2081096	1.6
0.003061759	0.2056263	1.6
0.003061759	0.2056263	1.6
0.002690954	0.2050194	1.6
0.002690954	0.2050194	1.6
0.002690954	0.2050194	1.6
0.002592539	0.2044522	1.6
0.002592539	0.2044522	1.6
0.002592539	0.2044522	1.6
0.002542776	0.203858	1.6
0.002542776	0.203858	1.6
0.002542776	0.203858	1.6
0.002542776	0.203858	1.6
0.002542776	0.203858	1.6
0.002542776	0.203858	1.6
0.002542776	0.203858	1.6
-0.1460457	0.005379147	1.6
-0.1460457	0.005379147	1.6
-0.1460457	0.005379147	1.6
-0.1460969	0.002382274	1.6
-0.1460969	0.002382274	1.6
-0.1460969	0.002382274	1.6
-0.1465932	0.0004295688	1.6
-0.1465932	0.0004295688	1.6
-0.1470639	-0.0003888048	1.6
-0.1470639	-0.0003888048	1.6
-0.1470639	-0.0003888048	1.6
-0.1469317	-0.0002037641	1.6
-0.1469317	-0.0002037641	1.6
-0.1469317	-0.0002037641	1.6
-0.1469935	-0.0001832992	1.6
-0.1469935	-0.0001832992	1.6
-0.1469935	-0.0001832992	1.6
-0.1468531	-0.000594385	1.6
-0.1468531	-0.000594385	1.6
-0.1469312	-0.0009176228	1.6
-0.1469312	-0.0009176228	1.6
-0.1469312	-0.0009176228	1.6
-0.1469253	-0.0008933768	1.6
-0.1469253	-0.0008933768	1.6
-0.1469253	-0.0008933768	1.6
-0.1469253	-0.0008933768	1.6
-0.1469253	-0.0008933768	1.6
-0.1623929	-0.0235297	1.6
-0.1623929	-0.0235297	1.6
-0.1623929	-0.0235297	1.6
-0.1761228	-0.1075656	1.6
-0.1761228	-0.1075656	1.6
-0.1772773	-0.1118249	1.6
-0.1772773	-0.1118249	1.6
-0.1772773	-0.1118249	1.6
-0.1779213	-0.1139571	1.6
-0.1779213	-0.1139571	1.6
-0.1779213	-0.1139571	1.6
-0.1781868	-0.1160522	1.6
-0.1781868	-0.1160522	1.6
-0.178241	-0.1177704	1.6
-0.178241	-0.1177704	1.6
-0.178241	-0.1177704	1.6
-0.1786343	-0.1192916	1.6
-0.1786343	-0.1192916	1.6
-0.1786343	-0.1192916	1.6
-0.1786343	-0.1192916	1.6
-0.1786343	-0.1192916	1.6
-0.1786343	-0.1192916	1.6
-0.1786343	-0.1192916	1.6
-0.1786343	-0.1192916	1.6
0.1074263	-0.2254912	1.6
0.1074263	-0.2254912	1.6
0.1074263	-0.2254912	1.6
0.1063658	-0.2275814	1.6
0.1063658	-0.2275814	1.6
0.1063658	-0.2275814	1.6
0.1063658	-0.2275814	1.6
0.1063658	-0.2275814	1.6
0.102983	-0.2278818	1.6
0.102983	-0.2278818	1.6
0.102983	-0.2278818	1.6
0.1029582	-0.2265591	1.6
0.1029582	-0.2265591	1.6
0.1029582	-0.2265591	1.6
0.1029582	-0.2265591	1.6
0.1029582	-0.2265591	1.6
0.2079513	-0.1990917	1.6
0.2079513	-0.1990917	1.6
0.2079513	-0.1990917	1.6
0.2069053	-0.19835	1.6
0.2069053	-0.19835	1.6
0.2060386	-0.1981618	1.6
0.2060386	-0.1981618	1.6
0.2060386	-0.1981618	1.6
0.2057671	-0.1975544	1.6
0.2057671	-0.1975544	1.6
0.2053026	-0.1977982	1.6
0.2053026	-0.1977982	1.6
0.2053026	-0.1977982	1.6
0.2053026	-0.1977982	1.6
0.2053026	-0.1977982	1.6
0.2053026	-0.1977982	1.6
0.2040333	-0.1980142	1.6
0.2040333	-0.1980142	1.6
0.2040333	-0.1980142	1.6
0.2040333	-0.1980142	1.6
0.2040333	-0.1980142	1.6
0.2040333	-0.1980142	1.6
0.2040333	-0.1980142	1.6
0.2010943	-0.04928137	1.6
0.2010943	-0.04928137	1.6
0.2010943	-0.04928137	1.6
0.2011371	-0.04952337	1.6
0.2011371	-0.04952337	1.6
0.2010866	-0.04968769	1.6
0.2010866	-0.04968769	1.6
0.2010866	-0.04968769	1.6
0.2013816	-0.04934466	1.6
0.2013816	-0.04934466	1.6
0.2013816	-0.04934466	1.6
0.2019119	-0.04918312	1.6
0.2019119	-0.04918312	1.6
0.2018957	-0.04915765	1.6
0.2018957	-0.04915765	1.6
0.2018957	-0.04915765	1.6
0.2018957	-0.04915765	1.6
0.2018957	-0.04915765	1.6
0.2018957	-0.04915765	1.6
0.2019334	-0.04938187	1.6
0.2019334	-0.04938187	1.6
0.2020617	-0.04946811	1.6
0.2020617	-0.04946811	1.6
0.2020617	-0.04946811	1.6
0.2023422	-0.04949912	1.6
0.2023422	-0.04949912	1.6
0.2023422	-0.04949912	1.6
0.2025209	-0.04928365	1.6
0.2025209	-0.04928365	1.6
0.2026935	-0.04912363	1.6
0.2026935	-0.04912363	1.6
0.2026935	-0.04912363	1.6
0.2026892	-0.04887934	1.6
0.2026892	-0.04887934	1.6
0.202851	-0.04866564	1.6
0.202851	-0.04866564	1.6
0.202851	-0.04866564	1.6
0.2028535	-0.04860764	1.6
0.2028535	-0.04860764	1.6
0.2028535	-0.04860764	1.6
0.2028535	-0.04860764	1.6
0.2028535	-0.04860764	1.6
0.1529669	-0.03652252	1.6
0.1529669	-0.03652252	1.6
0.1529669	-0.03652252	1.6
0.1525916	-0.03761736	1.6
0.1525916	-0.03761736	1.6
0.1525916	-0.03761736	1.6
0.1531297	-0.03918502	1.6
0.1531297	-0.03918502	1.6
0.1537551	-0.04031195	1.6
0.1537551	-0.04031195	1.6
0.1537551	-0.04031195	1.6
0.1546799	-0.04009866	1.6
0.1546799	-0.04009866	1.6
0.1546799	-0.04009866	1.6
0.1546799	-0.04009866	1.6
0.1546799	-0.04009866	1.6
-0.04588114	-0.01194546	1.6
-0.04588114	-0.01194546	1.6
-0.04588114	-0.01194546	1.6
-0.05359615	-0.009358315	1.6
-0.05359615	-0.009358315	1.6
-0.05359615	-0.009358315	1.6
-0.057736	-0.008624848	1.6
-0.057736	-0.008624848	1.6
-0.05999058	-0.008022638	1.6
-0.05999058	-0.008022638	1.6
-0.05999058	-0.008022638	1.6
-0.05999058	-0.008022638	1.6
-0.05999058	-0.008022638	1.6
-0.05999058	-0.008022638	1.6
-0.05999058	-0.008022638	1.6
-0.05999058	-0.008022638	1.6
-0.1230449	-0.0008360352	1.6
-0.1230449	-0.0008360352	1.6
-0.1230449	-0.0008360352	1.6
-0.1270185	-0.002735132	1.6
-0.1270185	-0.002735132	1.6
-0.1270185	-0.002735132	1.6
-0.1294557	-0.004234239	1.6
-0.1294557	-0.004234239	1.6
-0.1314204	-0.005011141	1.6
-0.1314204	-0.005011141	1.6
-0.1314204	-0.005011141	1.6
-0.1329202	-0.005317595	1.6
-0.1329202	-0.005317595	1.6
-0.1340813	-0.004832802	1.6
-0.1340813	-0.004832802	1.6
-0.1340813	-0.004832802	1.6
-0.1348965	-0.004496385	1.6
-0.1348965	-0.004496385	1.6
-0.1348965	-0.004496385	1.6
-0.1354361	-0.004274238	1.6
-0.1354361	-0.004274238	1.6
-0.1354361	-0.004274238	1.6
-0.1360378	-0.00374019	1.6
-0.1360378	-0.00374019	1.6
-0.1365259	-0.003102985	1.6
-0.1365259	-0.003102985	1.6
-0.1365259	-0.003102985	1.6
-0.1369756	-0.002802815	1.6
-0.1369756	-0.002802815	1.6
-0.1369756	-0.002802815	1.6
-0.1369756	-0.002802815	1.6
-0.1369756	-0.002802815	1.6
-0.1630454	-0.02795559	1.6
-0.1630454	-0.02795559	1.6
-0.1630454	-0.02795559	1.6
-0.1677013	-0.03416889	1.6
-0.1677013	-0.03416889	1.6
-0.1677013	-0.03416889	1.6
-0.1677013	-0.03416889	1.6
-0.1677013	-0.03416889	1.6
-0.1708022	-0.03834116	1.6
-0.1708022	-0.03834116	1.6
-0.1708022	-0.03834116	1.6
-0.1713104	-0.03981769	1.6
-0.1713104	-0.03981769	1.6
-0.1713104	-0.03981769	1.6
-0.1717321	-0.04097485	1.6
-0.1717321	-0.04097485	1.6
-0.1719025	-0.0419275	1.6
-0.1719025	-0.0419275	1.6
-0.1719025	-0.0419275	1.6
-0.1717577	-0.04295492	1.6
-0.1717577	-0.04295492	1.6
-0.1717577	-0.04295492	1.6
-0.1717577	-0.04295492	1.6
-0.1717577	-0.04295492	1.6
-0.1717577	-0.04295492	1.6
-0.1717577	-0.04295492	1.6
-0.1717577	-0.04295492	1.6
-0.1732388	-0.2685573	1.6
-0.1732388	-0.2685573	1.6
-0.1732388	-0.2685573	1.6
-0.1707788	-0.2686596	1.6
-0.1707788	-0.2686596	1.6
-0.1707788	-0.2686596	1.6
-0.1693065	-0.2682137	1.6
-0.1693065	-0.2682137	1.6
-0.1684576	-0.2682704	1.6
-0.1684576	-0.2682704	1.6
-0.1684576	-0.2682704	1.6
-0.168047	-0.268031	1.6
-0.168047	-0.268031	1.6
-0.1663168	-0.2684131	1.6
-0.1663168	-0.2684131	1.6
-0.1663168	-0.2684131	1.6
-0.1663168	-0.2684131	1.6
-0.1663168	-0.2684131	1.6
-0.1663168	-0.2684131	1.6
0.04325348	-0.3411143	1.6
0.04325348	-0.3411143	1.6
0.04733677	-0.3443626	1.6
0.04733677	-0.3443626	1.6
0.04733677	-0.3443626	1.6
0.04975994	-0.3459933	1.6
0.04975994	-0.3459933	1.6
0.04975994	-0.3459933	1.6
0.05066859	-0.3469228	1.6
0.05066859	-0.3469228	1.6
0.05127309	-0.3473638	1.6
0.05127309	-0.3473638	1.6
0.05127309	-0.3473638	1.6
0.05170686	-0.3477529	1.6
0.05170686	-0.3477529	1.6
0.05170686	-0.3477529	1.6
0.05173732	-0.3482391	1.6
0.05173732	-0.3482391	1.6
0.05159754	-0.3487226	1.6
0.05159754	-0.3487226	1.6
0.05159754	-0.3487226	1.6
0.05173858	-0.348958	1.6
0.05173858	-0.348958	1.6
0.05173858	-0.348958	1.6
0.0519506	-0.3493045	1.6
0.0519506	-0.3493045	1.6
0.0519506	-0.3493045	1.6
0.0519506	-0.3493045	1.6
0.0519506	-0.3493045	1.6
0.1190985	-0.3804625	1.6
0.1190985	-0.3804625	1.6
0.1190985	-0.3804625	1.6
0.122085	-0.3834527	1.6
0.122085	-0.3834527	1.6
0.1221144	-0.3854045	1.6
0.1221144	-0.3854045	1.6
0.1221144	-0.3854045	1.6
0.1224352	-0.3851044	1.6
0.1224352	-0.3851044	1.6
0.1224352	-0.3851044	1.6
0.12252	-0.3840353	1.6
0.12252	-0.3840353	1.6
0.1226236	-0.3846598	1.6
0.1226236	-0.3846598	1.6
0.1226236	-0.3846598	1.6
0.1228108	-0.3848432	1.6
0.1228108	-0.3848432	1.6
0.1228108	-0.3848432	1.6
0.1227042	-0.3848538	1.6
0.1227042	-0.3848538	1.6
0.122391	-0.3848414	1.6
0.122391	-0.3848414	1.6
0.122391	-0.3848414	1.6
0.1220804	-0.3847727	1.6
0.1220804	-0.3847727	1.6
0.1220804	-0.3847727	1.6
0.1217528	-0.3845547	1.6
0.1217528	-0.3845547	1.6
0.1217528	-0.3845547	1.6
0.1217528	-0.3845547	1.6
0.1217528	-0.3845547	1.6
0.1217528	-0.3845547	1.6
0.1217528	-0.3845547	1.6
0.1217528	-0.3845547	1.6
0.1217528	-0.3845547	1.6
0.1217528	-0.3845547	1.6
0.07626284	0.1717968	1.6
0.07626284	0.1717968	1.6
0.07626284	0.1717968	1.6
0.07693446	0.1774231	1.6
0.07693446	0.1774231	1.6
0.07827059	0.1784788	1.6
0.07827059	0.1784788	1.6
0.07827059	0.1784788	1.6
0.07902601	0.1785486	1.6
0.07902601	0.1785486	1.6
0.07902601	0.1785486	1.6
0.07908487	0.178283	1.6
0.07908487	0.178283	1.6
0.07945203	0.1792159	1.6
0.07945203	0.1792159	1.6
0.07945203	0.1792159	1.6
0.07948279	0.179297	1.6
0.07948279	0.179297	1.6
0.0797471	0.1798101	1.6
0.0797471	0.1798101	1.6
0.0797471	0.1798101	1.6
0.08025856	0.1806135	1.6
0.08025856	0.1806135	1.6
0.0805246	0.1812925	1.6
