# Supplementary material for: Saliency detection of textured 3D models based on multi-view information and texel descriptor
Source: PeerJ Comput Sci. 2023 Oct 25;9:e1584. doi: 10.7717/peerj-cs.1584 (PMC10703070; doi:10.7717/peerj-cs.1584)
Supplement: Supplemental Information 2 [file peerj-cs-09-1584-s002.zip › hlg/20.txt]

0.0543317	0.2071166	1.6
0.0543317	0.2071166	1.6
0.0543317	0.2071166	1.6
0.0543317	0.2071166	1.6
0.0543317	0.2071166	1.6
0.0543317	0.2071166	1.6
0.0543317	0.2071166	1.6
0.0543317	0.2071166	1.6
0.06874445	0.1760654	1.6
0.06874445	0.1760654	1.6
0.04258233	0.2127874	1.6
0.04258233	0.2127874	1.6
0.04258233	0.2127874	1.6
0.03863499	0.1628564	1.6
0.03863499	0.1628564	1.6
0.04628927	0.1524408	1.6
0.04628927	0.1524408	1.6
0.04628927	0.1524408	1.6
0.04995924	0.1484246	1.6
0.04995924	0.1484246	1.6
0.04995924	0.1484246	1.6
0.05191482	0.146607	1.6
0.05191482	0.146607	1.6
0.05330493	0.1457338	1.6
0.05330493	0.1457338	1.6
0.05330493	0.1457338	1.6
0.05020473	0.1444816	1.6
0.05020473	0.1444816	1.6
0.05020473	0.1444816	1.6
0.05020473	0.1444816	1.6
0.05020473	0.1444816	1.6
-0.1075969	0.1604437	1.6
-0.1075969	0.1604437	1.6
-0.1075969	0.1604437	1.6
-0.1060484	0.1588965	1.6
-0.1060484	0.1588965	1.6
-0.1050923	0.1589103	1.6
-0.1050923	0.1589103	1.6
-0.1050923	0.1589103	1.6
-0.1041241	0.1590022	1.6
-0.1041241	0.1590022	1.6
-0.1041241	0.1590022	1.6
-0.1031376	0.1588477	1.6
-0.1031376	0.1588477	1.6
-0.1023765	0.1580461	1.6
-0.1023765	0.1580461	1.6
-0.1023765	0.1580461	1.6
-0.104268	0.1590259	1.6
-0.104268	0.1590259	1.6
-0.104268	0.1590259	1.6
-0.104268	0.1590259	1.6
-0.104268	0.1590259	1.6
-0.1660368	0.206988	1.6
-0.1660368	0.206988	1.6
-0.1660368	0.206988	1.6
-0.1657694	0.2075753	1.6
-0.1657694	0.2075753	1.6
-0.1655086	0.2082561	1.6
-0.1655086	0.2082561	1.6
-0.1655086	0.2082561	1.6
-0.1653033	0.2084019	1.6
-0.1653033	0.2084019	1.6
-0.1654944	0.2085639	1.6
-0.1654944	0.2085639	1.6
-0.1654944	0.2085639	1.6
-0.1653184	0.2087002	1.6
-0.1653184	0.2087002	1.6
-0.1653184	0.2087002	1.6
-0.1653923	0.2086344	1.6
-0.1653923	0.2086344	1.6
-0.1655098	0.2082858	1.6
-0.1655098	0.2082858	1.6
-0.1655098	0.2082858	1.6
-0.1653882	0.2080483	1.6
-0.1653882	0.2080483	1.6
-0.1653882	0.2080483	1.6
-0.1654631	0.2081354	1.6
-0.1654631	0.2081354	1.6
-0.1655014	0.2084168	1.6
-0.1655014	0.2084168	1.6
-0.1655014	0.2084168	1.6
-0.1655422	0.2085106	1.6
-0.1655422	0.2085106	1.6
-0.1655422	0.2085106	1.6
-0.1655724	0.2086485	1.6
-0.1655724	0.2086485	1.6
-0.1655724	0.2086485	1.6
-0.1655724	0.2086485	1.6
-0.1655724	0.2086485	1.6
-0.1248933	0.1825141	1.6
-0.1248933	0.1825141	1.6
-0.120567	0.1805174	1.6
-0.120567	0.1805174	1.6
-0.120567	0.1805174	1.6
-0.118756	0.1787413	1.6
-0.118756	0.1787413	1.6
-0.118756	0.1787413	1.6
-0.1178208	0.1767272	1.6
-0.1178208	0.1767272	1.6
-0.1178208	0.1767272	1.6
-0.1171852	0.1760114	1.6
-0.1171852	0.1760114	1.6
-0.1165154	0.1749501	1.6
-0.1165154	0.1749501	1.6
-0.1165154	0.1749501	1.6
-0.1161279	0.1742344	1.6
-0.1161279	0.1742344	1.6
-0.1156796	0.1735899	1.6
-0.1156796	0.1735899	1.6
-0.1156796	0.1735899	1.6
-0.11532	0.1736345	1.6
-0.11532	0.1736345	1.6
-0.11532	0.1736345	1.6
-0.1151028	0.1731545	1.6
-0.1151028	0.1731545	1.6
-0.1148049	0.1729308	1.6
-0.1148049	0.1729308	1.6
-0.1148049	0.1729308	1.6
-0.1145431	0.172931	1.6
-0.1145431	0.172931	1.6
-0.1145431	0.172931	1.6
-0.1144482	0.1730822	1.6
-0.1144482	0.1730822	1.6
-0.1143181	0.173277	1.6
-0.1143181	0.173277	1.6
-0.1143181	0.173277	1.6
-0.1140111	0.17324	1.6
-0.1140111	0.17324	1.6
-0.1140111	0.17324	1.6
-0.1137671	0.17317	1.6
-0.1137671	0.17317	1.6
-0.1136848	0.1731136	1.6
-0.1136848	0.1731136	1.6
-0.1136848	0.1731136	1.6
-0.1135468	0.1729485	1.6
-0.1135468	0.1729485	1.6
-0.1135468	0.1729485	1.6
-0.1135468	0.1729485	1.6
-0.1135468	0.1729485	1.6
-0.0905844	0.1366484	1.6
-0.0905844	0.1366484	1.6
-0.0905844	0.1366484	1.6
-0.09019671	0.132449	1.6
-0.09019671	0.132449	1.6
-0.090601	0.131148	1.6
-0.090601	0.131148	1.6
-0.090601	0.131148	1.6
-0.0907764	0.1302958	1.6
-0.0907764	0.1302958	1.6
-0.0907764	0.1302958	1.6
-0.09106116	0.1293751	1.6
-0.09106116	0.1293751	1.6
-0.09109098	0.1288724	1.6
-0.09109098	0.1288724	1.6
-0.09109098	0.1288724	1.6
-0.09099961	0.1284157	1.6
-0.09099961	0.1284157	1.6
-0.09099961	0.1284157	1.6
-0.09055657	0.1286777	1.6
-0.09055657	0.1286777	1.6
-0.090303	0.1285535	1.6
-0.090303	0.1285535	1.6
-0.090303	0.1285535	1.6
-0.09004544	0.1288138	1.6
-0.09004544	0.1288138	1.6
-0.09004544	0.1288138	1.6
-0.09004544	0.1288138	1.6
-0.09004544	0.1288138	1.6
-0.0534628	0.1064929	1.6
-0.0534628	0.1064929	1.6
-0.0534628	0.1064929	1.6
-0.05311403	0.1064718	1.6
-0.05311403	0.1064718	1.6
-0.05311403	0.1064718	1.6
-0.0533659	0.1073728	1.6
-0.0533659	0.1073728	1.6
-0.0536255	0.1069614	1.6
-0.0536255	0.1069614	1.6
-0.0536255	0.1069614	1.6
-0.05384953	0.1069869	1.6
-0.05384953	0.1069869	1.6
-0.05384953	0.1069869	1.6
-0.04179628	0.10779	1.6
-0.04179628	0.10779	1.6
0.01	0.01	1.6
-0.04179628	0.10779	1.6
-0.04179628	0.10779	1.6
-0.05384953	0.1069869	1.6
-0.05384953	0.1069869	1.6
-0.05384953	0.1069869	1.6
-0.01191662	0.1953055	1.6
-0.01191662	0.1953055	1.6
-0.01191662	0.1953055	1.6
-0.01221135	0.194904	1.6
-0.01221135	0.194904	1.6
-0.01272354	0.1945598	1.6
-0.01272354	0.1945598	1.6
-0.01272354	0.1945598	1.6
-0.01299866	0.1937503	1.6
-0.01299866	0.1937503	1.6
-0.01314179	0.1931213	1.6
-0.01314179	0.1931213	1.6
-0.01314179	0.1931213	1.6
-0.01310956	0.1925654	1.6
-0.01310956	0.1925654	1.6
-0.01308521	0.1919889	1.6
-0.01308521	0.1919889	1.6
-0.01308521	0.1919889	1.6
-0.01296804	0.191817	1.6
-0.01296804	0.191817	1.6
-0.01296804	0.191817	1.6
-0.01296804	0.191817	1.6
-0.01296804	0.191817	1.6
0.09534968	0.09231004	1.6
0.09534968	0.09231004	1.6
0.09534968	0.09231004	1.6
0.09233323	0.09407447	1.6
0.09233323	0.09407447	1.6
0.09138434	0.0939843	1.6
0.09138434	0.0939843	1.6
0.09138434	0.0939843	1.6
0.09063274	0.09486574	1.6
0.09063274	0.09486574	1.6
0.09063274	0.09486574	1.6
0.09037913	0.09460299	1.6
0.09037913	0.09460299	1.6
0.0897744	0.09465403	1.6
0.0897744	0.09465403	1.6
0.0897744	0.09465403	1.6
0.08944004	0.0946781	1.6
0.08944004	0.0946781	1.6
0.08944004	0.0946781	1.6
0.08944004	0.0946781	1.6
0.08944004	0.0946781	1.6
0.08944004	0.0946781	1.6
0.08944004	0.0946781	1.6
0.08944004	0.0946781	1.6
0.01385061	0.1948244	1.6
0.01385061	0.1948244	1.6
0.01385061	0.1948244	1.6
0.01393148	0.1945793	1.6
0.01393148	0.1945793	1.6
0.01463948	0.1949601	1.6
0.01463948	0.1949601	1.6
0.01463948	0.1949601	1.6
0.01524463	0.1948799	1.6
0.01524463	0.1948799	1.6
0.01524463	0.1948799	1.6
0.0153062	0.1950215	1.6
0.0153062	0.1950215	1.6
0.01566147	0.1942988	1.6
0.01566147	0.1942988	1.6
0.01566147	0.1942988	1.6
0.01586702	0.194444	1.6
0.01586702	0.194444	1.6
0.01611256	0.1947859	1.6
0.01611256	0.1947859	1.6
0.01611256	0.1947859	1.6
0.01628143	0.1951398	1.6
0.01628143	0.1951398	1.6
0.01628143	0.1951398	1.6
0.01623106	0.1954827	1.6
0.01623106	0.1954827	1.6
0.003163164	0.1982643	1.6
0.003163164	0.1982643	1.6
0.003163164	0.1982643	1.6
0.01623106	0.1954827	1.6
0.01623106	0.1954827	1.6
0.01623106	0.1954827	1.6
0.2479195	-0.0179792	1.6
0.2479195	-0.0179792	1.6
0.2479195	-0.0179792	1.6
0.2479195	-0.0179792	1.6
0.2479195	-0.0179792	1.6
0.2335399	-0.0406897	1.6
0.2335399	-0.0406897	1.6
0.2335399	-0.0406897	1.6
0.2335399	-0.0406897	1.6
0.2335399	-0.0406897	1.6
0.2339366	-0.03909761	1.6
0.2339366	-0.03909761	1.6
0.2339366	-0.03909761	1.6
0.2339366	-0.03909761	1.6
0.2339366	-0.03909761	1.6
0.2339366	-0.03909761	1.6
0.2238316	-0.03736591	1.6
0.2238316	-0.03736591	1.6
0.2239466	-0.03591527	1.6
0.2239466	-0.03591527	1.6
0.2239466	-0.03591527	1.6
0.2244781	-0.03467296	1.6
0.2244781	-0.03467296	1.6
0.224709	-0.03403951	1.6
0.224709	-0.03403951	1.6
0.224709	-0.03403951	1.6
0.2244026	-0.03340647	1.6
0.2244026	-0.03340647	1.6
0.2244026	-0.03340647	1.6
0.2244026	-0.03340647	1.6
0.2244026	-0.03340647	1.6
0.2241711	-0.0323182	1.6
0.2241711	-0.0323182	1.6
0.2241711	-0.0323182	1.6
0.2241333	-0.03184383	1.6
0.2241333	-0.03184383	1.6
0.2241333	-0.03184383	1.6
0.2251636	-0.03035035	1.6
0.2251636	-0.03035035	1.6
0.2399969	-0.02036291	1.6
0.2399969	-0.02036291	1.6
0.261862	-0.01309156	1.6
0.261862	-0.01309156	1.6
0.261862	-0.01309156	1.6
0.261862	-0.01309156	1.6
0.261862	-0.01309156	1.6
0.2372394	-0.03502552	1.6
0.2372394	-0.03502552	1.6
0.2372394	-0.03502552	1.6
0.2251636	-0.03035035	1.6
0.2251636	-0.03035035	1.6
0.2251636	-0.03035035	1.6
0.2424327	-0.0487152	1.6
0.2424327	-0.0487152	1.6
0.2362029	-0.05022454	1.6
0.2362029	-0.05022454	1.6
0.2362029	-0.05022454	1.6
0.243196	-0.0444691	1.6
0.243196	-0.0444691	1.6
0.243196	-0.0444691	1.6
0.2433603	-0.04450426	1.6
0.2433603	-0.04450426	1.6
0.2435957	-0.04449608	1.6
0.2435957	-0.04449608	1.6
0.2435957	-0.04449608	1.6
0.2362029	-0.05022454	1.6
0.2362029	-0.05022454	1.6
0.2362029	-0.05022454	1.6
0.1321054	-0.1314812	1.6
0.1321054	-0.1314812	1.6
0.1329811	-0.1378636	1.6
0.1329811	-0.1378636	1.6
0.1329811	-0.1378636	1.6
0.134285	-0.1407896	1.6
0.134285	-0.1407896	1.6
0.1349103	-0.1429025	1.6
0.1349103	-0.1429025	1.6
0.1349103	-0.1429025	1.6
0.1355445	-0.1444556	1.6
0.1355445	-0.1444556	1.6
0.1355445	-0.1444556	1.6
0.1357732	-0.1454737	1.6
0.1357732	-0.1454737	1.6
0.1365556	-0.1462302	1.6
0.1365556	-0.1462302	1.6
0.1365556	-0.1462302	1.6
0.1373536	-0.1466087	1.6
0.1373536	-0.1466087	1.6
0.137818	-0.1465047	1.6
0.137818	-0.1465047	1.6
0.137818	-0.1465047	1.6
0.1381997	-0.1466311	1.6
0.1381997	-0.1466311	1.6
0.1381997	-0.1466311	1.6
0.1387296	-0.1466831	1.6
0.1387296	-0.1466831	1.6
0.1387296	-0.1466831	1.6
0.1387296	-0.1466831	1.6
0.1387296	-0.1466831	1.6
0.1389623	-0.1465361	1.6
0.1389623	-0.1465361	1.6
0.09719509	-0.204642	1.6
0.09719509	-0.204642	1.6
0.09719509	-0.204642	1.6
0.0957774	-0.2078997	1.6
0.0957774	-0.2078997	1.6
0.0957774	-0.2078997	1.6
0.09598272	-0.208702	1.6
0.09598272	-0.208702	1.6
0.0959755	-0.2090616	1.6
0.0959755	-0.2090616	1.6
0.0959755	-0.2090616	1.6
0.0959755	-0.2090616	1.6
0.0959755	-0.2090616	1.6
0.0959755	-0.2090616	1.6
0.08252596	-0.2257335	1.6
0.08252596	-0.2257335	1.6
0.1959245	-0.1497795	1.6
0.1959245	-0.1497795	1.6
0.1959245	-0.1497795	1.6
0.2012477	-0.1455688	1.6
0.2012477	-0.1455688	1.6
0.2012477	-0.1455688	1.6
0.2051492	-0.1432462	1.6
0.2051492	-0.1432462	1.6
0.2075518	-0.1413269	1.6
0.2075518	-0.1413269	1.6
0.2075518	-0.1413269	1.6
0.2090581	-0.1399779	1.6
0.2090581	-0.1399779	1.6
0.2090581	-0.1399779	1.6
0.2104852	-0.1385667	1.6
0.2104852	-0.1385667	1.6
0.2117889	-0.1374345	1.6
0.2117889	-0.1374345	1.6
0.2117889	-0.1374345	1.6
0.2126804	-0.1370054	1.6
0.2126804	-0.1370054	1.6
0.2126804	-0.1370054	1.6
0.2133268	-0.1371439	1.6
0.2133268	-0.1371439	1.6
0.2133268	-0.1371439	1.6
0.2142079	-0.1364525	1.6
0.2142079	-0.1364525	1.6
0.2144932	-0.1363629	1.6
0.2144932	-0.1363629	1.6
0.2144932	-0.1363629	1.6
0.2154614	-0.1364781	1.6
0.2154614	-0.1364781	1.6
0.2154614	-0.1364781	1.6
0.2154614	-0.1364781	1.6
0.2154614	-0.1364781	1.6
0.2154614	-0.1364781	1.6
0.2154614	-0.1364781	1.6
0.2154614	-0.1364781	1.6
0.2164296	-0.1365934	1.6
0.2164296	-0.1365934	1.6
0.2164296	-0.1365934	1.6
0.2181879	-0.133647	1.6
0.2181879	-0.133647	1.6
0.2185751	-0.1318474	1.6
0.2185751	-0.1318474	1.6
0.2185751	-0.1318474	1.6
0.2191233	-0.1301846	1.6
0.2191233	-0.1301846	1.6
0.2191233	-0.1301846	1.6
0.2191233	-0.1301846	1.6
0.2191233	-0.1301846	1.6
0.2191233	-0.1301846	1.6
0.2191233	-0.1301846	1.6
0.2191233	-0.1301846	1.6
-0.08185629	-0.08979476	1.6
-0.08185629	-0.08979476	1.6
-0.08185629	-0.08979476	1.6
-0.07978922	-0.09027588	1.6
-0.07978922	-0.09027588	1.6
-0.07811178	-0.09014111	1.6
-0.07811178	-0.09014111	1.6
-0.07811178	-0.09014111	1.6
-0.07635672	-0.09089454	1.6
-0.07635672	-0.09089454	1.6
-0.07635672	-0.09089454	1.6
-0.07547583	-0.090844	1.6
-0.07547583	-0.090844	1.6
-0.07445822	-0.09114366	1.6
-0.07445822	-0.09114366	1.6
-0.07388257	-0.09147059	1.6
-0.07388257	-0.09147059	1.6
-0.07324509	-0.09156897	1.6
-0.07324509	-0.09156897	1.6
-0.07324509	-0.09156897	1.6
-0.07265895	-0.09191456	1.6
-0.07265895	-0.09191456	1.6
-0.07265895	-0.09191456	1.6
-0.07265895	-0.09191456	1.6
-0.07265895	-0.09191456	1.6
-0.07265895	-0.09191456	1.6
-0.07265895	-0.09191456	1.6
-0.1095328	0.01127319	1.6
-0.1095328	0.01127319	1.6
-0.1095328	0.01127319	1.6
-0.1098919	0.01285555	1.6
-0.1098919	0.01285555	1.6
-0.1098919	0.01285555	1.6
-0.1101173	0.01362877	1.6
-0.1101173	0.01362877	1.6
-0.1094442	0.0141282	1.6
-0.1094442	0.0141282	1.6
-0.1094442	0.0141282	1.6
-0.1096861	0.01477162	1.6
-0.1096861	0.01477162	1.6
-0.1096861	0.01477162	1.6
-0.1099745	0.01509106	1.6
-0.1099745	0.01509106	1.6
-0.1100673	0.01556479	1.6
-0.1100673	0.01556479	1.6
-0.1100673	0.01556479	1.6
-0.1099918	0.01604482	1.6
-0.1099918	0.01604482	1.6
-0.1099918	0.01604482	1.6
-0.1099918	0.01604482	1.6
-0.1099918	0.01604482	1.6
-0.09451251	0.04560967	1.6
-0.09451251	0.04560967	1.6
-0.09451251	0.04560967	1.6
-0.09225289	0.0506075	1.6
-0.09225289	0.0506075	1.6
-0.09225289	0.0506075	1.6
-0.09116691	0.05264043	1.6
-0.09116691	0.05264043	1.6
-0.09116691	0.05264043	1.6
-0.09116691	0.05264043	1.6
-0.09116691	0.05264043	1.6
-0.09028373	0.05397463	1.6
-0.09028373	0.05397463	1.6
-0.09028373	0.05397463	1.6
-0.0896707	0.05409243	1.6
-0.0896707	0.05409243	1.6
-0.08916973	0.05427393	1.6
-0.08916973	0.05427393	1.6
-0.08916973	0.05427393	1.6
-0.08859211	0.05434767	1.6
-0.08859211	0.05434767	1.6
-0.08859211	0.05434767	1.6
-0.08836363	0.05469405	1.6
-0.08836363	0.05469405	1.6
-0.08836363	0.05469405	1.6
-0.08836363	0.05469405	1.6
-0.08836363	0.05469405	1.6
-0.07641443	0.1053696	1.6
-0.07641443	0.1053696	1.6
-0.07641443	0.1053696	1.6
-0.06368057	0.1128417	1.6
-0.06368057	0.1128417	1.6
0.01	0.01	1.6
0.01	0.01	1.6
0.01	0.01	1.6
-0.07641443	0.1053696	1.6
-0.07641443	0.1053696	1.6
-0.07641443	0.1053696	1.6
-0.08127641	0.1601235	1.6
-0.08127641	0.1601235	1.6
-0.08127641	0.1601235	1.6
-0.0770977	0.1593369	1.6
-0.0770977	0.1593369	1.6
-0.07586674	0.1585768	1.6
-0.07586674	0.1585768	1.6
-0.07586674	0.1585768	1.6
-0.0765349	0.1583334	1.6
-0.0765349	0.1583334	1.6
-0.07619721	0.1582086	1.6
-0.07619721	0.1582086	1.6
-0.07619721	0.1582086	1.6
-0.07596786	0.1574755	1.6
-0.07596786	0.1574755	1.6
-0.07596786	0.1574755	1.6
-0.07580579	0.1563449	1.6
-0.07580579	0.1563449	1.6
-0.07576872	0.1554286	1.6
-0.07576872	0.1554286	1.6
-0.07576872	0.1554286	1.6
-0.07559009	0.1552237	1.6
-0.07559009	0.1552237	1.6
-0.07559009	0.1552237	1.6
-0.07536793	0.1554666	1.6
-0.07536793	0.1554666	1.6
-0.07507579	0.1556785	1.6
-0.07507579	0.1556785	1.6
-0.07483348	0.1557709	1.6
-0.07483348	0.1557709	1.6
-0.07483348	0.1557709	1.6
-0.07475903	0.1558578	1.6
-0.07475903	0.1558578	1.6
-0.07475903	0.1558578	1.6
-0.0746896	0.1558874	1.6
-0.0746896	0.1558874	1.6
-0.0746925	0.1558321	1.6
-0.0746925	0.1558321	1.6
-0.0746925	0.1558321	1.6
-0.07499566	0.1560831	1.6
-0.07499566	0.1560831	1.6
-0.07499566	0.1560831	1.6
-0.07499566	0.1560831	1.6
-0.07499566	0.1560831	1.6
-0.07720029	0.161797	1.6
-0.07720029	0.161797	1.6
-0.07720029	0.161797	1.6
-0.07706749	0.1613269	1.6
-0.07706749	0.1613269	1.6
-0.07706749	0.1613269	1.6
-0.07677263	0.1605677	1.6
-0.07677263	0.1605677	1.6
-0.07666113	0.1605962	1.6
-0.07666113	0.1605962	1.6
-0.07666113	0.1605962	1.6
-0.07636781	0.1607318	1.6
-0.07636781	0.1607318	1.6
-0.07616425	0.1611876	1.6
-0.07616425	0.1611876	1.6
-0.07616425	0.1611876	1.6
-0.0763071	0.1608374	1.6
-0.0763071	0.1608374	1.6
-0.0763071	0.1608374	1.6
-0.07637327	0.1608126	1.6
-0.07637327	0.1608126	1.6
-0.07677487	0.160627	1.6
-0.07677487	0.160627	1.6
-0.07677487	0.160627	1.6
-0.07677487	0.160627	1.6
-0.07677487	0.160627	1.6
-0.07677487	0.160627	1.6
-0.06077333	0.1212679	1.6
-0.06077333	0.1212679	1.6
-0.05987658	0.118356	1.6
-0.05987658	0.118356	1.6
-0.05987658	0.118356	1.6
-0.06011044	0.1168475	1.6
-0.06011044	0.1168475	1.6
-0.06011044	0.1168475	1.6
-0.06047001	0.1146016	1.6
-0.06047001	0.1146016	1.6
-0.06129667	0.1140981	1.6
-0.06129667	0.1140981	1.6
-0.06129667	0.1140981	1.6
-0.06205036	0.113873	1.6
-0.06205036	0.113873	1.6
-0.06205036	0.113873	1.6
-0.0625768	0.1134864	1.6
-0.0625768	0.1134864	1.6
-0.06306474	0.1132502	1.6
-0.06306474	0.1132502	1.6
-0.06306474	0.1132502	1.6
-0.06371557	0.1128177	1.6
-0.06371557	0.1128177	1.6
-0.06371557	0.1128177	1.6
-0.06451563	0.112895	1.6
-0.06451563	0.112895	1.6
-0.06532956	0.1133216	1.6
-0.06532956	0.1133216	1.6
-0.06532956	0.1133216	1.6
-0.06580195	0.113714	1.6
-0.06580195	0.113714	1.6
-0.06618252	0.1139077	1.6
-0.06618252	0.1139077	1.6
-0.06618252	0.1139077	1.6
-0.06660524	0.1140144	1.6
-0.06660524	0.1140144	1.6
-0.06660524	0.1140144	1.6
-0.06719386	0.113742	1.6
-0.06719386	0.113742	1.6
-0.06719386	0.113742	1.6
-0.06719386	0.113742	1.6
-0.06719386	0.113742	1.6
-0.06719386	0.113742	1.6
-0.06719386	0.113742	1.6
-0.06719386	0.113742	1.6
-0.0783317	0.09996234	1.6
-0.0783317	0.09996234	1.6
-0.0783317	0.09996234	1.6
-0.07772727	0.1009728	1.6
-0.07772727	0.1009728	1.6
-0.07780687	0.1022621	1.6
-0.07780687	0.1022621	1.6
-0.07780687	0.1022621	1.6
-0.078159	0.1026185	1.6
-0.078159	0.1026185	1.6
-0.07831825	0.1019922	1.6
-0.07831825	0.1019922	1.6
-0.07831825	0.1019922	1.6
-0.07820923	0.0997564	1.6
-0.07820923	0.0997564	1.6
-0.07820923	0.0997564	1.6
-0.07735046	0.09716057	1.6
-0.07735046	0.09716057	1.6
-0.07681771	0.09470649	1.6
-0.07681771	0.09470649	1.6
-0.07681771	0.09470649	1.6
-0.07594322	0.09269305	1.6
-0.07594322	0.09269305	1.6
-0.07594322	0.09269305	1.6
-0.07528181	0.09095958	1.6
-0.07528181	0.09095958	1.6
-0.07445674	0.08950078	1.6
-0.07445674	0.08950078	1.6
-0.07445674	0.08950078	1.6
-0.07378847	0.08807969	1.6
-0.07378847	0.08807969	1.6
-0.07378847	0.08807969	1.6
-0.07316285	0.08704927	1.6
-0.07316285	0.08704927	1.6
-0.07259674	0.08631	1.6
-0.07259674	0.08631	1.6
-0.07259674	0.08631	1.6
-0.07225682	0.08618405	1.6
-0.07225682	0.08618405	1.6
-0.07225682	0.08618405	1.6
-0.07183095	0.08625078	1.6
-0.07183095	0.08625078	1.6
-0.08192579	0.07401366	1.6
-0.08192579	0.07401366	1.6
-0.08192579	0.07401366	1.6
-0.08141275	0.07431689	1.6
-0.08141275	0.07431689	1.6
-0.08141275	0.07431689	1.6
-0.08107998	0.07458382	1.6
-0.08107998	0.07458382	1.6
-0.08107998	0.07458382	1.6
-0.06942198	0.08777357	1.6
-0.06942198	0.08777357	1.6
-0.06901921	0.08863263	1.6
-0.06901921	0.08863263	1.6
-0.06901921	0.08863263	1.6
-0.06879481	0.08951583	1.6
-0.06879481	0.08951583	1.6
-0.06844095	0.09017486	1.6
-0.06844095	0.09017486	1.6
-0.06844095	0.09017486	1.6
-0.06794962	0.0905026	1.6
-0.06794962	0.0905026	1.6
-0.06794962	0.0905026	1.6
-0.06759959	0.09109116	1.6
-0.06759959	0.09109116	1.6
-0.06759959	0.09109116	1.6
-0.06721322	0.0915879	1.6
-0.06721322	0.0915879	1.6
-0.06670286	0.09212765	1.6
-0.06670286	0.09212765	1.6
-0.06670286	0.09212765	1.6
-0.06639009	0.09277321	1.6
-0.06639009	0.09277321	1.6
-0.06609546	0.09338965	1.6
