# Supplementary material for: Saliency detection of textured 3D models based on multi-view information and texel descriptor
Source: PeerJ Comput Sci. 2023 Oct 25;9:e1584. doi: 10.7717/peerj-cs.1584 (PMC10703070; doi:10.7717/peerj-cs.1584)
Supplement: Supplemental Information 2 [file peerj-cs-09-1584-s002.zip › hlg/21.txt]

-0.06609546	0.09338965	1.6
-0.06609546	0.09338965	1.6
-0.06575526	0.09402198	1.6
-0.06575526	0.09402198	1.6
-0.06575526	0.09402198	1.6
-0.06501926	0.09389172	1.6
-0.06501926	0.09389172	1.6
-0.06434716	0.09380274	1.6
-0.06434716	0.09380274	1.6
-0.06434716	0.09380274	1.6
-0.06374131	0.09378432	1.6
-0.06374131	0.09378432	1.6
-0.06325617	0.09376477	1.6
-0.06325617	0.09376477	1.6
-0.06325617	0.09376477	1.6
-0.06280326	0.09371981	1.6
-0.06280326	0.09371981	1.6
-0.06280326	0.09371981	1.6
-0.0622487	0.0936408	1.6
-0.0622487	0.0936408	1.6
-0.06176472	0.09352316	1.6
-0.06176472	0.09352316	1.6
-0.06176472	0.09352316	1.6
-0.06115758	0.09350449	1.6
-0.06115758	0.09350449	1.6
-0.06115758	0.09350449	1.6
-0.06058319	0.09358605	1.6
-0.06058319	0.09358605	1.6
-0.05987689	0.09377678	1.6
-0.05987689	0.09377678	1.6
-0.05987689	0.09377678	1.6
-0.05987689	0.09377678	1.6
-0.05987689	0.09377678	1.6
0.1184138	0.1726832	1.6
0.1184138	0.1726832	1.6
0.1184138	0.1726832	1.6
0.1190938	0.1746545	1.6
0.1190938	0.1746545	1.6
0.1190938	0.1746545	1.6
0.1187349	0.1757488	1.6
0.1187349	0.1757488	1.6
0.1187349	0.1757488	1.6
0.1187349	0.1757488	1.6
0.1187349	0.1757488	1.6
0.1183197	0.1763379	1.6
0.1183197	0.1763379	1.6
0.01	0.01	1.6
0.1183197	0.1763379	1.6
0.1183197	0.1763379	1.6
0.1183197	0.1763379	1.6
0.1183197	0.1763379	1.6
0.1183197	0.1763379	1.6
0.1183197	0.1763379	1.6
0.1183197	0.1763379	1.6
0.1183197	0.1763379	1.6
0.1183197	0.1763379	1.6
0.1183197	0.1763379	1.6
0.1371557	0.260779	1.6
0.1371557	0.260779	1.6
0.1371557	0.260779	1.6
0.1361427	0.2591004	1.6
0.1361427	0.2591004	1.6
0.1361427	0.2591004	1.6
0.1360778	0.2577615	1.6
0.1360778	0.2577615	1.6
0.1361508	0.2562731	1.6
0.1361508	0.2562731	1.6
0.1361508	0.2562731	1.6
0.1357891	0.2551875	1.6
0.1357891	0.2551875	1.6
0.1357891	0.2551875	1.6
0.1356311	0.2544047	1.6
0.1356311	0.2544047	1.6
0.1353887	0.2537971	1.6
0.1353887	0.2537971	1.6
0.1353887	0.2537971	1.6
0.1353887	0.2537971	1.6
0.1353887	0.2537971	1.6
0.1353887	0.2537971	1.6
0.1353887	0.2537971	1.6
0.1353887	0.2537971	1.6
0.1633938	0.2130516	1.6
0.1633938	0.2130516	1.6
0.1633938	0.2130516	1.6
0.1607281	0.2114186	1.6
0.1607281	0.2114186	1.6
0.1607281	0.2114186	1.6
0.1600716	0.210361	1.6
0.1600716	0.210361	1.6
0.16013	0.2089709	1.6
0.16013	0.2089709	1.6
0.16013	0.2089709	1.6
0.1590319	0.2085462	1.6
0.1590319	0.2085462	1.6
0.1587176	0.2085241	1.6
0.1587176	0.2085241	1.6
0.1587176	0.2085241	1.6
0.1587176	0.2085241	1.6
0.1587176	0.2085241	1.6
0.1587176	0.2085241	1.6
0.1276702	0.2297878	1.6
0.1276702	0.2297878	1.6
0.1291936	0.2301097	1.6
0.1291936	0.2301097	1.6
0.1291936	0.2301097	1.6
0.1303439	0.2307557	1.6
0.1303439	0.2307557	1.6
0.1303439	0.2307557	1.6
0.131116	0.2323502	1.6
0.131116	0.2323502	1.6
0.1315979	0.2339606	1.6
0.1315979	0.2339606	1.6
0.1315979	0.2339606	1.6
0.1322139	0.2353281	1.6
0.1322139	0.2353281	1.6
0.1322139	0.2353281	1.6
0.1326603	0.2362441	1.6
0.1326603	0.2362441	1.6
0.1326603	0.2362441	1.6
0.1326603	0.2362441	1.6
0.1326603	0.2362441	1.6
0.1326603	0.2362441	1.6
0.1326603	0.2362441	1.6
0.1326603	0.2362441	1.6
-0.06241219	0.1133672	1.6
-0.06241219	0.1133672	1.6
-0.06279116	0.1116613	1.6
-0.06279116	0.1116613	1.6
-0.06279116	0.1116613	1.6
-0.06167798	0.1106733	1.6
-0.06167798	0.1106733	1.6
-0.06167798	0.1106733	1.6
-0.06123319	0.109778	1.6
-0.06123319	0.109778	1.6
-0.06123319	0.109778	1.6
-0.06123319	0.109778	1.6
-0.06123319	0.109778	1.6
-0.06123319	0.109778	1.6
-0.06123319	0.109778	1.6
0.1106006	0.2383975	1.6
0.1106006	0.2383975	1.6
0.1106006	0.2383975	1.6
0.107441	0.2315514	1.6
0.107441	0.2315514	1.6
0.107441	0.2315514	1.6
0.1045858	0.2289514	1.6
0.1045858	0.2289514	1.6
0.1025635	0.2262216	1.6
0.1025635	0.2262216	1.6
0.1025635	0.2262216	1.6
0.1010564	0.2243009	1.6
0.1010564	0.2243009	1.6
0.1010564	0.2243009	1.6
0.09946257	0.2230976	1.6
0.09946257	0.2230976	1.6
0.09838742	0.2225239	1.6
0.09838742	0.2225239	1.6
0.09838742	0.2225239	1.6
0.09757602	0.2221955	1.6
0.09757602	0.2221955	1.6
0.09712612	0.2226042	1.6
0.09712612	0.2226042	1.6
0.09712612	0.2226042	1.6
0.09712612	0.2226042	1.6
0.09712612	0.2226042	1.6
0.09712612	0.2226042	1.6
0.06201439	0.2018228	1.6
0.06201439	0.2018228	1.6
0.06201673	0.2007842	1.6
0.06201673	0.2007842	1.6
0.06201673	0.2007842	1.6
0.06307553	0.2001217	1.6
0.06307553	0.2001217	1.6
0.06307553	0.2001217	1.6
0.06375083	0.1990973	1.6
0.06375083	0.1990973	1.6
0.06398106	0.1984067	1.6
0.06398106	0.1984067	1.6
0.06398106	0.1984067	1.6
0.06424036	0.1971128	1.6
0.06424036	0.1971128	1.6
0.06424036	0.1971128	1.6
0.0643675	0.1963543	1.6
0.0643675	0.1963543	1.6
0.06437702	0.1955137	1.6
0.06437702	0.1955137	1.6
0.06437702	0.1955137	1.6
0.06440584	0.1947649	1.6
0.06440584	0.1947649	1.6
0.06457158	0.1941654	1.6
0.06457158	0.1941654	1.6
0.06457158	0.1941654	1.6
0.0645957	0.1937463	1.6
0.0645957	0.1937463	1.6
0.0645957	0.1937463	1.6
0.06471606	0.1937165	1.6
0.06471606	0.1937165	1.6
0.06464965	0.1938328	1.6
0.06464965	0.1938328	1.6
0.06464965	0.1938328	1.6
0.06452889	0.193527	1.6
0.06452889	0.193527	1.6
0.06452889	0.193527	1.6
0.06443473	0.1934202	1.6
0.06443473	0.1934202	1.6
0.06433539	0.1933222	1.6
0.06433539	0.1933222	1.6
0.06433539	0.1933222	1.6
0.06433539	0.1933222	1.6
0.06433539	0.1933222	1.6
0.04471568	0.2087362	1.6
0.04471568	0.2087362	1.6
0.04471568	0.2087362	1.6
0.08728522	0.1746673	1.6
0.08728522	0.1746673	1.6
0.08728522	0.1746673	1.6
0.08693603	0.178034	1.6
0.08693603	0.178034	1.6
0.08566669	0.1787878	1.6
0.08566669	0.1787878	1.6
0.08566669	0.1787878	1.6
0.0848195	0.1782689	1.6
0.0848195	0.1782689	1.6
0.0848195	0.1782689	1.6
0.0837537	0.1773181	1.6
0.0837537	0.1773181	1.6
0.08333162	0.1777948	1.6
0.08333162	0.1777948	1.6
0.08333162	0.1777948	1.6
0.08319186	0.1778615	1.6
0.08319186	0.1778615	1.6
0.08319186	0.1778615	1.6
0.08312329	0.1775363	1.6
0.08312329	0.1775363	1.6
0.08330816	0.1772512	1.6
0.08330816	0.1772512	1.6
0.08330816	0.1772512	1.6
0.0846144	0.1774016	1.6
0.0846144	0.1774016	1.6
0.0846144	0.1774016	1.6
0.09268444	0.1718428	1.6
0.09268444	0.1718428	1.6
0.01	0.01	1.6
0.09268444	0.1718428	1.6
0.09268444	0.1718428	1.6
0.09268444	0.1718428	1.6
0.09268444	0.1718428	1.6
0.09268444	0.1718428	1.6
0.0846144	0.1774016	1.6
0.0846144	0.1774016	1.6
0.0846144	0.1774016	1.6
0.1478394	0.04346602	1.6
0.1478394	0.04346602	1.6
0.1436347	0.04024902	1.6
0.1436347	0.04024902	1.6
0.1436347	0.04024902	1.6
0.1425029	0.04316382	1.6
0.1425029	0.04316382	1.6
0.1425029	0.04316382	1.6
0.139866	0.04494853	1.6
0.139866	0.04494853	1.6
0.1341851	0.03939307	1.6
0.1341851	0.03939307	1.6
0.1341851	0.03939307	1.6
0.1315831	0.03831346	1.6
0.1315831	0.03831346	1.6
0.1315831	0.03831346	1.6
0.133831	0.03981735	1.6
0.133831	0.03981735	1.6
0.1352537	0.04131467	1.6
0.1352537	0.04131467	1.6
0.1352537	0.04131467	1.6
0.1362672	0.04305849	1.6
0.1362672	0.04305849	1.6
0.1362672	0.04305849	1.6
0.1367673	0.04424244	1.6
0.1367673	0.04424244	1.6
0.1374473	0.04554531	1.6
0.1374473	0.04554531	1.6
0.1374473	0.04554531	1.6
0.1374473	0.04554531	1.6
0.1374473	0.04554531	1.6
0.1374473	0.04554531	1.6
0.1093536	0.01876613	1.6
0.1093536	0.01876613	1.6
0.1081545	0.01662411	1.6
0.1081545	0.01662411	1.6
0.1081545	0.01662411	1.6
0.1082356	0.01563575	1.6
0.1082356	0.01563575	1.6
0.1082356	0.01563575	1.6
0.1077719	0.01567652	1.6
0.1077719	0.01567652	1.6
0.1077719	0.01567652	1.6
0.1077719	0.01567652	1.6
0.1077719	0.01567652	1.6
0.1070047	0.01579831	1.6
0.1070047	0.01579831	1.6
0.1070047	0.01579831	1.6
0.1068764	0.01595107	1.6
0.1068764	0.01595107	1.6
0.1066782	0.01613826	1.6
0.1066782	0.01613826	1.6
0.1066782	0.01613826	1.6
0.106349	0.016149	1.6
0.106349	0.016149	1.6
0.106349	0.016149	1.6
0.1059343	0.01629541	1.6
0.1059343	0.01629541	1.6
0.1059343	0.01629541	1.6
0.1059343	0.01629541	1.6
0.1059343	0.01629541	1.6
0.1059343	0.01629541	1.6
0.1059343	0.01629541	1.6
0.1059343	0.01629541	1.6
0.1794412	0.1596503	1.6
0.1794412	0.1596503	1.6
0.1794412	0.1596503	1.6
0.180432	0.1644453	1.6
0.180432	0.1644453	1.6
0.1799984	0.1668624	1.6
0.1799984	0.1668624	1.6
0.1799984	0.1668624	1.6
0.1793141	0.1679353	1.6
0.1793141	0.1679353	1.6
0.1790964	0.168878	1.6
0.1790964	0.168878	1.6
0.1790964	0.168878	1.6
0.1790987	0.1694766	1.6
0.1790987	0.1694766	1.6
0.1789774	0.1697995	1.6
0.1789774	0.1697995	1.6
0.1789774	0.1697995	1.6
0.1787577	0.1700308	1.6
0.1787577	0.1700308	1.6
0.1787577	0.1700308	1.6
0.1788926	0.1703138	1.6
0.1788926	0.1703138	1.6
0.1796108	0.1710287	1.6
0.1796108	0.1710287	1.6
0.1796108	0.1710287	1.6
0.1796108	0.1710287	1.6
0.1796108	0.1710287	1.6
0.1796108	0.1710287	1.6
0.1919697	0.2133405	1.6
0.1919697	0.2133405	1.6
0.1928409	0.2145014	1.6
0.1928409	0.2145014	1.6
0.1928409	0.2145014	1.6
0.1940439	0.2161349	1.6
0.1940439	0.2161349	1.6
0.1943234	0.2161301	1.6
0.1943234	0.2161301	1.6
0.1943234	0.2161301	1.6
0.193888	0.2159904	1.6
0.193888	0.2159904	1.6
0.193888	0.2159904	1.6
0.1935385	0.2153262	1.6
0.1935385	0.2153262	1.6
0.1938426	0.2153003	1.6
0.1938426	0.2153003	1.6
0.1810519	0.2163549	1.6
0.1810519	0.2163549	1.6
0.1810519	0.2163549	1.6
0.1952338	0.2151758	1.6
0.1952338	0.2151758	1.6
0.1952338	0.2151758	1.6
0.1959007	0.2166904	1.6
0.1959007	0.2166904	1.6
0.1963445	0.2171909	1.6
0.1963445	0.2171909	1.6
0.1963445	0.2171909	1.6
0.1971623	0.2177307	1.6
0.1971623	0.2177307	1.6
0.1971623	0.2177307	1.6
0.1978452	0.2185994	1.6
0.1978452	0.2185994	1.6
0.1982547	0.2194302	1.6
0.1982547	0.2194302	1.6
0.1982547	0.2194302	1.6
0.1987829	0.2198619	1.6
0.1987829	0.2198619	1.6
0.1987829	0.2198619	1.6
0.1990782	0.2202119	1.6
0.1990782	0.2202119	1.6
0.199155	0.2199758	1.6
0.199155	0.2199758	1.6
0.199155	0.2199758	1.6
0.199155	0.2199758	1.6
0.199155	0.2199758	1.6
0.199155	0.2199758	1.6
0.1977328	0.2200816	1.6
0.1977328	0.2200816	1.6
0.197411	0.2207464	1.6
0.197411	0.2207464	1.6
0.197411	0.2207464	1.6
0.1972272	0.2212944	1.6
0.1972272	0.2212944	1.6
0.1972272	0.2212944	1.6
0.1969801	0.2218804	1.6
0.1969801	0.2218804	1.6
0.1966823	0.2222558	1.6
0.1966823	0.2222558	1.6
0.1966823	0.2222558	1.6
0.1965091	0.2226764	1.6
0.1965091	0.2226764	1.6
0.1963013	0.2229303	1.6
0.1963013	0.2229303	1.6
0.1963013	0.2229303	1.6
0.1961502	0.2230244	1.6
0.1961502	0.2230244	1.6
0.1961502	0.2230244	1.6
0.1961502	0.2230244	1.6
0.1961502	0.2230244	1.6
0.1961502	0.2230244	1.6
0.1961502	0.2230244	1.6
0.1961502	0.2230244	1.6
-0.1539077	-0.01543297	1.6
-0.1539077	-0.01543297	1.6
-0.1539077	-0.01543297	1.6
-0.1484931	-0.01765913	1.6
-0.1484931	-0.01765913	1.6
-0.1459725	-0.01711425	1.6
-0.1459725	-0.01711425	1.6
-0.1459725	-0.01711425	1.6
-0.1437115	-0.01743118	1.6
-0.1437115	-0.01743118	1.6
-0.1437115	-0.01743118	1.6
-0.1421613	-0.01820445	1.6
-0.1421613	-0.01820445	1.6
-0.1407627	-0.01762941	1.6
-0.1407627	-0.01762941	1.6
-0.1407627	-0.01762941	1.6
-0.1396105	-0.01755943	1.6
-0.1396105	-0.01755943	1.6
-0.1385508	-0.01670536	1.6
-0.1385508	-0.01670536	1.6
-0.1385508	-0.01670536	1.6
-0.1379035	-0.01564532	1.6
-0.1379035	-0.01564532	1.6
-0.1379035	-0.01564532	1.6
-0.1375787	-0.01482867	1.6
-0.1375787	-0.01482867	1.6
-0.1371713	-0.01438918	1.6
-0.1371713	-0.01438918	1.6
-0.1371713	-0.01438918	1.6
-0.1507664	-0.01977171	1.6
-0.1507664	-0.01977171	1.6
-0.1507664	-0.01977171	1.6
-0.1498826	-0.01933886	1.6
-0.1498826	-0.01933886	1.6
-0.1498826	-0.01933886	1.6
-0.1498826	-0.01933886	1.6
-0.1498826	-0.01933886	1.6
-0.1361109	-0.01742762	1.6
-0.1361109	-0.01742762	1.6
-0.1361109	-0.01742762	1.6
-0.1361668	-0.01892537	1.6
-0.1361668	-0.01892537	1.6
-0.1359905	-0.02029989	1.6
-0.1359905	-0.02029989	1.6
-0.1359905	-0.02029989	1.6
-0.1360062	-0.02165574	1.6
-0.1360062	-0.02165574	1.6
-0.1360062	-0.02165574	1.6
-0.1359458	-0.0228512	1.6
-0.1359458	-0.0228512	1.6
-0.1358785	-0.02396943	1.6
-0.1358785	-0.02396943	1.6
-0.1358785	-0.02396943	1.6
-0.1357915	-0.02498154	1.6
-0.1357915	-0.02498154	1.6
-0.1355709	-0.02591704	1.6
-0.1355709	-0.02591704	1.6
-0.1355709	-0.02591704	1.6
-0.1353826	-0.02674538	1.6
-0.1353826	-0.02674538	1.6
-0.1353826	-0.02674538	1.6
-0.135074	-0.0273297	1.6
-0.135074	-0.0273297	1.6
-0.1347548	-0.02799485	1.6
-0.1347548	-0.02799485	1.6
-0.1347548	-0.02799485	1.6
-0.1347548	-0.02799485	1.6
-0.1347548	-0.02799485	1.6
-0.1347548	-0.02799485	1.6
-0.1150073	-0.05643921	1.6
-0.1150073	-0.05643921	1.6
-0.1150073	-0.05643921	1.6
-0.11558	-0.05979065	1.6
-0.11558	-0.05979065	1.6
-0.1156126	-0.0561019	1.6
-0.1156126	-0.0561019	1.6
-0.1156126	-0.0561019	1.6
-0.1153886	-0.05607306	1.6
-0.1153886	-0.05607306	1.6
-0.1150421	-0.05492725	1.6
-0.1150421	-0.05492725	1.6
-0.1150421	-0.05492725	1.6
-0.1162412	-0.0552348	1.6
-0.1162412	-0.0552348	1.6
-0.1050187	-0.04171506	1.6
-0.1050187	-0.04171506	1.6
-0.1050187	-0.04171506	1.6
-0.1050187	-0.04171506	1.6
-0.1050187	-0.04171506	1.6
-0.1050187	-0.04171506	1.6
-0.1162412	-0.0552348	1.6
-0.1162412	-0.0552348	1.6
-0.1162412	-0.0552348	1.6
-0.1162412	-0.0552348	1.6
-0.1162412	-0.0552348	1.6
-0.1162412	-0.0552348	1.6
-0.111764	-0.06005956	1.6
-0.111764	-0.06005956	1.6
-0.1109249	-0.06045347	1.6
-0.1109249	-0.06045347	1.6
-0.1109249	-0.06045347	1.6
-0.1091576	-0.06389276	1.6
-0.1091576	-0.06389276	1.6
-0.1073139	-0.06553286	1.6
-0.1073139	-0.06553286	1.6
-0.1073139	-0.06553286	1.6
-0.1060686	-0.06671899	1.6
-0.1060686	-0.06671899	1.6
-0.1060686	-0.06671899	1.6
-0.1058014	-0.06776443	1.6
-0.1058014	-0.06776443	1.6
-0.1056649	-0.06801116	1.6
-0.1056649	-0.06801116	1.6
-0.1056649	-0.06801116	1.6
-0.1057044	-0.0680769	1.6
-0.1057044	-0.0680769	1.6
-0.1057044	-0.0680769	1.6
-0.1058025	-0.06820749	1.6
-0.1058025	-0.06820749	1.6
-0.1060174	-0.06826571	1.6
-0.1060174	-0.06826571	1.6
-0.1060174	-0.06826571	1.6
-0.1064123	-0.06857053	1.6
-0.1064123	-0.06857053	1.6
-0.1064123	-0.06857053	1.6
-0.1069423	-0.06872274	1.6
-0.1069423	-0.06872274	1.6
-0.1069423	-0.06872274	1.6
-0.1068392	-0.06894168	1.6
-0.1068392	-0.06894168	1.6
-0.1067785	-0.06892198	1.6
-0.1067785	-0.06892198	1.6
-0.1067785	-0.06892198	1.6
-0.1061552	-0.069622	1.6
-0.1053053	-0.07014027	1.6
-0.1053053	-0.07014027	1.6
-0.1043107	-0.07043142	1.6
-0.1043107	-0.07043142	1.6
-0.1035647	-0.07095256	1.6
-0.1035647	-0.07095256	1.6
-0.1035647	-0.07095256	1.6
-0.1030701	-0.07130598	1.6
-0.1030701	-0.07130598	1.6
-0.1030701	-0.07130598	1.6
-0.1025567	-0.07172021	1.6
-0.1025567	-0.07172021	1.6
-0.101966	-0.07205068	1.6
-0.101966	-0.07205068	1.6
-0.101966	-0.07205068	1.6
-0.1015898	-0.07308251	1.6
-0.1015898	-0.07308251	1.6
-0.1015898	-0.07308251	1.6
-0.1011955	-0.07401968	1.6
-0.1011955	-0.07401968	1.6
-0.1009044	-0.07480392	1.6
-0.1009044	-0.07480392	1.6
-0.1009044	-0.07480392	1.6
-0.1007566	-0.07555619	1.6
-0.1007566	-0.07555619	1.6
-0.1002078	-0.07651003	1.6
-0.1002078	-0.07651003	1.6
-0.1002078	-0.07651003	1.6
-0.09975462	-0.07746994	1.6
-0.09975462	-0.07746994	1.6
-0.09975462	-0.07746994	1.6
-0.09932293	-0.07836866	1.6
-0.09932293	-0.07836866	1.6
-0.09888639	-0.07921683	1.6
-0.09888639	-0.07921683	1.6
-0.09888639	-0.07921683	1.6
-0.09845112	-0.07990997	1.6
-0.09845112	-0.07990997	1.6
-0.09845112	-0.07990997	1.6
-0.09845112	-0.07990997	1.6
-0.09845112	-0.07990997	1.6
-0.08643356	-0.09818653	1.6
-0.08643356	-0.09818653	1.6
-0.08643356	-0.09818653	1.6
-0.08602908	-0.09920489	1.6
-0.08602908	-0.09920489	1.6
-0.08689787	-0.09880001	1.6
-0.08689787	-0.09880001	1.6
-0.08689787	-0.09880001	1.6
-0.08729848	-0.09756552	1.6
-0.08729848	-0.09756552	1.6
-0.08729848	-0.09756552	1.6
-0.08729848	-0.09756552	1.6
-0.08696506	-0.09612667	1.6
-0.08696506	-0.09612667	1.6
-0.08696506	-0.09612667	1.6
-0.08633012	-0.09754359	1.6
-0.08633012	-0.09754359	1.6
-0.08574372	-0.09881471	1.6
-0.08574372	-0.09881471	1.6
-0.08574372	-0.09881471	1.6
-0.08574372	-0.09881471	1.6
-0.08574372	-0.09881471	1.6
-0.08574372	-0.09881471	1.6
-0.08569067	-0.09975142	1.6
-0.08569067	-0.09975142	1.6
-0.08586989	-0.1005893	1.6
-0.08586989	-0.1005893	1.6
-0.08586989	-0.1005893	1.6
-0.08645719	-0.1012721	1.6
-0.08645719	-0.1012721	1.6
-0.08645719	-0.1012721	1.6
-0.08663214	-0.1014716	1.6
-0.08663214	-0.1014716	1.6
-0.08671299	-0.1019354	1.6
-0.08671299	-0.1019354	1.6
-0.08671299	-0.1019354	1.6
-0.08693004	-0.102395	1.6
-0.08693004	-0.102395	1.6
-0.08693004	-0.102395	1.6
-0.08692335	-0.102754	1.6
-0.08692335	-0.102754	1.6
-0.08692335	-0.102754	1.6
-0.08692335	-0.102754	1.6
-0.08692335	-0.102754	1.6
-0.06092516	-0.1200035	1.6
-0.06092516	-0.1200035	1.6
-0.06092516	-0.1200035	1.6
-0.06654959	-0.1158	1.6
-0.06654959	-0.1158	1.6
-0.06940375	-0.114277	1.6
-0.06940375	-0.114277	1.6
-0.06940375	-0.114277	1.6
-0.07055648	-0.1129018	1.6
-0.07055648	-0.1129018	1.6
-0.07055648	-0.1129018	1.6
-0.07139593	-0.1116683	1.6
-0.07139593	-0.1116683	1.6
-0.07202668	-0.1107578	1.6
-0.07202668	-0.1107578	1.6
-0.07202668	-0.1107578	1.6
-0.0720645	-0.1106551	1.6
-0.0720645	-0.1106551	1.6
-0.0720645	-0.1106551	1.6
-0.07110502	-0.1111963	1.6
-0.07110502	-0.1111963	1.6
-0.07043471	-0.1112993	1.6
-0.07043471	-0.1112993	1.6
-0.07043471	-0.1112993	1.6
-0.06955404	-0.1113066	1.6
-0.06955404	-0.1113066	1.6
-0.06868698	-0.1115486	1.6
-0.06868698	-0.1115486	1.6
-0.06868698	-0.1115486	1.6
-0.06789745	-0.111778	1.6
-0.06789745	-0.111778	1.6
-0.06789745	-0.111778	1.6
-0.06789745	-0.111778	1.6
-0.06789745	-0.111778	1.6
-0.06789745	-0.111778	1.6
-0.06849092	-0.1111351	1.6
-0.06849092	-0.1111351	1.6
-0.06873657	-0.1103342	1.6
-0.06873657	-0.1103342	1.6
-0.06873657	-0.1103342	1.6
-0.06902537	-0.10989	1.6
-0.06902537	-0.10989	1.6
-0.06922181	-0.1093268	1.6
-0.06922181	-0.1093268	1.6
-0.06922181	-0.1093268	1.6
-0.06971748	-0.1088034	1.6
-0.06971748	-0.1088034	1.6
-0.06971748	-0.1088034	1.6
-0.06966832	-0.1083729	1.6
-0.06966832	-0.1083729	1.6
-0.06966832	-0.1083729	1.6
-0.06966832	-0.1083729	1.6
-0.06966832	-0.1083729	1.6
0.06368674	-0.1229622	1.6
0.06368674	-0.1229622	1.6
0.06368674	-0.1229622	1.6
0.06526882	-0.122953	1.6
0.06526882	-0.122953	1.6
0.06572903	-0.1235926	1.6
0.06572903	-0.1235926	1.6
0.06572903	-0.1235926	1.6
0.06649023	-0.1236829	1.6
0.06649023	-0.1236829	1.6
0.06649023	-0.1236829	1.6
0.06649023	-0.1236829	1.6
0.06649023	-0.1236829	1.6
0.06661492	-0.1232387	1.6
0.06661492	-0.1232387	1.6
0.06661492	-0.1232387	1.6
0.06636359	-0.1236291	1.6
0.06636359	-0.1236291	1.6
0.06636359	-0.1236291	1.6
0.06636359	-0.1236291	1.6
0.06636359	-0.1236291	1.6
0.06636359	-0.1236291	1.6
0.06636359	-0.1236291	1.6
0.06636359	-0.1236291	1.6
0.2016073	-0.1305563	1.6
0.2016073	-0.1305563	1.6
0.2008309	-0.1319632	1.6
0.2008309	-0.1319632	1.6
0.2008309	-0.1319632	1.6
0.1998402	-0.1326991	1.6
0.1998402	-0.1326991	1.6
