# Supplementary material for: Saliency detection of textured 3D models based on multi-view information and texel descriptor
Source: PeerJ Comput Sci. 2023 Oct 25;9:e1584. doi: 10.7717/peerj-cs.1584 (PMC10703070; doi:10.7717/peerj-cs.1584)
Supplement: Supplemental Information 2 [file peerj-cs-09-1584-s002.zip › hlg/22.txt]

0.1998402	-0.1326991	1.6
0.1996996	-0.1320194	1.6
0.1996996	-0.1320194	1.6
0.1996996	-0.1320194	1.6
0.1996996	-0.1320194	1.6
0.1996996	-0.1320194	1.6
0.1996996	-0.1320194	1.6
0.1996996	-0.1320194	1.6
0.1996996	-0.1320194	1.6
0.09889538	-0.09759588	1.6
0.09889538	-0.09759588	1.6
0.09896369	-0.09811404	1.6
0.09896369	-0.09811404	1.6
0.09896369	-0.09811404	1.6
0.09938454	-0.09828154	1.6
0.09938454	-0.09828154	1.6
0.09941768	-0.09872434	1.6
0.09941768	-0.09872434	1.6
0.09941768	-0.09872434	1.6
0.09993646	-0.09861656	1.6
0.09993646	-0.09861656	1.6
0.09993646	-0.09861656	1.6
0.1003217	-0.0984034	1.6
0.1003217	-0.0984034	1.6
0.1006108	-0.09796773	1.6
0.1006108	-0.09796773	1.6
0.1006108	-0.09796773	1.6
0.1000222	-0.09801079	1.6
0.1000222	-0.09801079	1.6
0.1000314	-0.09775487	1.6
0.1000314	-0.09775487	1.6
0.1000314	-0.09775487	1.6
0.1000245	-0.09735399	1.6
0.1000245	-0.09735399	1.6
0.1000245	-0.09735399	1.6
0.09978959	-0.09671157	1.6
0.09978959	-0.09671157	1.6
0.09978959	-0.09671157	1.6
0.09978959	-0.09671157	1.6
0.08848912	-0.09926099	1.6
0.08848912	-0.09926099	1.6
0.08848912	-0.09926099	1.6
0.07718865	-0.1018104	1.6
0.07718865	-0.1018104	1.6
0.07718865	-0.1018104	1.6
0.07511054	0.2334228	1.6
0.07511054	0.2334228	1.6
0.07436433	0.2337556	1.6
0.07436433	0.2337556	1.6
0.07436433	0.2337556	1.6
0.07360712	0.2335246	1.6
0.07360712	0.2335246	1.6
0.07360712	0.2335246	1.6
0.07328989	0.2325202	1.6
0.07328989	0.2325202	1.6
0.07337092	0.232218	1.6
0.07337092	0.232218	1.6
0.07337092	0.232218	1.6
0.07349682	0.2317843	1.6
0.07349682	0.2317843	1.6
0.07336595	0.2311957	1.6
0.07336595	0.2311957	1.6
0.07336595	0.2311957	1.6
0.07342254	0.2302073	1.6
0.07342254	0.2302073	1.6
0.07342254	0.2302073	1.6
0.07342254	0.2302073	1.6
0.07342254	0.2302073	1.6
0.02741135	0.1151403	1.6
0.02741135	0.1151403	1.6
0.02741135	0.1151403	1.6
0.02742947	0.1063748	1.6
0.02742947	0.1063748	1.6
0.02742947	0.1063748	1.6
0.02686935	0.101144	1.6
0.02686935	0.101144	1.6
0.02649795	0.09659877	1.6
0.02649795	0.09659877	1.6
0.02649795	0.09659877	1.6
0.02627909	0.09337438	1.6
0.02627909	0.09337438	1.6
0.02627909	0.09337438	1.6
0.02552206	0.09073479	1.6
0.02552206	0.09073479	1.6
0.02461461	0.08881961	1.6
0.02461461	0.08881961	1.6
0.02461461	0.08881961	1.6
0.02388317	0.0863194	1.6
0.02388317	0.0863194	1.6
0.02388317	0.0863194	1.6
0.02307702	0.08509318	1.6
0.02307702	0.08509318	1.6
0.02252072	0.08374357	1.6
0.02252072	0.08374357	1.6
0.02252072	0.08374357	1.6
0.02233269	0.08262352	1.6
0.02233269	0.08262352	1.6
0.02233269	0.08262352	1.6
0.02259651	0.08231536	1.6
0.02259651	0.08231536	1.6
0.02262306	0.08252488	1.6
0.02262306	0.08252488	1.6
0.02262306	0.08252488	1.6
0.02273032	0.0830541	1.6
0.02273032	0.0830541	1.6
0.02289594	0.08360923	1.6
0.02289594	0.08360923	1.6
0.02289594	0.08360923	1.6
0.02289594	0.08360923	1.6
0.02289594	0.08360923	1.6
7.116795E-05	0.07877009	1.6
7.116795E-05	0.07877009	1.6
7.116795E-05	0.07877009	1.6
0.0274659	0.02894167	1.6
0.0274659	0.02894167	1.6
0.0274659	0.02894167	1.6
0.02665021	0.03057282	1.6
0.02665021	0.03057282	1.6
0.02789067	0.03244655	1.6
0.02789067	0.03244655	1.6
0.02789067	0.03244655	1.6
0.02904672	0.03666423	1.6
0.02904672	0.03666423	1.6
0.02904672	0.03666423	1.6
0.02904672	0.03666423	1.6
0.02904672	0.03666423	1.6
0.05010587	0.0958712	1.6
0.05010587	0.0958712	1.6
0.05010587	0.0958712	1.6
0.05289584	0.09701264	1.6
0.05289584	0.09701264	1.6
0.05289584	0.09701264	1.6
0.05416682	0.09763932	1.6
0.05416682	0.09763932	1.6
0.05501452	0.09921109	1.6
0.05501452	0.09921109	1.6
0.05501452	0.09921109	1.6
0.05535869	0.1007717	1.6
0.05535869	0.1007717	1.6
0.05535869	0.1007717	1.6
0.05561389	0.1022869	1.6
0.05561389	0.1022869	1.6
0.05592687	0.1032047	1.6
0.05592687	0.1032047	1.6
0.05592687	0.1032047	1.6
0.05633798	0.1043383	1.6
0.05633798	0.1043383	1.6
0.05633798	0.1043383	1.6
0.05612934	0.1058985	1.6
0.05612934	0.1058985	1.6
0.05605055	0.1066408	1.6
0.05605055	0.1066408	1.6
0.05605055	0.1066408	1.6
0.05606089	0.1072583	1.6
0.05606089	0.1072583	1.6
0.05606089	0.1072583	1.6
0.05641606	0.1069465	1.6
0.05641606	0.1069465	1.6
0.05643819	0.1066658	1.6
0.05643819	0.1066658	1.6
0.05643819	0.1066658	1.6
0.05611536	0.1064819	1.6
0.05611536	0.1064819	1.6
0.05611536	0.1064819	1.6
0.05611536	0.1064819	1.6
0.05611536	0.1064819	1.6
0.02747287	0.1068381	1.6
0.02747287	0.1068381	1.6
0.02747287	0.1068381	1.6
0.009631855	0.07897232	1.6
0.009631855	0.07897232	1.6
0.009631855	0.07897232	1.6
0.006501654	0.07565606	1.6
0.006501654	0.07565606	1.6
0.004887893	0.07341334	1.6
0.004887893	0.07341334	1.6
0.004887893	0.07341334	1.6
0.004301342	0.07275178	1.6
0.004301342	0.07275178	1.6
0.004301342	0.07275178	1.6
0.00398916	0.0724882	1.6
0.00398916	0.0724882	1.6
0.003843136	0.07297997	1.6
0.003843136	0.07297997	1.6
0.003843136	0.07297997	1.6
0.003847288	0.07284465	1.6
0.003847288	0.07284465	1.6
0.003847288	0.07284465	1.6
0.00367515	0.07329563	1.6
0.00367515	0.07329563	1.6
0.00367168	0.07362873	1.6
0.00367168	0.07362873	1.6
0.00367168	0.07362873	1.6
0.003475652	0.07422096	1.6
0.003475652	0.07422096	1.6
0.003417265	0.07454165	1.6
0.003417265	0.07454165	1.6
0.003417265	0.07454165	1.6
0.003618042	0.075174	1.6
0.003618042	0.075174	1.6
0.003618042	0.075174	1.6
0.003560803	0.07607504	1.6
0.003560803	0.07607504	1.6
0.003562326	0.07673355	1.6
0.003562326	0.07673355	1.6
0.003562326	0.07673355	1.6
0.003562326	0.07673355	1.6
0.003562326	0.07673355	1.6
0.003562326	0.07673355	1.6
0.003527383	0.07730816	1.6
0.003527383	0.07730816	1.6
0.0308306	-0.005576898	1.6
0.0308306	-0.005576898	1.6
0.0308306	-0.005576898	1.6
0.0305626	-0.01264835	1.6
0.0305626	-0.01264835	1.6
0.0305626	-0.01264835	1.6
0.03007406	-0.01784561	1.6
0.03007406	-0.01784561	1.6
0.03047611	-0.02064609	1.6
0.03047611	-0.02064609	1.6
0.03047611	-0.02064609	1.6
0.03103337	-0.02223339	1.6
0.03103337	-0.02223339	1.6
0.03173514	-0.02322573	1.6
0.03173514	-0.02322573	1.6
0.03173514	-0.02322573	1.6
0.03216274	-0.02449881	1.6
0.03216274	-0.02449881	1.6
0.03216274	-0.02449881	1.6
0.0326444	-0.02585793	1.6
0.0326444	-0.02585793	1.6
0.0326444	-0.02585793	1.6
0.0326444	-0.02585793	1.6
0.0326444	-0.02585793	1.6
0.02191833	0.08584575	1.6
0.02191833	0.08584575	1.6
0.02191833	0.08584575	1.6
0.02014516	0.09011575	1.6
0.02014516	0.09011575	1.6
0.01898325	0.09005306	1.6
0.01898325	0.09005306	1.6
0.01898325	0.09005306	1.6
0.01777249	0.08917183	1.6
0.01777249	0.08917183	1.6
0.01777249	0.08917183	1.6
0.01594924	0.08733676	1.6
0.01594924	0.08733676	1.6
0.01428564	0.08749378	1.6
0.01428564	0.08749378	1.6
0.01428564	0.08749378	1.6
0.01343942	0.0875309	1.6
0.01343942	0.0875309	1.6
0.01343942	0.0875309	1.6
0.01291093	0.0877753	1.6
0.01291093	0.0877753	1.6
0.01208821	0.08801589	1.6
0.01208821	0.08801589	1.6
0.01208821	0.08801589	1.6
0.01180841	0.08881854	1.6
0.01180841	0.08881854	1.6
0.01180841	0.08881854	1.6
0.01202197	0.08983091	1.6
0.01202197	0.08983091	1.6
0.02630149	0.09403066	1.6
0.02630149	0.09403066	1.6
0.02630149	0.09403066	1.6
0.02630149	0.09403066	1.6
0.02630149	0.09403066	1.6
0.02630149	0.09403066	1.6
0.02630149	0.09403066	1.6
0.02630149	0.09403066	1.6
0.02630149	0.09403066	1.6
0.02630149	0.09403066	1.6
0.02630149	0.09403066	1.6
0.01202197	0.08983091	1.6
0.01202197	0.08983091	1.6
0.01266451	0.09121444	1.6
0.01266451	0.09121444	1.6
0.01266451	0.09121444	1.6
0.01430003	0.09228136	1.6
0.01430003	0.09228136	1.6
0.01430003	0.09228136	1.6
0.01519813	0.09415063	1.6
0.01519813	0.09415063	1.6
0.01548223	0.09504335	1.6
0.01548223	0.09504335	1.6
0.01548223	0.09504335	1.6
0.01562882	0.09633439	1.6
0.01562882	0.09633439	1.6
0.01562882	0.09633439	1.6
0.01636543	0.0955952	1.6
0.01636543	0.0955952	1.6
0.01672827	0.0959084	1.6
0.01672827	0.0959084	1.6
0.01672827	0.0959084	1.6
0.01684088	0.09639395	1.6
0.01684088	0.09639395	1.6
0.01690381	0.09750596	1.6
0.01690381	0.09750596	1.6
0.01690381	0.09750596	1.6
0.01676582	0.09876152	1.6
0.01676582	0.09876152	1.6
0.01676582	0.09876152	1.6
0.0165009	0.09993046	1.6
0.0165009	0.09993046	1.6
0.01620083	0.1005862	1.6
0.01620083	0.1005862	1.6
0.01620083	0.1005862	1.6
0.01583436	0.1010031	1.6
0.01583436	0.1010031	1.6
0.01583436	0.1010031	1.6
0.01549973	0.1017181	1.6
0.01549973	0.1017181	1.6
0.01505695	0.1021877	1.6
0.01505695	0.1021877	1.6
0.01505695	0.1021877	1.6
0.01505695	0.1021877	1.6
0.01505695	0.1021877	1.6
0.01505695	0.1021877	1.6
0.03726748	0.06315997	1.6
0.03726748	0.06315997	1.6
0.03726748	0.06315997	1.6
0.03812928	0.06309988	1.6
0.03812928	0.06309988	1.6
0.03895301	0.06294692	1.6
0.03895301	0.06294692	1.6
0.03895301	0.06294692	1.6
0.03978676	0.06329257	1.6
0.03978676	0.06329257	1.6
0.03978676	0.06329257	1.6
0.03988931	0.06442615	1.6
0.03988931	0.06442615	1.6
0.04007911	0.06628913	1.6
0.04007911	0.06628913	1.6
0.04007911	0.06628913	1.6
0.04007911	0.06628913	1.6
0.04007911	0.06628913	1.6
0.04135739	0.06945504	1.6
0.04135739	0.06945504	1.6
0.04135739	0.06945504	1.6
0.04196578	0.07109299	1.6
0.04196578	0.07109299	1.6
0.04262508	0.07256358	1.6
0.04262508	0.07256358	1.6
0.04262508	0.07256358	1.6
0.04262508	0.07256358	1.6
0.04262508	0.07256358	1.6
0.04262508	0.07256358	1.6
0.04262508	0.07256358	1.6
0.04262508	0.07256358	1.6
0.04262508	0.07256358	1.6
0.07245138	-0.0286143	1.6
0.07245138	-0.0286143	1.6
0.07257728	-0.03024934	1.6
0.07257728	-0.03024934	1.6
0.07257728	-0.03024934	1.6
0.08765858	-0.02739159	1.6
0.08765858	-0.02739159	1.6
0.08765858	-0.02739159	1.6
0.08673053	-0.02891678	1.6
0.08673053	-0.02891678	1.6
0.08549545	-0.02975356	1.6
0.08549545	-0.02975356	1.6
0.08549545	-0.02975356	1.6
0.08396579	-0.03073416	1.6
0.08396579	-0.03073416	1.6
0.08396579	-0.03073416	1.6
0.08269411	-0.0318031	1.6
0.08269411	-0.0318031	1.6
0.0818714	-0.03242836	1.6
0.0818714	-0.03242836	1.6
0.0818714	-0.03242836	1.6
0.08149508	-0.03279604	1.6
0.08149508	-0.03279604	1.6
0.08145679	-0.03409424	1.6
0.08145679	-0.03409424	1.6
0.08145679	-0.03409424	1.6
0.08131989	-0.03500301	1.6
0.08131989	-0.03500301	1.6
0.08131989	-0.03500301	1.6
0.08160591	-0.03556443	1.6
0.08160591	-0.03556443	1.6
0.08160591	-0.03556443	1.6
0.08160591	-0.03556443	1.6
0.08160591	-0.03556443	1.6
0.08097524	-0.03725309	1.6
0.08097524	-0.03725309	1.6
0.08097524	-0.03725309	1.6
0.06938215	-0.03610557	1.6
0.06938215	-0.03610557	1.6
0.06938215	-0.03610557	1.6
0.06938215	-0.03610557	1.6
0.06938215	-0.03610557	1.6
0.06954899	-0.03621362	1.6
0.06954899	-0.03621362	1.6
0.06954899	-0.03621362	1.6
0.08283933	-0.03746628	1.6
0.08283933	-0.03746628	1.6
0.0837403	-0.03672326	1.6
0.0837403	-0.03672326	1.6
0.0837403	-0.03672326	1.6
0.08316021	-0.03647895	1.6
0.08316021	-0.03647895	1.6
0.08316021	-0.03647895	1.6
0.08289941	-0.03576141	1.6
0.08289941	-0.03576141	1.6
0.0829669	-0.03464351	1.6
0.0829669	-0.03464351	1.6
0.0829669	-0.03464351	1.6
0.0829669	-0.03464351	1.6
0.0829669	-0.03464351	1.6
0.06308363	-0.03047916	1.6
0.06308363	-0.03047916	1.6
0.06308363	-0.03047916	1.6
0.06368649	-0.0290941	1.6
0.06368649	-0.0290941	1.6
0.06368649	-0.0290941	1.6
0.06437928	-0.02756707	1.6
0.06437928	-0.02756707	1.6
0.06519979	-0.02606918	1.6
0.06519979	-0.02606918	1.6
0.06519979	-0.02606918	1.6
0.06519979	-0.02606918	1.6
0.06519979	-0.02606918	1.6
0.06519979	-0.02606918	1.6
0.06519979	-0.02606918	1.6
0.06519979	-0.02606918	1.6
0.08087521	-0.1643829	1.6
0.08087521	-0.1643829	1.6
0.08087521	-0.1643829	1.6
0.08101579	-0.1640071	1.6
0.08101579	-0.1640071	1.6
0.08101579	-0.1640071	1.6
0.08207446	-0.1655277	1.6
0.08207446	-0.1655277	1.6
0.08258228	-0.1662464	1.6
0.08258228	-0.1662464	1.6
0.08258228	-0.1662464	1.6
0.08305901	-0.1666199	1.6
0.08305901	-0.1666199	1.6
0.08305901	-0.1666199	1.6
0.08305901	-0.1666199	1.6
0.08305901	-0.1666199	1.6
0.06457222	-0.1005111	1.6
0.06457222	-0.1005111	1.6
0.06457222	-0.1005111	1.6
0.06158411	-0.09892736	1.6
0.06158411	-0.09892736	1.6
0.06158411	-0.09892736	1.6
0.06163683	-0.0976086	1.6
0.06163683	-0.0976086	1.6
0.06175274	-0.09614351	1.6
0.06175274	-0.09614351	1.6
0.06175274	-0.09614351	1.6
0.06165078	-0.09437224	1.6
0.06165078	-0.09437224	1.6
0.06193199	-0.09285463	1.6
0.06193199	-0.09285463	1.6
0.06193199	-0.09285463	1.6
0.06156768	-0.09146136	1.6
0.06156768	-0.09146136	1.6
0.06156768	-0.09146136	1.6
0.06109479	-0.09060664	1.6
0.06109479	-0.09060664	1.6
0.06125094	-0.08970611	1.6
0.06125094	-0.08970611	1.6
0.06125094	-0.08970611	1.6
0.06125094	-0.08970611	1.6
0.06125094	-0.08970611	1.6
0.06125094	-0.08970611	1.6
0.06125094	-0.08970611	1.6
0.06125094	-0.08970611	1.6
0.05700646	-0.2315728	1.6
0.05700646	-0.2315728	1.6
0.05700646	-0.2315728	1.6
0.05525145	-0.2305459	1.6
0.05525145	-0.2305459	1.6
0.05498915	-0.2302531	1.6
0.05498915	-0.2302531	1.6
0.05498915	-0.2302531	1.6
0.05451959	-0.228486	1.6
0.05451959	-0.228486	1.6
0.05451959	-0.228486	1.6
0.05522636	-0.2269823	1.6
0.05522636	-0.2269823	1.6
0.05522636	-0.2269823	1.6
0.05522636	-0.2269823	1.6
0.05522636	-0.2269823	1.6
0.05495214	-0.2267868	1.6
0.05495214	-0.2267868	1.6
0.05495214	-0.2267868	1.6
0.05492324	-0.2263664	1.6
0.05492324	-0.2263664	1.6
0.05462732	-0.2257069	1.6
0.05462732	-0.2257069	1.6
0.05462732	-0.2257069	1.6
0.05462732	-0.2257069	1.6
0.05462732	-0.2257069	1.6
0.05462732	-0.2257069	1.6
0.05407289	-0.2259373	1.6
0.05407289	-0.2259373	1.6
0.05378708	-0.2261094	1.6
0.05378708	-0.2261094	1.6
0.05378708	-0.2261094	1.6
0.05363703	-0.2260718	1.6
0.05363703	-0.2260718	1.6
0.05363703	-0.2260718	1.6
0.05368166	-0.2260997	1.6
0.05368166	-0.2260997	1.6
0.05368166	-0.2260997	1.6
0.05368166	-0.2260997	1.6
0.05368166	-0.2260997	1.6
0.04126915	-0.2106846	1.6
0.04126915	-0.2106846	1.6
0.04126915	-0.2106846	1.6
0.04131085	-0.2101894	1.6
0.04131085	-0.2101894	1.6
0.04076845	-0.210496	1.6
0.04076845	-0.210496	1.6
0.04076845	-0.210496	1.6
0.04099879	-0.2102441	1.6
0.04099879	-0.2102441	1.6
0.04099879	-0.2102441	1.6
0.04102831	-0.209627	1.6
0.04102831	-0.209627	1.6
0.04048464	-0.2097914	1.6
0.04048464	-0.2097914	1.6
0.04048464	-0.2097914	1.6
0.03968232	-0.2094148	1.6
0.03968232	-0.2094148	1.6
0.03933397	-0.2087676	1.6
0.03933397	-0.2087676	1.6
0.03933397	-0.2087676	1.6
0.03917221	-0.2085187	1.6
0.03917221	-0.2085187	1.6
0.03917221	-0.2085187	1.6
0.038808	-0.208322	1.6
0.038808	-0.208322	1.6
0.03856421	-0.2077894	1.6
0.03856421	-0.2077894	1.6
0.03856421	-0.2077894	1.6
0.03799012	-0.2072304	1.6
0.03799012	-0.2072304	1.6
0.03799012	-0.2072304	1.6
0.03735451	-0.2066899	1.6
0.03735451	-0.2066899	1.6
0.03621599	-0.206151	1.6
0.03621599	-0.206151	1.6
0.03621599	-0.206151	1.6
0.03527729	-0.2061031	1.6
0.03527729	-0.2061031	1.6
0.03527729	-0.2061031	1.6
0.03437398	-0.2059723	1.6
0.03437398	-0.2059723	1.6
0.03407537	-0.2057406	1.6
0.03407537	-0.2057406	1.6
0.03407537	-0.2057406	1.6
0.03386713	-0.2054091	1.6
0.03386713	-0.2054091	1.6
0.03386713	-0.2054091	1.6
0.03351354	-0.205311	1.6
0.03351354	-0.205311	1.6
0.03351354	-0.205311	1.6
0.03351354	-0.205311	1.6
0.03351354	-0.205311	1.6
0.01557319	-0.1925188	1.6
0.01557319	-0.1925188	1.6
0.01557319	-0.1925188	1.6
0.01564067	-0.1899631	1.6
0.01564067	-0.1899631	1.6
0.01515627	-0.1888649	1.6
0.01515627	-0.1888649	1.6
0.01515627	-0.1888649	1.6
0.01695685	-0.1894694	1.6
0.01695685	-0.1894694	1.6
0.01695685	-0.1894694	1.6
0.01838408	-0.1892324	1.6
0.01838408	-0.1892324	1.6
0.01910575	-0.1884472	1.6
0.01910575	-0.1884472	1.6
0.01910575	-0.1884472	1.6
0.01938499	-0.1879182	1.6
0.01938499	-0.1879182	1.6
0.0196093	-0.1874097	1.6
0.0196093	-0.1874097	1.6
0.0196093	-0.1874097	1.6
0.02010499	-0.1867254	1.6
0.02010499	-0.1867254	1.6
0.02010499	-0.1867254	1.6
0.02056379	-0.1863759	1.6
0.02056379	-0.1863759	1.6
0.02093684	-0.1858979	1.6
0.02093684	-0.1858979	1.6
0.02093684	-0.1858979	1.6
0.02093684	-0.1858979	1.6
0.02093684	-0.1858979	1.6
0.02093684	-0.1858979	1.6
0.02093684	-0.1858979	1.6
0.02093684	-0.1858979	1.6
0.02093684	-0.1858979	1.6
0.0160047	-0.0396983	1.6
0.0160047	-0.0396983	1.6
0.01832071	-0.03795362	1.6
0.01832071	-0.03795362	1.6
0.01832071	-0.03795362	1.6
0.01901623	-0.03824198	1.6
0.01901623	-0.03824198	1.6
0.01901623	-0.03824198	1.6
0.01910049	-0.03794248	1.6
0.01910049	-0.03794248	1.6
0.01918026	-0.03730282	1.6
0.01918026	-0.03730282	1.6
0.01918026	-0.03730282	1.6
0.01951091	-0.03679973	1.6
0.01951091	-0.03679973	1.6
0.01974807	-0.03638621	1.6
0.01974807	-0.03638621	1.6
0.01974807	-0.03638621	1.6
0.01984634	-0.03567076	1.6
0.01984634	-0.03567076	1.6
0.01984634	-0.03567076	1.6
0.01987769	-0.03511851	1.6
0.01987769	-0.03511851	1.6
0.01987769	-0.03511851	1.6
0.01987769	-0.03511851	1.6
0.01987769	-0.03511851	1.6
0.04337356	0.05557667	1.6
0.04337356	0.05557667	1.6
0.04337356	0.05557667	1.6
0.04145306	0.05983762	1.6
0.04145306	0.05983762	1.6
0.03943514	0.0609763	1.6
0.03943514	0.0609763	1.6
0.03943514	0.0609763	1.6
0.03733122	0.06175169	1.6
0.03733122	0.06175169	1.6
0.03733122	0.06175169	1.6
0.03267534	0.06712364	1.6
0.03267534	0.06712364	1.6
0.02913912	0.07123452	1.6
0.02913912	0.07123452	1.6
0.02913912	0.07123452	1.6
0.02635248	0.07409683	1.6
0.02635248	0.07409683	1.6
0.02635248	0.07409683	1.6
0.02435741	0.07667421	1.6
0.02435741	0.07667421	1.6
0.02435741	0.07667421	1.6
0.02435741	0.07667421	1.6
0.02435741	0.07667421	1.6
0.05765697	0.07289588	1.6
0.05765697	0.07289588	1.6
0.05765697	0.07289588	1.6
0.01018618	0.1377818	1.6
0.01018618	0.1377818	1.6
0.0104004	0.1361119	1.6
0.0104004	0.1361119	1.6
0.0104004	0.1361119	1.6
0.01088547	0.136056	1.6
0.01088547	0.136056	1.6
0.01088547	0.136056	1.6
0.01085271	0.1359233	1.6
0.01085271	0.1359233	1.6
0.01150851	0.1350049	1.6
0.01150851	0.1350049	1.6
0.01150851	0.1350049	1.6
0.01138672	0.1348882	1.6
0.01138672	0.1348882	1.6
0.01138672	0.1348882	1.6
0.011621	0.1352176	1.6
0.011621	0.1352176	1.6
0.01161737	0.1353466	1.6
0.01161737	0.1353466	1.6
0.01161737	0.1353466	1.6
0.01157152	0.1347132	1.6
0.01157152	0.1347132	1.6
0.01157152	0.1347132	1.6
0.01105588	0.1351234	1.6
0.01105588	0.1351234	1.6
0.01105588	0.1351234	1.6
0.01105588	0.1351234	1.6
0.01105588	0.1351234	1.6
-0.01775043	0.1420046	1.6
-0.01775043	0.1420046	1.6
-0.01775043	0.1420046	1.6
-0.01802419	0.1417232	1.6
-0.01802419	0.1417232	1.6
-0.01827125	0.1411476	1.6
-0.01827125	0.1411476	1.6
-0.01827125	0.1411476	1.6
-0.01827174	0.140097	1.6
-0.01827174	0.140097	1.6
-0.01827174	0.140097	1.6
-0.01827174	0.140097	1.6
-0.01827174	0.140097	1.6
-0.03263955	0.131939	1.6
-0.03263955	0.131939	1.6
-0.03263955	0.131939	1.6
-0.04700735	0.123781	1.6
-0.04700735	0.123781	1.6
-0.04700735	0.123781	1.6
0.04878331	0.2409872	1.6
0.04878331	0.2409872	1.6
0.04713985	0.2384454	1.6
0.04713985	0.2384454	1.6
0.04713985	0.2384454	1.6
0.04577366	0.2378824	1.6
0.04577366	0.2378824	1.6
0.04577366	0.2378824	1.6
0.0449896	0.2376234	1.6
0.0449896	0.2376234	1.6
0.04436834	0.236943	1.6
0.04436834	0.236943	1.6
0.04436834	0.236943	1.6
0.04286443	0.2360557	1.6
0.04286443	0.2360557	1.6
0.04286443	0.2360557	1.6
0.04167687	0.2356826	1.6
0.04167687	0.2356826	1.6
