# Supplementary material for: Saliency detection of textured 3D models based on multi-view information and texel descriptor
Source: PeerJ Comput Sci. 2023 Oct 25;9:e1584. doi: 10.7717/peerj-cs.1584 (PMC10703070; doi:10.7717/peerj-cs.1584)
Supplement: Supplemental Information 2 [file peerj-cs-09-1584-s002.zip › hlg/23.txt]

0.04167687	0.2356826	1.6
0.04167687	0.2356826	1.6
0.04167687	0.2356826	1.6
-0.01583818	0.1661448	1.6
-0.01583818	0.1661448	1.6
-0.01621268	0.1668854	1.6
-0.01621268	0.1668854	1.6
-0.01621268	0.1668854	1.6
-0.01696004	0.1672368	1.6
-0.01696004	0.1672368	1.6
-0.01767528	0.1673254	1.6
-0.01767528	0.1673254	1.6
-0.01767528	0.1673254	1.6
-0.01775217	0.1671536	1.6
-0.01775217	0.1671536	1.6
-0.01775217	0.1671536	1.6
-0.01826676	0.1672476	1.6
-0.01826676	0.1672476	1.6
-0.01889808	0.1676461	1.6
-0.01889808	0.1676461	1.6
-0.01889808	0.1676461	1.6
-0.01932413	0.1685082	1.6
-0.01932413	0.1685082	1.6
-0.01969448	0.1693382	1.6
-0.01969448	0.1693382	1.6
-0.01969448	0.1693382	1.6
-0.02031602	0.1698101	1.6
-0.02031602	0.1698101	1.6
-0.02031602	0.1698101	1.6
-0.0207455	0.1704542	1.6
-0.0207455	0.1704542	1.6
-0.02109361	0.1712568	1.6
-0.02109361	0.1712568	1.6
-0.02109361	0.1712568	1.6
-0.02109361	0.1712568	1.6
-0.02109361	0.1712568	1.6
-0.02109361	0.1712568	1.6
0.003778236	0.1560439	1.6
0.003778236	0.1560439	1.6
0.002726387	0.1568185	1.6
0.002726387	0.1568185	1.6
0.002726387	0.1568185	1.6
0.00263617	0.1566691	1.6
0.00263617	0.1566691	1.6
0.00263617	0.1566691	1.6
0.003127199	0.1567567	1.6
0.003127199	0.1567567	1.6
0.002943288	0.1567998	1.6
0.002943288	0.1567998	1.6
0.002943288	0.1567998	1.6
0.002690671	0.1567226	1.6
0.002690671	0.1567226	1.6
0.002690671	0.1567226	1.6
0.002563543	0.1568021	1.6
0.002563543	0.1568021	1.6
0.002473091	0.1565282	1.6
0.002473091	0.1565282	1.6
0.002473091	0.1565282	1.6
0.00238697	0.1564207	1.6
0.00238697	0.1564207	1.6
0.00238697	0.1564207	1.6
0.002209688	0.1564751	1.6
0.002209688	0.1564751	1.6
0.002209688	0.1564751	1.6
0.002209688	0.1564751	1.6
0.002209688	0.1564751	1.6
0.008158231	0.2033896	1.6
0.008158231	0.2033896	1.6
0.008158231	0.2033896	1.6
0.006465166	0.2104501	1.6
0.006465166	0.2104501	1.6
0.005659146	0.2142323	1.6
0.005659146	0.2142323	1.6
0.005659146	0.2142323	1.6
0.005248043	0.2168398	1.6
0.005248043	0.2168398	1.6
0.005248043	0.2168398	1.6
0.005248043	0.2168398	1.6
0.005248043	0.2168398	1.6
0.005248043	0.2168398	1.6
0.005248043	0.2168398	1.6
0.04743563	0.3755793	1.6
0.04743563	0.3755793	1.6
0.04743563	0.3755793	1.6
0.04691117	0.3780508	1.6
0.04691117	0.3780508	1.6
0.04683699	0.3778195	1.6
0.04683699	0.3778195	1.6
0.04683699	0.3778195	1.6
0.0461463	0.3774292	1.6
0.0461463	0.3774292	1.6
0.0461463	0.3774292	1.6
0.04600061	0.3771984	1.6
0.04600061	0.3771984	1.6
0.04679595	0.3776708	1.6
0.04679595	0.3776708	1.6
0.04679595	0.3776708	1.6
0.01	0.01	1.6
0.01	0.01	1.6
0.01	0.01	1.6
0.01	0.01	1.6
0.01	0.01	1.6
0.03832425	0.3881366	1.6
0.03832425	0.3881366	1.6
0.03832425	0.3881366	1.6
0.02985255	0.3986024	1.6
0.02985255	0.3986024	1.6
0.02726115	0.3961973	1.6
0.02726115	0.3961973	1.6
0.02726115	0.3961973	1.6
0.02499546	0.3954039	1.6
0.02499546	0.3954039	1.6
0.02499546	0.3954039	1.6
0.02452159	0.3898329	1.6
0.02452159	0.3898329	1.6
0.02452159	0.3898329	1.6
0.02452159	0.3898329	1.6
0.02452159	0.3898329	1.6
0.02452159	0.3898329	1.6
0.02452159	0.3898329	1.6
0.02452159	0.3898329	1.6
-0.01963852	0.03828932	1.6
-0.01963852	0.03828932	1.6
-0.01877821	0.03576128	1.6
-0.01877821	0.03576128	1.6
-0.01877821	0.03576128	1.6
-0.01849557	0.0339042	1.6
-0.01849557	0.0339042	1.6
-0.01849557	0.0339042	1.6
-0.01803266	0.03360808	1.6
-0.01803266	0.03360808	1.6
-0.01785335	0.03323806	1.6
-0.01785335	0.03323806	1.6
-0.01785335	0.03323806	1.6
-0.01762663	0.03289922	1.6
-0.01762663	0.03289922	1.6
-0.01762663	0.03289922	1.6
-0.01746015	0.03254174	1.6
-0.01746015	0.03254174	1.6
-0.01702395	0.03286359	1.6
-0.01702395	0.03286359	1.6
-0.01702395	0.03286359	1.6
-0.01658017	0.03308575	1.6
-0.01658017	0.03308575	1.6
-0.01658017	0.03308575	1.6
-0.01621942	0.03359728	1.6
-0.01621942	0.03359728	1.6
-0.01584616	0.03400995	1.6
-0.01584616	0.03400995	1.6
-0.01584616	0.03400995	1.6
-0.01555151	0.03404183	1.6
-0.01555151	0.03404183	1.6
-0.01555151	0.03404183	1.6
-0.01555151	0.03404183	1.6
-0.01555151	0.03404183	1.6
0.002894112	-0.006225331	1.6
0.002894112	-0.006225331	1.6
0.002894112	-0.006225331	1.6
0.002154683	-0.006925812	1.6
0.002154683	-0.006925812	1.6
0.001873506	-0.007225065	1.6
0.001873506	-0.007225065	1.6
0.001873506	-0.007225065	1.6
0.001664348	-0.006610477	1.6
0.001664348	-0.006610477	1.6
0.001664348	-0.006610477	1.6
0.001664348	-0.006610477	1.6
0.001664348	-0.006610477	1.6
0.001359968	-0.007022964	1.6
0.001359968	-0.007022964	1.6
0.001359968	-0.007022964	1.6
0.001386903	-0.00726481	1.6
0.001386903	-0.00726481	1.6
0.001875546	-0.006660048	1.6
0.001875546	-0.006660048	1.6
0.001875546	-0.006660048	1.6
0.002236931	-0.006022779	1.6
0.002236931	-0.006022779	1.6
0.002236931	-0.006022779	1.6
0.002236931	-0.006022779	1.6
0.002236931	-0.006022779	1.6
0.002236931	-0.006022779	1.6
0.002236931	-0.006022779	1.6
0.002236931	-0.006022779	1.6
0.01899057	0.006394018	1.6
0.01899057	0.006394018	1.6
0.01899057	0.006394018	1.6
0.01846658	0.00652516	1.6
0.01846658	0.00652516	1.6
0.01811615	0.006874003	1.6
0.01811615	0.006874003	1.6
0.01811615	0.006874003	1.6
0.01768094	0.006816078	1.6
0.01768094	0.006816078	1.6
0.01768094	0.006816078	1.6
0.01737569	0.00694077	1.6
0.01737569	0.00694077	1.6
0.01695123	0.006905171	1.6
0.01695123	0.006905171	1.6
0.01695123	0.006905171	1.6
0.01655234	0.006715802	1.6
0.01655234	0.006715802	1.6
0.0162335	0.007344345	1.6
0.0162335	0.007344345	1.6
0.0162335	0.007344345	1.6
0.01594104	0.008092864	1.6
0.01594104	0.008092864	1.6
0.01594104	0.008092864	1.6
0.0155513	0.009051042	1.6
0.0155513	0.009051042	1.6
0.01520764	0.009896536	1.6
0.01520764	0.009896536	1.6
0.01520764	0.009896536	1.6
0.01520764	0.009896536	1.6
0.01520764	0.009896536	1.6
0.01520764	0.009896536	1.6
0.01501076	0.010486	1.6
0.01501076	0.010486	1.6
0.02170826	-0.04581562	1.6
0.02170826	-0.04581562	1.6
0.02170826	-0.04581562	1.6
0.01962863	-0.05204144	1.6
0.01962863	-0.05204144	1.6
0.01962863	-0.05204144	1.6
0.0191714	-0.05449057	1.6
0.0191714	-0.05449057	1.6
0.01912484	-0.05520751	1.6
0.01912484	-0.05520751	1.6
0.01912484	-0.05520751	1.6
0.01847386	-0.05672941	1.6
0.01847386	-0.05672941	1.6
0.01847386	-0.05672941	1.6
0.01791019	-0.05754856	1.6
0.01791019	-0.05754856	1.6
0.01781379	-0.05838589	1.6
0.01781379	-0.05838589	1.6
0.01781379	-0.05838589	1.6
0.01787318	-0.05894285	1.6
0.01787318	-0.05894285	1.6
0.01787318	-0.05894285	1.6
0.018021	-0.05931031	1.6
0.018021	-0.05931031	1.6
0.01812032	-0.05940542	1.6
0.01812032	-0.05940542	1.6
0.01812032	-0.05940542	1.6
0.01899348	-0.05957413	1.6
0.01899348	-0.05957413	1.6
0.01899348	-0.05957413	1.6
0.01899348	-0.05957413	1.6
0.01899348	-0.05957413	1.6
0.03637362	-0.06262232	1.6
0.03637362	-0.06262232	1.6
0.03637362	-0.06262232	1.6
0.03633663	-0.06322411	1.6
0.03633663	-0.06322411	1.6
0.03633663	-0.06322411	1.6
0.03575987	-0.06400066	1.6
0.03575987	-0.06400066	1.6
0.03543056	-0.06442714	1.6
0.03543056	-0.06442714	1.6
0.03543056	-0.06442714	1.6
0.03521742	-0.06433853	1.6
0.03521742	-0.06433853	1.6
0.03521742	-0.06433853	1.6
0.03528583	-0.06414024	1.6
0.03528583	-0.06414024	1.6
0.03528583	-0.06414024	1.6
0.0353177	-0.06356154	1.6
0.0353177	-0.06356154	1.6
0.03552209	-0.06274279	1.6
0.03552209	-0.06274279	1.6
0.03552209	-0.06274279	1.6
0.03552209	-0.06274279	1.6
0.03552209	-0.06274279	1.6
0.03552209	-0.06274279	1.6
0.03552209	-0.06274279	1.6
0.03552209	-0.06274279	1.6
-0.08313397	-0.1795658	1.6
-0.08313397	-0.1795658	1.6
-0.08313397	-0.1795658	1.6
-0.08293194	-0.1793581	1.6
-0.08293194	-0.1793581	1.6
-0.08315108	-0.1789802	1.6
-0.08315108	-0.1789802	1.6
-0.08315108	-0.1789802	1.6
-0.08335388	-0.1787799	1.6
-0.08335388	-0.1787799	1.6
-0.08335388	-0.1787799	1.6
-0.08296209	-0.1785173	1.6
-0.08296209	-0.1785173	1.6
-0.08296209	-0.1785173	1.6
-0.08322056	-0.1781651	1.6
-0.08322056	-0.1781651	1.6
-0.08351454	-0.1778654	1.6
-0.08351454	-0.1778654	1.6
-0.08351454	-0.1778654	1.6
-0.08351009	-0.1777029	1.6
-0.08351009	-0.1777029	1.6
-0.08351009	-0.1777029	1.6
-0.08332828	-0.1776446	1.6
-0.08332828	-0.1776446	1.6
-0.08317675	-0.1776637	1.6
-0.08317675	-0.1776637	1.6
-0.08317675	-0.1776637	1.6
-0.08317675	-0.1776637	1.6
-0.08317675	-0.1776637	1.6
-0.08317675	-0.1776637	1.6
-0.05589692	-0.1688531	1.6
-0.05589692	-0.1688531	1.6
-0.05376974	-0.1655386	1.6
-0.05376974	-0.1655386	1.6
-0.05376974	-0.1655386	1.6
-0.05266698	-0.1652829	1.6
-0.05266698	-0.1652829	1.6
-0.05249885	-0.1645304	1.6
-0.05249885	-0.1645304	1.6
-0.05249885	-0.1645304	1.6
-0.05215426	-0.1635147	1.6
-0.05215426	-0.1635147	1.6
-0.05215426	-0.1635147	1.6
-0.0523081	-0.1627674	1.6
-0.0523081	-0.1627674	1.6
-0.0524229	-0.1622906	1.6
-0.0524229	-0.1622906	1.6
-0.0524229	-0.1622906	1.6
-0.05267521	-0.1615884	1.6
-0.05267521	-0.1615884	1.6
-0.05267521	-0.1615884	1.6
-0.05267521	-0.1615884	1.6
-0.05267521	-0.1615884	1.6
-0.07000177	-0.1719746	1.6
-0.07000177	-0.1719746	1.6
-0.07000177	-0.1719746	1.6
-0.07000177	-0.1719746	1.6
-0.07000177	-0.1719746	1.6
-0.07000177	-0.1719746	1.6
-0.07000177	-0.1719746	1.6
-0.07000177	-0.1719746	1.6
-0.08732835	-0.1823609	1.6
-0.08732835	-0.1823609	1.6
-0.08732835	-0.1823609	1.6
-0.03218914	-0.146335	1.6
-0.03218914	-0.146335	1.6
-0.03232054	-0.1435418	1.6
-0.03232054	-0.1435418	1.6
-0.03232054	-0.1435418	1.6
-0.03256757	-0.1423854	1.6
-0.03256757	-0.1423854	1.6
-0.03256757	-0.1423854	1.6
-0.03377299	-0.1413502	1.6
-0.03377299	-0.1413502	1.6
-0.03377299	-0.1413502	1.6
-0.03377299	-0.1413502	1.6
-0.03377299	-0.1413502	1.6
-0.02999817	-0.1706597	1.6
-0.02999817	-0.1706597	1.6
-0.02999817	-0.1706597	1.6
-0.03245985	-0.1725908	1.6
-0.03245985	-0.1725908	1.6
-0.03387393	-0.1742031	1.6
-0.03387393	-0.1742031	1.6
-0.03387393	-0.1742031	1.6
-0.03483681	-0.1755817	1.6
-0.03483681	-0.1755817	1.6
-0.03483681	-0.1755817	1.6
-0.03483681	-0.1755817	1.6
-0.03483681	-0.1755817	1.6
-0.03483681	-0.1755817	1.6
-0.03483681	-0.1755817	1.6
-0.03483681	-0.1755817	1.6
-0.03781614	0.006992259	1.6
-0.03781614	0.006992259	1.6
-0.03781614	0.006992259	1.6
-0.03732819	0.006738463	1.6
-0.03732819	0.006738463	1.6
-0.03653446	0.007426947	1.6
-0.03653446	0.007426947	1.6
-0.03653446	0.007426947	1.6
-0.03608544	0.00866211	1.6
-0.03608544	0.00866211	1.6
-0.03608544	0.00866211	1.6
-0.03561181	0.009887022	1.6
-0.03561181	0.009887022	1.6
-0.03564921	0.01040652	1.6
-0.03564921	0.01040652	1.6
-0.03564921	0.01040652	1.6
-0.03540751	0.01075416	1.6
-0.03540751	0.01075416	1.6
-0.03540751	0.01075416	1.6
-0.035161	0.01119276	1.6
-0.035161	0.01119276	1.6
-0.035161	0.01119276	1.6
-0.035161	0.01119276	1.6
-0.035161	0.01119276	1.6
-0.06996439	0.0625969	1.6
-0.06996439	0.0625969	1.6
-0.06996439	0.0625969	1.6
-0.07053559	0.06572341	1.6
-0.07053559	0.06572341	1.6
-0.06996145	0.06851745	1.6
-0.06996145	0.06851745	1.6
-0.06996145	0.06851745	1.6
-0.06954131	0.06990844	1.6
-0.06954131	0.06990844	1.6
-0.06954131	0.06990844	1.6
-0.06812086	0.07026286	1.6
-0.06812086	0.07026286	1.6
-0.08224503	0.06306981	1.6
-0.08224503	0.06306981	1.6
-0.08224503	0.06306981	1.6
-0.08224503	0.06306981	1.6
-0.08224503	0.06306981	1.6
-0.0963692	0.05587675	1.6
-0.0963692	0.05587675	1.6
-0.0963692	0.05587675	1.6
-0.09957822	0.06250983	1.6
-0.09957822	0.06250983	1.6
-0.1007934	0.06628805	1.6
-0.1007934	0.06628805	1.6
-0.1007934	0.06628805	1.6
-0.1017468	0.06978747	1.6
-0.1017468	0.06978747	1.6
-0.1017468	0.06978747	1.6
-0.1025868	0.07218046	1.6
-0.1025868	0.07218046	1.6
-0.1034646	0.07405077	1.6
-0.1034646	0.07405077	1.6
-0.1034646	0.07405077	1.6
-0.1034297	0.07569948	1.6
-0.1034297	0.07569948	1.6
-0.1034297	0.07569948	1.6
-0.1037481	0.07643735	1.6
-0.1037481	0.07643735	1.6
-0.1038828	0.07725386	1.6
-0.1038828	0.07725386	1.6
-0.1038828	0.07725386	1.6
-0.1041075	0.07841467	1.6
-0.1041075	0.07841467	1.6
-0.1041075	0.07841467	1.6
-0.1040787	0.07950416	1.6
-0.1040787	0.07950416	1.6
-0.1045443	0.0799212	1.6
-0.1045443	0.0799212	1.6
-0.1045443	0.0799212	1.6
-0.104657	0.07966506	1.6
-0.104657	0.07966506	1.6
-0.104657	0.07966506	1.6
-0.1050361	0.07857988	1.6
-0.1050361	0.07857988	1.6
-0.105383	0.07727835	1.6
-0.105383	0.07727835	1.6
-0.105383	0.07727835	1.6
-0.105033	0.07844214	1.6
-0.105033	0.07844214	1.6
-0.1049714	0.07862409	1.6
-0.1049714	0.07862409	1.6
-0.1049714	0.07862409	1.6
-0.1050967	0.07858722	1.6
-0.1050967	0.07858722	1.6
-0.1050967	0.07858722	1.6
-0.1051812	0.0787265	1.6
-0.1051812	0.0787265	1.6
-0.1052901	0.0788549	1.6
-0.1052901	0.0788549	1.6
-0.1052901	0.0788549	1.6
-0.1054464	0.07890988	1.6
-0.1054464	0.07890988	1.6
-0.1054464	0.07890988	1.6
-0.1056361	0.07870083	1.6
-0.1056361	0.07870083	1.6
-0.1056361	0.07870083	1.6
-0.1056361	0.07870083	1.6
-0.1056361	0.07870083	1.6
-0.09172206	0.06501625	1.6
-0.09172206	0.06501625	1.6
-0.09172206	0.06501625	1.6
-0.09159373	0.06660956	1.6
-0.09159373	0.06660956	1.6
-0.09226845	0.06726363	1.6
-0.09226845	0.06726363	1.6
-0.09226845	0.06726363	1.6
-0.09240049	0.06752472	1.6
-0.09240049	0.06752472	1.6
-0.09240049	0.06752472	1.6
-0.09286147	0.06817275	1.6
-0.09286147	0.06817275	1.6
-0.09291264	0.06793212	1.6
-0.09291264	0.06793212	1.6
-0.09291264	0.06793212	1.6
-0.09257384	0.06787583	1.6
-0.09257384	0.06787583	1.6
-0.09257384	0.06787583	1.6
-0.09212862	0.06797612	1.6
-0.09212862	0.06797612	1.6
-0.09218149	0.06853401	1.6
-0.09218149	0.06853401	1.6
-0.09218149	0.06853401	1.6
-0.09242357	0.06866686	1.6
-0.09242357	0.06866686	1.6
-0.09242357	0.06866686	1.6
-0.1056408	0.06346736	1.6
-0.1056408	0.06346736	1.6
-0.1056408	0.06346736	1.6
-0.1056408	0.06346736	1.6
-0.1056408	0.06346736	1.6
-0.05443779	0.03876106	1.6
-0.05443779	0.03876106	1.6
-0.05919902	0.03745184	1.6
-0.05919902	0.03745184	1.6
-0.05919902	0.03745184	1.6
-0.118858	0.05826786	1.6
-0.118858	0.05826786	1.6
-0.118858	0.05826786	1.6
-0.07279374	0.01158066	1.6
-0.07279374	0.01158066	1.6
-0.06490475	0.004640863	1.6
-0.06490475	0.004640863	1.6
-0.06490475	0.004640863	1.6
-0.06179969	0.002511895	1.6
-0.06179969	0.002511895	1.6
-0.06179969	0.002511895	1.6
-0.05932283	0.001596731	1.6
-0.05932283	0.001596731	1.6
-0.05747148	0.001633205	1.6
-0.05747148	0.001633205	1.6
-0.05747148	0.001633205	1.6
-0.05696356	0.0004130863	1.6
-0.05696356	0.0004130863	1.6
-0.05696356	0.0004130863	1.6
-0.05644246	0.0005542133	1.6
-0.05644246	0.0005542133	1.6
-0.05639463	-0.0001758412	1.6
-0.05639463	-0.0001758412	1.6
-0.05639463	-0.0001758412	1.6
-0.05639463	-0.0001758412	1.6
-0.05639463	-0.0001758412	1.6
-0.05639463	-0.0001758412	1.6
-0.05664522	0.001197839	1.6
-0.05664522	0.001197839	1.6
-0.05664522	0.001197839	1.6
-0.05664522	0.001197839	1.6
-0.05664522	0.001197839	1.6
-0.03545845	0.06502622	1.6
-0.03545845	0.06502622	1.6
-0.03814823	0.07048259	1.6
-0.03814823	0.07048259	1.6
-0.03814823	0.07048259	1.6
-0.04006686	0.0739456	1.6
-0.04006686	0.0739456	1.6
-0.04006686	0.0739456	1.6
-0.04100469	0.07518458	1.6
-0.04100469	0.07518458	1.6
-0.041821	0.07593247	1.6
-0.041821	0.07593247	1.6
-0.041821	0.07593247	1.6
-0.0424559	0.07667304	1.6
-0.0424559	0.07667304	1.6
-0.0424559	0.07667304	1.6
-0.04294468	0.07691579	1.6
-0.04294468	0.07691579	1.6
-0.04337212	0.07758316	1.6
-0.04337212	0.07758316	1.6
-0.04337212	0.07758316	1.6
-0.0436464	0.0776708	1.6
-0.0436464	0.0776708	1.6
-0.0436464	0.0776708	1.6
-0.0436464	0.0776708	1.6
-0.0436464	0.0776708	1.6
-0.04334529	0.07845378	1.6
-0.04334529	0.07845378	1.6
-0.04334529	0.07845378	1.6
-0.04334529	0.07845378	1.6
-0.04334529	0.07845378	1.6
-0.04334529	0.07845378	1.6
-0.04042902	0.09039626	1.6
-0.04042902	0.09039626	1.6
-0.03824892	0.09179616	1.6
-0.03824892	0.09179616	1.6
-0.03824892	0.09179616	1.6
-0.03747406	0.09266108	1.6
-0.03747406	0.09266108	1.6
-0.03747406	0.09266108	1.6
-0.03698678	0.09280152	1.6
-0.03698678	0.09280152	1.6
-0.03627212	0.09362365	1.6
-0.03627212	0.09362365	1.6
-0.03627212	0.09362365	1.6
-0.03627812	0.09504975	1.6
-0.03627812	0.09504975	1.6
-0.03627812	0.09504975	1.6
-0.03562683	0.09692159	1.6
-0.03562683	0.09692159	1.6
-0.03562683	0.09692159	1.6
-0.03562683	0.09692159	1.6
-0.03562683	0.09692159	1.6
-0.01484969	0.1656201	1.6
-0.01484969	0.1656201	1.6
-0.01484969	0.1656201	1.6
-0.01462568	0.1661996	1.6
-0.01462568	0.1661996	1.6
-0.01515788	0.1660739	1.6
-0.01515788	0.1660739	1.6
-0.01515788	0.1660739	1.6
-0.01547836	0.1655087	1.6
-0.01547836	0.1655087	1.6
-0.01544361	0.1652938	1.6
-0.01544361	0.1652938	1.6
-0.01544361	0.1652938	1.6
-0.01585108	0.1653435	1.6
-0.01585108	0.1653435	1.6
-0.01585108	0.1653435	1.6
-0.01607481	0.1651779	1.6
-0.01607481	0.1651779	1.6
-0.01667512	0.1653886	1.6
-0.01667512	0.1653886	1.6
-0.01667512	0.1653886	1.6
-0.01708999	0.1654451	1.6
-0.01708999	0.1654451	1.6
-0.01747737	0.1656905	1.6
-0.01747737	0.1656905	1.6
-0.01747737	0.1656905	1.6
-0.01747737	0.1656905	1.6
-0.01791636	0.1660627	1.6
-0.01791636	0.1660627	1.6
-0.01791636	0.1660627	1.6
-0.01826124	0.1666001	1.6
-0.01826124	0.1666001	1.6
-0.01852365	0.1669737	1.6
-0.01852365	0.1669737	1.6
-0.01852365	0.1669737	1.6
-0.01867805	0.167103	1.6
-0.01867805	0.167103	1.6
-0.01867805	0.167103	1.6
-0.01874332	0.1669589	1.6
-0.01874332	0.1669589	1.6
-0.01889856	0.1672887	1.6
-0.01889856	0.1672887	1.6
-0.01889856	0.1672887	1.6
-0.01889587	0.1678315	1.6
-0.01889587	0.1678315	1.6
-0.01889587	0.1678315	1.6
-0.01892176	0.1680508	1.6
-0.01892176	0.1680508	1.6
-0.01895268	0.1683567	1.6
-0.01895268	0.1683567	1.6
-0.01895268	0.1683567	1.6
-0.0189979	0.168831	1.6
-0.0189979	0.168831	1.6
-0.0189979	0.168831	1.6
-0.01906339	0.1694031	1.6
-0.01906339	0.1694031	1.6
-0.01950371	0.1702224	1.6
-0.01950371	0.1702224	1.6
-0.01950371	0.1702224	1.6
-0.019986	0.1708488	1.6
-0.019986	0.1708488	1.6
-0.019986	0.1708488	1.6
-0.02042033	0.1715038	1.6
-0.02042033	0.1715038	1.6
-0.02076477	0.1722535	1.6
-0.02076477	0.1722535	1.6
-0.02076477	0.1722535	1.6
-0.02076477	0.1722535	1.6
-0.02076477	0.1722535	1.6
-0.02076477	0.1722535	1.6
-0.02959711	0.1928218	1.6
-0.02959711	0.1928218	1.6
-0.02959711	0.1928218	1.6
-0.03073063	0.1935821	1.6
-0.03073063	0.1935821	1.6
-0.03103379	0.1944525	1.6
-0.03103379	0.1944525	1.6
-0.03103379	0.1944525	1.6
-0.03119486	0.1943035	1.6
-0.03119486	0.1943035	1.6
-0.03119486	0.1943035	1.6
-0.03119486	0.1943035	1.6
-0.03119486	0.1943035	1.6
-0.03119486	0.1943035	1.6
-0.03119486	0.1943035	1.6
-0.01930192	0.1748194	1.6
-0.01930192	0.1748194	1.6
-0.01930192	0.1748194	1.6
-0.01932271	0.1749754	1.6
-0.01932271	0.1749754	1.6
-0.01932271	0.1749754	1.6
-0.0195515	0.1749254	1.6
-0.0195515	0.1749254	1.6
-0.01957377	0.1745242	1.6
-0.01957377	0.1745242	1.6
-0.01957377	0.1745242	1.6
-0.01957377	0.1745242	1.6
-0.01957377	0.1745242	1.6
-0.01957377	0.1745242	1.6
-0.004204497	0.1696212	1.6
-0.004204497	0.1696212	1.6
-0.002235148	0.1714986	1.6
-0.002235148	0.1714986	1.6
-0.002235148	0.1714986	1.6
-0.001722065	0.170583	1.6
-0.001722065	0.170583	1.6
-0.001722065	0.170583	1.6
-0.001690337	0.1701224	1.6
-0.001690337	0.1701224	1.6
-0.0009961873	0.1695616	1.6
-0.0009961873	0.1695616	1.6
-0.0009961873	0.1695616	1.6
-0.001042068	0.1687929	1.6
-0.001042068	0.1687929	1.6
-0.00103575	0.1683587	1.6
-0.00103575	0.1683587	1.6
-0.00103575	0.1683587	1.6
-0.001018599	0.1685373	1.6
-0.001018599	0.1685373	1.6
-0.001018599	0.1685373	1.6
-0.001018599	0.1685373	1.6
-0.001018599	0.1685373	1.6
0.01174777	0.1666986	1.6
0.01174777	0.1666986	1.6
0.01174777	0.1666986	1.6
