# Supplementary material for: Saliency detection of textured 3D models based on multi-view information and texel descriptor
Source: PeerJ Comput Sci. 2023 Oct 25;9:e1584. doi: 10.7717/peerj-cs.1584 (PMC10703070; doi:10.7717/peerj-cs.1584)
Supplement: Supplemental Information 2 [file peerj-cs-09-1584-s002.zip › hlg/24.txt]

0.02163592	0.1663846	1.6
0.02163592	0.1663846	1.6
0.02163592	0.1663846	1.6
0.02635134	0.165629	1.6
0.02635134	0.165629	1.6
0.02905649	0.1654779	1.6
0.02905649	0.1654779	1.6
0.02905649	0.1654779	1.6
0.03091445	0.1650824	1.6
0.03091445	0.1650824	1.6
0.0319658	0.164761	1.6
0.0319658	0.164761	1.6
0.0319658	0.164761	1.6
0.03301818	0.1647637	1.6
0.03301818	0.1647637	1.6
0.03301818	0.1647637	1.6
0.03401312	0.1648438	1.6
0.03401312	0.1648438	1.6
0.03458695	0.164987	1.6
0.03458695	0.164987	1.6
0.03458695	0.164987	1.6
0.03458695	0.164987	1.6
0.03458695	0.164987	1.6
0.03458695	0.164987	1.6
0.03458695	0.164987	1.6
0.03458695	0.164987	1.6
-0.006469989	0.09896109	1.6
-0.006469989	0.09896109	1.6
-0.006469989	0.09896109	1.6
-0.006583933	0.09983175	1.6
-0.006583933	0.09983175	1.6
-0.006583933	0.09983175	1.6
-0.006426236	0.1001539	1.6
-0.006426236	0.1001539	1.6
-0.006253822	0.1003806	1.6
-0.006253822	0.1003806	1.6
-0.006253822	0.1003806	1.6
-0.006153816	0.1019746	1.6
-0.006153816	0.1019746	1.6
0.01	0.01	1.6
-0.02087265	0.09760203	1.6
-0.02087265	0.09760203	1.6
-0.03559149	0.09322949	1.6
-0.03559149	0.09322949	1.6
-0.03559149	0.09322949	1.6
-0.1805651	0.1103382	1.6
-0.1805651	0.1103382	1.6
-0.1805651	0.1103382	1.6
-0.1805893	0.1107229	1.6
-0.1805893	0.1107229	1.6
-0.1810639	0.1107511	1.6
-0.1810639	0.1107511	1.6
-0.1810639	0.1107511	1.6
-0.1811266	0.1111208	1.6
-0.1811266	0.1111208	1.6
-0.1811266	0.1111208	1.6
-0.1811266	0.1111208	1.6
-0.1811266	0.1111208	1.6
-0.2105618	0.09513687	1.6
-0.2105618	0.09513687	1.6
-0.2198397	0.1003808	1.6
-0.2198397	0.1003808	1.6
-0.2198397	0.1003808	1.6
-0.219575	0.09822167	1.6
-0.219575	0.09822167	1.6
-0.219575	0.09822167	1.6
-0.2193348	0.09697302	1.6
-0.2193348	0.09697302	1.6
-0.2193959	0.09596259	1.6
-0.2193959	0.09596259	1.6
-0.2193959	0.09596259	1.6
-0.2194882	0.09546685	1.6
-0.2194882	0.09546685	1.6
-0.2194882	0.09546685	1.6
-0.2195438	0.09511025	1.6
-0.2195438	0.09511025	1.6
-0.2197288	0.09482775	1.6
-0.2197288	0.09482775	1.6
-0.2197288	0.09482775	1.6
-0.2204031	0.09478609	1.6
-0.2204031	0.09478609	1.6
-0.2204031	0.09478609	1.6
-0.2208494	0.09536751	1.6
-0.2208494	0.09536751	1.6
-0.2208494	0.09536751	1.6
-0.2208494	0.09536751	1.6
-0.2208494	0.09536751	1.6
-0.2208494	0.09536751	1.6
-0.03530785	-0.007851632	1.6
-0.03530785	-0.007851632	1.6
-0.03550913	-0.008854402	1.6
-0.03550913	-0.008854402	1.6
-0.03550913	-0.008854402	1.6
-0.03588039	-0.008239528	1.6
-0.03588039	-0.008239528	1.6
-0.03588039	-0.008239528	1.6
-0.03669705	-0.00877315	1.6
-0.03669705	-0.00877315	1.6
-0.03664605	-0.01030895	1.6
-0.03664605	-0.01030895	1.6
-0.03664605	-0.01030895	1.6
-0.03670839	-0.01048628	1.6
-0.03670839	-0.01048628	1.6
-0.03670839	-0.01048628	1.6
-0.03670839	-0.01048628	1.6
-0.03670839	-0.01048628	1.6
-0.03672916	-0.01097635	1.6
-0.03672916	-0.01097635	1.6
-0.03672916	-0.01097635	1.6
-0.03650045	-0.01098618	1.6
-0.03650045	-0.01098618	1.6
-0.03688196	-0.01077048	1.6
-0.03688196	-0.01077048	1.6
-0.03688196	-0.01077048	1.6
-0.03736304	-0.01037928	1.6
-0.03736304	-0.01037928	1.6
-0.03736304	-0.01037928	1.6
-0.03775958	-0.009801636	1.6
-0.03775958	-0.009801636	1.6
-0.03775958	-0.009801636	1.6
-0.03775958	-0.009801636	1.6
-0.03775958	-0.009801636	1.6
0.05321004	-0.03979412	1.6
0.05321004	-0.03979412	1.6
0.05321004	-0.03979412	1.6
0.05321004	-0.03979412	1.6
0.05321004	-0.03979412	1.6
0.08200637	-0.0397791	1.6
0.08200637	-0.0397791	1.6
0.08200637	-0.0397791	1.6
0.08552521	-0.04060622	1.6
0.08552521	-0.04060622	1.6
0.08751442	-0.04085783	1.6
0.08751442	-0.04085783	1.6
0.08751442	-0.04085783	1.6
0.08869445	-0.04086569	1.6
0.08869445	-0.04086569	1.6
0.08869445	-0.04086569	1.6
0.08967083	-0.04114661	1.6
0.08967083	-0.04114661	1.6
0.09029765	-0.04178011	1.6
0.09029765	-0.04178011	1.6
0.09029765	-0.04178011	1.6
0.09067598	-0.04196571	1.6
0.09067598	-0.04196571	1.6
0.09067598	-0.04196571	1.6
0.09067598	-0.04196571	1.6
0.09067598	-0.04196571	1.6
0.127931	0.001083744	1.6
0.127931	0.001083744	1.6
0.127931	0.001083744	1.6
0.1230276	-0.003485302	1.6
0.1230276	-0.003485302	1.6
0.1230276	-0.003485302	1.6
0.1194158	-0.005398161	1.6
0.1194158	-0.005398161	1.6
0.1226854	-0.001064378	1.6
0.1226854	-0.001064378	1.6
0.1226854	-0.001064378	1.6
0.1247307	0.00207725	1.6
0.1247307	0.00207725	1.6
0.1247307	0.00207725	1.6
0.1261359	0.004712714	1.6
0.1261359	0.004712714	1.6
0.1261359	0.004712714	1.6
0.1261359	0.004712714	1.6
0.1261359	0.004712714	1.6
0.1269581	0.008834135	1.6
0.1269581	0.008834135	1.6
0.1269581	0.008834135	1.6
0.1273007	0.009751022	1.6
0.1273007	0.009751022	1.6
0.1269646	0.009802798	1.6
0.1269646	0.009802798	1.6
0.1269646	0.009802798	1.6
0.1269646	0.009802798	1.6
0.1269646	0.009802798	1.6
0.1047393	0.006982448	1.6
0.1047393	0.006982448	1.6
0.1047393	0.006982448	1.6
0.1041211	0.005084807	1.6
0.1041211	0.005084807	1.6
0.1041211	0.005084807	1.6
0.1036363	0.004534303	1.6
0.1036363	0.004534303	1.6
0.1031929	0.005147831	1.6
0.1031929	0.005147831	1.6
0.1031929	0.005147831	1.6
0.1031929	0.005147831	1.6
0.1031929	0.005147831	1.6
0.1031929	0.005147831	1.6
0.1571282	0.05298202	1.6
0.1571282	0.05298202	1.6
0.1617537	0.06174134	1.6
0.1617537	0.06174134	1.6
0.1617537	0.06174134	1.6
0.1643388	0.06619824	1.6
0.1643388	0.06619824	1.6
0.1643388	0.06619824	1.6
0.1655242	0.06924319	1.6
0.1655242	0.06924319	1.6
0.1663814	0.07049798	1.6
0.1663814	0.07049798	1.6
0.1663814	0.07049798	1.6
0.1669912	0.07171055	1.6
0.1669912	0.07171055	1.6
0.1669912	0.07171055	1.6
0.1670977	0.07263886	1.6
0.1670977	0.07263886	1.6
0.1673638	0.07349705	1.6
0.1673638	0.07349705	1.6
0.1673638	0.07349705	1.6
0.1689091	0.07559668	1.6
0.1689091	0.07559668	1.6
0.1689091	0.07559668	1.6
0.1689091	0.07559668	1.6
0.1689091	0.07559668	1.6
0.2380098	0.1141835	1.6
0.2380098	0.1141835	1.6
0.2380098	0.1141835	1.6
0.2390029	0.1260548	1.6
0.2390029	0.1260548	1.6
0.2400396	0.1330355	1.6
0.2400396	0.1330355	1.6
0.2400396	0.1330355	1.6
0.2400396	0.1330355	1.6
0.2400396	0.1330355	1.6
0.2400396	0.1330355	1.6
0.2315706	0.1523468	1.6
0.2315706	0.1523468	1.6
0.2414362	0.1412359	1.6
0.2414362	0.1412359	1.6
0.2414362	0.1412359	1.6
0.2739006	0.2335497	1.6
0.2739006	0.2335497	1.6
0.2739006	0.2335497	1.6
0.2742409	0.2345324	1.6
0.2742409	0.2345324	1.6
0.2726895	0.2343608	1.6
0.2726895	0.2343608	1.6
0.2726895	0.2343608	1.6
0.2719522	0.2348164	1.6
0.2719522	0.2348164	1.6
0.2719522	0.2348164	1.6
0.2712353	0.2338742	1.6
0.2712353	0.2338742	1.6
0.2710359	0.2345525	1.6
0.2710359	0.2345525	1.6
0.2710359	0.2345525	1.6
0.2708727	0.2345391	1.6
0.2708727	0.2345391	1.6
0.2708727	0.2345391	1.6
0.2708727	0.2345391	1.6
0.2708727	0.2345391	1.6
0.2709528	0.2358865	1.6
0.2709528	0.2358865	1.6
0.2709528	0.2358865	1.6
0.2707845	0.2364276	1.6
0.2707845	0.2364276	1.6
0.2707845	0.2364276	1.6
0.2723615	0.2364358	1.6
0.2723615	0.2364358	1.6
0.2730495	0.2367435	1.6
0.2730495	0.2367435	1.6
0.2730495	0.2367435	1.6
0.2733651	0.2369864	1.6
0.2733651	0.2369864	1.6
0.2733651	0.2369864	1.6
0.2665166	0.2498238	1.6
0.2665166	0.2498238	1.6
0.01	0.01	1.6
0.2665166	0.2498238	1.6
0.2665166	0.2498238	1.6
0.2614892	0.2185871	1.6
0.2614892	0.2185871	1.6
0.2614892	0.2185871	1.6
0.2593441	0.217576	1.6
0.2593441	0.217576	1.6
0.2593441	0.217576	1.6
0.2594974	0.2177315	1.6
0.2594974	0.2177315	1.6
0.2591099	0.2172052	1.6
0.2591099	0.2172052	1.6
0.2591099	0.2172052	1.6
0.2579752	0.2151163	1.6
0.2579752	0.2151163	1.6
0.2579752	0.2151163	1.6
0.2579752	0.2151163	1.6
0.2579752	0.2151163	1.6
0.2579752	0.2151163	1.6
0.2579752	0.2151163	1.6
0.2579752	0.2151163	1.6
0.007898029	0.05137397	1.6
0.007898029	0.05137397	1.6
0.009709032	0.05133455	1.6
0.009709032	0.05133455	1.6
0.009709032	0.05133455	1.6
0.01045971	0.04969538	1.6
0.01045971	0.04969538	1.6
0.01045971	0.04969538	1.6
0.01045971	0.04969538	1.6
0.01045971	0.04969538	1.6
0.01080833	0.04909166	1.6
0.01080833	0.04909166	1.6
0.01080833	0.04909166	1.6
0.0108718	0.04896881	1.6
0.0108718	0.04896881	1.6
0.0108718	0.04896881	1.6
0.0108718	0.04896881	1.6
0.0108718	0.04896881	1.6
0.04717502	0.07616354	1.6
0.04717502	0.07616354	1.6
0.04717502	0.07616354	1.6
0.04683436	0.07779667	1.6
0.04683436	0.07779667	1.6
0.04683436	0.07779667	1.6
0.04698157	0.07920221	1.6
0.04698157	0.07920221	1.6
0.04692838	0.08022179	1.6
0.04692838	0.08022179	1.6
0.04692838	0.08022179	1.6
0.04667909	0.08126926	1.6
0.04667909	0.08126926	1.6
0.04617251	0.08150744	1.6
0.04617251	0.08150744	1.6
0.04617251	0.08150744	1.6
0.04563925	0.08213796	1.6
0.04563925	0.08213796	1.6
0.04563925	0.08213796	1.6
0.04530572	0.08241589	1.6
0.04530572	0.08241589	1.6
0.04533654	0.08232804	1.6
0.04533654	0.08232804	1.6
0.04533654	0.08232804	1.6
0.04532168	0.08235423	1.6
0.04532168	0.08235423	1.6
0.04532168	0.08235423	1.6
0.04532168	0.08235423	1.6
0.04532168	0.08235423	1.6
-0.04698619	0.01999005	1.6
-0.04698619	0.01999005	1.6
-0.04698619	0.01999005	1.6
-0.0492044	0.01525568	1.6
-0.0492044	0.01525568	1.6
-0.0492044	0.01525568	1.6
-0.05093578	0.01330355	1.6
-0.05093578	0.01330355	1.6
-0.05162756	0.01251843	1.6
-0.05162756	0.01251843	1.6
-0.05162756	0.01251843	1.6
-0.05166247	0.01192311	1.6
-0.05166247	0.01192311	1.6
-0.05146214	0.01144581	1.6
-0.05146214	0.01144581	1.6
-0.05146214	0.01144581	1.6
-0.05130683	0.0108917	1.6
-0.05130683	0.0108917	1.6
-0.05130683	0.0108917	1.6
-0.05036241	0.0104043	1.6
-0.05036241	0.0104043	1.6
-0.05886953	0.001736958	1.6
-0.05886953	0.001736958	1.6
-0.05886953	0.001736958	1.6
-0.05886953	0.001736958	1.6
-0.05886953	0.001736958	1.6
-0.05886953	0.001736958	1.6
-0.05886953	0.001736958	1.6
-0.05886953	0.001736958	1.6
-0.01839824	-0.04267143	1.6
-0.01839824	-0.04267143	1.6
-0.01839824	-0.04267143	1.6
-0.06795434	-0.005500653	1.6
-0.06795434	-0.005500653	1.6
-0.06795434	-0.005500653	1.6
-0.02640979	-0.06692099	1.6
-0.02640979	-0.06692099	1.6
-0.02562996	-0.0645197	1.6
-0.02562996	-0.0645197	1.6
-0.02562996	-0.0645197	1.6
-0.02367131	-0.06547067	1.6
-0.02367131	-0.06547067	1.6
-0.02367131	-0.06547067	1.6
-0.02367131	-0.06547067	1.6
-0.02367131	-0.06547067	1.6
-0.02283957	-0.06178316	1.6
-0.02283957	-0.06178316	1.6
-0.02283957	-0.06178316	1.6
-0.02404056	-0.0610486	1.6
-0.02404056	-0.0610486	1.6
-0.02440034	-0.06060357	1.6
-0.02440034	-0.06060357	1.6
-0.02440034	-0.06060357	1.6
-0.02467653	-0.06028552	1.6
-0.02467653	-0.06028552	1.6
-0.02467653	-0.06028552	1.6
-0.02462864	-0.06045469	1.6
-0.02462864	-0.06045469	1.6
-0.02462864	-0.06045469	1.6
-0.02462864	-0.06045469	1.6
-0.02462864	-0.06045469	1.6
-0.1021823	0.002607831	1.6
-0.1021823	0.002607831	1.6
-0.1037107	0.005631409	1.6
-0.1037107	0.005631409	1.6
-0.1037107	0.005631409	1.6
-0.1036719	0.006567781	1.6
-0.1036719	0.006567781	1.6
-0.1036719	0.006567781	1.6
-0.1045208	0.007294046	1.6
-0.1045208	0.007294046	1.6
-0.104935	0.007678661	1.6
-0.104935	0.007678661	1.6
-0.104935	0.007678661	1.6
-0.104935	0.007678661	1.6
-0.104935	0.007678661	1.6
-0.104935	0.007678661	1.6
-0.1981902	0.06217447	1.6
-0.1981902	0.06217447	1.6
-0.1981902	0.06217447	1.6
-0.1985881	0.0648798	1.6
-0.1985881	0.0648798	1.6
-0.1986874	0.06702331	1.6
-0.1986874	0.06702331	1.6
-0.1986874	0.06702331	1.6
-0.198613	0.0681891	1.6
-0.198613	0.0681891	1.6
-0.198613	0.0681891	1.6
-0.1989423	0.06995286	1.6
-0.1989423	0.06995286	1.6
-0.1992541	0.0711389	1.6
-0.1992541	0.0711389	1.6
-0.1992541	0.0711389	1.6
-0.1991732	0.07244199	1.6
-0.1991732	0.07244199	1.6
-0.1991732	0.07244199	1.6
-0.1994554	0.07332319	1.6
-0.1994554	0.07332319	1.6
-0.1996781	0.07430355	1.6
-0.1996781	0.07430355	1.6
-0.1996781	0.07430355	1.6
-0.1998628	0.07526655	1.6
-0.1998628	0.07526655	1.6
-0.1998628	0.07526655	1.6
-0.1996464	0.07588414	1.6
-0.1996464	0.07588414	1.6
-0.1993993	0.07658233	1.6
-0.1993993	0.07658233	1.6
-0.1993993	0.07658233	1.6
-0.1992283	0.07736123	1.6
-0.1992283	0.07736123	1.6
-0.1990815	0.07809898	1.6
-0.1990815	0.07809898	1.6
-0.1990815	0.07809898	1.6
-0.1989427	0.078752	1.6
-0.1989427	0.078752	1.6
-0.1989427	0.078752	1.6
-0.1989427	0.078752	1.6
-0.1989427	0.078752	1.6
-0.200217	0.09740509	1.6
-0.200217	0.09740509	1.6
-0.200217	0.09740509	1.6
-0.200217	0.09740509	1.6
-0.200217	0.09740509	1.6
-0.200217	0.09740509	1.6
-0.2221755	0.09965558	1.6
-0.2221755	0.09965558	1.6
-0.2221755	0.09965558	1.6
-0.2221755	0.09965558	1.6
-0.2221755	0.09965558	1.6
-0.2220332	0.098309	1.6
-0.2220332	0.098309	1.6
-0.2220332	0.098309	1.6
-0.2214537	0.09714889	1.6
-0.2214537	0.09714889	1.6
-0.2212613	0.09599507	1.6
-0.2212613	0.09599507	1.6
-0.2212613	0.09599507	1.6
-0.2210351	0.09509328	1.6
-0.2210351	0.09509328	1.6
-0.2210351	0.09509328	1.6
-0.2206706	0.09439739	1.6
-0.2206706	0.09439739	1.6
-0.2202295	0.09384345	1.6
-0.2202295	0.09384345	1.6
-0.2202295	0.09384345	1.6
-0.2202	0.09279224	1.6
-0.2202	0.09279224	1.6
-0.2202	0.09279224	1.6
-0.2202	0.09279224	1.6
-0.2202	0.09279224	1.6
-0.1372946	-0.02512178	1.6
-0.1372946	-0.02512178	1.6
-0.1372946	-0.02512178	1.6
-0.1318564	-0.03202016	1.6
-0.1318564	-0.03202016	1.6
-0.1290825	-0.03718765	1.6
-0.1290825	-0.03718765	1.6
-0.1290825	-0.03718765	1.6
-0.1275988	-0.039922	1.6
-0.1275988	-0.039922	1.6
-0.1275988	-0.039922	1.6
-0.1260806	-0.04157694	1.6
-0.1260806	-0.04157694	1.6
-0.124456	-0.04271929	1.6
-0.124456	-0.04271929	1.6
-0.124456	-0.04271929	1.6
-0.1230365	-0.04351163	1.6
-0.1230365	-0.04351163	1.6
-0.1230365	-0.04351163	1.6
-0.1224343	-0.04415413	1.6
-0.1224343	-0.04415413	1.6
-0.1212268	-0.04359993	1.6
-0.1212268	-0.04359993	1.6
-0.1212268	-0.04359993	1.6
-0.1212268	-0.04359993	1.6
-0.1212268	-0.04359993	1.6
-0.1212268	-0.04359993	1.6
-0.03523747	-0.03714593	1.6
-0.03523747	-0.03714593	1.6
-0.03686717	-0.03843801	1.6
-0.03686717	-0.03843801	1.6
-0.03686717	-0.03843801	1.6
-0.03878965	-0.03987283	1.6
-0.03878965	-0.03987283	1.6
-0.03878965	-0.03987283	1.6
-0.04054691	-0.03926847	1.6
-0.04054691	-0.03926847	1.6
-0.0488184	-0.03517974	1.6
-0.0488184	-0.03517974	1.6
-0.0488184	-0.03517974	1.6
-0.05623594	-0.03078861	1.6
-0.05623594	-0.03078861	1.6
-0.06256334	-0.02688236	1.6
-0.06256334	-0.02688236	1.6
-0.06256334	-0.02688236	1.6
-0.06630421	-0.0242674	1.6
-0.06630421	-0.0242674	1.6
-0.06869087	-0.02250283	1.6
-0.06869087	-0.02250283	1.6
-0.06869087	-0.02250283	1.6
-0.07069356	-0.02146849	1.6
-0.07069356	-0.02146849	1.6
-0.07069356	-0.02146849	1.6
-0.07069356	-0.02146849	1.6
-0.07069356	-0.02146849	1.6
-0.07069356	-0.02146849	1.6
-0.07069356	-0.02146849	1.6
-0.07069356	-0.02146849	1.6
-0.1051335	0.06084437	1.6
-0.1051335	0.06084437	1.6
-0.1083127	0.0630713	1.6
-0.1083127	0.0630713	1.6
-0.1083127	0.0630713	1.6
-0.1100527	0.06373485	1.6
-0.1100527	0.06373485	1.6
-0.1100527	0.06373485	1.6
-0.1121772	0.06452775	1.6
-0.1121772	0.06452775	1.6
-0.113905	0.06511545	1.6
-0.113905	0.06511545	1.6
-0.113905	0.06511545	1.6
-0.1156416	0.06585483	1.6
-0.1156416	0.06585483	1.6
-0.1156416	0.06585483	1.6
-0.1156416	0.06585483	1.6
-0.1156416	0.06585483	1.6
-0.1484444	0.04930977	1.6
-0.1484444	0.04930977	1.6
-0.1484444	0.04930977	1.6
-0.08931299	0.03885286	1.6
-0.08931299	0.03885286	1.6
-0.04619576	0.00588328	1.6
-0.04619576	0.00588328	1.6
-0.04619576	0.00588328	1.6
-0.02382482	-0.009591864	1.6
-0.02382482	-0.009591864	1.6
-0.02382482	-0.009591864	1.6
-0.01112448	-0.01914065	1.6
-0.01112448	-0.01914065	1.6
-0.003276106	-0.02428295	1.6
-0.003276106	-0.02428295	1.6
-0.003276106	-0.02428295	1.6
-0.003276106	-0.02428295	1.6
-0.003276106	-0.02428295	1.6
-0.003276106	-0.02428295	1.6
-0.003276106	-0.02428295	1.6
-0.003276106	-0.02428295	1.6
-0.003276106	-0.02428295	1.6
-0.003276106	-0.02428295	1.6
-0.003276106	-0.02428295	1.6
-0.04667132	-0.08275244	1.6
-0.04667132	-0.08275244	1.6
-0.04667132	-0.08275244	1.6
-0.0469437	-0.08265429	1.6
-0.0469437	-0.08265429	1.6
-0.0473759	-0.08246245	1.6
-0.0473759	-0.08246245	1.6
-0.0473759	-0.08246245	1.6
-0.0474304	-0.08236292	1.6
-0.0474304	-0.08236292	1.6
-0.04746175	-0.08280368	1.6
-0.04746175	-0.08280368	1.6
-0.04746175	-0.08280368	1.6
-0.04746175	-0.08280368	1.6
-0.04746175	-0.08280368	1.6
-0.04746175	-0.08280368	1.6
-0.01961638	-0.05942728	1.6
-0.01961638	-0.05942728	1.6
-0.02066092	-0.0594295	1.6
-0.02066092	-0.0594295	1.6
-0.02066092	-0.0594295	1.6
-0.02112496	-0.05793133	1.6
-0.02112496	-0.05793133	1.6
-0.02112496	-0.05793133	1.6
-0.02200826	-0.05629244	1.6
-0.02200826	-0.05629244	1.6
-0.02321035	-0.0541042	1.6
-0.02321035	-0.0541042	1.6
-0.02321035	-0.0541042	1.6
-0.02375851	-0.05186579	1.6
-0.02375851	-0.05186579	1.6
-0.02437755	-0.05010827	1.6
-0.02437755	-0.05010827	1.6
-0.02437755	-0.05010827	1.6
-0.02437755	-0.05010827	1.6
-0.02437755	-0.05010827	1.6
-0.02437755	-0.05010827	1.6
-0.02582269	-0.05004108	1.6
-0.02582269	-0.05004108	1.6
-0.02582269	-0.05004108	1.6
-0.02582269	-0.05004108	1.6
-0.02582269	-0.05004108	1.6
-0.04078203	-0.140986	1.6
-0.04078203	-0.140986	1.6
-0.04078203	-0.140986	1.6
-0.04054274	-0.1409245	1.6
-0.04054274	-0.1409245	1.6
-0.04044285	-0.1411512	1.6
-0.04044285	-0.1411512	1.6
-0.04044285	-0.1411512	1.6
-0.04051276	-0.1423351	1.6
-0.04051276	-0.1423351	1.6
-0.0404534	-0.1429136	1.6
-0.0404534	-0.1429136	1.6
-0.0404534	-0.1429136	1.6
-0.04032355	-0.1430602	1.6
-0.04032355	-0.1430602	1.6
-0.04032355	-0.1430602	1.6
-0.04031626	-0.1433184	1.6
-0.04031626	-0.1433184	1.6
-0.04034822	-0.1434188	1.6
-0.04034822	-0.1434188	1.6
-0.04034822	-0.1434188	1.6
-0.04034822	-0.1434188	1.6
-0.04034822	-0.1434188	1.6
-0.04908255	-0.1490645	1.6
-0.04908255	-0.1490645	1.6
-0.04908255	-0.1490645	1.6
-0.04875064	-0.1488971	1.6
-0.04875064	-0.1488971	1.6
-0.04875064	-0.1488971	1.6
-0.05060492	-0.14859	1.6
-0.05060492	-0.14859	1.6
-0.05172062	-0.1484873	1.6
-0.05172062	-0.1484873	1.6
-0.05172062	-0.1484873	1.6
-0.05183654	-0.1478656	1.6
-0.05183654	-0.1478656	1.6
-0.05183654	-0.1478656	1.6
-0.05181953	-0.1469895	1.6
-0.05181953	-0.1469895	1.6
-0.05164803	-0.147104	1.6
-0.05164803	-0.147104	1.6
-0.05164803	-0.147104	1.6
-0.05159207	-0.1466672	1.6
-0.05159207	-0.1466672	1.6
-0.05159207	-0.1466672	1.6
-0.05141042	-0.1462034	1.6
-0.05141042	-0.1462034	1.6
-0.05131819	-0.1456879	1.6
-0.05131819	-0.1456879	1.6
-0.05131819	-0.1456879	1.6
-0.05162042	-0.1450867	1.6
-0.05162042	-0.1450867	1.6
-0.05169978	-0.1444746	1.6
-0.05169978	-0.1444746	1.6
-0.05169978	-0.1444746	1.6
-0.05197129	-0.1436113	1.6
-0.05197129	-0.1436113	1.6
-0.05197129	-0.1436113	1.6
-0.05200451	-0.1426877	1.6
-0.05200451	-0.1426877	1.6
-0.05224925	-0.1418936	1.6
-0.05224925	-0.1418936	1.6
-0.05224925	-0.1418936	1.6
-0.05256724	-0.1412349	1.6
-0.05256724	-0.1412349	1.6
-0.05279411	-0.1405484	1.6
-0.05279411	-0.1405484	1.6
-0.05279411	-0.1405484	1.6
-0.05290828	-0.1398747	1.6
-0.05290828	-0.1398747	1.6
-0.05290828	-0.1398747	1.6
-0.05292353	-0.1392711	1.6
-0.05292353	-0.1392711	1.6
-0.05292353	-0.1392711	1.6
-0.05292353	-0.1392711	1.6
-0.05292353	-0.1392711	1.6
-0.04171717	-0.1513448	1.6
-0.04171717	-0.1513448	1.6
-0.04171717	-0.1513448	1.6
-0.04182541	-0.1506434	1.6
-0.04182541	-0.1506434	1.6
-0.04156975	-0.1511972	1.6
-0.04156975	-0.1511972	1.6
-0.04156975	-0.1511972	1.6
-0.04152564	-0.1497861	1.6
-0.04152564	-0.1497861	1.6
-0.04152564	-0.1497861	1.6
-0.04118041	-0.1493923	1.6
