# Supplementary material for: Saliency detection of textured 3D models based on multi-view information and texel descriptor
Source: PeerJ Comput Sci. 2023 Oct 25;9:e1584. doi: 10.7717/peerj-cs.1584 (PMC10703070; doi:10.7717/peerj-cs.1584)
Supplement: Supplemental Information 2 [file peerj-cs-09-1584-s002.zip › hlg/25.txt]

-0.04118041	-0.1493923	1.6
-0.04118041	-0.1493923	1.6
-0.04118041	-0.1493923	1.6
-0.04118041	-0.1493923	1.6
-0.05793581	-0.1274038	1.6
-0.05793581	-0.1274038	1.6
-0.05802769	-0.1290329	1.6
-0.05802769	-0.1290329	1.6
-0.05426867	-0.1304895	1.6
-0.05426867	-0.1304895	1.6
-0.05426867	-0.1304895	1.6
-0.05241764	-0.1313096	1.6
-0.05241764	-0.1313096	1.6
-0.05241764	-0.1313096	1.6
-0.05046584	-0.1320591	1.6
-0.05046584	-0.1320591	1.6
-0.04877678	-0.1322565	1.6
-0.04877678	-0.1322565	1.6
-0.04877678	-0.1322565	1.6
-0.04726826	-0.1325765	1.6
-0.04726826	-0.1325765	1.6
-0.04726826	-0.1325765	1.6
-0.04608649	-0.1327655	1.6
-0.04608649	-0.1327655	1.6
-0.04560637	-0.1327368	1.6
-0.04560637	-0.1327368	1.6
-0.04560637	-0.1327368	1.6
-0.04689429	-0.132254	1.6
-0.04689429	-0.132254	1.6
-0.04689429	-0.132254	1.6
-0.04792791	-0.1317984	1.6
-0.04792791	-0.1317984	1.6
-0.04882256	-0.1313417	1.6
-0.04882256	-0.1313417	1.6
-0.04882256	-0.1313417	1.6
-0.04839229	-0.1310852	1.6
-0.04839229	-0.1310852	1.6
-0.04839229	-0.1310852	1.6
-0.04805226	-0.131029	1.6
-0.04805226	-0.131029	1.6
-0.04768247	-0.1307568	1.6
-0.04768247	-0.1307568	1.6
-0.04768247	-0.1307568	1.6
-0.0474285	-0.1304197	1.6
-0.0474285	-0.1304197	1.6
-0.0474285	-0.1304197	1.6
-0.0474285	-0.1304197	1.6
-0.0474285	-0.1304197	1.6
-0.04855032	-0.1297529	1.6
-0.04855032	-0.1297529	1.6
-0.04855032	-0.1297529	1.6
-0.04904566	-0.1295335	1.6
-0.04904566	-0.1295335	1.6
-0.04954076	-0.1291499	1.6
-0.04954076	-0.1291499	1.6
-0.04954076	-0.1291499	1.6
-0.0500263	-0.1287885	1.6
-0.0500263	-0.1287885	1.6
-0.0500263	-0.1287885	1.6
-0.0500263	-0.1287885	1.6
-0.0500263	-0.1287885	1.6
-0.06770847	-0.07206395	1.6
-0.06770847	-0.07206395	1.6
-0.06770847	-0.07206395	1.6
-0.07202437	-0.06871248	1.6
-0.07202437	-0.06871248	1.6
-0.07427336	-0.06653369	1.6
-0.07427336	-0.06653369	1.6
-0.07427336	-0.06653369	1.6
-0.07613035	-0.06555895	1.6
-0.07613035	-0.06555895	1.6
-0.07613035	-0.06555895	1.6
-0.07674209	-0.06560795	1.6
-0.07674209	-0.06560795	1.6
-0.07776356	-0.06537423	1.6
-0.07776356	-0.06537423	1.6
-0.07776356	-0.06537423	1.6
-0.0784015	-0.06473514	1.6
-0.0784015	-0.06473514	1.6
-0.0784015	-0.06473514	1.6
-0.07896105	-0.06471086	1.6
-0.07896105	-0.06471086	1.6
-0.07896105	-0.06471086	1.6
-0.07896105	-0.06471086	1.6
-0.07896105	-0.06471086	1.6
-0.08035494	-0.06465876	1.6
-0.08035494	-0.06465876	1.6
-0.08128474	-0.06413632	1.6
-0.08128474	-0.06413632	1.6
-0.08128474	-0.06413632	1.6
-0.08218256	-0.06415983	1.6
-0.08218256	-0.06415983	1.6
-0.08218256	-0.06415983	1.6
-0.08277758	-0.06422229	1.6
-0.08277758	-0.06422229	1.6
-0.08328819	-0.06424581	1.6
-0.08328819	-0.06424581	1.6
-0.08328819	-0.06424581	1.6
-0.08376712	-0.0641105	1.6
-0.08376712	-0.0641105	1.6
-0.08376712	-0.0641105	1.6
-0.08412321	-0.06414998	1.6
-0.08412321	-0.06414998	1.6
-0.08453528	-0.06436372	1.6
-0.08453528	-0.06436372	1.6
-0.08453528	-0.06436372	1.6
-0.08474283	-0.0643554	1.6
-0.08474283	-0.0643554	1.6
-0.08474283	-0.0643554	1.6
-0.08474283	-0.0643554	1.6
-0.08474283	-0.0643554	1.6
-0.1146083	-0.02655965	1.6
-0.1146083	-0.02655965	1.6
-0.1146083	-0.02655965	1.6
-0.1142816	-0.02609648	1.6
-0.1142816	-0.02609648	1.6
-0.1147477	-0.02404686	1.6
-0.1147477	-0.02404686	1.6
-0.1147477	-0.02404686	1.6
-0.1151456	-0.02399024	1.6
-0.1151456	-0.02399024	1.6
-0.1151456	-0.02399024	1.6
-0.1149943	-0.02486248	1.6
-0.1149943	-0.02486248	1.6
-0.1149943	-0.02486248	1.6
-0.1149942	-0.02460291	1.6
-0.1149942	-0.02460291	1.6
-0.1148642	-0.02446144	1.6
-0.1148642	-0.02446144	1.6
-0.1148642	-0.02446144	1.6
-0.1151348	-0.02471462	1.6
-0.1151348	-0.02471462	1.6
-0.1154924	-0.02462708	1.6
-0.1154924	-0.02462708	1.6
-0.1154924	-0.02462708	1.6
-0.1157682	-0.02454801	1.6
-0.1157682	-0.02454801	1.6
-0.1157682	-0.02454801	1.6
-0.1160635	-0.0246382	1.6
-0.1160635	-0.0246382	1.6
-0.1160635	-0.0246382	1.6
-0.1160635	-0.0246382	1.6
-0.1160635	-0.0246382	1.6
-0.1749793	-0.07456649	1.6
-0.1749793	-0.07456649	1.6
-0.1749793	-0.07456649	1.6
-0.1788804	-0.07691604	1.6
-0.1788804	-0.07691604	1.6
-0.1810794	-0.07907964	1.6
-0.1810794	-0.07907964	1.6
-0.1810794	-0.07907964	1.6
-0.1818748	-0.08004599	1.6
-0.1818748	-0.08004599	1.6
-0.1818748	-0.08004599	1.6
-0.1824762	-0.07980844	1.6
-0.1824762	-0.07980844	1.6
-0.1824762	-0.07980844	1.6
-0.1824762	-0.07980844	1.6
-0.1824762	-0.07980844	1.6
-0.07950062	-0.01989509	1.6
-0.07950062	-0.01989509	1.6
-0.07950062	-0.01989509	1.6
-0.08269831	-0.01848756	1.6
-0.08269831	-0.01848756	1.6
-0.08355323	-0.0179674	1.6
-0.08355323	-0.0179674	1.6
-0.08355323	-0.0179674	1.6
-0.08278549	-0.01897006	1.6
-0.08278549	-0.01897006	1.6
-0.08278549	-0.01897006	1.6
-0.08278549	-0.01897006	1.6
-0.08278549	-0.01897006	1.6
-0.1631068	-0.07980341	1.6
-0.1631068	-0.07980341	1.6
-0.1631068	-0.07980341	1.6
-0.1638457	-0.07875714	1.6
-0.1638457	-0.07875714	1.6
-0.1634845	-0.07802793	1.6
-0.1634845	-0.07802793	1.6
-0.1634845	-0.07802793	1.6
-0.163369	-0.07814381	1.6
-0.163369	-0.07814381	1.6
-0.163369	-0.07814381	1.6
-0.163369	-0.07814381	1.6
-0.163369	-0.07814381	1.6
-0.103138	-0.01318071	1.6
-0.103138	-0.01318071	1.6
-0.103138	-0.01318071	1.6
-0.09502155	-0.01719003	1.6
-0.09502155	-0.01719003	1.6
-0.09502155	-0.01719003	1.6
-0.09271013	-0.01927623	1.6
-0.09271013	-0.01927623	1.6
-0.0914527	-0.02157488	1.6
-0.0914527	-0.02157488	1.6
-0.0914527	-0.02157488	1.6
-0.09019499	-0.0235542	1.6
-0.09019499	-0.0235542	1.6
-0.09019499	-0.0235542	1.6
-0.09019499	-0.0235542	1.6
-0.09019499	-0.0235542	1.6
-0.1286158	-0.04730614	1.6
-0.1286158	-0.04730614	1.6
-0.1286158	-0.04730614	1.6
-0.1270567	-0.04651304	1.6
-0.1270567	-0.04651304	1.6
-0.126246	-0.04641161	1.6
-0.126246	-0.04641161	1.6
-0.126246	-0.04641161	1.6
-0.1258786	-0.04673254	1.6
-0.1258786	-0.04673254	1.6
-0.1258786	-0.04673254	1.6
-0.1257292	-0.04692399	1.6
-0.1257292	-0.04692399	1.6
-0.1257865	-0.04670704	1.6
-0.1257865	-0.04670704	1.6
-0.1257865	-0.04670704	1.6
-0.1260229	-0.04646382	1.6
-0.1260229	-0.04646382	1.6
-0.1261476	-0.04691841	1.6
-0.1261476	-0.04691841	1.6
-0.1261476	-0.04691841	1.6
-0.1264587	-0.04734457	1.6
-0.1264587	-0.04734457	1.6
-0.1264587	-0.04734457	1.6
-0.1266134	-0.04793799	1.6
-0.1266134	-0.04793799	1.6
-0.1266134	-0.04793799	1.6
-0.1266134	-0.04793799	1.6
-0.1266134	-0.04793799	1.6
-0.0809003	-0.09427433	1.6
-0.0809003	-0.09427433	1.6
-0.0809003	-0.09427433	1.6
-0.07381798	-0.1006599	1.6
-0.07381798	-0.1006599	1.6
-0.06982171	-0.1034715	1.6
-0.06982171	-0.1034715	1.6
-0.06982171	-0.1034715	1.6
-0.06771094	-0.1050717	1.6
-0.06771094	-0.1050717	1.6
-0.06771094	-0.1050717	1.6
-0.06639578	-0.1055815	1.6
-0.06639578	-0.1055815	1.6
-0.06561717	-0.1056591	1.6
-0.06561717	-0.1056591	1.6
-0.06561717	-0.1056591	1.6
-0.06500129	-0.1061527	1.6
-0.06500129	-0.1061527	1.6
-0.06500129	-0.1061527	1.6
-0.06448393	-0.1068473	1.6
-0.06448393	-0.1068473	1.6
-0.06430448	-0.1069359	1.6
-0.06430448	-0.1069359	1.6
-0.06430448	-0.1069359	1.6
-0.06413354	-0.1071243	1.6
-0.06413354	-0.1071243	1.6
-0.06413354	-0.1071243	1.6
-0.06403923	-0.1071345	1.6
-0.06403923	-0.1071345	1.6
-0.06397603	-0.1074132	1.6
-0.06397603	-0.1074132	1.6
-0.06397603	-0.1074132	1.6
-0.0639553	-0.1072815	1.6
-0.0639553	-0.1072815	1.6
-0.0639553	-0.1072815	1.6
-0.06412499	-0.1071287	1.6
-0.06412499	-0.1071287	1.6
-0.06423878	-0.1070041	1.6
-0.06423878	-0.1070041	1.6
-0.06423878	-0.1070041	1.6
-0.06425186	-0.1069739	1.6
-0.06425186	-0.1069739	1.6
-0.06425186	-0.1069739	1.6
-0.06425578	-0.1068958	1.6
-0.06425578	-0.1068958	1.6
-0.06429445	-0.10686	1.6
-0.06429445	-0.10686	1.6
-0.06429445	-0.10686	1.6
-0.064252	-0.106936	1.6
-0.064252	-0.106936	1.6
-0.064252	-0.106936	1.6
-0.06439019	-0.1068565	1.6
-0.06439019	-0.1068565	1.6
-0.06472296	-0.1067384	1.6
-0.06472296	-0.1067384	1.6
-0.06472296	-0.1067384	1.6
-0.06490526	-0.106725	1.6
-0.06490526	-0.106725	1.6
-0.06490526	-0.106725	1.6
-0.06490526	-0.106725	1.6
-0.06490526	-0.106725	1.6
-0.07392779	-0.1134321	1.6
-0.07392779	-0.1134321	1.6
-0.07392779	-0.1134321	1.6
-0.07369978	-0.1120257	1.6
-0.07369978	-0.1120257	1.6
-0.07369978	-0.1120257	1.6
-0.07369978	-0.1120257	1.6
-0.07369978	-0.1120257	1.6
-0.04447021	-0.1300883	1.6
-0.04447021	-0.1300883	1.6
-0.04447021	-0.1300883	1.6
-0.04214315	-0.1321207	1.6
-0.04214315	-0.1321207	1.6
-0.0420239	-0.1344904	1.6
-0.0420239	-0.1344904	1.6
-0.0420239	-0.1344904	1.6
-0.04223669	-0.1356326	1.6
-0.04223669	-0.1356326	1.6
-0.04223669	-0.1356326	1.6
-0.04248604	-0.1354531	1.6
-0.04248604	-0.1354531	1.6
-0.04229427	-0.1345148	1.6
-0.04229427	-0.1345148	1.6
-0.04229427	-0.1345148	1.6
-0.0428654	-0.1338732	1.6
-0.0428654	-0.1338732	1.6
-0.0428654	-0.1338732	1.6
-0.0428654	-0.1338732	1.6
-0.0428654	-0.1338732	1.6
-0.01581164	-0.1544997	1.6
-0.01581164	-0.1544997	1.6
-0.01581164	-0.1544997	1.6
-0.01460127	-0.1564573	1.6
-0.01460127	-0.1564573	1.6
-0.01460127	-0.1564573	1.6
-0.01462655	-0.1582139	1.6
-0.01462655	-0.1582139	1.6
-0.01462655	-0.1582139	1.6
-0.01466833	-0.1592052	1.6
-0.01466833	-0.1592052	1.6
-0.01505012	-0.1585982	1.6
-0.01505012	-0.1585982	1.6
-0.01505012	-0.1585982	1.6
-0.01561938	-0.158188	1.6
-0.01561938	-0.158188	1.6
-0.016111	-0.1590551	1.6
-0.016111	-0.1590551	1.6
-0.016111	-0.1590551	1.6
-0.01629258	-0.1594939	1.6
-0.01629258	-0.1594939	1.6
-0.01629258	-0.1594939	1.6
-0.01616184	-0.1592	1.6
-0.01616184	-0.1592	1.6
-0.01547902	-0.159123	1.6
-0.01547902	-0.159123	1.6
-0.01547902	-0.159123	1.6
-0.01547902	-0.159123	1.6
-0.01547902	-0.159123	1.6
-0.01547902	-0.159123	1.6
0.009971295	-0.1433672	1.6
0.009971295	-0.1433672	1.6
0.009215089	-0.1429069	1.6
0.009215089	-0.1429069	1.6
0.009215089	-0.1429069	1.6
0.008106168	-0.1425878	1.6
0.008106168	-0.1425878	1.6
0.008106168	-0.1425878	1.6
0.007731256	-0.1425838	1.6
0.007731256	-0.1425838	1.6
0.006902046	-0.1430207	1.6
0.006902046	-0.1430207	1.6
0.006902046	-0.1430207	1.6
0.005941221	-0.1435259	1.6
0.005941221	-0.1435259	1.6
0.005819847	-0.1433885	1.6
0.005819847	-0.1433885	1.6
0.005819847	-0.1433885	1.6
0.005522954	-0.1432065	1.6
0.005522954	-0.1432065	1.6
0.005522954	-0.1432065	1.6
0.005223996	-0.1427703	1.6
0.005223996	-0.1427703	1.6
0.004960205	-0.1423733	1.6
0.004960205	-0.1423733	1.6
0.004960205	-0.1423733	1.6
0.004960205	-0.1423733	1.6
0.004960205	-0.1423733	1.6
0.004960205	-0.1423733	1.6
0.05126696	-0.09223186	1.6
0.05126696	-0.09223186	1.6
0.04909214	-0.08974352	1.6
0.04909214	-0.08974352	1.6
0.04909214	-0.08974352	1.6
0.04802411	-0.08805119	1.6
0.04802411	-0.08805119	1.6
0.04802411	-0.08805119	1.6
0.04705869	-0.08720217	1.6
0.04705869	-0.08720217	1.6
0.04609492	-0.08650663	1.6
0.04609492	-0.08650663	1.6
0.04609492	-0.08650663	1.6
0.04565797	-0.0866969	1.6
0.04565797	-0.0866969	1.6
0.04565797	-0.0866969	1.6
0.0455697	-0.08700693	1.6
0.0455697	-0.08700693	1.6
0.04566836	-0.08679334	1.6
0.04566836	-0.08679334	1.6
0.04566836	-0.08679334	1.6
0.04566836	-0.08679334	1.6
0.04566836	-0.08679334	1.6
0.04566836	-0.08679334	1.6
0.0322484	-0.05542852	1.6
0.0322484	-0.05542852	1.6
0.03132213	-0.04859538	1.6
0.03132213	-0.04859538	1.6
0.03132213	-0.04859538	1.6
0.03068932	-0.04532672	1.6
0.03068932	-0.04532672	1.6
0.03068932	-0.04532672	1.6
0.03068932	-0.04532672	1.6
0.03068932	-0.04532672	1.6
0.02975669	-0.04220433	1.6
0.02975669	-0.04220433	1.6
0.02975669	-0.04220433	1.6
0.02975669	-0.04220433	1.6
0.02975669	-0.04220433	1.6
0.03048536	-0.0377568	1.6
0.03048536	-0.0377568	1.6
0.03048536	-0.0377568	1.6
0.03040578	-0.03614879	1.6
0.03040578	-0.03614879	1.6
0.03040578	-0.03614879	1.6
0.03053105	-0.03448586	1.6
0.03053105	-0.03448586	1.6
0.03053105	-0.03448586	1.6
0.03063402	-0.03352879	1.6
0.03063402	-0.03352879	1.6
0.03056945	-0.03274092	1.6
0.03056945	-0.03274092	1.6
0.03056945	-0.03274092	1.6
0.03056945	-0.03274092	1.6
0.03056945	-0.03274092	1.6
0.03056945	-0.03274092	1.6
0.05465731	-0.1101586	1.6
0.05465731	-0.1101586	1.6
0.0549164	-0.1109247	1.6
0.0549164	-0.1109247	1.6
0.0549164	-0.1109247	1.6
0.05438947	-0.1119194	1.6
0.05438947	-0.1119194	1.6
0.05400857	-0.111982	1.6
0.05400857	-0.111982	1.6
0.05400857	-0.111982	1.6
0.0535965	-0.1130927	1.6
0.0535965	-0.1130927	1.6
0.0535965	-0.1130927	1.6
0.05301604	-0.1135533	1.6
0.05301604	-0.1135533	1.6
0.05294697	-0.1146731	1.6
0.05294697	-0.1146731	1.6
0.05294697	-0.1146731	1.6
0.05278846	-0.1149459	1.6
0.05278846	-0.1149459	1.6
0.05278846	-0.1149459	1.6
0.05276845	-0.1153297	1.6
0.05276845	-0.1153297	1.6
0.05276845	-0.1153297	1.6
0.05265094	-0.1152709	1.6
0.05265094	-0.1152709	1.6
0.05239426	-0.1155322	1.6
0.05239426	-0.1155322	1.6
0.05239426	-0.1155322	1.6
0.05187565	-0.1154833	1.6
0.05187565	-0.1154833	1.6
0.05187565	-0.1154833	1.6
0.05173014	-0.1149931	1.6
0.05173014	-0.1149931	1.6
0.05123048	-0.115494	1.6
0.05123048	-0.115494	1.6
0.05123048	-0.115494	1.6
0.05870494	-0.116925	1.6
0.05870494	-0.116925	1.6
0.05870494	-0.116925	1.6
0.05870494	-0.116925	1.6
0.05870494	-0.116925	1.6
0.05870494	-0.116925	1.6
0.05870494	-0.116925	1.6
0.05870494	-0.116925	1.6
0.1009835	-0.06244352	1.6
0.1009835	-0.06244352	1.6
0.1009835	-0.06244352	1.6
0.05123048	-0.115494	1.6
0.05123048	-0.115494	1.6
0.05123048	-0.115494	1.6
0.1100236	-0.02122964	1.6
0.1100236	-0.02122964	1.6
0.1115017	-0.01840664	1.6
0.1115017	-0.01840664	1.6
0.1115017	-0.01840664	1.6
0.1108698	-0.01616579	1.6
0.1108698	-0.01616579	1.6
0.1100762	-0.0150517	1.6
0.1100762	-0.0150517	1.6
0.1100762	-0.0150517	1.6
0.1094496	-0.01218361	1.6
0.1094496	-0.01218361	1.6
0.1094496	-0.01218361	1.6
0.109626	-0.01309044	1.6
0.109626	-0.01309044	1.6
0.109626	-0.01309044	1.6
0.1085331	-0.01292514	1.6
0.1085331	-0.01292514	1.6
0.1078466	-0.01222878	1.6
0.1078466	-0.01222878	1.6
0.1078466	-0.01222878	1.6
0.1078466	-0.01222878	1.6
0.1078466	-0.01222878	1.6
0.1628941	0.05160869	1.6
0.1628941	0.05160869	1.6
0.1628941	0.05160869	1.6
0.1628607	0.05809996	1.6
0.1628607	0.05809996	1.6
0.1628607	0.05809996	1.6
0.1549223	0.05221689	1.6
0.1549223	0.05221689	1.6
0.1503446	0.04785342	1.6
0.1503446	0.04785342	1.6
0.1503446	0.04785342	1.6
0.1540061	0.05426638	1.6
0.1540061	0.05426638	1.6
0.1540061	0.05426638	1.6
0.1569155	0.05846006	1.6
0.1569155	0.05846006	1.6
0.1569155	0.05846006	1.6
0.1592207	0.06181401	1.6
0.1592207	0.06181401	1.6
0.1612969	0.06466015	1.6
0.1612969	0.06466015	1.6
0.1612969	0.06466015	1.6
0.1650492	0.06775364	1.6
0.1650492	0.06775364	1.6
0.1683705	0.07044129	1.6
0.1683705	0.07044129	1.6
0.1683705	0.07044129	1.6
0.1788311	0.06394765	1.6
0.1788311	0.06394765	1.6
0.1683705	0.07044129	1.6
0.1683705	0.07044129	1.6
0.1683705	0.07044129	1.6
0.2046954	0.06171613	1.6
0.2046954	0.06171613	1.6
0.2046954	0.06171613	1.6
0.2047997	0.06147055	1.6
0.2047997	0.06147055	1.6
0.2036972	0.06132203	1.6
0.2036972	0.06132203	1.6
0.2036972	0.06132203	1.6
0.2028176	0.06172136	1.6
0.2028176	0.06172136	1.6
0.2029652	0.0628388	1.6
0.2029652	0.0628388	1.6
0.2029652	0.0628388	1.6
0.2019239	0.06303957	1.6
0.2019239	0.06303957	1.6
0.2019239	0.06303957	1.6
0.2013014	0.06371524	1.6
0.2013014	0.06371524	1.6
0.2009877	0.0642237	1.6
0.2009877	0.0642237	1.6
0.2009877	0.0642237	1.6
0.200286	0.06446614	1.6
0.200286	0.06446614	1.6
0.1994731	0.06413792	1.6
0.1994731	0.06413792	1.6
0.1994731	0.06413792	1.6
0.1991493	0.06378949	1.6
0.1991493	0.06378949	1.6
0.1991493	0.06378949	1.6
0.1983813	0.06357492	1.6
0.1983813	0.06357492	1.6
0.1976407	0.06332403	1.6
0.1976407	0.06332403	1.6
0.1976407	0.06332403	1.6
0.1969713	0.06341712	1.6
0.1969713	0.06341712	1.6
0.1969713	0.06341712	1.6
0.1967774	0.06366454	1.6
0.1967774	0.06366454	1.6
0.1962783	0.06330032	1.6
0.1962783	0.06330032	1.6
0.1962783	0.06330032	1.6
0.1962783	0.06330032	1.6
0.1962783	0.06330032	1.6
0.1962783	0.06330032	1.6
0.1956206	0.06310704	1.6
0.1956206	0.06310704	1.6
0.1952625	0.06281074	1.6
0.1952625	0.06281074	1.6
0.1952625	0.06281074	1.6
0.1950202	0.06273313	1.6
0.1950202	0.06273313	1.6
0.1950202	0.06273313	1.6
0.1945212	0.06285793	1.6
0.1945212	0.06285793	1.6
0.1945212	0.06285793	1.6
0.1945212	0.06285793	1.6
0.1945212	0.06285793	1.6
0.194148	0.06371873	1.6
0.194148	0.06371873	1.6
0.194148	0.06371873	1.6
0.194015	0.06425797	1.6
0.194015	0.06425797	1.6
0.1972818	0.0682037	1.6
0.1972818	0.0682037	1.6
0.1972818	0.0682037	1.6
0.1963467	0.06877927	1.6
0.1963467	0.06877927	1.6
0.1963467	0.06877927	1.6
0.195255	0.06874639	1.6
0.195255	0.06874639	1.6
0.2092623	0.06951272	1.6
0.2092623	0.06951272	1.6
0.2089985	0.06941065	1.6
0.2089985	0.06941065	1.6
0.2089985	0.06941065	1.6
0.195719	0.06986113	1.6
0.195719	0.06986113	1.6
0.1963019	0.07131348	1.6
0.1963019	0.07131348	1.6
0.1963019	0.07131348	1.6
0.1959528	0.07257482	1.6
0.1959528	0.07257482	1.6
0.1959528	0.07257482	1.6
0.1945318	0.0718375	1.6
0.1945318	0.0718375	1.6
0.193033	0.07116864	1.6
0.193033	0.07116864	1.6
0.193033	0.07116864	1.6
0.1916268	0.07038748	1.6
0.1916268	0.07038748	1.6
0.1916268	0.07038748	1.6
0.1904012	0.06963613	1.6
0.1904012	0.06963613	1.6
0.1891983	0.06888502	1.6
0.1891983	0.06888502	1.6
0.1891983	0.06888502	1.6
0.1880825	0.06820434	1.6
0.1880825	0.06820434	1.6
0.1870745	0.06754051	1.6
0.1870745	0.06754051	1.6
0.1870745	0.06754051	1.6
0.1870745	0.06754051	1.6
0.1870745	0.06754051	1.6
0.1870745	0.06754051	1.6
0.1870745	0.06754051	1.6
0.1870745	0.06754051	1.6
0.1870745	0.06754051	1.6
-0.0821607	0.06061913	1.6
-0.0821607	0.06061913	1.6
-0.08456444	0.06213562	1.6
-0.08456444	0.06213562	1.6
-0.08456444	0.06213562	1.6
-0.08658873	0.06280476	1.6
-0.08658873	0.06280476	1.6
-0.08658873	0.06280476	1.6
-0.08797847	0.06287109	1.6
-0.08797847	0.06287109	1.6
-0.08838514	0.06312259	1.6
-0.08838514	0.06312259	1.6
-0.08838514	0.06312259	1.6
-0.08869121	0.06340197	1.6
-0.08869121	0.06340197	1.6
-0.08869121	0.06340197	1.6
-0.08931135	0.06355689	1.6
-0.08931135	0.06355689	1.6
-0.08958381	0.06398975	1.6
-0.08958381	0.06398975	1.6
-0.08958381	0.06398975	1.6
-0.0894383	0.06465985	1.6
-0.0894383	0.06465985	1.6
-0.0892059	0.06570049	1.6
-0.0892059	0.06570049	1.6
-0.0892059	0.06570049	1.6
-0.0892059	0.06570049	1.6
-0.0892059	0.06570049	1.6
-0.0892059	0.06570049	1.6
-0.1848567	0.145527	1.6
-0.1869064	0.1513516	1.6
-0.186938	0.1551988	1.6
-0.186938	0.1551988	1.6
-0.186938	0.1551988	1.6
-0.186938	0.1551988	1.6
-0.186938	0.1551988	1.6
-0.186938	0.1551988	1.6
-0.1877764	0.1594021	1.6
-0.1877764	0.1594021	1.6
-0.1880243	0.1604635	1.6
-0.1880243	0.1604635	1.6
-0.1880243	0.1604635	1.6
-0.1882067	0.1609127	1.6
-0.1882067	0.1609127	1.6
-0.1883932	0.1623351	1.6
-0.1883932	0.1623351	1.6
-0.1883932	0.1623351	1.6
-0.1880774	0.1632656	1.6
-0.1880774	0.1632656	1.6
-0.1880774	0.1632656	1.6
-0.1879222	0.1634796	1.6
-0.1879222	0.1634796	1.6
-0.1879005	0.1631832	1.6
-0.1879005	0.1631832	1.6
-0.1879005	0.1631832	1.6
-0.1879005	0.1631832	1.6
-0.1879005	0.1631832	1.6
-0.1879005	0.1631832	1.6
-0.1879005	0.1631832	1.6
-0.1879005	0.1631832	1.6
0.114246	0.1643698	1.6
0.114246	0.1643698	1.6
0.114246	0.1643698	1.6
0.113596	0.1640161	1.6
0.113596	0.1640161	1.6
0.113596	0.1640161	1.6
0.1122765	0.1629805	1.6
0.1122765	0.1629805	1.6
0.1106905	0.1630423	1.6
0.1106905	0.1630423	1.6
0.1106905	0.1630423	1.6
