# Supplementary material for: Saliency detection of textured 3D models based on multi-view information and texel descriptor
Source: PeerJ Comput Sci. 2023 Oct 25;9:e1584. doi: 10.7717/peerj-cs.1584 (PMC10703070; doi:10.7717/peerj-cs.1584)
Supplement: Supplemental Information 2 [file peerj-cs-09-1584-s002.zip › hlg/26.txt]

0.1106905	0.1630423	1.6
0.1106905	0.1630423	1.6
0.1106905	0.1630423	1.6
0.1106905	0.1630423	1.6
0.1106905	0.1630423	1.6
0.1999467	0.08749481	1.6
0.1999467	0.08749481	1.6
0.1999467	0.08749481	1.6
0.1999467	0.08749481	1.6
0.1999467	0.08749481	1.6
0.1982116	0.09078403	1.6
0.1982116	0.09078403	1.6
0.1982116	0.09078403	1.6
0.1977516	0.09070579	1.6
0.1977516	0.09070579	1.6
0.1977516	0.09070579	1.6
0.1969951	0.09117373	1.6
0.1969951	0.09117373	1.6
0.1961797	0.09138568	1.6
0.1961797	0.09138568	1.6
0.1961797	0.09138568	1.6
0.1961797	0.09138568	1.6
0.1961797	0.09138568	1.6
0.1961797	0.09138568	1.6
0.03200575	0.1056961	1.6
0.03200575	0.1056961	1.6
0.03243845	0.1042784	1.6
0.03243845	0.1042784	1.6
0.03243845	0.1042784	1.6
0.03162514	0.1035248	1.6
0.03162514	0.1035248	1.6
0.03163713	0.1038042	1.6
0.03163713	0.1038042	1.6
0.03163713	0.1038042	1.6
0.03225675	0.1038126	1.6
0.03225675	0.1038126	1.6
0.03225675	0.1038126	1.6
0.03259219	0.1042418	1.6
0.03259219	0.1042418	1.6
0.03192987	0.1021044	1.6
0.03192987	0.1021044	1.6
0.03192987	0.1021044	1.6
0.03192381	0.1003341	1.6
0.03192381	0.1003341	1.6
0.03192381	0.1003341	1.6
0.03200244	0.09919221	1.6
0.03200244	0.09919221	1.6
0.03200407	0.09822088	1.6
0.03200407	0.09822088	1.6
0.03200407	0.09822088	1.6
0.03199097	0.09740512	1.6
0.03199097	0.09740512	1.6
0.03199097	0.09740512	1.6
0.03180015	0.09639522	1.6
0.03180015	0.09639522	1.6
0.03177737	0.09527057	1.6
0.03177737	0.09527057	1.6
0.03177737	0.09527057	1.6
0.03171895	0.09449946	1.6
0.03171895	0.09449946	1.6
0.03171895	0.09449946	1.6
0.03171895	0.09449946	1.6
0.03171895	0.09449946	1.6
0.01497135	0.08415788	1.6
0.01497135	0.08415788	1.6
0.01497135	0.08415788	1.6
0.01590456	0.08279768	1.6
0.01590456	0.08279768	1.6
0.01639932	0.08175374	1.6
0.01639932	0.08175374	1.6
0.01639932	0.08175374	1.6
0.0166736	0.08143634	1.6
0.0166736	0.08143634	1.6
0.0170853	0.08079785	1.6
0.0170853	0.08079785	1.6
0.0170853	0.08079785	1.6
0.01779049	0.07931422	1.6
0.01779049	0.07931422	1.6
0.01828617	0.07882231	1.6
0.01828617	0.07882231	1.6
0.01828617	0.07882231	1.6
0.01863192	0.07821243	1.6
0.01863192	0.07821243	1.6
0.01863192	0.07821243	1.6
0.01863192	0.07821243	1.6
0.01863192	0.07821243	1.6
0.01679034	0.1042706	1.6
0.01679034	0.1042706	1.6
0.01679034	0.1042706	1.6
0.0161535	0.1048831	1.6
0.0161535	0.1048831	1.6
0.0161535	0.1048831	1.6
0.01558449	0.1053362	1.6
0.01558449	0.1053362	1.6
0.0153559	0.1048508	1.6
0.0153559	0.1048508	1.6
0.0153559	0.1048508	1.6
0.0149951	0.1045432	1.6
0.0149951	0.1045432	1.6
0.0149951	0.1045432	1.6
0.01504612	0.1042478	1.6
0.01504612	0.1042478	1.6
0.01520567	0.104063	1.6
0.01520567	0.104063	1.6
0.01520567	0.104063	1.6
0.01521567	0.1036871	1.6
0.01521567	0.1036871	1.6
0.01521567	0.1036871	1.6
0.01519267	0.1032998	1.6
0.01519267	0.1032998	1.6
0.01506856	0.10301	1.6
0.01506856	0.10301	1.6
0.01506856	0.10301	1.6
0.01492001	0.1025875	1.6
0.01492001	0.1025875	1.6
0.01492001	0.1025875	1.6
0.01476023	0.1023378	1.6
0.01476023	0.1023378	1.6
0.01443763	0.1020563	1.6
0.01443763	0.1020563	1.6
0.01443763	0.1020563	1.6
0.01416233	0.1015555	1.6
0.01416233	0.1015555	1.6
0.01416233	0.1015555	1.6
0.01387024	0.1010352	1.6
0.01387024	0.1010352	1.6
0.01348004	0.1008927	1.6
0.01348004	0.1008927	1.6
0.01348004	0.1008927	1.6
0.01317308	0.1006042	1.6
0.01317308	0.1006042	1.6
0.01317308	0.1006042	1.6
0.01277014	0.1002668	1.6
0.01277014	0.1002668	1.6
0.01277014	0.1002668	1.6
0.01277014	0.1002668	1.6
0.01277014	0.1002668	1.6
-0.004560845	0.09609277	1.6
-0.004560845	0.09609277	1.6
-0.004008467	0.09477067	1.6
-0.004008467	0.09477067	1.6
-0.004008467	0.09477067	1.6
-0.004421883	0.09433017	1.6
-0.004421883	0.09433017	1.6
-0.004421883	0.09433017	1.6
-0.004646392	0.09381206	1.6
-0.004646392	0.09381206	1.6
-0.004646392	0.09381206	1.6
-0.004811997	0.09340175	1.6
-0.004811997	0.09340175	1.6
-0.004811997	0.09340175	1.6
-0.004811997	0.09340175	1.6
-0.004811997	0.09340175	1.6
-0.004811997	0.09340175	1.6
-0.004811997	0.09340175	1.6
-0.02874832	0.1795891	1.6
-0.02874832	0.1795891	1.6
-0.02874832	0.1795891	1.6
-0.02926389	0.1809928	1.6
-0.02926389	0.1809928	1.6
-0.02926389	0.1809928	1.6
-0.02941444	0.18065	1.6
-0.02941444	0.18065	1.6
-0.02857685	0.1826261	1.6
-0.02857685	0.1826261	1.6
-0.02857685	0.1826261	1.6
-0.02857685	0.1826261	1.6
-0.02857685	0.1826261	1.6
-0.02857685	0.1826261	1.6
0.02637393	0.2765278	1.6
0.02637393	0.2765278	1.6
0.02780904	0.2792702	1.6
0.02780904	0.2792702	1.6
0.02780904	0.2792702	1.6
0.02832021	0.2816558	1.6
0.02832021	0.2816558	1.6
0.02832021	0.2816558	1.6
0.02896044	0.2819365	1.6
0.02896044	0.2819365	1.6
0.02880648	0.2826861	1.6
0.02880648	0.2826861	1.6
0.02880648	0.2826861	1.6
0.02881695	0.2835684	1.6
0.02881695	0.2835684	1.6
0.02870591	0.2850019	1.6
0.02870591	0.2850019	1.6
0.02870591	0.2850019	1.6
0.02807697	0.2861119	1.6
0.02807697	0.2861119	1.6
0.02807697	0.2861119	1.6
0.02807697	0.2861119	1.6
0.02807697	0.2861119	1.6
0.01	0.01	1.6
0.01300797	0.292492	1.6
0.01300797	0.292492	1.6
0.02823778	0.2867719	1.6
0.02823778	0.2867719	1.6
0.02823778	0.2867719	1.6
0.03451138	0.3382959	1.6
0.03451138	0.3382959	1.6
0.03451138	0.3382959	1.6
0.03380779	0.3362596	1.6
0.03380779	0.3362596	1.6
0.03408583	0.3338966	1.6
0.03408583	0.3338966	1.6
0.03408583	0.3338966	1.6
0.03430136	0.332911	1.6
0.03430136	0.332911	1.6
0.03430136	0.332911	1.6
0.03413374	0.332633	1.6
0.03413374	0.332633	1.6
0.03472578	0.3336833	1.6
0.03472578	0.3336833	1.6
0.03472578	0.3336833	1.6
0.03494454	0.3324768	1.6
0.03494454	0.3324768	1.6
0.03494454	0.3324768	1.6
0.03494454	0.3324768	1.6
0.03494454	0.3324768	1.6
0.03494454	0.3324768	1.6
0.03494454	0.3324768	1.6
0.03494454	0.3324768	1.6
0.01445702	-0.06396683	1.6
0.01445702	-0.06396683	1.6
0.01442429	-0.06407488	1.6
0.01442429	-0.06407488	1.6
0.01442429	-0.06407488	1.6
0.01530303	-0.06448647	1.6
0.01530303	-0.06448647	1.6
0.01530303	-0.06448647	1.6
0.01616209	-0.06475145	1.6
0.01616209	-0.06475145	1.6
0.01631929	-0.06543068	1.6
0.01631929	-0.06543068	1.6
0.01631929	-0.06543068	1.6
0.01658716	-0.06479459	1.6
0.01658716	-0.06479459	1.6
0.01658716	-0.06479459	1.6
0.01605218	-0.06415811	1.6
0.01605218	-0.06415811	1.6
0.01544885	-0.06283595	1.6
0.01544885	-0.06283595	1.6
0.01544885	-0.06283595	1.6
0.01483776	-0.06256835	1.6
0.01483776	-0.06256835	1.6
0.01483776	-0.06256835	1.6
0.01402599	-0.06319792	1.6
0.01402599	-0.06319792	1.6
0.01402599	-0.06319792	1.6
0.01402599	-0.06319792	1.6
0.01402599	-0.06319792	1.6
0.08878573	-0.174264	1.6
0.08878573	-0.174264	1.6
0.08878573	-0.174264	1.6
0.08214246	-0.1800624	1.6
0.08214246	-0.1800624	1.6
0.07967634	-0.1815715	1.6
0.07967634	-0.1815715	1.6
0.07967634	-0.1815715	1.6
0.07752501	-0.1838754	1.6
0.07752501	-0.1838754	1.6
0.07752501	-0.1838754	1.6
0.07545058	-0.1846441	1.6
0.07545058	-0.1846441	1.6
0.07369003	-0.1847956	1.6
0.07369003	-0.1847956	1.6
0.07369003	-0.1847956	1.6
0.07266615	-0.1842236	1.6
0.07266615	-0.1842236	1.6
0.07266615	-0.1842236	1.6
0.07185353	-0.1843615	1.6
0.07185353	-0.1843615	1.6
0.07134334	-0.1845804	1.6
0.07134334	-0.1845804	1.6
0.07134334	-0.1845804	1.6
0.07098094	-0.1847568	1.6
0.07098094	-0.1847568	1.6
0.07098094	-0.1847568	1.6
0.07063889	-0.1853975	1.6
0.07063889	-0.1853975	1.6
0.07014596	-0.1855322	1.6
0.07014596	-0.1855322	1.6
0.07014596	-0.1855322	1.6
0.07005709	-0.186076	1.6
0.07005709	-0.186076	1.6
0.07005709	-0.186076	1.6
0.07005709	-0.186076	1.6
0.07005709	-0.186076	1.6
0.07005709	-0.186076	1.6
0.06954721	-0.1860902	1.6
0.06954721	-0.1860902	1.6
0.06949775	-0.1860732	1.6
0.06949775	-0.1860732	1.6
0.06949775	-0.1860732	1.6
0.06949775	-0.1860732	1.6
0.06949775	-0.1860732	1.6
0.06949775	-0.1860732	1.6
0.01143794	-0.1724091	1.6
0.01143794	-0.1724091	1.6
0.01001082	-0.1750725	1.6
0.01001082	-0.1750725	1.6
0.01001082	-0.1750725	1.6
0.009692091	-0.1754028	1.6
0.009692091	-0.1754028	1.6
0.009400735	-0.1757872	1.6
0.009400735	-0.1757872	1.6
0.009400735	-0.1757872	1.6
0.00921979	-0.1760891	1.6
0.00921979	-0.1760891	1.6
0.00921979	-0.1760891	1.6
0.009253198	-0.1763225	1.6
0.009253198	-0.1763225	1.6
0.009169063	-0.1770136	1.6
0.009169063	-0.1770136	1.6
0.009169063	-0.1770136	1.6
0.009095883	-0.1773911	1.6
0.009095883	-0.1773911	1.6
0.009095883	-0.1773911	1.6
0.009095883	-0.1773911	1.6
0.009095883	-0.1773911	1.6
-0.04201484	-0.1534834	1.6
-0.04201484	-0.1534834	1.6
-0.04114667	-0.1536707	1.6
-0.04114667	-0.1536707	1.6
-0.04114667	-0.1536707	1.6
-0.04103349	-0.1541641	1.6
-0.04103349	-0.1541641	1.6
-0.04103349	-0.1541641	1.6
-0.04097567	-0.154747	1.6
-0.04097567	-0.154747	1.6
-0.041007	-0.1553975	1.6
-0.041007	-0.1553975	1.6
-0.041007	-0.1553975	1.6
-0.041007	-0.1553975	1.6
-0.041007	-0.1553975	1.6
-0.02673517	-0.1282006	1.6
-0.02673517	-0.1282006	1.6
-0.02673517	-0.1282006	1.6
-0.0279122	-0.1247283	1.6
-0.0279122	-0.1247283	1.6
-0.0279122	-0.1247283	1.6
-0.02930736	-0.1230821	1.6
-0.02930736	-0.1230821	1.6
-0.03049917	-0.1206677	1.6
-0.03049917	-0.1206677	1.6
-0.03049917	-0.1206677	1.6
-0.03158792	-0.1191803	1.6
-0.03158792	-0.1191803	1.6
-0.03158792	-0.1191803	1.6
-0.03195568	-0.1185038	1.6
-0.03195568	-0.1185038	1.6
-0.03230023	-0.117796	1.6
-0.03230023	-0.117796	1.6
-0.03230023	-0.117796	1.6
-0.03230023	-0.117796	1.6
-0.03230023	-0.117796	1.6
-0.03230023	-0.117796	1.6
-0.03230023	-0.117796	1.6
-0.03230023	-0.117796	1.6
-0.009869931	-0.02146187	1.6
-0.009869931	-0.02146187	1.6
-0.009869931	-0.02146187	1.6
-0.00761578	-0.0189743	1.6
-0.00761578	-0.0189743	1.6
-0.006779565	-0.01724407	1.6
-0.006779565	-0.01724407	1.6
-0.006779565	-0.01724407	1.6
-0.006406853	-0.01726304	1.6
-0.006406853	-0.01726304	1.6
-0.006406853	-0.01726304	1.6
-0.006502774	-0.01702013	1.6
-0.006502774	-0.01702013	1.6
-0.006455276	-0.01705728	1.6
-0.006455276	-0.01705728	1.6
-0.006455276	-0.01705728	1.6
-0.006494725	-0.01701319	1.6
-0.006494725	-0.01701319	1.6
-0.006494725	-0.01701319	1.6
-0.006494725	-0.01701319	1.6
-0.006494725	-0.01701319	1.6
-0.01376775	0.01596745	1.6
-0.01376775	0.01596745	1.6
-0.01376775	0.01596745	1.6
-0.01577074	0.0131648	1.6
-0.01577074	0.0131648	1.6
-0.01739159	0.01110852	1.6
-0.01739159	0.01110852	1.6
-0.01739159	0.01110852	1.6
-0.01795575	0.009051173	1.6
-0.01795575	0.009051173	1.6
-0.01795575	0.009051173	1.6
-0.01854258	0.007688981	1.6
-0.01854258	0.007688981	1.6
-0.01854258	0.007688981	1.6
-0.01854258	0.007688981	1.6
-0.01854258	0.007688981	1.6
-0.01725443	0.05731618	1.6
-0.01725443	0.05731618	1.6
-0.01725443	0.05731618	1.6
-0.01838144	0.05746915	1.6
-0.01838144	0.05746915	1.6
-0.01899066	0.05662099	1.6
-0.01899066	0.05662099	1.6
-0.01899066	0.05662099	1.6
-0.01920787	0.05682888	1.6
-0.01920787	0.05682888	1.6
-0.01976588	0.05645426	1.6
-0.01976588	0.05645426	1.6
-0.01976588	0.05645426	1.6
-0.02005193	0.05637879	1.6
-0.02005193	0.05637879	1.6
-0.02005193	0.05637879	1.6
-0.02117068	0.05582199	1.6
-0.02117068	0.05582199	1.6
-0.02117068	0.05582199	1.6
-0.02117068	0.05582199	1.6
-0.02117068	0.05582199	1.6
-0.02117068	0.05582199	1.6
-0.02117068	0.05582199	1.6
-0.02117068	0.05582199	1.6
-0.0287943	0.1112902	1.6
-0.0287943	0.1112902	1.6
-0.02613735	0.1128638	1.6
-0.02613735	0.1128638	1.6
-0.02613735	0.1128638	1.6
-0.02459703	0.1151816	1.6
-0.02459703	0.1151816	1.6
-0.02459703	0.1151816	1.6
-0.0234053	0.1174718	1.6
-0.0234053	0.1174718	1.6
-0.0234053	0.1174718	1.6
-0.02264285	0.1191267	1.6
-0.02264285	0.1191267	1.6
-0.02214167	0.1202541	1.6
-0.02214167	0.1202541	1.6
-0.02214167	0.1202541	1.6
-0.0221701	0.1218554	1.6
-0.0221701	0.1218554	1.6
-0.0221701	0.1218554	1.6
-0.0222947	0.1232621	1.6
-0.0222947	0.1232621	1.6
-0.02212836	0.1242279	1.6
-0.02212836	0.1242279	1.6
-0.02212836	0.1242279	1.6
-0.02254869	0.1243088	1.6
-0.02254869	0.1243088	1.6
-0.02254869	0.1243088	1.6
-0.02254869	0.1243088	1.6
-0.02254869	0.1243088	1.6
-0.0333565	0.1077934	1.6
-0.0333565	0.1077934	1.6
-0.0333565	0.1077934	1.6
-0.03285131	0.1104839	1.6
-0.03285131	0.1104839	1.6
-0.03285131	0.1104839	1.6
-0.03169483	0.1103951	1.6
-0.03169483	0.1103951	1.6
-0.03209887	0.1113642	1.6
-0.03209887	0.1113642	1.6
-0.03209887	0.1113642	1.6
-0.03217814	0.1118168	1.6
-0.03217814	0.1118168	1.6
-0.03228157	0.1113524	1.6
-0.03228157	0.1113524	1.6
-0.03228157	0.1113524	1.6
-0.03270538	0.1113086	1.6
-0.03270538	0.1113086	1.6
-0.03270538	0.1113086	1.6
-0.03319164	0.1105623	1.6
-0.03319164	0.1105623	1.6
-0.03387199	0.1095709	1.6
-0.03387199	0.1095709	1.6
-0.03387199	0.1095709	1.6
-0.01712276	0.1079096	1.6
-0.01712276	0.1079096	1.6
-0.01651972	0.1075335	1.6
-0.01651972	0.1075335	1.6
-0.01651972	0.1075335	1.6
-0.03387199	0.1095709	1.6
-0.03387199	0.1095709	1.6
-0.020964	0.09192767	1.6
-0.020964	0.09192767	1.6
-0.020964	0.09192767	1.6
-0.0213468	0.09081212	1.6
-0.0213468	0.09081212	1.6
-0.0213468	0.09081212	1.6
-0.01978322	0.09026956	1.6
-0.01978322	0.09026956	1.6
-0.01921207	0.08972421	1.6
-0.01921207	0.08972421	1.6
-0.01921207	0.08972421	1.6
-0.01830355	0.09052759	1.6
-0.01830355	0.09052759	1.6
-0.01830355	0.09052759	1.6
-0.01854395	0.09064308	1.6
-0.01854395	0.09064308	1.6
-0.01884603	0.09059655	1.6
-0.01884603	0.09059655	1.6
-0.01884603	0.09059655	1.6
-0.01884603	0.09059655	1.6
-0.01884603	0.09059655	1.6
-0.01884603	0.09059655	1.6
-0.03809707	0.05795288	1.6
-0.03809707	0.05795288	1.6
-0.037453	0.05650727	1.6
-0.037453	0.05650727	1.6
-0.037453	0.05650727	1.6
-0.03717369	0.05470027	1.6
-0.03717369	0.05470027	1.6
-0.03717369	0.05470027	1.6
-0.03761786	0.05261458	1.6
-0.03761786	0.05261458	1.6
-0.03782018	0.05158781	1.6
-0.03782018	0.05158781	1.6
-0.03782018	0.05158781	1.6
-0.03799367	0.05077527	1.6
-0.03799367	0.05077527	1.6
-0.03799367	0.05077527	1.6
-0.03790978	0.05057869	1.6
-0.03790978	0.05057869	1.6
-0.03782538	0.05055083	1.6
-0.03782538	0.05055083	1.6
-0.03782538	0.05055083	1.6
-0.03741162	0.05074824	1.6
-0.03741162	0.05074824	1.6
-0.03696644	0.05088228	1.6
-0.03696644	0.05088228	1.6
-0.03696644	0.05088228	1.6
-0.03683992	0.05034346	1.6
-0.03683992	0.05034346	1.6
-0.03683992	0.05034346	1.6
-0.03683992	0.05034346	1.6
-0.03683992	0.05034346	1.6
-0.04083883	-0.009070231	1.6
-0.04083883	-0.009070231	1.6
-0.04083883	-0.009070231	1.6
-0.04083883	-0.009070231	1.6
-0.04083883	-0.009070231	1.6
-0.04083883	-0.009070231	1.6
-0.04212585	-0.01303844	1.6
-0.04212585	-0.01303844	1.6
-0.04228425	-0.01289017	1.6
-0.04228425	-0.01289017	1.6
-0.04228425	-0.01289017	1.6
-0.04243848	-0.01236882	1.6
-0.04243848	-0.01236882	1.6
-0.04243848	-0.01236882	1.6
-0.04322108	-0.0124999	1.6
-0.04322108	-0.0124999	1.6
-0.04365958	-0.01192804	1.6
-0.04365958	-0.01192804	1.6
-0.04365958	-0.01192804	1.6
-0.0438697	-0.01119546	1.6
-0.0438697	-0.01119546	1.6
-0.04428692	-0.01119381	1.6
-0.04428692	-0.01119381	1.6
-0.04428692	-0.01119381	1.6
-0.04431979	-0.01095632	1.6
-0.04431979	-0.01095632	1.6
-0.04431979	-0.01095632	1.6
-0.04432013	-0.01065528	1.6
-0.04432013	-0.01065528	1.6
-0.04440204	-0.01041405	1.6
-0.04440204	-0.01041405	1.6
-0.04440204	-0.01041405	1.6
-0.04424001	-0.01039493	1.6
-0.04424001	-0.01039493	1.6
-0.04427339	-0.01021712	1.6
-0.04427339	-0.01021712	1.6
-0.04427339	-0.01021712	1.6
-0.04429965	-0.0100575	1.6
-0.04429965	-0.0100575	1.6
-0.04426894	-0.0099022	1.6
-0.04426894	-0.0099022	1.6
-0.04426894	-0.0099022	1.6
-0.04426894	-0.0099022	1.6
-0.04426894	-0.0099022	1.6
-0.04426894	-0.0099022	1.6
-0.0443556	-0.009625351	1.6
-0.0443556	-0.009625351	1.6
-0.0443713	-0.009498546	1.6
-0.0443713	-0.009498546	1.6
-0.0443713	-0.009498546	1.6
-0.04433417	-0.009534106	1.6
-0.04433417	-0.009534106	1.6
-0.04433417	-0.009534106	1.6
-0.04420455	-0.009416008	1.6
-0.04420455	-0.009416008	1.6
-0.04403918	-0.009548301	1.6
-0.04403918	-0.009548301	1.6
-0.04403918	-0.009548301	1.6
-0.04373486	-0.009419179	1.6
-0.04373486	-0.009419179	1.6
-0.04338251	-0.009475654	1.6
-0.04338251	-0.009475654	1.6
-0.04338251	-0.009475654	1.6
-0.04338251	-0.009475654	1.6
-0.04338251	-0.009475654	1.6
-0.04338251	-0.009475654	1.6
-0.02933866	-0.02761113	1.6
-0.02933866	-0.02761113	1.6
-0.02943189	-0.0281663	1.6
-0.02943189	-0.0281663	1.6
-0.02943189	-0.0281663	1.6
-0.02902712	-0.02773033	1.6
-0.02902712	-0.02773033	1.6
-0.02902712	-0.02773033	1.6
-0.02907118	-0.02748587	1.6
-0.02907118	-0.02748587	1.6
-0.02899217	-0.02776604	1.6
-0.02899217	-0.02776604	1.6
-0.02899217	-0.02776604	1.6
-0.02843872	-0.02757361	1.6
-0.02843872	-0.02757361	1.6
-0.02843872	-0.02757361	1.6
-0.02841261	-0.02724378	1.6
-0.02841261	-0.02724378	1.6
-0.02876957	-0.02704685	1.6
-0.02876957	-0.02704685	1.6
-0.02876957	-0.02704685	1.6
-0.02913657	-0.02695149	1.6
-0.02913657	-0.02695149	1.6
-0.02936753	-0.02711944	1.6
-0.02936753	-0.02711944	1.6
-0.02936753	-0.02711944	1.6
-0.02958167	-0.02744315	1.6
-0.02958167	-0.02744315	1.6
-0.02958167	-0.02744315	1.6
-0.02956638	-0.02762914	1.6
-0.02956638	-0.02762914	1.6
-0.02962711	-0.02791404	1.6
-0.02962711	-0.02791404	1.6
-0.02962711	-0.02791404	1.6
-0.02946318	-0.0283276	1.6
-0.02946318	-0.0283276	1.6
-0.02946318	-0.0283276	1.6
-0.02952219	-0.0288879	1.6
-0.02952219	-0.0288879	1.6
-0.02952315	-0.02868073	1.6
-0.02952315	-0.02868073	1.6
-0.02952315	-0.02868073	1.6
-0.02943625	-0.02867997	1.6
-0.02943625	-0.02867997	1.6
-0.02943625	-0.02867997	1.6
-0.02938073	-0.02874307	1.6
-0.02938073	-0.02874307	1.6
-0.02922173	-0.02872051	1.6
-0.02922173	-0.02872051	1.6
-0.02922173	-0.02872051	1.6
-0.02915498	-0.02859618	1.6
-0.02915498	-0.02859618	1.6
-0.02915498	-0.02859618	1.6
-0.02891517	-0.02851983	1.6
-0.02891517	-0.02851983	1.6
-0.02899016	-0.0287517	1.6
-0.02899016	-0.0287517	1.6
-0.02899016	-0.0287517	1.6
-0.02909947	-0.02888519	1.6
-0.02909947	-0.02888519	1.6
-0.02928624	-0.02900112	1.6
-0.02928624	-0.02900112	1.6
-0.02928624	-0.02900112	1.6
-0.02949907	-0.02876402	1.6
-0.02949907	-0.02876402	1.6
-0.02949907	-0.02876402	1.6
-0.02949907	-0.02876402	1.6
-0.02949907	-0.02876402	1.6
-0.0352982	-0.01567432	1.6
-0.0352982	-0.01567432	1.6
-0.0352982	-0.01567432	1.6
-0.03635801	-0.01536392	1.6
-0.03635801	-0.01536392	1.6
-0.03635801	-0.01536392	1.6
-0.03635801	-0.01536392	1.6
-0.03635801	-0.01536392	1.6
-0.003300363	0.01839072	1.6
-0.003300363	0.01839072	1.6
-0.003300363	0.01839072	1.6
-0.004678525	0.02073434	1.6
-0.004678525	0.02073434	1.6
-0.004678525	0.02073434	1.6
-0.004678525	0.02073434	1.6
-0.004678525	0.02073434	1.6
-0.02379536	0.0763659	1.6
-0.02379536	0.0763659	1.6
-0.02379536	0.0763659	1.6
-0.01942402	0.08095985	1.6
-0.01942402	0.08095985	1.6
-0.01776286	0.08319227	1.6
-0.01776286	0.08319227	1.6
-0.01776286	0.08319227	1.6
-0.01675175	0.0849737	1.6
-0.01675175	0.0849737	1.6
-0.01675175	0.0849737	1.6
-0.01578627	0.08620523	1.6
-0.01578627	0.08620523	1.6
-0.01556151	0.0876195	1.6
-0.01556151	0.0876195	1.6
-0.01556151	0.0876195	1.6
-0.01544602	0.08887737	1.6
-0.01544602	0.08887737	1.6
-0.01544602	0.08887737	1.6
-0.01538398	0.0902961	1.6
-0.01538398	0.0902961	1.6
-0.01486361	0.09126363	1.6
-0.01486361	0.09126363	1.6
-0.01486361	0.09126363	1.6
-0.01468728	0.0919688	1.6
-0.01468728	0.0919688	1.6
-0.01468728	0.0919688	1.6
-0.01453123	0.092621	1.6
-0.01453123	0.092621	1.6
-0.01434536	0.09296662	1.6
-0.01434536	0.09296662	1.6
-0.01434536	0.09296662	1.6
-0.01423079	0.09307709	1.6
-0.01423079	0.09307709	1.6
-0.01421008	0.09355887	1.6
-0.01421008	0.09355887	1.6
-0.01421008	0.09355887	1.6
