# Supplementary material for: Saliency detection of textured 3D models based on multi-view information and texel descriptor
Source: PeerJ Comput Sci. 2023 Oct 25;9:e1584. doi: 10.7717/peerj-cs.1584 (PMC10703070; doi:10.7717/peerj-cs.1584)
Supplement: Supplemental Information 2 [file peerj-cs-09-1584-s002.zip › hlg/27.txt]

-0.01426256	0.09409589	1.6
-0.01426256	0.09409589	1.6
-0.01426256	0.09409589	1.6
-0.01426256	0.09409589	1.6
-0.01426256	0.09409589	1.6
0.002887824	0.1480113	1.6
0.002887824	0.1480113	1.6
0.002887824	0.1480113	1.6
0.0007996876	0.1490497	1.6
0.0007996876	0.1490497	1.6
-0.000654785	0.1493726	1.6
-0.000654785	0.1493726	1.6
-0.000654785	0.1493726	1.6
-0.0007795095	0.1496185	1.6
-0.0007795095	0.1496185	1.6
-0.001079042	0.1493147	1.6
-0.001079042	0.1493147	1.6
-0.001079042	0.1493147	1.6
-0.001561202	0.1492855	1.6
-0.001561202	0.1492855	1.6
-0.001561202	0.1492855	1.6
-0.002074693	0.1487554	1.6
-0.002074693	0.1487554	1.6
-0.002262162	0.1489315	1.6
-0.002262162	0.1489315	1.6
-0.002262162	0.1489315	1.6
-0.002639975	0.148594	1.6
-0.002639975	0.148594	1.6
-0.002639975	0.148594	1.6
-0.003098335	0.1485015	1.6
-0.003098335	0.1485015	1.6
-0.003693393	0.1479485	1.6
-0.003693393	0.1479485	1.6
-0.003693393	0.1479485	1.6
-0.003693393	0.1479485	1.6
-0.003693393	0.1479485	1.6
-0.003693393	0.1479485	1.6
-0.02130821	0.1144045	1.6
-0.02130821	0.1144045	1.6
-0.02222873	0.1147004	1.6
-0.02222873	0.1147004	1.6
-0.02222873	0.1147004	1.6
-0.02222873	0.1147004	1.6
-0.02222873	0.1147004	1.6
-0.02222873	0.1147004	1.6
-0.02008585	0.1136713	1.6
-0.02008585	0.1136713	1.6
-0.02008585	0.1136713	1.6
-0.01961402	0.1132591	1.6
-0.01961402	0.1132591	1.6
-0.01927784	0.1143588	1.6
-0.01927784	0.1143588	1.6
-0.01927784	0.1143588	1.6
-0.01891752	0.1153599	1.6
-0.01891752	0.1153599	1.6
-0.01891752	0.1153599	1.6
-0.01818415	0.1163837	1.6
-0.01818415	0.1163837	1.6
-0.01818415	0.1163837	1.6
-0.01818415	0.1163837	1.6
-0.01818415	0.1163837	1.6
-0.0006278018	0.1173247	1.6
-0.0006278018	0.1173247	1.6
0.01	0.01	1.6
0.01	0.01	1.6
0.01	0.01	1.6
-0.002965908	0.1169199	1.6
-0.002965908	0.1169199	1.6
-0.002965908	0.1169199	1.6
-0.01903907	0.1140451	1.6
-0.01903907	0.1140451	1.6
-0.01956087	0.1134357	1.6
-0.01956087	0.1134357	1.6
-0.01956087	0.1134357	1.6
-0.02033785	0.1124276	1.6
-0.02033785	0.1124276	1.6
-0.02019064	0.1113584	1.6
-0.02019064	0.1113584	1.6
-0.02054504	0.1109741	1.6
-0.02054504	0.1109741	1.6
-0.02054504	0.1109741	1.6
-0.02054504	0.1109741	1.6
-0.02054504	0.1109741	1.6
-0.01996353	0.1094877	1.6
-0.01996353	0.1094877	1.6
-0.01989261	0.1089639	1.6
-0.01989261	0.1089639	1.6
-0.01989261	0.1089639	1.6
-0.02005685	0.1085049	1.6
-0.02005685	0.1085049	1.6
-0.02005685	0.1085049	1.6
-0.02005685	0.1085049	1.6
-0.02005685	0.1085049	1.6
-0.02005685	0.1085049	1.6
-0.02024653	0.1080581	1.6
-0.02024653	0.1080581	1.6
-0.02022436	0.1075794	1.6
-0.02022436	0.1075794	1.6
-0.02023639	0.1073135	1.6
-0.02023639	0.1073135	1.6
-0.02023639	0.1073135	1.6
-0.02023639	0.1073135	1.6
-0.02023639	0.1073135	1.6
-0.00153971	0.0803547	1.6
-0.00153971	0.0803547	1.6
-0.00153971	0.0803547	1.6
-0.002518041	0.07823893	1.6
-0.002518041	0.07823893	1.6
-0.002518041	0.07823893	1.6
-0.002576948	0.07692362	1.6
-0.002576948	0.07692362	1.6
-0.002968019	0.07682894	1.6
-0.002968019	0.07682894	1.6
-0.002968019	0.07682894	1.6
-0.002803791	0.07740449	1.6
-0.002803791	0.07740449	1.6
-0.003023062	0.0774629	1.6
-0.003023062	0.0774629	1.6
-0.003023062	0.0774629	1.6
-0.003023062	0.0774629	1.6
-0.003023062	0.0774629	1.6
-0.003023062	0.0774629	1.6
-0.003046853	0.07739606	1.6
-0.003046853	0.07739606	1.6
-0.003154497	0.07711785	1.6
-0.003154497	0.07711785	1.6
-0.003154497	0.07711785	1.6
-0.002977326	0.07716242	1.6
-0.002977326	0.07716242	1.6
-0.002977326	0.07716242	1.6
-0.002977326	0.07716242	1.6
-0.002977326	0.07716242	1.6
0.006737502	0.03498869	1.6
0.006737502	0.03498869	1.6
0.006737502	0.03498869	1.6
0.005656905	0.03597183	1.6
0.005656905	0.03597183	1.6
0.005656905	0.03597183	1.6
0.005247533	0.03558467	1.6
0.005247533	0.03558467	1.6
0.004761207	0.0358578	1.6
0.004761207	0.0358578	1.6
0.004761207	0.0358578	1.6
0.004377488	0.03646013	1.6
0.004377488	0.03646013	1.6
0.003970728	0.03720585	1.6
0.003970728	0.03720585	1.6
0.003970728	0.03720585	1.6
0.004056721	0.03837477	1.6
0.004056721	0.03837477	1.6
0.004056721	0.03837477	1.6
0.004134553	0.03950295	1.6
0.004134553	0.03950295	1.6
0.004134553	0.03950295	1.6
0.004134553	0.03950295	1.6
0.004134553	0.03950295	1.6
0.00246231	0.1071355	1.6
0.00246231	0.1071355	1.6
0.00246231	0.1071355	1.6
0.002772709	0.1073425	1.6
0.002772709	0.1073425	1.6
0.00301299	0.1081627	1.6
0.00301299	0.1081627	1.6
0.00301299	0.1081627	1.6
0.002958558	0.1094726	1.6
0.002958558	0.1094726	1.6
0.002958558	0.1094726	1.6
0.002906244	0.1103854	1.6
0.002906244	0.1103854	1.6
0.002549993	0.110558	1.6
0.002549993	0.110558	1.6
0.002549993	0.110558	1.6
0.002361736	0.111346	1.6
0.002361736	0.111346	1.6
0.002361736	0.111346	1.6
0.00216562	0.112757	1.6
0.00216562	0.112757	1.6
0.001818186	0.1144909	1.6
0.001818186	0.1144909	1.6
0.001818186	0.1144909	1.6
0.001446671	0.115997	1.6
0.001446671	0.115997	1.6
0.001181416	0.117081	1.6
0.001181416	0.117081	1.6
0.001181416	0.117081	1.6
0.0009822454	0.1175381	1.6
0.0009822454	0.1175381	1.6
0.0009822454	0.1175381	1.6
0.0009216554	0.1181335	1.6
0.0009216554	0.1181335	1.6
0.000433756	0.1185628	1.6
0.000433756	0.1185628	1.6
0.000433756	0.1185628	1.6
-0.0001080772	0.1188397	1.6
-0.0001080772	0.1188397	1.6
-0.0007913774	0.119103	1.6
-0.0007913774	0.119103	1.6
-0.0007913774	0.119103	1.6
-0.001402218	0.1193638	1.6
-0.001402218	0.1193638	1.6
-0.001402218	0.1193638	1.6
-0.001915627	0.1191747	1.6
-0.001915627	0.1191747	1.6
-0.002537458	0.1192423	1.6
-0.002537458	0.1192423	1.6
-0.002537458	0.1192423	1.6
-0.003040778	0.1193217	1.6
-0.003040778	0.1193217	1.6
-0.003040778	0.1193217	1.6
-0.003458383	0.1192762	1.6
-0.003458383	0.1192762	1.6
-0.00386169	0.1190573	1.6
-0.00386169	0.1190573	1.6
-0.00386169	0.1190573	1.6
-0.00386169	0.1190573	1.6
-0.00386169	0.1190573	1.6
-0.00415385	0.1189657	1.6
-0.00415385	0.1189657	1.6
-0.00415385	0.1189657	1.6
0.03153037	0.1281685	1.6
0.03153037	0.1281685	1.6
0.03153037	0.1281685	1.6
0.03266019	0.1270509	1.6
0.03266019	0.1270509	1.6
0.03234237	0.1291166	1.6
0.03234237	0.1291166	1.6
0.03234237	0.1291166	1.6
0.03080375	0.1319311	1.6
0.03080375	0.1319311	1.6
0.03080375	0.1319311	1.6
0.02918922	0.1335677	1.6
0.02918922	0.1335677	1.6
0.02763379	0.1341382	1.6
0.02763379	0.1341382	1.6
0.02763379	0.1341382	1.6
0.0267664	0.133941	1.6
0.0267664	0.133941	1.6
0.0267664	0.133941	1.6
0.02622137	0.1338421	1.6
0.02622137	0.1338421	1.6
0.02661659	0.1332136	1.6
0.02661659	0.1332136	1.6
0.02661659	0.1332136	1.6
0.02644426	0.1317876	1.6
0.02644426	0.1317876	1.6
0.04376873	0.128389	1.6
0.04376873	0.128389	1.6
0.04376873	0.128389	1.6
0.02644426	0.1317876	1.6
0.02644426	0.1317876	1.6
0.04008532	0.16684	1.6
0.04008532	0.16684	1.6
0.04008532	0.16684	1.6
0.03809059	0.1770791	1.6
0.03809059	0.1770791	1.6
0.03809059	0.1770791	1.6
0.03904285	0.1763342	1.6
0.03904285	0.1763342	1.6
0.03893511	0.1766643	1.6
0.03893511	0.1766643	1.6
0.03893511	0.1766643	1.6
0.03895367	0.1751094	1.6
0.03895367	0.1751094	1.6
0.03894787	0.1742412	1.6
0.03894787	0.1742412	1.6
0.03894787	0.1742412	1.6
0.03894299	0.1730428	1.6
0.03894299	0.1730428	1.6
0.03894299	0.1730428	1.6
0.03894299	0.1730428	1.6
0.03894299	0.1730428	1.6
0.02899572	0.1749711	1.6
0.02899572	0.1749711	1.6
0.02899572	0.1749711	1.6
0.02947065	0.1773273	1.6
0.02947065	0.1773273	1.6
0.03010647	0.1779742	1.6
0.03010647	0.1779742	1.6
0.03010647	0.1779742	1.6
0.03082917	0.1784524	1.6
0.03082917	0.1784524	1.6
0.03082917	0.1784524	1.6
0.03135964	0.1787014	1.6
0.03135964	0.1787014	1.6
0.03162687	0.1786771	1.6
0.03162687	0.1786771	1.6
0.03162687	0.1786771	1.6
0.03213522	0.1792822	1.6
0.03213522	0.1792822	1.6
0.03213522	0.1792822	1.6
0.03263787	0.1796777	1.6
0.03263787	0.1796777	1.6
0.03300054	0.1801555	1.6
0.03300054	0.1801555	1.6
0.03300054	0.1801555	1.6
0.03335085	0.1808847	1.6
0.03335085	0.1808847	1.6
0.03335085	0.1808847	1.6
0.03363583	0.1818691	1.6
0.03363583	0.1818691	1.6
0.03405261	0.1816884	1.6
0.03405261	0.1816884	1.6
0.01	0.01	1.6
0.03405261	0.1816884	1.6
0.03405261	0.1816884	1.6
0.0183064	0.1504358	1.6
0.0183064	0.1504358	1.6
0.0183064	0.1504358	1.6
0.02191128	0.1430302	1.6
0.02191128	0.1430302	1.6
0.02191128	0.1430302	1.6
0.02444597	0.1381818	1.6
0.02444597	0.1381818	1.6
0.02691189	0.1348298	1.6
0.02691189	0.1348298	1.6
0.02691189	0.1348298	1.6
0.02896192	0.1329973	1.6
0.02896192	0.1329973	1.6
0.02896192	0.1329973	1.6
0.03015331	0.1313361	1.6
0.03015331	0.1313361	1.6
0.03015331	0.1313361	1.6
0.03092417	0.1297021	1.6
0.03092417	0.1297021	1.6
0.02976158	0.1280837	1.6
0.02976158	0.1280837	1.6
0.02976158	0.1280837	1.6
0.02764305	0.1275267	1.6
0.02764305	0.1275267	1.6
0.02549874	0.1270214	1.6
0.02549874	0.1270214	1.6
0.02549874	0.1270214	1.6
0.0235388	0.1268299	1.6
0.0235388	0.1268299	1.6
0.0235388	0.1268299	1.6
0.02212774	0.1268021	1.6
0.02212774	0.1268021	1.6
0.02067115	0.1267241	1.6
0.02067115	0.1267241	1.6
0.02067115	0.1267241	1.6
0.01960571	0.1268008	1.6
0.01960571	0.1268008	1.6
0.01960571	0.1268008	1.6
0.01853951	0.1269807	1.6
0.01853951	0.1269807	1.6
0.01758219	0.1271243	1.6
0.01758219	0.1271243	1.6
0.01758219	0.1271243	1.6
0.01672128	0.1268658	1.6
0.01672128	0.1268658	1.6
0.01609286	0.1267429	1.6
0.01609286	0.1267429	1.6
0.01609286	0.1267429	1.6
0.01553661	0.1265494	1.6
0.01553661	0.1265494	1.6
0.01531596	0.1260665	1.6
0.01531596	0.1260665	1.6
0.01531596	0.1260665	1.6
0.01512986	0.1257505	1.6
0.01512986	0.1257505	1.6
0.01512986	0.1257505	1.6
0.01502501	0.125545	1.6
0.01502501	0.125545	1.6
0.01502501	0.125545	1.6
0.01502501	0.125545	1.6
0.01502501	0.125545	1.6
0.01517359	0.1292621	1.6
0.01517359	0.1292621	1.6
0.01517359	0.1292621	1.6
0.01515724	0.1282435	1.6
0.01515724	0.1282435	1.6
0.0151507	0.1272937	1.6
0.0151507	0.1272937	1.6
0.0151507	0.1272937	1.6
0.01519048	0.1269729	1.6
0.01519048	0.1269729	1.6
0.01519048	0.1269729	1.6
0.01501923	0.1261148	1.6
0.01501923	0.1261148	1.6
0.01526787	0.1257657	1.6
0.01526787	0.1257657	1.6
0.01526787	0.1257657	1.6
0.01569441	0.1251405	1.6
0.01569441	0.1251405	1.6
0.0160469	0.1248127	1.6
0.0160469	0.1248127	1.6
0.0160469	0.1248127	1.6
0.01611084	0.1245653	1.6
0.01611084	0.1245653	1.6
0.01611084	0.1245653	1.6
0.01611084	0.1245653	1.6
0.01611084	0.1245653	1.6
0.01226761	0.08170263	1.6
0.01226761	0.08170263	1.6
0.01226761	0.08170263	1.6
0.01253108	0.08073608	1.6
0.01253108	0.08073608	1.6
0.01253108	0.08073608	1.6
0.01293947	0.0802002	1.6
0.01293947	0.0802002	1.6
0.01303562	0.07993139	1.6
0.01303562	0.07993139	1.6
0.01303562	0.07993139	1.6
0.01313619	0.07974792	1.6
0.01313619	0.07974792	1.6
0.01313619	0.07974792	1.6
0.01303474	0.07927203	1.6
0.01303474	0.07927203	1.6
0.01330244	0.07886742	1.6
0.01330244	0.07886742	1.6
0.01330244	0.07886742	1.6
0.01359529	0.07816883	1.6
0.01359529	0.07816883	1.6
0.01359529	0.07816883	1.6
0.01374745	0.07756079	1.6
0.01374745	0.07756079	1.6
0.01395137	0.07722524	1.6
0.01395137	0.07722524	1.6
0.01395137	0.07722524	1.6
0.01439983	0.0765053	1.6
0.01439983	0.0765053	1.6
0.01439983	0.0765053	1.6
0.01439983	0.0765053	1.6
0.01439983	0.0765053	1.6
0.00494334	0.03345193	1.6
0.00494334	0.03345193	1.6
0.00494334	0.03345193	1.6
0.006700412	0.03175363	1.6
0.006700412	0.03175363	1.6
0.006700412	0.03175363	1.6
0.00753156	0.02864625	1.6
0.00753156	0.02864625	1.6
0.008362813	0.02821401	1.6
0.008362813	0.02821401	1.6
0.008362813	0.02821401	1.6
0.008114476	0.02749456	1.6
0.008114476	0.02749456	1.6
0.008114476	0.02749456	1.6
0.00809099	0.02686822	1.6
0.00809099	0.02686822	1.6
0.008401841	0.02614199	1.6
0.008401841	0.02614199	1.6
0.008401841	0.02614199	1.6
0.008507714	0.02527812	1.6
0.008507714	0.02527812	1.6
0.008507714	0.02527812	1.6
0.008507714	0.02527812	1.6
0.008507714	0.02527812	1.6
-0.0007050559	-0.01865358	1.6
-0.0007050559	-0.01865358	1.6
-0.0007050559	-0.01865358	1.6
-0.002942423	-0.02286374	1.6
-0.002942423	-0.02286374	1.6
-0.004382705	-0.02510341	1.6
-0.004382705	-0.02510341	1.6
-0.004382705	-0.02510341	1.6
-0.00488757	-0.02589788	1.6
-0.00488757	-0.02589788	1.6
-0.00488757	-0.02589788	1.6
-0.00553032	-0.0260834	1.6
-0.00553032	-0.0260834	1.6
-0.005948497	-0.0255224	1.6
-0.005948497	-0.0255224	1.6
-0.005948497	-0.0255224	1.6
-0.006209472	-0.02535482	1.6
-0.006209472	-0.02535482	1.6
-0.006209472	-0.02535482	1.6
-0.006444925	-0.02523134	1.6
-0.006444925	-0.02523134	1.6
-0.006766165	-0.0247159	1.6
-0.006766165	-0.0247159	1.6
-0.006766165	-0.0247159	1.6
-0.006766165	-0.0247159	1.6
-0.006766165	-0.0247159	1.6
-0.006766165	-0.0247159	1.6
-0.006766165	-0.0247159	1.6
-0.006766165	-0.0247159	1.6
-0.01759999	-0.1371587	1.6
-0.01759999	-0.1371587	1.6
-0.01759999	-0.1371587	1.6
-0.01660254	-0.1358497	1.6
-0.01660254	-0.1358497	1.6
-0.01706944	-0.1349554	1.6
-0.01706944	-0.1349554	1.6
-0.01706944	-0.1349554	1.6
-0.01698376	-0.1342964	1.6
-0.01698376	-0.1342964	1.6
-0.01733377	-0.1338731	1.6
-0.01733377	-0.1338731	1.6
-0.01733377	-0.1338731	1.6
-0.01763121	-0.1336564	1.6
-0.01763121	-0.1336564	1.6
-0.01763121	-0.1336564	1.6
-0.01771103	-0.1334473	1.6
-0.01771103	-0.1334473	1.6
-0.01798926	-0.1326795	1.6
-0.01798926	-0.1326795	1.6
-0.01798926	-0.1326795	1.6
-0.01829045	-0.1320855	1.6
-0.01829045	-0.1320855	1.6
-0.01829045	-0.1320855	1.6
-0.01829045	-0.1320855	1.6
-0.01829045	-0.1320855	1.6
-0.01866065	-0.1316859	1.6
-0.01866065	-0.1316859	1.6
-0.01866065	-0.1316859	1.6
0.007979603	-0.07337987	1.6
0.007979603	-0.07337987	1.6
0.007979603	-0.07337987	1.6
0.004675318	-0.06940401	1.6
0.004675318	-0.06940401	1.6
0.003639258	-0.06929768	1.6
0.003639258	-0.06929768	1.6
0.003639258	-0.06929768	1.6
0.003639258	-0.06929768	1.6
0.003639258	-0.06929768	1.6
0.001921954	-0.06630644	1.6
0.001921954	-0.06630644	1.6
0.001921954	-0.06630644	1.6
0.0007105004	-0.06425969	1.6
0.0007105004	-0.06425969	1.6
0.0007105004	-0.06425969	1.6
-0.001105152	-0.06285943	1.6
-0.001105152	-0.06285943	1.6
-0.001987582	-0.06200325	1.6
-0.001987582	-0.06200325	1.6
-0.001987582	-0.06200325	1.6
-0.003283393	-0.06124149	1.6
-0.003283393	-0.06124149	1.6
-0.003283393	-0.06124149	1.6
-0.003283393	-0.06124149	1.6
-0.003283393	-0.06124149	1.6
-0.007916959	-0.0197258	1.6
-0.007916959	-0.0197258	1.6
-0.007916959	-0.0197258	1.6
-0.007615989	-0.01887073	1.6
-0.007615989	-0.01887073	1.6
-0.008422866	-0.02005204	1.6
-0.008422866	-0.02005204	1.6
-0.008422866	-0.02005204	1.6
-0.008897573	-0.02028822	1.6
-0.008897573	-0.02028822	1.6
-0.009256223	-0.02058139	1.6
-0.009256223	-0.02058139	1.6
-0.009256223	-0.02058139	1.6
-0.009480365	-0.0220568	1.6
-0.009480365	-0.0220568	1.6
-0.009480365	-0.0220568	1.6
-0.009741357	-0.02316833	1.6
-0.009741357	-0.02316833	1.6
-0.009329002	-0.02233949	1.6
-0.009329002	-0.02233949	1.6
-0.009329002	-0.02233949	1.6
-0.009641929	-0.02258961	1.6
-0.009641929	-0.02258961	1.6
-0.009641929	-0.02258961	1.6
-0.01007734	-0.02280694	1.6
-0.01007734	-0.02280694	1.6
-0.01014776	-0.02323726	1.6
-0.01014776	-0.02323726	1.6
-0.01014776	-0.02323726	1.6
-0.01019091	-0.02371047	1.6
-0.01019091	-0.02371047	1.6
-0.01019091	-0.02371047	1.6
-0.01050861	-0.02383004	1.6
-0.01050861	-0.02383004	1.6
-0.01061223	-0.02351277	1.6
-0.01061223	-0.02351277	1.6
-0.01061223	-0.02351277	1.6
-0.01061223	-0.02351277	1.6
-0.01061223	-0.02351277	1.6
-0.01061223	-0.02351277	1.6
0.01606061	0.006383571	1.6
0.01606061	0.006383571	1.6
0.01596984	0.008076197	1.6
0.01596984	0.008076197	1.6
0.01596984	0.008076197	1.6
0.01639675	0.009159734	1.6
0.01639675	0.009159734	1.6
0.01639675	0.009159734	1.6
0.01715355	0.009972326	1.6
0.01715355	0.009972326	1.6
0.01772985	0.01051285	1.6
0.01772985	0.01051285	1.6
0.01772985	0.01051285	1.6
0.0189338	0.01128896	1.6
0.0189338	0.01128896	1.6
0.01903268	0.01189014	1.6
0.01903268	0.01189014	1.6
0.01903268	0.01189014	1.6
0.0190027	0.01268208	1.6
0.0190027	0.01268208	1.6
0.0190027	0.01268208	1.6
0.0190027	0.01268208	1.6
0.0190027	0.01268208	1.6
0.03266469	0.03815548	1.6
0.03266469	0.03815548	1.6
0.03266469	0.03815548	1.6
0.03320549	0.03798839	1.6
0.03320549	0.03798839	1.6
0.01196291	0.04784647	1.6
0.01196291	0.04784647	1.6
0.01196291	0.04784647	1.6
0.01196291	0.04784647	1.6
0.01196291	0.04784647	1.6
0.01196291	0.04784647	1.6
0.01196291	0.04784647	1.6
0.01196291	0.04784647	1.6
0.01262426	0.05231111	1.6
0.01262426	0.05231111	1.6
0.03526873	0.05214469	1.6
0.03526873	0.05214469	1.6
0.03526873	0.05214469	1.6
0.03526799	0.05579533	1.6
0.03526799	0.05579533	1.6
0.03526799	0.05579533	1.6
0.03627142	0.05806018	1.6
0.03627142	0.05806018	1.6
0.03569129	0.06139709	1.6
0.03569129	0.06139709	1.6
0.03569129	0.06139709	1.6
0.03575747	0.06334672	1.6
0.03575747	0.06334672	1.6
0.03575747	0.06334672	1.6
0.03601888	0.064243	1.6
0.03601888	0.064243	1.6
0.0362369	0.06535904	1.6
0.0362369	0.06535904	1.6
0.0362369	0.06535904	1.6
0.03634727	0.06668867	1.6
0.03634727	0.06668867	1.6
0.03634727	0.06668867	1.6
0.03634727	0.06668867	1.6
0.03634727	0.06668867	1.6
0.03683365	0.06820564	1.6
0.03683365	0.06820564	1.6
0.03683365	0.06820564	1.6
0.03781329	0.06893869	1.6
0.03781329	0.06893869	1.6
0.03781329	0.06893869	1.6
0.03781329	0.06893869	1.6
0.03781329	0.06893869	1.6
0.03781329	0.06893869	1.6
0.03781329	0.06893869	1.6
0.03781329	0.06893869	1.6
0.0406756	0.07137228	1.6
0.0406756	0.07137228	1.6
0.0406756	0.07137228	1.6
0.04148225	0.07217074	1.6
0.04148225	0.07217074	1.6
0.0422553	0.07301044	1.6
0.0422553	0.07301044	1.6
0.0422553	0.07301044	1.6
0.04292614	0.07389372	1.6
0.04292614	0.07389372	1.6
0.04292614	0.07389372	1.6
0.04345982	0.07480641	1.6
0.04345982	0.07480641	1.6
0.04354139	0.07545644	1.6
0.04354139	0.07545644	1.6
0.04354139	0.07545644	1.6
0.04302088	0.07587001	1.6
0.04302088	0.07587001	1.6
0.04302088	0.07587001	1.6
0.04256096	0.0759554	1.6
0.04256096	0.0759554	1.6
0.04221606	0.07608982	1.6
0.04221606	0.07608982	1.6
0.04221606	0.07608982	1.6
0.04202495	0.07636228	1.6
0.04202495	0.07636228	1.6
0.04202495	0.07636228	1.6
0.04185234	0.07674132	1.6
0.04185234	0.07674132	1.6
0.04175836	0.07685877	1.6
0.04175836	0.07685877	1.6
0.04175836	0.07685877	1.6
0.04171944	0.07709319	1.6
0.04171944	0.07709319	1.6
0.04171944	0.07709319	1.6
0.04171944	0.07709319	1.6
0.04171944	0.07709319	1.6
0.05330418	0.09743017	1.6
0.05330418	0.09743017	1.6
0.05330418	0.09743017	1.6
0.05345214	0.09663254	1.6
0.05345214	0.09663254	1.6
0.05318512	0.09616692	1.6
0.05318512	0.09616692	1.6
0.05318512	0.09616692	1.6
0.05313279	0.09665976	1.6
0.05313279	0.09665976	1.6
0.05313279	0.09665976	1.6
0.05314323	0.09585195	1.6
0.05314323	0.09585195	1.6
0.05257676	0.09508941	1.6
0.05257676	0.09508941	1.6
0.05257676	0.09508941	1.6
0.05199941	0.09465124	1.6
0.05199941	0.09465124	1.6
0.05185831	0.09401174	1.6
0.05185831	0.09401174	1.6
0.05185831	0.09401174	1.6
0.05160267	0.09415723	1.6
0.05160267	0.09415723	1.6
0.05160267	0.09415723	1.6
0.05160267	0.09415723	1.6
0.05160267	0.09415723	1.6
0.02850128	0.09718616	1.6
0.02850128	0.09718616	1.6
0.02850128	0.09718616	1.6
0.02850128	0.09718616	1.6
0.02850128	0.09718616	1.6
0.02850128	0.09718616	1.6
0.02831699	0.09801187	1.6
0.02831699	0.09801187	1.6
0.02873436	0.09920996	1.6
0.02873436	0.09920996	1.6
0.02873436	0.09920996	1.6
0.02873436	0.09920996	1.6
