# Supplementary material for: Saliency detection of textured 3D models based on multi-view information and texel descriptor
Source: PeerJ Comput Sci. 2023 Oct 25;9:e1584. doi: 10.7717/peerj-cs.1584 (PMC10703070; doi:10.7717/peerj-cs.1584)
Supplement: Supplemental Information 2 [file peerj-cs-09-1584-s002.zip › hlg/28.txt]

0.02873436	0.09920996	1.6
0.045348	0.1192566	1.6
0.045348	0.1192566	1.6
0.045348	0.1192566	1.6
0.045348	0.1192566	1.6
0.045348	0.1192566	1.6
0.04676484	0.1202187	1.6
0.04676484	0.1202187	1.6
0.04676484	0.1202187	1.6
0.04649422	0.1207643	1.6
0.04649422	0.1207643	1.6
0.04649422	0.1207643	1.6
0.04629193	0.1214598	1.6
0.04629193	0.1214598	1.6
0.04629193	0.1214598	1.6
0.04626175	0.1215691	1.6
0.04626175	0.1215691	1.6
0.04653812	0.1216367	1.6
0.04653812	0.1216367	1.6
0.04653812	0.1216367	1.6
0.04637302	0.1219534	1.6
0.04637302	0.1219534	1.6
0.04637302	0.1219534	1.6
0.04649875	0.1221966	1.6
0.04649875	0.1221966	1.6
0.04649115	0.1226043	1.6
0.04649115	0.1226043	1.6
0.04649115	0.1226043	1.6
0.04649115	0.1226043	1.6
0.04649115	0.1226043	1.6
0.006013715	0.09938722	1.6
0.006013715	0.09938722	1.6
0.006013715	0.09938722	1.6
0.006906499	0.1002219	1.6
0.006906499	0.1002219	1.6
0.006906499	0.1002219	1.6
0.007298431	0.1008645	1.6
0.007298431	0.1008645	1.6
0.007298431	0.1008645	1.6
0.00664629	0.1014652	1.6
0.00664629	0.1014652	1.6
0.00664629	0.1014652	1.6
0.00664629	0.1014652	1.6
0.00664629	0.1014652	1.6
-0.02151194	0.09726124	1.6
-0.02151194	0.09726124	1.6
-0.02151194	0.09726124	1.6
-0.02357748	0.06474746	1.6
-0.02357748	0.06474746	1.6
-0.02740466	0.05717784	1.6
-0.02740466	0.05717784	1.6
-0.02740466	0.05717784	1.6
-0.02771278	0.05340114	1.6
-0.02771278	0.05340114	1.6
-0.02771278	0.05340114	1.6
-0.02771278	0.05340114	1.6
-0.02771278	0.05340114	1.6
-0.02805971	0.0503177	1.6
-0.02805971	0.0503177	1.6
-0.1334268	0.05572164	1.6
-0.1334268	0.05572164	1.6
-0.1334268	0.05572164	1.6
-0.1334268	0.05572164	1.6
-0.1334268	0.05572164	1.6
-0.1334268	0.05572164	1.6
-0.1330781	0.05374806	1.6
-0.1330781	0.05374806	1.6
-0.1330781	0.05374806	1.6
-0.1334949	0.05382387	1.6
-0.1334949	0.05382387	1.6
-0.1336839	0.05370374	1.6
-0.1336839	0.05370374	1.6
-0.1336839	0.05370374	1.6
-0.133757	0.05299544	1.6
-0.133757	0.05299544	1.6
-0.1334013	0.05271894	1.6
-0.1334013	0.05271894	1.6
-0.1334013	0.05271894	1.6
-0.1333925	0.05288403	1.6
-0.1333925	0.05288403	1.6
-0.1333925	0.05288403	1.6
-0.1332764	0.05305178	1.6
-0.1332764	0.05305178	1.6
-0.1333154	0.05360101	1.6
-0.1333154	0.05360101	1.6
-0.1333154	0.05360101	1.6
-0.1333154	0.05360101	1.6
-0.1333154	0.05360101	1.6
-0.1333154	0.05360101	1.6
-0.2071294	0.05730724	1.6
-0.2071294	0.05730724	1.6
-0.2071294	0.05730724	1.6
-0.21162	0.05843772	1.6
-0.21162	0.05843772	1.6
-0.2146319	0.058923	1.6
-0.2146319	0.058923	1.6
-0.2146319	0.058923	1.6
-0.2160184	0.05925559	1.6
-0.2160184	0.05925559	1.6
-0.2160184	0.05925559	1.6
-0.2166127	0.05931564	1.6
-0.2166127	0.05931564	1.6
-0.2170568	0.05957433	1.6
-0.2170568	0.05957433	1.6
-0.2170568	0.05957433	1.6
-0.2173931	0.06015803	1.6
-0.2173931	0.06015803	1.6
-0.2177434	0.06062867	1.6
-0.2177434	0.06062867	1.6
-0.2177434	0.06062867	1.6
-0.2177434	0.06062867	1.6
-0.2177434	0.06062867	1.6
-0.2177434	0.06062867	1.6
-0.190696	0.07859412	1.6
-0.190696	0.07859412	1.6
-0.190727	0.08119886	1.6
-0.190727	0.08119886	1.6
-0.190727	0.08119886	1.6
-0.1914526	0.08184706	1.6
-0.1914526	0.08184706	1.6
-0.1914526	0.08184706	1.6
-0.1781162	0.08920861	1.6
-0.1781162	0.08920861	1.6
0.01	0.01	1.6
-0.1781162	0.08920861	1.6
-0.1781162	0.08920861	1.6
-0.1914526	0.08184706	1.6
-0.1914526	0.08184706	1.6
-0.1914526	0.08184706	1.6
0.1126433	0.1160678	1.6
0.1126433	0.1160678	1.6
0.1113646	0.1108044	1.6
0.1113646	0.1108044	1.6
0.1113646	0.1108044	1.6
0.1104655	0.1107325	1.6
0.1104655	0.1107325	1.6
0.1078005	0.1097981	1.6
0.1078005	0.1097981	1.6
0.1078005	0.1097981	1.6
0.1078005	0.1097981	1.6
0.1078005	0.1097981	1.6
0.1078005	0.1097981	1.6
0.1078005	0.1097981	1.6
0.1078005	0.1097981	1.6
-0.03176527	0.1080832	1.6
-0.03176527	0.1080832	1.6
-0.03176527	0.1080832	1.6
-0.03240944	0.1115328	1.6
-0.03240944	0.1115328	1.6
-0.03240944	0.1115328	1.6
-0.03373118	0.113827	1.6
-0.03373118	0.113827	1.6
-0.03404421	0.1153872	1.6
-0.03404421	0.1153872	1.6
-0.03404421	0.1153872	1.6
-0.03404421	0.1153872	1.6
-0.03404421	0.1153872	1.6
-0.03404421	0.1153872	1.6
0.1085887	0.1428577	1.6
0.1085887	0.1428577	1.6
0.1058703	0.1395372	1.6
0.1058703	0.1395372	1.6
0.1058703	0.1395372	1.6
0.1035471	0.1369046	1.6
0.1035471	0.1369046	1.6
0.1035471	0.1369046	1.6
0.1020034	0.1330863	1.6
0.1020034	0.1330863	1.6
0.1008712	0.1301987	1.6
0.1008712	0.1301987	1.6
0.1008712	0.1301987	1.6
0.1008712	0.1301987	1.6
0.1008712	0.1301987	1.6
0.05504375	0.08068895	1.6
0.05504375	0.08068895	1.6
0.05504375	0.08068895	1.6
0.05329646	0.08090209	1.6
0.05329646	0.08090209	1.6
0.05329646	0.08090209	1.6
0.05255422	0.08196228	1.6
0.05255422	0.08196228	1.6
0.05178974	0.08325967	1.6
0.05178974	0.08325967	1.6
0.05178974	0.08325967	1.6
0.05115115	0.08403308	1.6
0.05115115	0.08403308	1.6
0.05115115	0.08403308	1.6
0.05067269	0.08545105	1.6
0.05067269	0.08545105	1.6
0.03877303	0.08215424	1.6
0.03877303	0.08215424	1.6
0.03877303	0.08215424	1.6
0.03877303	0.08215424	1.6
0.03877303	0.08215424	1.6
0.02687338	0.07885743	1.6
0.02687338	0.07885743	1.6
0.02687338	0.07885743	1.6
0.1361131	0.08433559	1.6
0.1361131	0.08433559	1.6
0.1314769	0.0848643	1.6
0.1314769	0.0848643	1.6
0.1314769	0.0848643	1.6
0.1310031	0.08197297	1.6
0.1310031	0.08197297	1.6
0.1310031	0.08197297	1.6
0.1282864	0.08032801	1.6
0.1282864	0.08032801	1.6
0.1242483	0.07595716	1.6
0.1242483	0.07595716	1.6
0.1242483	0.07595716	1.6
0.1211247	0.07304189	1.6
0.1211247	0.07304189	1.6
0.1211247	0.07304189	1.6
0.1180226	0.06996353	1.6
0.1180226	0.06996353	1.6
0.1150147	0.06722552	1.6
0.1150147	0.06722552	1.6
0.1150147	0.06722552	1.6
0.1135292	0.06707329	1.6
0.1135292	0.06707329	1.6
0.1141142	0.06778313	1.6
0.1141142	0.06778313	1.6
0.1141142	0.06778313	1.6
0.1148603	0.06872718	1.6
0.1148603	0.06872718	1.6
0.1148603	0.06872718	1.6
0.1153772	0.06930139	1.6
0.1153772	0.06930139	1.6
0.1153772	0.06930139	1.6
0.1153772	0.06930139	1.6
0.1153772	0.06930139	1.6
0.1822428	0.0352283	1.6
0.1822428	0.0352283	1.6
0.1822428	0.0352283	1.6
0.1861287	0.03595362	1.6
0.1861287	0.03595362	1.6
0.187699	0.03583104	1.6
0.187699	0.03583104	1.6
0.187699	0.03583104	1.6
0.1878414	0.03512722	1.6
0.1878414	0.03512722	1.6
0.1878414	0.03512722	1.6
0.1877276	0.03568739	1.6
0.1877276	0.03568739	1.6
0.1877538	0.0364788	1.6
0.1877538	0.0364788	1.6
0.1877538	0.0364788	1.6
0.1877425	0.03767077	1.6
0.1877425	0.03767077	1.6
0.1877425	0.03767077	1.6
0.188153	0.03922306	1.6
0.188153	0.03922306	1.6
0.1885244	0.0402091	1.6
0.1885244	0.0402091	1.6
0.1885244	0.0402091	1.6
0.1889671	0.04144232	1.6
0.1889671	0.04144232	1.6
0.1889671	0.04144232	1.6
0.1889706	0.04205368	1.6
0.1889706	0.04205368	1.6
0.1891489	0.04321552	1.6
0.1891489	0.04321552	1.6
0.1891489	0.04321552	1.6
0.1890151	0.0437865	1.6
0.1890151	0.0437865	1.6
0.1890426	0.04453524	1.6
0.1890426	0.04453524	1.6
0.1890426	0.04453524	1.6
0.1883663	0.04491445	1.6
0.1883663	0.04491445	1.6
0.1883663	0.04491445	1.6
0.1883663	0.04491445	1.6
0.1883663	0.04491445	1.6
0.1860668	0.04444857	1.6
0.1860668	0.04444857	1.6
0.1860668	0.04444857	1.6
0.1838959	0.0440535	1.6
0.1838959	0.0440535	1.6
0.1838959	0.0440535	1.6
0.1819363	0.04376528	1.6
0.1819363	0.04376528	1.6
0.1801778	0.04359706	1.6
0.1801778	0.04359706	1.6
0.1801778	0.04359706	1.6
0.1784198	0.04353563	1.6
0.1784198	0.04353563	1.6
0.1784198	0.04353563	1.6
0.1767049	0.04327454	1.6
0.1767049	0.04327454	1.6
0.1773704	0.04573657	1.6
0.1773704	0.04573657	1.6
0.1773704	0.04573657	1.6
0.1773704	0.04573657	1.6
0.1773704	0.04573657	1.6
0.1773704	0.04573657	1.6
0.1783057	0.05040433	1.6
0.1783057	0.05040433	1.6
0.1788315	0.05228326	1.6
0.1788315	0.05228326	1.6
0.1788315	0.05228326	1.6
0.1785085	0.05338266	1.6
0.1785085	0.05338266	1.6
0.1842772	0.05728506	1.6
0.1842772	0.05728506	1.6
0.1842772	0.05728506	1.6
0.1842772	0.05728506	1.6
0.1842772	0.05728506	1.6
0.1785085	0.05338266	1.6
0.1785085	0.05338266	1.6
0.1785085	0.05338266	1.6
0.2303843	0.04924379	1.6
0.2303843	0.04924379	1.6
0.2334985	0.06243256	1.6
0.2334985	0.06243256	1.6
0.2334985	0.06243256	1.6
0.2296368	0.04988847	1.6
0.2296368	0.04988847	1.6
0.2296368	0.04988847	1.6
0.2298129	0.05014016	1.6
0.2298129	0.05014016	1.6
0.2300358	0.049646	1.6
0.2300358	0.049646	1.6
0.2300358	0.049646	1.6
0.2300358	0.049646	1.6
0.2300358	0.049646	1.6
0.2300358	0.049646	1.6
0.1642582	0.04346305	1.6
0.1642582	0.04346305	1.6
0.164401	0.04280959	1.6
0.164401	0.04280959	1.6
0.164401	0.04280959	1.6
0.1640515	0.04214992	1.6
0.1640515	0.04214992	1.6
0.1640515	0.04214992	1.6
0.1640515	0.04214992	1.6
0.1640515	0.04214992	1.6
0.1637743	0.04032382	1.6
0.1637743	0.04032382	1.6
0.1637743	0.04032382	1.6
0.163723	0.0397654	1.6
0.163723	0.0397654	1.6
0.163723	0.0397654	1.6
0.1633895	0.03917449	1.6
0.1633895	0.03917449	1.6
0.1632967	0.03915732	1.6
0.1632967	0.03915732	1.6
0.1632967	0.03915732	1.6
0.1632923	0.03916498	1.6
0.1632923	0.03916498	1.6
0.1632923	0.03916498	1.6
0.163286	0.03925964	1.6
0.163286	0.03925964	1.6
0.1637889	0.0388572	1.6
0.1637889	0.0388572	1.6
0.1637889	0.0388572	1.6
0.1449873	0.04280199	1.6
0.1449873	0.04280199	1.6
0.1449873	0.04280199	1.6
0.1632871	0.0385394	1.6
0.1632871	0.0385394	1.6
0.1632871	0.0385394	1.6
0.1640832	0.03960275	1.6
0.1640832	0.03960275	1.6
0.1640972	0.04047847	1.6
0.1640972	0.04047847	1.6
0.1640972	0.04047847	1.6
0.1641305	0.04150828	1.6
0.1641305	0.04150828	1.6
0.1641305	0.04150828	1.6
0.1643016	0.04236453	1.6
0.1643016	0.04236453	1.6
0.1643952	0.04319049	1.6
0.1643952	0.04319049	1.6
0.1643952	0.04319049	1.6
0.1643983	0.0439027	1.6
0.1643983	0.0439027	1.6
0.1643983	0.0439027	1.6
0.1643983	0.0439027	1.6
0.1643983	0.0439027	1.6
0.01207983	0.04932156	1.6
0.01207983	0.04932156	1.6
0.01144196	0.04807039	1.6
0.01144196	0.04807039	1.6
0.0107608	0.04708347	1.6
0.0107608	0.04708347	1.6
0.01019647	0.04767995	1.6
0.01019647	0.04767995	1.6
0.01019647	0.04767995	1.6
0.009515483	0.0484859	1.6
0.009515483	0.0484859	1.6
0.009515483	0.0484859	1.6
0.009471692	0.0485984	1.6
0.009471692	0.0485984	1.6
0.01006826	0.0480198	1.6
0.01006826	0.0480198	1.6
-0.001371255	0.04921667	1.6
-0.001371255	0.04921667	1.6
-0.001371255	0.04921667	1.6
-0.01281078	0.05041352	1.6
-0.01281078	0.05041352	1.6
-0.01281078	0.05041352	1.6
-0.07892215	0.08472624	1.6
-0.07892215	0.08472624	1.6
-0.07857108	0.08246199	1.6
-0.07857108	0.08246199	1.6
-0.07857108	0.08246199	1.6
-0.07835236	0.07821161	1.6
-0.07835236	0.07821161	1.6
-0.07868753	0.07659321	1.6
-0.07868753	0.07659321	1.6
-0.07868753	0.07659321	1.6
-0.07868753	0.07659321	1.6
-0.07868753	0.07659321	1.6
-0.07868753	0.07659321	1.6
-0.07787959	0.07526897	1.6
-0.07787959	0.07526897	1.6
-0.07787959	0.07526897	1.6
-0.07737908	0.07469837	1.6
-0.07737908	0.07469837	1.6
-0.07714555	0.07417961	1.6
-0.07714555	0.07417961	1.6
-0.07714555	0.07417961	1.6
-0.07719863	0.07420596	1.6
-0.07719863	0.07420596	1.6
-0.07719863	0.07420596	1.6
-0.07722748	0.07453945	1.6
-0.07722748	0.07453945	1.6
-0.07759956	0.07529218	1.6
-0.07759956	0.07529218	1.6
-0.07759956	0.07529218	1.6
-0.07759956	0.07529218	1.6
-0.07759956	0.07529218	1.6
-0.04955938	0.03188313	1.6
-0.04955938	0.03188313	1.6
-0.04955938	0.03188313	1.6
-0.03726158	0.03254574	1.6
-0.03726158	0.03254574	1.6
-0.008764222	0.0101171	1.6
-0.008764222	0.0101171	1.6
-0.008764222	0.0101171	1.6
-0.04955938	0.03188313	1.6
-0.04955938	0.03188313	1.6
0.005999403	-0.007569723	1.6
0.005999403	-0.007569723	1.6
0.005999403	-0.007569723	1.6
0.003992823	-0.00682063	1.6
0.003992823	-0.00682063	1.6
0.003992823	-0.00682063	1.6
0.003535688	-0.007517315	1.6
0.003535688	-0.007517315	1.6
0.005570989	-0.007241169	1.6
0.005570989	-0.007241169	1.6
0.005570989	-0.007241169	1.6
0.005978301	-0.007633574	1.6
0.005978301	-0.007633574	1.6
0.005978301	-0.007633574	1.6
0.005978301	-0.007633574	1.6
0.005978301	-0.007633574	1.6
-0.004895225	0.03469021	1.6
-0.004895225	0.03469021	1.6
-0.004895225	0.03469021	1.6
-0.007151449	0.04009743	1.6
-0.007151449	0.04009743	1.6
-0.00900056	0.04273822	1.6
-0.00900056	0.04273822	1.6
-0.00900056	0.04273822	1.6
-0.01032681	0.04393247	1.6
-0.01032681	0.04393247	1.6
-0.01032681	0.04393247	1.6
-0.01032681	0.04393247	1.6
-0.01032681	0.04393247	1.6
-0.01032681	0.04393247	1.6
-0.01083922	0.045203	1.6
-0.01083922	0.045203	1.6
-0.01054189	0.04524133	1.6
-0.01054189	0.04524133	1.6
-0.01054189	0.04524133	1.6
-0.02391152	0.04640904	1.6
-0.02391152	0.04640904	1.6
-0.01054189	0.04524133	1.6
-0.01054189	0.04524133	1.6
-0.01054189	0.04524133	1.6
-0.01054189	0.04524133	1.6
-0.01054189	0.04524133	1.6
-0.01054189	0.04524133	1.6
-0.004888317	0.1212399	1.6
-0.004888317	0.1212399	1.6
-0.004685491	0.1236026	1.6
-0.004685491	0.1236026	1.6
-0.004685491	0.1236026	1.6
-0.004947336	0.1239605	1.6
-0.004947336	0.1239605	1.6
-0.0059711	0.1240499	1.6
-0.0059711	0.1240499	1.6
-0.0059711	0.1240499	1.6
-0.006999286	0.1239038	1.6
-0.006999286	0.1239038	1.6
-0.006999286	0.1239038	1.6
-0.008025201	0.1236285	1.6
-0.008025201	0.1236285	1.6
-0.009240633	0.123036	1.6
-0.009240633	0.123036	1.6
-0.009240633	0.123036	1.6
-0.01026437	0.1230302	1.6
-0.01026437	0.1230302	1.6
-0.01026437	0.1230302	1.6
-0.01113248	0.1227042	1.6
-0.01113248	0.1227042	1.6
-0.01206945	0.1225382	1.6
-0.01206945	0.1225382	1.6
-0.01206945	0.1225382	1.6
-0.01276208	0.122621	1.6
-0.01276208	0.122621	1.6
-0.01356995	0.1223667	1.6
-0.01356995	0.1223667	1.6
-0.01356995	0.1223667	1.6
-0.01400422	0.1223869	1.6
-0.01400422	0.1223869	1.6
-0.01400422	0.1223869	1.6
-0.0142341	0.1223938	1.6
-0.0142341	0.1223938	1.6
-0.01452016	0.1225888	1.6
-0.01452016	0.1225888	1.6
-0.01452016	0.1225888	1.6
-0.01479805	0.1228705	1.6
-0.01479805	0.1228705	1.6
-0.01479805	0.1228705	1.6
-0.01479805	0.1228705	1.6
-0.01479805	0.1228705	1.6
-0.01514834	0.1234055	1.6
-0.01514834	0.1234055	1.6
-0.01514834	0.1234055	1.6
-0.0153945	0.1236904	1.6
-0.0153945	0.1236904	1.6
-0.0153945	0.1236904	1.6
-0.0153945	0.1236904	1.6
-0.0153945	0.1236904	1.6
0.01191515	0.1199797	1.6
0.01191515	0.1199797	1.6
0.01191515	0.1199797	1.6
-0.05216767	0.08597953	1.6
-0.05216767	0.08597953	1.6
-0.05216767	0.08597953	1.6
-0.05584878	0.08078457	1.6
-0.05584878	0.08078457	1.6
-0.05833899	0.07755882	1.6
-0.05833899	0.07755882	1.6
-0.05833899	0.07755882	1.6
-0.06009965	0.07552255	1.6
-0.06009965	0.07552255	1.6
-0.06009965	0.07552255	1.6
-0.06126071	0.07346511	1.6
-0.06126071	0.07346511	1.6
-0.06204623	0.07198227	1.6
-0.06204623	0.07198227	1.6
-0.06204623	0.07198227	1.6
-0.06247357	0.07092907	1.6
-0.06247357	0.07092907	1.6
-0.06247357	0.07092907	1.6
-0.06300273	0.07018118	1.6
-0.06300273	0.07018118	1.6
-0.06336405	0.06971008	1.6
-0.06336405	0.06971008	1.6
-0.06336405	0.06971008	1.6
-0.06377382	0.06917755	1.6
-0.06377382	0.06917755	1.6
-0.06377382	0.06917755	1.6
-0.06419421	0.06909493	1.6
-0.06419421	0.06909493	1.6
-0.0648175	0.06906021	1.6
-0.0648175	0.06906021	1.6
-0.0648175	0.06906021	1.6
-0.06536358	0.0688683	1.6
-0.06536358	0.0688683	1.6
-0.06536358	0.0688683	1.6
-0.06568787	0.0684946	1.6
-0.06568787	0.0684946	1.6
-0.06574517	0.06823611	1.6
-0.06574517	0.06823611	1.6
-0.06574517	0.06823611	1.6
-0.0656352	0.06817081	1.6
-0.0656352	0.06817081	1.6
-0.0656352	0.06817081	1.6
-0.06539225	0.0680899	1.6
-0.06539225	0.0680899	1.6
-0.06514534	0.06808617	1.6
-0.06514534	0.06808617	1.6
-0.06514534	0.06808617	1.6
-0.0649904	0.0681232	1.6
-0.0649904	0.0681232	1.6
-0.0649904	0.0681232	1.6
-0.06487273	0.06827347	1.6
-0.06487273	0.06827347	1.6
-0.06468407	0.06843491	1.6
-0.06468407	0.06843491	1.6
-0.06468407	0.06843491	1.6
-0.06453252	0.06873542	1.6
-0.06453252	0.06873542	1.6
-0.06430153	0.06901991	1.6
-0.06430153	0.06901991	1.6
-0.06430153	0.06901991	1.6
-0.06430153	0.06901991	1.6
-0.06430153	0.06901991	1.6
-0.05940581	0.07912815	1.6
-0.05940581	0.07912815	1.6
-0.05940581	0.07912815	1.6
-0.06036253	0.07540938	1.6
-0.06036253	0.07540938	1.6
-0.04481474	0.08461689	1.6
-0.04481474	0.08461689	1.6
-0.04481474	0.08461689	1.6
-0.06036253	0.07540938	1.6
-0.06036253	0.07540938	1.6
-0.06036253	0.07540938	1.6
-0.06081542	0.07894427	1.6
-0.06081542	0.07894427	1.6
-0.06081542	0.07894427	1.6
-0.05840172	0.0817247	1.6
-0.05840172	0.0817247	1.6
-0.05840172	0.0817247	1.6
-0.05824875	0.0849895	1.6
-0.05824875	0.0849895	1.6
-0.05824875	0.0849895	1.6
-0.05806708	0.08245739	1.6
-0.05806708	0.08245739	1.6
-0.05832117	0.08086225	1.6
-0.05832117	0.08086225	1.6
-0.05832117	0.08086225	1.6
-0.05803141	0.08054917	1.6
-0.05803141	0.08054917	1.6
-0.05763713	0.07903849	1.6
-0.05763713	0.07903849	1.6
-0.05763713	0.07903849	1.6
-0.05740551	0.07941066	1.6
-0.05740551	0.07941066	1.6
-0.05740551	0.07941066	1.6
-0.05834176	0.08458824	1.6
-0.05834176	0.08458824	1.6
-0.05612911	0.08105669	1.6
-0.05612911	0.08105669	1.6
-0.05612911	0.08105669	1.6
-0.0550196	0.0788954	1.6
-0.0550196	0.0788954	1.6
-0.0550196	0.0788954	1.6
-0.05489136	0.07774153	1.6
-0.05489136	0.07774153	1.6
-0.05420288	0.07616287	1.6
-0.05420288	0.07616287	1.6
-0.05420288	0.07616287	1.6
-0.05359932	0.07517207	1.6
-0.05359932	0.07517207	1.6
-0.05359932	0.07517207	1.6
-0.0528065	0.07453357	1.6
-0.0528065	0.07453357	1.6
-0.05194502	0.0742905	1.6
-0.05194502	0.0742905	1.6
-0.05194502	0.0742905	1.6
-0.0514923	0.07459146	1.6
-0.0514923	0.07459146	1.6
-0.0514923	0.07459146	1.6
-0.05086625	0.0746462	1.6
-0.05086625	0.0746462	1.6
-0.05086625	0.0746462	1.6
-0.05086625	0.0746462	1.6
-0.05086625	0.0746462	1.6
-0.05086625	0.0746462	1.6
-0.05086625	0.0746462	1.6
-0.05086625	0.0746462	1.6
0.1318955	0.08905713	1.6
0.1318955	0.08905713	1.6
0.1296775	0.08690701	1.6
0.1296775	0.08690701	1.6
0.1296775	0.08690701	1.6
0.1295436	0.08534864	1.6
0.1295436	0.08534864	1.6
0.129335	0.08420541	1.6
0.129335	0.08420541	1.6
0.129335	0.08420541	1.6
0.1292438	0.08306745	1.6
0.1292438	0.08306745	1.6
0.1292438	0.08306745	1.6
0.1281693	0.08313185	1.6
0.1281693	0.08313185	1.6
0.1266592	0.08246145	1.6
0.1266592	0.08246145	1.6
0.1266592	0.08246145	1.6
0.1253147	0.08256683	1.6
0.1253147	0.08256683	1.6
0.1253147	0.08256683	1.6
0.1253147	0.08256683	1.6
0.1253147	0.08256683	1.6
0.1372792	0.09623767	1.6
0.1372792	0.09623767	1.6
0.1372792	0.09623767	1.6
0.1366957	0.09646619	1.6
0.1366957	0.09646619	1.6
0.1366433	0.09749642	1.6
0.1366433	0.09749642	1.6
0.1366433	0.09749642	1.6
0.1353195	0.09830413	1.6
0.1353195	0.09830413	1.6
0.1353195	0.09830413	1.6
0.1347812	0.09869176	1.6
0.1347812	0.09869176	1.6
0.133454	0.09910872	1.6
0.133454	0.09910872	1.6
0.133454	0.09910872	1.6
0.1327779	0.09944717	1.6
0.1327779	0.09944717	1.6
0.1327779	0.09944717	1.6
0.1322066	0.0995015	1.6
0.1322066	0.0995015	1.6
0.1318071	0.09970088	1.6
0.1318071	0.09970088	1.6
0.1318071	0.09970088	1.6
0.1309351	0.09960663	1.6
0.1309351	0.09960663	1.6
0.1309351	0.09960663	1.6
0.1304043	0.09941033	1.6
0.1304043	0.09941033	1.6
