# Supplementary material for: Saliency detection of textured 3D models based on multi-view information and texel descriptor
Source: PeerJ Comput Sci. 2023 Oct 25;9:e1584. doi: 10.7717/peerj-cs.1584 (PMC10703070; doi:10.7717/peerj-cs.1584)
Supplement: Supplemental Information 2 [file peerj-cs-09-1584-s002.zip › hlg/29.txt]

0.1304043	0.09941033	1.6
0.1297733	0.09945448	1.6
0.1297733	0.09945448	1.6
0.1290424	0.09922142	1.6
0.1290424	0.09922142	1.6
0.1290424	0.09922142	1.6
0.1280843	0.09895294	1.6
0.1280843	0.09895294	1.6
0.1280843	0.09895294	1.6
0.1280843	0.09895294	1.6
0.1280843	0.09895294	1.6
0.1445756	0.1006609	1.6
0.1445756	0.1006609	1.6
0.1444721	0.1030138	1.6
0.1444721	0.1030138	1.6
0.1444721	0.1030138	1.6
0.1449337	0.1041645	1.6
0.1449337	0.1041645	1.6
0.1449337	0.1041645	1.6
0.1448668	0.1036728	1.6
0.1448668	0.1036728	1.6
0.1448604	0.1043063	1.6
0.1448604	0.1043063	1.6
0.1448604	0.1043063	1.6
0.1449397	0.1052613	1.6
0.1449397	0.1052613	1.6
0.1449397	0.1052613	1.6
0.1447072	0.1063552	1.6
0.1447072	0.1063552	1.6
0.1443345	0.1070355	1.6
0.1443345	0.1070355	1.6
0.1443345	0.1070355	1.6
0.1442533	0.1074697	1.6
0.1442533	0.1074697	1.6
0.1442091	0.1077973	1.6
0.1442091	0.1077973	1.6
0.1442091	0.1077973	1.6
0.1443255	0.1083767	1.6
0.1443255	0.1083767	1.6
0.1443255	0.1083767	1.6
0.1443802	0.1090318	1.6
0.1443802	0.1090318	1.6
0.1445538	0.1096755	1.6
0.1445538	0.1096755	1.6
0.1445538	0.1096755	1.6
0.1447557	0.1104921	1.6
0.1447557	0.1104921	1.6
0.1450374	0.1115953	1.6
0.1450374	0.1115953	1.6
0.1450374	0.1115953	1.6
0.1450374	0.1115953	1.6
0.1450374	0.1115953	1.6
0.1450374	0.1115953	1.6
0.1563844	0.1291594	1.6
0.1563844	0.1291594	1.6
0.1568193	0.130419	1.6
0.1568193	0.130419	1.6
0.1568193	0.130419	1.6
0.1568193	0.130419	1.6
0.1568193	0.130419	1.6
0.1568193	0.130419	1.6
0.1568193	0.130419	1.6
0.1568193	0.130419	1.6
0.1027893	0.1269955	1.6
0.1027893	0.1269955	1.6
0.1027893	0.1269955	1.6
0.03827157	0.1298579	1.6
0.03827157	0.1298579	1.6
0.03827157	0.1298579	1.6
0.03713179	0.1303339	1.6
0.03713179	0.1303339	1.6
0.03635287	0.1302923	1.6
0.03635287	0.1302923	1.6
0.03635287	0.1302923	1.6
0.03587822	0.129442	1.6
0.03587822	0.129442	1.6
0.03587822	0.129442	1.6
0.03587822	0.129442	1.6
0.03587822	0.129442	1.6
0.009166615	0.114266	1.6
0.009166615	0.114266	1.6
0.009166615	0.114266	1.6
0.08530036	0.1266264	1.6
0.08530036	0.1266264	1.6
0.08902066	0.1261637	1.6
0.08902066	0.1261637	1.6
0.08902066	0.1261637	1.6
0.09107444	0.1262315	1.6
0.09107444	0.1262315	1.6
0.09107444	0.1262315	1.6
0.09235675	0.1263495	1.6
0.09235675	0.1263495	1.6
0.09318113	0.1264409	1.6
0.09318113	0.1264409	1.6
0.09318113	0.1264409	1.6
0.09318113	0.1264409	1.6
0.09318113	0.1264409	1.6
0.09318113	0.1264409	1.6
0.09318113	0.1264409	1.6
0.09318113	0.1264409	1.6
0.006538176	0.09901917	1.6
0.006538176	0.09901917	1.6
0.006875345	0.09923931	1.6
0.006875345	0.09923931	1.6
0.006875345	0.09923931	1.6
0.007130174	0.09958076	1.6
0.007130174	0.09958076	1.6
0.007130174	0.09958076	1.6
0.007043374	0.09888621	1.6
0.007043374	0.09888621	1.6
0.006817751	0.09840567	1.6
0.006817751	0.09840567	1.6
0.006817751	0.09840567	1.6
0.006817751	0.09840567	1.6
0.006817751	0.09840567	1.6
0.006817751	0.09840567	1.6
0.004705684	0.03792051	1.6
0.004705684	0.03792051	1.6
0.005411075	0.0391349	1.6
0.005411075	0.0391349	1.6
0.005411075	0.0391349	1.6
0.004262658	0.03958834	1.6
0.004262658	0.03958834	1.6
0.004262658	0.03958834	1.6
0.004094014	0.03946595	1.6
0.004094014	0.03946595	1.6
0.003476015	0.03914072	1.6
0.003476015	0.03914072	1.6
0.003476015	0.03914072	1.6
0.002950191	0.03842047	1.6
0.002950191	0.03842047	1.6
0.002950191	0.03842047	1.6
0.002329619	0.03766031	1.6
0.002329619	0.03766031	1.6
0.001663538	0.03685465	1.6
0.001663538	0.03685465	1.6
0.001663538	0.03685465	1.6
0.001699202	0.03615586	1.6
0.001699202	0.03615586	1.6
0.001699202	0.03615586	1.6
0.001719413	0.03589179	1.6
0.001719413	0.03589179	1.6
0.001782672	0.03564551	1.6
0.001782672	0.03564551	1.6
0.001782672	0.03564551	1.6
0.002018388	0.03520801	1.6
0.002018388	0.03520801	1.6
0.002018388	0.03520801	1.6
0.002182202	0.0350078	1.6
0.002182202	0.0350078	1.6
0.002354421	0.03530081	1.6
0.002354421	0.03530081	1.6
0.002354421	0.03530081	1.6
0.002449922	0.03540275	1.6
0.002449922	0.03540275	1.6
0.002688609	0.03569352	1.6
0.002688609	0.03569352	1.6
0.002688609	0.03569352	1.6
0.002794775	0.03594431	1.6
0.002794775	0.03594431	1.6
0.002794775	0.03594431	1.6
0.003132373	0.03629211	1.6
0.003132373	0.03629211	1.6
0.003132373	0.03629211	1.6
0.003365126	0.03639095	1.6
0.003365126	0.03639095	1.6
0.003365126	0.03639095	1.6
0.003365126	0.03639095	1.6
0.003365126	0.03639095	1.6
-0.01063027	0.01267629	1.6
-0.01063027	0.01267629	1.6
-0.01063027	0.01267629	1.6
-0.01143182	0.01187303	1.6
-0.01143182	0.01187303	1.6
-0.01151075	0.01181478	1.6
-0.01151075	0.01181478	1.6
-0.01151075	0.01181478	1.6
-0.01132413	0.01173091	1.6
-0.01132413	0.01173091	1.6
-0.01132413	0.01173091	1.6
-0.01115604	0.01233259	1.6
-0.01115604	0.01233259	1.6
-0.01088295	0.01311424	1.6
-0.01088295	0.01311424	1.6
-0.01088295	0.01311424	1.6
-0.01084131	0.01393487	1.6
-0.01084131	0.01393487	1.6
-0.01084131	0.01393487	1.6
-0.01064301	0.01457274	1.6
-0.01064301	0.01457274	1.6
-0.01039335	0.01529415	1.6
-0.01039335	0.01529415	1.6
-0.01039335	0.01529415	1.6
-0.01035009	0.01591209	1.6
-0.01035009	0.01591209	1.6
-0.01035009	0.01591209	1.6
-0.01019475	0.01647799	1.6
-0.01019475	0.01647799	1.6
-0.01045484	0.01663303	1.6
-0.01045484	0.01663303	1.6
-0.01045484	0.01663303	1.6
-0.04182304	0.03811968	1.6
-0.04182304	0.03811968	1.6
-0.04182304	0.03811968	1.6
-0.04182304	0.03811968	1.6
-0.04182304	0.03811968	1.6
-0.01045484	0.01663303	1.6
-0.01045484	0.01663303	1.6
0.01983754	0.05545979	1.6
0.01983754	0.05545979	1.6
0.01983754	0.05545979	1.6
0.01722201	0.0509073	1.6
0.01722201	0.0509073	1.6
0.01872611	0.04800262	1.6
0.01872611	0.04800262	1.6
0.01872611	0.04800262	1.6
0.01895764	0.04775202	1.6
0.01895764	0.04775202	1.6
0.01895764	0.04775202	1.6
0.01881919	0.0472555	1.6
0.01881919	0.0472555	1.6
0.01986438	0.04743769	1.6
0.01986438	0.04743769	1.6
0.01986438	0.04743769	1.6
0.02013714	0.0468313	1.6
0.02013714	0.0468313	1.6
0.02013714	0.0468313	1.6
0.0203086	0.0459941	1.6
0.0203086	0.0459941	1.6
0.02056589	0.04549886	1.6
0.02056589	0.04549886	1.6
0.02056589	0.04549886	1.6
0.01987798	0.04648163	1.6
0.01987798	0.04648163	1.6
0.01987798	0.04648163	1.6
0.01956627	0.04769239	1.6
0.01956627	0.04769239	1.6
0.01956627	0.04769239	1.6
0.01956627	0.04769239	1.6
0.01956627	0.04769239	1.6
0.01891437	0.04940377	1.6
0.01891437	0.04940377	1.6
0.01891437	0.04940377	1.6
0.01853779	0.0496811	1.6
0.01853779	0.0496811	1.6
0.01813309	0.04984374	1.6
0.01813309	0.04984374	1.6
0.01813309	0.04984374	1.6
0.01813309	0.04984374	1.6
0.01813309	0.04984374	1.6
0.01813309	0.04984374	1.6
0.01764985	0.05037045	1.6
0.01764985	0.05037045	1.6
0.01751551	0.05102638	1.6
0.01751551	0.05102638	1.6
0.01751551	0.05102638	1.6
0.01738376	0.05208381	1.6
0.01738376	0.05208381	1.6
0.017263	0.0530476	1.6
0.017263	0.0530476	1.6
0.017263	0.0530476	1.6
0.01696441	0.0540406	1.6
0.01696441	0.0540406	1.6
0.01696441	0.0540406	1.6
0.01678267	0.05492602	1.6
0.01678267	0.05492602	1.6
0.01678267	0.05492602	1.6
0.01678267	0.05492602	1.6
0.01678267	0.05492602	1.6
0.01650341	0.0569066	1.6
0.01650341	0.0569066	1.6
0.01650341	0.0569066	1.6
0.01644837	0.05793345	1.6
0.01644837	0.05793345	1.6
0.01634489	0.0582559	1.6
0.01634489	0.0582559	1.6
0.01634489	0.0582559	1.6
0.01634489	0.0582559	1.6
0.01634489	0.0582559	1.6
0.01634489	0.0582559	1.6
0.01634489	0.0582559	1.6
0.01634489	0.0582559	1.6
-0.1539988	0.05432864	1.6
-0.1539988	0.05432864	1.6
-0.1539988	0.05432864	1.6
-0.1528372	0.05425427	1.6
-0.1528372	0.05425427	1.6
-0.1521832	0.05358405	1.6
-0.1521832	0.05358405	1.6
-0.1521832	0.05358405	1.6
-0.1517128	0.05286941	1.6
-0.1517128	0.05286941	1.6
-0.1517128	0.05286941	1.6
-0.1512572	0.05225483	1.6
-0.1512572	0.05225483	1.6
-0.1503934	0.05124222	1.6
-0.1503934	0.05124222	1.6
-0.1503934	0.05124222	1.6
-0.1494792	0.0509913	1.6
-0.1494792	0.0509913	1.6
-0.1494792	0.0509913	1.6
-0.1488954	0.05073524	1.6
-0.1488954	0.05073524	1.6
-0.1483724	0.05032256	1.6
-0.1483724	0.05032256	1.6
-0.1483724	0.05032256	1.6
-0.1483724	0.05032256	1.6
-0.1483724	0.05032256	1.6
-0.1482418	0.06078211	1.6
-0.1482418	0.06078211	1.6
-0.1482418	0.06078211	1.6
-0.1489277	0.05830843	1.6
-0.1489277	0.05830843	1.6
-0.1489277	0.05830843	1.6
-0.1492678	0.05829189	1.6
-0.1492678	0.05829189	1.6
-0.1484782	0.05894943	1.6
-0.1484782	0.05894943	1.6
-0.1484782	0.05894943	1.6
-0.1483849	0.05835079	1.6
-0.1483849	0.05835079	1.6
-0.1483849	0.05835079	1.6
-0.1477938	0.05925224	1.6
-0.1477938	0.05925224	1.6
-0.1476156	0.05958402	1.6
-0.1476156	0.05958402	1.6
-0.1476156	0.05958402	1.6
-0.1480769	0.06020615	1.6
-0.1480769	0.06020615	1.6
-0.1480769	0.06020615	1.6
-0.1480769	0.06020615	1.6
-0.1480769	0.06020615	1.6
-0.2015083	0.03839639	1.6
-0.2015083	0.03839639	1.6
-0.2015083	0.03839639	1.6
-0.2029065	0.03590939	1.6
-0.2029065	0.03590939	1.6
-0.2036899	0.0340626	1.6
-0.2036899	0.0340626	1.6
-0.2036899	0.0340626	1.6
-0.2043272	0.0326263	1.6
-0.2043272	0.0326263	1.6
-0.2044325	0.0314193	1.6
-0.2044325	0.0314193	1.6
-0.2044325	0.0314193	1.6
-0.2049718	0.03153764	1.6
-0.2049718	0.03153764	1.6
-0.2049718	0.03153764	1.6
-0.2066242	0.03392652	1.6
-0.2066242	0.03392652	1.6
-0.2076915	0.03653339	1.6
-0.2076915	0.03653339	1.6
-0.2076915	0.03653339	1.6
-0.2076915	0.03653339	1.6
-0.2076915	0.03653339	1.6
-0.2076915	0.03653339	1.6
-0.2174566	0.06069979	1.6
-0.2174566	0.06069979	1.6
-0.2171436	0.06171613	1.6
-0.2171436	0.06171613	1.6
-0.2171436	0.06171613	1.6
-0.2168374	0.06175307	1.6
-0.2168374	0.06175307	1.6
-0.2168374	0.06175307	1.6
-0.2146578	0.05871438	1.6
-0.2146578	0.05871438	1.6
-0.2132699	0.05717374	1.6
-0.2132699	0.05717374	1.6
-0.2132699	0.05717374	1.6
-0.2121609	0.05654284	1.6
-0.2121609	0.05654284	1.6
-0.2121609	0.05654284	1.6
-0.2121431	0.05752636	1.6
-0.2121431	0.05752636	1.6
-0.2121431	0.05752636	1.6
-0.2121431	0.05752636	1.6
-0.2121431	0.05752636	1.6
-0.2119476	0.05944561	1.6
-0.2119476	0.05944561	1.6
-0.2119476	0.05944561	1.6
-0.2119396	0.06015285	1.6
-0.2119396	0.06015285	1.6
-0.2119672	0.06059405	1.6
-0.2119672	0.06059405	1.6
-0.2119672	0.06059405	1.6
-0.2122006	0.06059771	1.6
-0.2122006	0.06059771	1.6
-0.2122006	0.06059771	1.6
-0.2122006	0.06059771	1.6
-0.2122006	0.06059771	1.6
-0.2142938	0.04786287	1.6
-0.2142938	0.04786287	1.6
-0.2142938	0.04786287	1.6
-0.2151365	0.0482352	1.6
-0.2151365	0.0482352	1.6
-0.2159827	0.04793698	1.6
-0.2159827	0.04793698	1.6
-0.2159827	0.04793698	1.6
-0.216139	0.04788619	1.6
-0.216139	0.04788619	1.6
-0.216139	0.04788619	1.6
-0.2166073	0.0478899	1.6
-0.2166073	0.0478899	1.6
-0.2167555	0.04780269	1.6
-0.2167555	0.04780269	1.6
-0.2167555	0.04780269	1.6
-0.2170379	0.04757619	1.6
-0.2170379	0.04757619	1.6
-0.2173728	0.0474978	1.6
-0.2173728	0.0474978	1.6
-0.2173728	0.0474978	1.6
-0.2179382	0.04757038	1.6
-0.2179382	0.04757038	1.6
-0.2179382	0.04757038	1.6
-0.2181552	0.04723527	1.6
-0.2181552	0.04723527	1.6
-0.2181552	0.04723527	1.6
-0.2181552	0.04723527	1.6
-0.2181552	0.04723527	1.6
-0.2187678	0.03534688	1.6
-0.2187678	0.03534688	1.6
-0.2187678	0.03534688	1.6
-0.216415	0.03359336	1.6
-0.216415	0.03359336	1.6
-0.216415	0.03359336	1.6
-0.216415	0.03359336	1.6
-0.216415	0.03359336	1.6
-0.1439667	0.05349047	1.6
-0.1439667	0.05349047	1.6
-0.1439667	0.05349047	1.6
-0.1439667	0.05349047	1.6
-0.1439667	0.05349047	1.6
-0.1465111	0.05297126	1.6
-0.1465111	0.05297126	1.6
-0.1465111	0.05297126	1.6
-0.1467909	0.05272832	1.6
-0.1467909	0.05272832	1.6
-0.1467909	0.05272832	1.6
-0.1462801	0.05273794	1.6
-0.1462801	0.05273794	1.6
-0.1470312	0.05300191	1.6
-0.1470312	0.05300191	1.6
-0.1470312	0.05300191	1.6
-0.1474992	0.05270112	1.6
-0.1474992	0.05270112	1.6
-0.1480233	0.05248515	1.6
-0.1480233	0.05248515	1.6
-0.1480233	0.05248515	1.6
-0.1487069	0.05206545	1.6
-0.1487069	0.05206545	1.6
-0.1487069	0.05206545	1.6
-0.1494079	0.05190136	1.6
-0.1494079	0.05190136	1.6
-0.1494079	0.05190136	1.6
-0.1494079	0.05190136	1.6
-0.1494079	0.05190136	1.6
-0.1043038	0.06004845	1.6
-0.1043038	0.06004845	1.6
-0.1043038	0.06004845	1.6
-0.1000176	0.05981186	1.6
-0.1000176	0.05981186	1.6
-0.09808598	0.0591706	1.6
-0.09808598	0.0591706	1.6
-0.09808598	0.0591706	1.6
-0.09730517	0.05926255	1.6
-0.09730517	0.05926255	1.6
-0.09730517	0.05926255	1.6
-0.09672269	0.05957451	1.6
-0.09672269	0.05957451	1.6
-0.09646565	0.0601495	1.6
-0.09646565	0.0601495	1.6
-0.09646565	0.0601495	1.6
-0.0964502	0.06097139	1.6
-0.0964502	0.06097139	1.6
-0.09632409	0.06131502	1.6
-0.09632409	0.06131502	1.6
-0.09632409	0.06131502	1.6
-0.09614208	0.06138673	1.6
-0.09614208	0.06138673	1.6
-0.09614208	0.06138673	1.6
-0.09600724	0.06155964	1.6
-0.09600724	0.06155964	1.6
-0.09600724	0.06155964	1.6
-0.09600724	0.06155964	1.6
-0.09600724	0.06155964	1.6
0.009481561	0.07561336	1.6
0.009481561	0.07561336	1.6
0.009481561	0.07561336	1.6
0.01426427	0.07722396	1.6
0.01426427	0.07722396	1.6
0.01623014	0.08008503	1.6
0.01623014	0.08008503	1.6
0.01623014	0.08008503	1.6
0.01680743	0.08132871	1.6
0.01680743	0.08132871	1.6
0.01680743	0.08132871	1.6
0.01730973	0.08256377	1.6
0.01730973	0.08256377	1.6
0.01739838	0.08389407	1.6
0.01739838	0.08389407	1.6
0.01739838	0.08389407	1.6
0.01729964	0.08436038	1.6
0.01729964	0.08436038	1.6
0.01729964	0.08436038	1.6
0.0172383	0.08448046	1.6
0.0172383	0.08448046	1.6
0.01706817	0.08544242	1.6
0.01706817	0.08544242	1.6
0.01706817	0.08544242	1.6
0.01685043	0.08570943	1.6
0.01685043	0.08570943	1.6
0.01691028	0.08633754	1.6
0.01691028	0.08633754	1.6
0.01691028	0.08633754	1.6
0.01703887	0.08695003	1.6
0.01703887	0.08695003	1.6
0.01703887	0.08695003	1.6
0.01692224	0.08731846	1.6
0.01692224	0.08731846	1.6
0.0167542	0.08754759	1.6
0.0167542	0.08754759	1.6
0.0167542	0.08754759	1.6
0.0166738	0.08795261	1.6
0.0166738	0.08795261	1.6
0.0166738	0.08795261	1.6
0.01638179	0.0882443	1.6
0.01638179	0.0882443	1.6
0.01616526	0.08861565	1.6
0.01616526	0.08861565	1.6
0.01616526	0.08861565	1.6
0.01591677	0.08879744	1.6
0.01591677	0.08879744	1.6
0.01591677	0.08879744	1.6
0.01591677	0.08879744	1.6
0.01591677	0.08879744	1.6
0.1538768	0.08728387	1.6
0.1538768	0.08728387	1.6
0.1538768	0.08728387	1.6
0.155393	0.08629657	1.6
0.155393	0.08629657	1.6
0.1553086	0.08572739	1.6
0.1553086	0.08572739	1.6
0.1553086	0.08572739	1.6
0.1549454	0.08460789	1.6
0.1549454	0.08460789	1.6
0.1549454	0.08460789	1.6
0.1548275	0.0840785	1.6
0.1548275	0.0840785	1.6
0.1548275	0.0840785	1.6
0.1546558	0.08340431	1.6
0.1546558	0.08340431	1.6
0.1545461	0.0843292	1.6
0.1545461	0.0843292	1.6
0.1545461	0.0843292	1.6
0.1545461	0.0843292	1.6
0.1545461	0.0843292	1.6
0.1545461	0.0843292	1.6
0.1545461	0.0843292	1.6
0.1545461	0.0843292	1.6
0.1593941	0.08399296	1.6
0.1593941	0.08399296	1.6
0.1593941	0.08399296	1.6
0.1630574	0.08558319	1.6
0.1630574	0.08558319	1.6
0.1643152	0.08685464	1.6
0.1643152	0.08685464	1.6
0.1643152	0.08685464	1.6
0.1658254	0.0890987	1.6
0.1658254	0.0890987	1.6
0.1664822	0.09095462	1.6
0.1664822	0.09095462	1.6
0.1664822	0.09095462	1.6
0.1671066	0.0908693	1.6
0.1671066	0.0908693	1.6
0.1671066	0.0908693	1.6
0.1671646	0.09082139	1.6
0.1671646	0.09082139	1.6
0.1673728	0.09072555	1.6
0.1673728	0.09072555	1.6
0.1673728	0.09072555	1.6
0.1659596	0.08860397	1.6
0.1659596	0.08860397	1.6
0.1659596	0.08860397	1.6
0.1646487	0.08687616	1.6
0.1646487	0.08687616	1.6
0.163469	0.08504491	1.6
0.163469	0.08504491	1.6
0.163469	0.08504491	1.6
0.1623953	0.08345935	1.6
0.1623953	0.08345935	1.6
0.1623953	0.08345935	1.6
0.1613834	0.08237693	1.6
0.1613834	0.08237693	1.6
0.1603752	0.08133835	1.6
0.1603752	0.08133835	1.6
0.1603752	0.08133835	1.6
0.1593141	0.0803856	1.6
0.1593141	0.0803856	1.6
0.1593141	0.0803856	1.6
0.1593162	0.08102403	1.6
0.1593162	0.08102403	1.6
0.1598482	0.08038316	1.6
0.1598482	0.08038316	1.6
0.1598482	0.08038316	1.6
0.1602077	0.07942531	1.6
0.1602077	0.07942531	1.6
0.1602077	0.07942531	1.6
0.1605479	0.07850467	1.6
0.1605479	0.07850467	1.6
0.159955	0.07678712	1.6
0.159955	0.07678712	1.6
0.159955	0.07678712	1.6
0.1595775	0.07520359	1.6
0.1595775	0.07520359	1.6
0.1595775	0.07520359	1.6
0.1590609	0.07359862	1.6
0.1590609	0.07359862	1.6
0.1586009	0.07199617	1.6
0.1586009	0.07199617	1.6
0.1586009	0.07199617	1.6
0.1581751	0.07055327	1.6
0.1581751	0.07055327	1.6
0.1581751	0.07055327	1.6
0.1578139	0.0691254	1.6
0.1578139	0.0691254	1.6
0.1574551	0.06777276	1.6
0.1574551	0.06777276	1.6
0.1574551	0.06777276	1.6
0.1571354	0.06644524	1.6
0.1571354	0.06644524	1.6
0.1571354	0.06644524	1.6
0.1565533	0.06527722	1.6
0.1565533	0.06527722	1.6
0.1565533	0.06527722	1.6
0.1565533	0.06527722	1.6
0.1565533	0.06527722	1.6
0.1370773	0.0930971	1.6
0.1370773	0.0930971	1.6
0.1370773	0.0930971	1.6
0.137712	0.09423523	1.6
0.137712	0.09423523	1.6
0.1382447	0.09497251	1.6
0.1382447	0.09497251	1.6
0.1382447	0.09497251	1.6
0.138387	0.09529041	1.6
0.138387	0.09529041	1.6
0.138387	0.09529041	1.6
0.1383892	0.09565318	1.6
0.1383892	0.09565318	1.6
0.1382939	0.09578828	1.6
0.1382939	0.09578828	1.6
0.1382939	0.09578828	1.6
0.1385017	0.09558146	1.6
0.1385017	0.09558146	1.6
0.1385017	0.09558146	1.6
0.1385876	0.09491534	1.6
0.1385876	0.09491534	1.6
0.1385841	0.0942715	1.6
0.1385841	0.0942715	1.6
0.1385841	0.0942715	1.6
0.1386073	0.09363509	1.6
0.1386073	0.09363509	1.6
0.1386073	0.09363509	1.6
0.1387622	0.09284944	1.6
0.1387622	0.09284944	1.6
0.1388065	0.09218568	1.6
0.1388065	0.09218568	1.6
0.1388065	0.09218568	1.6
0.138912	0.0917099	1.6
0.138912	0.0917099	1.6
0.138912	0.0917099	1.6
0.1389822	0.09160095	1.6
0.1389822	0.09160095	1.6
0.1388503	0.09191322	1.6
0.1388503	0.09191322	1.6
0.1388503	0.09191322	1.6
0.1388503	0.09191322	1.6
0.1388503	0.09191322	1.6
0.1388503	0.09191322	1.6
0.1341709	0.1000908	1.6
0.1341709	0.1000908	1.6
0.1341709	0.1000908	1.6
0.1341709	0.1000908	1.6
0.1341709	0.1000908	1.6
0.1925674	0.02332352	1.6
0.1925674	0.02332352	1.6
0.1925674	0.02332352	1.6
0.1905244	0.01938613	1.6
0.1905244	0.01938613	1.6
0.1893773	0.0190227	1.6
0.1893773	0.0190227	1.6
0.1893773	0.0190227	1.6
0.1883439	0.0189541	1.6
0.1883439	0.0189541	1.6
0.1883439	0.0189541	1.6
0.1874522	0.0177975	1.6
0.1874522	0.0177975	1.6
0.1861466	0.01677883	1.6
0.1861466	0.01677883	1.6
0.1861466	0.01677883	1.6
0.1854018	0.01652381	1.6
0.1854018	0.01652381	1.6
0.1854018	0.01652381	1.6
0.1849674	0.01654015	1.6
0.1849674	0.01654015	1.6
0.1846473	0.01646182	1.6
0.1846473	0.01646182	1.6
0.1846473	0.01646182	1.6
0.1846473	0.01646182	1.6
0.1846473	0.01646182	1.6
0.1846473	0.01646182	1.6
0.204683	0.04146926	1.6
0.204683	0.04146926	1.6
0.2046444	0.04155184	1.6
0.2046444	0.04155184	1.6
0.2046444	0.04155184	1.6
0.2053299	0.04303282	1.6
0.2053299	0.04303282	1.6
0.2053299	0.04303282	1.6
0.2051558	0.04370531	1.6
0.2051272	0.04414488	1.6
