# Supplementary material for: Saliency detection of textured 3D models based on multi-view information and texel descriptor
Source: PeerJ Comput Sci. 2023 Oct 25;9:e1584. doi: 10.7717/peerj-cs.1584 (PMC10703070; doi:10.7717/peerj-cs.1584)
Supplement: Supplemental Information 2 [file peerj-cs-09-1584-s002.zip › hlg/3.txt]

0.0805246	0.1812925	1.6
0.0805246	0.1812925	1.6
0.08001923	0.1815481	1.6
0.08001923	0.1815481	1.6
0.08001923	0.1815481	1.6
0.08001923	0.1815481	1.6
0.08001923	0.1815481	1.6
0.08001923	0.1815481	1.6
0.08001923	0.1815481	1.6
0.08001923	0.1815481	1.6
0.08001923	0.1815481	1.6
0.08001923	0.1815481	1.6
0.08001923	0.1815481	1.6
0.08001923	0.1815481	1.6
0.04834184	0.1864724	1.6
0.04817106	0.1896978	1.6
0.04817106	0.1896978	1.6
0.04846255	0.1901712	1.6
0.04846255	0.1901712	1.6
0.04846255	0.1901712	1.6
0.0482728	0.1906405	1.6
0.0482728	0.1906405	1.6
0.0482728	0.1906405	1.6
0.04813972	0.1909753	1.6
0.04813972	0.1909753	1.6
0.04805104	0.191443	1.6
0.04805104	0.191443	1.6
0.04805104	0.191443	1.6
0.04798172	0.1922009	1.6
0.04798172	0.1922009	1.6
0.0480352	0.1931574	1.6
0.0480352	0.1931574	1.6
0.0480352	0.1931574	1.6
0.04803445	0.1935653	1.6
0.04803445	0.1935653	1.6
0.04803445	0.1935653	1.6
0.04792209	0.1935884	1.6
0.04792209	0.1935884	1.6
0.0478757	0.1934038	1.6
0.0478757	0.1934038	1.6
0.0478757	0.1934038	1.6
0.0478757	0.1934038	1.6
0.0478757	0.1934038	1.6
0.0478757	0.1934038	1.6
0.04325134	0.1837883	1.6
0.04325134	0.1837883	1.6
0.04325134	0.1837883	1.6
0.04317551	0.1841313	1.6
0.04317551	0.1841313	1.6
0.04317551	0.1841313	1.6
0.04317551	0.1841313	1.6
0.04317551	0.1841313	1.6
0.04317551	0.1841313	1.6
0.04317551	0.1841313	1.6
0.04317551	0.1841313	1.6
0.04317551	0.1841313	1.6
0.04317551	0.1841313	1.6
-0.04599752	-0.2466516	1.6
-0.04599752	-0.2466516	1.6
-0.04599752	-0.2466516	1.6
-0.04749799	-0.2442459	1.6
-0.04749799	-0.2442459	1.6
-0.04749799	-0.2442459	1.6
-0.047607	-0.2437673	1.6
-0.047607	-0.2437673	1.6
-0.047607	-0.2437673	1.6
-0.047607	-0.2437673	1.6
-0.047607	-0.2437673	1.6
-0.04780401	-0.2439946	1.6
-0.04780401	-0.2439946	1.6
-0.04780401	-0.2439946	1.6
-0.04759258	-0.2436533	1.6
-0.04759258	-0.2436533	1.6
-0.04746065	-0.2433801	1.6
-0.04746065	-0.2433801	1.6
-0.04746065	-0.2433801	1.6
-0.04747548	-0.2429513	1.6
-0.04747548	-0.2429513	1.6
-0.04747548	-0.2429513	1.6
-0.04742482	-0.242735	1.6
-0.04742482	-0.242735	1.6
-0.04787997	-0.2425502	1.6
-0.04787997	-0.2425502	1.6
-0.04787997	-0.2425502	1.6
-0.04787997	-0.2425502	1.6
-0.04787997	-0.2425502	1.6
-0.04787997	-0.2425502	1.6
-0.1323798	-0.2129287	1.6
-0.1323798	-0.2129287	1.6
-0.1329362	-0.2123083	1.6
-0.1329362	-0.2123083	1.6
-0.1329362	-0.2123083	1.6
-0.1338674	-0.2124572	1.6
-0.1338674	-0.2124572	1.6
-0.1338674	-0.2124572	1.6
-0.1340016	-0.2121292	1.6
-0.1340016	-0.2121292	1.6
-0.1337717	-0.2120317	1.6
-0.1337717	-0.2120317	1.6
-0.1337717	-0.2120317	1.6
-0.1339841	-0.2121511	1.6
-0.1339841	-0.2121511	1.6
-0.1339841	-0.2121511	1.6
-0.1339841	-0.2121511	1.6
-0.1339841	-0.2121511	1.6
-0.1339841	-0.2121511	1.6
-0.1339841	-0.2121511	1.6
-0.1886251	0.009284813	1.6
-0.1886251	0.009284813	1.6
-0.1886251	0.009284813	1.6
-0.188677	0.006989107	1.6
-0.188677	0.006989107	1.6
-0.188677	0.006989107	1.6
-0.1887923	0.004069555	1.6
-0.1887923	0.004069555	1.6
-0.189877	0.002155162	1.6
-0.189877	0.002155162	1.6
-0.189877	0.002155162	1.6
-0.1900803	0.0008528223	1.6
-0.1900803	0.0008528223	1.6
-0.1900803	0.0008528223	1.6
-0.1900803	0.0008528223	1.6
-0.1900803	0.0008528223	1.6
-0.1518318	-0.1397418	1.6
-0.1518318	-0.1397418	1.6
-0.1518318	-0.1397418	1.6
-0.151762	-0.1422901	1.6
-0.151762	-0.1422901	1.6
-0.151762	-0.1422901	1.6
-0.1500004	-0.1434679	1.6
-0.1500004	-0.1434679	1.6
-0.1494191	-0.144377	1.6
-0.1494191	-0.144377	1.6
-0.1494191	-0.144377	1.6
-0.1482464	-0.1452299	1.6
-0.1482464	-0.1452299	1.6
-0.1482464	-0.1452299	1.6
-0.1470294	-0.1455781	1.6
-0.1470294	-0.1455781	1.6
-0.1462203	-0.1462266	1.6
-0.1462203	-0.1462266	1.6
-0.1462203	-0.1462266	1.6
-0.1462203	-0.1462266	1.6
-0.1462203	-0.1462266	1.6
-0.1462203	-0.1462266	1.6
-0.1447167	-0.1468604	1.6
-0.1447167	-0.1468604	1.6
-0.1444401	-0.1469612	1.6
-0.1444401	-0.1469612	1.6
-0.1444401	-0.1469612	1.6
-0.1444401	-0.1469612	1.6
-0.1444401	-0.1469612	1.6
-0.1444401	-0.1469612	1.6
-0.1651774	-0.2034139	1.6
-0.1651774	-0.2034139	1.6
-0.1651774	-0.2034139	1.6
-0.1641211	-0.2113969	1.6
-0.1641211	-0.2113969	1.6
-0.1631919	-0.2144399	1.6
-0.1631919	-0.2144399	1.6
-0.1631919	-0.2144399	1.6
-0.1629988	-0.2152712	1.6
-0.1629988	-0.2152712	1.6
-0.1630764	-0.2156724	1.6
-0.1630764	-0.2156724	1.6
-0.1630764	-0.2156724	1.6
-0.1631733	-0.2156333	1.6
-0.1631733	-0.2156333	1.6
-0.1631733	-0.2156333	1.6
-0.1631733	-0.2156333	1.6
-0.1631733	-0.2156333	1.6
-0.1631733	-0.2156333	1.6
-0.1631733	-0.2156333	1.6
-0.1631733	-0.2156333	1.6
0.1125947	-0.2337952	1.6
0.1125947	-0.2337952	1.6
0.1125947	-0.2337952	1.6
0.1115674	-0.23465	1.6
0.1115674	-0.23465	1.6
0.1098415	-0.2356328	1.6
0.1098415	-0.2356328	1.6
0.1098415	-0.2356328	1.6
0.1086512	-0.2346856	1.6
0.1086512	-0.2346856	1.6
0.1086512	-0.2346856	1.6
0.1080201	-0.2344164	1.6
0.1080201	-0.2344164	1.6
0.1080201	-0.2344164	1.6
0.1080201	-0.2344164	1.6
0.1080201	-0.2344164	1.6
0.1080201	-0.2344164	1.6
0.1080201	-0.2344164	1.6
0.1080201	-0.2344164	1.6
0.21609	-0.1538322	1.6
0.21609	-0.1538322	1.6
0.2142919	-0.1498659	1.6
0.2142919	-0.1498659	1.6
0.2142919	-0.1498659	1.6
0.2128738	-0.1505866	1.6
0.2128738	-0.1505866	1.6
0.2128738	-0.1505866	1.6
0.2113291	-0.1496761	1.6
0.2113291	-0.1496761	1.6
0.2113291	-0.1496761	1.6
0.2113291	-0.1496761	1.6
0.2113291	-0.1496761	1.6
0.2547979	-0.0358384	1.6
0.2547979	-0.0358384	1.6
0.2547979	-0.0358384	1.6
0.2548141	-0.03069058	1.6
0.2548141	-0.03069058	1.6
0.2536925	-0.02847609	1.6
0.2536925	-0.02847609	1.6
0.2536925	-0.02847609	1.6
0.253393	-0.0257606	1.6
0.253393	-0.0257606	1.6
0.253393	-0.0257606	1.6
0.2527125	-0.02394869	1.6
0.2527125	-0.02394869	1.6
0.2517318	-0.02227814	1.6
0.2517318	-0.02227814	1.6
0.2517318	-0.02227814	1.6
0.2515532	-0.02075769	1.6
0.2515532	-0.02075769	1.6
0.2515532	-0.02075769	1.6
0.2514896	-0.01938074	1.6
0.2514896	-0.01938074	1.6
0.2514896	-0.01938074	1.6
0.2514896	-0.01938074	1.6
0.2514896	-0.01938074	1.6
0.2514896	-0.01938074	1.6
0.2514896	-0.01938074	1.6
0.2116132	0.09444544	1.6
0.2116132	0.09444544	1.6
0.2116132	0.09444544	1.6
0.2115041	0.0956266	1.6
0.2115041	0.0956266	1.6
0.2115041	0.0956266	1.6
0.2120093	0.09596399	1.6
0.2120093	0.09596399	1.6
0.2122235	0.09637418	1.6
0.2122235	0.09637418	1.6
0.2122235	0.09637418	1.6
0.2122235	0.09637418	1.6
0.2122235	0.09637418	1.6
0.2122235	0.09637418	1.6
0.2289157	0.05485537	1.6
0.2289157	0.05485537	1.6
0.2289661	0.04874877	1.6
0.2289661	0.04874877	1.6
0.2289661	0.04874877	1.6
0.2316556	0.04941932	1.6
0.2316556	0.04941932	1.6
0.2336365	0.05002309	1.6
0.2336365	0.05002309	1.6
0.2336365	0.05002309	1.6
0.2336365	0.05002309	1.6
0.2336365	0.05002309	1.6
0.2336365	0.05002309	1.6
0.2336365	0.05002309	1.6
0.2336365	0.05002309	1.6
0.2336365	0.05002309	1.6
0.0871743	0.185753	1.6
0.0871743	0.185753	1.6
0.0871743	0.185753	1.6
0.0871743	0.185753	1.6
0.0871743	0.185753	1.6
0.08895046	0.1879287	1.6
0.08895046	0.1879287	1.6
0.08895046	0.1879287	1.6
0.08982264	0.187869	1.6
0.08982264	0.187869	1.6
0.08982264	0.187869	1.6
0.08982264	0.187869	1.6
0.08982264	0.187869	1.6
0.09157687	0.187328	1.6
0.09157687	0.187328	1.6
0.09157687	0.187328	1.6
0.09212169	0.1864843	1.6
0.09212169	0.1864843	1.6
0.09259634	0.185654	1.6
0.09259634	0.185654	1.6
0.09259634	0.185654	1.6
0.09292983	0.1851406	1.6
0.09292983	0.1851406	1.6
0.09313101	0.184786	1.6
0.09313101	0.184786	1.6
0.09313101	0.184786	1.6
0.0933589	0.1843196	1.6
0.0933589	0.1843196	1.6
0.0933589	0.1843196	1.6
0.09366052	0.1840418	1.6
0.09366052	0.1840418	1.6
0.09378227	0.1836223	1.6
0.09378227	0.1836223	1.6
0.09378227	0.1836223	1.6
0.0940095	0.1831048	1.6
0.0940095	0.1831048	1.6
0.0940095	0.1831048	1.6
0.0940095	0.1831048	1.6
0.0940095	0.1831048	1.6
-0.007344278	0.1779864	1.6
-0.007344278	0.1779864	1.6
-0.007344278	0.1779864	1.6
-0.007459102	0.177339	1.6
-0.007459102	0.177339	1.6
-0.007613849	0.1771754	1.6
-0.007613849	0.1771754	1.6
-0.007613849	0.1771754	1.6
-0.00669075	0.1781461	1.6
-0.00669075	0.1781461	1.6
-0.01285163	0.1776072	1.6
-0.01285163	0.1776072	1.6
-0.01285163	0.1776072	1.6
-0.007735873	0.1818684	1.6
-0.007735873	0.1818684	1.6
-0.007134767	0.1855723	1.6
-0.007134767	0.1855723	1.6
-0.007134767	0.1855723	1.6
-0.00762287	0.1889302	1.6
-0.00762287	0.1889302	1.6
-0.007928986	0.1908052	1.6
-0.007928986	0.1908052	1.6
-0.007928986	0.1908052	1.6
-0.00833966	0.1919666	1.6
-0.00833966	0.1919666	1.6
-0.00833966	0.1919666	1.6
-0.008469174	0.1928488	1.6
-0.008469174	0.1928488	1.6
-0.008759627	0.1937427	1.6
-0.008759627	0.1937427	1.6
-0.008759627	0.1937427	1.6
-0.008888416	0.1943165	1.6
-0.008888416	0.1943165	1.6
-0.008888416	0.1943165	1.6
-0.009138806	0.194879	1.6
-0.009138806	0.194879	1.6
-0.009138806	0.194879	1.6
-0.009138806	0.194879	1.6
-0.009138806	0.194879	1.6
-0.07335869	0.1751585	1.6
-0.07335869	0.1751585	1.6
-0.07335869	0.1751585	1.6
-0.07363489	0.174202	1.6
-0.07363489	0.174202	1.6
-0.07378552	0.1737453	1.6
-0.07378552	0.1737453	1.6
-0.07378552	0.1737453	1.6
-0.07435591	0.1747728	1.6
-0.07435591	0.1747728	1.6
-0.07435591	0.1747728	1.6
-0.07466482	0.1752309	1.6
-0.07466482	0.1752309	1.6
-0.07466482	0.1752309	1.6
-0.07466482	0.1752309	1.6
-0.07466482	0.1752309	1.6
-0.07466482	0.1752309	1.6
-0.07466482	0.1752309	1.6
-0.2243857	0.01573153	1.6
-0.2243857	0.01573153	1.6
-0.2243857	0.01573153	1.6
-0.2214528	0.01280436	1.6
-0.2214528	0.01280436	1.6
-0.2214528	0.01280436	1.6
-0.2197023	0.01247743	1.6
-0.2197023	0.01247743	1.6
-0.2179011	0.0115188	1.6
-0.2179011	0.0115188	1.6
-0.2179011	0.0115188	1.6
-0.2159784	0.01098268	1.6
-0.2159784	0.01098268	1.6
-0.2159784	0.01098268	1.6
-0.2162854	0.01306652	1.6
-0.2162854	0.01306652	1.6
-0.2190397	0.01109976	1.6
-0.2190397	0.01109976	1.6
-0.2190397	0.01109976	1.6
-0.2216668	0.009376362	1.6
-0.2216668	0.009376362	1.6
-0.2216668	0.009376362	1.6
-0.2241295	0.008582209	1.6
-0.2241295	0.008582209	1.6
-0.2261605	0.007840633	1.6
-0.2261605	0.007840633	1.6
-0.2261605	0.007840633	1.6
-0.2280843	0.007583722	1.6
-0.2280843	0.007583722	1.6
-0.2280843	0.007583722	1.6
-0.2280843	0.007583722	1.6
-0.2280843	0.007583722	1.6
-0.2312816	0.007005963	1.6
-0.2312816	0.007005963	1.6
-0.2312816	0.007005963	1.6
-0.2325156	0.006844961	1.6
-0.2325156	0.006844961	1.6
-0.2325156	0.006844961	1.6
-0.233602	0.007022741	1.6
-0.233602	0.007022741	1.6
-0.2345666	0.007464206	1.6
-0.2345666	0.007464206	1.6
-0.2345666	0.007464206	1.6
-0.2345666	0.007464206	1.6
-0.2345666	0.007464206	1.6
-0.2345666	0.007464206	1.6
-0.2345666	0.007464206	1.6
-0.2345666	0.007464206	1.6
-0.2324941	-0.1170668	1.6
-0.2324941	-0.1170668	1.6
-0.2324941	-0.1170668	1.6
-0.231407	-0.1159462	1.6
-0.231407	-0.1159462	1.6
-0.2313854	-0.1157488	1.6
-0.2313854	-0.1157488	1.6
-0.2313854	-0.1157488	1.6
-0.2319444	-0.1155963	1.6
-0.2319444	-0.1155963	1.6
-0.2319444	-0.1155963	1.6
-0.2327852	-0.1149847	1.6
-0.2327852	-0.1149847	1.6
-0.233071	-0.115066	1.6
-0.233071	-0.115066	1.6
-0.233071	-0.115066	1.6
-0.2344893	-0.1146871	1.6
-0.2344893	-0.1146871	1.6
-0.2344893	-0.1146871	1.6
-0.2354355	-0.1144185	1.6
-0.2354355	-0.1144185	1.6
-0.2362934	-0.1142932	1.6
-0.2362934	-0.1142932	1.6
-0.2362934	-0.1142932	1.6
-0.2349842	-0.1153485	1.6
-0.2349842	-0.1153485	1.6
-0.2341047	-0.1163217	1.6
-0.2341047	-0.1163217	1.6
-0.2341047	-0.1163217	1.6
-0.2341047	-0.1163217	1.6
-0.2341047	-0.1163217	1.6
-0.2341047	-0.1163217	1.6
-0.1879421	-0.1529827	1.6
-0.1879421	-0.1529827	1.6
-0.1870494	-0.1541769	1.6
-0.1870494	-0.1541769	1.6
-0.1870494	-0.1541769	1.6
-0.1868815	-0.1547849	1.6
-0.1868815	-0.1547849	1.6
-0.1868815	-0.1547849	1.6
-0.1873923	-0.1545554	1.6
-0.1873923	-0.1545554	1.6
-0.1879204	-0.1543223	1.6
-0.1879204	-0.1543223	1.6
-0.1879204	-0.1543223	1.6
-0.1882704	-0.1540692	1.6
-0.1882704	-0.1540692	1.6
-0.188427	-0.1540413	1.6
-0.188427	-0.1540413	1.6
-0.188427	-0.1540413	1.6
-0.1866618	-0.1554554	1.6
-0.1866618	-0.1554554	1.6
-0.1866618	-0.1554554	1.6
-0.1868676	-0.1556726	1.6
-0.1868676	-0.1556726	1.6
-0.1868676	-0.1556726	1.6
-0.1868676	-0.1556726	1.6
-0.1868676	-0.1556726	1.6
0.002267059	-0.1438303	1.6
0.002267059	-0.1438303	1.6
0.008077407	-0.1440238	1.6
0.008077407	-0.1440238	1.6
0.008077407	-0.1440238	1.6
0.009925551	-0.145602	1.6
0.009925551	-0.145602	1.6
0.0106109	-0.1469931	1.6
0.0106109	-0.1469931	1.6
0.0106109	-0.1469931	1.6
0.01130308	-0.1482714	1.6
0.01130308	-0.1482714	1.6
0.01130308	-0.1482714	1.6
0.01214082	-0.1489639	1.6
0.01214082	-0.1489639	1.6
0.01214082	-0.1489639	1.6
0.01233403	-0.1495325	1.6
0.01233403	-0.1495325	1.6
0.01233403	-0.1495325	1.6
0.01233403	-0.1495325	1.6
0.01233403	-0.1495325	1.6
0.01233403	-0.1495325	1.6
0.01233403	-0.1495325	1.6
0.22726	-0.1183137	1.6
0.22726	-0.1183137	1.6
0.22726	-0.1183137	1.6
0.2276452	-0.1193512	1.6
0.2276452	-0.1193512	1.6
0.2276452	-0.1193512	1.6
0.2276452	-0.1193512	1.6
0.2276452	-0.1193512	1.6
0.2276452	-0.1193512	1.6
0.2262435	-0.1206555	1.6
0.2262435	-0.1206555	1.6
0.2257864	-0.1204503	1.6
0.2257864	-0.1204503	1.6
0.2257864	-0.1204503	1.6
0.2257864	-0.1204503	1.6
0.2257864	-0.1204503	1.6
0.2257864	-0.1204503	1.6
0.1596154	-0.1120963	1.6
0.1596154	-0.1120963	1.6
0.1587247	-0.1122489	1.6
0.1587247	-0.1122489	1.6
0.1587247	-0.1122489	1.6
0.159108	-0.1110542	1.6
0.159108	-0.1110542	1.6
0.159108	-0.1110542	1.6
0.1596858	-0.110925	1.6
0.1596858	-0.110925	1.6
0.1602873	-0.1106403	1.6
0.1602873	-0.1106403	1.6
0.1602873	-0.1106403	1.6
0.1606293	-0.1099988	1.6
0.1606293	-0.1099988	1.6
0.1606293	-0.1099988	1.6
0.1606685	-0.1094208	1.6
0.1606685	-0.1094208	1.6
0.1606435	-0.1087124	1.6
0.1606435	-0.1087124	1.6
0.1606435	-0.1087124	1.6
0.1608644	-0.1083186	1.6
0.1608644	-0.1083186	1.6
0.1608644	-0.1083186	1.6
0.160976	-0.1080324	1.6
0.160976	-0.1080324	1.6
0.1610342	-0.1076236	1.6
0.1610342	-0.1076236	1.6
0.1610342	-0.1076236	1.6
0.1610342	-0.1076236	1.6
0.1610342	-0.1076236	1.6
0.1138116	-0.07815529	1.6
0.1138116	-0.07815529	1.6
0.1138116	-0.07815529	1.6
0.1152684	-0.07531355	1.6
0.1152684	-0.07531355	1.6
0.1152684	-0.07531355	1.6
0.115642	-0.07552285	1.6
0.115642	-0.07552285	1.6
0.1163463	-0.07606762	1.6
0.1163463	-0.07606762	1.6
0.1163463	-0.07606762	1.6
0.1169145	-0.07645028	1.6
0.1169145	-0.07645028	1.6
0.1169145	-0.07645028	1.6
0.1174746	-0.0768107	1.6
0.1174746	-0.0768107	1.6
0.1176482	-0.07710458	1.6
0.1176482	-0.07710458	1.6
0.1176482	-0.07710458	1.6
0.1178915	-0.07691398	1.6
0.1178915	-0.07691398	1.6
0.1178915	-0.07691398	1.6
0.118146	-0.07646524	1.6
0.118146	-0.07646524	1.6
0.1184079	-0.07612016	1.6
0.1184079	-0.07612016	1.6
0.1184079	-0.07612016	1.6
0.1184079	-0.07612016	1.6
0.1184079	-0.07612016	1.6
0.1184079	-0.07612016	1.6
0.1184079	-0.07612016	1.6
0.1184079	-0.07612016	1.6
-0.02085898	0.1155491	1.6
-0.02085898	0.1155491	1.6
-0.02085898	0.1155491	1.6
-0.0224804	0.1155842	1.6
-0.0224804	0.1155842	1.6
-0.0224804	0.1155842	1.6
-0.02557578	0.1161135	1.6
-0.02557578	0.1161135	1.6
-0.02557578	0.1161135	1.6
-0.02647167	0.1144209	1.6
-0.02647167	0.1144209	1.6
0.01	0.01	1.6
-0.02647167	0.1144209	1.6
-0.02647167	0.1144209	1.6
0.05393223	0.2049254	1.6
0.05393223	0.2049254	1.6
0.05393223	0.2049254	1.6
0.05600288	0.2021986	1.6
0.05600288	0.2021986	1.6
0.05600288	0.2021986	1.6
0.05488622	0.201865	1.6
0.05488622	0.201865	1.6
0.05428883	0.2005677	1.6
0.05428883	0.2005677	1.6
0.05428883	0.2005677	1.6
0.05342194	0.1996026	1.6
0.05342194	0.1996026	1.6
0.05342194	0.1996026	1.6
0.05345084	0.2004713	1.6
0.05345084	0.2004713	1.6
0.05331063	0.2002315	1.6
0.05331063	0.2002315	1.6
0.05331063	0.2002315	1.6
0.05359644	0.1994599	1.6
0.05359644	0.1994599	1.6
0.05415688	0.1986432	1.6
0.05415688	0.1986432	1.6
0.05415688	0.1986432	1.6
0.05431969	0.1978348	1.6
0.05431969	0.1978348	1.6
0.05431969	0.1978348	1.6
0.05467331	0.1970875	1.6
0.05467331	0.1970875	1.6
0.05467331	0.1970875	1.6
0.05467331	0.1970875	1.6
0.05467331	0.1970875	1.6
0.04165392	0.1494685	1.6
0.04165392	0.1494685	1.6
0.04165392	0.1494685	1.6
0.04224993	0.1484398	1.6
0.04224993	0.1484398	1.6
0.04224993	0.1484398	1.6
0.04224993	0.1484398	1.6
0.04224993	0.1484398	1.6
0.04182767	0.1479272	1.6
0.04182767	0.1479272	1.6
0.04182767	0.1479272	1.6
0.04162794	0.1475004	1.6
0.04162794	0.1475004	1.6
0.04162794	0.1475004	1.6
0.04162794	0.1475004	1.6
0.04162794	0.1475004	1.6
0.1467715	0.1068057	1.6
0.1467715	0.1068057	1.6
0.1467715	0.1068057	1.6
0.1468249	0.1034701	1.6
0.1468249	0.1034701	1.6
0.1455364	0.1016653	1.6
0.1455364	0.1016653	1.6
0.1455364	0.1016653	1.6
0.1446103	0.1008919	1.6
0.1446103	0.1008919	1.6
0.1446103	0.1008919	1.6
0.1438835	0.1017741	1.6
0.1438835	0.1017741	1.6
0.1438835	0.1017741	1.6
0.1438835	0.1017741	1.6
0.1438835	0.1017741	1.6
0.08966754	0.1166177	1.6
0.08966754	0.1166177	1.6
0.08966754	0.1166177	1.6
0.08101592	0.1151761	1.6
0.08101592	0.1151761	1.6
0.07661685	0.1149831	1.6
0.07661685	0.1149831	1.6
0.07661685	0.1149831	1.6
0.07382204	0.1158159	1.6
0.07382204	0.1158159	1.6
0.07382204	0.1158159	1.6
0.07212584	0.1163826	1.6
0.07212584	0.1163826	1.6
0.07076352	0.1170467	1.6
0.07076352	0.1170467	1.6
0.07076352	0.1170467	1.6
0.06981847	0.1175812	1.6
0.06981847	0.1175812	1.6
0.06981847	0.1175812	1.6
0.06902979	0.1179317	1.6
0.06902979	0.1179317	1.6
0.06848168	0.1179905	1.6
0.06848168	0.1179905	1.6
0.06848168	0.1179905	1.6
0.06801246	0.1180649	1.6
0.06801246	0.1180649	1.6
0.06801246	0.1180649	1.6
0.0675315	0.1179565	1.6
0.0675315	0.1179565	1.6
0.0670815	0.1179832	1.6
0.0670815	0.1179832	1.6
0.0670815	0.1179832	1.6
0.06666103	0.1180868	1.6
0.06666103	0.1180868	1.6
0.06666103	0.1180868	1.6
0.06635901	0.118185	1.6
0.06635901	0.118185	1.6
0.06603352	0.1184621	1.6
0.06603352	0.1184621	1.6
0.06603352	0.1184621	1.6
0.0657335	0.1187949	1.6
0.0657335	0.1187949	1.6
0.0657335	0.1187949	1.6
0.06547274	0.1189248	1.6
0.06547274	0.1189248	1.6
0.06547274	0.1189248	1.6
0.06547274	0.1189248	1.6
0.06547274	0.1189248	1.6
0.0295601	0.08161189	1.6
0.0295601	0.08161189	1.6
0.0295601	0.08161189	1.6
0.02873078	0.08050586	1.6
0.02873078	0.08050586	1.6
0.02915462	0.07997867	1.6
0.02915462	0.07997867	1.6
0.02915462	0.07997867	1.6
0.02952606	0.08024635	1.6
0.02952606	0.08024635	1.6
0.03022575	0.08092248	1.6
0.03022575	0.08092248	1.6
0.03022575	0.08092248	1.6
0.03092918	0.08159424	1.6
0.03092918	0.08159424	1.6
0.03092918	0.08159424	1.6
0.0313853	0.08239768	1.6
0.0313853	0.08239768	1.6
0.0313853	0.08239768	1.6
0.0313853	0.08239768	1.6
0.0313853	0.08239768	1.6
0.04212998	0.06790932	1.6
0.04212998	0.06790932	1.6
0.04269393	0.06856965	1.6
0.04269393	0.06856965	1.6
0.04269393	0.06856965	1.6
0.04280564	0.06922904	1.6
