# Supplementary material for: Saliency detection of textured 3D models based on multi-view information and texel descriptor
Source: PeerJ Comput Sci. 2023 Oct 25;9:e1584. doi: 10.7717/peerj-cs.1584 (PMC10703070; doi:10.7717/peerj-cs.1584)
Supplement: Supplemental Information 2 [file peerj-cs-09-1584-s002.zip › hlg/4.txt]

0.04280564	0.06922904	1.6
0.04280564	0.06922904	1.6
0.04284288	0.0694065	1.6
0.04284288	0.0694065	1.6
0.042765	0.07045034	1.6
0.042765	0.07045034	1.6
0.042765	0.07045034	1.6
0.042765	0.07045034	1.6
0.042765	0.07045034	1.6
0.042765	0.07045034	1.6
-0.04918338	0.04002099	1.6
-0.04918338	0.04002099	1.6
-0.05106249	0.04102442	1.6
-0.05106249	0.04102442	1.6
-0.05106249	0.04102442	1.6
-0.0519041	0.04227342	1.6
-0.0519041	0.04227342	1.6
-0.05202418	0.04311092	1.6
-0.05202418	0.04311092	1.6
-0.05202418	0.04311092	1.6
-0.05189178	0.04390551	1.6
-0.05189178	0.04390551	1.6
-0.05189178	0.04390551	1.6
-0.0517249	0.04438877	1.6
-0.0517249	0.04438877	1.6
-0.0517249	0.04438877	1.6
-0.0517249	0.04438877	1.6
-0.0517249	0.04438877	1.6
0.01078736	0.06967293	1.6
0.01078736	0.06967293	1.6
0.01078736	0.06967293	1.6
0.01078736	0.06967293	1.6
0.01060591	0.07380909	1.6
0.01131671	0.07715627	1.6
0.01131671	0.07715627	1.6
0.01131671	0.07715627	1.6
0.01091666	0.08043212	1.6
0.01091666	0.08043212	1.6
0.01091666	0.08043212	1.6
0.0108429	0.08323485	1.6
0.0108429	0.08323485	1.6
0.01092927	0.0857232	1.6
0.01092927	0.0857232	1.6
0.01092927	0.0857232	1.6
0.01091318	0.08763464	1.6
0.01091318	0.08763464	1.6
0.01090522	0.08951893	1.6
0.01090522	0.08951893	1.6
0.01090522	0.08951893	1.6
0.01125411	0.09062002	1.6
0.01125411	0.09062002	1.6
0.01125411	0.09062002	1.6
0.01140083	0.09154042	1.6
0.01140083	0.09154042	1.6
0.01149785	0.09244851	1.6
0.01149785	0.09244851	1.6
0.01149785	0.09244851	1.6
0.01155743	0.09309734	1.6
0.01155743	0.09309734	1.6
0.0115589	0.09358867	1.6
0.0115589	0.09358867	1.6
0.0115589	0.09358867	1.6
0.0115031	0.0941576	1.6
0.0115031	0.0941576	1.6
0.0115031	0.0941576	1.6
0.0115031	0.0941576	1.6
0.0115031	0.0941576	1.6
-0.005033053	0.06395303	1.6
-0.005033053	0.06395303	1.6
-0.005033053	0.06395303	1.6
-0.005033053	0.06395303	1.6
-0.005033053	0.06395303	1.6
-0.005033053	0.06395303	1.6
-0.008442197	0.057124	1.6
-0.008442197	0.057124	1.6
-0.008841218	0.05554967	1.6
-0.008841218	0.05554967	1.6
-0.008841218	0.05554967	1.6
-0.008257685	0.0551458	1.6
-0.008257685	0.0551458	1.6
-0.008257685	0.0551458	1.6
-0.008257685	0.0551458	1.6
-0.008257685	0.0551458	1.6
-0.0622806	0.04444804	1.6
-0.0622806	0.04444804	1.6
-0.0622806	0.04444804	1.6
-0.06320712	0.04240283	1.6
-0.06320712	0.04240283	1.6
-0.06320712	0.04240283	1.6
-0.06340333	0.04149336	1.6
-0.06340333	0.04149336	1.6
-0.06346215	0.04100749	1.6
-0.06346215	0.04100749	1.6
-0.06346215	0.04100749	1.6
-0.06283028	0.04019197	1.6
-0.06283028	0.04019197	1.6
-0.06300069	0.03898236	1.6
-0.06300069	0.03898236	1.6
-0.06300069	0.03898236	1.6
-0.06314645	0.03812749	1.6
-0.06314645	0.03812749	1.6
-0.06314645	0.03812749	1.6
-0.0633638	0.0373264	1.6
-0.0633638	0.0373264	1.6
-0.0633638	0.0373264	1.6
-0.06367189	0.0369181	1.6
-0.06367189	0.0369181	1.6
-0.06367189	0.0369181	1.6
-0.06367189	0.0369181	1.6
-0.06367189	0.0369181	1.6
-0.1260817	0.03912733	1.6
-0.1260817	0.03912733	1.6
-0.1260817	0.03912733	1.6
-0.1278159	0.03998648	1.6
-0.1278159	0.03998648	1.6
-0.1277433	0.04036601	1.6
-0.1277433	0.04036601	1.6
-0.1277433	0.04036601	1.6
-0.1275504	0.0401697	1.6
-0.1275504	0.0401697	1.6
-0.1275504	0.0401697	1.6
-0.1274375	0.04040921	1.6
-0.1274375	0.04040921	1.6
-0.1274375	0.04040921	1.6
-0.127092	0.04073804	1.6
-0.127092	0.04073804	1.6
-0.1270326	0.04094645	1.6
-0.1270326	0.04094645	1.6
-0.1270326	0.04094645	1.6
-0.1270326	0.04094645	1.6
-0.1270326	0.04094645	1.6
-0.1270326	0.04094645	1.6
-0.1270326	0.04094645	1.6
-0.1270326	0.04094645	1.6
0.001258779	0.1042741	1.6
0.001258779	0.1042741	1.6
0.001258779	0.1042741	1.6
0.00076719	0.105892	1.6
0.00076719	0.105892	1.6
0.00076719	0.105892	1.6
-0.0002341364	0.1057233	1.6
-0.0002341364	0.1057233	1.6
-0.0009494405	0.1068444	1.6
-0.0009494405	0.1068444	1.6
-0.0009494405	0.1068444	1.6
-0.0009494405	0.1068444	1.6
-0.0009494405	0.1068444	1.6
-0.0009494405	0.1068444	1.6
0.1444493	0.1714927	1.6
0.1444493	0.1714927	1.6
0.1525742	0.1769168	1.6
0.1525742	0.1769168	1.6
0.1525742	0.1769168	1.6
0.1566163	0.1798488	1.6
0.1566163	0.1798488	1.6
0.1586042	0.1797399	1.6
0.1586042	0.1797399	1.6
0.1586042	0.1797399	1.6
0.1598047	0.1800624	1.6
0.1598047	0.1800624	1.6
0.1598047	0.1800624	1.6
0.1607719	0.1801161	1.6
0.1607719	0.1801161	1.6
0.1617016	0.1799102	1.6
0.1617016	0.1799102	1.6
0.1617016	0.1799102	1.6
0.161994	0.1797947	1.6
0.161994	0.1797947	1.6
0.161994	0.1797947	1.6
0.1620815	0.1792966	1.6
0.1620815	0.1792966	1.6
0.1622031	0.1788936	1.6
0.1622031	0.1788936	1.6
0.1622031	0.1788936	1.6
0.1622968	0.1784317	1.6
0.1622968	0.1784317	1.6
0.1622968	0.1784317	1.6
0.1622582	0.1777668	1.6
0.1622582	0.1777668	1.6
0.1620638	0.1768893	1.6
0.1620638	0.1768893	1.6
0.1620638	0.1768893	1.6
0.1619608	0.1762297	1.6
0.1619608	0.1762297	1.6
0.1619608	0.1762297	1.6
0.1619608	0.1762297	1.6
0.1619608	0.1762297	1.6
0.1619608	0.1762297	1.6
0.1619608	0.1762297	1.6
0.1619608	0.1762297	1.6
0.1558576	0.095114	1.6
0.1558576	0.095114	1.6
0.1563669	0.09271791	1.6
0.1563669	0.09271791	1.6
0.1563669	0.09271791	1.6
0.164262	-0.02961613	1.6
0.164262	-0.02961613	1.6
0.164262	-0.02961613	1.6
0.1595029	-0.0327956	1.6
0.1595029	-0.0327956	1.6
0.1595029	-0.0327956	1.6
0.156627	-0.03407078	1.6
0.156627	-0.03407078	1.6
0.1544254	-0.03534094	1.6
0.1544254	-0.03534094	1.6
0.1544254	-0.03534094	1.6
0.1529773	-0.03582465	1.6
0.1529773	-0.03582465	1.6
0.1519289	-0.03598932	1.6
0.1519289	-0.03598932	1.6
0.1519289	-0.03598932	1.6
0.150542	-0.036893	1.6
0.150542	-0.036893	1.6
0.150542	-0.036893	1.6
0.150542	-0.036893	1.6
0.150542	-0.036893	1.6
0.150542	-0.036893	1.6
0.150542	-0.036893	1.6
0.150542	-0.036893	1.6
0.1187147	-0.2273027	1.6
0.1187147	-0.2273027	1.6
0.1164492	-0.2285319	1.6
0.1164492	-0.2285319	1.6
0.1164492	-0.2285319	1.6
0.1164246	-0.2283832	1.6
0.1164246	-0.2283832	1.6
0.1164246	-0.2283832	1.6
0.1165238	-0.2290712	1.6
0.1165238	-0.2290712	1.6
0.1166967	-0.229313	1.6
0.1166967	-0.229313	1.6
0.1166967	-0.229313	1.6
0.1168358	-0.2290631	1.6
0.1168358	-0.2290631	1.6
0.1168358	-0.2290631	1.6
0.1168423	-0.228603	1.6
0.1168423	-0.228603	1.6
0.1165522	-0.2284194	1.6
0.1165522	-0.2284194	1.6
0.1165522	-0.2284194	1.6
0.1163398	-0.2282245	1.6
0.1163398	-0.2282245	1.6
0.115889	-0.2283104	1.6
0.115889	-0.2283104	1.6
0.115889	-0.2283104	1.6
0.1152733	-0.2283129	1.6
0.1152733	-0.2283129	1.6
0.1152733	-0.2283129	1.6
0.1152733	-0.2283129	1.6
0.1152733	-0.2283129	1.6
0.04709423	-0.173066	1.6
0.04709423	-0.173066	1.6
0.04709423	-0.173066	1.6
0.0421922	-0.1708202	1.6
0.0421922	-0.1708202	1.6
0.04147444	-0.1685067	1.6
0.04147444	-0.1685067	1.6
0.04147444	-0.1685067	1.6
0.04136624	-0.1663511	1.6
0.04136624	-0.1663511	1.6
0.04136624	-0.1663511	1.6
0.04097079	-0.1651576	1.6
0.04097079	-0.1651576	1.6
0.04088123	-0.1630493	1.6
0.04088123	-0.1630493	1.6
0.04088123	-0.1630493	1.6
0.04049018	-0.1614765	1.6
0.04049018	-0.1614765	1.6
0.04049018	-0.1614765	1.6
0.04041152	-0.1602517	1.6
0.04041152	-0.1602517	1.6
0.04041152	-0.1602517	1.6
0.04041152	-0.1602517	1.6
0.04041152	-0.1602517	1.6
0.04041152	-0.1602517	1.6
0.04041152	-0.1602517	1.6
0.04041152	-0.1602517	1.6
0.002117837	-0.1579697	1.6
0.002117837	-0.1579697	1.6
0.002159584	-0.1561638	1.6
0.002159584	-0.1561638	1.6
0.002159584	-0.1561638	1.6
0.002146672	-0.1551305	1.6
0.002146672	-0.1551305	1.6
0.002146672	-0.1551305	1.6
0.001873929	-0.1547362	1.6
0.001873929	-0.1547362	1.6
0.002123924	-0.1544023	1.6
0.002123924	-0.1544023	1.6
0.002123924	-0.1544023	1.6
0.00238576	-0.1546158	1.6
0.00238576	-0.1546158	1.6
0.00238576	-0.1546158	1.6
0.002731446	-0.1549867	1.6
0.002731446	-0.1549867	1.6
0.003049532	-0.1552011	1.6
0.003049532	-0.1552011	1.6
0.003049532	-0.1552011	1.6
0.003049532	-0.1552011	1.6
0.003049532	-0.1552011	1.6
0.003049532	-0.1552011	1.6
0.003049532	-0.1552011	1.6
0.003049532	-0.1552011	1.6
-0.1171445	-0.09120121	1.6
-0.1171445	-0.09120121	1.6
-0.1171445	-0.09120121	1.6
-0.1194317	-0.09109659	1.6
-0.1194317	-0.09109659	1.6
-0.1194317	-0.09109659	1.6
-0.120327	-0.09076663	1.6
-0.120327	-0.09076663	1.6
-0.1203308	-0.09041175	1.6
-0.1203308	-0.09041175	1.6
-0.1203308	-0.09041175	1.6
-0.1201929	-0.08940361	1.6
-0.1201929	-0.08940361	1.6
-0.1202702	-0.08767902	1.6
-0.1203504	-0.08580822	1.6
-0.1203504	-0.08580822	1.6
-0.1203013	-0.08410221	1.6
-0.1203013	-0.08410221	1.6
-0.120648	-0.08229885	1.6
-0.120648	-0.08229885	1.6
-0.120648	-0.08229885	1.6
-0.121519	-0.08206926	1.6
-0.121519	-0.08206926	1.6
-0.1126527	-0.0660845	1.6
-0.1126527	-0.0660845	1.6
-0.1126527	-0.0660845	1.6
-0.1003248	-0.1038431	1.6
-0.1003248	-0.1038431	1.6
-0.1003248	-0.1038431	1.6
-0.1003248	-0.1038431	1.6
-0.1003248	-0.1038431	1.6
-0.121519	-0.08206926	1.6
-0.121519	-0.08206926	1.6
-0.121519	-0.08206926	1.6
-0.07208825	0.04106567	1.6
-0.07208825	0.04106567	1.6
-0.07513768	0.043116	1.6
-0.07513768	0.043116	1.6
-0.07513768	0.043116	1.6
-0.07646216	0.04423384	1.6
-0.07646216	0.04423384	1.6
-0.07646216	0.04423384	1.6
-0.07749753	0.04551916	1.6
-0.07749753	0.04551916	1.6
-0.0781569	0.04629685	1.6
-0.0781569	0.04629685	1.6
-0.0781569	0.04629685	1.6
-0.0782299	0.04630452	1.6
-0.0782299	0.04630452	1.6
-0.0782299	0.04630452	1.6
-0.07849307	0.04646685	1.6
-0.07879762	0.04673781	1.6
-0.07879762	0.04673781	1.6
-0.07879762	0.04673781	1.6
-0.07860786	0.04733258	1.6
-0.07860786	0.04733258	1.6
-0.07863835	0.04812957	1.6
-0.07863835	0.04812957	1.6
-0.07863835	0.04812957	1.6
-0.07883741	0.04873368	1.6
-0.07883741	0.04873368	1.6
-0.07909787	0.04945236	1.6
-0.07909787	0.04945236	1.6
-0.07909787	0.04945236	1.6
-0.07909787	0.04945236	1.6
-0.07909787	0.04945236	1.6
-0.07909787	0.04945236	1.6
-0.1005085	0.08307642	1.6
-0.1005085	0.08307642	1.6
-0.1058893	0.08521151	1.6
-0.1058893	0.08521151	1.6
-0.1058893	0.08521151	1.6
-0.1089557	0.08736394	1.6
-0.1089557	0.08736394	1.6
-0.1089557	0.08736394	1.6
-0.110528	0.08908264	1.6
-0.110528	0.08908264	1.6
-0.1113811	0.09055316	1.6
-0.1113811	0.09055316	1.6
-0.1113811	0.09055316	1.6
-0.1118614	0.0919983	1.6
-0.1118614	0.0919983	1.6
-0.1118614	0.0919983	1.6
-0.1121715	0.09305026	1.6
-0.1121715	0.09305026	1.6
-0.1123769	0.09371755	1.6
-0.1123769	0.09371755	1.6
-0.1123769	0.09371755	1.6
-0.1124984	0.09473608	1.6
-0.1124984	0.09473608	1.6
-0.1124984	0.09473608	1.6
-0.1127517	0.095814	1.6
-0.1127517	0.095814	1.6
-0.1127517	0.095814	1.6
-0.1127517	0.095814	1.6
-0.1127517	0.095814	1.6
-0.1358758	0.1057619	1.6
-0.1358758	0.1057619	1.6
-0.1358758	0.1057619	1.6
-0.09400088	0.1580073	1.6
-0.09400088	0.1580073	1.6
-0.09400088	0.1580073	1.6
-0.09430537	0.1594931	1.6
-0.09430537	0.1594931	1.6
-0.09470738	0.1618481	1.6
-0.09470738	0.1618481	1.6
-0.09470738	0.1618481	1.6
-0.09483487	0.163653	1.6
-0.09483487	0.163653	1.6
-0.09483487	0.163653	1.6
-0.09498972	0.1645152	1.6
-0.09498972	0.1645152	1.6
-0.09514128	0.1641342	1.6
-0.09514128	0.1641342	1.6
-0.09514128	0.1641342	1.6
-0.09513535	0.1637632	1.6
-0.09513535	0.1637632	1.6
-0.0951631	0.1636173	1.6
-0.0951631	0.1636173	1.6
-0.0951631	0.1636173	1.6
-0.09544396	0.1635657	1.6
-0.09544396	0.1635657	1.6
-0.09544396	0.1635657	1.6
-0.09586892	0.1638422	1.6
-0.09586892	0.1638422	1.6
-0.09610966	0.1638248	1.6
-0.09610966	0.1638248	1.6
-0.09610966	0.1638248	1.6
-0.09610966	0.1638248	1.6
-0.09610966	0.1638248	1.6
-0.09610966	0.1638248	1.6
-0.09610966	0.1638248	1.6
-0.09610966	0.1638248	1.6
-0.02264047	0.01479968	1.6
-0.02264047	0.01479968	1.6
-0.02264047	0.01479968	1.6
-0.02363103	0.01331265	1.6
-0.02363103	0.01331265	1.6
-0.02363103	0.01331265	1.6
-0.02487605	0.01291717	1.6
-0.02487605	0.01291717	1.6
-0.02487605	0.01291717	1.6
-0.02487605	0.01291717	1.6
-0.02487605	0.01291717	1.6
-0.02625831	0.01225739	1.6
-0.02625831	0.01225739	1.6
-0.02625831	0.01225739	1.6
-0.02625831	0.01225739	1.6
-0.02625831	0.01225739	1.6
-0.0357324	0.149298	1.6
-0.0357324	0.149298	1.6
-0.0357324	0.149298	1.6
-0.03457779	0.1517945	1.6
-0.03457779	0.1517945	1.6
-0.03457779	0.1517945	1.6
-0.03490087	0.1544342	1.6
-0.03490087	0.1544342	1.6
-0.03490087	0.1544342	1.6
-0.03521287	0.1568853	1.6
-0.03521287	0.1568853	1.6
-0.03521287	0.1568853	1.6
-0.03521287	0.1568853	1.6
-0.03521287	0.1568853	1.6
-0.03521287	0.1568853	1.6
-0.03521287	0.1568853	1.6
-0.002246292	-0.03348752	1.6
-0.002246292	-0.03348752	1.6
-0.002246292	-0.03348752	1.6
-0.002239475	-0.03272776	1.6
-0.002239475	-0.03272776	1.6
-0.002239475	-0.03272776	1.6
-0.00255077	-0.03238671	1.6
-0.00255077	-0.03238671	1.6
-0.00255077	-0.03238671	1.6
-0.002090074	-0.03245633	1.6
-0.002090074	-0.03245633	1.6
-0.002184512	-0.03223369	1.6
-0.002184512	-0.03223369	1.6
-0.002184512	-0.03223369	1.6
-0.002730479	-0.03245644	1.6
-0.002730479	-0.03245644	1.6
-0.002730479	-0.03245644	1.6
-0.002793156	-0.03273688	1.6
-0.002793156	-0.03273688	1.6
-0.002479499	-0.03284868	1.6
-0.002479499	-0.03284868	1.6
-0.002479499	-0.03284868	1.6
-0.002479499	-0.03284868	1.6
-0.002479499	-0.03284868	1.6
-0.002479499	-0.03284868	1.6
-0.002490316	-0.03312939	1.6
-0.002490316	-0.03312939	1.6
-0.002542047	-0.03305912	1.6
-0.002542047	-0.03305912	1.6
-0.002542047	-0.03305912	1.6
-0.002542047	-0.03305912	1.6
-0.002542047	-0.03305912	1.6
-0.002542047	-0.03305912	1.6
0.004737592	-0.07071702	1.6
0.004737592	-0.07071702	1.6
0.004607258	-0.07171373	1.6
0.004607258	-0.07171373	1.6
0.004607258	-0.07171373	1.6
0.004373756	-0.07264929	1.6
0.004373756	-0.07264929	1.6
0.004044035	-0.0730025	1.6
0.004044035	-0.0730025	1.6
0.004044035	-0.0730025	1.6
0.003842585	-0.07325069	1.6
0.003842585	-0.07325069	1.6
0.003842585	-0.07325069	1.6
0.003842585	-0.07325069	1.6
0.003842585	-0.07325069	1.6
-0.01147657	-0.04736894	1.6
-0.01147657	-0.04736894	1.6
-0.01147657	-0.04736894	1.6
-0.0109226	-0.04618409	1.6
-0.0109226	-0.04618409	1.6
-0.0109226	-0.04618409	1.6
-0.01053333	-0.04607784	1.6
-0.01053333	-0.04607784	1.6
-0.01053333	-0.04607784	1.6
-0.01173279	-0.04560474	1.6
-0.01173279	-0.04560474	1.6
-0.0121343	-0.0448898	1.6
-0.0121343	-0.0448898	1.6
-0.0121343	-0.0448898	1.6
-0.0121343	-0.0448898	1.6
-0.0121343	-0.0448898	1.6
-0.0121343	-0.0448898	1.6
0.002726195	-0.1156302	1.6
0.002726195	-0.1156302	1.6
0.002729246	-0.1158675	1.6
0.002729246	-0.1158675	1.6
0.002729246	-0.1158675	1.6
0.002749062	-0.1146569	1.6
0.002749062	-0.1146569	1.6
0.002749062	-0.1146569	1.6
-0.009018524	-0.119782	1.6
-0.009018524	-0.119782	1.6
-0.009018524	-0.119782	1.6
-0.009018524	-0.119782	1.6
-0.009018524	-0.119782	1.6
-0.009018524	-0.119782	1.6
-0.009018524	-0.119782	1.6
-0.009018524	-0.119782	1.6
-0.02078611	-0.1249071	1.6
-0.02078611	-0.1249071	1.6
-0.02078611	-0.1249071	1.6
0.00175588	-0.06017045	1.6
0.00175588	-0.06017045	1.6
0.00322941	-0.06310391	1.6
0.00322941	-0.06310391	1.6
0.00322941	-0.06310391	1.6
0.00324199	-0.06259772	1.6
0.00324199	-0.06259772	1.6
0.00324199	-0.06259772	1.6
0.002765398	-0.06217908	1.6
0.002765398	-0.06217908	1.6
0.00266971	-0.0611059	1.6
0.00266971	-0.0611059	1.6
0.00266971	-0.0611059	1.6
0.00353936	-0.06091946	1.6
0.00353936	-0.06091946	1.6
0.00353936	-0.06091946	1.6
0.003337601	-0.06042547	1.6
0.003337601	-0.06042547	1.6
0.002474229	-0.05983161	1.6
0.002474229	-0.05983161	1.6
0.002474229	-0.05983161	1.6
0.001092771	-0.05941901	1.6
0.001092771	-0.05941901	1.6
0.001092771	-0.05941901	1.6
0.001092771	-0.05941901	1.6
0.001092771	-0.05941901	1.6
-0.02286273	-0.1100481	1.6
-0.02286273	-0.1100481	1.6
-0.02286273	-0.1100481	1.6
-0.024285	-0.1127988	1.6
-0.024285	-0.1127988	1.6
-0.024285	-0.1127988	1.6
-0.02502414	-0.1141172	1.6
-0.02502414	-0.1141172	1.6
-0.026031	-0.115085	1.6
-0.026031	-0.115085	1.6
-0.026031	-0.115085	1.6
-0.02629015	-0.1154914	1.6
-0.02629015	-0.1154914	1.6
-0.02629015	-0.1154914	1.6
-0.02657293	-0.1153889	1.6
-0.02657293	-0.1153889	1.6
-0.02691801	-0.1156496	1.6
-0.02691801	-0.1156496	1.6
-0.02691801	-0.1156496	1.6
-0.02699927	-0.1157479	1.6
-0.02699927	-0.1157479	1.6
-0.02705338	-0.1157578	1.6
-0.02705338	-0.1157578	1.6
-0.02705338	-0.1157578	1.6
-0.02706014	-0.1155061	1.6
-0.02706014	-0.1155061	1.6
-0.02706014	-0.1155061	1.6
-0.02699436	-0.1152392	1.6
-0.02699436	-0.1152392	1.6
-0.02699436	-0.1152392	1.6
-0.02677457	-0.1151558	1.6
-0.02677457	-0.1151558	1.6
-0.02665669	-0.115099	1.6
-0.02665669	-0.115099	1.6
-0.02665669	-0.115099	1.6
-0.02659133	-0.1149909	1.6
-0.02659133	-0.1149909	1.6
-0.02659133	-0.1149909	1.6
-0.02655487	-0.1144105	1.6
-0.02655487	-0.1144105	1.6
-0.02658223	-0.1137935	1.6
-0.02658223	-0.1137935	1.6
-0.02658223	-0.1137935	1.6
-0.02659454	-0.1132557	1.6
-0.02659454	-0.1132557	1.6
-0.02659454	-0.1132557	1.6
-0.02647694	-0.1129205	1.6
-0.02647694	-0.1129205	1.6
-0.02647694	-0.1129205	1.6
-0.02647694	-0.1129205	1.6
-0.02647694	-0.1129205	1.6
0.002512321	-0.1178693	1.6
0.002512321	-0.1178693	1.6
0.002512321	-0.1178693	1.6
0.002512321	-0.1178693	1.6
0.002512321	-0.1178693	1.6
0.00185695	-0.1168676	1.6
0.00185695	-0.1168676	1.6
0.00185695	-0.1168676	1.6
0.001997434	-0.1165904	1.6
0.001997434	-0.1165904	1.6
0.001997434	-0.1165904	1.6
0.002125554	-0.1157545	1.6
0.002125554	-0.1157545	1.6
0.001810975	-0.1148421	1.6
0.001810975	-0.1148421	1.6
0.001810975	-0.1148421	1.6
0.001329623	-0.1144551	1.6
0.001329623	-0.1144551	1.6
0.001329623	-0.1144551	1.6
0.0008935351	-0.1145165	1.6
0.0008935351	-0.1145165	1.6
0.0006214203	-0.1141862	1.6
0.0006214203	-0.1141862	1.6
0.0006214203	-0.1141862	1.6
-0.0001657493	-0.1133986	1.6
-0.0001657493	-0.1133986	1.6
-0.0007769074	-0.1126983	1.6
-0.0007769074	-0.1126983	1.6
-0.0007769074	-0.1126983	1.6
-0.0003354326	-0.1121844	1.6
-0.0003354326	-0.1121844	1.6
-0.0003354326	-0.1121844	1.6
-0.0003354326	-0.1121844	1.6
-0.0003354326	-0.1121844	1.6
0.09776266	-0.07078818	1.6
0.09776266	-0.07078818	1.6
0.09776266	-0.07078818	1.6
0.09743749	-0.07037099	1.6
0.09743749	-0.07037099	1.6
0.09743749	-0.07037099	1.6
0.09834237	-0.06959137	1.6
0.09834237	-0.06959137	1.6
0.09834237	-0.06959137	1.6
0.09821989	-0.0698336	1.6
0.09821989	-0.0698336	1.6
0.09768506	-0.0701391	1.6
0.09768506	-0.0701391	1.6
0.09768506	-0.0701391	1.6
0.09743557	-0.07026575	1.6
0.09743557	-0.07026575	1.6
0.09702059	-0.06987443	1.6
0.09702059	-0.06987443	1.6
0.09702059	-0.06987443	1.6
0.0966175	-0.06933656	1.6
0.0966175	-0.06933656	1.6
0.0966175	-0.06933656	1.6
0.0966175	-0.06933656	1.6
0.0966175	-0.06933656	1.6
0.0966175	-0.06933656	1.6
0.0966175	-0.06933656	1.6
0.0966175	-0.06933656	1.6
0.1790842	0.1198558	1.6
0.1790842	0.1198558	1.6
0.180902	0.1235191	1.6
0.180902	0.1235191	1.6
0.180902	0.1235191	1.6
0.1824802	0.1259763	1.6
0.1824802	0.1259763	1.6
0.1824802	0.1259763	1.6
0.183184	0.1280294	1.6
0.183184	0.1280294	1.6
0.183184	0.1280294	1.6
0.1834918	0.1293306	1.6
0.1834918	0.1293306	1.6
0.1835687	0.1304377	1.6
0.1835687	0.1304377	1.6
0.1835687	0.1304377	1.6
0.1838407	0.1316572	1.6
0.1838407	0.1316572	1.6
0.184187	0.1324882	1.6
0.184187	0.1324882	1.6
0.184187	0.1324882	1.6
0.184187	0.1324882	1.6
0.184187	0.1324882	1.6
0.184187	0.1324882	1.6
0.19178	0.2029646	1.6
0.19178	0.2029646	1.6
0.1917863	0.2009465	1.6
0.1917863	0.2009465	1.6
0.1917863	0.2009465	1.6
0.1922665	0.1995616	1.6
