# Supplementary material for: Saliency detection of textured 3D models based on multi-view information and texel descriptor
Source: PeerJ Comput Sci. 2023 Oct 25;9:e1584. doi: 10.7717/peerj-cs.1584 (PMC10703070; doi:10.7717/peerj-cs.1584)
Supplement: Supplemental Information 2 [file peerj-cs-09-1584-s002.zip › hlg/5.txt]

0.1922665	0.1995616	1.6
0.1922665	0.1995616	1.6
0.19275	0.1988735	1.6
0.19275	0.1988735	1.6
0.193066	0.19824	1.6
0.193066	0.19824	1.6
0.193066	0.19824	1.6
0.193066	0.19824	1.6
0.193066	0.19824	1.6
0.01	0.01	1.6
0.196476	0.1999388	1.6
0.196476	0.1999388	1.6
0.1989393	0.2031553	1.6
0.1989393	0.2031553	1.6
0.1989393	0.2031553	1.6
0.2009387	0.2060031	1.6
0.2009387	0.2060031	1.6
0.2009387	0.2060031	1.6
0.2024558	0.2073387	1.6
0.2024558	0.2073387	1.6
0.2037126	0.2087085	1.6
0.2037126	0.2087085	1.6
0.2037126	0.2087085	1.6
0.2046207	0.2100437	1.6
0.2046207	0.2100437	1.6
0.2046207	0.2100437	1.6
0.2046207	0.2100437	1.6
0.2046207	0.2100437	1.6
0.04793779	0.1237738	1.6
0.04793779	0.1237738	1.6
0.04793779	0.1237738	1.6
0.04482956	0.1157929	1.6
0.04389492	0.1113977	1.6
0.04389492	0.1113977	1.6
0.04364004	0.1080054	1.6
0.04364004	0.1080054	1.6
0.04364004	0.1080054	1.6
0.04291514	0.1052117	1.6
0.04291514	0.1052117	1.6
0.04291514	0.1052117	1.6
0.04248203	0.1030461	1.6
0.04248203	0.1030461	1.6
0.04248203	0.1030461	1.6
0.04248203	0.1030461	1.6
0.04248203	0.1030461	1.6
0.04185087	0.0992388	1.6
0.04185087	0.0992388	1.6
0.04185087	0.0992388	1.6
0.04152922	0.09739815	1.6
0.04152922	0.09739815	1.6
0.04141482	0.09622829	1.6
0.04141482	0.09622829	1.6
0.04141482	0.09622829	1.6
0.04135622	0.09496672	1.6
0.04135622	0.09496672	1.6
0.04135622	0.09496672	1.6
0.04135622	0.09496672	1.6
0.04135622	0.09496672	1.6
0.04135622	0.09496672	1.6
0.04135622	0.09496672	1.6
0.04135622	0.09496672	1.6
-0.2297246	0.04560922	1.6
-0.2297246	0.04560922	1.6
-0.2297246	0.04560922	1.6
-0.2272325	0.04239234	1.6
-0.2272325	0.04239234	1.6
-0.2261268	0.04259473	1.6
-0.2261268	0.04259473	1.6
-0.2261268	0.04259473	1.6
-0.2254253	0.04301814	1.6
-0.2254253	0.04301814	1.6
-0.2254253	0.04301814	1.6
-0.2256791	0.0437728	1.6
-0.2256791	0.0437728	1.6
-0.225539	0.04403763	1.6
-0.225539	0.04403763	1.6
-0.225539	0.04403763	1.6
-0.2255739	0.04371879	1.6
-0.2255739	0.04371879	1.6
-0.2258727	0.04318959	1.6
-0.2258727	0.04318959	1.6
-0.2258727	0.04318959	1.6
-0.2259969	0.04335158	1.6
-0.2259969	0.04335158	1.6
-0.2259969	0.04335158	1.6
-0.2264244	0.04359006	1.6
-0.2264244	0.04359006	1.6
-0.2264993	0.04349454	1.6
-0.2264993	0.04349454	1.6
-0.2264993	0.04349454	1.6
-0.2266587	0.04355408	1.6
-0.2266587	0.04355408	1.6
-0.2266587	0.04355408	1.6
-0.2268546	0.04350851	1.6
-0.2268546	0.04350851	1.6
-0.2268546	0.04350851	1.6
-0.2268546	0.04350851	1.6
-0.2268546	0.04350851	1.6
-0.247675	-0.08251042	1.6
-0.247675	-0.08251042	1.6
-0.247675	-0.08251042	1.6
-0.2463776	-0.08777524	1.6
-0.2463776	-0.08777524	1.6
-0.2442576	-0.0920554	1.6
-0.2442576	-0.0920554	1.6
-0.2442576	-0.0920554	1.6
-0.2427371	-0.09567865	1.6
-0.2427371	-0.09567865	1.6
-0.2427371	-0.09567865	1.6
-0.2422127	-0.0971916	1.6
-0.2422127	-0.0971916	1.6
-0.2418086	-0.09819425	1.6
-0.2418086	-0.09819425	1.6
-0.2418086	-0.09819425	1.6
-0.2415147	-0.09895197	1.6
-0.2415147	-0.09895197	1.6
-0.2415147	-0.09895197	1.6
-0.2415147	-0.09895197	1.6
-0.2415147	-0.09895197	1.6
-0.2415147	-0.09895197	1.6
-0.2415147	-0.09895197	1.6
-0.2415147	-0.09895197	1.6
-0.1350378	-0.2533326	1.6
-0.1350378	-0.2533326	1.6
-0.1350378	-0.2533326	1.6
-0.1340259	-0.2557017	1.6
-0.1340259	-0.2557017	1.6
-0.1339405	-0.2548854	1.6
-0.1339405	-0.2548854	1.6
-0.1339405	-0.2548854	1.6
-0.1333129	-0.2544833	1.6
-0.1333129	-0.2544833	1.6
-0.1334862	-0.2542077	1.6
-0.1334862	-0.2542077	1.6
-0.1334862	-0.2542077	1.6
-0.1314183	-0.2551116	1.6
-0.1314183	-0.2551116	1.6
-0.1314183	-0.2551116	1.6
-0.1314183	-0.2551116	1.6
-0.1314183	-0.2551116	1.6
-0.105903	-0.301967	1.6
-0.105903	-0.301967	1.6
-0.105903	-0.301967	1.6
-0.1035455	-0.3038622	1.6
-0.1035455	-0.3038622	1.6
-0.1020853	-0.3050207	1.6
-0.1020853	-0.3050207	1.6
-0.1020853	-0.3050207	1.6
-0.102134	-0.305841	1.6
-0.102134	-0.305841	1.6
-0.102134	-0.305841	1.6
-0.1025131	-0.3064553	1.6
-0.1025131	-0.3064553	1.6
-0.1029689	-0.3068984	1.6
-0.1029689	-0.3068984	1.6
-0.1029689	-0.3068984	1.6
-0.1031939	-0.307434	1.6
-0.1031939	-0.307434	1.6
-0.1031939	-0.307434	1.6
-0.1031939	-0.307434	1.6
-0.1031939	-0.307434	1.6
-0.04328566	-0.3338706	1.6
-0.04328566	-0.3338706	1.6
-0.04328566	-0.3338706	1.6
-0.04105408	-0.3345319	1.6
-0.04105408	-0.3345319	1.6
-0.04010378	-0.334325	1.6
-0.04010378	-0.334325	1.6
-0.04010378	-0.334325	1.6
-0.03987623	-0.3341936	1.6
-0.03987623	-0.3341936	1.6
-0.03987623	-0.3341936	1.6
-0.04012124	-0.3339124	1.6
-0.04012124	-0.3339124	1.6
-0.04042199	-0.3340431	1.6
-0.04042199	-0.3340431	1.6
-0.04042199	-0.3340431	1.6
-0.04063182	-0.3339466	1.6
-0.04063182	-0.3339466	1.6
-0.04063182	-0.3339466	1.6
-0.04084336	-0.3340412	1.6
-0.04084336	-0.3340412	1.6
-0.04084336	-0.3340412	1.6
-0.04084336	-0.3340412	1.6
-0.04084336	-0.3340412	1.6
-0.04084336	-0.3340412	1.6
-0.04084336	-0.3340412	1.6
-0.04084336	-0.3340412	1.6
0.23562	-0.1534357	1.6
0.23562	-0.1534357	1.6
0.2360672	-0.1527634	1.6
0.2360672	-0.1527634	1.6
0.2360672	-0.1527634	1.6
0.2375723	-0.1527825	1.6
0.2375723	-0.1527825	1.6
0.2375723	-0.1527825	1.6
0.2383298	-0.1515143	1.6
0.2383298	-0.1515143	1.6
0.2393535	-0.1504097	1.6
0.2393535	-0.1504097	1.6
0.2393535	-0.1504097	1.6
0.2393535	-0.1504097	1.6
0.2393535	-0.1504097	1.6
0.2393535	-0.1504097	1.6
0.2536124	-0.1564177	1.6
0.2536124	-0.1564177	1.6
0.03636152	-0.2623272	1.6
0.03636152	-0.2623272	1.6
0.03636152	-0.2623272	1.6
0.03470453	-0.2640196	1.6
0.03470453	-0.2640196	1.6
0.03470453	-0.2640196	1.6
0.03470453	-0.2640196	1.6
0.03470453	-0.2640196	1.6
0.03470453	-0.2640196	1.6
0.03470453	-0.2640196	1.6
0.03470453	-0.2640196	1.6
0.3030126	-0.07580518	1.6
0.3030126	-0.07580518	1.6
0.3019239	-0.07763516	1.6
0.3019239	-0.07763516	1.6
0.3019239	-0.07763516	1.6
0.3017382	-0.07878339	1.6
0.3017382	-0.07878339	1.6
0.3017382	-0.07878339	1.6
0.300755	-0.08015267	1.6
0.300755	-0.08015267	1.6
0.300755	-0.08015267	1.6
0.3003397	-0.08131876	1.6
0.3003397	-0.08131876	1.6
0.3001016	-0.08191326	1.6
0.3001016	-0.08191326	1.6
0.3001016	-0.08191326	1.6
0.2998127	-0.08247823	1.6
0.2998127	-0.08247823	1.6
0.2998127	-0.08247823	1.6
0.2998127	-0.08247823	1.6
0.2998127	-0.08247823	1.6
0.3133243	-0.08202129	1.6
0.3133243	-0.08202129	1.6
0.3133243	-0.08202129	1.6
0.3438953	-0.03357434	1.6
0.3438953	-0.03357434	1.6
0.3458565	-0.02890523	1.6
0.3458565	-0.02890523	1.6
0.3458565	-0.02890523	1.6
0.3469665	-0.02569967	1.6
0.3469665	-0.02569967	1.6
0.3469665	-0.02569967	1.6
0.3474143	-0.02322667	1.6
0.3474143	-0.02322667	1.6
0.3476306	-0.0214156	1.6
0.3476306	-0.0214156	1.6
0.3476306	-0.0214156	1.6
0.3476306	-0.0214156	1.6
0.3476306	-0.0214156	1.6
0.3476306	-0.0214156	1.6
0.3476306	-0.0214156	1.6
0.3476306	-0.0214156	1.6
0.3206559	0.09905318	1.6
0.3206559	0.09905318	1.6
0.3206559	0.09905318	1.6
0.3229485	0.1017193	1.6
0.3229485	0.1017193	1.6
0.3229485	0.1017193	1.6
0.3241237	0.103309	1.6
0.3241237	0.103309	1.6
0.3254984	0.1047953	1.6
0.3254984	0.1047953	1.6
0.3254984	0.1047953	1.6
0.3262618	0.1123617	1.6
0.3262618	0.1123617	1.6
0.3262618	0.1123617	1.6
0.3262618	0.1123617	1.6
0.3262618	0.1123617	1.6
0.3323504	0.1499626	1.6
0.3323504	0.1499626	1.6
0.3323504	0.1499626	1.6
0.3252059	0.1170838	1.6
0.3252059	0.1170838	1.6
0.3259052	0.182564	1.6
0.3259052	0.182564	1.6
0.3259052	0.182564	1.6
0.3238333	0.1833437	1.6
0.3238333	0.1833437	1.6
0.3238333	0.1833437	1.6
0.3222808	0.1844648	1.6
0.3222808	0.1844648	1.6
0.3211187	0.1843047	1.6
0.3211187	0.1843047	1.6
0.3211187	0.1843047	1.6
0.3196367	0.1838028	1.6
0.3196367	0.1838028	1.6
0.3196367	0.1838028	1.6
0.3187612	0.1838204	1.6
0.3187612	0.1838204	1.6
0.3181101	0.1837076	1.6
0.3181101	0.1837076	1.6
0.3181101	0.1837076	1.6
0.3175328	0.1833207	1.6
0.3175328	0.1833207	1.6
0.3175328	0.1833207	1.6
0.3175328	0.1833207	1.6
0.3175328	0.1833207	1.6
0.3175328	0.1833207	1.6
0.3175328	0.1833207	1.6
0.3175328	0.1833207	1.6
0.1670867	0.2974487	1.6
0.1670867	0.2974487	1.6
0.1670867	0.2974487	1.6
0.1672636	0.2971146	1.6
0.1672636	0.2971146	1.6
0.1671022	0.2970452	1.6
0.1671022	0.2970452	1.6
0.1671022	0.2970452	1.6
0.167132	0.2974289	1.6
0.167132	0.2974289	1.6
0.167132	0.2974289	1.6
0.1672208	0.2984022	1.6
0.1672208	0.2984022	1.6
0.1674205	0.2988132	1.6
0.1674205	0.2988132	1.6
0.1674205	0.2988132	1.6
0.1674399	0.2990886	1.6
0.1674399	0.2990886	1.6
0.1674399	0.2990886	1.6
0.1676749	0.3000693	1.6
0.1676749	0.3000693	1.6
0.1676749	0.3000693	1.6
0.1676749	0.3000693	1.6
0.1676749	0.3000693	1.6
0.1676749	0.3000693	1.6
0.1676749	0.3000693	1.6
0.1676749	0.3000693	1.6
0.02831423	0.4028773	1.6
0.02831423	0.4028773	1.6
0.02846602	0.4038327	1.6
0.02846602	0.4038327	1.6
0.02846602	0.4038327	1.6
0.02869561	0.4037906	1.6
0.02869561	0.4037906	1.6
0.02852139	0.4035817	1.6
0.02852139	0.4035817	1.6
0.02852139	0.4035817	1.6
0.02781851	0.4045438	1.6
0.02781851	0.4045438	1.6
0.02781851	0.4045438	1.6
0.02781851	0.4045438	1.6
0.02781851	0.4045438	1.6
0.02697382	0.4060151	1.6
0.02697382	0.4060151	1.6
0.02697382	0.4060151	1.6
0.02642326	0.4073353	1.6
0.02642326	0.4073353	1.6
0.02642326	0.4073353	1.6
0.02631461	0.4078602	1.6
0.02631461	0.4078602	1.6
0.02593808	0.4321046	1.6
0.02593808	0.4321046	1.6
0.02593808	0.4321046	1.6
0.01	0.01	1.6
0.0255273	0.4320347	1.6
0.0255273	0.4320347	1.6
0.02427996	0.4076964	1.6
0.02427996	0.4076964	1.6
0.02427996	0.4076964	1.6
0.02346485	0.4077352	1.6
0.02346485	0.4077352	1.6
0.02346485	0.4077352	1.6
0.02277244	0.4081423	1.6
0.02277244	0.4081423	1.6
0.02172526	0.4079486	1.6
0.02172526	0.4079486	1.6
0.02172526	0.4079486	1.6
0.0208207	0.4074854	1.6
0.0208207	0.4074854	1.6
0.01992999	0.4071526	1.6
0.01992999	0.4071526	1.6
0.01992999	0.4071526	1.6
0.019191	0.4069631	1.6
0.019191	0.4069631	1.6
0.019191	0.4069631	1.6
0.01842383	0.406596	1.6
0.01842383	0.406596	1.6
0.01783666	0.4062497	1.6
0.01783666	0.4062497	1.6
0.01783666	0.4062497	1.6
0.01740314	0.4060532	1.6
0.01740314	0.4060532	1.6
0.01705458	0.405754	1.6
0.01705458	0.405754	1.6
0.01705458	0.405754	1.6
0.01658698	0.4055501	1.6
0.01658698	0.4055501	1.6
0.01658698	0.4055501	1.6
0.01600506	0.4053105	1.6
0.01600506	0.4053105	1.6
0.01600506	0.4053105	1.6
0.01600506	0.4053105	1.6
0.01600506	0.4053105	1.6
0.01600506	0.4053105	1.6
0.01600506	0.4053105	1.6
0.01600506	0.4053105	1.6
-0.2443626	0.2160979	1.6
-0.2443626	0.2160979	1.6
-0.243294	0.2149001	1.6
-0.243294	0.2149001	1.6
-0.243294	0.2149001	1.6
-0.2424065	0.2141393	1.6
-0.2424065	0.2141393	1.6
-0.2424065	0.2141393	1.6
-0.2412179	0.2135118	1.6
-0.2412179	0.2135118	1.6
-0.241198	0.2132933	1.6
-0.241198	0.2132933	1.6
-0.241198	0.2132933	1.6
-0.2411094	0.2129332	1.6
-0.2411094	0.2129332	1.6
-0.2411094	0.2129332	1.6
-0.241281	0.212705	1.6
-0.241281	0.212705	1.6
-0.2412562	0.2121938	1.6
-0.2412562	0.2121938	1.6
-0.2412562	0.2121938	1.6
-0.2412506	0.2118029	1.6
-0.2412506	0.2118029	1.6
-0.2412506	0.2118029	1.6
-0.2412534	0.2113418	1.6
-0.2412534	0.2113418	1.6
-0.241067	0.2105892	1.6
-0.241067	0.2105892	1.6
-0.241067	0.2105892	1.6
-0.241067	0.2105892	1.6
-0.241067	0.2105892	1.6
-0.241067	0.2105892	1.6
-0.3184716	0.08007344	1.6
-0.3184716	0.08007344	1.6
-0.3180073	0.07652689	1.6
-0.3180073	0.07652689	1.6
-0.3180073	0.07652689	1.6
-0.318264	0.07483903	1.6
-0.318264	0.07483903	1.6
-0.318264	0.07483903	1.6
-0.3175291	0.07416534	1.6
-0.3175291	0.07416534	1.6
-0.3175552	0.07502685	1.6
-0.3175552	0.07502685	1.6
-0.3175552	0.07502685	1.6
-0.3175783	0.07495607	1.6
-0.3175783	0.07495607	1.6
-0.3175783	0.07495607	1.6
-0.3173112	0.07500736	1.6
-0.3173112	0.07500736	1.6
-0.3169863	0.07516523	1.6
-0.3169863	0.07516523	1.6
-0.3169863	0.07516523	1.6
-0.3169863	0.07516523	1.6
-0.3169863	0.07516523	1.6
-0.3169863	0.07516523	1.6
-0.3169863	0.07516523	1.6
-0.3169863	0.07516523	1.6
-0.2362378	-0.1168158	1.6
-0.2362378	-0.1168158	1.6
-0.2362378	-0.1168158	1.6
-0.2372313	-0.1171954	1.6
-0.2372313	-0.1171954	1.6
-0.2372313	-0.1171954	1.6
-0.2375682	-0.1163804	1.6
-0.2375682	-0.1163804	1.6
-0.2383453	-0.1155569	1.6
-0.2383453	-0.1155569	1.6
-0.2383453	-0.1155569	1.6
-0.2401549	-0.1137298	1.6
-0.2401549	-0.1137298	1.6
-0.2401549	-0.1137298	1.6
-0.2408523	-0.1132181	1.6
-0.2408523	-0.1132181	1.6
-0.2412332	-0.1126853	1.6
-0.2412332	-0.1126853	1.6
-0.2412332	-0.1126853	1.6
-0.2411891	-0.112393	1.6
-0.2411891	-0.112393	1.6
-0.2411029	-0.1124524	1.6
-0.2411029	-0.1124524	1.6
-0.2411029	-0.1124524	1.6
-0.2422139	-0.1116742	1.6
-0.2422139	-0.1116742	1.6
-0.2422139	-0.1116742	1.6
-0.2431574	-0.1111955	1.6
-0.2431574	-0.1111955	1.6
-0.2439328	-0.1108143	1.6
-0.2439328	-0.1108143	1.6
-0.2439328	-0.1108143	1.6
-0.2439328	-0.1108143	1.6
-0.2439328	-0.1108143	1.6
-0.2439328	-0.1108143	1.6
-0.2363189	-0.1887292	1.6
-0.2363189	-0.1887292	1.6
-0.2361767	-0.1911301	1.6
-0.2361767	-0.1911301	1.6
-0.2361767	-0.1911301	1.6
-0.2354245	-0.1928244	1.6
-0.2354245	-0.1928244	1.6
-0.2354245	-0.1928244	1.6
-0.2347635	-0.1923656	1.6
-0.2347635	-0.1923656	1.6
-0.2347505	-0.1921192	1.6
-0.2347505	-0.1921192	1.6
-0.2347505	-0.1921192	1.6
-0.2348546	-0.1920133	1.6
-0.2348546	-0.1920133	1.6
-0.2348546	-0.1920133	1.6
-0.2355316	-0.1914462	1.6
-0.2355316	-0.1914462	1.6
-0.2364246	-0.1904192	1.6
-0.2364246	-0.1904192	1.6
-0.2364246	-0.1904192	1.6
-0.2357912	-0.189917	1.6
-0.2357912	-0.189917	1.6
-0.2357912	-0.189917	1.6
-0.2357912	-0.189917	1.6
-0.2357912	-0.189917	1.6
-0.2093666	-0.2060037	1.6
-0.2093666	-0.2060037	1.6
-0.2093666	-0.2060037	1.6
-0.2093666	-0.2060037	1.6
-0.2093666	-0.2060037	1.6
-0.2086021	-0.2062436	1.6
-0.2086021	-0.2062436	1.6
-0.2086021	-0.2062436	1.6
0.01	0.01	1.6
-0.2208095	-0.2136244	1.6
-0.2208095	-0.2136244	1.6
-0.220895	-0.2153452	1.6
-0.220895	-0.2153452	1.6
-0.220895	-0.2153452	1.6
-0.2068822	-0.2097184	1.6
-0.2068822	-0.2097184	1.6
-0.2068822	-0.2097184	1.6
-0.2045135	-0.2087404	1.6
-0.2045135	-0.2087404	1.6
-0.203426	-0.2075708	1.6
-0.203426	-0.2075708	1.6
-0.203426	-0.2075708	1.6
-0.2019711	-0.2067564	1.6
-0.2019711	-0.2067564	1.6
-0.2019711	-0.2067564	1.6
-0.2000196	-0.2065068	1.6
-0.2000196	-0.2065068	1.6
-0.1986648	-0.206283	1.6
-0.1986648	-0.206283	1.6
-0.1986648	-0.206283	1.6
-0.1975885	-0.2059383	1.6
-0.1975885	-0.2059383	1.6
-0.1964914	-0.2056981	1.6
-0.1964914	-0.2056981	1.6
-0.1964914	-0.2056981	1.6
-0.1964914	-0.2056981	1.6
-0.1964914	-0.2056981	1.6
-0.1964914	-0.2056981	1.6
-0.1314709	-0.2801582	1.6
-0.1314709	-0.2801582	1.6
-0.1288384	-0.286438	1.6
-0.1288384	-0.286438	1.6
-0.1288384	-0.286438	1.6
-0.1281084	-0.2896369	1.6
-0.1281084	-0.2896369	1.6
-0.1281084	-0.2896369	1.6
-0.1274081	-0.2908678	1.6
-0.1274081	-0.2908678	1.6
-0.1260611	-0.2916002	1.6
-0.1260611	-0.2916002	1.6
-0.1260611	-0.2916002	1.6
-0.1254784	-0.2920926	1.6
-0.1254784	-0.2920926	1.6
-0.1254784	-0.2920926	1.6
-0.124531	-0.292285	1.6
-0.124531	-0.292285	1.6
-0.124531	-0.292285	1.6
-0.1239577	-0.2922799	1.6
-0.1239577	-0.2922799	1.6
-0.1230778	-0.2921898	1.6
-0.1230778	-0.2921898	1.6
-0.1230778	-0.2921898	1.6
-0.1224343	-0.2922936	1.6
-0.1224343	-0.2922936	1.6
-0.1224343	-0.2922936	1.6
-0.1217275	-0.2921879	1.6
-0.1217275	-0.2921879	1.6
-0.1217275	-0.2921879	1.6
-0.1217275	-0.2921879	1.6
-0.1217275	-0.2921879	1.6
-0.07404755	-0.3306306	1.6
-0.07404755	-0.3306306	1.6
-0.07360075	-0.3301308	1.6
-0.07360075	-0.3301308	1.6
-0.07360075	-0.3301308	1.6
-0.07366211	-0.3294883	1.6
-0.07366211	-0.3294883	1.6
-0.07366211	-0.3294883	1.6
-0.07446107	-0.3292957	1.6
-0.07446107	-0.3292957	1.6
-0.075161	-0.3295665	1.6
-0.075161	-0.3295665	1.6
-0.075161	-0.3295665	1.6
-0.075161	-0.3295665	1.6
-0.075161	-0.3295665	1.6
-0.075161	-0.3295665	1.6
-0.07625967	-0.3298528	1.6
-0.07625967	-0.3298528	1.6
-0.07668903	-0.3296365	1.6
-0.07668903	-0.3296365	1.6
-0.07668903	-0.3296365	1.6
-0.07708371	-0.3289816	1.6
-0.07708371	-0.3289816	1.6
-0.07708371	-0.3289816	1.6
-0.07740743	-0.3288836	1.6
-0.07740743	-0.3288836	1.6
-0.07742729	-0.3288216	1.6
-0.07742729	-0.3288216	1.6
-0.07742729	-0.3288216	1.6
-0.0773366	-0.3285996	1.6
-0.0773366	-0.3285996	1.6
-0.0773366	-0.3285996	1.6
-0.07742547	-0.3286142	1.6
-0.07742547	-0.3286142	1.6
-0.07733051	-0.3283749	1.6
-0.07733051	-0.3283749	1.6
-0.07733051	-0.3283749	1.6
-0.07729891	-0.3281578	1.6
-0.07729891	-0.3281578	1.6
-0.07729891	-0.3281578	1.6
-0.07732759	-0.3277594	1.6
-0.07732759	-0.3277594	1.6
-0.07734907	-0.3276007	1.6
-0.07734907	-0.3276007	1.6
-0.07734907	-0.3276007	1.6
-0.07731552	-0.3273264	1.6
-0.07731552	-0.3273264	1.6
-0.07731552	-0.3273264	1.6
-0.07736565	-0.3270711	1.6
-0.07736565	-0.3270711	1.6
-0.07748461	-0.3266997	1.6
-0.07748461	-0.3266997	1.6
-0.07748461	-0.3266997	1.6
-0.07748461	-0.3266997	1.6
-0.07748461	-0.3266997	1.6
-0.07748461	-0.3266997	1.6
-0.07748461	-0.3266997	1.6
-0.07748461	-0.3266997	1.6
0.1424832	-0.1465641	1.6
0.1424832	-0.1465641	1.6
0.1424832	-0.1465641	1.6
0.1464712	-0.1437814	1.6
0.1464712	-0.1437814	1.6
0.1475812	-0.1424746	1.6
0.1475812	-0.1424746	1.6
0.1475812	-0.1424746	1.6
0.148699	-0.1408027	1.6
0.148699	-0.1408027	1.6
0.148699	-0.1408027	1.6
0.1482479	-0.1405819	1.6
0.1482479	-0.1405819	1.6
0.1479465	-0.1406073	1.6
0.1479465	-0.1406073	1.6
0.1479465	-0.1406073	1.6
0.1469335	-0.1402171	1.6
0.1469335	-0.1402171	1.6
0.1469335	-0.1402171	1.6
0.1460264	-0.1403129	1.6
0.1460264	-0.1403129	1.6
0.1453179	-0.1397716	1.6
0.1453179	-0.1397716	1.6
0.1453179	-0.1397716	1.6
0.1447524	-0.1390791	1.6
0.1447524	-0.1390791	1.6
0.1447524	-0.1390791	1.6
0.1433239	-0.1381369	1.6
0.1433239	-0.1381369	1.6
0.1420206	-0.1371998	1.6
0.1420206	-0.1371998	1.6
0.1420206	-0.1371998	1.6
0.1407597	-0.1365106	1.6
0.1407597	-0.1365106	1.6
0.1407597	-0.1365106	1.6
0.1397204	-0.1358792	1.6
0.1397204	-0.1358792	1.6
0.1397204	-0.1358792	1.6
0.1397204	-0.1358792	1.6
0.1397204	-0.1358792	1.6
0.1379175	-0.1350407	1.6
0.1379175	-0.1350407	1.6
0.1379175	-0.1350407	1.6
0.1370771	-0.1345703	1.6
0.1370771	-0.1345703	1.6
0.1370771	-0.1345703	1.6
0.1364412	-0.133932	1.6
0.1364412	-0.133932	1.6
0.1364412	-0.133932	1.6
0.1364412	-0.133932	1.6
0.1364412	-0.133932	1.6
0.1364412	-0.133932	1.6
0.1364412	-0.133932	1.6
0.1364412	-0.133932	1.6
0.1419846	0.158532	1.6
0.1419846	0.158532	1.6
0.1439956	0.157297	1.6
0.1439956	0.157297	1.6
0.1439956	0.157297	1.6
0.1445623	0.1581631	1.6
0.1445623	0.1581631	1.6
0.1449602	0.1581198	1.6
0.1449602	0.1581198	1.6
0.1449602	0.1581198	1.6
0.145187	0.1580833	1.6
0.145187	0.1580833	1.6
0.145187	0.1580833	1.6
0.1451404	0.1571206	1.6
0.1451404	0.1571206	1.6
0.1451404	0.1571206	1.6
