# Supplementary material for: Saliency detection of textured 3D models based on multi-view information and texel descriptor
Source: PeerJ Comput Sci. 2023 Oct 25;9:e1584. doi: 10.7717/peerj-cs.1584 (PMC10703070; doi:10.7717/peerj-cs.1584)
Supplement: Supplemental Information 2 [file peerj-cs-09-1584-s002.zip › hlg/6.txt]

0.1452405	0.156448	1.6
0.1452405	0.156448	1.6
0.1454454	0.1562335	1.6
0.1454454	0.1562335	1.6
0.145747	0.1561558	1.6
0.145747	0.1561558	1.6
0.145747	0.1561558	1.6
0.145747	0.1561558	1.6
0.145747	0.1561558	1.6
0.1319115	0.1817189	1.6
0.1319115	0.1817189	1.6
0.1319115	0.1817189	1.6
0.09091823	0.2679613	1.6
0.09091823	0.2679613	1.6
0.08631889	0.2701385	1.6
0.08631889	0.2701385	1.6
0.08631889	0.2701385	1.6
0.08380514	0.2716922	1.6
0.08380514	0.2716922	1.6
0.08380514	0.2716922	1.6
0.08241913	0.2735678	1.6
0.08241913	0.2735678	1.6
0.08241913	0.2735678	1.6
0.08241913	0.2735678	1.6
0.08241913	0.2735678	1.6
0.08241913	0.2735678	1.6
0.08241913	0.2735678	1.6
0.08241913	0.2735678	1.6
0.01301309	0.1042248	1.6
0.01301309	0.1042248	1.6
0.01409343	0.1064739	1.6
0.01409343	0.1064739	1.6
0.01409343	0.1064739	1.6
0.0150176	0.1076434	1.6
0.0150176	0.1076434	1.6
0.0150176	0.1076434	1.6
0.01488705	0.1097476	1.6
0.01488705	0.1097476	1.6
0.01558755	0.111701	1.6
0.01558755	0.111701	1.6
0.01558755	0.111701	1.6
0.01620693	0.1130824	1.6
0.01620693	0.1130824	1.6
0.01620693	0.1130824	1.6
0.01650582	0.1142288	1.6
0.01650582	0.1142288	1.6
0.0164254	0.1151465	1.6
0.0164254	0.1151465	1.6
0.0164254	0.1151465	1.6
0.01645901	0.1157408	1.6
0.01645901	0.1157408	1.6
0.01645901	0.1157408	1.6
0.01639052	0.116602	1.6
0.01639052	0.116602	1.6
0.01580359	0.116288	1.6
0.01580359	0.116288	1.6
0.01580359	0.116288	1.6
0.01580359	0.116288	1.6
0.01580359	0.116288	1.6
-0.02114394	-0.08614945	1.6
-0.02114394	-0.08614945	1.6
-0.02114394	-0.08614945	1.6
-0.02080721	-0.08814042	1.6
-0.02080721	-0.08814042	1.6
-0.02080721	-0.08814042	1.6
-0.0200029	-0.08764323	1.6
-0.0200029	-0.08764323	1.6
-0.01966194	-0.08773872	1.6
-0.01966194	-0.08773872	1.6
-0.01966194	-0.08773872	1.6
-0.0194909	-0.08808356	1.6
-0.0194909	-0.08808356	1.6
-0.0194909	-0.08808356	1.6
-0.01915093	-0.08832902	1.6
-0.01915093	-0.08832902	1.6
-0.01898895	-0.08869741	1.6
-0.01898895	-0.08869741	1.6
-0.01898895	-0.08869741	1.6
-0.01876253	-0.08905683	1.6
-0.01876253	-0.08905683	1.6
-0.01876253	-0.08905683	1.6
-0.01945926	-0.08934016	1.6
-0.01945926	-0.08934016	1.6
-0.01945926	-0.08934016	1.6
-0.01945926	-0.08934016	1.6
-0.01945926	-0.08934016	1.6
-0.1374634	-0.09836263	1.6
-0.1374634	-0.09836263	1.6
-0.1374634	-0.09836263	1.6
-0.1374634	-0.09836263	1.6
-0.1374634	-0.09836263	1.6
-0.1366864	-0.0969855	1.6
-0.1366864	-0.0969855	1.6
-0.1366864	-0.0969855	1.6
-0.1361262	-0.09785044	1.6
-0.1361262	-0.09785044	1.6
-0.1359503	-0.09907804	1.6
-0.1359503	-0.09907804	1.6
-0.1359503	-0.09907804	1.6
-0.1358479	-0.1001652	1.6
-0.1358479	-0.1001652	1.6
-0.1358479	-0.1001652	1.6
-0.1357168	-0.1005624	1.6
-0.1357168	-0.1005624	1.6
-0.1357926	-0.1007938	1.6
-0.1357926	-0.1007938	1.6
-0.1357926	-0.1007938	1.6
-0.1362671	-0.1006855	1.6
-0.1362671	-0.1006855	1.6
-0.1368163	-0.1004401	1.6
-0.1368163	-0.1004401	1.6
-0.1368163	-0.1004401	1.6
-0.1368678	-0.1004126	1.6
-0.1368678	-0.1004126	1.6
-0.1368678	-0.1004126	1.6
-0.1373409	-0.09988055	1.6
-0.1373409	-0.09988055	1.6
-0.137973	-0.0995276	1.6
-0.137973	-0.0995276	1.6
-0.137973	-0.0995276	1.6
-0.1381803	-0.09935244	1.6
-0.1381803	-0.09935244	1.6
-0.1381803	-0.09935244	1.6
-0.1383575	-0.09951613	1.6
-0.1383575	-0.09951613	1.6
-0.1383575	-0.09951613	1.6
-0.1383575	-0.09951613	1.6
-0.1383575	-0.09951613	1.6
-0.04952941	-0.1085612	1.6
-0.04952941	-0.1085612	1.6
-0.04952941	-0.1085612	1.6
-0.04836348	-0.1098255	1.6
-0.04836348	-0.1098255	1.6
-0.04752219	-0.1108699	1.6
-0.04752219	-0.1108699	1.6
-0.04752219	-0.1108699	1.6
-0.04708359	-0.1119397	1.6
-0.04708359	-0.1119397	1.6
-0.04708359	-0.1119397	1.6
-0.04657003	-0.1117133	1.6
-0.04657003	-0.1117133	1.6
-0.04657003	-0.1117133	1.6
-0.04657003	-0.1117133	1.6
-0.04657003	-0.1117133	1.6
-0.04670427	-0.1112189	1.6
-0.04670427	-0.1112189	1.6
-0.04670427	-0.1112189	1.6
-0.04654767	-0.1113597	1.6
-0.04654767	-0.1113597	1.6
-0.04640865	-0.1113411	1.6
-0.04640865	-0.1113411	1.6
-0.04640865	-0.1113411	1.6
-0.04656564	-0.1110111	1.6
-0.04656564	-0.1110111	1.6
-0.04691357	-0.1108369	1.6
-0.04691357	-0.1108369	1.6
-0.04691357	-0.1108369	1.6
-0.04691357	-0.1108369	1.6
-0.04691357	-0.1108369	1.6
-0.04691357	-0.1108369	1.6
0.04603626	-0.1664954	1.6
0.04603626	-0.1664954	1.6
0.04313677	-0.1687428	1.6
0.04313677	-0.1687428	1.6
0.04313677	-0.1687428	1.6
0.0426446	-0.1694859	1.6
0.0426446	-0.1694859	1.6
0.0426446	-0.1694859	1.6
0.04229122	-0.1705223	1.6
0.04229122	-0.1705223	1.6
0.04229122	-0.1705223	1.6
0.04261626	-0.1705905	1.6
0.04261626	-0.1705905	1.6
0.04261626	-0.1705905	1.6
0.04261626	-0.1705905	1.6
0.04261626	-0.1705905	1.6
0.08002199	-0.1370025	1.6
0.08002199	-0.1370025	1.6
0.08002199	-0.1370025	1.6
0.08281528	-0.1309622	1.6
0.08281528	-0.1309622	1.6
0.08404078	-0.1270406	1.6
0.08404078	-0.1270406	1.6
0.08404078	-0.1270406	1.6
0.0847607	-0.1236236	1.6
0.0847607	-0.1236236	1.6
0.08527764	-0.1225139	1.6
0.08527764	-0.1225139	1.6
0.08527764	-0.1225139	1.6
0.08587665	-0.1217831	1.6
0.08587665	-0.1217831	1.6
0.08587665	-0.1217831	1.6
0.08650661	-0.1207712	1.6
0.08650661	-0.1207712	1.6
0.08680122	-0.1200286	1.6
0.08680122	-0.1200286	1.6
0.08680122	-0.1200286	1.6
0.08713507	-0.1191028	1.6
0.08713507	-0.1191028	1.6
0.08713507	-0.1191028	1.6
0.08740387	-0.1182102	1.6
0.08740387	-0.1182102	1.6
0.087822	-0.1174672	1.6
0.087822	-0.1174672	1.6
0.087822	-0.1174672	1.6
0.08807507	-0.1167075	1.6
0.08807507	-0.1167075	1.6
0.08807507	-0.1167075	1.6
0.08832406	-0.1159716	1.6
0.08832406	-0.1159716	1.6
0.08832406	-0.1159716	1.6
0.08832406	-0.1159716	1.6
0.08832406	-0.1159716	1.6
0.1112384	-0.07517781	1.6
0.1112384	-0.07517781	1.6
0.1112384	-0.07517781	1.6
0.1112384	-0.07517781	1.6
0.1112384	-0.07517781	1.6
0.1112384	-0.07517781	1.6
0.1112384	-0.07517781	1.6
0.1112384	-0.07517781	1.6
0.119445	0.2406628	1.6
0.119445	0.2406628	1.6
0.119445	0.2406628	1.6
0.1209711	0.2451233	1.6
0.1209711	0.2451233	1.6
0.1234203	0.2456193	1.6
0.1234203	0.2456193	1.6
0.1234203	0.2456193	1.6
0.1251983	0.2465681	1.6
0.1251983	0.2465681	1.6
0.1251983	0.2465681	1.6
0.1262619	0.2472955	1.6
0.1262619	0.2472955	1.6
0.1272464	0.2486362	1.6
0.1272464	0.2486362	1.6
0.1272464	0.2486362	1.6
0.1278	0.2496574	1.6
0.1278	0.2496574	1.6
0.1278	0.2496574	1.6
0.1283757	0.2506475	1.6
0.1283757	0.2506475	1.6
0.129002	0.2514464	1.6
0.129002	0.2514464	1.6
0.129002	0.2514464	1.6
0.1291706	0.2522701	1.6
0.1291706	0.2522701	1.6
0.1291706	0.2522701	1.6
0.1292962	0.2529485	1.6
0.1292962	0.2529485	1.6
0.1294313	0.2534561	1.6
0.1294313	0.2534561	1.6
0.1294313	0.2534561	1.6
0.1296234	0.2541561	1.6
0.1296234	0.2541561	1.6
0.1166082	0.2501648	1.6
0.1166082	0.2501648	1.6
0.1166082	0.2501648	1.6
0.1166082	0.2501648	1.6
0.1166082	0.2501648	1.6
0.1177227	0.2507024	1.6
0.1177227	0.2507024	1.6
0.1177227	0.2507024	1.6
0.1177227	0.2507024	1.6
0.1177227	0.2507024	1.6
0.1177227	0.2507024	1.6
0.1341568	0.2516122	1.6
0.1341568	0.2516122	1.6
0.1349539	0.2502098	1.6
0.1349539	0.2502098	1.6
0.1349539	0.2502098	1.6
0.1355558	0.2487877	1.6
0.1355558	0.2487877	1.6
0.1355558	0.2487877	1.6
0.1361506	0.2476824	1.6
0.1361506	0.2476824	1.6
0.1362752	0.2459539	1.6
0.1362752	0.2459539	1.6
0.1362752	0.2459539	1.6
0.1362752	0.2459539	1.6
0.1362752	0.2459539	1.6
0.1362752	0.2459539	1.6
0.1104555	-0.02040459	1.6
0.1104555	-0.02040459	1.6
0.1122463	-0.02364463	1.6
0.1122463	-0.02364463	1.6
0.1122463	-0.02364463	1.6
0.111685	-0.02554275	1.6
0.111685	-0.02554275	1.6
0.111685	-0.02554275	1.6
0.1123113	-0.02622811	1.6
0.1123113	-0.02622811	1.6
0.1129244	-0.0278053	1.6
0.1129244	-0.0278053	1.6
0.1129244	-0.0278053	1.6
0.1134013	-0.0288632	1.6
0.1134013	-0.0288632	1.6
0.1134013	-0.0288632	1.6
0.1137645	-0.02991553	1.6
0.1137645	-0.02991553	1.6
0.1142153	-0.03127518	1.6
0.1142153	-0.03127518	1.6
0.1142153	-0.03127518	1.6
0.1142153	-0.03127518	1.6
0.1142153	-0.03127518	1.6
0.1142153	-0.03127518	1.6
0.1142153	-0.03127518	1.6
0.1142153	-0.03127518	1.6
-0.1393218	-0.06680582	1.6
-0.1393218	-0.06680582	1.6
-0.1393218	-0.06680582	1.6
-0.1369708	-0.0676805	1.6
-0.1369708	-0.0676805	1.6
-0.1369708	-0.0676805	1.6
-0.1356706	-0.06827019	1.6
-0.1356706	-0.06827019	1.6
-0.1347101	-0.06817909	1.6
-0.1347101	-0.06817909	1.6
-0.1347101	-0.06817909	1.6
-0.1346291	-0.06744932	1.6
-0.1346291	-0.06744932	1.6
-0.1346291	-0.06744932	1.6
-0.1345982	-0.06673209	1.6
-0.1345982	-0.06673209	1.6
-0.1345982	-0.06673209	1.6
-0.1345982	-0.06673209	1.6
-0.1345982	-0.06673209	1.6
-0.1345982	-0.06673209	1.6
-0.1345982	-0.06673209	1.6
-0.1345982	-0.06673209	1.6
0.04806812	-0.08988584	1.6
0.04806812	-0.08988584	1.6
0.047496	-0.08595888	1.6
0.047496	-0.08595888	1.6
0.047496	-0.08595888	1.6
0.04563539	-0.08393642	1.6
0.04563539	-0.08393642	1.6
0.04563539	-0.08393642	1.6
0.04442623	-0.08206166	1.6
0.04442623	-0.08206166	1.6
0.04347585	-0.0813366	1.6
0.04347585	-0.0813366	1.6
0.04347585	-0.0813366	1.6
0.04229508	-0.08389559	1.6
0.04229508	-0.08389559	1.6
0.04229508	-0.08389559	1.6
0.04229508	-0.08389559	1.6
0.04229508	-0.08389559	1.6
-0.09956043	-0.06273897	1.6
-0.09956043	-0.06273897	1.6
-0.09956043	-0.06273897	1.6
-0.09840537	-0.06192107	1.6
-0.09840537	-0.06192107	1.6
-0.09840537	-0.06192107	1.6
-0.0971733	-0.06175012	1.6
-0.0971733	-0.06175012	1.6
-0.09629744	-0.06177256	1.6
-0.09629744	-0.06177256	1.6
-0.09629744	-0.06177256	1.6
-0.09555822	-0.06152955	1.6
-0.09555822	-0.06152955	1.6
-0.09476234	-0.0620265	1.6
-0.09476234	-0.0620265	1.6
-0.09476234	-0.0620265	1.6
-0.09399113	-0.06196304	1.6
-0.09399113	-0.06196304	1.6
-0.09399113	-0.06196304	1.6
-0.09399113	-0.06196304	1.6
-0.09399113	-0.06196304	1.6
-0.09399113	-0.06196304	1.6
-0.1365067	-0.04816815	1.6
-0.1365067	-0.04816815	1.6
-0.1388574	-0.04741913	1.6
-0.1388574	-0.04741913	1.6
-0.1388574	-0.04741913	1.6
-0.1398856	-0.04644707	1.6
-0.1398856	-0.04644707	1.6
-0.1398856	-0.04644707	1.6
-0.1405239	-0.04596698	1.6
-0.1405239	-0.04596698	1.6
-0.1408451	-0.04550273	1.6
-0.1408451	-0.04550273	1.6
-0.1408451	-0.04550273	1.6
-0.1413807	-0.04517713	1.6
-0.1413807	-0.04517713	1.6
-0.1413807	-0.04517713	1.6
-0.1417607	-0.04510729	1.6
-0.1417607	-0.04510729	1.6
-0.142201	-0.04489966	1.6
-0.142201	-0.04489966	1.6
-0.142201	-0.04489966	1.6
-0.1425561	-0.04466747	1.6
-0.1425561	-0.04466747	1.6
-0.1425561	-0.04466747	1.6
-0.1428408	-0.04427858	1.6
-0.1428408	-0.04427858	1.6
-0.1431881	-0.04385791	1.6
-0.1431881	-0.04385791	1.6
-0.1431881	-0.04385791	1.6
-0.1431881	-0.04385791	1.6
-0.1431881	-0.04385791	1.6
-0.1431881	-0.04385791	1.6
-0.1628913	-0.05160078	1.6
-0.1628913	-0.05160078	1.6
-0.1619968	-0.05208214	1.6
-0.1619968	-0.05208214	1.6
-0.1619968	-0.05208214	1.6
-0.1618918	-0.05284818	1.6
-0.1618918	-0.05284818	1.6
-0.1618918	-0.05284818	1.6
-0.1614653	-0.05291966	1.6
-0.1614653	-0.05291966	1.6
-0.1613363	-0.05277228	1.6
-0.1613363	-0.05277228	1.6
-0.1613363	-0.05277228	1.6
-0.1613363	-0.05277228	1.6
-0.1613363	-0.05277228	1.6
-0.1613363	-0.05277228	1.6
-0.1480638	-0.01085736	1.6
-0.1480638	-0.01085736	1.6
-0.1480638	-0.01085736	1.6
-0.1480638	-0.01085736	1.6
-0.1480638	-0.01085736	1.6
-0.1503239	-0.01028657	1.6
-0.1503239	-0.01028657	1.6
-0.1503239	-0.01028657	1.6
-0.1502945	-0.01024564	1.6
-0.1502945	-0.01024564	1.6
-0.1506208	-0.01065923	1.6
-0.1506208	-0.01065923	1.6
-0.1506208	-0.01065923	1.6
-0.1507042	-0.01123894	1.6
-0.1507042	-0.01123894	1.6
-0.1507042	-0.01123894	1.6
-0.1508922	-0.0115312	1.6
-0.1508922	-0.0115312	1.6
-0.1510004	-0.01163746	1.6
-0.1510004	-0.01163746	1.6
-0.1510004	-0.01163746	1.6
-0.1511807	-0.01201794	1.6
-0.1511807	-0.01201794	1.6
-0.1511807	-0.01201794	1.6
-0.1511043	-0.01251248	1.6
-0.1511043	-0.01251248	1.6
-0.1511043	-0.01251248	1.6
-0.1511043	-0.01251248	1.6
-0.1511043	-0.01251248	1.6
-0.1483056	0.01546521	1.6
-0.1483056	0.01546521	1.6
-0.1493486	0.01479606	1.6
-0.1493486	0.01479606	1.6
-0.1493486	0.01479606	1.6
-0.1496749	0.01449571	1.6
-0.1496749	0.01449571	1.6
-0.1496749	0.01449571	1.6
-0.1494216	0.01487622	1.6
-0.1494216	0.01487622	1.6
-0.1496469	0.01428159	1.6
-0.1496469	0.01428159	1.6
-0.1496469	0.01428159	1.6
-0.1498484	0.01429715	1.6
-0.1498484	0.01429715	1.6
-0.1498484	0.01429715	1.6
-0.149768	0.01436285	1.6
-0.149768	0.01436285	1.6
-0.1498202	0.01460103	1.6
-0.1498202	0.01460103	1.6
-0.1498202	0.01460103	1.6
-0.1499829	0.01460641	1.6
-0.1499829	0.01460641	1.6
-0.1499829	0.01460641	1.6
-0.1504312	0.01440031	1.6
-0.1504312	0.01440031	1.6
-0.1504312	0.01440031	1.6
-0.1504312	0.01440031	1.6
-0.1504312	0.01440031	1.6
-0.1504312	0.01440031	1.6
-0.1504312	0.01440031	1.6
-0.1504312	0.01440031	1.6
0.1010193	-0.09433899	1.6
0.1010193	-0.09433899	1.6
0.1010193	-0.09433899	1.6
0.09673763	-0.0969548	1.6
0.09673763	-0.0969548	1.6
0.09548607	-0.09899706	1.6
0.09548607	-0.09899706	1.6
0.09548607	-0.09899706	1.6
0.09333906	-0.09948637	1.6
0.09333906	-0.09948637	1.6
0.09333906	-0.09948637	1.6
0.09199136	-0.09787527	1.6
0.09199136	-0.09787527	1.6
0.09176442	-0.09670236	1.6
0.09176442	-0.09670236	1.6
0.09176442	-0.09670236	1.6
0.09167235	-0.09586849	1.6
0.09167235	-0.09586849	1.6
0.09167235	-0.09586849	1.6
0.09177952	-0.09499267	1.6
0.09177952	-0.09499267	1.6
0.09161832	-0.09503337	1.6
0.09161832	-0.09503337	1.6
0.09161832	-0.09503337	1.6
0.09168407	-0.09442694	1.6
0.09168407	-0.09442694	1.6
0.09168407	-0.09442694	1.6
0.09195303	-0.09435114	1.6
0.09195303	-0.09435114	1.6
0.09227639	-0.09423257	1.6
0.09227639	-0.09423257	1.6
0.09227639	-0.09423257	1.6
0.09227639	-0.09423257	1.6
0.09227639	-0.09423257	1.6
0.09227639	-0.09423257	1.6
0.09227639	-0.09423257	1.6
0.09227639	-0.09423257	1.6
0.09262498	-0.09395624	1.6
0.09262498	-0.09395624	1.6
0.09276193	-0.09353472	1.6
0.09276193	-0.09353472	1.6
0.09276193	-0.09353472	1.6
0.09299308	-0.09335086	1.6
0.09299308	-0.09335086	1.6
0.09299308	-0.09335086	1.6
0.09318753	-0.09323335	1.6
0.09318753	-0.09323335	1.6
0.09318753	-0.09323335	1.6
0.09318753	-0.09323335	1.6
0.09318753	-0.09323335	1.6
0.09356637	-0.09267741	1.6
0.09356637	-0.09267741	1.6
0.09356637	-0.09267741	1.6
0.09373678	-0.09248336	1.6
0.09373678	-0.09248336	1.6
0.09407931	-0.09249201	1.6
0.09407931	-0.09249201	1.6
0.09407931	-0.09249201	1.6
0.09432668	-0.09245022	1.6
0.09432668	-0.09245022	1.6
0.09432668	-0.09245022	1.6
0.09447234	-0.09235503	1.6
0.09447234	-0.09235503	1.6
0.09473265	-0.0922279	1.6
0.09473265	-0.0922279	1.6
0.09473265	-0.0922279	1.6
0.0948915	-0.09210974	1.6
0.0948915	-0.09210974	1.6
0.0948915	-0.09210974	1.6
0.09501138	-0.0922057	1.6
0.09501138	-0.0922057	1.6
0.09501138	-0.0922057	1.6
0.09505134	-0.0921543	1.6
0.09505134	-0.0921543	1.6
0.09512223	-0.0920699	1.6
0.09512223	-0.0920699	1.6
0.09512223	-0.0920699	1.6
0.0952401	-0.09215131	1.6
0.0952401	-0.09215131	1.6
0.0952401	-0.09215131	1.6
0.0952401	-0.09215131	1.6
0.0952401	-0.09215131	1.6
0.1160738	-0.1261463	1.6
0.1160738	-0.1261463	1.6
0.1160738	-0.1261463	1.6
0.1157515	-0.128022	1.6
0.1157515	-0.128022	1.6
0.1157515	-0.128022	1.6
0.1154786	-0.127857	1.6
0.1154786	-0.127857	1.6
0.1159466	-0.1266908	1.6
0.1159466	-0.1266908	1.6
0.1159466	-0.1266908	1.6
0.1159466	-0.1266908	1.6
0.1159466	-0.1266908	1.6
0.1159466	-0.1266908	1.6
0.09195381	-0.1440418	1.6
0.09195381	-0.1440418	1.6
0.09195381	-0.1440418	1.6
0.09195381	-0.1440418	1.6
0.09195381	-0.1440418	1.6
0.1048882	-0.1609731	1.6
0.1048882	-0.1609731	1.6
0.09440719	-0.1427917	1.6
0.09440719	-0.1427917	1.6
0.09440719	-0.1427917	1.6
0.1049763	-0.1787715	1.6
0.1049763	-0.1787715	1.6
0.1049763	-0.1787715	1.6
0.1011367	-0.1790395	1.6
0.1011367	-0.1790395	1.6
0.09908665	-0.1788371	1.6
0.09908665	-0.1788371	1.6
0.09908665	-0.1788371	1.6
0.09701689	-0.1779694	1.6
0.09701689	-0.1779694	1.6
0.09701689	-0.1779694	1.6
0.0955148	-0.1777709	1.6
0.0955148	-0.1777709	1.6
0.0955148	-0.1777709	1.6
0.0955148	-0.1777709	1.6
0.0955148	-0.1777709	1.6
0.0955148	-0.1777709	1.6
0.0955148	-0.1777709	1.6
0.0955148	-0.1777709	1.6
-0.05942032	-0.1997736	1.6
-0.05942032	-0.1997736	1.6
-0.05902036	-0.2016622	1.6
-0.05902036	-0.2016622	1.6
-0.05902036	-0.2016622	1.6
-0.05829697	-0.2007868	1.6
-0.05829697	-0.2007868	1.6
-0.05829697	-0.2007868	1.6
-0.05709558	-0.2003992	1.6
-0.05709558	-0.2003992	1.6
-0.0553525	-0.2010823	1.6
-0.0553525	-0.2010823	1.6
-0.0553525	-0.2010823	1.6
-0.05414956	-0.201607	1.6
-0.05414956	-0.201607	1.6
-0.05414956	-0.201607	1.6
-0.05292989	-0.2022006	1.6
-0.05292989	-0.2022006	1.6
-0.05209278	-0.2026175	1.6
-0.05209278	-0.2026175	1.6
-0.05209278	-0.2026175	1.6
-0.05133481	-0.2027622	1.6
-0.05133481	-0.2027622	1.6
-0.05060574	-0.2030328	1.6
-0.05060574	-0.2030328	1.6
-0.05060574	-0.2030328	1.6
-0.05026024	-0.2029601	1.6
-0.05026024	-0.2029601	1.6
-0.05026024	-0.2029601	1.6
-0.05026024	-0.2029601	1.6
-0.05026024	-0.2029601	1.6
-0.05026024	-0.2029601	1.6
-0.05026024	-0.2029601	1.6
-0.05026024	-0.2029601	1.6
-0.1861347	-0.08130571	1.6
-0.1861347	-0.08130571	1.6
-0.1861347	-0.08130571	1.6
-0.1855074	-0.07948448	1.6
-0.1855074	-0.07948448	1.6
-0.1854645	-0.08032881	1.6
-0.1854645	-0.08032881	1.6
-0.1854645	-0.08032881	1.6
-0.1849051	-0.08150702	1.6
-0.1849051	-0.08150702	1.6
-0.1849051	-0.08150702	1.6
-0.183986	-0.08222581	1.6
-0.183986	-0.08222581	1.6
-0.183689	-0.08303794	1.6
-0.183689	-0.08303794	1.6
-0.183689	-0.08303794	1.6
-0.1836562	-0.08334858	1.6
-0.1836562	-0.08334858	1.6
-0.1836562	-0.08334858	1.6
-0.1835408	-0.08318972	1.6
-0.1835408	-0.08318972	1.6
-0.1832641	-0.08310353	1.6
-0.1832641	-0.08310353	1.6
-0.1832641	-0.08310353	1.6
-0.1832641	-0.08310353	1.6
-0.1832641	-0.08310353	1.6
-0.1832641	-0.08310353	1.6
-0.1637674	-0.05314895	1.6
-0.1637674	-0.05314895	1.6
-0.1629951	-0.04524779	1.6
-0.1629951	-0.04524779	1.6
-0.1629951	-0.04524779	1.6
-0.1626342	-0.03905991	1.6
-0.1626342	-0.03905991	1.6
-0.1626342	-0.03905991	1.6
-0.1623133	-0.03577856	1.6
-0.1623133	-0.03577856	1.6
-0.1622559	-0.03400678	1.6
-0.1622559	-0.03400678	1.6
-0.1622559	-0.03400678	1.6
-0.1626777	-0.03226184	1.6
-0.1626777	-0.03226184	1.6
-0.1626777	-0.03226184	1.6
-0.1623811	-0.03114814	1.6
-0.1623811	-0.03114814	1.6
-0.1619229	-0.02964359	1.6
-0.1619229	-0.02964359	1.6
-0.1619229	-0.02964359	1.6
-0.16178	-0.02886581	1.6
-0.16178	-0.02886581	1.6
-0.16178	-0.02886581	1.6
-0.1616202	-0.02784346	1.6
-0.1616202	-0.02784346	1.6
-0.1616202	-0.02784346	1.6
-0.1616202	-0.02784346	1.6
-0.1616202	-0.02784346	1.6
-0.1268541	0.02896651	1.6
-0.1268541	0.02896651	1.6
-0.1268541	0.02896651	1.6
-0.1246567	0.03779063	1.6
-0.1246567	0.03779063	1.6
-0.1243122	0.04282589	1.6
-0.1243122	0.04282589	1.6
-0.1243122	0.04282589	1.6
-0.1231489	0.04595993	1.6
-0.1231489	0.04595993	1.6
-0.122921	0.04760487	1.6
-0.122921	0.04760487	1.6
-0.122921	0.04760487	1.6
-0.122921	0.04760487	1.6
-0.122921	0.04760487	1.6
-0.122921	0.04760487	1.6
-0.1220315	0.04877391	1.6
-0.1220315	0.04877391	1.6
-0.1227352	0.04871482	1.6
-0.1227352	0.04871482	1.6
-0.1227352	0.04871482	1.6
-0.1099167	0.05542406	1.6
-0.1099167	0.05542406	1.6
-0.1099167	0.05542406	1.6
-0.1099167	0.05542406	1.6
-0.1099167	0.05542406	1.6
