# Supplementary material for: Saliency detection of textured 3D models based on multi-view information and texel descriptor
Source: PeerJ Comput Sci. 2023 Oct 25;9:e1584. doi: 10.7717/peerj-cs.1584 (PMC10703070; doi:10.7717/peerj-cs.1584)
Supplement: Supplemental Information 2 [file peerj-cs-09-1584-s002.zip › hlg/7.txt]

-0.100232	0.1004836	1.6
-0.100232	0.1004836	1.6
-0.1227352	0.04871482	1.6
-0.1227352	0.04871482	1.6
-0.1227352	0.04871482	1.6
-0.1160522	0.150295	1.6
-0.1160522	0.150295	1.6
-0.1160522	0.150295	1.6
-0.1094961	0.1427072	1.6
-0.1094961	0.1427072	1.6
-0.1098343	0.1425167	1.6
-0.1098343	0.1425167	1.6
-0.1098343	0.1425167	1.6
-0.1084796	0.1390011	1.6
-0.1084796	0.1390011	1.6
-0.1084796	0.1390011	1.6
-0.1082999	0.1393247	1.6
-0.1082999	0.1393247	1.6
-0.1086039	0.1393928	1.6
-0.1086039	0.1393928	1.6
-0.1086039	0.1393928	1.6
-0.1082701	0.1391256	1.6
-0.1082701	0.1391256	1.6
-0.1082701	0.1391256	1.6
-0.1078408	0.1389548	1.6
-0.1078408	0.1389548	1.6
-0.1078408	0.1389548	1.6
-0.1078408	0.1389548	1.6
-0.1078408	0.1389548	1.6
0.07578813	0.1938054	1.6
0.07578813	0.1938054	1.6
0.07346762	0.1963465	1.6
0.07346762	0.1963465	1.6
0.07346762	0.1963465	1.6
0.07168915	0.1985183	1.6
0.07168915	0.1985183	1.6
0.07168915	0.1985183	1.6
0.06870867	0.1999976	1.6
0.06870867	0.1999976	1.6
0.06870867	0.1999976	1.6
0.06870867	0.1999976	1.6
0.06870867	0.1999976	1.6
-0.05111532	0.2728532	1.6
-0.05111532	0.2728532	1.6
-0.05067576	0.27249	1.6
-0.05067576	0.27249	1.6
-0.05067576	0.27249	1.6
-0.05074085	0.2721112	1.6
-0.05074085	0.2721112	1.6
-0.05074085	0.2721112	1.6
-0.05084976	0.271986	1.6
-0.05084976	0.271986	1.6
-0.05081338	0.2711523	1.6
-0.05081338	0.2711523	1.6
-0.05081338	0.2711523	1.6
-0.05081338	0.2711523	1.6
-0.05081338	0.2711523	1.6
-0.05081338	0.2711523	1.6
0.09461059	0.2526723	1.6
0.09461059	0.2526723	1.6
0.09519715	0.250142	1.6
0.09519715	0.250142	1.6
0.09519715	0.250142	1.6
0.09561408	0.2487002	1.6
0.09561408	0.2487002	1.6
0.09561408	0.2487002	1.6
0.09583411	0.2486731	1.6
0.09583411	0.2486731	1.6
0.09576257	0.2476094	1.6
0.09576257	0.2476094	1.6
0.09576257	0.2476094	1.6
0.09569515	0.2466113	1.6
0.09569515	0.2466113	1.6
0.09569515	0.2466113	1.6
0.09560766	0.2449391	1.6
0.09560766	0.2449391	1.6
0.09515239	0.2436806	1.6
0.09515239	0.2436806	1.6
0.09515239	0.2436806	1.6
0.09484584	0.2422292	1.6
0.09484584	0.2422292	1.6
0.09484584	0.2422292	1.6
0.09460757	0.2408604	1.6
0.09460757	0.2408604	1.6
0.09417297	0.2398785	1.6
0.09417297	0.2398785	1.6
0.09417297	0.2398785	1.6
0.09391355	0.238862	1.6
0.09391355	0.238862	1.6
0.09372636	0.2379589	1.6
0.09372636	0.2379589	1.6
0.09372636	0.2379589	1.6
0.09338775	0.2372647	1.6
0.09338775	0.2372647	1.6
0.09338775	0.2372647	1.6
0.09308103	0.2365752	1.6
0.09308103	0.2365752	1.6
0.09308103	0.2365752	1.6
0.09308103	0.2365752	1.6
0.09308103	0.2365752	1.6
0.09291353	0.2350994	1.6
0.09291353	0.2350994	1.6
0.09291353	0.2350994	1.6
0.09301051	0.2340711	1.6
0.09301051	0.2340711	1.6
0.09305336	0.2330186	1.6
0.09305336	0.2330186	1.6
0.09305336	0.2330186	1.6
0.09305336	0.2330186	1.6
0.09305336	0.2330186	1.6
0.01	0.01	1.6
0.09892821	0.215316	1.6
0.09892821	0.215316	1.6
0.09465247	0.233146	1.6
0.09465247	0.233146	1.6
0.09465247	0.233146	1.6
0.09465247	0.233146	1.6
0.09465247	0.233146	1.6
0.09465247	0.233146	1.6
0.09492629	0.2324176	1.6
0.09492629	0.2324176	1.6
0.09599935	0.2316735	1.6
0.09599935	0.2316735	1.6
0.09599935	0.2316735	1.6
0.09667469	0.2313069	1.6
0.09667469	0.2313069	1.6
0.09667469	0.2313069	1.6
0.09727455	0.2309099	1.6
0.09727455	0.2309099	1.6
0.09772419	0.2305467	1.6
0.09772419	0.2305467	1.6
0.09772419	0.2305467	1.6
0.09772419	0.2305467	1.6
0.09772419	0.2305467	1.6
0.09772419	0.2305467	1.6
0.09772419	0.2305467	1.6
0.09772419	0.2305467	1.6
0.09772419	0.2305467	1.6
-0.01295799	-0.03655433	1.6
-0.01295799	-0.03655433	1.6
-0.01315333	-0.03665932	1.6
-0.01315333	-0.03665932	1.6
-0.01315333	-0.03665932	1.6
-0.0144236	-0.03743753	1.6
-0.0144236	-0.03743753	1.6
-0.0144236	-0.03743753	1.6
-0.01446831	-0.03855523	1.6
-0.01446831	-0.03855523	1.6
-0.01446831	-0.03855523	1.6
-0.01446831	-0.03855523	1.6
-0.01446831	-0.03855523	1.6
-0.01319255	-0.04093921	1.6
-0.01319255	-0.04093921	1.6
-0.01319255	-0.04093921	1.6
-0.01269254	-0.04198576	1.6
-0.01269254	-0.04198576	1.6
-0.01241827	-0.04264911	1.6
-0.01241827	-0.04264911	1.6
-0.01241827	-0.04264911	1.6
-0.01209042	-0.0429902	1.6
-0.01209042	-0.0429902	1.6
-0.01110331	-0.04325736	1.6
-0.01110331	-0.04325736	1.6
-0.01110331	-0.04325736	1.6
-0.01110331	-0.04325736	1.6
-0.01110331	-0.04325736	1.6
-0.01110331	-0.04325736	1.6
-0.00433777	-0.0770437	1.6
-0.00433777	-0.0770437	1.6
-0.00225107	-0.07892055	1.6
-0.00225107	-0.07892055	1.6
-0.00225107	-0.07892055	1.6
-0.001494184	-0.07939765	1.6
-0.001494184	-0.07939765	1.6
-0.001494184	-0.07939765	1.6
-0.001782527	-0.07971866	1.6
-0.001782527	-0.07971866	1.6
-0.002403064	-0.0804124	1.6
-0.002403064	-0.0804124	1.6
-0.002403064	-0.0804124	1.6
0.008576147	-0.0816023	1.6
0.008576147	-0.0816023	1.6
0.02788318	-0.08558122	1.6
0.02788318	-0.08558122	1.6
0.02788318	-0.08558122	1.6
-0.002403064	-0.0804124	1.6
-0.002403064	-0.0804124	1.6
-0.002403064	-0.0804124	1.6
0.005564546	-0.113086	1.6
0.005564546	-0.113086	1.6
0.008317075	-0.1101056	1.6
0.008317075	-0.1101056	1.6
0.008317075	-0.1101056	1.6
0.009682707	-0.1069952	1.6
0.009682707	-0.1069952	1.6
0.009682707	-0.1069952	1.6
0.009949154	-0.1054954	1.6
0.009949154	-0.1054954	1.6
0.01040791	-0.1050315	1.6
0.01040791	-0.1050315	1.6
0.01040791	-0.1050315	1.6
0.01040661	-0.1065338	1.6
0.01040661	-0.1065338	1.6
0.01040661	-0.1065338	1.6
0.01018066	-0.1087299	1.6
0.01018066	-0.1087299	1.6
0.01001414	-0.1090571	1.6
0.01001414	-0.1090571	1.6
0.01001414	-0.1090571	1.6
0.009363277	-0.110324	1.6
0.009363277	-0.110324	1.6
0.009363277	-0.110324	1.6
0.008857539	-0.1105644	1.6
0.008857539	-0.1105644	1.6
0.007291081	-0.1089452	1.6
0.007291081	-0.1089452	1.6
0.007291081	-0.1089452	1.6
0.007291081	-0.1089452	1.6
0.007291081	-0.1089452	1.6
0.007291081	-0.1089452	1.6
0.0153786	-0.07532936	1.6
0.0153786	-0.07532936	1.6
0.01513529	-0.07638139	1.6
0.01513529	-0.07638139	1.6
0.01513529	-0.07638139	1.6
0.01455302	-0.07736967	1.6
0.01455302	-0.07736967	1.6
0.01455302	-0.07736967	1.6
0.01406397	-0.07826069	1.6
0.01406397	-0.07826069	1.6
0.01400737	-0.07852934	1.6
0.01400737	-0.07852934	1.6
0.01400737	-0.07852934	1.6
0.01388787	-0.07858262	1.6
0.01388787	-0.07858262	1.6
0.01388787	-0.07858262	1.6
0.01409167	-0.07826304	1.6
0.01409167	-0.07826304	1.6
0.01416607	-0.07768548	1.6
0.01416607	-0.07768548	1.6
0.01416607	-0.07768548	1.6
0.01416607	-0.07768548	1.6
0.01416607	-0.07768548	1.6
0.0139499	-0.03801308	1.6
0.0139499	-0.03801308	1.6
0.0139499	-0.03801308	1.6
0.0118847	-0.03914861	1.6
0.0118847	-0.03914861	1.6
0.01041943	-0.03897107	1.6
0.01041943	-0.03897107	1.6
0.01041943	-0.03897107	1.6
0.009984795	-0.03895868	1.6
0.009984795	-0.03895868	1.6
0.009984795	-0.03895868	1.6
0.009478972	-0.03806151	1.6
0.009478972	-0.03806151	1.6
0.009478972	-0.03806151	1.6
0.009478972	-0.03806151	1.6
0.009478972	-0.03806151	1.6
0.06140368	-0.06506433	1.6
0.06140368	-0.06506433	1.6
0.06140368	-0.06506433	1.6
0.06707064	-0.06717798	1.6
0.06707064	-0.06717798	1.6
0.06707064	-0.06717798	1.6
0.07054313	-0.06785806	1.6
0.07054313	-0.06785806	1.6
0.07186355	-0.06806515	1.6
0.07186355	-0.06806515	1.6
0.07186355	-0.06806515	1.6
0.07186355	-0.06806515	1.6
0.07186355	-0.06806515	1.6
0.07186355	-0.06806515	1.6
0.07281056	-0.06831899	1.6
0.07281056	-0.06831899	1.6
0.07329443	-0.0690624	1.6
0.07329443	-0.0690624	1.6
0.07329443	-0.0690624	1.6
0.07475642	-0.06985513	1.6
0.07475642	-0.06985513	1.6
0.07475642	-0.06985513	1.6
0.07475642	-0.06985513	1.6
0.07475642	-0.06985513	1.6
0.1436605	-0.1149705	1.6
0.1436605	-0.1149705	1.6
0.1436605	-0.1149705	1.6
0.1429162	-0.1166314	1.6
0.1429162	-0.1166314	1.6
0.1429162	-0.1166314	1.6
0.1430128	-0.117739	1.6
0.1430128	-0.117739	1.6
0.1429708	-0.1190627	1.6
0.1429708	-0.1190627	1.6
0.1429708	-0.1190627	1.6
0.1427316	-0.1200555	1.6
0.1427316	-0.1200555	1.6
0.1423299	-0.1215027	1.6
0.1423299	-0.1215027	1.6
0.1423299	-0.1215027	1.6
0.1419636	-0.1223061	1.6
0.1419636	-0.1223061	1.6
0.1419636	-0.1223061	1.6
0.1419603	-0.1229143	1.6
0.1419603	-0.1229143	1.6
0.1415631	-0.1235468	1.6
0.1415631	-0.1235468	1.6
0.1415631	-0.1235468	1.6
0.1413004	-0.1238814	1.6
0.1413004	-0.1238814	1.6
0.1413004	-0.1238814	1.6
0.1411207	-0.1239502	1.6
0.1411207	-0.1239502	1.6
0.1409856	-0.1240622	1.6
0.1409856	-0.1240622	1.6
0.1409856	-0.1240622	1.6
0.1409565	-0.1240487	1.6
0.1409565	-0.1240487	1.6
0.1410475	-0.1240067	1.6
0.1410475	-0.1240067	1.6
0.1410475	-0.1240067	1.6
0.1412219	-0.1239667	1.6
0.1412219	-0.1239667	1.6
0.1412219	-0.1239667	1.6
0.1413733	-0.1239894	1.6
0.1413733	-0.1239894	1.6
0.1413733	-0.1239894	1.6
0.1413733	-0.1239894	1.6
0.1413733	-0.1239894	1.6
0.1463315	-0.1372607	1.6
0.1463315	-0.1372607	1.6
0.1463315	-0.1372607	1.6
0.1468844	-0.1362705	1.6
0.1468844	-0.1362705	1.6
0.1475711	-0.1342656	1.6
0.1475711	-0.1342656	1.6
0.1475711	-0.1342656	1.6
0.1475574	-0.132765	1.6
0.1475574	-0.132765	1.6
0.1508553	-0.1330983	1.6
0.1508553	-0.1330983	1.6
0.01	0.01	1.6
0.1508553	-0.1330983	1.6
0.1508553	-0.1330983	1.6
0.1475574	-0.132765	1.6
0.1475574	-0.132765	1.6
0.1475574	-0.132765	1.6
0.1646957	0.08378092	1.6
0.1646957	0.08378092	1.6
0.1646957	0.08378092	1.6
0.163197	0.08500637	1.6
0.163197	0.08500637	1.6
0.1630695	0.08463246	1.6
0.1630695	0.08463246	1.6
0.1630695	0.08463246	1.6
0.1629671	0.08448768	1.6
0.1629671	0.08448768	1.6
0.1629671	0.08448768	1.6
0.1629801	0.08436204	1.6
0.1629801	0.08436204	1.6
0.1629801	0.08436204	1.6
0.1629801	0.08436204	1.6
0.1629801	0.08436204	1.6
0.1629801	0.08436204	1.6
0.1629801	0.08436204	1.6
0.1629801	0.08436204	1.6
0.1289259	0.1951439	1.6
0.1289259	0.1951439	1.6
0.1284363	0.1952672	1.6
0.1284363	0.1952672	1.6
0.1284363	0.1952672	1.6
0.1285485	0.1942882	1.6
0.1285485	0.1942882	1.6
0.1285485	0.1942882	1.6
0.1276181	0.1932919	1.6
0.1276181	0.1932919	1.6
0.1271698	0.1931558	1.6
0.1271698	0.1931558	1.6
0.1271698	0.1931558	1.6
0.1266905	0.1929776	1.6
0.1266905	0.1929776	1.6
0.1266905	0.1929776	1.6
0.1266905	0.1929776	1.6
0.1266905	0.1929776	1.6
0.1264966	0.1925601	1.6
0.1264966	0.1925601	1.6
0.1264966	0.1925601	1.6
0.1267439	0.1928159	1.6
0.1267439	0.1928159	1.6
0.1267439	0.1928159	1.6
0.127162	0.1932721	1.6
0.127162	0.1932721	1.6
0.1272554	0.1936639	1.6
0.1272554	0.1936639	1.6
0.1272554	0.1936639	1.6
0.1273181	0.1940279	1.6
0.1273181	0.1940279	1.6
0.1273181	0.1940279	1.6
0.1273899	0.1939988	1.6
0.1273899	0.1939988	1.6
0.1273961	0.194174	1.6
0.1273961	0.194174	1.6
0.1273961	0.194174	1.6
0.1274724	0.1941624	1.6
0.1274724	0.1941624	1.6
0.1274724	0.1941624	1.6
0.1276299	0.1942706	1.6
0.1276299	0.1942706	1.6
0.1276069	0.1945199	1.6
0.1276069	0.1945199	1.6
0.1276069	0.1945199	1.6
0.1276296	0.1946962	1.6
0.1276296	0.1946962	1.6
0.1195524	0.2094676	1.6
0.1195524	0.2094676	1.6
0.1195524	0.2094676	1.6
0.1279268	0.1938586	1.6
0.1279268	0.1938586	1.6
0.1279268	0.1938586	1.6
0.1278491	0.1931423	1.6
0.1278491	0.1931423	1.6
0.1278491	0.1931423	1.6
0.1279361	0.192243	1.6
0.1279361	0.192243	1.6
0.1279361	0.192243	1.6
0.1280865	0.1916206	1.6
0.1280865	0.1916206	1.6
0.127922	0.1906896	1.6
0.127922	0.1906896	1.6
0.127922	0.1906896	1.6
0.127922	0.1906896	1.6
0.127922	0.1906896	1.6
0.127922	0.1906896	1.6
0.127922	0.1906896	1.6
0.127922	0.1906896	1.6
-0.004672617	-0.1114879	1.6
-0.004672617	-0.1114879	1.6
-0.004672617	-0.1114879	1.6
-0.003931615	-0.1116102	1.6
-0.003931615	-0.1116102	1.6
-0.002948681	-0.1120885	1.6
-0.002948681	-0.1120885	1.6
-0.002948681	-0.1120885	1.6
-0.002215544	-0.1122299	1.6
-0.002215544	-0.1122299	1.6
-0.002215544	-0.1122299	1.6
-0.002215544	-0.1122299	1.6
-0.002215544	-0.1122299	1.6
0.008940035	-0.2780812	1.6
0.008940035	-0.2780812	1.6
0.008940035	-0.2780812	1.6
0.01009854	-0.2832155	1.6
0.01009854	-0.2832155	1.6
0.01009854	-0.2832155	1.6
0.01099964	-0.285547	1.6
0.01099964	-0.285547	1.6
0.01156686	-0.2868131	1.6
0.01156686	-0.2868131	1.6
0.01156686	-0.2868131	1.6
0.01155159	-0.2871316	1.6
0.01155159	-0.2871316	1.6
0.01155159	-0.2871316	1.6
0.01169567	-0.2872145	1.6
0.01169567	-0.2872145	1.6
0.01169567	-0.2872145	1.6
0.01169567	-0.2872145	1.6
0.01169567	-0.2872145	1.6
0.01600449	-0.1562759	1.6
0.01600449	-0.1562759	1.6
0.01600449	-0.1562759	1.6
0.01574862	-0.1531463	1.6
0.01574862	-0.1531463	1.6
0.01574862	-0.1531463	1.6
0.01468303	-0.151208	1.6
0.01468303	-0.151208	1.6
0.01444525	-0.1494629	1.6
0.01444525	-0.1494629	1.6
0.01444525	-0.1494629	1.6
0.01452111	-0.1482187	1.6
0.01452111	-0.1482187	1.6
0.01441597	-0.1477327	1.6
0.01441597	-0.1477327	1.6
0.01441597	-0.1477327	1.6
0.01440676	-0.1467669	1.6
0.01440676	-0.1467669	1.6
0.01440676	-0.1467669	1.6
0.01671795	-0.1434606	1.6
0.01671795	-0.1434606	1.6
0.01897307	-0.1405052	1.6
0.01897307	-0.1405052	1.6
0.01897307	-0.1405052	1.6
0.02072385	-0.13816	1.6
0.02072385	-0.13816	1.6
0.02072385	-0.13816	1.6
0.02212721	-0.1357884	1.6
0.02212721	-0.1357884	1.6
0.02212721	-0.1357884	1.6
0.02212721	-0.1357884	1.6
0.02212721	-0.1357884	1.6
0.0009835511	-0.03545221	1.6
0.0009835511	-0.03545221	1.6
0.001003237	-0.03290107	1.6
0.001003237	-0.03290107	1.6
0.001003237	-0.03290107	1.6
0.002323536	-0.03198417	1.6
0.002323536	-0.03198417	1.6
0.002323536	-0.03198417	1.6
0.003397182	-0.03124795	1.6
0.003397182	-0.03124795	1.6
0.004062927	-0.03097933	1.6
0.004062927	-0.03097933	1.6
0.004062927	-0.03097933	1.6
0.00471826	-0.03085762	1.6
0.00471826	-0.03085762	1.6
0.00471826	-0.03085762	1.6
0.005299703	-0.03036142	1.6
0.005299703	-0.03036142	1.6
0.005634014	-0.02993882	1.6
0.005634014	-0.02993882	1.6
0.005634014	-0.02993882	1.6
0.005746599	-0.02986254	1.6
0.005746599	-0.02986254	1.6
0.005746599	-0.02986254	1.6
0.005949078	-0.02996944	1.6
0.005949078	-0.02996944	1.6
0.005949078	-0.02996944	1.6
0.005949078	-0.02996944	1.6
0.005949078	-0.02996944	1.6
0.05555436	0.04938122	1.6
0.05555436	0.04938122	1.6
0.05925684	0.05817701	1.6
0.05925684	0.05817701	1.6
0.05925684	0.05817701	1.6
0.06007053	0.06222587	1.6
0.06007053	0.06222587	1.6
0.06007053	0.06222587	1.6
0.06057125	0.06440756	1.6
0.06057125	0.06440756	1.6
0.06092202	0.06578036	1.6
0.06092202	0.06578036	1.6
0.06092202	0.06578036	1.6
0.06137665	0.06673287	1.6
0.06137665	0.06673287	1.6
0.06159335	0.06753056	1.6
0.06159335	0.06753056	1.6
0.0618046	0.06838752	1.6
0.0618046	0.06838752	1.6
0.0618046	0.06838752	1.6
0.0618046	0.06838752	1.6
0.09689746	0.1468145	1.6
0.09689746	0.1468145	1.6
0.100354	0.1539496	1.6
0.100354	0.1539496	1.6
0.100354	0.1539496	1.6
0.1025796	0.157774	1.6
0.1025796	0.157774	1.6
0.1025796	0.157774	1.6
0.1037822	0.1605729	1.6
0.1037822	0.1605729	1.6
0.1041369	0.1632797	1.6
0.1041369	0.1632797	1.6
0.1041369	0.1632797	1.6
0.1044763	0.1650188	1.6
0.1044763	0.1650188	1.6
0.1044763	0.1650188	1.6
0.104323	0.1657739	1.6
0.104323	0.1657739	1.6
0.1042942	0.1662261	1.6
0.1042942	0.1662261	1.6
0.1042942	0.1662261	1.6
0.1046599	0.1669364	1.6
0.1046599	0.1669364	1.6
0.1048917	0.1680071	1.6
0.1048917	0.1680071	1.6
0.1048917	0.1680071	1.6
0.1048917	0.1680071	1.6
0.1048917	0.1680071	1.6
0.1048917	0.1680071	1.6
0.1264459	0.1866513	1.6
0.1264459	0.1866513	1.6
0.1258181	0.1875732	1.6
0.1258181	0.1875732	1.6
0.1258181	0.1875732	1.6
0.1256641	0.1875513	1.6
0.1256641	0.1875513	1.6
0.1254866	0.1877104	1.6
0.1254866	0.1877104	1.6
0.1254866	0.1877104	1.6
0.125056	0.1875767	1.6
0.125056	0.1875767	1.6
0.125056	0.1875767	1.6
0.1249012	0.1873373	1.6
0.1249012	0.1873373	1.6
0.1249012	0.1873373	1.6
0.1249012	0.1873373	1.6
0.1249012	0.1873373	1.6
0.1153737	0.1993053	1.6
0.1153737	0.1993053	1.6
0.1153737	0.1993053	1.6
0.01	0.01	1.6
0.01	0.01	1.6
0.1162886	0.2001591	1.6
0.1162886	0.2001591	1.6
0.1162886	0.2001591	1.6
0.1280371	0.1899203	1.6
0.1280371	0.1899203	1.6
0.1280371	0.1899203	1.6
0.1285111	0.1913126	1.6
0.1285111	0.1913126	1.6
0.129042	0.1921886	1.6
0.129042	0.1921886	1.6
0.129042	0.1921886	1.6
0.1296116	0.1930262	1.6
0.1296116	0.1930262	1.6
0.1296116	0.1930262	1.6
0.1299593	0.193672	1.6
0.1299593	0.193672	1.6
0.1304836	0.1940971	1.6
0.1304836	0.1940971	1.6
0.1304836	0.1940971	1.6
0.1310314	0.1946396	1.6
0.1310314	0.1946396	1.6
0.1310314	0.1946396	1.6
0.1314505	0.1950986	1.6
0.1314505	0.1950986	1.6
0.1317467	0.1954684	1.6
0.1317467	0.1954684	1.6
0.1317467	0.1954684	1.6
0.1311543	0.1954941	1.6
0.1311543	0.1954941	1.6
0.1311543	0.1954941	1.6
0.1311543	0.1954941	1.6
0.1311543	0.1954941	1.6
0.01306284	0.188798	1.6
0.01306284	0.188798	1.6
0.01306284	0.188798	1.6
0.01426033	0.1901227	1.6
0.01426033	0.1901227	1.6
0.01426033	0.1901227	1.6
0.01494653	0.1910586	1.6
0.01494653	0.1910586	1.6
0.01549984	0.1910914	1.6
0.01549984	0.1910914	1.6
0.01549984	0.1910914	1.6
0.01591838	0.1915281	1.6
0.01591838	0.1915281	1.6
0.01591838	0.1915281	1.6
0.01599425	0.1913273	1.6
0.01599425	0.1913273	1.6
0.01616146	0.19116	1.6
0.01616146	0.19116	1.6
0.01616146	0.19116	1.6
0.01616146	0.19116	1.6
0.01616146	0.19116	1.6
0.01616146	0.19116	1.6
-0.005211933	0.2003563	1.6
-0.005211933	0.2003563	1.6
0.02290262	0.06406594	1.6
0.02290262	0.06406594	1.6
0.02290262	0.06406594	1.6
0.02292635	0.06002957	1.6
0.02292635	0.06002957	1.6
0.02292635	0.06002957	1.6
0.02256753	0.05792338	1.6
0.02256753	0.05792338	1.6
0.02264157	0.05627249	1.6
0.02264157	0.05627249	1.6
0.02264157	0.05627249	1.6
0.02278193	0.05498054	1.6
0.02278193	0.05498054	1.6
0.02278193	0.05498054	1.6
0.02296006	0.05357821	1.6
0.02296006	0.05357821	1.6
0.02315061	0.05262978	1.6
0.02315061	0.05262978	1.6
0.02315061	0.05262978	1.6
0.02376907	0.05197233	1.6
0.02376907	0.05197233	1.6
0.02376907	0.05197233	1.6
0.02414672	0.05139625	1.6
0.02414672	0.05139625	1.6
0.02454367	0.05085294	1.6
0.02454367	0.05085294	1.6
0.02454367	0.05085294	1.6
0.02487991	0.05041026	1.6
0.02487991	0.05041026	1.6
0.02487991	0.05041026	1.6
0.02487991	0.05041026	1.6
0.02487991	0.05041026	1.6
0.01443809	0.008261913	1.6
0.01443809	0.008261913	1.6
0.01443809	0.008261913	1.6
0.01415416	0.005804158	1.6
0.01415416	0.005804158	1.6
0.01415416	0.005804158	1.6
0.01401138	0.004352808	1.6
0.01401138	0.004352808	1.6
0.01398371	0.003773349	1.6
0.01398371	0.003773349	1.6
0.01398371	0.003773349	1.6
0.01410509	0.003956287	1.6
0.01410509	0.003956287	1.6
0.01410509	0.003956287	1.6
0.01421623	0.004836906	1.6
0.01421623	0.004836906	1.6
0.0141837	0.005783617	1.6
0.0141837	0.005783617	1.6
0.0141837	0.005783617	1.6
0.01425927	0.006620269	1.6
0.01425927	0.006620269	1.6
0.01425927	0.006620269	1.6
0.01433859	0.007083465	1.6
0.01433859	0.007083465	1.6
0.01424741	0.007269531	1.6
0.01424741	0.007269531	1.6
0.01424741	0.007269531	1.6
0.01418728	0.007392102	1.6
0.01418728	0.007392102	1.6
0.01418728	0.007392102	1.6
0.01401058	0.007380316	1.6
0.01401058	0.007380316	1.6
