# Supplementary material for: Saliency detection of textured 3D models based on multi-view information and texel descriptor
Source: PeerJ Comput Sci. 2023 Oct 25;9:e1584. doi: 10.7717/peerj-cs.1584 (PMC10703070; doi:10.7717/peerj-cs.1584)
Supplement: Supplemental Information 2 [file peerj-cs-09-1584-s002.zip › hlg/8.txt]

0.01394753	0.007529998	1.6
0.01394753	0.007529998	1.6
0.01394753	0.007529998	1.6
0.01383401	0.007686957	1.6
0.01383401	0.007686957	1.6
0.01383401	0.007686957	1.6
0.01383401	0.007686957	1.6
0.01383401	0.007686957	1.6
-0.01621547	-0.000630171	1.6
-0.01621547	-0.000630171	1.6
-0.002895476	0.07807802	1.6
-0.002895476	0.07807802	1.6
-0.002895476	0.07807802	1.6
-0.001419283	0.08301883	1.6
-0.001419283	0.08301883	1.6
-0.001419283	0.08301883	1.6
-0.0006329371	0.0865025	1.6
-0.0006329371	0.0865025	1.6
-0.0006329371	0.0865025	1.6
-0.0002357755	0.08826537	1.6
-0.0002357755	0.08826537	1.6
0.0001321705	0.08937396	1.6
0.0001321705	0.08937396	1.6
0.0001321705	0.08937396	1.6
0.0002350397	0.09035414	1.6
0.0002350397	0.09035414	1.6
0.0005339682	0.09120242	1.6
0.0005339682	0.09120242	1.6
0.0005339682	0.09120242	1.6
0.0005339682	0.09120242	1.6
0.0005339682	0.09120242	1.6
0.0005339682	0.09120242	1.6
-0.08763356	-0.03247605	1.6
-0.08763356	-0.03247605	1.6
-0.08763356	-0.03247605	1.6
-0.08763356	-0.03247605	1.6
-0.08763356	-0.03247605	1.6
-0.08647269	-0.03543125	1.6
-0.08647269	-0.03543125	1.6
-0.08623806	-0.03617613	1.6
-0.08623806	-0.03617613	1.6
-0.08623806	-0.03617613	1.6
-0.08599091	-0.03681296	1.6
-0.08599091	-0.03681296	1.6
-0.08599091	-0.03681296	1.6
-0.08543479	-0.03698203	1.6
-0.08543479	-0.03698203	1.6
-0.08527141	-0.03690098	1.6
-0.08527141	-0.03690098	1.6
-0.08527141	-0.03690098	1.6
-0.08498215	-0.03714149	1.6
-0.08498215	-0.03714149	1.6
-0.08498215	-0.03714149	1.6
-0.08488899	-0.03739677	1.6
-0.08488899	-0.03739677	1.6
-0.08488899	-0.03739677	1.6
-0.08488899	-0.03739677	1.6
-0.08488899	-0.03739677	1.6
-0.1101073	-0.08218002	1.6
-0.1101073	-0.08218002	1.6
-0.1101073	-0.08218002	1.6
-0.1113472	-0.08796977	1.6
-0.1113472	-0.08796977	1.6
-0.1118023	-0.09148801	1.6
-0.1118023	-0.09148801	1.6
-0.1118023	-0.09148801	1.6
-0.1120861	-0.09315839	1.6
-0.1120861	-0.09315839	1.6
-0.1117807	-0.09396686	1.6
-0.1117807	-0.09396686	1.6
-0.1117807	-0.09396686	1.6
-0.1116564	-0.09429192	1.6
-0.1116564	-0.09429192	1.6
-0.1116564	-0.09429192	1.6
-0.1115976	-0.09519447	1.6
-0.1115976	-0.09519447	1.6
-0.1116316	-0.09617079	1.6
-0.1116316	-0.09617079	1.6
-0.1116316	-0.09617079	1.6
-0.1099875	-0.09611452	1.6
-0.1099875	-0.09611452	1.6
-0.1099875	-0.09611452	1.6
-0.1099875	-0.09611452	1.6
-0.1099875	-0.09611452	1.6
-0.07963347	-0.0764849	1.6
-0.07963347	-0.0764849	1.6
-0.08003583	-0.0768315	1.6
-0.08003583	-0.0768315	1.6
-0.08003583	-0.0768315	1.6
-0.07960182	-0.07672683	1.6
-0.07960182	-0.07672683	1.6
-0.07960182	-0.07672683	1.6
-0.07970922	-0.07528184	1.6
-0.07970922	-0.07528184	1.6
-0.08037505	-0.07491621	1.6
-0.08037505	-0.07491621	1.6
-0.08037505	-0.07491621	1.6
-0.08056398	-0.07449763	1.6
-0.08056398	-0.07449763	1.6
-0.08056398	-0.07449763	1.6
-0.08079594	-0.07418453	1.6
-0.08079594	-0.07418453	1.6
-0.08079594	-0.07418453	1.6
-0.08079594	-0.07418453	1.6
-0.08079594	-0.07418453	1.6
-0.0814283	-0.07384507	1.6
-0.0814283	-0.07384507	1.6
-0.0814283	-0.07384507	1.6
-0.0814283	-0.07384507	1.6
-0.0814283	-0.07384507	1.6
0.01934398	0.005678591	1.6
0.01934398	0.005678591	1.6
0.01934398	0.005678591	1.6
0.02067121	0.004668037	1.6
0.02067121	0.004668037	1.6
0.02067121	0.004668037	1.6
0.02054599	0.004205215	1.6
0.02054599	0.004205215	1.6
0.02042462	0.004397354	1.6
0.02042462	0.004397354	1.6
0.02042462	0.004397354	1.6
0.02013774	0.005093388	1.6
0.02013774	0.005093388	1.6
0.02000512	0.005303045	1.6
0.02000512	0.005303045	1.6
0.02000512	0.005303045	1.6
0.01991592	0.005243143	1.6
0.01991592	0.005243143	1.6
0.01991592	0.005243143	1.6
0.01961773	0.005233859	1.6
0.01961773	0.005233859	1.6
0.0195663	0.005218599	1.6
0.0195663	0.005218599	1.6
0.0195663	0.005218599	1.6
0.01929338	0.005495011	1.6
0.01929338	0.005495011	1.6
0.01929338	0.005495011	1.6
0.01929338	0.005495011	1.6
0.01929338	0.005495011	1.6
0.0187261	0.005579782	1.6
0.0187261	0.005579782	1.6
0.0187261	0.005579782	1.6
0.01828191	0.005228995	1.6
0.01828191	0.005228995	1.6
0.01831429	0.0057519	1.6
0.01831429	0.0057519	1.6
0.01831429	0.0057519	1.6
0.01831429	0.0057519	1.6
0.01831429	0.0057519	1.6
0.01831429	0.0057519	1.6
0.01831429	0.0057519	1.6
0.01831429	0.0057519	1.6
0.0692858	0.313978	1.6
0.0692858	0.313978	1.6
0.0692858	0.313978	1.6
0.06962366	0.3122878	1.6
0.06962366	0.3122878	1.6
0.06962366	0.3122878	1.6
0.06602399	0.3039283	1.6
0.06602399	0.3039283	1.6
0.06519578	0.3004694	1.6
0.06519578	0.3004694	1.6
0.06519578	0.3004694	1.6
0.06454217	0.2971972	1.6
0.06454217	0.2971972	1.6
0.06454217	0.2971972	1.6
0.06382903	0.2959871	1.6
0.06382903	0.2959871	1.6
0.06492072	0.2990808	1.6
0.06492072	0.2990808	1.6
0.06492072	0.2990808	1.6
0.06454683	0.2982372	1.6
0.06454683	0.2982372	1.6
0.06454683	0.2982372	1.6
0.06395952	0.297802	1.6
0.06395952	0.297802	1.6
0.06449261	0.3000941	1.6
0.06449261	0.3000941	1.6
0.06449261	0.3000941	1.6
0.06507148	0.3023306	1.6
0.06507148	0.3023306	1.6
0.06507148	0.3023306	1.6
0.06574944	0.3042673	1.6
0.06574944	0.3042673	1.6
0.06621955	0.3057734	1.6
0.06621955	0.3057734	1.6
0.06621955	0.3057734	1.6
0.06621955	0.3057734	1.6
0.06621955	0.3057734	1.6
0.06621955	0.3057734	1.6
0.06111674	0.3267305	1.6
0.06111674	0.3267305	1.6
0.01	0.01	1.6
0.06111674	0.3267305	1.6
0.06111674	0.3267305	1.6
0.1194925	0.3383351	1.6
0.1194925	0.3383351	1.6
0.1194925	0.3383351	1.6
0.1194925	0.3383351	1.6
0.1194925	0.3383351	1.6
0.1284397	0.3298116	1.6
0.1284397	0.3298116	1.6
0.1284397	0.3298116	1.6
0.12938	0.3265468	1.6
0.12938	0.3265468	1.6
0.12938	0.3265468	1.6
0.1304184	0.323715	1.6
0.1304184	0.323715	1.6
0.127103	0.3073821	1.6
0.127103	0.3073821	1.6
0.127103	0.3073821	1.6
0.127103	0.3073821	1.6
0.127103	0.3073821	1.6
0.127103	0.3073821	1.6
0.1507565	0.265354	1.6
0.1507565	0.265354	1.6
0.2101273	0.3090649	1.6
0.2101273	0.3090649	1.6
0.2101273	0.3090649	1.6
0.2122491	0.3097174	1.6
0.2122491	0.3097174	1.6
0.2122491	0.3097174	1.6
0.2132846	0.3106047	1.6
0.2132846	0.3106047	1.6
0.2132043	0.3100768	1.6
0.2132043	0.3100768	1.6
0.2132043	0.3100768	1.6
0.2133449	0.3100007	1.6
0.2133449	0.3100007	1.6
0.2133449	0.3100007	1.6
0.2135651	0.3101358	1.6
0.2135651	0.3101358	1.6
0.2135651	0.3101358	1.6
0.2132414	0.3097063	1.6
0.2132414	0.3097063	1.6
0.2130838	0.3098118	1.6
0.2130838	0.3098118	1.6
0.2130838	0.3098118	1.6
0.2133018	0.3100916	1.6
0.2133018	0.3100916	1.6
0.2133492	0.3104712	1.6
0.2133492	0.3104712	1.6
0.2133492	0.3104712	1.6
0.2134364	0.3106861	1.6
0.2134364	0.3106861	1.6
0.2134364	0.3106861	1.6
0.2134514	0.3108898	1.6
0.2134514	0.3108898	1.6
0.2136302	0.3109176	1.6
0.2136302	0.3109176	1.6
0.2136302	0.3109176	1.6
0.2139161	0.3109281	1.6
0.2139161	0.3109281	1.6
0.2139161	0.3109281	1.6
0.2138932	0.3107574	1.6
0.2138932	0.3107574	1.6
0.2139495	0.3106744	1.6
0.2139495	0.3106744	1.6
0.2139495	0.3106744	1.6
0.2139495	0.3106744	1.6
0.2139495	0.3106744	1.6
0.2139495	0.3106744	1.6
0.2139495	0.3106744	1.6
0.2139495	0.3106744	1.6
0.196632	0.2803067	1.6
0.196632	0.2803067	1.6
0.196632	0.2803067	1.6
0.196632	0.2803067	1.6
0.196632	0.2803067	1.6
0.196632	0.2803067	1.6
0.2227789	0.2720686	1.6
0.2227789	0.2720686	1.6
0.2139495	0.3106744	1.6
0.2139495	0.3106744	1.6
0.2139495	0.3106744	1.6
0.2110037	0.2486491	1.6
0.2110037	0.2486491	1.6
0.2085826	0.2479581	1.6
0.2085826	0.2479581	1.6
0.2085826	0.2479581	1.6
0.2085883	0.2500986	1.6
0.2085883	0.2500986	1.6
0.2085883	0.2500986	1.6
0.2076585	0.2519245	1.6
0.2076585	0.2519245	1.6
0.2076585	0.2519245	1.6
0.2076585	0.2519245	1.6
0.2076585	0.2519245	1.6
0.2051836	0.2529508	1.6
0.2051836	0.2529508	1.6
0.2051836	0.2529508	1.6
0.2052503	0.2543898	1.6
0.2052503	0.2543898	1.6
0.2051945	0.2559823	1.6
0.2051945	0.2559823	1.6
0.2051945	0.2559823	1.6
0.20495	0.254365	1.6
0.20495	0.254365	1.6
0.20495	0.254365	1.6
0.20495	0.254365	1.6
0.20495	0.254365	1.6
0.20495	0.254365	1.6
0.20495	0.254365	1.6
0.20495	0.254365	1.6
0.2466381	-0.01150806	1.6
0.2466381	-0.01150806	1.6
0.2466381	-0.01150806	1.6
0.2460788	-0.01067784	1.6
0.2460788	-0.01067784	1.6
0.2460322	-0.01037492	1.6
0.2460322	-0.01037492	1.6
0.2460322	-0.01037492	1.6
0.2460322	-0.01037492	1.6
0.2460322	-0.01037492	1.6
0.236681	-0.0509074	1.6
0.236681	-0.0509074	1.6
0.236681	-0.0509074	1.6
0.2377534	-0.0488171	1.6
0.2377534	-0.0488171	1.6
0.2377534	-0.0488171	1.6
0.2384448	-0.04741354	1.6
0.2384448	-0.04741354	1.6
0.238227	-0.0463768	1.6
0.238227	-0.0463768	1.6
0.238227	-0.0463768	1.6
0.238227	-0.0463768	1.6
0.238227	-0.0463768	1.6
0.238227	-0.0463768	1.6
0.2380436	-0.04538068	1.6
0.2380436	-0.04538068	1.6
0.2370393	-0.04685806	1.6
0.2370393	-0.04685806	1.6
0.2370393	-0.04685806	1.6
0.2371489	-0.04629934	1.6
0.2371489	-0.04629934	1.6
0.2371489	-0.04629934	1.6
0.2362783	-0.04708199	1.6
0.2362783	-0.04708199	1.6
0.2354104	-0.04787746	1.6
0.2354104	-0.04787746	1.6
0.2354104	-0.04787746	1.6
0.2346114	-0.04859459	1.6
0.2346114	-0.04859459	1.6
0.2340717	-0.04919226	1.6
0.2340717	-0.04919226	1.6
0.2334342	-0.04986627	1.6
0.2334342	-0.04986627	1.6
0.2334342	-0.04986627	1.6
0.2329726	-0.05042204	1.6
0.2329726	-0.05042204	1.6
0.2329726	-0.05042204	1.6
0.2329726	-0.05042204	1.6
0.2329726	-0.05042204	1.6
0.2330745	-0.05002826	1.6
0.2330745	-0.05002826	1.6
0.2330745	-0.05002826	1.6
0.2328826	-0.05007558	1.6
0.2328826	-0.05007558	1.6
0.2325931	-0.05008497	1.6
0.2325931	-0.05008497	1.6
0.2325931	-0.05008497	1.6
0.2322641	-0.0501846	1.6
0.2322641	-0.0501846	1.6
0.2322641	-0.0501846	1.6
0.2320219	-0.05026327	1.6
0.2320219	-0.05026327	1.6
0.2318052	-0.05031543	1.6
0.2318052	-0.05031543	1.6
0.2318052	-0.05031543	1.6
0.2318052	-0.05031543	1.6
0.2318052	-0.05031543	1.6
0.1965708	-0.0785272	1.6
0.1965708	-0.0785272	1.6
0.1965708	-0.0785272	1.6
0.09384156	-0.0310874	1.6
0.09384156	-0.0310874	1.6
0.09384156	-0.0310874	1.6
0.08963783	-0.02925945	1.6
0.08963783	-0.02925945	1.6
0.08844689	-0.02837669	1.6
0.08844689	-0.02837669	1.6
0.08844689	-0.02837669	1.6
0.08769755	-0.02783274	1.6
0.08769755	-0.02783274	1.6
0.08769755	-0.02783274	1.6
0.08700433	-0.02739481	1.6
0.08700433	-0.02739481	1.6
0.08642886	-0.02688431	1.6
0.08642886	-0.02688431	1.6
0.08642886	-0.02688431	1.6
0.08640438	-0.02651442	1.6
0.08640438	-0.02651442	1.6
0.08640438	-0.02651442	1.6
0.08632468	-0.02611888	1.6
0.08632468	-0.02611888	1.6
0.08532946	-0.02594108	1.6
0.08532946	-0.02594108	1.6
0.08532946	-0.02594108	1.6
0.08532946	-0.02594108	1.6
0.08532946	-0.02594108	1.6
0.08532946	-0.02594108	1.6
0.03794881	0.005256468	1.6
0.03794881	0.005256468	1.6
0.03798155	0.005381018	1.6
0.03798155	0.005381018	1.6
0.03798155	0.005381018	1.6
0.03831071	0.004833645	1.6
0.03831071	0.004833645	1.6
0.03831071	0.004833645	1.6
0.03842666	0.004461922	1.6
0.03842666	0.004461922	1.6
0.03886271	0.004125742	1.6
0.03886271	0.004125742	1.6
0.03886271	0.004125742	1.6
0.03936779	0.003874019	1.6
0.03936779	0.003874019	1.6
0.03936779	0.003874019	1.6
0.03985807	0.003784521	1.6
0.03985807	0.003784521	1.6
0.04028613	0.003633454	1.6
0.04028613	0.003633454	1.6
0.04028613	0.003633454	1.6
0.04062772	0.003523503	1.6
0.04062772	0.003523503	1.6
0.04062772	0.003523503	1.6
0.04079552	0.003342811	1.6
0.04079552	0.003342811	1.6
0.04101188	0.003152604	1.6
0.04101188	0.003152604	1.6
0.04101188	0.003152604	1.6
0.04119439	0.002899268	1.6
0.04119439	0.002899268	1.6
0.04119439	0.002899268	1.6
0.04119439	0.002899268	1.6
0.04119439	0.002899268	1.6
0.04119439	0.002899268	1.6
0.04119439	0.002899268	1.6
0.04119439	0.002899268	1.6
-0.08269112	-0.07405441	1.6
-0.08269112	-0.07405441	1.6
-0.08269112	-0.07405441	1.6
-0.0813444	-0.07502765	1.6
-0.0813444	-0.07502765	1.6
-0.08181911	-0.07492193	1.6
-0.08181911	-0.07492193	1.6
-0.08181911	-0.07492193	1.6
-0.08148629	-0.07470683	1.6
-0.08148629	-0.07470683	1.6
-0.08060545	-0.07424317	1.6
-0.08060545	-0.07424317	1.6
-0.08060545	-0.07424317	1.6
-0.07971282	-0.07374562	1.6
-0.07971282	-0.07374562	1.6
-0.08875024	-0.08354659	1.6
-0.08875024	-0.08354659	1.6
-0.08875024	-0.08354659	1.6
-0.07809111	-0.07187457	1.6
-0.07809111	-0.07187457	1.6
-0.07769118	-0.07131978	1.6
-0.07769118	-0.07131978	1.6
-0.07769118	-0.07131978	1.6
-0.0773352	-0.07104929	1.6
-0.0773352	-0.07104929	1.6
-0.0773352	-0.07104929	1.6
-0.07699022	-0.07092692	1.6
-0.07699022	-0.07092692	1.6
-0.076332	-0.07137702	1.6
-0.076332	-0.07137702	1.6
-0.076332	-0.07137702	1.6
-0.07652579	-0.0710847	1.6
-0.07652579	-0.0710847	1.6
-0.07652579	-0.0710847	1.6
-0.07679459	-0.07070614	1.6
-0.07679459	-0.07070614	1.6
-0.07758579	-0.07017135	1.6
-0.07758579	-0.07017135	1.6
-0.07758579	-0.07017135	1.6
-0.0778491	-0.069308	1.6
-0.0778491	-0.069308	1.6
-0.0778491	-0.069308	1.6
-0.0778491	-0.069308	1.6
-0.0778491	-0.069308	1.6
-0.08142062	-0.06613045	1.6
-0.08142062	-0.06613045	1.6
-0.08142062	-0.06613045	1.6
-0.0805764	-0.06736722	1.6
-0.0805764	-0.06736722	1.6
-0.0805764	-0.06736722	1.6
-0.08055966	-0.06733906	1.6
-0.08055966	-0.06733906	1.6
-0.07685656	-0.06821122	1.6
-0.07685656	-0.06821122	1.6
-0.07685656	-0.06821122	1.6
-0.07508986	-0.06784169	1.6
-0.07508986	-0.06784169	1.6
-0.07508986	-0.06784169	1.6
-0.07339786	-0.06800856	1.6
-0.07339786	-0.06800856	1.6
-0.07244036	-0.06729472	1.6
-0.07244036	-0.06729472	1.6
-0.07244036	-0.06729472	1.6
-0.07129245	-0.06688037	1.6
-0.07129245	-0.06688037	1.6
-0.07064076	-0.06623415	1.6
-0.07064076	-0.06623415	1.6
-0.07064076	-0.06623415	1.6
-0.0697678	-0.06566825	1.6
-0.0697678	-0.06566825	1.6
-0.0697678	-0.06566825	1.6
-0.0697678	-0.06566825	1.6
-0.0697678	-0.06566825	1.6
-0.05891558	-0.0460259	1.6
-0.05891558	-0.0460259	1.6
-0.05891558	-0.0460259	1.6
-0.05891558	-0.0460259	1.6
-0.05891558	-0.0460259	1.6
-0.05891558	-0.0460259	1.6
-0.06451195	-0.04699066	1.6
-0.06451195	-0.04699066	1.6
-0.06678636	-0.04729071	1.6
-0.06678636	-0.04729071	1.6
-0.06678636	-0.04729071	1.6
-0.06872948	-0.04747651	1.6
-0.06872948	-0.04747651	1.6
-0.06872948	-0.04747651	1.6
-0.07039065	-0.04780424	1.6
-0.07039065	-0.04780424	1.6
-0.07190179	-0.04821581	1.6
-0.07190179	-0.04821581	1.6
-0.07190179	-0.04821581	1.6
-0.07190179	-0.04821581	1.6
-0.07190179	-0.04821581	1.6
-0.07190179	-0.04821581	1.6
-0.04888181	-0.004327917	1.6
-0.04888181	-0.004327917	1.6
-0.04967955	0.00186209	1.6
-0.04967955	0.00186209	1.6
-0.04967955	0.00186209	1.6
-0.04989722	0.00476143	1.6
-0.04989722	0.00476143	1.6
-0.05012565	0.005638906	1.6
-0.05012565	0.005638906	1.6
-0.05012565	0.005638906	1.6
-0.04988968	0.006499276	1.6
-0.04988968	0.006499276	1.6
-0.04988968	0.006499276	1.6
-0.04988968	0.006499276	1.6
-0.050157	0.006738865	1.6
-0.05029295	0.007217465	1.6
-0.05029295	0.007217465	1.6
-0.05029295	0.007217465	1.6
-0.05029831	0.00783626	1.6
-0.05029831	0.00783626	1.6
-0.05029831	0.00783626	1.6
-0.05051351	0.008795261	1.6
-0.05051351	0.008795261	1.6
-0.05077707	0.009340821	1.6
-0.05077707	0.009340821	1.6
-0.05077707	0.009340821	1.6
-0.0509586	0.009652171	1.6
-0.0509586	0.009652171	1.6
-0.0509586	0.009652171	1.6
-0.0509586	0.009652171	1.6
-0.0509586	0.009652171	1.6
-0.009084325	0.02874474	1.6
-0.009084325	0.02874474	1.6
-0.009084325	0.02874474	1.6
-0.007014202	0.03243873	1.6
-0.007014202	0.03243873	1.6
-0.005912948	0.03405432	1.6
-0.005912948	0.03405432	1.6
-0.005912948	0.03405432	1.6
-0.005340176	0.03355913	1.6
-0.005340176	0.03355913	1.6
-0.005340176	0.03355913	1.6
-0.005066665	0.03382035	1.6
-0.005066665	0.03382035	1.6
-0.004902449	0.03326694	1.6
-0.004902449	0.03326694	1.6
-0.004902449	0.03326694	1.6
-0.005022248	0.03318817	1.6
-0.005022248	0.03318817	1.6
-0.005022248	0.03318817	1.6
-0.004843753	0.03330911	1.6
-0.004843753	0.03330911	1.6
-0.004614176	0.03359696	1.6
-0.004614176	0.03359696	1.6
-0.004614176	0.03359696	1.6
-0.00486644	0.03359596	1.6
-0.00486644	0.03359596	1.6
-0.00486644	0.03359596	1.6
-0.004833337	0.03377728	1.6
-0.004833337	0.03377728	1.6
-0.004921906	0.03417624	1.6
-0.004921906	0.03417624	1.6
-0.004921906	0.03417624	1.6
-0.005145682	0.03461361	1.6
-0.005145682	0.03461361	1.6
-0.005145682	0.03461361	1.6
-0.005293794	0.03517598	1.6
-0.005293794	0.03517598	1.6
-0.005493158	0.03564731	1.6
-0.005493158	0.03564731	1.6
-0.005493158	0.03564731	1.6
-0.005714215	0.03578018	1.6
-0.005714215	0.03578018	1.6
-0.005714215	0.03578018	1.6
-0.005714215	0.03578018	1.6
-0.005714215	0.03578018	1.6
0.03856688	0.0502349	1.6
0.03856688	0.0502349	1.6
0.03856688	0.0502349	1.6
0.04156304	0.05136189	1.6
0.04156304	0.05136189	1.6
0.04156304	0.05136189	1.6
0.04195651	0.05187174	1.6
0.04195651	0.05187174	1.6
0.04249874	0.05204564	1.6
0.04249874	0.05204564	1.6
0.04249874	0.05204564	1.6
0.04249874	0.05204564	1.6
0.04249874	0.05204564	1.6
0.02390241	0.05322765	1.6
0.02390241	0.05322765	1.6
0.02390241	0.05322765	1.6
0.02271167	0.05520483	1.6
0.02271167	0.05520483	1.6
0.02271167	0.05520483	1.6
0.02221576	0.05667958	1.6
0.02221576	0.05667958	1.6
0.02235301	0.05706639	1.6
0.02235301	0.05706639	1.6
0.02235301	0.05706639	1.6
0.02221904	0.05816963	1.6
0.02221904	0.05816963	1.6
0.02221904	0.05816963	1.6
0.02221904	0.05816963	1.6
0.02221904	0.05816963	1.6
0.07289361	0.09209699	1.6
0.07289361	0.09209699	1.6
0.07289361	0.09209699	1.6
0.07291358	0.09424349	1.6
0.07291358	0.09424349	1.6
0.07291358	0.09424349	1.6
0.07203893	0.09485189	1.6
0.07203893	0.09485189	1.6
0.07128347	0.0963621	1.6
0.07128347	0.0963621	1.6
0.07128347	0.0963621	1.6
0.07043795	0.09706793	1.6
0.07043795	0.09706793	1.6
0.07043795	0.09706793	1.6
0.06911627	0.09759967	1.6
0.06911627	0.09759967	1.6
0.06991863	0.09573947	1.6
0.06991863	0.09573947	1.6
0.06991863	0.09573947	1.6
0.070383	0.09439272	1.6
0.070383	0.09439272	1.6
0.07039561	0.09370571	1.6
0.07039561	0.09370571	1.6
0.07039561	0.09370571	1.6
0.07028934	0.09292599	1.6
0.07028934	0.09292599	1.6
0.07028934	0.09292599	1.6
0.07009246	0.09214099	1.6
0.07009246	0.09214099	1.6
0.07016257	0.09126063	1.6
0.07016257	0.09126063	1.6
0.07016257	0.09126063	1.6
0.07006123	0.09070944	1.6
0.07006123	0.09070944	1.6
0.07006123	0.09070944	1.6
0.06997108	0.08991972	1.6
0.06997108	0.08991972	1.6
0.06995367	0.08913907	1.6
0.06995367	0.08913907	1.6
0.06995367	0.08913907	1.6
0.06990061	0.08861618	1.6
0.06990061	0.08861618	1.6
0.06986197	0.08818489	1.6
0.06986197	0.08818489	1.6
0.06986197	0.08818489	1.6
0.06981931	0.08792702	1.6
0.06981931	0.08792702	1.6
0.06981931	0.08792702	1.6
0.0698069	0.08770085	1.6
0.0698069	0.08770085	1.6
0.06981627	0.0874313	1.6
0.06981627	0.0874313	1.6
0.06981627	0.0874313	1.6
0.06998031	0.08727568	1.6
0.06998031	0.08727568	1.6
0.07007701	0.08697111	1.6
0.07007701	0.08697111	1.6
0.07007701	0.08697111	1.6
0.07007701	0.08697111	1.6
0.07007701	0.08697111	1.6
0.07007701	0.08697111	1.6
0.001450328	-0.01587013	1.6
0.001450328	-0.01587013	1.6
0.0008720774	-0.02106909	1.6
0.0008720774	-0.02106909	1.6
0.0008720774	-0.02106909	1.6
0.001056788	-0.02256642	1.6
0.001056788	-0.02256642	1.6
0.001056788	-0.02256642	1.6
0.0008187406	-0.02362554	1.6
0.0008187406	-0.02362554	1.6
0.001244236	-0.02441645	1.6
0.001244236	-0.02441645	1.6
0.001244236	-0.02441645	1.6
0.001728165	-0.02494167	1.6
0.001728165	-0.02494167	1.6
0.002250687	-0.02479755	1.6
0.002250687	-0.02479755	1.6
0.002250687	-0.02479755	1.6
0.002646748	-0.02455421	1.6
0.002646748	-0.02455421	1.6
0.002646748	-0.02455421	1.6
