# Supplementary material for: Saliency detection of textured 3D models based on multi-view information and texel descriptor
Source: PeerJ Comput Sci. 2023 Oct 25;9:e1584. doi: 10.7717/peerj-cs.1584 (PMC10703070; doi:10.7717/peerj-cs.1584)
Supplement: Supplemental Information 2 [file peerj-cs-09-1584-s002.zip › hlg/9.txt]

0.002646748	-0.02455421	1.6
0.002646748	-0.02455421	1.6
-0.09411477	-0.09162401	1.6
-0.09411477	-0.09162401	1.6
-0.09411477	-0.09162401	1.6
-0.09828674	-0.09927727	1.6
-0.09828674	-0.09927727	1.6
-0.1000074	-0.104429	1.6
-0.1000074	-0.104429	1.6
-0.1000074	-0.104429	1.6
-0.1009682	-0.1063917	1.6
-0.1009682	-0.1063917	1.6
-0.1009682	-0.1063917	1.6
-0.1011542	-0.1070295	1.6
-0.1011542	-0.1070295	1.6
-0.1016837	-0.1076577	1.6
-0.1016837	-0.1076577	1.6
-0.1016837	-0.1076577	1.6
-0.1022482	-0.1084543	1.6
-0.1022482	-0.1084543	1.6
-0.1026529	-0.1091785	1.6
-0.1026529	-0.1091785	1.6
-0.1026529	-0.1091785	1.6
-0.1024645	-0.1090487	1.6
-0.1024645	-0.1090487	1.6
-0.1024645	-0.1090487	1.6
-0.1024645	-0.1090487	1.6
-0.1024645	-0.1090487	1.6
-0.074825	-0.03708211	1.6
-0.074825	-0.03708211	1.6
-0.074825	-0.03708211	1.6
-0.07722967	-0.03593428	1.6
-0.07722967	-0.03593428	1.6
-0.07722967	-0.03593428	1.6
-0.07824335	-0.03434869	1.6
-0.07824335	-0.03434869	1.6
-0.07903429	-0.03401449	1.6
-0.07903429	-0.03401449	1.6
-0.07903429	-0.03401449	1.6
-0.08026781	-0.03282909	1.6
-0.08026781	-0.03282909	1.6
-0.08026781	-0.03282909	1.6
-0.08026781	-0.03282909	1.6
-0.08026781	-0.03282909	1.6
-0.1138584	-0.02696368	1.6
-0.1138584	-0.02696368	1.6
-0.1138584	-0.02696368	1.6
-0.1129812	-0.02838611	1.6
-0.1129812	-0.02838611	1.6
-0.1129812	-0.02838611	1.6
-0.1118431	-0.02762738	1.6
-0.1118431	-0.02762738	1.6
-0.1118431	-0.02762738	1.6
-0.1109145	-0.02742102	1.6
-0.1109145	-0.02742102	1.6
-0.1110186	-0.02724998	1.6
-0.1110186	-0.02724998	1.6
-0.1110186	-0.02724998	1.6
-0.1107414	-0.0271881	1.6
-0.1107414	-0.0271881	1.6
-0.1107414	-0.0271881	1.6
-0.1104384	-0.02735055	1.6
-0.1104384	-0.02735055	1.6
-0.1102623	-0.02741553	1.6
-0.1102623	-0.02741553	1.6
-0.1102623	-0.02741553	1.6
-0.1104092	-0.02742807	1.6
-0.1104092	-0.02742807	1.6
-0.1104092	-0.02742807	1.6
-0.1105619	-0.02748935	1.6
-0.1105619	-0.02748935	1.6
-0.1105619	-0.02748935	1.6
-0.1105619	-0.02748935	1.6
-0.1105619	-0.02748935	1.6
-0.1105619	-0.02748935	1.6
-0.1105619	-0.02748935	1.6
-0.1105619	-0.02748935	1.6
-0.1885958	0.1803562	1.6
-0.1885958	0.1803562	1.6
-0.1923031	0.1849105	1.6
-0.1923031	0.1849105	1.6
-0.1923031	0.1849105	1.6
-0.1937409	0.1855833	1.6
-0.1937409	0.1855833	1.6
-0.1943928	0.1862084	1.6
-0.1943928	0.1862084	1.6
-0.1943928	0.1862084	1.6
-0.1953215	0.1861048	1.6
-0.1953215	0.1861048	1.6
-0.1953215	0.1861048	1.6
-0.1964495	0.1868347	1.6
-0.1964495	0.1868347	1.6
-0.1969502	0.1876418	1.6
-0.1969502	0.1876418	1.6
-0.1969502	0.1876418	1.6
-0.1974759	0.1880471	1.6
-0.1974759	0.1880471	1.6
-0.1978143	0.1890573	1.6
-0.1978143	0.1890573	1.6
-0.1978143	0.1890573	1.6
-0.1987438	0.1884055	1.6
-0.1987438	0.1884055	1.6
-0.1987438	0.1884055	1.6
-0.1852713	0.1937288	1.6
-0.1852713	0.1937288	1.6
-0.1852713	0.1937288	1.6
-0.1852713	0.1937288	1.6
-0.1852713	0.1937288	1.6
-0.1835476	0.19373	1.6
-0.1835476	0.19373	1.6
-0.1835476	0.19373	1.6
-0.1975817	0.1874955	1.6
-0.1975817	0.1874955	1.6
-0.1975817	0.1874955	1.6
-0.1962687	0.1867714	1.6
-0.1962687	0.1867714	1.6
-0.1952792	0.1864517	1.6
-0.1952792	0.1864517	1.6
-0.1952792	0.1864517	1.6
-0.194202	0.1864644	1.6
-0.194202	0.1864644	1.6
-0.1932495	0.186722	1.6
-0.1932495	0.186722	1.6
-0.1932495	0.186722	1.6
-0.1923601	0.1868936	1.6
-0.1923601	0.1868936	1.6
-0.1923601	0.1868936	1.6
-0.19138	0.1869621	1.6
-0.19138	0.1869621	1.6
-0.1908318	0.1868706	1.6
-0.1908318	0.1868706	1.6
-0.1908318	0.1868706	1.6
-0.1902184	0.1869698	1.6
-0.1902184	0.1869698	1.6
-0.1902184	0.1869698	1.6
-0.1896085	0.1869006	1.6
-0.1896085	0.1869006	1.6
-0.1896085	0.1869006	1.6
-0.1896085	0.1869006	1.6
-0.1896085	0.1869006	1.6
-0.1888106	0.1866163	1.6
-0.1888106	0.1866163	1.6
-0.1888106	0.1866163	1.6
-0.1888106	0.1866163	1.6
-0.1888106	0.1866163	1.6
-0.1888106	0.1866163	1.6
-0.1883588	0.1863255	1.6
-0.1883588	0.1863255	1.6
-0.1881588	0.1862462	1.6
-0.1881588	0.1862462	1.6
-0.1881588	0.1862462	1.6
-0.1879274	0.1861741	1.6
-0.1879274	0.1861741	1.6
-0.1879274	0.1861741	1.6
-0.1876999	0.1859374	1.6
-0.1876999	0.1859374	1.6
-0.1874473	0.1857323	1.6
-0.1874473	0.1857323	1.6
-0.1874473	0.1857323	1.6
-0.1871851	0.1857049	1.6
-0.1871851	0.1857049	1.6
-0.1871851	0.1857049	1.6
-0.1869178	0.1855611	1.6
-0.1869178	0.1855611	1.6
-0.1866566	0.1853426	1.6
-0.1866566	0.1853426	1.6
-0.1866566	0.1853426	1.6
-0.1865063	0.1852659	1.6
-0.1865063	0.1852659	1.6
-0.1865063	0.1852659	1.6
-0.1863953	0.1851247	1.6
-0.1863953	0.1851247	1.6
-0.1862028	0.1849951	1.6
-0.1862028	0.1849951	1.6
-0.1862028	0.1849951	1.6
-0.1860443	0.1847018	1.6
-0.1860443	0.1847018	1.6
-0.1860443	0.1847018	1.6
-0.1858823	0.1847533	1.6
-0.1858823	0.1847533	1.6
-0.1857454	0.1848454	1.6
-0.1857454	0.1848454	1.6
-0.1857454	0.1848454	1.6
-0.1855674	0.1849288	1.6
-0.1855674	0.1849288	1.6
-0.1855674	0.1849288	1.6
-0.1854818	0.1848528	1.6
-0.1854818	0.1848528	1.6
-0.1853341	0.1849056	1.6
-0.1853341	0.1849056	1.6
-0.1853341	0.1849056	1.6
-0.1853341	0.1849056	1.6
-0.1853341	0.1849056	1.6
-0.1853341	0.1849056	1.6
-0.1849884	0.1852161	1.6
-0.1849884	0.1852161	1.6
-0.1848401	0.1850373	1.6
-0.1848401	0.1850373	1.6
-0.1848401	0.1850373	1.6
-0.1848401	0.1850373	1.6
-0.1848401	0.1850373	1.6
-0.1848401	0.1850373	1.6
-0.1848401	0.1850373	1.6
-0.1848401	0.1850373	1.6
-0.1345417	0.02550024	1.6
-0.1345417	0.02550024	1.6
-0.1345417	0.02550024	1.6
-0.1346221	0.02342656	1.6
-0.1346221	0.02342656	1.6
-0.1350665	0.0226856	1.6
-0.1350665	0.0226856	1.6
-0.1350665	0.0226856	1.6
-0.1346185	0.02242648	1.6
-0.1346185	0.02242648	1.6
-0.1346185	0.02242648	1.6
-0.1348574	0.02257598	1.6
-0.1348574	0.02257598	1.6
-0.1349708	0.02252843	1.6
-0.1349708	0.02252843	1.6
-0.1349708	0.02252843	1.6
-0.1350118	0.0224833	1.6
-0.1350118	0.0224833	1.6
-0.1350118	0.0224833	1.6
-0.1353042	0.02284421	1.6
-0.1353042	0.02284421	1.6
-0.1355252	0.02298751	1.6
-0.1355252	0.02298751	1.6
-0.1355252	0.02298751	1.6
-0.1355252	0.02298751	1.6
-0.1355252	0.02298751	1.6
-0.1355252	0.02298751	1.6
-0.1018848	-0.02093545	1.6
-0.1018848	-0.02093545	1.6
-0.1018848	-0.02093545	1.6
-0.1018848	-0.02093545	1.6
-0.1018848	-0.02093545	1.6
-0.1018931	-0.02740992	1.6
-0.1018931	-0.02740992	1.6
-0.1018931	-0.02740992	1.6
-0.1016993	-0.02849369	1.6
-0.1016993	-0.02849369	1.6
-0.1011166	-0.0291546	1.6
-0.1011166	-0.0291546	1.6
-0.1011166	-0.0291546	1.6
-0.1006796	-0.02960329	1.6
-0.1006796	-0.02960329	1.6
-0.1006796	-0.02960329	1.6
-0.1005331	-0.02995224	1.6
-0.1005331	-0.02995224	1.6
-0.1003642	-0.03054499	1.6
-0.1003642	-0.03054499	1.6
-0.1003642	-0.03054499	1.6
-0.1003743	-0.03099984	1.6
-0.1003743	-0.03099984	1.6
-0.1003743	-0.03099984	1.6
-0.1004355	-0.0313242	1.6
-0.1004355	-0.0313242	1.6
-0.1003437	-0.03157747	1.6
-0.1003437	-0.03157747	1.6
-0.1003437	-0.03157747	1.6
-0.1002688	-0.03167798	1.6
-0.1002688	-0.03167798	1.6
-0.1001185	-0.03163191	1.6
-0.1001185	-0.03163191	1.6
-0.1001185	-0.03163191	1.6
-0.1000444	-0.03168056	1.6
-0.1000444	-0.03168056	1.6
-0.1000444	-0.03168056	1.6
-0.1000657	-0.03179862	1.6
-0.1000657	-0.03179862	1.6
-0.1000657	-0.03179862	1.6
-0.1000782	-0.03197946	1.6
-0.1000782	-0.03197946	1.6
-0.0999146	-0.03210439	1.6
-0.0999146	-0.03210439	1.6
-0.0999146	-0.03210439	1.6
-0.0999146	-0.03210439	1.6
-0.0999146	-0.03210439	1.6
-0.0999146	-0.03210439	1.6
-0.0999146	-0.03210439	1.6
-0.0999146	-0.03210439	1.6
-0.1402872	-0.1337857	1.6
-0.1402872	-0.1337857	1.6
-0.1402872	-0.1337857	1.6
-0.1393213	-0.1324528	1.6
-0.1393213	-0.1324528	1.6
-0.1393213	-0.1324528	1.6
-0.1395838	-0.1319487	1.6
-0.1395838	-0.1319487	1.6
-0.14058	-0.1306746	1.6
-0.14058	-0.1306746	1.6
-0.14058	-0.1306746	1.6
-0.1415326	-0.1298024	1.6
-0.1415326	-0.1298024	1.6
-0.1415326	-0.1298024	1.6
-0.1415326	-0.1298024	1.6
-0.1415326	-0.1298024	1.6
-0.1099025	-0.0717214	1.6
-0.1099025	-0.0717214	1.6
-0.1099025	-0.0717214	1.6
-0.1094406	-0.06960306	1.6
-0.1094406	-0.06960306	1.6
-0.1094406	-0.06960306	1.6
-0.1087216	-0.06755247	1.6
-0.1087216	-0.06755247	1.6
-0.1090508	-0.06656181	1.6
-0.1090508	-0.06656181	1.6
-0.1090508	-0.06656181	1.6
-0.1091152	-0.06571117	1.6
-0.1091152	-0.06571117	1.6
-0.1093716	-0.06509181	1.6
-0.1093716	-0.06509181	1.6
-0.1093716	-0.06509181	1.6
-0.1097359	-0.06436252	1.6
-0.1097359	-0.06436252	1.6
-0.1097359	-0.06436252	1.6
-0.1098337	-0.06317966	1.6
-0.1098337	-0.06317966	1.6
-0.1098169	-0.06225791	1.6
-0.1098169	-0.06225791	1.6
-0.1098169	-0.06225791	1.6
-0.1098169	-0.06225791	1.6
-0.1098169	-0.06225791	1.6
-0.1098169	-0.06225791	1.6
-0.093987	-0.05060142	1.6
-0.093987	-0.05060142	1.6
-0.1098169	-0.06225791	1.6
-0.1098169	-0.06225791	1.6
-0.1098169	-0.06225791	1.6
0.1847751	-0.1011149	1.6
0.1847751	-0.1011149	1.6
0.183231	-0.1010706	1.6
0.183231	-0.1010706	1.6
0.183231	-0.1010706	1.6
0.1816462	-0.1017277	1.6
0.1816462	-0.1017277	1.6
0.1816462	-0.1017277	1.6
0.1810536	-0.1007219	1.6
0.1810536	-0.1007219	1.6
0.1802351	-0.1006526	1.6
0.1802351	-0.1006526	1.6
0.1802351	-0.1006526	1.6
0.1801579	-0.1003009	1.6
0.1801579	-0.1003009	1.6
0.1801579	-0.1003009	1.6
0.1796595	-0.1001568	1.6
0.1796595	-0.1001568	1.6
0.1792666	-0.09997281	1.6
0.1792666	-0.09997281	1.6
0.1792666	-0.09997281	1.6
0.1790748	-0.09933683	1.6
0.1790748	-0.09933683	1.6
0.1791181	-0.09870302	1.6
0.1791181	-0.09870302	1.6
0.1791181	-0.09870302	1.6
0.1788283	-0.09869204	1.6
0.1788283	-0.09869204	1.6
0.1788283	-0.09869204	1.6
0.1788283	-0.09869204	1.6
0.1788283	-0.09869204	1.6
0.1732038	-0.04290562	1.6
0.1732038	-0.04290562	1.6
0.1732038	-0.04290562	1.6
0.1739049	-0.04210233	1.6
0.1739049	-0.04210233	1.6
0.1739049	-0.04210233	1.6
0.173146	-0.04239701	1.6
0.173146	-0.04239701	1.6
0.1726099	-0.04226486	1.6
0.1726099	-0.04226486	1.6
0.1726099	-0.04226486	1.6
0.172336	-0.04295176	1.6
0.172336	-0.04295176	1.6
0.172336	-0.04295176	1.6
0.1722578	-0.04276267	1.6
0.1722578	-0.04276267	1.6
0.1724255	-0.04288517	1.6
0.1724255	-0.04288517	1.6
0.1724255	-0.04288517	1.6
0.1721655	-0.04228171	1.6
0.1721655	-0.04228171	1.6
0.1721655	-0.04228171	1.6
0.1722477	-0.04243627	1.6
0.1722477	-0.04243627	1.6
0.1707644	-0.04242866	1.6
0.1707644	-0.04242866	1.6
0.1707644	-0.04242866	1.6
0.1707644	-0.04242866	1.6
0.1707644	-0.04242866	1.6
0.1707644	-0.04242866	1.6
0.1737434	-0.04089553	1.6
0.1737434	-0.04089553	1.6
0.1741431	-0.0407622	1.6
0.1741431	-0.0407622	1.6
0.1741431	-0.0407622	1.6
0.1748251	-0.03991097	1.6
0.1748251	-0.03991097	1.6
0.1748251	-0.03991097	1.6
0.1752198	-0.03950839	1.6
0.1752198	-0.03950839	1.6
0.1753093	-0.03957034	1.6
0.1753093	-0.03957034	1.6
0.1753093	-0.03957034	1.6
0.1759411	-0.0391681	1.6
0.1759411	-0.0391681	1.6
0.1759411	-0.0391681	1.6
0.1761665	-0.03893957	1.6
0.1761665	-0.03893957	1.6
0.1760908	-0.0385797	1.6
0.1760908	-0.0385797	1.6
0.1760908	-0.0385797	1.6
0.1760908	-0.0385797	1.6
0.1760908	-0.0385797	1.6
0.1760908	-0.0385797	1.6
0.1760908	-0.0385797	1.6
0.1760908	-0.0385797	1.6
0.09926983	-0.1111217	1.6
0.09926983	-0.1111217	1.6
0.09926983	-0.1111217	1.6
0.09950731	-0.1102635	1.6
0.09950731	-0.1102635	1.6
0.09950731	-0.1102635	1.6
0.1001226	-0.1096291	1.6
0.1001226	-0.1096291	1.6
0.1008606	-0.109618	1.6
0.1008606	-0.109618	1.6
0.1008606	-0.109618	1.6
0.1008606	-0.109618	1.6
0.1008606	-0.109618	1.6
0.1008606	-0.109618	1.6
0.1008606	-0.109618	1.6
0.1008606	-0.109618	1.6
0.1881041	-0.1038987	1.6
0.1881041	-0.1038987	1.6
0.1881041	-0.1038987	1.6
0.1865346	-0.1046482	1.6
0.1865346	-0.1046482	1.6
0.1865346	-0.1046482	1.6
0.1865346	-0.1046482	1.6
0.1865346	-0.1046482	1.6
0.1983365	-0.09992005	1.6
0.1983365	-0.09992005	1.6
0.1983365	-0.09992005	1.6
0.2404623	-0.09269173	1.6
0.2404623	-0.09269173	1.6
0.2404623	-0.09269173	1.6
0.2404623	-0.09269173	1.6
0.2404623	-0.09269173	1.6
0.2460477	-0.08140977	1.6
0.2460477	-0.08140977	1.6
0.2460477	-0.08140977	1.6
0.2460477	-0.08140977	1.6
0.2460477	-0.08140977	1.6
0.24836	-0.08481835	1.6
0.24836	-0.08481835	1.6
0.24836	-0.08481835	1.6
0.2476933	-0.08650931	1.6
0.2476933	-0.08650931	1.6
0.2476933	-0.08650931	1.6
0.246278	-0.08721118	1.6
0.246278	-0.08721118	1.6
0.2452264	-0.08765536	1.6
0.2452264	-0.08765536	1.6
0.2452264	-0.08765536	1.6
0.2444518	-0.0881843	1.6
0.2444518	-0.0881843	1.6
0.2444518	-0.0881843	1.6
0.2443366	-0.08832704	1.6
0.2443366	-0.08832704	1.6
0.2444523	-0.08799412	1.6
0.2444523	-0.08799412	1.6
0.2444523	-0.08799412	1.6
0.2440551	-0.08771148	1.6
0.2440551	-0.08771148	1.6
0.2440551	-0.08771148	1.6
0.2438192	-0.08775256	1.6
0.2438192	-0.08775256	1.6
0.2438192	-0.08775256	1.6
0.2436014	-0.08751895	1.6
0.2436014	-0.08751895	1.6
0.2434824	-0.08739468	1.6
0.2434824	-0.08739468	1.6
0.2434824	-0.08739468	1.6
0.2434545	-0.08729998	1.6
0.2434545	-0.08729998	1.6
0.2434545	-0.08729998	1.6
0.2432878	-0.08709281	1.6
0.2432878	-0.08709281	1.6
0.2432458	-0.08678634	1.6
0.2432458	-0.08678634	1.6
0.2432458	-0.08678634	1.6
0.2432488	-0.08655093	1.6
0.2432488	-0.08655093	1.6
0.2432488	-0.08655093	1.6
0.2432936	-0.08666521	1.6
0.2432936	-0.08666521	1.6
0.2433495	-0.08661225	1.6
0.2433495	-0.08661225	1.6
0.2433495	-0.08661225	1.6
0.2434261	-0.08662818	1.6
0.2434261	-0.08662818	1.6
0.2434261	-0.08662818	1.6
0.2434261	-0.08662818	1.6
0.2434261	-0.08662818	1.6
0.2434261	-0.08662818	1.6
0.2434261	-0.08662818	1.6
0.2434261	-0.08662818	1.6
0.01341278	-0.250016	1.6
0.01341278	-0.250016	1.6
0.01341278	-0.250016	1.6
0.01445366	-0.2509781	1.6
0.01445366	-0.2509781	1.6
0.01578268	-0.2517984	1.6
0.01578268	-0.2517984	1.6
0.01578268	-0.2517984	1.6
0.01761777	-0.2521327	1.6
0.01761777	-0.2521327	1.6
0.01761777	-0.2521327	1.6
0.01855194	-0.2516658	1.6
0.01855194	-0.2516658	1.6
0.01952281	-0.251747	1.6
0.01952281	-0.251747	1.6
0.01952281	-0.251747	1.6
0.02034877	-0.2517426	1.6
0.02034877	-0.2517426	1.6
0.02034877	-0.2517426	1.6
0.02062246	-0.2519711	1.6
0.02062246	-0.2519711	1.6
0.02075129	-0.2522045	1.6
0.02075129	-0.2522045	1.6
0.02075129	-0.2522045	1.6
0.02075129	-0.2522045	1.6
0.02075129	-0.2522045	1.6
0.02075129	-0.2522045	1.6
0.1432014	-0.2545381	1.6
0.1432014	-0.2545381	1.6
0.1441759	-0.2541284	1.6
0.1441759	-0.2541284	1.6
0.1441759	-0.2541284	1.6
0.1457649	-0.2535501	1.6
0.1457649	-0.2535501	1.6
0.1457649	-0.2535501	1.6
0.146368	-0.2531473	1.6
0.146368	-0.2531473	1.6
0.1474873	-0.2531082	1.6
0.1474873	-0.2531082	1.6
0.1482505	-0.252765	1.6
0.1482505	-0.252765	1.6
0.1482505	-0.252765	1.6
0.1485736	-0.2526827	1.6
0.1485736	-0.2526827	1.6
0.1485736	-0.2526827	1.6
0.1490168	-0.2522215	1.6
0.1490168	-0.2522215	1.6
0.1490168	-0.2522215	1.6
0.1490168	-0.2522215	1.6
0.1490168	-0.2522215	1.6
0.1723285	-0.2256292	1.6
0.1723285	-0.2256292	1.6
0.1723285	-0.2256292	1.6
0.170331	-0.2268735	1.6
0.170331	-0.2268735	1.6
0.1698348	-0.2268972	1.6
0.1698348	-0.2268972	1.6
0.1698348	-0.2268972	1.6
0.1682993	-0.2267056	1.6
0.1682993	-0.2267056	1.6
0.1682993	-0.2267056	1.6
0.167631	-0.2261409	1.6
0.167631	-0.2261409	1.6
0.167631	-0.2261409	1.6
0.167631	-0.2261409	1.6
0.167631	-0.2261409	1.6
0.1671622	-0.2259254	1.6
0.1671622	-0.2259254	1.6
0.1671622	-0.2259254	1.6
0.1670666	-0.2254816	1.6
0.1670666	-0.2254816	1.6
0.1668726	-0.2248637	1.6
0.1668726	-0.2248637	1.6
0.1668726	-0.2248637	1.6
0.1668726	-0.2248637	1.6
0.1668726	-0.2248637	1.6
0.1221329	-0.1965497	1.6
0.1221329	-0.1965497	1.6
0.1221329	-0.1965497	1.6
0.1191199	-0.1902718	1.6
0.1191199	-0.1902718	1.6
0.1191199	-0.1902718	1.6
0.1172468	-0.1871513	1.6
0.1172468	-0.1871513	1.6
0.1166573	-0.1849514	1.6
0.1166573	-0.1849514	1.6
0.1166573	-0.1849514	1.6
0.1154308	-0.1858385	1.6
0.1154308	-0.1858385	1.6
0.1154308	-0.1858385	1.6
0.1154308	-0.1858385	1.6
0.1154308	-0.1858385	1.6
0.1154308	-0.1858385	1.6
0.1154308	-0.1858385	1.6
0.1154308	-0.1858385	1.6
-0.1300821	-0.1024862	1.6
-0.1300821	-0.1024862	1.6
-0.1300821	-0.1024862	1.6
-0.1296742	-0.1051809	1.6
-0.1296742	-0.1051809	1.6
-0.1298786	-0.1045901	1.6
-0.1298786	-0.1045901	1.6
-0.1298786	-0.1045901	1.6
-0.1295142	-0.1046617	1.6
-0.1295142	-0.1046617	1.6
-0.13075	-0.1036639	1.6
-0.13075	-0.1036639	1.6
-0.13075	-0.1036639	1.6
-0.1296982	-0.1043561	1.6
-0.1296982	-0.1043561	1.6
-0.1296982	-0.1043561	1.6
-0.129062	-0.1045827	1.6
-0.129062	-0.1045827	1.6
-0.1286148	-0.1041718	1.6
-0.1286148	-0.1041718	1.6
-0.1286148	-0.1041718	1.6
-0.1284952	-0.103504	1.6
-0.1284952	-0.103504	1.6
-0.1284952	-0.103504	1.6
-0.1283515	-0.1033254	1.6
-0.1283515	-0.1033254	1.6
-0.1283515	-0.1033254	1.6
-0.1282627	-0.1028648	1.6
-0.1282627	-0.1028648	1.6
-0.1282372	-0.1025087	1.6
-0.1282372	-0.1025087	1.6
-0.1282372	-0.1025087	1.6
-0.1282701	-0.1021697	1.6
-0.1282701	-0.1021697	1.6
-0.1282701	-0.1021697	1.6
-0.1282976	-0.1018776	1.6
-0.1282976	-0.1018776	1.6
-0.1282976	-0.1018776	1.6
-0.1282976	-0.1018776	1.6
-0.1282976	-0.1018776	1.6
-0.129364	-0.04845995	1.6
-0.129364	-0.04845995	1.6
-0.129364	-0.04845995	1.6
-0.1294056	-0.04921976	1.6
-0.1294056	-0.04921976	1.6
-0.1296907	-0.04918107	1.6
-0.1296907	-0.04918107	1.6
-0.1296907	-0.04918107	1.6
-0.1301755	-0.0479495	1.6
-0.1301755	-0.0479495	1.6
-0.1301755	-0.0479495	1.6
-0.1322702	-0.04829018	1.6
-0.1322702	-0.04829018	1.6
-0.120971	-0.0338745	1.6
-0.120971	-0.0338745	1.6
-0.120971	-0.0338745	1.6
-0.120971	-0.0338745	1.6
-0.120971	-0.0338745	1.6
-0.120971	-0.0338745	1.6
-0.1222277	-0.03229883	1.6
-0.1222277	-0.03229883	1.6
-0.1322702	-0.04829018	1.6
-0.1322702	-0.04829018	1.6
-0.1322702	-0.04829018	1.6
-0.1130873	-0.009620225	1.6
-0.1130873	-0.009620225	1.6
-0.1130873	-0.009620225	1.6
-0.1133475	-0.007609406	1.6
-0.1133475	-0.007609406	1.6
-0.1129589	-0.006295981	1.6
-0.1129589	-0.006295981	1.6
-0.1129589	-0.006295981	1.6
-0.1125223	-0.005179323	1.6
-0.1125223	-0.005179323	1.6
-0.1125223	-0.005179323	1.6
-0.1132038	-0.003631219	1.6
-0.1132038	-0.003631219	1.6
-0.1139491	-0.002045672	1.6
-0.1139491	-0.002045672	1.6
-0.1139491	-0.002045672	1.6
-0.1141365	-0.001073854	1.6
-0.1141365	-0.001073854	1.6
-0.1141365	-0.001073854	1.6
-0.1142641	-0.0001514908	1.6
-0.1142641	-0.0001514908	1.6
-0.1147988	0.0005090795	1.6
-0.1147988	0.0005090795	1.6
-0.1147988	0.0005090795	1.6
-0.1147988	0.0005090795	1.6
-0.1147988	0.0005090795	1.6
-0.1147988	0.0005090795	1.6
-0.1356139	-0.03139455	1.6
-0.1356139	-0.03139455	1.6
-0.1358021	-0.03103664	1.6
-0.1358021	-0.03103664	1.6
-0.1358021	-0.03103664	1.6
-0.13613	-0.03032198	1.6
-0.13613	-0.03032198	1.6
-0.1364026	-0.02925066	1.6
-0.1364026	-0.02925066	1.6
-0.1364026	-0.02925066	1.6
-0.1368133	-0.02829464	1.6
-0.1368133	-0.02829464	1.6
-0.1368133	-0.02829464	1.6
-0.1379466	-0.02660866	1.6
-0.1379466	-0.02660866	1.6
-0.1386185	-0.02589895	1.6
-0.1386185	-0.02589895	1.6
-0.1386185	-0.02589895	1.6
-0.138972	-0.02581716	1.6
-0.138972	-0.02581716	1.6
-0.138972	-0.02581716	1.6
-0.1391976	-0.025517	1.6
-0.1391976	-0.025517	1.6
-0.1391976	-0.025517	1.6
-0.1394477	-0.02524584	1.6
-0.1394477	-0.02524584	1.6
-0.1394114	-0.02541345	1.6
