# Supplementary material for: Saliency detection of textured 3D models based on multi-view information and texel descriptor
Source: PeerJ Comput Sci. 2023 Oct 25;9:e1584. doi: 10.7717/peerj-cs.1584 (PMC10703070; doi:10.7717/peerj-cs.1584)
Supplement: Supplemental Information 2 [file peerj-cs-09-1584-s002.zip › llxj/0.txt]

0.01385812	-0.1382919	1.6
0.01385812	-0.1382919	1.6
0.01517506	-0.1406755	1.6
0.01517506	-0.1406755	1.6
0.01697653	-0.1435463	1.6
0.01697653	-0.1435463	1.6
0.01697653	-0.1435463	1.6
0.01797194	-0.1455229	1.6
0.01797194	-0.1455229	1.6
0.01816599	-0.1457999	1.6
0.01816599	-0.1457999	1.6
0.01816599	-0.1457999	1.6
0.01829742	-0.1461485	1.6
0.01829742	-0.1461485	1.6
0.01822945	-0.1464471	1.6
0.01822945	-0.1464471	1.6
0.01822945	-0.1464471	1.6
0.01829995	-0.1464866	1.6
0.01829995	-0.1464866	1.6
0.01829995	-0.1464866	1.6
0.0183251	-0.1465037	1.6
0.0183251	-0.1465037	1.6
0.01840879	-0.1465362	1.6
0.01840879	-0.1465362	1.6
0.01840879	-0.1465362	1.6
0.01839464	-0.1462106	1.6
0.01839464	-0.1462106	1.6
0.01839464	-0.1462106	1.6
0.01850489	-0.1457375	1.6
0.01850489	-0.1457375	1.6
0.01864688	-0.1449156	1.6
0.01864688	-0.1449156	1.6
0.01864688	-0.1449156	1.6
0.01878919	-0.1439696	1.6
0.01878919	-0.1439696	1.6
0.01895421	-0.1429678	1.6
0.01895421	-0.1429678	1.6
0.01895421	-0.1429678	1.6
0.0192897	-0.1420026	1.6
0.0192897	-0.1420026	1.6
0.0192897	-0.1420026	1.6
0.0192897	-0.1420026	1.6
0.0192897	-0.1420026	1.6
0.0192897	-0.1420026	1.6
0.0192897	-0.1420026	1.6
0.0192897	-0.1420026	1.6
-0.08724403	0.05602504	1.6
-0.08724403	0.05602504	1.6
-0.08724403	0.05602504	1.6
-0.09091133	0.05262548	1.6
-0.09091133	0.05262548	1.6
-0.09291719	0.05005629	1.6
-0.09291719	0.05005629	1.6
-0.09291719	0.05005629	1.6
-0.09381494	0.04973225	1.6
-0.09381494	0.04973225	1.6
-0.0941972	0.05038957	1.6
-0.0941972	0.05038957	1.6
-0.0941972	0.05038957	1.6
-0.09418148	0.05236118	1.6
-0.09418148	0.05236118	1.6
-0.09418148	0.05236118	1.6
-0.09402329	0.05416115	1.6
-0.09402329	0.05416115	1.6
-0.09370332	0.05635411	1.6
-0.09370332	0.05635411	1.6
-0.09370332	0.05635411	1.6
-0.09377796	0.05753546	1.6
-0.09377796	0.05753546	1.6
-0.09377796	0.05753546	1.6
-0.09377796	0.05753546	1.6
-0.09377796	0.05753546	1.6
-0.1285042	0.1871368	1.6
-0.1285042	0.1871368	1.6
-0.128012	0.18414	1.6
-0.128012	0.18414	1.6
-0.128012	0.18414	1.6
-0.128012	0.18414	1.6
-0.128012	0.18414	1.6
-0.1535384	0.2376381	1.6
-0.1535384	0.2376381	1.6
-0.1535384	0.2376381	1.6
-0.1524151	0.2389455	1.6
-0.1524151	0.2389455	1.6
-0.1523569	0.2406691	1.6
-0.1523569	0.2406691	1.6
-0.1523569	0.2406691	1.6
-0.152969	0.2417189	1.6
-0.152969	0.2417189	1.6
-0.1522902	0.2429213	1.6
-0.1522902	0.2429213	1.6
-0.1522902	0.2429213	1.6
-0.1532618	0.2440633	1.6
-0.1532618	0.2440633	1.6
-0.1532618	0.2440633	1.6
-0.1530608	0.2460417	1.6
-0.1530608	0.2460417	1.6
-0.1520839	0.2486562	1.6
-0.1520839	0.2486562	1.6
-0.1520839	0.2486562	1.6
-0.1510298	0.2505865	1.6
-0.1510298	0.2505865	1.6
-0.1499059	0.2510456	1.6
-0.1499059	0.2510456	1.6
-0.1499059	0.2510456	1.6
-0.1488254	0.2517808	1.6
-0.1488254	0.2517808	1.6
-0.1488254	0.2517808	1.6
-0.1476722	0.2513331	1.6
-0.1476722	0.2513331	1.6
-0.1468101	0.2506122	1.6
-0.1468101	0.2506122	1.6
-0.1468101	0.2506122	1.6
-0.1468101	0.2506122	1.6
-0.1468101	0.2506122	1.6
-0.1487112	0.3125139	1.6
-0.1487112	0.3125139	1.6
-0.1487112	0.3125139	1.6
-0.148114	0.3116713	1.6
-0.148114	0.3116713	1.6
-0.1514968	0.3151307	1.6
-0.1514968	0.3151307	1.6
-0.1514968	0.3151307	1.6
-0.148114	0.3116713	1.6
-0.148114	0.3116713	1.6
-0.1443308	0.3484719	1.6
-0.1443308	0.3484719	1.6
-0.1443308	0.3484719	1.6
-0.1449589	0.3430913	1.6
-0.1449589	0.3430913	1.6
-0.1449589	0.3430913	1.6
-0.1445548	0.3415511	1.6
-0.1445548	0.3415511	1.6
-0.1433536	0.3401935	1.6
-0.1433536	0.3401935	1.6
-0.1433536	0.3401935	1.6
-0.1423195	0.3377728	1.6
-0.1423195	0.3377728	1.6
-0.1423195	0.3377728	1.6
-0.1423195	0.3377728	1.6
-0.1423195	0.3377728	1.6
-0.1415364	0.3314013	1.6
-0.1415364	0.3314013	1.6
-0.1415364	0.3314013	1.6
-0.1404681	0.3289797	1.6
-0.1404681	0.3289797	1.6
-0.1397857	0.3271419	1.6
-0.1397857	0.3271419	1.6
-0.1397857	0.3271419	1.6
-0.1390555	0.3256492	1.6
-0.1390555	0.3256492	1.6
-0.1390555	0.3256492	1.6
-0.1384666	0.323533	1.6
-0.1384666	0.323533	1.6
-0.1380673	0.3221575	1.6
-0.1380673	0.3221575	1.6
-0.1380673	0.3221575	1.6
-0.1375341	0.321605	1.6
-0.1375341	0.321605	1.6
-0.1369534	0.3210794	1.6
-0.1369534	0.3210794	1.6
-0.1369534	0.3210794	1.6
-0.1364354	0.3205236	1.6
-0.1364354	0.3205236	1.6
-0.1364354	0.3205236	1.6
-0.1362621	0.3198619	1.6
-0.1362621	0.3198619	1.6
-0.1360829	0.3192396	1.6
-0.1360829	0.3192396	1.6
-0.1360829	0.3192396	1.6
-0.1352791	0.3184141	1.6
-0.1352791	0.3184141	1.6
-0.13499	0.3175089	1.6
-0.13499	0.3175089	1.6
-0.13499	0.3175089	1.6
-0.1345087	0.3170405	1.6
-0.1345087	0.3170405	1.6
-0.1345087	0.3170405	1.6
-0.1345087	0.3170405	1.6
-0.1345087	0.3170405	1.6
-0.1340179	0.3167732	1.6
-0.1340179	0.3167732	1.6
-0.1340179	0.3167732	1.6
-0.1340179	0.3167732	1.6
-0.1340179	0.3167732	1.6
0.01	0.01	1.6
-0.1383517	0.3154754	1.6
-0.1383517	0.3154754	1.6
-0.1340179	0.3167732	1.6
-0.1340179	0.3167732	1.6
-0.1340179	0.3167732	1.6
-0.1074872	0.1300775	1.6
-0.1074872	0.1300775	1.6
-0.1074872	0.1300775	1.6
-0.1065872	0.1285677	1.6
-0.1065872	0.1285677	1.6
-0.1079093	0.1318728	1.6
-0.1079093	0.1318728	1.6
-0.1079093	0.1318728	1.6
-0.1081755	0.1304534	1.6
-0.1081755	0.1304534	1.6
-0.1082187	0.1286322	1.6
-0.1082187	0.1286322	1.6
-0.1082187	0.1286322	1.6
-0.1072218	0.126615	1.6
-0.1072218	0.126615	1.6
-0.1072218	0.126615	1.6
-0.1056154	0.1245779	1.6
-0.1056154	0.1245779	1.6
-0.1047024	0.1224594	1.6
-0.1047024	0.1224594	1.6
-0.1047024	0.1224594	1.6
-0.1034115	0.1204386	1.6
-0.1034115	0.1204386	1.6
-0.1034115	0.1204386	1.6
-0.1025331	0.1191634	1.6
-0.1025331	0.1191634	1.6
-0.1020365	0.1180677	1.6
-0.1020365	0.1180677	1.6
-0.1020365	0.1180677	1.6
-0.1009724	0.1170696	1.6
-0.1009724	0.1170696	1.6
-0.1001764	0.1161089	1.6
-0.1001764	0.1161089	1.6
-0.1001764	0.1161089	1.6
-0.0992831	0.1153354	1.6
-0.0992831	0.1153354	1.6
-0.0992831	0.1153354	1.6
-0.09894948	0.1140976	1.6
-0.09894948	0.1140976	1.6
-0.09824025	0.1131067	1.6
-0.09824025	0.1131067	1.6
-0.09824025	0.1131067	1.6
-0.09779171	0.1115614	1.6
-0.09779171	0.1115614	1.6
-0.0974358	0.1102293	1.6
-0.0974358	0.1102293	1.6
-0.0974358	0.1102293	1.6
-0.0974358	0.1102293	1.6
-0.0974358	0.1102293	1.6
-0.0974358	0.1102293	1.6
-0.0974358	0.1102293	1.6
-0.0974358	0.1102293	1.6
0.02828469	-0.05637156	1.6
0.02828469	-0.05637156	1.6
0.02828469	-0.05637156	1.6
0.02949399	-0.05644424	1.6
0.02949399	-0.05644424	1.6
0.02861733	-0.05568647	1.6
0.02861733	-0.05568647	1.6
0.02861733	-0.05568647	1.6
0.02866514	-0.05556459	1.6
0.02866514	-0.05556459	1.6
0.01	0.01	1.6
0.02866514	-0.05556459	1.6
0.02866514	-0.05556459	1.6
0.0383447	-0.1272042	1.6
0.0383447	-0.1272042	1.6
0.0383447	-0.1272042	1.6
0.03513208	-0.1282478	1.6
0.03513208	-0.1282478	1.6
0.03513208	-0.1282478	1.6
0.03627487	-0.1300974	1.6
0.03627487	-0.1300974	1.6
0.03714408	-0.1291511	1.6
0.03714408	-0.1291511	1.6
0.03714408	-0.1291511	1.6
0.03790557	-0.1282759	1.6
0.03790557	-0.1282759	1.6
0.0379626	-0.1276133	1.6
0.0379626	-0.1276133	1.6
0.0379626	-0.1276133	1.6
0.03673844	-0.1276185	1.6
0.03673844	-0.1276185	1.6
0.03673844	-0.1276185	1.6
0.04902044	-0.1246499	1.6
0.04902044	-0.1246499	1.6
0.01	0.01	1.6
0.03673844	-0.1276185	1.6
0.03673844	-0.1276185	1.6
0.2008218	-0.2198015	1.6
0.2008218	-0.2198015	1.6
0.2008218	-0.2198015	1.6
0.1991923	-0.2207632	1.6
0.1991923	-0.2207632	1.6
0.1970693	-0.2256084	1.6
0.1970693	-0.2256084	1.6
0.1970693	-0.2256084	1.6
0.2000864	-0.2264001	1.6
0.2000864	-0.2264001	1.6
0.2000864	-0.2264001	1.6
0.2027771	-0.227737	1.6
0.2027771	-0.227737	1.6
0.2034856	-0.2277895	1.6
0.2034856	-0.2277895	1.6
0.2028696	-0.2285335	1.6
0.2028696	-0.2285335	1.6
0.2028696	-0.2285335	1.6
0.2019488	-0.229646	1.6
0.2019488	-0.229646	1.6
0.2019488	-0.229646	1.6
0.2009812	-0.2303908	1.6
0.2009812	-0.2303908	1.6
0.2005457	-0.2307221	1.6
0.2005457	-0.2307221	1.6
0.2005457	-0.2307221	1.6
0.2005457	-0.2307221	1.6
0.2005457	-0.2307221	1.6
0.1048117	-0.1191574	1.6
0.1048117	-0.1191574	1.6
0.1044617	-0.1174278	1.6
0.1044617	-0.1174278	1.6
0.1044617	-0.1174278	1.6
0.1039373	-0.1162931	1.6
0.1039373	-0.1162931	1.6
0.1035199	-0.1154163	1.6
0.1035199	-0.1154163	1.6
0.1035199	-0.1154163	1.6
0.1031797	-0.115086	1.6
0.1031797	-0.115086	1.6
0.1031797	-0.115086	1.6
0.1029914	-0.1151608	1.6
0.1029914	-0.1151608	1.6
0.1047676	-0.1155499	1.6
0.1047676	-0.1155499	1.6
0.1047676	-0.1155499	1.6
0.1048907	-0.1156269	1.6
0.1048907	-0.1156269	1.6
0.01	0.01	1.6
0.1048907	-0.1156269	1.6
0.1048907	-0.1156269	1.6
0.1048907	-0.1156269	1.6
0.1048907	-0.1156269	1.6
0.1048907	-0.1156269	1.6
-0.09366674	0.06612435	1.6
-0.09366674	0.06612435	1.6
-0.09366674	0.06612435	1.6
-0.09203413	0.06678863	1.6
-0.09203413	0.06678863	1.6
-0.09135451	0.06569391	1.6
-0.09135451	0.06569391	1.6
-0.09135451	0.06569391	1.6
-0.09114696	0.06318545	1.6
-0.09114696	0.06318545	1.6
-0.09053084	0.06163768	1.6
-0.09053084	0.06163768	1.6
-0.09053084	0.06163768	1.6
-0.08968309	0.05938248	1.6
-0.08968309	0.05938248	1.6
-0.08968309	0.05938248	1.6
-0.08968309	0.05938248	1.6
-0.08968309	0.05938248	1.6
-0.08796243	0.05659649	1.6
-0.08796243	0.05659649	1.6
-0.08796243	0.05659649	1.6
-0.08676304	0.05559315	1.6
-0.08676304	0.05559315	1.6
-0.08676304	0.05559315	1.6
-0.08614442	0.05436609	1.6
-0.08614442	0.05436609	1.6
-0.08614442	0.05436609	1.6
-0.08614442	0.05436609	1.6
-0.08614442	0.05436609	1.6
-0.2495279	-0.05355527	1.6
-0.2495279	-0.05355527	1.6
-0.2495279	-0.05355527	1.6
-0.255961	-0.05794009	1.6
-0.255961	-0.05794009	1.6
-0.2579561	-0.06090385	1.6
-0.2579561	-0.06090385	1.6
-0.2579561	-0.06090385	1.6
-0.2537824	-0.06777399	1.6
-0.2537824	-0.06777399	1.6
0.01	0.01	1.6
-0.2517353	-0.09003485	1.6
-0.2517353	-0.09003485	1.6
-0.2543838	-0.0657418	1.6
-0.2543838	-0.0657418	1.6
-0.2543838	-0.0657418	1.6
-0.2550113	-0.06511831	1.6
-0.2550113	-0.06511831	1.6
-0.2557046	-0.06441725	1.6
-0.2557046	-0.06441725	1.6
-0.2557046	-0.06441725	1.6
-0.2558659	-0.06408371	1.6
-0.2558659	-0.06408371	1.6
-0.2558659	-0.06408371	1.6
-0.2558665	-0.0647788	1.6
-0.2558665	-0.0647788	1.6
-0.2558665	-0.0647788	1.6
-0.2558665	-0.0647788	1.6
-0.2659634	-0.07370403	1.6
-0.2659634	-0.07370403	1.6
-0.2659634	-0.07370403	1.6
-0.3148718	-0.1405916	1.6
-0.3148718	-0.1405916	1.6
-0.3148718	-0.1405916	1.6
-0.2939254	-0.1427331	1.6
-0.2939254	-0.1427331	1.6
-0.2869133	-0.1431309	1.6
-0.2869133	-0.1431309	1.6
-0.2869133	-0.1431309	1.6
-0.2805059	-0.1442219	1.6
-0.2805059	-0.1442219	1.6
-0.2764023	-0.1458482	1.6
-0.2764023	-0.1458482	1.6
-0.2764023	-0.1458482	1.6
-0.2750563	-0.1730696	1.6
-0.2750563	-0.1730696	1.6
0.01	0.01	1.6
-0.2764023	-0.1458482	1.6
-0.2764023	-0.1458482	1.6
-0.3014806	-0.2909244	1.6
-0.3014806	-0.2909244	1.6
-0.3014806	-0.2909244	1.6
-0.3044202	-0.2852188	1.6
-0.3044202	-0.2852188	1.6
-0.3044202	-0.2852188	1.6
-0.2959507	-0.2870687	1.6
-0.2959507	-0.2870687	1.6
-0.2910486	-0.2883225	1.6
-0.2910486	-0.2883225	1.6
-0.2910486	-0.2883225	1.6
-0.2876674	-0.2886172	1.6
-0.2876674	-0.2886172	1.6
-0.2876674	-0.2886172	1.6
-0.2845034	-0.2887526	1.6
-0.2845034	-0.2887526	1.6
-0.2821079	-0.2892385	1.6
-0.2821079	-0.2892385	1.6
-0.2821079	-0.2892385	1.6
-0.2803441	-0.2897242	1.6
-0.2803441	-0.2897242	1.6
-0.2806347	-0.2887926	1.6
-0.2806347	-0.2887926	1.6
-0.2806347	-0.2887926	1.6
-0.2806347	-0.2887926	1.6
-0.2806347	-0.2887926	1.6
-0.2806347	-0.2887926	1.6
0.0703025	-0.330762	1.6
0.0703025	-0.330762	1.6
0.06989473	-0.3316621	1.6
0.06989473	-0.3316621	1.6
0.06989473	-0.3316621	1.6
0.06752556	-0.331474	1.6
0.06752556	-0.331474	1.6
0.06752556	-0.331474	1.6
0.0681605	-0.3317233	1.6
0.0681605	-0.3317233	1.6
0.06771616	-0.3321429	1.6
0.06771616	-0.3321429	1.6
0.06771616	-0.3321429	1.6
0.06672987	-0.3332223	1.6
0.06672987	-0.3332223	1.6
0.06561239	-0.3341483	1.6
0.06561239	-0.3341483	1.6
0.06561239	-0.3341483	1.6
0.0648616	-0.3350101	1.6
0.0648616	-0.3350101	1.6
0.06428526	-0.3359599	1.6
0.06428526	-0.3359599	1.6
0.06428526	-0.3359599	1.6
0.06331815	-0.3364568	1.6
0.06331815	-0.3364568	1.6
0.06331815	-0.3364568	1.6
0.06280466	-0.3368959	1.6
0.06280466	-0.3368959	1.6
0.06209975	-0.3372803	1.6
0.06209975	-0.3372803	1.6
0.06209975	-0.3372803	1.6
0.0616232	-0.3376724	1.6
0.0616232	-0.3376724	1.6
0.0618825	-0.3380454	1.6
0.0618825	-0.3380454	1.6
0.0618825	-0.3380454	1.6
0.0618825	-0.3380454	1.6
0.0618825	-0.3380454	1.6
0.01	0.01	1.6
0.06186268	-0.3385357	1.6
0.06186268	-0.3385357	1.6
0.186914	-0.2562447	1.6
0.186914	-0.2562447	1.6
0.186914	-0.2562447	1.6
0.1861284	-0.2539103	1.6
0.1861284	-0.2539103	1.6
0.1861284	-0.2539103	1.6
0.185299	-0.2544088	1.6
0.185299	-0.2544088	1.6
0.1842413	-0.2548059	1.6
0.1842413	-0.2548059	1.6
0.1842413	-0.2548059	1.6
0.1842413	-0.2548059	1.6
0.1842413	-0.2548059	1.6
0.1836619	-0.2558514	1.6
0.1836619	-0.2558514	1.6
0.1836619	-0.2558514	1.6
0.184177	-0.2561769	1.6
0.184177	-0.2561769	1.6
0.184177	-0.2561769	1.6
0.1846579	-0.2565961	1.6
0.1846579	-0.2565961	1.6
0.1848496	-0.2571766	1.6
0.1848496	-0.2571766	1.6
0.1848496	-0.2571766	1.6
0.1847644	-0.2575948	1.6
0.1847644	-0.2575948	1.6
0.1850144	-0.2578261	1.6
0.1850144	-0.2578261	1.6
0.1850144	-0.2578261	1.6
0.1847287	-0.2580655	1.6
0.1847287	-0.2580655	1.6
0.1843614	-0.2583371	1.6
0.1843614	-0.2583371	1.6
0.1843614	-0.2583371	1.6
0.2044361	-0.2572929	1.6
0.2044361	-0.2572929	1.6
0.01	0.01	1.6
0.1843614	-0.2583371	1.6
0.1843614	-0.2583371	1.6
0.05956339	0.04707558	1.6
0.05956339	0.04707558	1.6
0.05956339	0.04707558	1.6
0.05759251	0.0480606	1.6
0.05759251	0.0480606	1.6
0.05696644	0.04765558	1.6
0.05696644	0.04765558	1.6
0.05696644	0.04765558	1.6
0.0563696	0.04901494	1.6
0.05652562	0.04970157	1.6
0.05652562	0.04970157	1.6
0.05692887	0.05017447	1.6
0.05692887	0.05017447	1.6
0.05692887	0.05017447	1.6
0.05712569	0.05038439	1.6
0.05712569	0.05038439	1.6
0.05717476	0.05054788	1.6
0.05717476	0.05054788	1.6
0.05717476	0.05054788	1.6
0.05717476	0.05054788	1.6
0.05717476	0.05054788	1.6
0.05717476	0.05054788	1.6
0.05717476	0.05054788	1.6
0.05717476	0.05054788	1.6
-0.09081608	0.1519816	1.6
-0.09081608	0.1519816	1.6
-0.09081608	0.1519816	1.6
-0.09022839	0.1511401	1.6
-0.09022839	0.1511401	1.6
-0.08722566	0.153768	1.6
-0.08722566	0.153768	1.6
-0.08722566	0.153768	1.6
-0.0886239	0.1553044	1.6
-0.0886239	0.1553044	1.6
-0.0886239	0.1553044	1.6
-0.08951401	0.1568496	1.6
-0.08951401	0.1568496	1.6
-0.08937285	0.1581429	1.6
-0.08937285	0.1581429	1.6
-0.08937285	0.1581429	1.6
-0.08960205	0.1579605	1.6
-0.08960205	0.1579605	1.6
-0.08960205	0.1579605	1.6
-0.08897691	0.1590062	1.6
-0.08897691	0.1590062	1.6
-0.08932433	0.1597403	1.6
-0.08932433	0.1597403	1.6
-0.08932433	0.1597403	1.6
-0.08763829	0.1687698	1.6
-0.08763829	0.1687698	1.6
-0.0814518	0.1765221	1.6
-0.0814518	0.1765221	1.6
-0.0814518	0.1765221	1.6
-0.0814518	0.1765221	1.6
-0.0814518	0.1765221	1.6
-0.0814518	0.1765221	1.6
-0.08254494	0.3482037	1.6
-0.08254494	0.3482037	1.6
-0.08089173	0.3471791	1.6
-0.08089173	0.3471791	1.6
-0.08089173	0.3471791	1.6
-0.08008257	0.3455266	1.6
-0.08008257	0.3455266	1.6
-0.07918186	0.3441722	1.6
-0.07918186	0.3441722	1.6
-0.07918186	0.3441722	1.6
-0.07943999	0.3433855	1.6
-0.07943999	0.3433855	1.6
-0.07925268	0.3428541	1.6
-0.07925268	0.3428541	1.6
-0.07925268	0.3428541	1.6
-0.07882069	0.3422107	1.6
-0.07882069	0.3422107	1.6
-0.07882069	0.3422107	1.6
-0.07841104	0.341513	1.6
-0.07841104	0.341513	1.6
-0.07819366	0.3406326	1.6
-0.07819366	0.3406326	1.6
-0.07819366	0.3406326	1.6
-0.07819366	0.3406326	1.6
-0.07819366	0.3406326	1.6
-0.07819366	0.3406326	1.6
-0.07114122	0.3299279	1.6
-0.07114122	0.3299279	1.6
-0.07114122	0.3299279	1.6
-0.07114122	0.3299279	1.6
-0.07114122	0.3299279	1.6
-0.06660134	0.3204329	1.6
-0.06660134	0.3204329	1.6
-0.06734119	0.3177889	1.6
-0.06734119	0.3177889	1.6
-0.06734119	0.3177889	1.6
-0.06674572	0.3168718	1.6
-0.06674572	0.3168718	1.6
-0.06674572	0.3168718	1.6
-0.06664058	0.3152211	1.6
-0.06664058	0.3152211	1.6
-0.06664058	0.3152211	1.6
-0.06664058	0.3152211	1.6
-0.06664058	0.3152211	1.6
-0.0897473	0.3471832	1.6
-0.0897473	0.3471832	1.6
-0.0897473	0.3471832	1.6
-0.0897473	0.3471832	1.6
-0.0897473	0.3471832	1.6
-0.03830273	0.2899574	1.6
-0.03830273	0.2899574	1.6
-0.03830273	0.2899574	1.6
-0.03426962	0.283201	1.6
-0.03426962	0.283201	1.6
-0.03264894	0.2801551	1.6
-0.03264894	0.2801551	1.6
-0.03264894	0.2801551	1.6
-0.03116994	0.2792922	1.6
-0.03116994	0.2792922	1.6
-0.03028762	0.2779564	1.6
-0.03028762	0.2779564	1.6
-0.03028762	0.2779564	1.6
-0.02981631	0.2775271	1.6
-0.02981631	0.2775271	1.6
-0.02981631	0.2775271	1.6
-0.02911867	0.2768408	1.6
-0.02911867	0.2768408	1.6
-0.02841003	0.2769685	1.6
-0.02841003	0.2769685	1.6
-0.02841003	0.2769685	1.6
-0.02789513	0.2768761	1.6
-0.02789513	0.2768761	1.6
-0.02789513	0.2768761	1.6
-0.02744108	0.2767639	1.6
-0.02744108	0.2767639	1.6
-0.02713594	0.2764255	1.6
-0.02713594	0.2764255	1.6
-0.02713594	0.2764255	1.6
-0.0267878	0.2763057	1.6
-0.0267878	0.2763057	1.6
-0.02643086	0.2755494	1.6
-0.02643086	0.2755494	1.6
-0.02643086	0.2755494	1.6
-0.02643086	0.2755494	1.6
-0.02643086	0.2755494	1.6
0.0005316865	0.2506459	1.6
0.0005316865	0.2506459	1.6
0.0005757213	0.2505431	1.6
0.0005757213	0.2505431	1.6
0.0005757213	0.2505431	1.6
0.0009509139	0.2507751	1.6
0.0009509139	0.2507751	1.6
0.0009509139	0.2507751	1.6
0.0006319061	0.2485806	1.6
0.0006319061	0.2485806	1.6
0.0004241643	0.248667	1.6
0.0004241643	0.248667	1.6
0.0004241643	0.248667	1.6
0.001350926	0.2517819	1.6
0.001350926	0.2517819	1.6
0.01	0.01	1.6
0.000189757	0.2510079	1.6
0.000189757	0.2510079	1.6
-0.0003635995	0.2496075	1.6
-0.0003635995	0.2496075	1.6
-0.0003635995	0.2496075	1.6
-0.0003635995	0.2496075	1.6
-0.0003635995	0.2496075	1.6
-0.0003635995	0.2496075	1.6
-0.001167839	0.2470896	1.6
-0.001167839	0.2470896	1.6
-0.001924451	0.2456702	1.6
-0.001924451	0.2456702	1.6
-0.001924451	0.2456702	1.6
-0.002484605	0.243934	1.6
-0.002484605	0.243934	1.6
-0.002602136	0.2427925	1.6
-0.002602136	0.2427925	1.6
-0.002602136	0.2427925	1.6
-0.002602136	0.2427925	1.6
-0.002602136	0.2427925	1.6
-0.002602136	0.2427925	1.6
-0.02805802	0.2413067	1.6
-0.02805802	0.2413067	1.6
-0.0272334	0.2395973	1.6
-0.0272334	0.2395973	1.6
-0.0272334	0.2395973	1.6
-0.02684901	0.2391393	1.6
-0.02684901	0.2391393	1.6
-0.02619255	0.2391231	1.6
-0.02619255	0.2391231	1.6
-0.02619255	0.2391231	1.6
-0.02566814	0.2379387	1.6
-0.02566814	0.2379387	1.6
-0.02566814	0.2379387	1.6
-0.02537402	0.2363916	1.6
-0.02537402	0.2363916	1.6
-0.02473444	0.2351181	1.6
-0.02473444	0.2351181	1.6
-0.02473444	0.2351181	1.6
-0.02413266	0.2338785	1.6
-0.02413266	0.2338785	1.6
-0.02383946	0.2325659	1.6
-0.02383946	0.2325659	1.6
