# Supplementary material for: Saliency detection of textured 3D models based on multi-view information and texel descriptor
Source: PeerJ Comput Sci. 2023 Oct 25;9:e1584. doi: 10.7717/peerj-cs.1584 (PMC10703070; doi:10.7717/peerj-cs.1584)
Supplement: Supplemental Information 2 [file peerj-cs-09-1584-s002.zip › llxj/1.txt]

-0.02383946	0.2325659	1.6
-0.02309982	0.2320374	1.6
-0.02309982	0.2320374	1.6
-0.02261164	0.2313564	1.6
-0.02261164	0.2313564	1.6
-0.02261164	0.2313564	1.6
-0.02210134	0.230967	1.6
-0.02210134	0.230967	1.6
-0.02210134	0.230967	1.6
-0.02164653	0.2304267	1.6
-0.02164653	0.2304267	1.6
-0.0213665	0.229963	1.6
-0.0213665	0.229963	1.6
-0.02104704	0.2294763	1.6
-0.02104704	0.2294763	1.6
-0.02104704	0.2294763	1.6
-0.02077574	0.2290454	1.6
-0.02077574	0.2290454	1.6
-0.02077574	0.2290454	1.6
-0.02034705	0.2285429	1.6
-0.02034705	0.2285429	1.6
-0.02034705	0.2285429	1.6
-0.02034705	0.2285429	1.6
-0.02034705	0.2285429	1.6
-0.03675698	0.21892	1.6
-0.03675698	0.21892	1.6
0.04050472	0.1852583	1.6
0.04050472	0.1852583	1.6
0.04050472	0.1852583	1.6
0.04561498	0.1825546	1.6
0.04561498	0.1825546	1.6
0.04560792	0.1820486	1.6
0.04560792	0.1820486	1.6
0.04560792	0.1820486	1.6
0.04560792	0.1820486	1.6
0.04560792	0.1820486	1.6
0.04560085	0.1815426	1.6
0.04560085	0.1815426	1.6
0.04560085	0.1815426	1.6
0.01611851	0.2004473	1.6
0.01611851	0.2004473	1.6
0.01528719	0.2007762	1.6
0.01528719	0.2007762	1.6
0.01528719	0.2007762	1.6
0.0152003	0.2003487	1.6
0.0152003	0.2003487	1.6
0.0152003	0.2003487	1.6
0.01508131	0.200865	1.6
0.01508131	0.200865	1.6
0.01508131	0.200865	1.6
0.01508131	0.200865	1.6
0.01622548	0.2000052	1.6
0.01622548	0.2000052	1.6
0.01622548	0.2000052	1.6
-0.001698247	0.202243	1.6
-0.001698247	0.202243	1.6
0.005635889	0.2311273	1.6
0.005635889	0.2311273	1.6
0.005635889	0.2311273	1.6
0.005324948	0.2284894	1.6
0.005324948	0.2284894	1.6
0.003242048	0.2279227	1.6
0.003242048	0.2279227	1.6
0.003242048	0.2279227	1.6
0.003242048	0.2279227	1.6
0.003242048	0.2279227	1.6
-0.01312783	0.1743007	1.6
-0.01312783	0.1743007	1.6
-0.01488446	0.1734558	1.6
-0.01488446	0.1734558	1.6
-0.01488446	0.1734558	1.6
-0.01535316	0.1721442	1.6
-0.01535316	0.1721442	1.6
-0.01535316	0.1721442	1.6
-0.01535316	0.1721442	1.6
-0.01535316	0.1721442	1.6
-0.01485421	0.1695912	1.6
-0.01485421	0.1695912	1.6
-0.01485421	0.1695912	1.6
-0.01470949	0.1687263	1.6
-0.01470949	0.1687263	1.6
-0.01447427	0.1674	1.6
-0.01447427	0.1674	1.6
-0.01447427	0.1674	1.6
-0.01441235	0.1655781	1.6
-0.01441235	0.1655781	1.6
-0.01441235	0.1655781	1.6
-0.0143491	0.1638199	1.6
-0.0143491	0.1638199	1.6
-0.01409149	0.1629267	1.6
-0.01409149	0.1629267	1.6
-0.01409149	0.1629267	1.6
-0.01336889	0.1626421	1.6
-0.01336889	0.1626421	1.6
-0.01276661	0.16237	1.6
-0.01276661	0.16237	1.6
-0.01276661	0.16237	1.6
-0.01254185	0.1623343	1.6
-0.01254185	0.1623343	1.6
-0.01254185	0.1623343	1.6
-0.01236516	0.1626419	1.6
-0.01236516	0.1626419	1.6
-0.0123714	0.1624553	1.6
-0.0123714	0.1624553	1.6
-0.0123714	0.1624553	1.6
-0.0123714	0.1624553	1.6
-0.0123714	0.1624553	1.6
-0.01142816	0.1628758	1.6
-0.01142816	0.1628758	1.6
-0.01142816	0.1628758	1.6
-0.01142816	0.1628758	1.6
-0.01142816	0.1628758	1.6
-0.01142816	0.1628758	1.6
-0.0009919181	0.03400934	1.6
-0.0009919181	0.03400934	1.6
-0.0003440566	0.03361685	1.6
-0.0003440566	0.03361685	1.6
-0.0003440566	0.03361685	1.6
-0.0009354614	0.03245005	1.6
-0.0009354614	0.03245005	1.6
-0.0009354614	0.03245005	1.6
0.0006193761	0.03151343	1.6
0.0006193761	0.03151343	1.6
0.001628516	0.03185762	1.6
0.001628516	0.03185762	1.6
-0.01327032	0.0232073	1.6
-0.01327032	0.0232073	1.6
-0.01327032	0.0232073	1.6
0.001628516	0.03185762	1.6
0.001628516	0.03185762	1.6
0.04475675	-0.02647045	1.6
0.04475675	-0.02647045	1.6
0.04475675	-0.02647045	1.6
0.04305583	-0.02737583	1.6
0.04305583	-0.02737583	1.6
0.04305583	-0.02737583	1.6
0.04330265	-0.0279973	1.6
0.04330265	-0.0279973	1.6
0.04374866	-0.02790825	1.6
0.04374866	-0.02790825	1.6
0.04374866	-0.02790825	1.6
0.04442827	-0.02834284	1.6
0.04442827	-0.02834284	1.6
0.04429542	-0.02870887	1.6
0.04429542	-0.02870887	1.6
0.04429542	-0.02870887	1.6
0.04429542	-0.02870887	1.6
0.04429542	-0.02870887	1.6
0.04429542	-0.02870887	1.6
0.008242591	-0.06356508	1.6
0.008242591	-0.06356508	1.6
0.08986106	0.03157806	1.6
0.08986106	0.03157806	1.6
0.08986106	0.03157806	1.6
0.09273799	0.03546295	1.6
0.09273799	0.03546295	1.6
0.09273799	0.03546295	1.6
0.09418628	0.03754557	1.6
0.09418628	0.03754557	1.6
0.09487393	0.03872743	1.6
0.09487393	0.03872743	1.6
0.09487393	0.03872743	1.6
0.09547682	0.03939598	1.6
0.09547682	0.03939598	1.6
0.09547682	0.03939598	1.6
0.09547682	0.03939598	1.6
0.09547682	0.03939598	1.6
0.09582508	0.04016235	1.6
0.09582508	0.04016235	1.6
0.09582508	0.04016235	1.6
0.09582508	0.04016235	1.6
0.09582508	0.04016235	1.6
0.09582508	0.04016235	1.6
0.09582508	0.04016235	1.6
0.09582508	0.04016235	1.6
0.1073337	0.1457961	1.6
0.1073337	0.1457961	1.6
0.1073337	0.1457961	1.6
0.1084998	0.1469287	1.6
0.1084998	0.1469287	1.6
0.1096897	0.147954	1.6
0.1096897	0.147954	1.6
0.1096897	0.147954	1.6
0.1103841	0.1500329	1.6
0.1103841	0.1500329	1.6
0.1119827	0.1514225	1.6
0.1119827	0.1514225	1.6
0.1119827	0.1514225	1.6
0.1127412	0.152569	1.6
0.1127412	0.152569	1.6
0.1127412	0.152569	1.6
0.1132129	0.1541748	1.6
0.1132129	0.1541748	1.6
0.1132129	0.1541748	1.6
0.1132129	0.1541748	1.6
0.1132129	0.1541748	1.6
0.1167822	0.3491234	1.6
0.1167822	0.3491234	1.6
0.1167822	0.3491234	1.6
0.1161965	0.3451353	1.6
0.1161965	0.3451353	1.6
0.117589	0.3455026	1.6
0.117589	0.3455026	1.6
0.117589	0.3455026	1.6
0.1180318	0.3456102	1.6
0.1180318	0.3456102	1.6
0.1180318	0.3456102	1.6
0.1180318	0.3456102	1.6
0.1180318	0.3456102	1.6
0.1188987	0.344435	1.6
0.1188987	0.344435	1.6
0.1188987	0.344435	1.6
0.119001	0.3428106	1.6
0.119001	0.3428106	1.6
0.119676	0.3414578	1.6
0.119676	0.3414578	1.6
0.119676	0.3414578	1.6
0.1199319	0.3406233	1.6
0.1199319	0.3406233	1.6
0.1206187	0.3395019	1.6
0.1206187	0.3395019	1.6
0.1206187	0.3395019	1.6
0.1212041	0.3386368	1.6
0.1212041	0.3386368	1.6
0.1212041	0.3386368	1.6
0.121597	0.3378408	1.6
0.121597	0.3378408	1.6
0.1221397	0.3371889	1.6
0.1221397	0.3371889	1.6
0.1221397	0.3371889	1.6
0.1224186	0.336783	1.6
0.1224186	0.336783	1.6
0.1224186	0.336783	1.6
0.1224186	0.336783	1.6
0.1224186	0.336783	1.6
0.1231795	0.3358461	1.6
0.1231795	0.3358461	1.6
0.1231795	0.3358461	1.6
0.1231659	0.3353086	1.6
0.1231659	0.3353086	1.6
0.1231659	0.3353086	1.6
0.1231659	0.3353086	1.6
0.1231659	0.3353086	1.6
0.1231659	0.3353086	1.6
0.1231659	0.3353086	1.6
0.2337612	0.109179	1.6
0.2337612	0.109179	1.6
0.2355708	0.1102109	1.6
0.2355708	0.1102109	1.6
0.2355708	0.1102109	1.6
0.23541	0.1082888	1.6
0.23541	0.1082888	1.6
0.23541	0.1082888	1.6
0.2350558	0.1062567	1.6
0.2350558	0.1062567	1.6
0.2358362	0.104635	1.6
0.2358362	0.104635	1.6
0.2358362	0.104635	1.6
0.2358551	0.1031964	1.6
0.2358551	0.1031964	1.6
0.2358551	0.1031964	1.6
0.2357085	0.1017912	1.6
0.2357085	0.1017912	1.6
0.2353741	0.1004967	1.6
0.2353741	0.1004967	1.6
0.2353741	0.1004967	1.6
0.2352004	0.09948931	1.6
0.2352004	0.09948931	1.6
0.2352004	0.09948931	1.6
0.2355722	0.09934621	1.6
0.2355722	0.09934621	1.6
0.2355722	0.09934621	1.6
0.2355722	0.09934621	1.6
0.2368963	0.09726398	1.6
0.2368963	0.09726398	1.6
0.2368963	0.09726398	1.6
0.239149	0.0970295	1.6
0.239149	0.0970295	1.6
0.2415363	0.09644424	1.6
0.2415363	0.09644424	1.6
0.2415363	0.09644424	1.6
0.2434356	0.09609773	1.6
0.2434356	0.09609773	1.6
0.2445121	0.09511846	1.6
0.2445121	0.09511846	1.6
0.2445121	0.09511846	1.6
0.245397	0.09449735	1.6
0.245397	0.09449735	1.6
0.245397	0.09449735	1.6
0.2466106	0.09388948	1.6
0.2466106	0.09388948	1.6
0.2476962	0.0935621	1.6
0.2476962	0.0935621	1.6
0.2476962	0.0935621	1.6
0.2488303	0.09306359	1.6
0.2488303	0.09306359	1.6
0.2488303	0.09306359	1.6
0.2488303	0.09306359	1.6
0.2488303	0.09306359	1.6
0.2506238	0.09227503	1.6
0.2506238	0.09227503	1.6
0.2506238	0.09227503	1.6
0.2515485	0.09180263	1.6
0.2515485	0.09180263	1.6
0.2523788	0.09137955	1.6
0.2523788	0.09137955	1.6
0.2523788	0.09137955	1.6
0.2528686	0.09108585	1.6
0.2528686	0.09108585	1.6
0.2537644	0.09092341	1.6
0.2537644	0.09092341	1.6
0.2537644	0.09092341	1.6
0.2545879	0.09079165	1.6
0.2545879	0.09079165	1.6
0.2545879	0.09079165	1.6
0.2548128	0.09044721	1.6
0.2548128	0.09044721	1.6
0.2548128	0.09044721	1.6
0.2548128	0.09044721	1.6
0.2548128	0.09044721	1.6
-0.1374633	-0.1018498	1.6
-0.1374633	-0.1018498	1.6
-0.1360694	-0.1041086	1.6
-0.1360694	-0.1041086	1.6
-0.1360694	-0.1041086	1.6
-0.1330899	-0.1071284	1.6
-0.1330899	-0.1071284	1.6
0.01	0.01	1.6
-0.1330899	-0.1071284	1.6
-0.1330899	-0.1071284	1.6
-0.1415274	-0.1088149	1.6
-0.1415274	-0.1088149	1.6
-0.1415274	-0.1088149	1.6
-0.146928	-0.1099796	1.6
-0.146928	-0.1099796	1.6
-0.146928	-0.1099796	1.6
-0.1504603	-0.1113533	1.6
-0.1504603	-0.1113533	1.6
-0.1527662	-0.1126777	1.6
-0.1527662	-0.1126777	1.6
-0.1527662	-0.1126777	1.6
-0.1542831	-0.1145885	1.6
-0.1542831	-0.1145885	1.6
-0.1563188	-0.115219	1.6
-0.1563188	-0.115219	1.6
-0.1563188	-0.115219	1.6
-0.157872	-0.1161484	1.6
-0.157872	-0.1161484	1.6
-0.157872	-0.1161484	1.6
-0.1588047	-0.1170397	1.6
-0.1588047	-0.1170397	1.6
-0.1594858	-0.1179286	1.6
-0.1594858	-0.1179286	1.6
-0.1594858	-0.1179286	1.6
-0.1598717	-0.118811	1.6
-0.1598717	-0.118811	1.6
-0.1598717	-0.118811	1.6
-0.1598717	-0.118811	1.6
-0.1598717	-0.118811	1.6
-0.160344	-0.1201597	1.6
-0.160344	-0.1201597	1.6
-0.160344	-0.1201597	1.6
-0.1602183	-0.1208888	1.6
-0.1602183	-0.1208888	1.6
-0.1599146	-0.1214399	1.6
-0.1599146	-0.1214399	1.6
-0.1599146	-0.1214399	1.6
-0.1598272	-0.1219202	1.6
-0.1598272	-0.1219202	1.6
-0.1595638	-0.1223472	1.6
-0.1595638	-0.1223472	1.6
-0.1595638	-0.1223472	1.6
-0.1593177	-0.1226996	1.6
-0.1593177	-0.1226996	1.6
-0.1593177	-0.1226996	1.6
-0.159248	-0.1227628	1.6
-0.159248	-0.1227628	1.6
-0.159248	-0.1227628	1.6
-0.159248	-0.1227628	1.6
-0.159248	-0.1227628	1.6
-0.159248	-0.1227628	1.6
-0.159248	-0.1227628	1.6
-0.159248	-0.1227628	1.6
0.01836087	-0.211016	1.6
0.01836087	-0.211016	1.6
0.01959896	-0.2106901	1.6
0.01959896	-0.2106901	1.6
0.01959896	-0.2106901	1.6
0.01979128	-0.2099706	1.6
0.01979128	-0.2099706	1.6
0.01979128	-0.2099706	1.6
0.02054516	-0.2094787	1.6
0.02054516	-0.2094787	1.6
0.02141732	-0.2093239	1.6
0.02141732	-0.2093239	1.6
0.02141732	-0.2093239	1.6
0.02142204	-0.2096824	1.6
0.02142204	-0.2096824	1.6
0.02171469	-0.2102884	1.6
0.02171469	-0.2102884	1.6
0.02171469	-0.2102884	1.6
0.02222378	-0.2110388	1.6
0.02222378	-0.2110388	1.6
0.02222378	-0.2110388	1.6
0.02288116	-0.2115667	1.6
0.02288116	-0.2115667	1.6
0.02359142	-0.2120783	1.6
0.02359142	-0.2120783	1.6
0.02359142	-0.2120783	1.6
0.02418389	-0.2129788	1.6
0.02418389	-0.2129788	1.6
0.02418389	-0.2129788	1.6
0.02479343	-0.2141241	1.6
0.02479343	-0.2141241	1.6
0.02528851	-0.2151045	1.6
0.02528851	-0.2151045	1.6
0.02528851	-0.2151045	1.6
0.02542545	-0.2161531	1.6
0.02542545	-0.2161531	1.6
0.02542545	-0.2161531	1.6
0.02542545	-0.2161531	1.6
0.02542545	-0.2161531	1.6
0.02542545	-0.2161531	1.6
0.02542545	-0.2161531	1.6
0.02542545	-0.2161531	1.6
0.1106611	-0.2693667	1.6
0.1106611	-0.2693667	1.6
0.1114381	-0.2699398	1.6
0.1114381	-0.2699398	1.6
0.1114381	-0.2699398	1.6
0.1115032	-0.2694205	1.6
0.1115032	-0.2694205	1.6
0.1115032	-0.2694205	1.6
0.1117556	-0.269372	1.6
0.1117556	-0.269372	1.6
0.1115402	-0.2695249	1.6
0.1115402	-0.2695249	1.6
0.1115402	-0.2695249	1.6
0.1112561	-0.2699042	1.6
0.1112561	-0.2699042	1.6
0.1110376	-0.2705895	1.6
0.1110376	-0.2705895	1.6
0.1110376	-0.2705895	1.6
0.1107496	-0.271506	1.6
0.1107496	-0.271506	1.6
0.1108052	-0.2724679	1.6
0.1108052	-0.2724679	1.6
0.1108052	-0.2724679	1.6
0.110577	-0.27349	1.6
0.110577	-0.27349	1.6
0.110577	-0.27349	1.6
0.1101237	-0.2743325	1.6
0.1101237	-0.2743325	1.6
0.1096752	-0.2749869	1.6
0.1096752	-0.2749869	1.6
0.1096752	-0.2749869	1.6
0.1091883	-0.2755463	1.6
0.1091883	-0.2755463	1.6
0.1091883	-0.2755463	1.6
0.1091883	-0.2755463	1.6
0.1091883	-0.2755463	1.6
0.2173522	-0.2888104	1.6
0.2173522	-0.2888104	1.6
0.2173522	-0.2888104	1.6
0.2167701	-0.2878844	1.6
0.2167701	-0.2878844	1.6
0.2165139	-0.2871243	1.6
0.2165139	-0.2871243	1.6
0.2165139	-0.2871243	1.6
0.2161036	-0.2872453	1.6
0.2161036	-0.2872453	1.6
0.2161036	-0.2872453	1.6
0.2160356	-0.2869487	1.6
0.2160356	-0.2869487	1.6
0.2163972	-0.2870018	1.6
0.2163972	-0.2870018	1.6
0.2163972	-0.2870018	1.6
0.2162308	-0.2867329	1.6
0.2162308	-0.2867329	1.6
0.216243	-0.286951	1.6
0.216243	-0.286951	1.6
0.216243	-0.286951	1.6
0.216153	-0.2869999	1.6
0.216153	-0.2869999	1.6
0.2161465	-0.2871914	1.6
0.2161465	-0.2871914	1.6
0.2161465	-0.2871914	1.6
0.2161465	-0.2871914	1.6
0.2161465	-0.2871914	1.6
0.2160396	-0.287242	1.6
0.2160396	-0.287242	1.6
0.2160396	-0.287242	1.6
0.2158394	-0.2875256	1.6
0.2158394	-0.2875256	1.6
0.2158394	-0.2875256	1.6
0.2155767	-0.2877606	1.6
0.2155767	-0.2877606	1.6
0.2155434	-0.2880027	1.6
0.2155434	-0.2880027	1.6
0.2155434	-0.2880027	1.6
0.2154851	-0.2881646	1.6
0.2154851	-0.2881646	1.6
0.2154851	-0.2881646	1.6
0.2157724	-0.2882255	1.6
0.2157724	-0.2882255	1.6
0.2158702	-0.288067	1.6
0.2158702	-0.288067	1.6
0.2158702	-0.288067	1.6
0.2159642	-0.2879041	1.6
0.2159642	-0.2879041	1.6
0.2161969	-0.2876974	1.6
0.2161969	-0.2876974	1.6
0.2161969	-0.2876974	1.6
0.2165326	-0.2874283	1.6
0.2165326	-0.2874283	1.6
0.2165326	-0.2874283	1.6
0.2169806	-0.2870646	1.6
0.2169806	-0.2870646	1.6
0.2170601	-0.2866792	1.6
0.2170601	-0.2866792	1.6
0.2170601	-0.2866792	1.6
0.2172168	-0.2862259	1.6
0.2172168	-0.2862259	1.6
0.2173621	-0.285805	1.6
0.2173621	-0.285805	1.6
0.2173621	-0.285805	1.6
0.2176333	-0.2854584	1.6
0.2176333	-0.2854584	1.6
0.2176333	-0.2854584	1.6
0.2177237	-0.285156	1.6
0.2177237	-0.285156	1.6
0.2177593	-0.2848943	1.6
0.2177593	-0.2848943	1.6
0.2177593	-0.2848943	1.6
0.2178138	-0.2846834	1.6
0.2178138	-0.2846834	1.6
0.2177766	-0.2845566	1.6
0.2177766	-0.2845566	1.6
0.2177766	-0.2845566	1.6
0.2177766	-0.2845566	1.6
0.2177766	-0.2845566	1.6
0.2177766	-0.2845566	1.6
0.2177094	-0.2841144	1.6
0.2177094	-0.2841144	1.6
0.2177094	-0.2841144	1.6
0.2177094	-0.2841144	1.6
0.2177094	-0.2841144	1.6
0.2031512	-0.268364	1.6
0.2031512	-0.268364	1.6
0.2031512	-0.268364	1.6
0.2025547	-0.2678727	1.6
0.2025547	-0.2678727	1.6
0.2028812	-0.2691401	1.6
0.2028812	-0.2691401	1.6
0.2028812	-0.2691401	1.6
0.2036337	-0.2687489	1.6
0.2036337	-0.2687489	1.6
0.20409	-0.2684364	1.6
0.20409	-0.2684364	1.6
0.20409	-0.2684364	1.6
0.20421	-0.2688853	1.6
0.20421	-0.2688853	1.6
0.2047412	-0.2688723	1.6
0.2047412	-0.2688723	1.6
0.2047412	-0.2688723	1.6
0.2051516	-0.2685635	1.6
0.2051516	-0.2685635	1.6
0.2051516	-0.2685635	1.6
0.2051291	-0.2687367	1.6
0.2051291	-0.2687367	1.6
0.2051291	-0.2687367	1.6
0.2051291	-0.2687367	1.6
0.2051291	-0.2687367	1.6
0.1911875	-0.2527182	1.6
0.1911875	-0.2527182	1.6
0.1911875	-0.2527182	1.6
0.1899448	-0.2520771	1.6
0.1886515	-0.252296	1.6
0.1886515	-0.252296	1.6
0.18815	-0.252294	1.6
0.18815	-0.252294	1.6
0.18815	-0.252294	1.6
0.187923	-0.2524235	1.6
0.187923	-0.2524235	1.6
0.1876244	-0.252796	1.6
0.1876244	-0.252796	1.6
0.1876244	-0.252796	1.6
0.1874685	-0.2524875	1.6
0.1874685	-0.2524875	1.6
0.1874685	-0.2524875	1.6
0.1875221	-0.2525412	1.6
0.1875221	-0.2525412	1.6
0.1875845	-0.2524853	1.6
0.1875845	-0.2524853	1.6
0.1875845	-0.2524853	1.6
0.1875845	-0.2524853	1.6
0.1875845	-0.2524853	1.6
0.1875845	-0.2524853	1.6
0.1033078	-0.1754903	1.6
0.1033078	-0.1754903	1.6
0.09721411	-0.1712535	1.6
0.09721411	-0.1712535	1.6
0.09721411	-0.1712535	1.6
0.0936607	-0.1701646	1.6
0.0936607	-0.1701646	1.6
0.09242002	-0.1690517	1.6
0.09242002	-0.1690517	1.6
0.09242002	-0.1690517	1.6
0.09114978	-0.1685271	1.6
0.09114978	-0.1685271	1.6
0.09072434	-0.1678196	1.6
0.09072434	-0.1678196	1.6
0.09072434	-0.1678196	1.6
0.09016515	-0.1674294	1.6
0.09016515	-0.1674294	1.6
0.09016515	-0.1674294	1.6
0.09016515	-0.1674294	1.6
0.09016515	-0.1674294	1.6
0.09016515	-0.1674294	1.6
0.09016515	-0.1674294	1.6
0.09016515	-0.1674294	1.6
0.04051495	-0.07388348	1.6
0.04051495	-0.07388348	1.6
0.03921209	-0.07302269	1.6
0.03921209	-0.07302269	1.6
0.03921209	-0.07302269	1.6
0.03953914	-0.07341348	1.6
0.03953914	-0.07341348	1.6
0.03955409	-0.07340909	1.6
0.03955409	-0.07340909	1.6
0.03955409	-0.07340909	1.6
0.0397951	-0.07349987	1.6
0.0397951	-0.07349987	1.6
0.03979561	-0.07349677	1.6
0.03979561	-0.07349677	1.6
0.03979561	-0.07349677	1.6
0.03974496	-0.07399424	1.6
0.03974496	-0.07399424	1.6
0.03974496	-0.07399424	1.6
0.03958066	-0.07335567	1.6
0.03958066	-0.07335567	1.6
0.03987414	-0.07394024	1.6
0.03987414	-0.07394024	1.6
0.03987414	-0.07394024	1.6
0.04002054	-0.074688	1.6
0.04002054	-0.074688	1.6
0.04002054	-0.074688	1.6
0.04005098	-0.07560868	1.6
0.04005098	-0.07560868	1.6
0.03970782	-0.0757397	1.6
0.03970782	-0.0757397	1.6
0.03970782	-0.0757397	1.6
0.0398558	-0.0765788	1.6
0.0398558	-0.0765788	1.6
0.0398558	-0.0765788	1.6
0.03996182	-0.07751835	1.6
0.03996182	-0.07751835	1.6
0.04011565	-0.07841493	1.6
0.04011565	-0.07841493	1.6
0.04011565	-0.07841493	1.6
0.04038524	-0.079316	1.6
0.04038524	-0.079316	1.6
0.04053727	-0.08015782	1.6
0.04053727	-0.08015782	1.6
0.04053727	-0.08015782	1.6
0.04075649	-0.08096186	1.6
0.04075649	-0.08096186	1.6
0.04075649	-0.08096186	1.6
0.04075649	-0.08096186	1.6
0.04075649	-0.08096186	1.6
0.04075649	-0.08096186	1.6
0.04075649	-0.08096186	1.6
0.04075649	-0.08096186	1.6
-0.2766633	-0.2007867	1.6
-0.2766633	-0.2007867	1.6
-0.2766633	-0.2007867	1.6
-0.2746079	-0.2025621	1.6
-0.2746079	-0.2025621	1.6
-0.2745261	-0.2032544	1.6
-0.2745261	-0.2032544	1.6
-0.2745261	-0.2032544	1.6
-0.2711004	-0.2036719	1.6
-0.2711004	-0.2036719	1.6
-0.268936	-0.2041898	1.6
-0.268936	-0.2041898	1.6
-0.268936	-0.2041898	1.6
-0.2674323	-0.2041343	1.6
-0.2674323	-0.2041343	1.6
-0.2674323	-0.2041343	1.6
-0.2658604	-0.2038961	1.6
-0.2658604	-0.2038961	1.6
-0.2655326	-0.2039816	1.6
-0.2655326	-0.2039816	1.6
-0.2655326	-0.2039816	1.6
-0.2651501	-0.2044478	1.6
-0.2651501	-0.2044478	1.6
-0.2651501	-0.2044478	1.6
-0.2644337	-0.2049685	1.6
-0.2644337	-0.2049685	1.6
-0.2637807	-0.2051542	1.6
-0.2637807	-0.2051542	1.6
-0.2637807	-0.2051542	1.6
-0.2630205	-0.2050584	1.6
-0.2630205	-0.2050584	1.6
-0.2624778	-0.2052502	1.6
-0.2624778	-0.2052502	1.6
-0.2624778	-0.2052502	1.6
-0.2620283	-0.2049941	1.6
-0.2620283	-0.2049941	1.6
-0.2620283	-0.2049941	1.6
-0.2616631	-0.2048549	1.6
-0.2616631	-0.2048549	1.6
-0.2616062	-0.2048561	1.6
-0.2616062	-0.2048561	1.6
-0.2616062	-0.2048561	1.6
-0.2613392	-0.2046107	1.6
-0.2613392	-0.2046107	1.6
-0.2608398	-0.2044568	1.6
-0.2608398	-0.2044568	1.6
-0.2608398	-0.2044568	1.6
