# Supplementary material for: Saliency detection of textured 3D models based on multi-view information and texel descriptor
Source: PeerJ Comput Sci. 2023 Oct 25;9:e1584. doi: 10.7717/peerj-cs.1584 (PMC10703070; doi:10.7717/peerj-cs.1584)
Supplement: Supplemental Information 2 [file peerj-cs-09-1584-s002.zip › llxj/10.txt]

-0.1322153	-0.07701591	1.6
-0.1322153	-0.07701591	1.6
-0.1303542	-0.08059127	1.6
-0.1303542	-0.08059127	1.6
-0.1303542	-0.08059127	1.6
-0.1303542	-0.08059127	1.6
-0.1303542	-0.08059127	1.6
-0.1303542	-0.08059127	1.6
-0.1294388	-0.08396064	1.6
-0.1294388	-0.08396064	1.6
-0.1294388	-0.08396064	1.6
-0.1294388	-0.08396064	1.6
-0.1294388	-0.08396064	1.6
-0.04476807	-0.1010302	1.6
-0.04476807	-0.1010302	1.6
-0.04476807	-0.1010302	1.6
-0.04560693	-0.1037551	1.6
-0.04560693	-0.1037551	1.6
-0.04705676	-0.1035796	1.6
-0.04705676	-0.1035796	1.6
-0.04705676	-0.1035796	1.6
-0.04667231	-0.1039213	1.6
-0.04667231	-0.1039213	1.6
-0.04667231	-0.1039213	1.6
-0.04627533	-0.1056803	1.6
-0.04627533	-0.1056803	1.6
-0.04576548	-0.1073221	1.6
-0.04576548	-0.1073221	1.6
-0.04576548	-0.1073221	1.6
-0.04602013	-0.1092039	1.6
-0.04602013	-0.1092039	1.6
-0.04602013	-0.1092039	1.6
-0.04602013	-0.1092039	1.6
-0.04602013	-0.1092039	1.6
-0.04455042	-0.1329517	1.6
-0.04455042	-0.1329517	1.6
-0.04455042	-0.1329517	1.6
-0.04455042	-0.1329517	1.6
-0.04455042	-0.1329517	1.6
-0.04455042	-0.1329517	1.6
-0.04455042	-0.1329517	1.6
-0.04455042	-0.1329517	1.6
0.02592272	-0.0383665	1.6
0.02592272	-0.0383665	1.6
0.03330905	-0.03226051	1.6
0.03330905	-0.03226051	1.6
0.03330905	-0.03226051	1.6
0.03982903	-0.03045119	1.6
0.03982903	-0.03045119	1.6
0.03982903	-0.03045119	1.6
0.04304113	-0.02946701	1.6
0.04304113	-0.02946701	1.6
0.04616284	-0.02989746	1.6
0.04616284	-0.02989746	1.6
0.04616284	-0.02989746	1.6
0.0482529	-0.03163685	1.6
0.0482529	-0.03163685	1.6
0.0482529	-0.03163685	1.6
0.04864037	-0.03432054	1.6
0.04864037	-0.03432054	1.6
0.04863139	-0.03746998	1.6
0.04863139	-0.03746998	1.6
0.04863139	-0.03746998	1.6
0.04866409	-0.04163192	1.6
0.04866409	-0.04163192	1.6
0.04821382	-0.04567609	1.6
0.04821382	-0.04567609	1.6
0.04821382	-0.04567609	1.6
0.04908596	-0.04031803	1.6
0.04908596	-0.04031803	1.6
0.04908596	-0.04031803	1.6
0.04908596	-0.04031803	1.6
0.04908596	-0.04031803	1.6
0.07942232	0.06320608	1.6
0.07942232	0.06320608	1.6
0.07942232	0.06320608	1.6
0.07533822	0.07370213	1.6
0.07533822	0.07370213	1.6
0.07533822	0.07370213	1.6
0.07533822	0.07370213	1.6
0.07533822	0.07370213	1.6
0.03707376	0.1044209	1.6
0.03707376	0.1044209	1.6
0.03707376	0.1044209	1.6
0.03469653	0.1074768	1.6
0.03469653	0.1074768	1.6
0.03316789	0.1085465	1.6
0.03316789	0.1085465	1.6
0.03316789	0.1085465	1.6
0.0326042	0.1091692	1.6
0.0326042	0.1091692	1.6
0.0322122	0.1085417	1.6
0.0322122	0.1085417	1.6
0.0322122	0.1085417	1.6
0.03194147	0.1082688	1.6
0.03194147	0.1082688	1.6
0.03169031	0.107785	1.6
0.03169031	0.107785	1.6
0.03169031	0.107785	1.6
0.03201157	0.1072783	1.6
0.03201157	0.1072783	1.6
0.03271727	0.1074709	1.6
0.03271727	0.1074709	1.6
0.03271727	0.1074709	1.6
0.03274198	0.1075299	1.6
0.03274198	0.1075299	1.6
0.04678883	0.1087971	1.6
0.04678883	0.1087971	1.6
0.04678883	0.1087971	1.6
0.06083569	0.1100643	1.6
0.06083569	0.1100643	1.6
0.06083569	0.1100643	1.6
0.04331731	0.2378498	1.6
0.04331731	0.2378498	1.6
0.03759997	0.2389149	1.6
0.03759997	0.2389149	1.6
0.03759997	0.2389149	1.6
0.03565147	0.2361234	1.6
0.03565147	0.2361234	1.6
0.03464593	0.2327604	1.6
0.03464593	0.2327604	1.6
0.03464593	0.2327604	1.6
0.03462315	0.2311072	1.6
0.03462315	0.2311072	1.6
0.03462315	0.2311072	1.6
0.034569	0.2311245	1.6
0.034569	0.2311245	1.6
0.0340835	0.2312668	1.6
0.0340835	0.2312668	1.6
0.0340835	0.2312668	1.6
0.03354149	0.2324689	1.6
0.03354149	0.2324689	1.6
0.03354149	0.2324689	1.6
0.03295386	0.2330849	1.6
0.03295386	0.2330849	1.6
0.03194586	0.2339301	1.6
0.03194586	0.2339301	1.6
0.03194586	0.2339301	1.6
0.03052008	0.2355983	1.6
0.03052008	0.2355983	1.6
0.02954909	0.2369208	1.6
0.02954909	0.2369208	1.6
0.02954909	0.2369208	1.6
0.02862068	0.2382382	1.6
0.02862068	0.2382382	1.6
0.02862068	0.2382382	1.6
0.02748256	0.2391439	1.6
0.02748256	0.2391439	1.6
0.008485081	0.2529802	1.6
0.008485081	0.2529802	1.6
0.008485081	0.2529802	1.6
0.008485081	0.2529802	1.6
0.008485081	0.2529802	1.6
0.008485081	0.2529802	1.6
0.008485081	0.2529802	1.6
0.008485081	0.2529802	1.6
0.02748256	0.2391439	1.6
0.02748256	0.2391439	1.6
0.01048426	0.03518526	1.6
0.01048426	0.03518526	1.6
0.01048426	0.03518526	1.6
0.01315338	0.03364953	1.6
0.01315338	0.03364953	1.6
0.01315338	0.03364953	1.6
0.01541388	0.03405893	1.6
0.01541388	0.03405893	1.6
0.01781914	0.0361098	1.6
0.01781914	0.0361098	1.6
0.01781914	0.0361098	1.6
0.01865934	0.03739826	1.6
0.01865934	0.03739826	1.6
0.01865934	0.03739826	1.6
0.01865934	0.03739826	1.6
0.01865934	0.03739826	1.6
0.04266663	0.2405098	1.6
0.04266663	0.2405098	1.6
0.04266663	0.2405098	1.6
0.04394902	0.2419729	1.6
0.04394902	0.2419729	1.6
0.04634487	0.2439213	1.6
0.04634487	0.2439213	1.6
0.04634487	0.2439213	1.6
0.04752748	0.2458523	1.6
0.04752748	0.2458523	1.6
0.04752748	0.2458523	1.6
0.04848831	0.2473757	1.6
0.04848831	0.2473757	1.6
0.04999648	0.2503501	1.6
0.04999648	0.2503501	1.6
0.04999648	0.2503501	1.6
0.05102047	0.2526405	1.6
0.05102047	0.2526405	1.6
0.05172782	0.254725	1.6
0.05172782	0.254725	1.6
0.05172782	0.254725	1.6
0.05260791	0.2566258	1.6
0.05260791	0.2566258	1.6
0.05309694	0.2583473	1.6
0.05309694	0.2583473	1.6
0.05309694	0.2583473	1.6
0.05267512	0.2592163	1.6
0.05267512	0.2592163	1.6
0.05267512	0.2592163	1.6
0.05183128	0.260151	1.6
0.05183128	0.260151	1.6
0.05183128	0.260151	1.6
0.05183128	0.260151	1.6
0.05183128	0.260151	1.6
0.03425241	0.2762293	1.6
0.03425241	0.2762293	1.6
0.03425241	0.2762293	1.6
0.03305361	0.2767075	1.6
0.03305361	0.2767075	1.6
0.03237703	0.276697	1.6
0.03237703	0.276697	1.6
0.03237703	0.276697	1.6
0.03320472	0.2773359	1.6
0.03320472	0.2773359	1.6
0.03320472	0.2773359	1.6
0.03320472	0.2773359	1.6
0.03320472	0.2773359	1.6
0.06177216	0.3135033	1.6
0.06177216	0.3135033	1.6
0.06177216	0.3135033	1.6
0.06177216	0.3135033	1.6
0.06177216	0.3135033	1.6
0.06177216	0.3135033	1.6
0.06395354	0.3156661	1.6
0.06395354	0.3156661	1.6
0.01	0.01	1.6
0.04913992	0.3232331	1.6
0.04913992	0.3232331	1.6
0.06395354	0.3156661	1.6
0.06395354	0.3156661	1.6
0.06395354	0.3156661	1.6
0.06068651	0.3633235	1.6
0.06068651	0.3633235	1.6
0.05986568	0.3614886	1.6
0.05986568	0.3614886	1.6
0.05986568	0.3614886	1.6
0.06000469	0.359176	1.6
0.06000469	0.359176	1.6
0.06000469	0.359176	1.6
0.05943641	0.3581681	1.6
0.05943641	0.3581681	1.6
0.05943641	0.3581681	1.6
0.05943641	0.3581681	1.6
0.05943641	0.3581681	1.6
-0.05434255	0.0301183	1.6
-0.05434255	0.0301183	1.6
-0.05047187	0.02855279	1.6
-0.05047187	0.02855279	1.6
-0.05047187	0.02855279	1.6
-0.04852509	0.02615477	1.6
-0.04852509	0.02615477	1.6
-0.04852509	0.02615477	1.6
-0.04852509	0.02615477	1.6
-0.04852509	0.02615477	1.6
-0.04500809	0.02328504	1.6
-0.04500809	0.02328504	1.6
-0.04500809	0.02328504	1.6
-0.04344854	0.0221236	1.6
-0.04344854	0.0221236	1.6
0.01	0.01	1.6
-0.06145678	0.02107349	1.6
-0.06145678	0.02107349	1.6
-0.04344854	0.0221236	1.6
-0.04344854	0.0221236	1.6
-0.04344854	0.0221236	1.6
-0.1487359	-0.1559393	1.6
-0.1487359	-0.1559393	1.6
-0.1487359	-0.1559393	1.6
-0.1485665	-0.157361	1.6
-0.1485665	-0.157361	1.6
-0.1481112	-0.1576797	1.6
-0.1481112	-0.1576797	1.6
-0.1481112	-0.1576797	1.6
-0.1470696	-0.1581735	1.6
-0.1470696	-0.1581735	1.6
-0.1470696	-0.1581735	1.6
-0.1470696	-0.1581735	1.6
-0.1470696	-0.1581735	1.6
-0.1450801	-0.1576394	1.6
-0.1450801	-0.1576394	1.6
-0.1450801	-0.1576394	1.6
-0.1454722	-0.1575397	1.6
-0.1454722	-0.1575397	1.6
-0.1457977	-0.1570514	1.6
-0.1457977	-0.1570514	1.6
-0.1457977	-0.1570514	1.6
-0.1463425	-0.1562887	1.6
-0.1463425	-0.1562887	1.6
-0.1464359	-0.1558359	1.6
-0.1464359	-0.1558359	1.6
-0.1464359	-0.1558359	1.6
-0.1464629	-0.1552353	1.6
-0.1464629	-0.1552353	1.6
-0.1464629	-0.1552353	1.6
-0.1458694	-0.1550802	1.6
-0.1458694	-0.1550802	1.6
-0.162035	-0.1598098	1.6
-0.162035	-0.1598098	1.6
-0.162035	-0.1598098	1.6
-0.1458694	-0.1550802	1.6
-0.1458694	-0.1550802	1.6
-0.2661099	-0.1632224	1.6
-0.2661099	-0.1632224	1.6
-0.2661099	-0.1632224	1.6
-0.2644309	-0.1658482	1.6
-0.2644309	-0.1658482	1.6
-0.2644309	-0.1658482	1.6
-0.2692681	-0.1672468	1.6
-0.2692681	-0.1672468	1.6
-0.2699527	-0.1826379	1.6
-0.2699527	-0.1826379	1.6
-0.2699527	-0.1826379	1.6
-0.2699527	-0.1826379	1.6
-0.2699527	-0.1826379	1.6
-0.2692681	-0.1672468	1.6
-0.2692681	-0.1672468	1.6
-0.06658047	-0.1469045	1.6
-0.06658047	-0.1469045	1.6
-0.06658047	-0.1469045	1.6
-0.06702273	-0.1472452	1.6
-0.06702273	-0.1472452	1.6
-0.06702273	-0.1472452	1.6
-0.06767685	-0.149185	1.6
-0.06767685	-0.149185	1.6
-0.06913956	-0.1514813	1.6
-0.06913956	-0.1514813	1.6
-0.06913956	-0.1514813	1.6
-0.06913956	-0.1514813	1.6
-0.06913956	-0.1514813	1.6
-0.06913956	-0.1514813	1.6
-0.06765572	-0.1815175	1.6
-0.06765572	-0.1815175	1.6
-0.06593366	-0.1820143	1.6
-0.06593366	-0.1820143	1.6
-0.06593366	-0.1820143	1.6
-0.06607778	-0.1838994	1.6
-0.06607778	-0.1838994	1.6
-0.06607778	-0.1838994	1.6
-0.06607778	-0.1838994	1.6
-0.06607778	-0.1838994	1.6
-0.06833545	-0.1797562	1.6
-0.06833545	-0.1797562	1.6
-0.06833545	-0.1797562	1.6
-0.06833545	-0.1797562	1.6
-0.06833545	-0.1797562	1.6
0.02683013	-0.1630728	1.6
0.02683013	-0.1630728	1.6
0.02683013	-0.1630728	1.6
0.0326785	-0.1676138	1.6
0.0326785	-0.1676138	1.6
0.0326785	-0.1676138	1.6
0.03585231	-0.1691674	1.6
0.03585231	-0.1691674	1.6
0.03585231	-0.1691674	1.6
0.03585231	-0.1691674	1.6
0.03585231	-0.1691674	1.6
0.03871693	-0.1724732	1.6
0.03871693	-0.1724732	1.6
0.03871693	-0.1724732	1.6
0.03905669	-0.1737586	1.6
0.03905669	-0.1737586	1.6
0.03953033	-0.174869	1.6
0.03953033	-0.174869	1.6
0.03953033	-0.174869	1.6
0.04010288	-0.1752063	1.6
0.04010288	-0.1752063	1.6
0.04010288	-0.1752063	1.6
0.04010288	-0.1752063	1.6
0.04010288	-0.1752063	1.6
0.1024548	-0.05882087	1.6
0.1024548	-0.05882087	1.6
0.1023402	-0.05919983	1.6
0.1023402	-0.05919983	1.6
0.1023402	-0.05919983	1.6
0.1029318	-0.05842602	1.6
0.1029318	-0.05842602	1.6
0.1029318	-0.05842602	1.6
0.1025081	-0.05694926	1.6
0.1025081	-0.05694926	1.6
0.1027493	-0.05515175	1.6
0.1027493	-0.05515175	1.6
0.1027493	-0.05515175	1.6
0.1030128	-0.05398137	1.6
0.1030128	-0.05398137	1.6
0.1030128	-0.05398137	1.6
0.1033216	-0.05284514	1.6
0.1033216	-0.05284514	1.6
0.1038319	-0.05216846	1.6
0.1038319	-0.05216846	1.6
0.1038319	-0.05216846	1.6
0.10415	-0.05151658	1.6
0.10415	-0.05151658	1.6
0.1047117	-0.05081309	1.6
0.1047117	-0.05081309	1.6
0.1047117	-0.05081309	1.6
0.1050914	-0.04980692	1.6
0.1050914	-0.04980692	1.6
0.1050914	-0.04980692	1.6
0.1050914	-0.04980692	1.6
0.1050914	-0.04980692	1.6
0.02482808	0.02519263	1.6
0.02482808	0.02519263	1.6
0.02482808	0.02519263	1.6
0.0249113	0.02453648	1.6
0.0249113	0.02453648	1.6
0.02446094	0.02452792	1.6
0.02446094	0.02452792	1.6
0.02419779	0.02452169	1.6
0.02419779	0.02452169	1.6
0.0245692	0.02461793	1.6
0.0245692	0.02461793	1.6
0.02430175	0.02409932	1.6
0.02430175	0.02409932	1.6
0.02430175	0.02409932	1.6
0.02443472	0.02429716	1.6
0.02443472	0.02429716	1.6
0.02412398	0.02414438	1.6
0.02412398	0.02414438	1.6
0.02412398	0.02414438	1.6
0.02417235	0.02420402	1.6
0.02417235	0.02420402	1.6
0.02417235	0.02420402	1.6
0.02417235	0.02420402	1.6
0.02417235	0.02420402	1.6
0.05688079	0.1330005	1.6
0.05688079	0.1330005	1.6
0.05688079	0.1330005	1.6
0.05688079	0.1330005	1.6
0.05688079	0.1330005	1.6
0.05688079	0.1330005	1.6
0.06033387	0.1342639	1.6
0.06033387	0.1342639	1.6
0.06033387	0.1342639	1.6
0.06033387	0.1342639	1.6
0.06033387	0.1342639	1.6
0.06177738	0.1341065	1.6
0.06177738	0.1341065	1.6
0.06261088	0.1346876	1.6
0.06261088	0.1346876	1.6
0.06261088	0.1346876	1.6
0.0631877	0.1352079	1.6
0.0631877	0.1352079	1.6
0.0631877	0.1352079	1.6
0.06399739	0.1358705	1.6
0.06399739	0.1358705	1.6
0.06437744	0.136162	1.6
0.06437744	0.136162	1.6
0.06437744	0.136162	1.6
0.06471486	0.1364451	1.6
0.06471486	0.1364451	1.6
0.06471486	0.1364451	1.6
0.06471486	0.1364451	1.6
0.06471486	0.1364451	1.6
0.06482351	0.1355547	1.6
0.06482351	0.1355547	1.6
0.06482351	0.1355547	1.6
0.06482351	0.1355547	1.6
0.06482351	0.1355547	1.6
0.120528	0.1111078	1.6
0.120528	0.1111078	1.6
0.120528	0.1111078	1.6
0.1202991	0.1102037	1.6
0.1202991	0.1102037	1.6
0.1209048	0.1090346	1.6
0.1209048	0.1090346	1.6
0.1209048	0.1090346	1.6
0.1209048	0.1090346	1.6
0.1209048	0.1090346	1.6
0.1209048	0.1090346	1.6
0.1243631	0.0917191	1.6
0.1243631	0.0917191	1.6
0.1254018	0.09338506	1.6
0.1254018	0.09338506	1.6
0.1254018	0.09338506	1.6
0.1250967	0.09400108	1.6
0.1250967	0.09400108	1.6
0.1246178	0.0939662	1.6
0.1246178	0.0939662	1.6
0.1246178	0.0939662	1.6
0.1241062	0.09462582	1.6
0.1241062	0.09462582	1.6
0.1235533	0.09521946	1.6
0.1235533	0.09521946	1.6
0.1235533	0.09521946	1.6
0.1236198	0.09552468	1.6
0.1236198	0.09552468	1.6
0.1236198	0.09552468	1.6
0.1234431	0.0955466	1.6
0.1234431	0.0955466	1.6
0.1230755	0.09520537	1.6
0.1230755	0.09520537	1.6
0.1230755	0.09520537	1.6
0.1227694	0.09473778	1.6
0.1227694	0.09473778	1.6
0.122583	0.09442098	1.6
0.122583	0.09442098	1.6
0.122583	0.09442098	1.6
0.1220022	0.09392101	1.6
0.1220022	0.09392101	1.6
0.1220022	0.09392101	1.6
0.1220022	0.09392101	1.6
0.1220022	0.09392101	1.6
0.115393	0.1370141	1.6
0.115393	0.1370141	1.6
0.115393	0.1370141	1.6
0.1141934	0.1386477	1.6
0.1141934	0.1386477	1.6
0.1141934	0.1386477	1.6
0.1141147	0.1385672	1.6
0.1141147	0.1385672	1.6
0.1138497	0.1381933	1.6
0.1138497	0.1381933	1.6
0.1138497	0.1381933	1.6
0.113509	0.1384973	1.6
0.113509	0.1384973	1.6
0.1133813	0.1386982	1.6
0.1133813	0.1386982	1.6
0.1133813	0.1386982	1.6
0.1133359	0.1388851	1.6
0.1133359	0.1388851	1.6
0.1133359	0.1388851	1.6
0.1130139	0.1393035	1.6
0.1130139	0.1393035	1.6
0.1130139	0.1393035	1.6
0.1130139	0.1393035	1.6
0.1453726	0.1808652	1.6
0.1453726	0.1808652	1.6
0.1453726	0.1808652	1.6
0.1441106	0.1872886	1.6
0.1441106	0.1872886	1.6
0.1441106	0.1872886	1.6
0.1443674	0.1922308	1.6
0.1443674	0.1922308	1.6
0.1443674	0.1922308	1.6
0.1443674	0.1922308	1.6
0.1443674	0.1922308	1.6
0.1449646	0.1974907	1.6
0.1449646	0.1974907	1.6
0.1449646	0.1974907	1.6
0.1447562	0.1992549	1.6
0.1447562	0.1992549	1.6
0.1446686	0.2004242	1.6
0.1446686	0.2004242	1.6
0.1446686	0.2004242	1.6
0.1445035	0.201585	1.6
0.1445035	0.201585	1.6
0.1445035	0.201585	1.6
0.1445035	0.201585	1.6
0.1445035	0.201585	1.6
0.0878209	0.2995623	1.6
0.0878209	0.2995623	1.6
0.0878209	0.2995623	1.6
0.08587718	0.2993524	1.6
0.08587718	0.2993524	1.6
0.08516153	0.2998249	1.6
0.08516153	0.2998249	1.6
0.08516153	0.2998249	1.6
0.08516153	0.2998249	1.6
0.08516153	0.2998249	1.6
0.0860163	0.3003966	1.6
0.0860163	0.3003966	1.6
0.0860163	0.3003966	1.6
0.08637498	0.3010113	1.6
0.08637498	0.3010113	1.6
0.08637498	0.3010113	1.6
0.08717742	0.3015241	1.6
0.08717742	0.3015241	1.6
0.08789664	0.301011	1.6
0.08789664	0.301011	1.6
0.08789664	0.301011	1.6
0.08805433	0.3010643	1.6
0.08805433	0.3010643	1.6
0.08806669	0.300926	1.6
0.08806669	0.300926	1.6
0.08806669	0.300926	1.6
0.08850985	0.3006814	1.6
0.08850985	0.3006814	1.6
0.08850985	0.3006814	1.6
0.08865364	0.3004414	1.6
0.08865364	0.3004414	1.6
0.08906018	0.2999757	1.6
0.08906018	0.2999757	1.6
0.08906018	0.2999757	1.6
0.09014981	0.2992029	1.6
0.09014981	0.2992029	1.6
0.09014981	0.2992029	1.6
0.09014981	0.2992029	1.6
0.09014981	0.2992029	1.6
0.1291417	0.2836277	1.6
0.1291417	0.2836277	1.6
0.1291417	0.2836277	1.6
0.1283302	0.28462	1.6
0.1283302	0.28462	1.6
0.127987	0.2867743	1.6
0.127987	0.2867743	1.6
0.127987	0.2867743	1.6
0.1285684	0.2872238	1.6
0.1285684	0.2872238	1.6
0.1286142	0.2863756	1.6
0.1286142	0.2863756	1.6
0.1286142	0.2863756	1.6
0.1285225	0.2859509	1.6
0.1285225	0.2859509	1.6
0.1285225	0.2859509	1.6
0.1287445	0.2854716	1.6
0.1287445	0.2854716	1.6
0.1283973	0.2849127	1.6
0.1283973	0.2849127	1.6
0.1283973	0.2849127	1.6
0.1286234	0.2843734	1.6
0.1286234	0.2843734	1.6
0.128781	0.284454	1.6
0.128781	0.284454	1.6
0.128781	0.284454	1.6
0.1287492	0.2838866	1.6
0.1287492	0.2838866	1.6
0.1287492	0.2838866	1.6
0.1285596	0.2831042	1.6
0.1285596	0.2831042	1.6
0.1283213	0.2825335	1.6
0.1283213	0.2825335	1.6
0.1434382	0.2621631	1.6
0.1434382	0.2621631	1.6
0.1434382	0.2621631	1.6
0.158555	0.2417926	1.6
0.158555	0.2417926	1.6
0.1656676	-0.160751	1.6
0.1656676	-0.160751	1.6
0.1656676	-0.160751	1.6
0.1653133	-0.1594056	1.6
0.1653133	-0.1594056	1.6
0.1653133	-0.1594056	1.6
0.1658957	-0.1589146	1.6
0.1658957	-0.1589146	1.6
0.1658957	-0.1589146	1.6
0.1658957	-0.1589146	1.6
0.01	0.01	1.6
0.1642644	-0.1512529	1.6
0.1642644	-0.1512529	1.6
0.1634977	-0.146227	1.6
0.1634977	-0.146227	1.6
0.1634977	-0.146227	1.6
0.1628897	-0.1425574	1.6
0.1628897	-0.1425574	1.6
0.1628897	-0.1425574	1.6
0.1635849	-0.1395888	1.6
0.1635849	-0.1395888	1.6
0.1642606	-0.1373851	1.6
0.1642606	-0.1373851	1.6
0.1642606	-0.1373851	1.6
0.1644417	-0.1363313	1.6
0.1644417	-0.1363313	1.6
0.1406498	-0.1412487	1.6
0.1406498	-0.1412487	1.6
0.164574	-0.1392536	1.6
0.164574	-0.1392536	1.6
0.164574	-0.1392536	1.6
0.1623722	-0.07446025	1.6
0.1623722	-0.07446025	1.6
0.1623722	-0.07446025	1.6
0.1607185	-0.07490192	1.6
0.1607185	-0.07490192	1.6
0.1606957	-0.07482038	1.6
0.1606957	-0.07482038	1.6
0.1606957	-0.07482038	1.6
0.1591073	-0.07442351	1.6
0.1591073	-0.07442351	1.6
0.1567629	-0.07464109	1.6
0.1567629	-0.07464109	1.6
0.1567629	-0.07464109	1.6
0.1567629	-0.07464109	1.6
0.1567629	-0.07464109	1.6
0.1567629	-0.07464109	1.6
0.1567629	-0.07464109	1.6
0.1567629	-0.07464109	1.6
-0.06130303	-0.09776507	1.6
-0.06130303	-0.09776507	1.6
-0.05805069	-0.09998167	1.6
-0.05805069	-0.09998167	1.6
-0.05805069	-0.09998167	1.6
-0.05749128	-0.1002488	1.6
-0.05749128	-0.1002488	1.6
-0.05749128	-0.1002488	1.6
-0.05682292	-0.1011327	1.6
-0.05682292	-0.1011327	1.6
-0.05577167	-0.1019707	1.6
-0.05577167	-0.1019707	1.6
-0.05577167	-0.1019707	1.6
-0.05550126	-0.1022497	1.6
-0.05550126	-0.1022497	1.6
-0.05448424	-0.1026997	1.6
-0.05448424	-0.1026997	1.6
-0.05448424	-0.1026997	1.6
-0.05408587	-0.1023999	1.6
-0.05408587	-0.1023999	1.6
-0.05408587	-0.1023999	1.6
-0.05345687	-0.1025444	1.6
-0.05345687	-0.1025444	1.6
-0.0529364	-0.1025582	1.6
-0.0529364	-0.1025582	1.6
-0.0529364	-0.1025582	1.6
-0.05267967	-0.1027979	1.6
-0.05267967	-0.1027979	1.6
-0.05267967	-0.1027979	1.6
-0.05267967	-0.1027979	1.6
-0.05267967	-0.1027979	1.6
-0.05267967	-0.1027979	1.6
-0.05267967	-0.1027979	1.6
-0.05267967	-0.1027979	1.6
-0.1928929	-0.1921399	1.6
-0.1928929	-0.1921399	1.6
-0.1936771	-0.1941317	1.6
-0.1936771	-0.1941317	1.6
-0.1936771	-0.1941317	1.6
-0.1934637	-0.1945807	1.6
-0.1934637	-0.1945807	1.6
