# Supplementary material for: Saliency detection of textured 3D models based on multi-view information and texel descriptor
Source: PeerJ Comput Sci. 2023 Oct 25;9:e1584. doi: 10.7717/peerj-cs.1584 (PMC10703070; doi:10.7717/peerj-cs.1584)
Supplement: Supplemental Information 2 [file peerj-cs-09-1584-s002.zip › llxj/11.txt]

-0.1933591	-0.1953984	1.6
-0.1933591	-0.1953984	1.6
-0.1933591	-0.1953984	1.6
-0.1929711	-0.1961706	1.6
-0.1929711	-0.1961706	1.6
-0.1929711	-0.1961706	1.6
-0.1929711	-0.1961706	1.6
-0.1929711	-0.1961706	1.6
-0.09113424	-0.0585338	1.6
-0.09113424	-0.0585338	1.6
-0.09113424	-0.0585338	1.6
-0.09326083	-0.06143079	1.6
-0.09326083	-0.06143079	1.6
-0.09441178	-0.06318382	1.6
-0.09441178	-0.06318382	1.6
-0.09441178	-0.06318382	1.6
-0.09569209	-0.06292281	1.6
-0.09569209	-0.06292281	1.6
-0.09574353	-0.06435787	1.6
-0.09574353	-0.06435787	1.6
-0.09574353	-0.06435787	1.6
-0.09599333	-0.06527384	1.6
-0.09599333	-0.06527384	1.6
-0.09555965	-0.06559443	1.6
-0.09555965	-0.06559443	1.6
-0.09555965	-0.06559443	1.6
-0.09511534	-0.06623469	1.6
-0.09511534	-0.06623469	1.6
-0.09453052	-0.06757654	1.6
-0.09453052	-0.06757654	1.6
-0.09453052	-0.06757654	1.6
-0.09423799	-0.06881949	1.6
-0.09423799	-0.06881949	1.6
-0.0942826	-0.07007787	1.6
-0.0942826	-0.07007787	1.6
-0.0942826	-0.07007787	1.6
-0.09434902	-0.07170563	1.6
-0.09434902	-0.07170563	1.6
-0.09434902	-0.07170563	1.6
-0.09439489	-0.07344631	1.6
-0.09439489	-0.07344631	1.6
-0.09439489	-0.07344631	1.6
-0.09439489	-0.07344631	1.6
-0.09439489	-0.07344631	1.6
-0.1054099	0.1047742	1.6
-0.1054099	0.1047742	1.6
-0.111567	0.1113785	1.6
-0.111567	0.1113785	1.6
-0.111567	0.1113785	1.6
-0.1147836	0.1153662	1.6
-0.1147836	0.1153662	1.6
-0.1147836	0.1153662	1.6
-0.1161632	0.1191807	1.6
-0.1161632	0.1191807	1.6
-0.1165535	0.1216627	1.6
-0.1165535	0.1216627	1.6
-0.1165535	0.1216627	1.6
-0.1183136	0.1222948	1.6
-0.1200046	0.1228445	1.6
-0.1200046	0.1228445	1.6
-0.1200046	0.1228445	1.6
-0.1043627	0.2458195	1.6
-0.1043627	0.2458195	1.6
-0.1056934	0.2424365	1.6
-0.1056934	0.2424365	1.6
-0.1056934	0.2424365	1.6
-0.1069007	0.2417535	1.6
-0.1069007	0.2417535	1.6
-0.1069007	0.2417535	1.6
-0.1069007	0.2417535	1.6
-0.1069007	0.2417535	1.6
0.01	0.01	1.6
-0.1069007	0.2417535	1.6
-0.1069007	0.2417535	1.6
-0.03902585	0.3587362	1.6
-0.03902585	0.3587362	1.6
-0.03902585	0.3587362	1.6
-0.03935952	0.3562625	1.6
-0.03935952	0.3562625	1.6
-0.03976954	0.3543949	1.6
-0.03976954	0.3543949	1.6
-0.03976954	0.3543949	1.6
-0.03892873	0.3513156	1.6
-0.03892873	0.3513156	1.6
-0.03873517	0.3495173	1.6
-0.03873517	0.3495173	1.6
-0.03873517	0.3495173	1.6
-0.03787968	0.347911	1.6
-0.03787968	0.347911	1.6
-0.03787968	0.347911	1.6
-0.03744449	0.3464165	1.6
-0.03744449	0.3464165	1.6
-0.03667434	0.344942	1.6
-0.03667434	0.344942	1.6
-0.03667434	0.344942	1.6
-0.03653634	0.343481	1.6
-0.03653634	0.343481	1.6
-0.03653634	0.343481	1.6
-0.03653634	0.343481	1.6
-0.03653634	0.343481	1.6
-0.03605738	0.3422127	1.6
-0.03605738	0.3422127	1.6
-0.03605738	0.3422127	1.6
0.08903948	-0.003939865	1.6
0.08903948	-0.003939865	1.6
0.08665671	-0.002612867	1.6
0.08665671	-0.002612867	1.6
0.08665671	-0.002612867	1.6
0.08648719	-0.00158673	1.6
0.08648719	-0.00158673	1.6
0.08648719	-0.00158673	1.6
0.08680215	-0.0007256689	1.6
0.08680215	-0.0007256689	1.6
0.08632032	-0.000273345	1.6
0.08632032	-0.000273345	1.6
0.08632032	-0.000273345	1.6
0.08575923	-0.001879278	1.6
0.08575923	-0.001879278	1.6
0.08575923	-0.001879278	1.6
0.08612934	-0.00219388	1.6
0.08612934	-0.00219388	1.6
0.08633296	-0.002525703	1.6
0.08633296	-0.002525703	1.6
0.08633296	-0.002525703	1.6
0.08658095	-0.002853796	1.6
0.08658095	-0.002853796	1.6
0.08657316	-0.00237743	1.6
0.08657316	-0.00237743	1.6
0.08657316	-0.00237743	1.6
0.08696718	-0.003009312	1.6
0.08696718	-0.003009312	1.6
0.1111524	-0.002853373	1.6
0.1111524	-0.002853373	1.6
0.1111524	-0.002853373	1.6
0.1353376	-0.002697434	1.6
0.1353376	-0.002697434	1.6
0.1353376	-0.002697434	1.6
-0.06171758	-0.08818356	1.6
-0.06171758	-0.08818356	1.6
-0.05607371	-0.09153289	1.6
-0.05607371	-0.09153289	1.6
-0.05607371	-0.09153289	1.6
-0.05433421	-0.09347352	1.6
-0.05433421	-0.09347352	1.6
-0.05433421	-0.09347352	1.6
-0.05210087	-0.09462578	1.6
-0.05210087	-0.09462578	1.6
-0.05210087	-0.09462578	1.6
-0.05210087	-0.09462578	1.6
-0.05210087	-0.09462578	1.6
-0.0482982	-0.09657388	1.6
-0.0482982	-0.09657388	1.6
-0.0482982	-0.09657388	1.6
-0.0482982	-0.09657388	1.6
-0.0482982	-0.09657388	1.6
-0.0482982	-0.09657388	1.6
-0.0482982	-0.09657388	1.6
-0.0482982	-0.09657388	1.6
0.1083548	-0.1198289	1.6
0.1083548	-0.1198289	1.6
0.1083548	-0.1198289	1.6
0.1083548	-0.1198289	1.6
0.1083548	-0.1198289	1.6
0.1309599	-0.1220018	1.6
0.1309599	-0.1220018	1.6
0.01	0.01	1.6
0.1083548	-0.1198289	1.6
0.1083548	-0.1198289	1.6
0.04848196	-0.125299	1.6
0.04848196	-0.125299	1.6
0.04848196	-0.125299	1.6
0.04738796	-0.1241138	1.6
0.04738796	-0.1241138	1.6
0.04738796	-0.1241138	1.6
0.0467945	-0.1239519	1.6
0.0467945	-0.1239519	1.6
0.04659887	-0.1250549	1.6
0.04659887	-0.1250549	1.6
0.04659887	-0.1250549	1.6
0.04713901	-0.1258861	1.6
0.04713901	-0.1258861	1.6
0.04713901	-0.1258861	1.6
0.04712268	-0.1263915	1.6
0.04712268	-0.1263915	1.6
0.04748077	-0.1275489	1.6
0.04748077	-0.1275489	1.6
0.01	0.01	1.6
0.0270811	-0.1284351	1.6
0.0270811	-0.1284351	1.6
0.04748077	-0.1275489	1.6
0.04748077	-0.1275489	1.6
0.04748077	-0.1275489	1.6
0.1330582	-0.1170354	1.6
0.1330582	-0.1170354	1.6
0.1330582	-0.1170354	1.6
0.1311636	-0.11859	1.6
0.1311636	-0.11859	1.6
0.1301094	-0.1196854	1.6
0.1301094	-0.1196854	1.6
0.1301094	-0.1196854	1.6
0.130653	-0.1211423	1.6
0.130653	-0.1211423	1.6
0.1307109	-0.1222357	1.6
0.1307109	-0.1222357	1.6
0.1307109	-0.1222357	1.6
0.1304921	-0.1240033	1.6
0.1304921	-0.1240033	1.6
0.1304921	-0.1240033	1.6
0.1296823	-0.1253327	1.6
0.1296823	-0.1253327	1.6
0.1298388	-0.1260912	1.6
0.1298388	-0.1260912	1.6
0.1298388	-0.1260912	1.6
0.1299805	-0.1265424	1.6
0.1299805	-0.1265424	1.6
0.130399	-0.1270542	1.6
0.130399	-0.1270542	1.6
0.130399	-0.1270542	1.6
0.1304062	-0.1274962	1.6
0.1304062	-0.1274962	1.6
0.1304062	-0.1274962	1.6
0.1302213	-0.1282164	1.6
0.1302213	-0.1282164	1.6
0.1303349	-0.1283946	1.6
0.1303349	-0.1283946	1.6
0.1303349	-0.1283946	1.6
0.1309413	-0.1280417	1.6
0.1309413	-0.1280417	1.6
0.1588653	-0.1196172	1.6
0.1588653	-0.1196172	1.6
0.1588653	-0.1196172	1.6
0.1867892	-0.1111927	1.6
0.1867892	-0.1111927	1.6
0.1867892	-0.1111927	1.6
-0.09389801	-0.1837932	1.6
-0.09389801	-0.1837932	1.6
-0.08729807	-0.1877611	1.6
-0.08729807	-0.1877611	1.6
-0.08729807	-0.1877611	1.6
-0.08307075	-0.1917497	1.6
-0.08307075	-0.1917497	1.6
-0.08062182	-0.1929445	1.6
-0.08062182	-0.1929445	1.6
-0.08062182	-0.1929445	1.6
-0.07920762	-0.1939652	1.6
-0.07920762	-0.1939652	1.6
-0.07920762	-0.1939652	1.6
-0.07920762	-0.1939652	1.6
-0.07920762	-0.1939652	1.6
-0.07640215	-0.1966757	1.6
-0.07640215	-0.1966757	1.6
-0.07640215	-0.1966757	1.6
-0.07482658	-0.1973747	1.6
-0.07482658	-0.1973747	1.6
-0.07378846	-0.1979919	1.6
-0.07378846	-0.1979919	1.6
-0.07378846	-0.1979919	1.6
-0.07297901	-0.1984722	1.6
-0.07297901	-0.1984722	1.6
-0.07297901	-0.1984722	1.6
-0.07237002	-0.1987968	1.6
-0.07237002	-0.1987968	1.6
-0.07167213	-0.1990994	1.6
-0.07167213	-0.1990994	1.6
-0.07167213	-0.1990994	1.6
-0.07107961	-0.1993183	1.6
-0.07107961	-0.1993183	1.6
-0.07031197	-0.199694	1.6
-0.07031197	-0.199694	1.6
-0.07031197	-0.199694	1.6
-0.07031197	-0.199694	1.6
-0.07031197	-0.199694	1.6
-0.07031197	-0.199694	1.6
-0.1037916	-0.1258926	1.6
-0.1037916	-0.1258926	1.6
-0.1053588	-0.125036	1.6
-0.1053588	-0.125036	1.6
-0.1053588	-0.125036	1.6
-0.1081866	-0.1225695	1.6
-0.1081866	-0.1225695	1.6
-0.109943	-0.121124	1.6
-0.109943	-0.121124	1.6
-0.109943	-0.121124	1.6
-0.1107911	-0.1209091	1.6
-0.1107911	-0.1209091	1.6
-0.1107911	-0.1209091	1.6
-0.1111076	-0.1206645	1.6
-0.1111076	-0.1206645	1.6
-0.1111076	-0.1206645	1.6
-0.1111076	-0.1206645	1.6
-0.1111076	-0.1206645	1.6
-0.1122029	-0.1199485	1.6
-0.1122029	-0.1199485	1.6
-0.1122029	-0.1199485	1.6
-0.1122029	-0.1199485	1.6
-0.1122029	-0.1199485	1.6
-0.1122029	-0.1199485	1.6
-0.1122029	-0.1199485	1.6
-0.1122029	-0.1199485	1.6
-0.1870683	-0.05844674	1.6
-0.1870683	-0.05844674	1.6
-0.1860408	-0.06035208	1.6
-0.1860408	-0.06035208	1.6
-0.1860408	-0.06035208	1.6
-0.1867191	-0.06099028	1.6
-0.1867191	-0.06099028	1.6
-0.1867191	-0.06099028	1.6
-0.1869732	-0.06114774	1.6
-0.1869732	-0.06114774	1.6
-0.1869732	-0.06114774	1.6
-0.1869732	-0.06114774	1.6
-0.1869732	-0.06114774	1.6
-0.2289132	-0.007289289	1.6
-0.2289132	-0.007289289	1.6
-0.2277407	-0.007837152	1.6
-0.2277407	-0.007837152	1.6
-0.2277407	-0.007837152	1.6
-0.2266422	-0.008459713	1.6
-0.2266422	-0.008459713	1.6
-0.2266422	-0.008459713	1.6
-0.2249708	-0.009346263	1.6
-0.2249708	-0.009346263	1.6
-0.2240942	-0.01023604	1.6
-0.2240942	-0.01023604	1.6
-0.2240942	-0.01023604	1.6
-0.2234038	-0.01157561	1.6
-0.2234038	-0.01157561	1.6
-0.222736	-0.01244992	1.6
-0.222736	-0.01244992	1.6
-0.222736	-0.01244992	1.6
-0.2219902	-0.01363896	1.6
-0.2219902	-0.01363896	1.6
-0.2219902	-0.01363896	1.6
-0.2212263	-0.01491405	1.6
-0.2212263	-0.01491405	1.6
-0.2206657	-0.01583291	1.6
-0.2206657	-0.01583291	1.6
-0.2206657	-0.01583291	1.6
-0.2201062	-0.01687841	1.6
-0.2201062	-0.01687841	1.6
-0.2195567	-0.01800458	1.6
-0.2195567	-0.01800458	1.6
-0.2195567	-0.01800458	1.6
-0.2190301	-0.0188807	1.6
-0.2190301	-0.0188807	1.6
-0.2184478	-0.0195071	1.6
-0.2184478	-0.0195071	1.6
-0.2184478	-0.0195071	1.6
-0.2179971	-0.02001313	1.6
-0.2179971	-0.02001313	1.6
-0.2179971	-0.02001313	1.6
-0.2174555	-0.02031247	1.6
-0.2174555	-0.02031247	1.6
-0.2167612	-0.02055015	1.6
-0.2167612	-0.02055015	1.6
-0.2167612	-0.02055015	1.6
-0.2160938	-0.02112363	1.6
-0.2160938	-0.02112363	1.6
-0.2160938	-0.02112363	1.6
-0.2154554	-0.02131441	1.6
-0.2154554	-0.02131441	1.6
-0.2148622	-0.02156722	1.6
-0.2148622	-0.02156722	1.6
-0.2148622	-0.02156722	1.6
-0.214358	-0.02167001	1.6
-0.214358	-0.02167001	1.6
-0.214358	-0.02167001	1.6
-0.2138896	-0.02199544	1.6
-0.2138896	-0.02199544	1.6
-0.2133141	-0.0224376	1.6
-0.2133141	-0.0224376	1.6
-0.2133141	-0.0224376	1.6
-0.2133141	-0.0224376	1.6
-0.2133141	-0.0224376	1.6
-0.2133141	-0.0224376	1.6
-0.2133141	-0.0224376	1.6
-0.2133141	-0.0224376	1.6
-0.235028	0.09956533	1.6
-0.235028	0.09956533	1.6
-0.235028	0.09956533	1.6
-0.2334227	0.09759802	1.6
-0.2334227	0.09759802	1.6
-0.2329052	0.09693032	1.6
-0.2329052	0.09693032	1.6
-0.2329052	0.09693032	1.6
-0.2329052	0.09693032	1.6
-0.2329052	0.09693032	1.6
-0.2248156	0.0923949	1.6
-0.2248156	0.0923949	1.6
-0.2248156	0.0923949	1.6
-0.2256402	0.09317841	1.6
-0.2256402	0.09317841	1.6
-0.2256402	0.09317841	1.6
-0.2257291	0.09429324	1.6
-0.2257291	0.09429324	1.6
-0.2262985	0.09628486	1.6
-0.2262985	0.09628486	1.6
0.01	0.01	1.6
-0.2262985	0.09628486	1.6
-0.2262985	0.09628486	1.6
-0.109681	0.06815957	1.6
-0.109681	0.06815957	1.6
-0.109681	0.06815957	1.6
-0.108661	0.06962227	1.6
-0.108661	0.06962227	1.6
-0.108661	0.06962227	1.6
-0.1082077	0.06800867	1.6
-0.1082077	0.06800867	1.6
-0.1089613	0.06618442	1.6
-0.1089613	0.06618442	1.6
-0.1089613	0.06618442	1.6
-0.1104684	0.064859	1.6
-0.1104684	0.064859	1.6
-0.1110751	0.06449358	1.6
-0.1110751	0.06449358	1.6
-0.1110751	0.06449358	1.6
-0.1118084	0.06397988	1.6
-0.1118084	0.06397988	1.6
-0.1118084	0.06397988	1.6
-0.1122959	0.0635151	1.6
-0.1122959	0.0635151	1.6
-0.1120194	0.06307384	1.6
-0.1120194	0.06307384	1.6
-0.1120194	0.06307384	1.6
-0.1119353	0.06329226	1.6
-0.1119353	0.06329226	1.6
-0.1116323	0.06372886	1.6
-0.1116323	0.06372886	1.6
-0.1116323	0.06372886	1.6
-0.1116031	0.06331228	1.6
-0.1116031	0.06331228	1.6
-0.1116031	0.06331228	1.6
-0.1115028	0.06322708	1.6
-0.1115028	0.06322708	1.6
-0.1113048	0.06296629	1.6
-0.1113048	0.06296629	1.6
-0.1113048	0.06296629	1.6
-0.1109065	0.06268834	1.6
-0.1109065	0.06268834	1.6
-0.1109065	0.06268834	1.6
-0.1105	0.0626517	1.6
-0.1105	0.0626517	1.6
-0.1102787	0.06256677	1.6
-0.1102787	0.06256677	1.6
-0.1102787	0.06256677	1.6
-0.1102787	0.06256677	1.6
-0.1102787	0.06256677	1.6
-0.1102787	0.06256677	1.6
-0.1102787	0.06256677	1.6
-0.1102787	0.06256677	1.6
0.08440348	0.00766969	1.6
0.08440348	0.00766969	1.6
0.08440348	0.00766969	1.6
0.08341531	0.003845103	1.6
0.08341531	0.003845103	1.6
0.08301556	0.001564193	1.6
0.08301556	0.001564193	1.6
0.08301556	0.001564193	1.6
0.08314782	0.0009595137	1.6
0.08314782	0.0009595137	1.6
0.08314782	0.0009595137	1.6
0.08310253	0.001169245	1.6
0.08310253	0.001169245	1.6
0.08306373	0.001872019	1.6
0.08306373	0.001872019	1.6
0.08306373	0.001872019	1.6
0.08315287	0.002186867	1.6
0.08315287	0.002186867	1.6
0.08351894	0.002324101	1.6
0.08351894	0.002324101	1.6
0.08351894	0.002324101	1.6
0.08367231	0.002086584	1.6
0.08367231	0.002086584	1.6
0.08395477	0.002134061	1.6
0.08395477	0.002134061	1.6
0.08395477	0.002134061	1.6
0.08395477	0.002134061	1.6
0.08395477	0.002134061	1.6
0.08395477	0.002134061	1.6
0.08306516	0.03053815	1.6
0.08306516	0.03053815	1.6
0.08516116	0.03053423	1.6
0.08516116	0.03053423	1.6
0.08516116	0.03053423	1.6
0.08645863	0.02994284	1.6
0.08645863	0.02994284	1.6
0.08645863	0.02994284	1.6
0.08750615	0.03076797	1.6
0.08750615	0.03076797	1.6
0.08830822	0.03037121	1.6
0.08830822	0.03037121	1.6
0.08830822	0.03037121	1.6
0.08920864	0.03022571	1.6
0.08920864	0.03022571	1.6
0.08988311	0.03022919	1.6
0.08988311	0.03022919	1.6
0.08988311	0.03022919	1.6
0.09097854	0.0307519	1.6
0.09097854	0.0307519	1.6
0.09171013	0.03137514	1.6
0.09171013	0.03137514	1.6
0.09171013	0.03137514	1.6
0.09171013	0.03137514	1.6
0.09171013	0.03137514	1.6
0.09171013	0.03137514	1.6
0.1014306	0.0438609	1.6
0.1014306	0.0438609	1.6
0.1005848	0.04115005	1.6
0.1005848	0.04115005	1.6
0.1005848	0.04115005	1.6
0.1009737	0.04041248	1.6
0.1009737	0.04041248	1.6
0.1015742	0.03900895	1.6
0.1015742	0.03900895	1.6
0.1015742	0.03900895	1.6
0.1016813	0.03876362	1.6
0.1016813	0.03876362	1.6
0.1016813	0.03876362	1.6
0.1019859	0.03858747	1.6
0.1019859	0.03858747	1.6
0.1018379	0.03767053	1.6
0.1018379	0.03767053	1.6
0.1018379	0.03767053	1.6
0.1018379	0.03767053	1.6
0.1018379	0.03767053	1.6
0.1056328	0.01397882	1.6
0.1056328	0.01397882	1.6
0.1056328	0.01397882	1.6
0.1062365	0.014328	1.6
0.1062365	0.014328	1.6
0.1062365	0.014328	1.6
0.1076238	0.01376892	1.6
0.1076238	0.01376892	1.6
0.1077862	0.01479389	1.6
0.1077862	0.01479389	1.6
0.1077862	0.01479389	1.6
0.1084267	0.01618409	1.6
0.1084267	0.01618409	1.6
0.1092262	0.01683063	1.6
0.1092262	0.01683063	1.6
0.1092262	0.01683063	1.6
0.1096167	0.01764433	1.6
0.1096167	0.01764433	1.6
0.1096167	0.01764433	1.6
0.1103744	0.01755107	1.6
0.1103744	0.01755107	1.6
0.1114596	0.01781692	1.6
0.1114596	0.01781692	1.6
0.1114596	0.01781692	1.6
0.1124999	0.01745422	1.6
0.1124999	0.01745422	1.6
0.1137613	0.01690478	1.6
0.1137613	0.01690478	1.6
0.1137613	0.01690478	1.6
0.1137613	0.01690478	1.6
0.1137613	0.01690478	1.6
0.1137613	0.01690478	1.6
0.1350412	0.009155978	1.6
0.1350412	0.009155978	1.6
0.1376461	0.007189909	1.6
0.1376461	0.007189909	1.6
0.1376461	0.007189909	1.6
0.1412295	0.005806802	1.6
0.1412295	0.005806802	1.6
0.1412295	0.005806802	1.6
0.1446047	0.004380369	1.6
0.1446047	0.004380369	1.6
0.1446047	0.004380369	1.6
0.1446047	0.004380369	1.6
0.1446047	0.004380369	1.6
0.1435061	0.00432263	1.6
0.1435061	0.00432263	1.6
0.1435061	0.00432263	1.6
0.1435061	0.00432263	1.6
0.1435061	0.00432263	1.6
0.1435061	0.00432263	1.6
0.1435061	0.00432263	1.6
0.1435061	0.00432263	1.6
0.1636976	0.01261427	1.6
0.1636976	0.01261427	1.6
0.1636976	0.01261427	1.6
0.1615321	0.01179155	1.6
0.1615321	0.01179155	1.6
0.1594907	0.01163607	1.6
0.1594907	0.01163607	1.6
0.1594907	0.01163607	1.6
0.1596493	0.01201962	1.6
0.1596493	0.01201962	1.6
0.1598745	0.01210529	1.6
0.1598745	0.01210529	1.6
0.1598745	0.01210529	1.6
0.1599775	0.01143184	1.6
0.1599775	0.01143184	1.6
0.1595387	0.01110581	1.6
0.1595387	0.01110581	1.6
0.1595387	0.01110581	1.6
0.1606259	0.01120197	1.6
0.1606259	0.01120197	1.6
0.1606259	0.01120197	1.6
0.1611328	0.01173267	1.6
0.1611328	0.01173267	1.6
0.1617966	0.01234393	1.6
0.1617966	0.01234393	1.6
0.1617966	0.01234393	1.6
0.161882	0.01320028	1.6
0.161882	0.01320028	1.6
0.161882	0.01320028	1.6
0.1621327	0.01372607	1.6
0.1621327	0.01372607	1.6
0.1625304	0.01393649	1.6
0.1625304	0.01393649	1.6
0.1625304	0.01393649	1.6
0.1631401	0.01437387	1.6
0.1631401	0.01437387	1.6
0.1640345	0.01455346	1.6
0.1640345	0.01455346	1.6
0.1640345	0.01455346	1.6
0.164675	0.01469787	1.6
0.164675	0.01469787	1.6
0.164675	0.01469787	1.6
0.165224	0.01500638	1.6
0.165224	0.01500638	1.6
0.1658099	0.01520104	1.6
0.1658099	0.01520104	1.6
0.1658099	0.01520104	1.6
0.1666458	0.01561863	1.6
0.1666458	0.01561863	1.6
0.1666458	0.01561863	1.6
0.1675576	0.01587868	1.6
0.1675576	0.01587868	1.6
0.1686269	0.01642828	1.6
0.1686269	0.01642828	1.6
0.1686269	0.01642828	1.6
0.1686269	0.01642828	1.6
0.1686269	0.01642828	1.6
0.1686269	0.01642828	1.6
0.1686269	0.01642828	1.6
0.1686269	0.01642828	1.6
0.004913504	-0.06035163	1.6
0.004913504	-0.06035163	1.6
0.004913504	-0.06035163	1.6
0.004593961	-0.06172676	1.6
0.004593961	-0.06172676	1.6
0.003513344	-0.06165968	1.6
0.003513344	-0.06165968	1.6
0.003513344	-0.06165968	1.6
0.002860172	-0.06000631	1.6
0.002860172	-0.06000631	1.6
0.002206136	-0.05747225	1.6
0.002206136	-0.05747225	1.6
0.002206136	-0.05747225	1.6
0.002982441	-0.05471631	1.6
0.002982441	-0.05471631	1.6
0.002982441	-0.05471631	1.6
0.002982441	-0.05471631	1.6
0.002982441	-0.05471631	1.6
0.01	0.01	1.6
0.01	0.01	1.6
0.01	0.01	1.6
-0.005023026	-0.04217502	1.6
-0.005023026	-0.04217502	1.6
-0.005023026	-0.04217502	1.6
-0.005332451	-0.04322627	1.6
-0.005332451	-0.04322627	1.6
0.002982441	-0.05471631	1.6
0.002982441	-0.05471631	1.6
0.002982441	-0.05471631	1.6
-0.01375423	-0.03374753	1.6
-0.01375423	-0.03374753	1.6
-0.01431694	-0.03408678	1.6
-0.01431694	-0.03408678	1.6
-0.01431694	-0.03408678	1.6
-0.014633	-0.03272703	1.6
-0.014633	-0.03272703	1.6
-0.01455803	-0.03178871	1.6
-0.01455803	-0.03178871	1.6
-0.01455803	-0.03178871	1.6
-0.01413321	-0.03122494	1.6
-0.01413321	-0.03122494	1.6
-0.01413321	-0.03122494	1.6
-0.01341089	-0.03085578	1.6
-0.01341089	-0.03085578	1.6
-0.01308655	-0.03089071	1.6
-0.01308655	-0.03089071	1.6
-0.01308655	-0.03089071	1.6
-0.01281279	-0.03154083	1.6
-0.01281279	-0.03154083	1.6
-0.0125978	-0.03200366	1.6
-0.0125978	-0.03200366	1.6
-0.0125978	-0.03200366	1.6
-0.01255787	-0.03245625	1.6
-0.01255787	-0.03245625	1.6
-0.01255787	-0.03245625	1.6
-0.01255787	-0.03245625	1.6
-0.01255787	-0.03245625	1.6
-0.01894198	-0.03654116	1.6
-0.01894198	-0.03654116	1.6
-0.01894198	-0.03654116	1.6
-0.01776991	-0.03805678	1.6
-0.01776991	-0.03805678	1.6
-0.01609751	-0.03848103	1.6
-0.01609751	-0.03848103	1.6
-0.01609751	-0.03848103	1.6
-0.01583548	-0.03877123	1.6
-0.01583548	-0.03877123	1.6
-0.01583548	-0.03877123	1.6
-0.0153401	-0.0396818	1.6
-0.0153401	-0.0396818	1.6
-0.01450959	-0.04086102	1.6
-0.01450959	-0.04086102	1.6
-0.01450959	-0.04086102	1.6
-0.01450959	-0.04086102	1.6
-0.01450959	-0.04086102	1.6
-0.01450959	-0.04086102	1.6
0.005834721	-0.05160214	1.6
0.005834721	-0.05160214	1.6
0.0008164747	-0.04757904	1.6
0.0008164747	-0.04757904	1.6
0.0008164747	-0.04757904	1.6
-0.001838818	-0.04347654	1.6
