# Supplementary material for: Saliency detection of textured 3D models based on multi-view information and texel descriptor
Source: PeerJ Comput Sci. 2023 Oct 25;9:e1584. doi: 10.7717/peerj-cs.1584 (PMC10703070; doi:10.7717/peerj-cs.1584)
Supplement: Supplemental Information 2 [file peerj-cs-09-1584-s002.zip › llxj/12.txt]

-0.001838818	-0.04347654	1.6
-0.00247144	-0.04075219	1.6
-0.00247144	-0.04075219	1.6
-0.00247144	-0.04075219	1.6
-0.003227543	-0.03862453	1.6
-0.003227543	-0.03862453	1.6
-0.003860068	-0.03630184	1.6
-0.003860068	-0.03630184	1.6
-0.003860068	-0.03630184	1.6
-0.003877869	-0.0341735	1.6
-0.003877869	-0.0341735	1.6
-0.003877869	-0.0341735	1.6
-0.003355101	-0.0323274	1.6
-0.003355101	-0.0323274	1.6
-0.003103012	-0.03010315	1.6
-0.003103012	-0.03010315	1.6
-0.003103012	-0.03010315	1.6
-0.00281956	-0.02826286	1.6
-0.00281956	-0.02826286	1.6
-0.002953438	-0.0270566	1.6
-0.002953438	-0.0270566	1.6
-0.002953438	-0.0270566	1.6
-0.003089286	-0.02602892	1.6
-0.003089286	-0.02602892	1.6
-0.004011257	-0.02505205	1.6
-0.004011257	-0.02505205	1.6
-0.004011257	-0.02505205	1.6
-0.00468621	-0.02450519	1.6
-0.00468621	-0.02450519	1.6
-0.005841715	-0.0243084	1.6
-0.005841715	-0.0243084	1.6
-0.005841715	-0.0243084	1.6
-0.006532846	-0.0245899	1.6
-0.006532846	-0.0245899	1.6
0.01	0.01	1.6
-0.006532846	-0.0245899	1.6
-0.006532846	-0.0245899	1.6
-0.1303761	0.09015305	1.6
-0.1303761	0.09015305	1.6
-0.1303761	0.09015305	1.6
-0.1288562	0.08774615	1.6
-0.1288562	0.08774615	1.6
-0.1285612	0.08676242	1.6
-0.1285612	0.08676242	1.6
-0.1285612	0.08676242	1.6
-0.1290271	0.08580703	1.6
-0.1290271	0.08580703	1.6
-0.1290271	0.08580703	1.6
-0.1292826	0.08459512	1.6
-0.1292826	0.08459512	1.6
-0.1292826	0.08459512	1.6
-0.1292826	0.08459512	1.6
-0.1292826	0.08459512	1.6
-0.2689813	0.09422185	1.6
-0.2689813	0.09422185	1.6
-0.268685	0.0953439	1.6
-0.268685	0.0953439	1.6
-0.268685	0.0953439	1.6
-0.267174	0.09259795	1.6
-0.267174	0.09259795	1.6
-0.267174	0.09259795	1.6
-0.2677228	0.09344012	1.6
-0.2677228	0.09344012	1.6
-0.2664815	0.09296892	1.6
-0.2664815	0.09296892	1.6
-0.2659631	0.09182749	1.6
-0.2655627	0.09130874	1.6
-0.2655627	0.09130874	1.6
-0.265294	0.09109225	1.6
-0.265294	0.09109225	1.6
-0.265294	0.09109225	1.6
-0.2652154	0.09055009	1.6
-0.2652154	0.09055009	1.6
-0.2652154	0.09055009	1.6
-0.2649062	0.09020762	1.6
-0.2649062	0.09020762	1.6
-0.2643821	0.08978416	1.6
-0.2643821	0.08978416	1.6
-0.2643821	0.08978416	1.6
-0.2640899	0.08955355	1.6
-0.2640899	0.08955355	1.6
-0.2639528	0.08936843	1.6
-0.2639528	0.08936843	1.6
-0.2639528	0.08936843	1.6
-0.2638795	0.08948355	1.6
-0.2638795	0.08948355	1.6
-0.2638795	0.08948355	1.6
-0.2639425	0.08920679	1.6
-0.2639425	0.08920679	1.6
-0.2638197	0.08889947	1.6
-0.2638197	0.08889947	1.6
-0.2638197	0.08889947	1.6
-0.2638197	0.08889947	1.6
-0.2638197	0.08889947	1.6
-0.1056489	0.02403802	1.6
-0.1056489	0.02403802	1.6
-0.1056489	0.02403802	1.6
-0.09762451	0.01733878	1.6
-0.09762451	0.01733878	1.6
-0.09762451	0.01733878	1.6
-0.09111512	0.01174117	1.6
-0.09111512	0.01174117	1.6
-0.08769152	0.009210235	1.6
-0.08769152	0.009210235	1.6
-0.08769152	0.009210235	1.6
-0.08427403	0.007357769	1.6
-0.08427403	0.007357769	1.6
-0.08427403	0.007357769	1.6
-0.08248917	0.004961338	1.6
-0.08248917	0.004961338	1.6
-0.08160277	0.004753556	1.6
-0.08160277	0.004753556	1.6
-0.08160277	0.004753556	1.6
-0.08101647	0.00532305	1.6
-0.08101647	0.00532305	1.6
-0.08028955	0.00590016	1.6
-0.08028955	0.00590016	1.6
-0.08028955	0.00590016	1.6
-0.07948817	0.006055342	1.6
-0.07948817	0.006055342	1.6
-0.07948817	0.006055342	1.6
-0.07820984	0.006136741	1.6
-0.07820984	0.006136741	1.6
-0.07820984	0.006136741	1.6
-0.07820984	0.006136741	1.6
-0.07820984	0.006136741	1.6
0.1293147	0.01611879	1.6
0.1293147	0.01611879	1.6
0.1293147	0.01611879	1.6
0.1289455	0.01025597	1.6
0.1289455	0.01025597	1.6
0.1292218	0.007899513	1.6
0.1292218	0.007899513	1.6
0.1292218	0.007899513	1.6
0.1291193	0.007481198	1.6
0.1291193	0.007481198	1.6
0.1289688	0.007180793	1.6
0.1289688	0.007180793	1.6
0.1289688	0.007180793	1.6
0.1288454	0.006964191	1.6
0.1288454	0.006964191	1.6
0.1288454	0.006964191	1.6
0.1286324	0.007593428	1.6
0.1286324	0.007593428	1.6
0.1281577	0.007614649	1.6
0.1281577	0.007614649	1.6
0.1281577	0.007614649	1.6
0.1281577	0.007614649	1.6
0.1281577	0.007614649	1.6
0.1281577	0.007614649	1.6
0.2018297	0.05553482	1.6
0.2018297	0.05553482	1.6
0.2124026	0.05943488	1.6
0.2124026	0.05943488	1.6
0.2124026	0.05943488	1.6
0.2177406	0.06012186	1.6
0.2177406	0.06012186	1.6
0.2200011	0.06027602	1.6
0.2200011	0.06027602	1.6
0.2200011	0.06027602	1.6
0.2220772	0.06075881	1.6
0.2220772	0.06075881	1.6
0.2220772	0.06075881	1.6
0.2233059	0.06053312	1.6
0.2233059	0.06053312	1.6
0.223995	0.0604945	1.6
0.223995	0.0604945	1.6
0.223995	0.0604945	1.6
0.223995	0.0604945	1.6
0.223995	0.0604945	1.6
0.223995	0.0604945	1.6
0.223995	0.0604945	1.6
0.223995	0.0604945	1.6
0.2802734	0.1310401	1.6
0.2802734	0.1310401	1.6
0.2802734	0.1310401	1.6
0.281975	0.1296084	1.6
0.281975	0.1296084	1.6
0.2816391	0.1284201	1.6
0.2816391	0.1284201	1.6
0.2816391	0.1284201	1.6
0.2827047	0.1295095	1.6
0.2827047	0.1295095	1.6
0.2824773	0.1287595	1.6
0.2824773	0.1287595	1.6
0.2824773	0.1287595	1.6
0.2824989	0.1297188	1.6
0.2824989	0.1297188	1.6
0.2824989	0.1297188	1.6
0.2823135	0.1300465	1.6
0.2823135	0.1300465	1.6
0.2815606	0.1303359	1.6
0.2815606	0.1303359	1.6
0.2815606	0.1303359	1.6
0.2814721	0.1302977	1.6
0.2814721	0.1302977	1.6
0.281418	0.1303009	1.6
0.281418	0.1303009	1.6
0.281418	0.1303009	1.6
0.2816539	0.130485	1.6
0.2816539	0.130485	1.6
0.2816539	0.130485	1.6
0.2817308	0.1303544	1.6
0.2817308	0.1303544	1.6
0.2816713	0.1304391	1.6
0.2816713	0.1304391	1.6
0.2816713	0.1304391	1.6
0.2816376	0.1305716	1.6
0.2816376	0.1305716	1.6
0.2816726	0.1304376	1.6
0.2816726	0.1304376	1.6
0.2816726	0.1304376	1.6
0.2816726	0.1304376	1.6
0.2816726	0.1304376	1.6
0.2816726	0.1304376	1.6
0.2855681	0.1637103	1.6
0.2855681	0.1637103	1.6
0.285075	0.1655626	1.6
0.285075	0.1655626	1.6
0.285075	0.1655626	1.6
0.2856394	0.1670777	1.6
0.2856394	0.1670777	1.6
0.286038	0.1684519	1.6
0.286038	0.1684519	1.6
0.286038	0.1684519	1.6
0.2866212	0.1693469	1.6
0.2866212	0.1693469	1.6
0.286754	0.1697739	1.6
0.286754	0.1697739	1.6
0.286754	0.1697739	1.6
0.2870859	0.1699656	1.6
0.2870859	0.1699656	1.6
0.2871779	0.1705885	1.6
0.2871779	0.1705885	1.6
0.2871779	0.1705885	1.6
0.2879813	0.1728251	1.6
0.2879813	0.1728251	1.6
0.2879813	0.1728251	1.6
0.2879813	0.1728251	1.6
0.2879813	0.1728251	1.6
0.3136306	0.1659613	1.6
0.3136306	0.1659613	1.6
0.3136306	0.1659613	1.6
0.3392798	0.1590975	1.6
0.3392798	0.1590975	1.6
0.3392798	0.1590975	1.6
0.02053693	0.01837923	1.6
0.02053693	0.01837923	1.6
0.0213716	0.01857505	1.6
0.0213716	0.01857505	1.6
0.0213716	0.01857505	1.6
0.02265266	0.01846107	1.6
0.02265266	0.01846107	1.6
0.0234995	0.01559553	1.6
0.0234995	0.01559553	1.6
0.0234995	0.01559553	1.6
0.02531576	0.008968268	1.6
0.02531576	0.008968268	1.6
0.02531576	0.008968268	1.6
0.02730698	0.003797756	1.6
0.02730698	0.003797756	1.6
0.02843119	0.0007504374	1.6
0.02843119	0.0007504374	1.6
0.02843119	0.0007504374	1.6
0.02897406	-0.001301264	1.6
0.02897406	-0.001301264	1.6
0.02959301	-0.003913324	1.6
0.02959301	-0.003913324	1.6
0.009556489	-0.0099186	1.6
0.009556489	-0.0099186	1.6
0.009556489	-0.0099186	1.6
0.02959301	-0.003913324	1.6
0.02959301	-0.003913324	1.6
0.02691379	-0.08250203	1.6
0.02691379	-0.08250203	1.6
0.02691379	-0.08250203	1.6
0.03138047	-0.08648538	1.6
0.03138047	-0.08648538	1.6
0.03138047	-0.08648538	1.6
0.03151432	-0.08683537	1.6
0.03151432	-0.08683537	1.6
0.03176054	-0.08728179	1.6
0.03176054	-0.08728179	1.6
0.03176054	-0.08728179	1.6
0.03196556	-0.08807767	1.6
0.03196556	-0.08807767	1.6
0.03196556	-0.08807767	1.6
0.03238144	-0.08896998	1.6
0.03238144	-0.08896998	1.6
0.03194384	-0.09000559	1.6
0.03194384	-0.09000559	1.6
0.03194384	-0.09000559	1.6
0.03126852	-0.09063684	1.6
0.03126852	-0.09063684	1.6
0.03128696	-0.09053712	1.6
0.03128696	-0.09053712	1.6
0.03128696	-0.09053712	1.6
0.03137509	-0.09053015	1.6
0.03137509	-0.09053015	1.6
0.03137509	-0.09053015	1.6
0.03162565	-0.09013582	1.6
0.03162565	-0.09013582	1.6
0.03162565	-0.09013582	1.6
0.03162565	-0.09013582	1.6
0.03162565	-0.09013582	1.6
0.01764335	-0.1598201	1.6
0.01764335	-0.1598201	1.6
0.01943894	-0.1613696	1.6
0.01943894	-0.1613696	1.6
0.01943894	-0.1613696	1.6
0.01950805	-0.1618933	1.6
0.01950805	-0.1618933	1.6
0.01950805	-0.1618933	1.6
0.01988634	-0.1620068	1.6
0.01988634	-0.1620068	1.6
0.02064256	-0.1617797	1.6
0.02064256	-0.1617797	1.6
0.02064256	-0.1617797	1.6
0.02134916	-0.1621283	1.6
0.02134916	-0.1621283	1.6
0.02174306	-0.1628399	1.6
0.02174306	-0.1628399	1.6
0.02174306	-0.1628399	1.6
0.02175419	-0.1631709	1.6
0.02175419	-0.1631709	1.6
0.02220547	-0.1634854	1.6
0.02220547	-0.1634854	1.6
0.02220547	-0.1634854	1.6
0.02276037	-0.1639778	1.6
0.02276037	-0.1639778	1.6
0.02276037	-0.1639778	1.6
0.02291534	-0.1644446	1.6
0.02291534	-0.1644446	1.6
0.02294255	-0.1647872	1.6
0.02294255	-0.1647872	1.6
0.02294255	-0.1647872	1.6
0.02305531	-0.1649722	1.6
0.02305531	-0.1649722	1.6
0.02305531	-0.1649722	1.6
0.0230484	-0.1651467	1.6
0.0230484	-0.1651467	1.6
0.02343305	-0.1653815	1.6
0.02343305	-0.1653815	1.6
0.02343305	-0.1653815	1.6
0.0235938	-0.1657305	1.6
0.0235938	-0.1657305	1.6
0.02402393	-0.1662226	1.6
0.02402393	-0.1662226	1.6
0.02402393	-0.1662226	1.6
0.02327744	-0.1659841	1.6
0.02327744	-0.1659841	1.6
0.02327744	-0.1659841	1.6
0.02266701	-0.1657298	1.6
0.02266701	-0.1657298	1.6
0.02201219	-0.1655193	1.6
0.02201219	-0.1655193	1.6
0.02201219	-0.1655193	1.6
0.0214625	-0.1654061	1.6
0.0214625	-0.1654061	1.6
0.020874	-0.1653461	1.6
0.020874	-0.1653461	1.6
0.020874	-0.1653461	1.6
0.02041331	-0.16531	1.6
0.02041331	-0.16531	1.6
0.02041331	-0.16531	1.6
0.01991344	-0.1652118	1.6
0.01991344	-0.1652118	1.6
0.01961442	-0.1650737	1.6
0.01961442	-0.1650737	1.6
0.01961442	-0.1650737	1.6
0.01931181	-0.1649721	1.6
0.01931181	-0.1649721	1.6
0.01931181	-0.1649721	1.6
0.01906555	-0.1649062	1.6
0.01906555	-0.1649062	1.6
0.01881503	-0.1647905	1.6
0.01881503	-0.1647905	1.6
0.01881503	-0.1647905	1.6
0.01856634	-0.1646805	1.6
0.01856634	-0.1646805	1.6
0.01836774	-0.164572	1.6
0.01836774	-0.164572	1.6
0.01836774	-0.164572	1.6
0.01802656	-0.1645239	1.6
0.01802656	-0.1645239	1.6
0.01802656	-0.1645239	1.6
0.0179046	-0.1645443	1.6
0.0179046	-0.1645443	1.6
0.01779994	-0.164613	1.6
0.01779994	-0.164613	1.6
0.01779994	-0.164613	1.6
0.01775066	-0.1647023	1.6
0.01775066	-0.1647023	1.6
0.01775066	-0.1647023	1.6
0.01763397	-0.1648015	1.6
0.01763397	-0.1648015	1.6
0.01747472	-0.165059	1.6
0.01747472	-0.165059	1.6
0.01747472	-0.165059	1.6
0.01741448	-0.1651837	1.6
0.01741448	-0.1651837	1.6
0.01732331	-0.1654303	1.6
0.01732331	-0.1654303	1.6
0.01732331	-0.1654303	1.6
0.0172687	-0.1656593	1.6
0.0172687	-0.1656593	1.6
0.0172687	-0.1656593	1.6
0.0172687	-0.1656593	1.6
0.0172687	-0.1656593	1.6
0.0171526	-0.165724	1.6
0.0171526	-0.165724	1.6
0.001087244	-0.1708096	1.6
0.001087244	-0.1708096	1.6
0.001087244	-0.1708096	1.6
0.0171526	-0.165724	1.6
0.0171526	-0.165724	1.6
-0.1485013	-0.06815922	1.6
-0.1485013	-0.06815922	1.6
-0.1485013	-0.06815922	1.6
-0.1428835	-0.07331633	1.6
-0.1428835	-0.07331633	1.6
-0.1390895	-0.074524	1.6
-0.1390895	-0.074524	1.6
-0.1390895	-0.074524	1.6
-0.1364393	-0.07582365	1.6
-0.1364393	-0.07582365	1.6
-0.1364393	-0.07582365	1.6
-0.1342793	-0.07672744	1.6
-0.1342793	-0.07672744	1.6
-0.1320552	-0.07824507	1.6
-0.1320552	-0.07824507	1.6
-0.1320552	-0.07824507	1.6
-0.1304297	-0.07998709	1.6
-0.1304297	-0.07998709	1.6
-0.1304297	-0.07998709	1.6
-0.128883	-0.08087693	1.6
-0.128883	-0.08087693	1.6
-0.1274169	-0.08181729	1.6
-0.1274169	-0.08181729	1.6
-0.1274169	-0.08181729	1.6
-0.126598	-0.08255139	1.6
-0.126598	-0.08255139	1.6
-0.126598	-0.08255139	1.6
-0.1260536	-0.08287514	1.6
-0.1260536	-0.08287514	1.6
-0.1253167	-0.08331884	1.6
-0.1253167	-0.08331884	1.6
-0.1253167	-0.08331884	1.6
-0.1243649	-0.08349275	1.6
-0.1243649	-0.08349275	1.6
-0.1243649	-0.08349275	1.6
-0.1243649	-0.08349275	1.6
-0.1243649	-0.08349275	1.6
-0.1235116	-0.0838059	1.6
-0.1235116	-0.0838059	1.6
-0.095576	-0.08498847	1.6
-0.095576	-0.08498847	1.6
-0.095576	-0.08498847	1.6
-0.09508795	-0.0901311	1.6
-0.09508795	-0.0901311	1.6
-0.09508795	-0.0901311	1.6
-0.09508795	-0.0901311	1.6
-0.09508795	-0.0901311	1.6
-0.09561384	-0.09582404	1.6
-0.09561384	-0.09582404	1.6
-0.09561384	-0.09582404	1.6
-0.09564524	-0.09710867	1.6
-0.09564524	-0.09710867	1.6
-0.09604668	-0.09807345	1.6
-0.09604668	-0.09807345	1.6
-0.09604668	-0.09807345	1.6
-0.09640273	-0.09898508	1.6
-0.09640273	-0.09898508	1.6
-0.0968289	-0.09941	1.6
-0.0968289	-0.09941	1.6
-0.0968289	-0.09941	1.6
-0.09672928	-0.09987321	1.6
-0.09672928	-0.09987321	1.6
-0.09672928	-0.09987321	1.6
-0.09668162	-0.1000206	1.6
-0.09668162	-0.1000206	1.6
-0.09673234	-0.1001529	1.6
-0.09673234	-0.1001529	1.6
-0.09673234	-0.1001529	1.6
-0.0964665	-0.1006903	1.6
-0.0964665	-0.1006903	1.6
-0.0964665	-0.1006903	1.6
-0.09632812	-0.1007601	1.6
-0.09632812	-0.1007601	1.6
-0.09650424	-0.1013263	1.6
-0.09650424	-0.1013263	1.6
-0.09650424	-0.1013263	1.6
-0.09644485	-0.1017856	1.6
-0.09644485	-0.1017856	1.6
-0.09653415	-0.1017441	1.6
-0.09653415	-0.1017441	1.6
-0.09653415	-0.1017441	1.6
-0.09601932	-0.1016831	1.6
-0.09601932	-0.1016831	1.6
-0.09601932	-0.1016831	1.6
-0.09570418	-0.1014074	1.6
-0.09570418	-0.1014074	1.6
-0.09551238	-0.1011962	1.6
-0.09551238	-0.1011962	1.6
-0.09551238	-0.1011962	1.6
-0.09495476	-0.1008706	1.6
-0.09495476	-0.1008706	1.6
-0.09495476	-0.1008706	1.6
-0.09448661	-0.1006594	1.6
-0.09448661	-0.1006594	1.6
-0.09401383	-0.1007775	1.6
-0.09401383	-0.1007775	1.6
-0.09401383	-0.1007775	1.6
-0.0935977	-0.1010097	1.6
-0.0935977	-0.1010097	1.6
-0.09328648	-0.1010503	1.6
-0.09328648	-0.1010503	1.6
-0.09328648	-0.1010503	1.6
-0.09318791	-0.1011124	1.6
-0.09318791	-0.1011124	1.6
-0.09318791	-0.1011124	1.6
-0.09338724	-0.1011802	1.6
-0.09338724	-0.1011802	1.6
-0.09366044	-0.1016171	1.6
-0.09366044	-0.1016171	1.6
-0.09366044	-0.1016171	1.6
-0.09394447	-0.1021814	1.6
-0.09394447	-0.1021814	1.6
-0.09394447	-0.1021814	1.6
-0.09394447	-0.1021814	1.6
-0.09394447	-0.1021814	1.6
-0.1004069	-0.1185577	1.6
-0.1004069	-0.1185577	1.6
-0.1004069	-0.1185577	1.6
-0.097493	-0.1199443	1.6
-0.097493	-0.1199443	1.6
-0.09525932	-0.1221861	1.6
-0.09525932	-0.1221861	1.6
-0.09525932	-0.1221861	1.6
-0.09594522	-0.1234099	1.6
-0.09594522	-0.1234099	1.6
-0.09594522	-0.1234099	1.6
-0.09564877	-0.1243092	1.6
-0.09564877	-0.1243092	1.6
-0.09507563	-0.1245003	1.6
-0.09507563	-0.1245003	1.6
-0.09507563	-0.1245003	1.6
-0.09507563	-0.1245003	1.6
-0.09507563	-0.1245003	1.6
-0.09295563	-0.1247364	1.6
-0.09295563	-0.1247364	1.6
-0.09295563	-0.1247364	1.6
-0.09221739	-0.1251893	1.6
-0.09221739	-0.1251893	1.6
-0.09221739	-0.1251893	1.6
-0.09168247	-0.125183	1.6
-0.09168247	-0.125183	1.6
-0.09128094	-0.1252258	1.6
-0.09128094	-0.1252258	1.6
-0.09128094	-0.1252258	1.6
-0.09097258	-0.1254842	1.6
-0.09097258	-0.1254842	1.6
-0.09097258	-0.1254842	1.6
-0.09073318	-0.1257975	1.6
-0.09073318	-0.1257975	1.6
-0.09073318	-0.1257975	1.6
-0.09047586	-0.1262844	1.6
-0.09047586	-0.1262844	1.6
-0.09009849	-0.1268169	1.6
-0.09009849	-0.1268169	1.6
-0.08986621	-0.1271797	1.6
-0.08986621	-0.1271797	1.6
-0.08986621	-0.1271797	1.6
-0.08957332	-0.1274506	1.6
-0.08957332	-0.1274506	1.6
-0.08957332	-0.1274506	1.6
-0.08957332	-0.1274506	1.6
-0.08957332	-0.1274506	1.6
-0.08913703	-0.1278596	1.6
-0.08913703	-0.1278596	1.6
-0.08913703	-0.1278596	1.6
-0.08895337	-0.1279403	1.6
-0.08895337	-0.1279403	1.6
-0.08860453	-0.1278294	1.6
-0.08860453	-0.1278294	1.6
-0.08860453	-0.1278294	1.6
-0.08838178	-0.1275467	1.6
-0.08838178	-0.1275467	1.6
-0.08838178	-0.1275467	1.6
-0.08838178	-0.1275467	1.6
-0.08838178	-0.1275467	1.6
-0.06891991	-0.1186451	1.6
-0.06891991	-0.1186451	1.6
-0.06891991	-0.1186451	1.6
-0.04945803	-0.1097435	1.6
-0.04945803	-0.1097435	1.6
-0.04945803	-0.1097435	1.6
-0.175011	-0.09207637	1.6
-0.175011	-0.09207637	1.6
-0.1731949	-0.09443707	1.6
-0.1731949	-0.09443707	1.6
-0.1731949	-0.09443707	1.6
-0.1647056	-0.09978678	1.6
-0.1647056	-0.09978678	1.6
-0.1647056	-0.09978678	1.6
-0.1587427	-0.1020279	1.6
-0.1587427	-0.1020279	1.6
-0.1552951	-0.1033971	1.6
-0.1552951	-0.1033971	1.6
-0.1552951	-0.1033971	1.6
-0.1552951	-0.1033971	1.6
-0.1552951	-0.1033971	1.6
-0.1552951	-0.1033971	1.6
-0.08228601	-0.1161165	1.6
-0.08228601	-0.1161165	1.6
-0.082468	-0.1178207	1.6
-0.082468	-0.1178207	1.6
-0.082468	-0.1178207	1.6
-0.08181674	-0.1208904	1.6
-0.08181674	-0.1208904	1.6
-0.0817104	-0.1248858	1.6
-0.0817104	-0.1248858	1.6
-0.0817104	-0.1248858	1.6
-0.07935567	-0.1278656	1.6
-0.07935567	-0.1278656	1.6
-0.07935567	-0.1278656	1.6
-0.07756857	-0.1301517	1.6
-0.07756857	-0.1301517	1.6
-0.07572252	-0.1320469	1.6
-0.07572252	-0.1320469	1.6
-0.07572252	-0.1320469	1.6
-0.07453142	-0.1333262	1.6
-0.07453142	-0.1333262	1.6
-0.07326269	-0.1343978	1.6
-0.07326269	-0.1343978	1.6
-0.07326269	-0.1343978	1.6
-0.07242586	-0.1352355	1.6
-0.07242586	-0.1352355	1.6
-0.07242586	-0.1352355	1.6
-0.07162898	-0.1362587	1.6
-0.07162898	-0.1362587	1.6
-0.07135724	-0.1374395	1.6
-0.07135724	-0.1374395	1.6
-0.07135724	-0.1374395	1.6
-0.07128429	-0.1388928	1.6
-0.07128429	-0.1388928	1.6
-0.07119086	-0.1404278	1.6
-0.07119086	-0.1404278	1.6
-0.07119086	-0.1404278	1.6
-0.07150225	-0.1418721	1.6
-0.07150225	-0.1418721	1.6
-0.07150225	-0.1418721	1.6
-0.07155127	-0.1436062	1.6
-0.07155127	-0.1436062	1.6
-0.07174159	-0.1452376	1.6
-0.07174159	-0.1452376	1.6
-0.07174159	-0.1452376	1.6
-0.07174159	-0.1452376	1.6
-0.07174159	-0.1452376	1.6
-0.07214768	-0.1480237	1.6
-0.07214768	-0.1480237	1.6
-0.07214768	-0.1480237	1.6
-0.07214768	-0.1480237	1.6
-0.07214768	-0.1480237	1.6
-0.07214768	-0.1480237	1.6
-0.07488887	-0.1770704	1.6
-0.07488887	-0.1770704	1.6
-0.07488887	-0.1770704	1.6
-0.07488887	-0.1770704	1.6
-0.07488887	-0.1770704	1.6
-0.08841567	-0.116924	1.6
-0.08841567	-0.116924	1.6
-0.08371215	-0.1172635	1.6
-0.08371215	-0.1172635	1.6
-0.08371215	-0.1172635	1.6
-0.07849235	-0.1211608	1.6
-0.07849235	-0.1211608	1.6
-0.07849235	-0.1211608	1.6
-0.07849235	-0.1211608	1.6
-0.07849235	-0.1211608	1.6
-0.05002449	-0.1198045	1.6
-0.05002449	-0.1198045	1.6
-0.05002449	-0.1198045	1.6
-0.03623728	-0.1619354	1.6
-0.03623728	-0.1619354	1.6
-0.03455124	-0.1609439	1.6
-0.03455124	-0.1609439	1.6
-0.03455124	-0.1609439	1.6
-0.03165045	-0.157957	1.6
-0.03165045	-0.157957	1.6
-0.03165045	-0.157957	1.6
-0.02880648	-0.1553615	1.6
-0.02880648	-0.1553615	1.6
-0.02525202	-0.1528422	1.6
-0.02525202	-0.1528422	1.6
-0.02525202	-0.1528422	1.6
-0.02469672	-0.1520085	1.6
-0.02469672	-0.1520085	1.6
-0.02469672	-0.1520085	1.6
-0.02469672	-0.1520085	1.6
-0.0114485	-0.1490895	1.6
-0.0114485	-0.1490895	1.6
-0.0114485	-0.1490895	1.6
-0.02512541	-0.147686	1.6
-0.02512541	-0.147686	1.6
-0.02484537	-0.1430537	1.6
-0.02484537	-0.1430537	1.6
-0.02484537	-0.1430537	1.6
-0.0242138	-0.1381384	1.6
-0.0242138	-0.1381384	1.6
-0.0242138	-0.1381384	1.6
-0.004029488	-0.1022188	1.6
-0.004029488	-0.1022188	1.6
-0.004029488	-0.1022188	1.6
-0.004029488	-0.1022188	1.6
-0.004029488	-0.1022188	1.6
0.03419053	-0.09127282	1.6
0.03419053	-0.09127282	1.6
0.03419053	-0.09127282	1.6
0.03439961	-0.09062008	1.6
