# Supplementary material for: Saliency detection of textured 3D models based on multi-view information and texel descriptor
Source: PeerJ Comput Sci. 2023 Oct 25;9:e1584. doi: 10.7717/peerj-cs.1584 (PMC10703070; doi:10.7717/peerj-cs.1584)
Supplement: Supplemental Information 2 [file peerj-cs-09-1584-s002.zip › llxj/13.txt]

0.03439961	-0.09062008	1.6
0.03561084	-0.09116489	1.6
0.03572492	-0.09202386	1.6
0.03572492	-0.09202386	1.6
0.03572492	-0.09202386	1.6
0.03532014	-0.09032482	1.6
0.03532014	-0.09032482	1.6
0.03532014	-0.09032482	1.6
0.03532014	-0.09032482	1.6
0.03532014	-0.09032482	1.6
0.03532014	-0.09032482	1.6
0.03532014	-0.09032482	1.6
0.03532014	-0.09032482	1.6
0.03532014	-0.09032482	1.6
0.03532014	-0.09032482	1.6
0.03532014	-0.09032482	1.6
0.1224219	-0.08138551	1.6
0.1224219	-0.08138551	1.6
0.1234797	-0.07897737	1.6
0.1234797	-0.07897737	1.6
0.1234797	-0.07897737	1.6
0.1238201	-0.07880817	1.6
0.1238201	-0.07880817	1.6
0.1232245	-0.07913399	1.6
0.1232245	-0.07913399	1.6
0.1232245	-0.07913399	1.6
0.1225652	-0.08073149	1.6
0.1225652	-0.08073149	1.6
0.1225652	-0.08073149	1.6
0.121634	-0.0826279	1.6
0.121634	-0.0826279	1.6
0.121634	-0.0826279	1.6
0.121634	-0.0826279	1.6
0.121634	-0.0826279	1.6
0.1212338	-0.08561613	1.6
0.1212338	-0.08561613	1.6
0.1204033	-0.08708941	1.6
0.1204033	-0.08708941	1.6
0.1204033	-0.08708941	1.6
0.119512	-0.08739819	1.6
0.119512	-0.08739819	1.6
0.119512	-0.08739819	1.6
0.1179416	-0.08812481	1.6
0.1179416	-0.08812481	1.6
0.01	0.01	1.6
0.1179416	-0.08812481	1.6
0.1179416	-0.08812481	1.6
0.2477492	0.00434719	1.6
0.2477492	0.00434719	1.6
0.2477492	0.00434719	1.6
0.2442594	-0.0002814829	1.6
0.2442594	-0.0002814829	1.6
0.2439789	0.0008159392	1.6
0.2439789	0.0008159392	1.6
0.2439789	0.0008159392	1.6
0.2429325	0.001680681	1.6
0.2429325	0.001680681	1.6
0.2429325	0.001680681	1.6
0.242667	0.002908888	1.6
0.242667	0.002908888	1.6
0.242337	0.003304091	1.6
0.242337	0.003304091	1.6
0.242337	0.003304091	1.6
0.242451	0.002273431	1.6
0.242451	0.002273431	1.6
0.2425563	0.001512997	1.6
0.2425563	0.001512997	1.6
0.2425563	0.001512997	1.6
0.2425638	-7.175002E-05	1.6
0.2425638	-7.175002E-05	1.6
0.2425638	-7.175002E-05	1.6
0.2427971	-0.0007574335	1.6
0.2427971	-0.0007574335	1.6
0.2424301	-0.001756273	1.6
0.2424301	-0.001756273	1.6
0.2424301	-0.001756273	1.6
0.2424301	-0.001756273	1.6
0.2424301	-0.001756273	1.6
0.2135162	0.008714924	1.6
0.2135162	0.008714924	1.6
0.2142525	0.00798461	1.6
0.2142525	0.00798461	1.6
0.2142525	0.00798461	1.6
0.2146427	0.007078606	1.6
0.2146427	0.007078606	1.6
0.215331	0.006156509	1.6
0.215331	0.006156509	1.6
0.215331	0.006156509	1.6
0.2161324	0.005136898	1.6
0.2161324	0.005136898	1.6
0.2161324	0.005136898	1.6
0.2160194	0.003526543	1.6
0.2160194	0.003526543	1.6
0.2157952	0.001077408	1.6
0.2157952	0.001077408	1.6
0.2157952	0.001077408	1.6
0.2152667	-0.00111554	1.6
0.2152667	-0.00111554	1.6
0.215282	-0.001969057	1.6
0.215282	-0.001969057	1.6
0.215282	-0.001969057	1.6
0.2157679	-0.004186431	1.6
0.2157679	-0.004186431	1.6
0.2157679	-0.004186431	1.6
0.2167597	-0.006198337	1.6
0.2167597	-0.006198337	1.6
0.2169892	-0.00691434	1.6
0.2169892	-0.00691434	1.6
0.2169892	-0.00691434	1.6
0.2169892	-0.00691434	1.6
0.2169892	-0.00691434	1.6
0.2169892	-0.00691434	1.6
0.2119038	-0.00141653	1.6
0.2119038	-0.00141653	1.6
0.2125317	-0.0025912	1.6
0.2125317	-0.0025912	1.6
0.2126886	-0.003388085	1.6
0.2126429	-0.003219522	1.6
0.2126429	-0.003219522	1.6
0.2129999	-0.003284276	1.6
0.2129999	-0.003284276	1.6
0.2129999	-0.003284276	1.6
0.2132545	-0.003158503	1.6
0.2132545	-0.003158503	1.6
0.2132545	-0.003158503	1.6
0.2132381	-0.003007736	1.6
0.2132381	-0.003007736	1.6
0.2133045	-0.003132905	1.6
0.2133045	-0.003132905	1.6
0.2133045	-0.003132905	1.6
0.2135033	-0.003254125	1.6
0.2135033	-0.003254125	1.6
0.2137482	-0.003376909	1.6
0.2137482	-0.003376909	1.6
0.2137482	-0.003376909	1.6
0.2139371	-0.003470229	1.6
0.2139371	-0.003470229	1.6
0.2139371	-0.003470229	1.6
0.2140311	-0.003507496	1.6
0.2140311	-0.003507496	1.6
0.2142432	-0.003667013	1.6
0.2142432	-0.003667013	1.6
0.2142432	-0.003667013	1.6
0.2144744	-0.003833007	1.6
0.2144744	-0.003833007	1.6
0.2144744	-0.003833007	1.6
0.2146507	-0.003917671	1.6
0.2146507	-0.003917671	1.6
0.214875	-0.0039726	1.6
0.214875	-0.0039726	1.6
0.214875	-0.0039726	1.6
0.2150639	-0.003920239	1.6
0.2150639	-0.003920239	1.6
0.215094	-0.003762804	1.6
0.215094	-0.003762804	1.6
0.215094	-0.003762804	1.6
0.2152321	-0.003545722	1.6
0.2152321	-0.003545722	1.6
0.2153499	-0.00355145	1.6
0.2153499	-0.00355145	1.6
0.2153499	-0.00355145	1.6
0.2153499	-0.00355145	1.6
0.2153499	-0.00355145	1.6
0.01	0.01	1.6
0.2039201	-0.005239568	1.6
0.2039201	-0.005239568	1.6
0.2039201	-0.005239568	1.6
0.2153499	-0.00355145	1.6
0.2153499	-0.00355145	1.6
-0.06847972	0.0326299	1.6
-0.06847972	0.0326299	1.6
-0.06847972	0.0326299	1.6
-0.06745694	0.0322709	1.6
-0.06745694	0.0322709	1.6
-0.06708639	0.03162355	1.6
-0.06708639	0.03162355	1.6
-0.06708639	0.03162355	1.6
-0.06614376	0.03075722	1.6
-0.06614376	0.03075722	1.6
-0.08034192	0.01528997	1.6
-0.08034192	0.01528997	1.6
-0.08034192	0.01528997	1.6
-0.06614376	0.03075722	1.6
-0.06614376	0.03075722	1.6
-0.06614376	0.03075722	1.6
0.1987714	0.03809747	1.6
0.1987714	0.03809747	1.6
0.2015878	0.03614932	1.6
0.2015878	0.03614932	1.6
0.2015878	0.03614932	1.6
0.2032125	0.03367543	1.6
0.2032125	0.03367543	1.6
0.2032125	0.03367543	1.6
0.2032125	0.03367543	1.6
0.2032125	0.03367543	1.6
0.2032125	0.03367543	1.6
0.2032125	0.03367543	1.6
0.2032125	0.03367543	1.6
0.2032125	0.03367543	1.6
0.2032125	0.03367543	1.6
-0.03929439	0.02480289	1.6
-0.03929439	0.02480289	1.6
-0.03823452	0.02163097	1.6
-0.03823452	0.02163097	1.6
-0.03823452	0.02163097	1.6
-0.03741638	0.01890825	1.6
-0.03741638	0.01890825	1.6
-0.03741638	0.01890825	1.6
-0.03637324	0.01675544	1.6
-0.03637324	0.01675544	1.6
-0.03483072	0.01588207	1.6
-0.03483072	0.01588207	1.6
-0.03483072	0.01588207	1.6
-0.03332676	0.01486156	1.6
-0.03332676	0.01486156	1.6
-0.03167281	0.0140416	1.6
-0.03167281	0.0140416	1.6
-0.03167281	0.0140416	1.6
-0.03049806	0.01309918	1.6
-0.03049806	0.01309918	1.6
-0.03049806	0.01309918	1.6
-0.0295679	0.01265288	1.6
-0.0295679	0.01265288	1.6
-0.02895069	0.01208994	1.6
-0.02895069	0.01208994	1.6
-0.02895069	0.01208994	1.6
-0.02836457	0.01167107	1.6
-0.02836457	0.01167107	1.6
-0.02836457	0.01167107	1.6
-0.02796602	0.01124769	1.6
-0.02796602	0.01124769	1.6
-0.02766778	0.01101397	1.6
-0.02766778	0.01101397	1.6
-0.02766778	0.01101397	1.6
-0.02751849	0.01094847	1.6
-0.02751849	0.01094847	1.6
-0.02741793	0.01093434	1.6
-0.02741793	0.01093434	1.6
-0.02741793	0.01093434	1.6
-0.027246	0.0108827	1.6
-0.027246	0.0108827	1.6
-0.027246	0.0108827	1.6
-0.02677052	0.01090681	1.6
-0.02677052	0.01090681	1.6
-0.02646041	0.01090622	1.6
-0.02646041	0.01090622	1.6
-0.02646041	0.01090622	1.6
-0.02627343	0.0109979	1.6
-0.02627343	0.0109979	1.6
-0.02627343	0.0109979	1.6
-0.02602643	0.01117555	1.6
-0.02602643	0.01117555	1.6
-0.02602643	0.01117555	1.6
-0.02602643	0.01117555	1.6
-0.02602643	0.01117555	1.6
-0.02505717	0.01159764	1.6
-0.02505717	0.01159764	1.6
-0.02505717	0.01159764	1.6
-0.02505717	0.01159764	1.6
-0.02505717	0.01159764	1.6
-0.02423025	0.01170443	1.6
-0.02423025	0.01170443	1.6
-0.02423025	0.01170443	1.6
-0.02376737	0.01167511	1.6
-0.02376737	0.01167511	1.6
-0.02376737	0.01167511	1.6
-0.02376737	0.01167511	1.6
-0.02376737	0.01167511	1.6
-0.1397136	0.04856779	1.6
-0.1397136	0.04856779	1.6
-0.1397136	0.04856779	1.6
-0.1403618	0.04027035	1.6
-0.1403618	0.04027035	1.6
-0.1400336	0.03863378	1.6
-0.1400336	0.03863378	1.6
-0.1400336	0.03863378	1.6
-0.1397406	0.03671177	1.6
-0.1397406	0.03671177	1.6
-0.139037	0.03540272	1.6
-0.139037	0.03540272	1.6
-0.139037	0.03540272	1.6
-0.1391284	0.03488799	1.6
-0.1391284	0.03488799	1.6
-0.1391284	0.03488799	1.6
-0.1386372	0.03352053	1.6
-0.1386372	0.03352053	1.6
-0.1618842	0.01433724	1.6
-0.1618842	0.01433724	1.6
-0.1386372	0.03352053	1.6
-0.1386372	0.03352053	1.6
-0.1386372	0.03352053	1.6
-0.1372918	0.03408649	1.6
-0.1372918	0.03408649	1.6
-0.1376016	0.03592642	1.6
-0.1376016	0.03592642	1.6
-0.1376016	0.03592642	1.6
-0.1362958	0.03648062	1.6
-0.1362958	0.03648062	1.6
-0.1362958	0.03648062	1.6
-0.1351042	0.03676977	1.6
-0.1351042	0.03676977	1.6
-0.133115	0.03621195	1.6
-0.133115	0.03621195	1.6
-0.133115	0.03621195	1.6
-0.1311571	0.03513205	1.6
-0.1311571	0.03513205	1.6
-0.1300244	0.03454826	1.6
-0.1300244	0.03454826	1.6
-0.1300244	0.03454826	1.6
-0.1290531	0.03386891	1.6
-0.1290531	0.03386891	1.6
-0.1290531	0.03386891	1.6
-0.128404	0.03293175	1.6
-0.128404	0.03293175	1.6
-0.1275515	0.031939	1.6
-0.1275515	0.031939	1.6
-0.1275515	0.031939	1.6
-0.1269379	0.03129596	1.6
-0.1269379	0.03129596	1.6
-0.1269379	0.03129596	1.6
-0.1263117	0.03113256	1.6
-0.1263117	0.03113256	1.6
-0.125889	0.03128191	1.6
-0.125889	0.03128191	1.6
-0.125889	0.03128191	1.6
-0.1259394	0.03185727	1.6
-0.1259394	0.03185727	1.6
-0.1260625	0.03239729	1.6
-0.1260625	0.03239729	1.6
-0.1262849	0.03270058	1.6
-0.1262849	0.03270058	1.6
-0.1264136	0.03302668	1.6
-0.1264136	0.03302668	1.6
-0.1264136	0.03302668	1.6
-0.1264136	0.03302668	1.6
-0.1264136	0.03302668	1.6
-0.1263978	0.03344394	1.6
-0.1263978	0.03344394	1.6
-0.1263978	0.03344394	1.6
-0.1414839	-0.05306017	1.6
-0.1414839	-0.05306017	1.6
-0.1371423	-0.0618563	1.6
-0.1371423	-0.0618563	1.6
-0.1371423	-0.0618563	1.6
-0.1347003	-0.06407762	1.6
-0.1347003	-0.06407762	1.6
-0.1347003	-0.06407762	1.6
-0.1350433	-0.06556742	1.6
-0.1350433	-0.06556742	1.6
-0.1376649	-0.06392793	1.6
-0.1376649	-0.06392793	1.6
-0.1376649	-0.06392793	1.6
-0.1376282	-0.06557192	1.6
-0.1376282	-0.06557192	1.6
-0.1376282	-0.06557192	1.6
-0.1376688	-0.06654593	1.6
-0.1376688	-0.06654593	1.6
-0.1367774	-0.0671252	1.6
-0.1367774	-0.0671252	1.6
-0.1367774	-0.0671252	1.6
-0.1360913	-0.06751955	1.6
-0.1360913	-0.06751955	1.6
-0.1355967	-0.06801745	1.6
-0.1355967	-0.06801745	1.6
-0.1355967	-0.06801745	1.6
-0.1351864	-0.06854966	1.6
-0.1351864	-0.06854966	1.6
-0.1351736	-0.06908289	1.6
-0.1351736	-0.06908289	1.6
-0.1351736	-0.06908289	1.6
-0.1352413	-0.06962001	1.6
-0.1352413	-0.06962001	1.6
-0.1352413	-0.06962001	1.6
-0.1348968	-0.0702121	1.6
-0.1348968	-0.0702121	1.6
-0.1348968	-0.0702121	1.6
-0.1348968	-0.0702121	1.6
-0.1348968	-0.0702121	1.6
-0.1388922	-0.091423	1.6
-0.1388922	-0.091423	1.6
-0.1388922	-0.091423	1.6
-0.1393073	-0.09116136	1.6
-0.1393073	-0.09116136	1.6
-0.139339	-0.0899113	1.6
-0.139339	-0.0899113	1.6
-0.139339	-0.0899113	1.6
-0.1394319	-0.08868821	1.6
-0.1394319	-0.08868821	1.6
-0.139252	-0.08767363	1.6
-0.139252	-0.08767363	1.6
-0.139252	-0.08767363	1.6
-0.1389545	-0.08732921	1.6
-0.1389545	-0.08732921	1.6
-0.1389545	-0.08732921	1.6
-0.1386427	-0.08660313	1.6
-0.1386427	-0.08660313	1.6
-0.1384855	-0.08646371	1.6
-0.1384855	-0.08646371	1.6
-0.1384855	-0.08646371	1.6
-0.1379361	-0.08675321	1.6
-0.1379361	-0.08675321	1.6
-0.1379361	-0.08675321	1.6
-0.1376889	-0.087205	1.6
-0.1376889	-0.087205	1.6
-0.1375873	-0.08734522	1.6
-0.1375873	-0.08734522	1.6
-0.1375873	-0.08734522	1.6
-0.1375873	-0.08734522	1.6
-0.1375873	-0.08734522	1.6
-0.02826333	-0.1270737	1.6
-0.02826333	-0.1270737	1.6
-0.02826333	-0.1270737	1.6
-0.02796658	-0.1278319	1.6
-0.02796658	-0.1278319	1.6
-0.02796658	-0.1278319	1.6
-0.0274982	-0.127726	1.6
-0.0274982	-0.127726	1.6
-0.0275198	-0.1273185	1.6
-0.0275198	-0.1273185	1.6
-0.0275198	-0.1273185	1.6
-0.02742044	-0.1273598	1.6
-0.02742044	-0.1273598	1.6
-0.02742044	-0.1273598	1.6
-0.0264303	-0.1268897	1.6
-0.0264303	-0.1268897	1.6
-0.025674	-0.1267686	1.6
-0.025674	-0.1267686	1.6
-0.025674	-0.1267686	1.6
-0.02510367	-0.1265788	1.6
-0.02510367	-0.1265788	1.6
-0.02510367	-0.1265788	1.6
-0.02474037	-0.1263164	1.6
-0.02474037	-0.1263164	1.6
-0.02434777	-0.1261997	1.6
-0.02434777	-0.1261997	1.6
-0.02434777	-0.1261997	1.6
-0.02386086	-0.1257515	1.6
-0.02386086	-0.1257515	1.6
-0.0236265	-0.1250997	1.6
-0.0236265	-0.1250997	1.6
-0.0236265	-0.1250997	1.6
-0.02350757	-0.1241757	1.6
-0.02350757	-0.1241757	1.6
-0.02378157	-0.1241378	1.6
-0.02378157	-0.1241378	1.6
-0.02378157	-0.1241378	1.6
-0.02441191	-0.1242797	1.6
-0.02441191	-0.1242797	1.6
-0.02493544	-0.1242942	1.6
-0.02493544	-0.1242942	1.6
-0.02493544	-0.1242942	1.6
-0.02534361	-0.124423	1.6
-0.02534361	-0.124423	1.6
-0.02594809	-0.1244996	1.6
-0.02594809	-0.1244996	1.6
-0.02594809	-0.1244996	1.6
-0.02622933	-0.1246766	1.6
-0.02622933	-0.1246766	1.6
-0.0265504	-0.1247357	1.6
-0.0265504	-0.1247357	1.6
-0.0265504	-0.1247357	1.6
-0.026724	-0.1247338	1.6
-0.026724	-0.1247338	1.6
-0.026724	-0.1247338	1.6
-0.026724	-0.1247338	1.6
-0.026724	-0.1247338	1.6
0.04201158	-0.1445841	1.6
0.04201158	-0.1445841	1.6
0.04201158	-0.1445841	1.6
0.04253545	-0.1447348	1.6
0.04253545	-0.1447348	1.6
0.04288877	-0.1449625	1.6
0.04288877	-0.1449625	1.6
0.04288877	-0.1449625	1.6
0.04270368	-0.1449457	1.6
0.04270368	-0.1449457	1.6
0.04270368	-0.1449457	1.6
0.04270368	-0.1449457	1.6
0.04270368	-0.1449457	1.6
0.042092	-0.1448056	1.6
0.042092	-0.1448056	1.6
0.06191552	-0.1312662	1.6
0.06191552	-0.1312662	1.6
0.06191552	-0.1312662	1.6
0.06191552	-0.1312662	1.6
0.06191552	-0.1312662	1.6
0.03690404	-0.1423389	1.6
0.03690404	-0.1423389	1.6
0.03690404	-0.1423389	1.6
0.03568549	-0.1412036	1.6
0.03568549	-0.1412036	1.6
0.03568549	-0.1412036	1.6
0.03469083	-0.1403238	1.6
0.03469083	-0.1403238	1.6
0.03403859	-0.1386508	1.6
0.03403859	-0.1386508	1.6
0.03403859	-0.1386508	1.6
0.0335191	-0.1379527	1.6
0.0335191	-0.1379527	1.6
0.0330144	-0.1376544	1.6
0.0330144	-0.1376544	1.6
0.0330144	-0.1376544	1.6
0.0330144	-0.1376544	1.6
0.0330144	-0.1376544	1.6
0.0330144	-0.1376544	1.6
0.07590818	-0.11588	1.6
0.07590818	-0.11588	1.6
0.07631012	-0.114408	1.6
0.07631012	-0.114408	1.6
0.07631012	-0.114408	1.6
0.07725794	-0.1143232	1.6
0.07725794	-0.1143232	1.6
0.07796466	-0.1143387	1.6
0.07796466	-0.1143387	1.6
0.07796466	-0.1143387	1.6
0.07796865	-0.1150129	1.6
0.07796865	-0.1150129	1.6
0.07796865	-0.1150129	1.6
0.07747194	-0.1144774	1.6
0.07747194	-0.1144774	1.6
0.07637905	-0.1141288	1.6
0.07637905	-0.1141288	1.6
0.07637905	-0.1141288	1.6
0.07475974	-0.1141238	1.6
0.07475974	-0.1141238	1.6
0.07336618	-0.1138405	1.6
0.07336618	-0.1138405	1.6
0.07336618	-0.1138405	1.6
0.07227993	-0.1135554	1.6
0.07227993	-0.1135554	1.6
0.07227993	-0.1135554	1.6
0.07132065	-0.1133054	1.6
0.07132065	-0.1133054	1.6
0.07108402	-0.1132049	1.6
0.07108402	-0.1132049	1.6
0.07108402	-0.1132049	1.6
0.07108402	-0.1132049	1.6
0.07108402	-0.1132049	1.6
0.07108402	-0.1132049	1.6
0.1611597	-0.07848475	1.6
0.1611597	-0.07848475	1.6
0.1611973	-0.08046407	1.6
0.1611973	-0.08046407	1.6
0.1611973	-0.08046407	1.6
0.1610286	-0.08316056	1.6
0.1610286	-0.08316056	1.6
0.1613593	-0.08479808	1.6
0.1613593	-0.08479808	1.6
0.1613593	-0.08479808	1.6
0.1609234	-0.08447942	1.6
0.1609234	-0.08447942	1.6
0.1609234	-0.08447942	1.6
0.1610397	-0.08442216	1.6
0.1610397	-0.08442216	1.6
0.1613556	-0.08482414	1.6
0.1613556	-0.08482414	1.6
0.1613556	-0.08482414	1.6
0.1614445	-0.08533112	1.6
0.1614445	-0.08533112	1.6
0.1614445	-0.08533112	1.6
0.161982	-0.08593654	1.6
0.161982	-0.08593654	1.6
0.1622466	-0.08659211	1.6
0.1622466	-0.08659211	1.6
0.1622466	-0.08659211	1.6
0.1622466	-0.08659211	1.6
0.1622466	-0.08659211	1.6
0.1622466	-0.08659211	1.6
0.1715345	-0.109456	1.6
0.1715345	-0.109456	1.6
0.1717122	-0.1071478	1.6
0.1717122	-0.1071478	1.6
0.1717122	-0.1071478	1.6
0.1717122	-0.1071478	1.6
0.1717122	-0.1071478	1.6
0.1717122	-0.1071478	1.6
0.1697501	-0.09121037	1.6
0.1697501	-0.09121037	1.6
0.1698828	-0.08973991	1.6
0.1698828	-0.08973991	1.6
0.1698828	-0.08973991	1.6
0.1710612	-0.09231633	1.6
0.1710612	-0.09231633	1.6
0.1710612	-0.09231633	1.6
0.1727153	-0.0883812	1.6
0.1727153	-0.0883812	1.6
0.1752475	-0.08632853	1.6
0.1752475	-0.08632853	1.6
0.1752475	-0.08632853	1.6
0.17852	-0.08470064	1.6
0.17852	-0.08470064	1.6
0.17852	-0.08470064	1.6
0.1820933	-0.08307674	1.6
0.1820933	-0.08307674	1.6
0.1820933	-0.08307674	1.6
0.1820933	-0.08307674	1.6
0.1820933	-0.08307674	1.6
0.2105531	-0.07566149	1.6
0.2105531	-0.07566149	1.6
0.2094177	-0.07962448	1.6
0.2094177	-0.07962448	1.6
0.2094177	-0.07962448	1.6
0.2084578	-0.08169768	1.6
0.2084578	-0.08169768	1.6
0.2084578	-0.08169768	1.6
0.2075619	-0.08301405	1.6
0.2075619	-0.08301405	1.6
0.2079183	-0.08387683	1.6
0.2079183	-0.08387683	1.6
0.2079183	-0.08387683	1.6
0.209636	-0.08246569	1.6
0.209636	-0.08246569	1.6
0.209636	-0.08246569	1.6
0.209636	-0.08246569	1.6
0.209636	-0.08246569	1.6
0.260114	-0.01355284	1.6
0.260114	-0.01355284	1.6
0.260114	-0.01355284	1.6
0.2626994	-0.01239827	1.6
0.2626994	-0.01239827	1.6
0.2631996	-0.01292614	1.6
0.2631996	-0.01292614	1.6
0.2631996	-0.01292614	1.6
0.2648937	-0.01378768	1.6
0.2648937	-0.01378768	1.6
0.2648937	-0.01378768	1.6
0.2648937	-0.01378768	1.6
0.2648937	-0.01378768	1.6
0.2665813	-0.01444592	1.6
0.2665813	-0.01444592	1.6
0.2665813	-0.01444592	1.6
0.2665813	-0.01444592	1.6
0.2665813	-0.01444592	1.6
0.2428021	0.01069404	1.6
0.2428021	0.01069404	1.6
0.2428021	0.01069404	1.6
0.2427449	0.01215996	1.6
0.2427449	0.01215996	1.6
0.2420279	0.01252038	1.6
0.2420279	0.01252038	1.6
0.2420279	0.01252038	1.6
0.2421254	0.01363547	1.6
0.2421254	0.01363547	1.6
0.2421254	0.01363547	1.6
0.2418375	0.01382146	1.6
0.2418375	0.01382146	1.6
0.2418375	0.01382146	1.6
0.2418375	0.01382146	1.6
0.2418375	0.01382146	1.6
0.2420855	0.01355151	1.6
0.2420855	0.01355151	1.6
0.2420855	0.01355151	1.6
0.2419842	0.01302005	1.6
0.2419842	0.01302005	1.6
0.2415846	0.01194085	1.6
0.2415846	0.01194085	1.6
0.2415846	0.01194085	1.6
0.241127	0.01086875	1.6
0.241127	0.01086875	1.6
0.2409119	0.009967473	1.6
0.2409119	0.009967473	1.6
0.2409119	0.009967473	1.6
0.2404794	0.0090198	1.6
0.2404794	0.0090198	1.6
0.2404794	0.0090198	1.6
0.2399405	0.008428294	1.6
0.2399405	0.008428294	1.6
0.2399405	0.008428294	1.6
0.2399405	0.008428294	1.6
0.2399405	0.008428294	1.6
0.204284	-0.01367157	1.6
0.204284	-0.01367157	1.6
0.2037875	-0.01408531	1.6
0.2037875	-0.01408531	1.6
0.2037875	-0.01408531	1.6
0.204023	-0.01323	1.6
0.204023	-0.01323	1.6
0.204023	-0.01323	1.6
0.203984	-0.01358161	1.6
0.203984	-0.01358161	1.6
0.2044696	-0.01386112	1.6
0.2044696	-0.01386112	1.6
0.2044696	-0.01386112	1.6
0.204748	-0.01447855	1.6
0.204748	-0.01447855	1.6
0.2051526	-0.01479096	1.6
0.2051526	-0.01479096	1.6
0.2051526	-0.01479096	1.6
0.205519	-0.01514297	1.6
0.205519	-0.01514297	1.6
0.205519	-0.01514297	1.6
0.2052612	-0.01536258	1.6
0.2052612	-0.01536258	1.6
0.2050289	-0.01530661	1.6
0.2050289	-0.01530661	1.6
0.2046957	-0.01545518	1.6
0.2046957	-0.01545518	1.6
0.2046957	-0.01545518	1.6
0.2046957	-0.01545518	1.6
0.2046957	-0.01545518	1.6
0.2046957	-0.01545518	1.6
0.2002789	-0.03427876	1.6
0.2002789	-0.03427876	1.6
0.2014139	-0.03600123	1.6
0.2014139	-0.03600123	1.6
0.2014139	-0.03600123	1.6
0.2023956	-0.03581624	1.6
0.2023956	-0.03581624	1.6
0.2027249	-0.03559162	1.6
0.2027249	-0.03559162	1.6
0.2027249	-0.03559162	1.6
0.203112	-0.03510087	1.6
0.203112	-0.03510087	1.6
0.2025602	-0.03503165	1.6
0.2025602	-0.03503165	1.6
0.2025602	-0.03503165	1.6
0.2020089	-0.03494874	1.6
0.2020089	-0.03494874	1.6
0.2020089	-0.03494874	1.6
0.2020089	-0.03494874	1.6
