# Supplementary material for: Saliency detection of textured 3D models based on multi-view information and texel descriptor
Source: PeerJ Comput Sci. 2023 Oct 25;9:e1584. doi: 10.7717/peerj-cs.1584 (PMC10703070; doi:10.7717/peerj-cs.1584)
Supplement: Supplemental Information 2 [file peerj-cs-09-1584-s002.zip › llxj/14.txt]

0.2020089	-0.03494874	1.6
0.2011702	-0.03478017	1.6
0.2011702	-0.03478017	1.6
0.2011702	-0.03478017	1.6
0.2009712	-0.03503252	1.6
0.2009712	-0.03503252	1.6
0.2006518	-0.03504488	1.6
0.2006518	-0.03504488	1.6
0.2006518	-0.03504488	1.6
0.2006206	-0.0354448	1.6
0.2006206	-0.0354448	1.6
0.2006206	-0.0354448	1.6
0.2002642	-0.0357056	1.6
0.2002642	-0.0357056	1.6
0.200126	-0.03599513	1.6
0.200126	-0.03599513	1.6
0.200126	-0.03599513	1.6
0.1997267	-0.03612113	1.6
0.1997267	-0.03612113	1.6
0.1997267	-0.03612113	1.6
0.1992507	-0.03627749	1.6
0.1992507	-0.03627749	1.6
0.1992507	-0.03627749	1.6
0.1992507	-0.03627749	1.6
0.1992507	-0.03627749	1.6
0.1992507	-0.03627749	1.6
0.1992507	-0.03627749	1.6
0.1992507	-0.03627749	1.6
0.04347482	-0.03589085	1.6
0.04347482	-0.03589085	1.6
0.04468675	-0.03619147	1.6
0.04468675	-0.03619147	1.6
0.04468675	-0.03619147	1.6
0.04680224	-0.03713721	1.6
0.04680224	-0.03713721	1.6
0.04789533	-0.03698625	1.6
0.04789533	-0.03698625	1.6
0.04789533	-0.03698625	1.6
0.04794743	-0.03827582	1.6
0.04794743	-0.03827582	1.6
0.04721332	-0.03757846	1.6
0.04721332	-0.03757846	1.6
0.04721332	-0.03757846	1.6
0.01	0.01	1.6
0.04721332	-0.03757846	1.6
0.04721332	-0.03757846	1.6
-0.00809033	0.04510775	1.6
-0.00809033	0.04510775	1.6
-0.00809033	0.04510775	1.6
-0.003146291	0.04211374	1.6
-0.003146291	0.04211374	1.6
-0.0016884	0.04043087	1.6
-0.0016884	0.04043087	1.6
-0.0016884	0.04043087	1.6
0.0007660892	0.03832557	1.6
0.0007660892	0.03832557	1.6
0.0007660892	0.03832557	1.6
0.00169814	0.03728053	1.6
0.00169814	0.03728053	1.6
0.001352301	0.03618107	1.6
0.001352301	0.03618107	1.6
0.001352301	0.03618107	1.6
0.002232031	0.03522927	1.6
0.002232031	0.03522927	1.6
0.003122617	0.03491229	1.6
0.003122617	0.03491229	1.6
0.003122617	0.03491229	1.6
0.003122617	0.03491229	1.6
0.003122617	0.03491229	1.6
0.003122617	0.03491229	1.6
0.003879004	0.03637165	1.6
0.003879004	0.03637165	1.6
-0.02214443	0.1630303	1.6
-0.02214443	0.1630303	1.6
-0.02214443	0.1630303	1.6
-0.02354723	0.1625036	1.6
-0.02337387	0.1613663	1.6
-0.02337387	0.1613663	1.6
-0.02432835	0.161681	1.6
-0.02432835	0.161681	1.6
-0.02432835	0.161681	1.6
-0.0248217	0.1614759	1.6
-0.0248217	0.1614759	1.6
-0.02531745	0.161226	1.6
-0.02531745	0.161226	1.6
-0.02531745	0.161226	1.6
-0.02541109	0.1612008	1.6
-0.02541109	0.1612008	1.6
-0.02541109	0.1612008	1.6
-0.02586435	0.1610797	1.6
-0.02586435	0.1610797	1.6
-0.02661983	0.1608092	1.6
-0.02661983	0.1608092	1.6
-0.02661983	0.1608092	1.6
-0.0272296	0.1607087	1.6
-0.0272296	0.1607087	1.6
-0.0272296	0.1607087	1.6
-0.0272296	0.1607087	1.6
-0.0272296	0.1607087	1.6
0.003286797	0.2386509	1.6
0.003286797	0.2386509	1.6
0.003286797	0.2386509	1.6
0.005806534	0.237553	1.6
0.005806534	0.237553	1.6
0.004991524	0.2365672	1.6
0.004991524	0.2365672	1.6
0.004991524	0.2365672	1.6
0.003801247	0.2370011	1.6
0.003801247	0.2370011	1.6
0.003801247	0.2370011	1.6
0.0001122858	0.2402221	1.6
0.0001122858	0.2402221	1.6
0.0003016992	0.2415128	1.6
0.0003016992	0.2415128	1.6
0.0003016992	0.2415128	1.6
-0.002530448	0.2440323	1.6
-0.002530448	0.2440323	1.6
-0.00165876	0.2434902	1.6
-0.00165876	0.2434902	1.6
-0.00165876	0.2434902	1.6
-0.001247685	0.2433471	1.6
-0.001247685	0.2433471	1.6
-0.001247685	0.2433471	1.6
-0.0007639658	0.2435932	1.6
-0.0007639658	0.2435932	1.6
-0.0003796611	0.2436476	1.6
-0.0003796611	0.2436476	1.6
-0.0003796611	0.2436476	1.6
6.122421E-05	0.2432896	1.6
6.122421E-05	0.2432896	1.6
-0.008939249	0.2627551	1.6
-0.008939249	0.2627551	1.6
-0.008939249	0.2627551	1.6
-0.0003186129	0.2458773	1.6
-0.0003186129	0.2458773	1.6
-0.0003186129	0.2458773	1.6
-4.385691E-05	0.2469029	1.6
-4.385691E-05	0.2469029	1.6
-4.385691E-05	0.2469029	1.6
-3.678724E-05	0.2476514	1.6
-3.678724E-05	0.2476514	1.6
0.0002164235	0.2487446	1.6
0.0002164235	0.2487446	1.6
0.0002164235	0.2487446	1.6
0.0001848489	0.2495141	1.6
0.0001848489	0.2495141	1.6
0.0005205758	0.2500416	1.6
0.0005205758	0.2500416	1.6
0.0005205758	0.2500416	1.6
0.0009163376	0.2505182	1.6
0.0009163376	0.2505182	1.6
0.0009163376	0.2505182	1.6
0.001019629	0.2508411	1.6
0.001019629	0.2508411	1.6
0.001260681	0.2506711	1.6
0.001260681	0.2506711	1.6
0.001260681	0.2506711	1.6
0.001457021	0.2503169	1.6
0.001457021	0.2503169	1.6
0.001457021	0.2503169	1.6
0.001592867	0.2501943	1.6
0.001592867	0.2501943	1.6
0.00166505	0.2500381	1.6
0.00166505	0.2500381	1.6
0.00166505	0.2500381	1.6
0.001902213	0.2499448	1.6
0.001902213	0.2499448	1.6
0.00205461	0.2498812	1.6
0.00205461	0.2498812	1.6
0.00205461	0.2498812	1.6
0.002235449	0.2497234	1.6
0.002235449	0.2497234	1.6
0.002235449	0.2497234	1.6
0.002398874	0.249482	1.6
0.002398874	0.249482	1.6
0.002398874	0.249482	1.6
0.002398874	0.249482	1.6
0.002398874	0.249482	1.6
0.002398874	0.249482	1.6
0.002398874	0.249482	1.6
0.002398874	0.249482	1.6
-0.009606972	0.03736679	1.6
-0.009606972	0.03736679	1.6
-0.007013006	0.03403986	1.6
-0.007013006	0.03403986	1.6
-0.007013006	0.03403986	1.6
-0.006203795	0.03263307	1.6
-0.006203795	0.03263307	1.6
-0.004696988	0.03173991	1.6
-0.004696988	0.03173991	1.6
-0.004696988	0.03173991	1.6
-0.00434716	0.03132974	1.6
-0.00434716	0.03132974	1.6
-0.00434716	0.03132974	1.6
-0.003952518	0.03148754	1.6
-0.003952518	0.03148754	1.6
-0.003720192	0.03157686	1.6
-0.003720192	0.03157686	1.6
-0.003720192	0.03157686	1.6
-0.003555017	0.0319986	1.6
-0.003555017	0.0319986	1.6
-0.003555017	0.0319986	1.6
-0.003396278	0.03281558	1.6
-0.003396278	0.03281558	1.6
-0.003266772	0.03352421	1.6
-0.003266772	0.03352421	1.6
-0.003266772	0.03352421	1.6
-0.00300915	0.03428544	1.6
-0.00300915	0.03428544	1.6
-0.00300915	0.03428544	1.6
-0.00300915	0.03428544	1.6
-0.00300915	0.03428544	1.6
0.01046375	-0.02721979	1.6
0.01046375	-0.02721979	1.6
0.008834287	-0.03088552	1.6
0.008834287	-0.03088552	1.6
0.008834287	-0.03088552	1.6
0.004251955	-0.03066006	1.6
0.004251955	-0.03066006	1.6
0.00458449	-0.03475756	1.6
0.00458449	-0.03475756	1.6
0.00458449	-0.03475756	1.6
0.003835169	-0.0376213	1.6
0.003835169	-0.0376213	1.6
0.003835169	-0.0376213	1.6
0.003778898	-0.0403556	1.6
0.003778898	-0.0403556	1.6
0.004084559	-0.04114418	1.6
0.004084559	-0.04114418	1.6
0.004084559	-0.04114418	1.6
0.004353213	-0.04224183	1.6
0.004353213	-0.04224183	1.6
0.004824727	-0.043858	1.6
0.004824727	-0.043858	1.6
0.004824727	-0.043858	1.6
0.00516538	-0.04471317	1.6
0.00516538	-0.04471317	1.6
0.00516538	-0.04471317	1.6
0.005513574	-0.04580005	1.6
0.005513574	-0.04580005	1.6
0.005623199	-0.04659487	1.6
0.005623199	-0.04659487	1.6
0.005623199	-0.04659487	1.6
0.006059098	-0.04785746	1.6
0.006059098	-0.04785746	1.6
0.006292955	-0.04869661	1.6
0.006292955	-0.04869661	1.6
0.006292955	-0.04869661	1.6
0.006552796	-0.04947598	1.6
0.006552796	-0.04947598	1.6
0.006552796	-0.04947598	1.6
0.006818449	-0.05022803	1.6
0.006818449	-0.05022803	1.6
0.006972374	-0.05112618	1.6
0.006972374	-0.05112618	1.6
0.006972374	-0.05112618	1.6
0.007231014	-0.0518142	1.6
0.007231014	-0.0518142	1.6
0.007491222	-0.05239011	1.6
0.007491222	-0.05239011	1.6
0.007491222	-0.05239011	1.6
0.007491222	-0.05239011	1.6
0.007491222	-0.05239011	1.6
0.007491222	-0.05239011	1.6
0.01295	-0.1043038	1.6
0.01295	-0.1043038	1.6
0.01489488	-0.1039259	1.6
0.01489488	-0.1039259	1.6
0.01489488	-0.1039259	1.6
0.0157173	-0.1033175	1.6
0.0157173	-0.1033175	1.6
0.01631736	-0.1028158	1.6
0.01631736	-0.1028158	1.6
0.01631736	-0.1028158	1.6
0.01720324	-0.102445	1.6
0.01720324	-0.102445	1.6
0.01720324	-0.102445	1.6
0.01728536	-0.1021304	1.6
0.01728536	-0.1021304	1.6
0.01740503	-0.1022371	1.6
0.01740503	-0.1022371	1.6
0.01740503	-0.1022371	1.6
0.01713756	-0.1024819	1.6
0.01713756	-0.1024819	1.6
0.01662602	-0.1026592	1.6
0.01662602	-0.1026592	1.6
0.01662602	-0.1026592	1.6
0.01679854	-0.1030123	1.6
0.01679854	-0.1030123	1.6
0.01679854	-0.1030123	1.6
0.01684502	-0.1037696	1.6
0.01684502	-0.1037696	1.6
0.01695844	-0.1042941	1.6
0.01695844	-0.1042941	1.6
0.01695844	-0.1042941	1.6
0.01708901	-0.1045356	1.6
0.01708901	-0.1045356	1.6
0.01708901	-0.1045356	1.6
0.01708901	-0.1045356	1.6
0.01708901	-0.1045356	1.6
0.005571912	-0.1303819	1.6
0.005571912	-0.1303819	1.6
0.005571912	-0.1303819	1.6
0.006386757	-0.1299101	1.6
0.006386757	-0.1299101	1.6
0.006917069	-0.1304222	1.6
0.006917069	-0.1304222	1.6
0.006917069	-0.1304222	1.6
0.007071449	-0.1305672	1.6
0.007071449	-0.1305672	1.6
0.007071449	-0.1305672	1.6
0.007100755	-0.1308874	1.6
0.007100755	-0.1308874	1.6
0.007172863	-0.1313679	1.6
0.007172863	-0.1313679	1.6
0.007172863	-0.1313679	1.6
0.007463976	-0.1317197	1.6
0.007463976	-0.1317197	1.6
0.007219729	-0.1323693	1.6
0.007219729	-0.1323693	1.6
0.007219729	-0.1323693	1.6
0.007292465	-0.1322952	1.6
0.007292465	-0.1322952	1.6
0.007292465	-0.1322952	1.6
0.007320228	-0.1323524	1.6
0.007320228	-0.1323524	1.6
0.007311472	-0.1325603	1.6
0.007311472	-0.1325603	1.6
0.007311472	-0.1325603	1.6
0.007563292	-0.1331294	1.6
0.007563292	-0.1331294	1.6
0.007563292	-0.1331294	1.6
0.007563292	-0.1331294	1.6
0.007563292	-0.1331294	1.6
-0.005242273	-0.1502333	1.6
-0.005242273	-0.1502333	1.6
-0.005242273	-0.1502333	1.6
-0.005706297	-0.1510201	1.6
-0.005706297	-0.1510201	1.6
-0.006669713	-0.1512756	1.6
-0.006669713	-0.1512756	1.6
-0.006669713	-0.1512756	1.6
-0.006715512	-0.1526446	1.6
-0.006715512	-0.1526446	1.6
-0.006715512	-0.1526446	1.6
-0.006034864	-0.1521313	1.6
-0.006034864	-0.1521313	1.6
-0.005517873	-0.1521379	1.6
-0.005517873	-0.1521379	1.6
-0.005517873	-0.1521379	1.6
-0.005700717	-0.1525292	1.6
-0.005700717	-0.1525292	1.6
-0.006138856	-0.1528808	1.6
-0.006138856	-0.1528808	1.6
-0.006138856	-0.1528808	1.6
-0.006341202	-0.1523464	1.6
-0.006341202	-0.1523464	1.6
-0.007137354	-0.1525359	1.6
-0.007137354	-0.1525359	1.6
-0.007137354	-0.1525359	1.6
-0.007137354	-0.1525359	1.6
-0.007137354	-0.1525359	1.6
-0.007137354	-0.1525359	1.6
0.01266763	-0.1473191	1.6
0.01266763	-0.1473191	1.6
0.01814545	-0.1473292	1.6
0.01814545	-0.1473292	1.6
0.01814545	-0.1473292	1.6
0.02176974	-0.1458267	1.6
0.02176974	-0.1458267	1.6
0.02458521	-0.1447881	1.6
0.02458521	-0.1447881	1.6
0.02458521	-0.1447881	1.6
0.02290783	-0.1421863	1.6
0.02290783	-0.1421863	1.6
0.01	0.01	1.6
0.01	0.01	1.6
0.01	0.01	1.6
0.001282817	-0.1449113	1.6
0.001282817	-0.1449113	1.6
0.001282817	-0.1449113	1.6
0.02290783	-0.1421863	1.6
0.02290783	-0.1421863	1.6
-0.001619732	-0.09436404	1.6
-0.001619732	-0.09436404	1.6
-0.001619732	-0.09436404	1.6
0.0006693695	-0.09610404	1.6
0.0006693695	-0.09610404	1.6
0.0006693695	-0.09610404	1.6
0.001814217	-0.09780911	1.6
0.001814217	-0.09780911	1.6
0.001814217	-0.09780911	1.6
0.001814217	-0.09780911	1.6
0.001814217	-0.09780911	1.6
0.00301532	-0.09944645	1.6
0.00301532	-0.09944645	1.6
0.003687037	-0.1000214	1.6
0.003687037	-0.1000214	1.6
0.003687037	-0.1000214	1.6
0.004864566	-0.1011796	1.6
0.004864566	-0.1011796	1.6
0.005952137	-0.1021679	1.6
0.005952137	-0.1021679	1.6
0.005952137	-0.1021679	1.6
0.005952137	-0.1021679	1.6
0.005952137	-0.1021679	1.6
0.005952137	-0.1021679	1.6
0.005952137	-0.1021679	1.6
0.005952137	-0.1021679	1.6
0.005952137	-0.1021679	1.6
0.03296515	-0.08088863	1.6
0.03296515	-0.08088863	1.6
0.03468253	-0.07744142	1.6
0.03468253	-0.07744142	1.6
0.03468253	-0.07744142	1.6
0.03506795	-0.07561078	1.6
0.03506795	-0.07561078	1.6
0.03475874	-0.07386409	1.6
0.03475874	-0.07386409	1.6
0.03475874	-0.07386409	1.6
0.03435771	-0.07330156	1.6
0.03435771	-0.07330156	1.6
0.03435771	-0.07330156	1.6
0.034336	-0.07281712	1.6
0.034336	-0.07281712	1.6
0.03417559	-0.07234135	1.6
0.03417559	-0.07234135	1.6
0.03417559	-0.07234135	1.6
0.03440433	-0.07237399	1.6
0.03440433	-0.07237399	1.6
0.03440433	-0.07237399	1.6
0.03440433	-0.07237399	1.6
0.03440433	-0.07237399	1.6
0.02488676	-0.07120796	1.6
0.02488676	-0.07120796	1.6
0.02488676	-0.07120796	1.6
0.02535623	-0.06943724	1.6
0.02535623	-0.06943724	1.6
0.02534508	-0.06911404	1.6
0.02534508	-0.06911404	1.6
0.02534508	-0.06911404	1.6
0.02519815	-0.06948034	1.6
0.02519815	-0.06948034	1.6
0.02519815	-0.06948034	1.6
0.02480346	-0.07025556	1.6
0.02480346	-0.07025556	1.6
0.02449847	-0.07098833	1.6
0.02449847	-0.07098833	1.6
0.02449847	-0.07098833	1.6
0.02464216	-0.07201026	1.6
0.02464216	-0.07201026	1.6
0.02462416	-0.07247128	1.6
0.02462416	-0.07247128	1.6
0.02462416	-0.07247128	1.6
0.02472601	-0.07307228	1.6
0.02472601	-0.07307228	1.6
0.02505705	-0.07330389	1.6
0.02505705	-0.07330389	1.6
0.02505705	-0.07330389	1.6
0.02551581	-0.07361811	1.6
0.02551581	-0.07361811	1.6
0.02551581	-0.07361811	1.6
0.02581397	-0.07372919	1.6
0.02581397	-0.07372919	1.6
0.02591833	-0.0736802	1.6
0.02591833	-0.0736802	1.6
0.02591833	-0.0736802	1.6
0.02591211	-0.07377583	1.6
0.02591211	-0.07377583	1.6
0.02591211	-0.07377583	1.6
0.02604414	-0.07390656	1.6
0.02604414	-0.07390656	1.6
0.02607275	-0.07423051	1.6
0.02607275	-0.07423051	1.6
0.02617027	-0.07429057	1.6
0.02617027	-0.07429057	1.6
0.02617027	-0.07429057	1.6
0.02621465	-0.07453368	1.6
0.02621465	-0.07453368	1.6
0.02621465	-0.07453368	1.6
0.02628904	-0.074705	1.6
0.02628904	-0.074705	1.6
0.02615677	-0.07504879	1.6
0.02615677	-0.07504879	1.6
0.02615677	-0.07504879	1.6
0.02602972	-0.07539897	1.6
0.02602972	-0.07539897	1.6
0.02602972	-0.07539897	1.6
0.02593283	-0.07566115	1.6
0.02593283	-0.07566115	1.6
0.02586305	-0.07599532	1.6
0.02586305	-0.07599532	1.6
0.02586305	-0.07599532	1.6
0.02588286	-0.0764497	1.6
0.02588286	-0.0764497	1.6
0.02584599	-0.0767184	1.6
0.02584599	-0.0767184	1.6
0.02584599	-0.0767184	1.6
0.02580162	-0.07705518	1.6
0.02580162	-0.07705518	1.6
0.02580162	-0.07705518	1.6
0.02590167	-0.07735243	1.6
0.02590167	-0.07735243	1.6
0.02567285	-0.07731941	1.6
0.02567285	-0.07731941	1.6
0.02567285	-0.07731941	1.6
0.02541367	-0.07750199	1.6
0.02541367	-0.07750199	1.6
0.02541367	-0.07750199	1.6
0.02520099	-0.07742415	1.6
0.02520099	-0.07742415	1.6
0.02497357	-0.0773188	1.6
0.02497357	-0.0773188	1.6
0.02497357	-0.0773188	1.6
0.02476362	-0.07721169	1.6
0.02476362	-0.07721169	1.6
0.02468463	-0.07712453	1.6
0.02468463	-0.07712453	1.6
0.02468463	-0.07712453	1.6
0.02462534	-0.07707927	1.6
0.02462534	-0.07707927	1.6
0.02462534	-0.07707927	1.6
0.02448363	-0.07704494	1.6
0.02448363	-0.07704494	1.6
0.02438843	-0.0769973	1.6
0.02438843	-0.0769973	1.6
0.02438843	-0.0769973	1.6
0.02418888	-0.0769434	1.6
0.02418888	-0.0769434	1.6
0.02400156	-0.07689469	1.6
0.02400156	-0.07689469	1.6
0.02400156	-0.07689469	1.6
0.02389502	-0.07703394	1.6
0.02389502	-0.07703394	1.6
0.02389502	-0.07703394	1.6
0.0238328	-0.07714816	1.6
0.0238328	-0.07714816	1.6
0.0237288	-0.07724189	1.6
0.0237288	-0.07724189	1.6
0.0237288	-0.07724189	1.6
0.02371466	-0.0774348	1.6
0.02371466	-0.0774348	1.6
0.02365186	-0.07758462	1.6
0.02365186	-0.07758462	1.6
0.02365186	-0.07758462	1.6
0.02364041	-0.0776233	1.6
0.02364041	-0.0776233	1.6
0.02364041	-0.0776233	1.6
0.02364041	-0.0776233	1.6
0.02364041	-0.0776233	1.6
0.0344554	-0.06140651	1.6
0.0344554	-0.06140651	1.6
0.0344554	-0.06140651	1.6
0.03482521	-0.06180014	1.6
0.03482521	-0.06180014	1.6
0.03589323	-0.06229791	1.6
0.03589323	-0.06229791	1.6
0.03589323	-0.06229791	1.6
0.03623168	-0.06280921	1.6
0.03623168	-0.06280921	1.6
0.03623168	-0.06280921	1.6
0.03613757	-0.06286763	1.6
0.03613757	-0.06286763	1.6
0.03568249	-0.06386364	1.6
0.03568249	-0.06386364	1.6
0.03568249	-0.06386364	1.6
0.03568249	-0.06386364	1.6
0.03568249	-0.06386364	1.6
0.03568249	-0.06386364	1.6
0.03568249	-0.06386364	1.6
0.03568249	-0.06386364	1.6
0.03680544	-0.0662085	1.6
0.03680544	-0.0662085	1.6
0.03680544	-0.0662085	1.6
0.03680544	-0.0662085	1.6
0.03680544	-0.0662085	1.6
0.06139201	-0.05627389	1.6
0.06139201	-0.05627389	1.6
0.06139201	-0.05627389	1.6
0.06239921	-0.05658222	1.6
0.06239921	-0.05658222	1.6
0.06239921	-0.05658222	1.6
0.06155375	-0.05710088	1.6
0.06155375	-0.05710088	1.6
0.06087449	-0.05805215	1.6
0.06087449	-0.05805215	1.6
0.06087449	-0.05805215	1.6
0.06107771	-0.05886171	1.6
0.06107771	-0.05886171	1.6
0.06107771	-0.05886171	1.6
0.06081622	-0.05937091	1.6
0.06081622	-0.05937091	1.6
0.06077658	-0.05958184	1.6
0.06077658	-0.05958184	1.6
0.06077658	-0.05958184	1.6
0.06084187	-0.05996782	1.6
0.06084187	-0.05996782	1.6
0.06084187	-0.05996782	1.6
0.06056805	-0.06021246	1.6
0.06056805	-0.06021246	1.6
0.06029799	-0.06032457	1.6
0.06029799	-0.06032457	1.6
0.06029799	-0.06032457	1.6
0.06005591	-0.0608006	1.6
0.06005591	-0.0608006	1.6
0.06055158	-0.06102496	1.6
0.06055158	-0.06102496	1.6
0.06055158	-0.06102496	1.6
0.06130543	-0.06143599	1.6
0.06130543	-0.06143599	1.6
0.06130543	-0.06143599	1.6
0.06130543	-0.06143599	1.6
0.06130543	-0.06143599	1.6
0.07480792	-0.06821977	1.6
0.07480792	-0.06821977	1.6
0.07480792	-0.06821977	1.6
0.07521405	-0.06833734	1.6
0.07521405	-0.06833734	1.6
0.07583147	-0.06818045	1.6
0.07583147	-0.06818045	1.6
0.07583147	-0.06818045	1.6
0.07633998	-0.06864116	1.6
0.07633998	-0.06864116	1.6
0.07633998	-0.06864116	1.6
0.07575472	-0.06924648	1.6
0.07575472	-0.06924648	1.6
0.07576752	-0.06920942	1.6
0.07576752	-0.06920942	1.6
0.07576752	-0.06920942	1.6
0.07597924	-0.06907738	1.6
0.07597924	-0.06907738	1.6
0.07578725	-0.06905024	1.6
0.07578725	-0.06905024	1.6
0.07578725	-0.06905024	1.6
0.0756302	-0.06892151	1.6
0.0756302	-0.06892151	1.6
0.0756302	-0.06892151	1.6
0.0756302	-0.06892151	1.6
0.0756302	-0.06892151	1.6
0.08105213	-0.06063236	1.6
0.08105213	-0.06063236	1.6
0.08105213	-0.06063236	1.6
0.08130095	-0.0603667	1.6
0.08130095	-0.0603667	1.6
0.08130095	-0.0603667	1.6
0.07992428	-0.0607399	1.6
0.07992428	-0.0607399	1.6
0.08005477	-0.06111049	1.6
0.08005477	-0.06111049	1.6
0.08005477	-0.06111049	1.6
0.07948423	-0.0616852	1.6
0.07948423	-0.0616852	1.6
0.07949892	-0.06204975	1.6
0.07949892	-0.06204975	1.6
0.07949892	-0.06204975	1.6
0.07996493	-0.06269797	1.6
0.07996493	-0.06269797	1.6
0.07996493	-0.06269797	1.6
0.08021963	-0.06293148	1.6
0.08021963	-0.06293148	1.6
0.08023887	-0.06313271	1.6
0.08023887	-0.06313271	1.6
0.08023887	-0.06313271	1.6
0.08023887	-0.06313271	1.6
0.08023887	-0.06313271	1.6
0.08023887	-0.06313271	1.6
0.04562978	-0.03660012	1.6
0.04562978	-0.03660012	1.6
0.04766438	-0.03662673	1.6
0.04766438	-0.03662673	1.6
0.04766438	-0.03662673	1.6
0.04914299	-0.03671897	1.6
0.04914299	-0.03671897	1.6
0.04884104	-0.03782509	1.6
0.04884104	-0.03782509	1.6
0.04884104	-0.03782509	1.6
0.01	0.01	1.6
0.01	0.01	1.6
0.03071728	-0.04497261	1.6
0.03071728	-0.04497261	1.6
0.03071728	-0.04497261	1.6
0.04884104	-0.03782509	1.6
0.04884104	-0.03782509	1.6
0.04434762	-0.002351511	1.6
0.04434762	-0.002351511	1.6
0.04434762	-0.002351511	1.6
0.04434762	-0.002351511	1.6
0.04434762	-0.002351511	1.6
0.04434762	-0.002351511	1.6
0.04304767	0.0002776831	1.6
0.04304767	0.0002776831	1.6
0.04345441	5.668029E-05	1.6
0.04345441	5.668029E-05	1.6
0.04345441	5.668029E-05	1.6
0.04298491	-0.0009655245	1.6
0.04298491	-0.0009655245	1.6
0.04280967	-0.001853132	1.6
0.04280967	-0.001853132	1.6
0.04280967	-0.001853132	1.6
0.04361622	-0.002174247	1.6
0.04361622	-0.002174247	1.6
0.04373475	-0.003011623	1.6
0.04373475	-0.003011623	1.6
0.04373475	-0.003011623	1.6
0.04457065	-0.0050254	1.6
0.04457065	-0.0050254	1.6
0.01	0.01	1.6
0.04457065	-0.0050254	1.6
0.04457065	-0.0050254	1.6
0.005943025	0.06816795	1.6
0.005943025	0.06816795	1.6
0.005943025	0.06816795	1.6
0.006697954	0.07135744	1.6
0.006697954	0.07135744	1.6
0.009664212	0.06697541	1.6
0.009664212	0.06697541	1.6
-0.008920413	0.06140336	1.6
-0.008920413	0.06140336	1.6
-0.008920413	0.06140336	1.6
0.00913208	0.06195948	1.6
