# Supplementary material for: Saliency detection of textured 3D models based on multi-view information and texel descriptor
Source: PeerJ Comput Sci. 2023 Oct 25;9:e1584. doi: 10.7717/peerj-cs.1584 (PMC10703070; doi:10.7717/peerj-cs.1584)
Supplement: Supplemental Information 2 [file peerj-cs-09-1584-s002.zip › llxj/15.txt]

0.00913208	0.06195948	1.6
0.009925767	0.05740449	1.6
0.009925767	0.05740449	1.6
0.009925767	0.05740449	1.6
0.009541817	0.05459011	1.6
0.009541817	0.05459011	1.6
0.01042965	0.05206531	1.6
0.01042965	0.05206531	1.6
0.01042965	0.05206531	1.6
0.01135875	0.05009908	1.6
0.01135875	0.05009908	1.6
0.01135875	0.05009908	1.6
0.01140642	0.047584	1.6
0.01140642	0.047584	1.6
0.01137298	0.04538469	1.6
0.01137298	0.04538469	1.6
0.01090525	0.04284745	1.6
0.01090525	0.04284745	1.6
0.01090525	0.04284745	1.6
0.01087584	0.04022976	1.6
0.01087584	0.04022976	1.6
0.01087584	0.04022976	1.6
0.01090235	0.03799543	1.6
0.01090235	0.03799543	1.6
0.01109979	0.03680606	1.6
0.01109979	0.03680606	1.6
0.01109979	0.03680606	1.6
-0.008287715	0.02750052	1.6
-0.008287715	0.02750052	1.6
-0.008287715	0.02750052	1.6
-0.008287715	0.02750052	1.6
-0.008287715	0.02750052	1.6
0.01109979	0.03680606	1.6
0.01109979	0.03680606	1.6
0.01109979	0.03680606	1.6
0.01109979	0.03680606	1.6
0.01109979	0.03680606	1.6
-0.0230257	0.0920459	1.6
-0.0230257	0.0920459	1.6
-0.0230257	0.0920459	1.6
-0.02243825	0.09334801	1.6
-0.02243825	0.09334801	1.6
-0.02164368	0.09263622	1.6
-0.02164368	0.09263622	1.6
-0.02164368	0.09263622	1.6
-0.0206545	0.09185252	1.6
-0.0206545	0.09185252	1.6
-0.02086603	0.09031548	1.6
-0.02086603	0.09031548	1.6
-0.02086603	0.09031548	1.6
-0.02086603	0.09031548	1.6
-0.02086603	0.09031548	1.6
-0.02086603	0.09031548	1.6
-0.0203684	0.1916491	1.6
-0.0203684	0.1916491	1.6
-0.01976714	0.1863798	1.6
-0.01976714	0.1863798	1.6
-0.01976714	0.1863798	1.6
-0.01948319	0.1837513	1.6
-0.01948319	0.1837513	1.6
-0.01948319	0.1837513	1.6
-0.01794308	0.1831957	1.6
-0.01794308	0.1831957	1.6
-0.01616739	0.183434	1.6
-0.01616739	0.183434	1.6
-0.01616739	0.183434	1.6
-0.01514811	0.183175	1.6
-0.01514811	0.183175	1.6
-0.01409982	0.1823647	1.6
-0.01409982	0.1823647	1.6
-0.01409982	0.1823647	1.6
-0.01348314	0.1815188	1.6
-0.01348314	0.1815188	1.6
-0.01348314	0.1815188	1.6
-0.01268222	0.1812391	1.6
-0.01268222	0.1812391	1.6
-0.01182727	0.1809395	1.6
-0.01182727	0.1809395	1.6
-0.01182727	0.1809395	1.6
-0.01144018	0.180587	1.6
-0.01144018	0.180587	1.6
-0.01093852	0.1803652	1.6
-0.01093852	0.1803652	1.6
-0.01093852	0.1803652	1.6
-0.01051538	0.18001	1.6
-0.01051538	0.18001	1.6
-0.01051538	0.18001	1.6
-0.0103097	0.1794194	1.6
-0.0103097	0.1794194	1.6
-0.01026665	0.1792883	1.6
-0.01026665	0.1792883	1.6
-0.01026665	0.1792883	1.6
-0.01038118	0.1795463	1.6
-0.01038118	0.1795463	1.6
-0.01078599	0.1788854	1.6
-0.01078599	0.1788854	1.6
-0.01078599	0.1788854	1.6
0.001376244	0.1746745	1.6
0.001376244	0.1746745	1.6
0.001376244	0.1746745	1.6
-0.01078599	0.1788854	1.6
-0.01078599	0.1788854	1.6
-0.007502129	-0.140615	1.6
-0.007502129	-0.140615	1.6
-0.007502129	-0.140615	1.6
-0.006386517	-0.1417158	1.6
-0.006386517	-0.1417158	1.6
-0.006386517	-0.1417158	1.6
-0.003321828	-0.1436854	1.6
-0.003321828	-0.1436854	1.6
-0.002883628	-0.1438657	1.6
-0.002883628	-0.1438657	1.6
-0.002883628	-0.1438657	1.6
-0.00153644	-0.144535	1.6
-0.00153644	-0.144535	1.6
-0.001652075	-0.1448947	1.6
-0.001652075	-0.1448947	1.6
-0.001652075	-0.1448947	1.6
-0.001910025	-0.1452229	1.6
-0.001910025	-0.1452229	1.6
-0.001910025	-0.1452229	1.6
-0.001674156	-0.1456199	1.6
-0.001674156	-0.1456199	1.6
-0.001400301	-0.145995	1.6
-0.001400301	-0.145995	1.6
-0.001400301	-0.145995	1.6
-0.001129959	-0.1459303	1.6
-0.001129959	-0.1459303	1.6
-0.001129959	-0.1459303	1.6
-0.001148852	-0.1457155	1.6
-0.001148852	-0.1457155	1.6
-0.0008767843	-0.1456008	1.6
-0.0008767843	-0.1456008	1.6
-0.0008767843	-0.1456008	1.6
-0.0003206162	-0.1457104	1.6
-0.0003206162	-0.1457104	1.6
-0.0002330653	-0.1457305	1.6
-0.0002330653	-0.1457305	1.6
-0.0002330653	-0.1457305	1.6
-0.0002330653	-0.1457305	1.6
-0.0002330653	-0.1457305	1.6
-0.0002330653	-0.1457305	1.6
0.0002868529	-0.1459431	1.6
0.0002868529	-0.1459431	1.6
-0.01753891	-0.1509775	1.6
-0.01753891	-0.1509775	1.6
0.01	0.01	1.6
-0.01721396	-0.1513991	1.6
-0.01721396	-0.1513991	1.6
0.0005625589	-0.1461674	1.6
0.0005625589	-0.1461674	1.6
0.0005625589	-0.1461674	1.6
0.001401899	-0.1471281	1.6
0.001401899	-0.1471281	1.6
0.001401899	-0.1471281	1.6
0.002249825	-0.1480628	1.6
0.002249825	-0.1480628	1.6
0.002963138	-0.1488917	1.6
0.002963138	-0.1488917	1.6
0.002963138	-0.1488917	1.6
0.003623602	-0.1494268	1.6
0.003623602	-0.1494268	1.6
0.004199416	-0.1501132	1.6
0.004199416	-0.1501132	1.6
0.004199416	-0.1501132	1.6
0.004488161	-0.1507652	1.6
0.004488161	-0.1507652	1.6
0.004488161	-0.1507652	1.6
0.00475338	-0.1513341	1.6
0.00475338	-0.1513341	1.6
0.005024839	-0.1519031	1.6
0.005024839	-0.1519031	1.6
0.005024839	-0.1519031	1.6
0.005112844	-0.1520304	1.6
0.005112844	-0.1520304	1.6
0.005112844	-0.1520304	1.6
0.005112844	-0.1520304	1.6
0.005112844	-0.1520304	1.6
-0.02817001	-0.1617373	1.6
-0.02817001	-0.1617373	1.6
-0.002381048	-0.1153013	1.6
-0.002381048	-0.1153013	1.6
-0.002381048	-0.1153013	1.6
-0.002278453	-0.116262	1.6
-0.002278453	-0.116262	1.6
-0.002278453	-0.116262	1.6
-0.003216854	-0.1169964	1.6
-0.003216854	-0.1169964	1.6
-0.003775652	-0.1161967	1.6
-0.003775652	-0.1161967	1.6
-0.003775652	-0.1161967	1.6
-0.003539728	-0.1158389	1.6
-0.003539728	-0.1158389	1.6
-0.003539728	-0.1158389	1.6
-0.003491005	-0.1160406	1.6
-0.003491005	-0.1160406	1.6
-0.003740454	-0.1170587	1.6
-0.003740454	-0.1170587	1.6
-0.003740454	-0.1170587	1.6
-0.003752295	-0.1174419	1.6
-0.003752295	-0.1174419	1.6
-0.003476476	-0.1173949	1.6
-0.003476476	-0.1173949	1.6
-0.003476476	-0.1173949	1.6
-0.003220603	-0.1175313	1.6
-0.003220603	-0.1175313	1.6
-0.003220603	-0.1175313	1.6
-0.003220603	-0.1175313	1.6
-0.003220603	-0.1175313	1.6
-0.005322161	-0.1209451	1.6
-0.005322161	-0.1209451	1.6
-0.005322161	-0.1209451	1.6
-0.006577767	-0.1227524	1.6
-0.006577767	-0.1227524	1.6
-0.007840756	-0.1244113	1.6
-0.007840756	-0.1244113	1.6
-0.007840756	-0.1244113	1.6
-0.008923212	-0.1262418	1.6
-0.008923212	-0.1262418	1.6
-0.009874774	-0.12791	1.6
-0.009874774	-0.12791	1.6
-0.009874774	-0.12791	1.6
-0.01050799	-0.1296526	1.6
-0.01050799	-0.1296526	1.6
-0.01050799	-0.1296526	1.6
-0.01117003	-0.1310738	1.6
-0.01117003	-0.1310738	1.6
-0.01180795	-0.1324239	1.6
-0.01180795	-0.1324239	1.6
-0.01180795	-0.1324239	1.6
-0.01245832	-0.1337125	1.6
-0.01245832	-0.1337125	1.6
-0.01332344	-0.1351574	1.6
-0.01332344	-0.1351574	1.6
-0.01332344	-0.1351574	1.6
-0.01415996	-0.1365855	1.6
-0.01415996	-0.1365855	1.6
-0.01415996	-0.1365855	1.6
-0.01405728	-0.1364995	1.6
-0.01405728	-0.1364995	1.6
-0.01402183	-0.1364033	1.6
-0.01402183	-0.1364033	1.6
-0.01402703	-0.1364189	1.6
-0.01402703	-0.1364189	1.6
-0.01409344	-0.1364013	1.6
-0.01409344	-0.1364013	1.6
-0.01428196	-0.1364607	1.6
-0.01428196	-0.1364607	1.6
-0.01428196	-0.1364607	1.6
-0.01443694	-0.1364397	1.6
-0.01443694	-0.1364397	1.6
-0.01443694	-0.1364397	1.6
-0.01464475	-0.1363469	1.6
-0.01464475	-0.1363469	1.6
-0.01521601	-0.1365053	1.6
-0.01521601	-0.1365053	1.6
-0.01521601	-0.1365053	1.6
-0.01574807	-0.1367467	1.6
-0.01574807	-0.1367467	1.6
-0.01574807	-0.1367467	1.6
-0.01626419	-0.1369898	1.6
-0.01626419	-0.1369898	1.6
-0.01670625	-0.137214	1.6
-0.01670625	-0.137214	1.6
-0.01670625	-0.137214	1.6
-0.01725086	-0.1374035	1.6
-0.01725086	-0.1374035	1.6
-0.01774595	-0.1376124	1.6
-0.01774595	-0.1376124	1.6
-0.01774595	-0.1376124	1.6
-0.0178879	-0.1377571	1.6
-0.0178879	-0.1377571	1.6
-0.0178879	-0.1377571	1.6
-0.01804519	-0.1379992	1.6
-0.01804519	-0.1379992	1.6
-0.0181569	-0.1381882	1.6
-0.0181569	-0.1381882	1.6
-0.0181569	-0.1381882	1.6
-0.01841844	-0.1384492	1.6
-0.01841844	-0.1384492	1.6
-0.01862663	-0.1388106	1.6
-0.01862663	-0.1388106	1.6
-0.01862663	-0.1388106	1.6
-0.01862663	-0.1388106	1.6
-0.01862663	-0.1388106	1.6
-0.01862663	-0.1388106	1.6
-0.01895864	-0.1395249	1.6
-0.01895864	-0.1395249	1.6
-0.01903586	-0.1399236	1.6
-0.01903586	-0.1399236	1.6
-0.01903586	-0.1399236	1.6
-0.01911878	-0.1403592	1.6
-0.01911878	-0.1403592	1.6
-0.0192234	-0.1406602	1.6
-0.0192234	-0.1406602	1.6
-0.0192234	-0.1406602	1.6
-0.01918434	-0.1409433	1.6
-0.01918434	-0.1409433	1.6
-0.01918434	-0.1409433	1.6
-0.0192142	-0.1412082	1.6
-0.0192142	-0.1412082	1.6
-0.01925995	-0.1414435	1.6
-0.01925995	-0.1414435	1.6
-0.01925995	-0.1414435	1.6
-0.01930835	-0.1416324	1.6
-0.01930835	-0.1416324	1.6
-0.01930473	-0.1418356	1.6
-0.01930473	-0.1418356	1.6
-0.01930473	-0.1418356	1.6
-0.01927856	-0.1419835	1.6
-0.01927856	-0.1419835	1.6
-0.01927856	-0.1419835	1.6
-0.01926512	-0.1421357	1.6
-0.01926512	-0.1421357	1.6
-0.01921781	-0.1422709	1.6
-0.01921781	-0.1422709	1.6
-0.01921781	-0.1422709	1.6
-0.01919703	-0.1424122	1.6
-0.01919703	-0.1424122	1.6
-0.01919703	-0.1424122	1.6
-0.01916441	-0.1424869	1.6
-0.01916441	-0.1424869	1.6
-0.01917534	-0.1425238	1.6
-0.01917534	-0.1425238	1.6
-0.01917534	-0.1425238	1.6
-0.01911083	-0.1426073	1.6
-0.01911083	-0.1426073	1.6
-0.01905722	-0.1425304	1.6
-0.01905722	-0.1425304	1.6
-0.01905722	-0.1425304	1.6
-0.01908493	-0.142636	1.6
-0.01908493	-0.142636	1.6
-0.01918078	-0.1427376	1.6
-0.01918078	-0.1427376	1.6
-0.01918078	-0.1427376	1.6
-0.0193079	-0.1428092	1.6
-0.0193079	-0.1428092	1.6
-0.0193079	-0.1428092	1.6
-0.01940791	-0.1428835	1.6
-0.01940791	-0.1428835	1.6
-0.01951254	-0.1429498	1.6
-0.01951254	-0.1429498	1.6
-0.01951254	-0.1429498	1.6
-0.01959827	-0.1430012	1.6
-0.01959827	-0.1430012	1.6
-0.0196882	-0.1430549	1.6
-0.0196882	-0.1430549	1.6
-0.0196882	-0.1430549	1.6
-0.01977773	-0.1431165	1.6
-0.01977773	-0.1431165	1.6
-0.01977773	-0.1431165	1.6
-0.01984747	-0.1431333	1.6
-0.01984747	-0.1431333	1.6
-0.01997572	-0.14313	1.6
-0.01997572	-0.14313	1.6
-0.01997572	-0.14313	1.6
-0.01994359	-0.1431854	1.6
-0.01994359	-0.1431854	1.6
-0.01994359	-0.1431854	1.6
-0.01994099	-0.1431967	1.6
-0.01994099	-0.1431967	1.6
-0.01994099	-0.1431967	1.6
-0.01994099	-0.1431967	1.6
-0.01994099	-0.1431967	1.6
-0.0198576	-0.143177	1.6
-0.0198576	-0.143177	1.6
-0.01982288	-0.1431843	1.6
-0.01982288	-0.1431843	1.6
-0.01982288	-0.1431843	1.6
-0.01975389	-0.1431676	1.6
-0.01975389	-0.1431676	1.6
-0.01975389	-0.1431676	1.6
-0.01964769	-0.143137	1.6
-0.01964769	-0.143137	1.6
-0.01952863	-0.1431253	1.6
-0.01952863	-0.1431253	1.6
-0.01952863	-0.1431253	1.6
-0.01940277	-0.1431052	1.6
-0.01940277	-0.1431052	1.6
-0.01940277	-0.1431052	1.6
-0.01926334	-0.1431445	1.6
-0.01926334	-0.1431445	1.6
-0.01909996	-0.14313	1.6
-0.01909996	-0.14313	1.6
-0.01909996	-0.14313	1.6
-0.01889934	-0.1431109	1.6
-0.01889934	-0.1431109	1.6
-0.01889934	-0.1431109	1.6
-0.01876867	-0.1431161	1.6
-0.01876867	-0.1431161	1.6
-0.01860808	-0.1431532	1.6
-0.01860808	-0.1431532	1.6
-0.01860808	-0.1431532	1.6
-0.01847531	-0.143207	1.6
-0.01847531	-0.143207	1.6
-0.01847531	-0.143207	1.6
-0.01834119	-0.1432366	1.6
-0.01834119	-0.1432366	1.6
-0.01834119	-0.1432366	1.6
-0.01834119	-0.1432366	1.6
-0.01834119	-0.1432366	1.6
-0.002423056	-0.144524	1.6
-0.002423056	-0.144524	1.6
-0.003309922	-0.1444385	1.6
-0.003309922	-0.1444385	1.6
-0.003309922	-0.1444385	1.6
-0.002967294	-0.1433924	1.6
-0.002967294	-0.1433924	1.6
-0.002967294	-0.1433924	1.6
-0.002544731	-0.1423046	1.6
-0.002544731	-0.1423046	1.6
-0.002321153	-0.1420237	1.6
-0.002321153	-0.1420237	1.6
-0.002321153	-0.1420237	1.6
-0.001432314	-0.1424418	1.6
-0.001432314	-0.1424418	1.6
-0.001432314	-0.1424418	1.6
-0.000898324	-0.1426726	1.6
-0.000898324	-0.1426726	1.6
-0.0008410029	-0.1433063	1.6
-0.0008410029	-0.1433063	1.6
-0.0008410029	-0.1433063	1.6
-0.0008112127	-0.1437749	1.6
-0.0008112127	-0.1437749	1.6
-0.0006324155	-0.1443772	1.6
-0.0006324155	-0.1443772	1.6
-0.0006324155	-0.1443772	1.6
-0.0005612215	-0.1446379	1.6
-0.0005612215	-0.1446379	1.6
-0.0005612215	-0.1446379	1.6
-9.809341E-05	-0.1451442	1.6
-9.809341E-05	-0.1451442	1.6
-2.361834E-05	-0.1455478	1.6
-2.361834E-05	-0.1455478	1.6
-2.361834E-05	-0.1455478	1.6
0.0004229825	-0.1456947	1.6
0.0004229825	-0.1456947	1.6
0.0008929782	-0.1458829	1.6
0.0008929782	-0.1458829	1.6
0.0008929782	-0.1458829	1.6
0.001156783	-0.1461205	1.6
0.001156783	-0.1461205	1.6
0.001156783	-0.1461205	1.6
0.001380228	-0.1463603	1.6
0.001380228	-0.1463603	1.6
0.001683146	-0.1468522	1.6
0.001683146	-0.1468522	1.6
0.001683146	-0.1468522	1.6
0.001889011	-0.1472284	1.6
0.001889011	-0.1472284	1.6
0.002060734	-0.1477751	1.6
0.002060734	-0.1477751	1.6
0.002060734	-0.1477751	1.6
0.002226448	-0.1481273	1.6
0.002226448	-0.1481273	1.6
0.002226448	-0.1481273	1.6
0.002462604	-0.1484865	1.6
0.002462604	-0.1484865	1.6
0.002581322	-0.1487824	1.6
0.002581322	-0.1487824	1.6
0.002581322	-0.1487824	1.6
0.002581322	-0.1487824	1.6
0.002581322	-0.1487824	1.6
0.003027582	-0.1496807	1.6
0.003027582	-0.1496807	1.6
0.003027582	-0.1496807	1.6
0.002695796	-0.1502585	1.6
0.002695796	-0.1502585	1.6
0.002326824	-0.1508452	1.6
0.002326824	-0.1508452	1.6
0.002326824	-0.1508452	1.6
0.002035166	-0.1514382	1.6
0.002035166	-0.1514382	1.6
0.001784006	-0.1517693	1.6
0.001784006	-0.1517693	1.6
0.001784006	-0.1517693	1.6
0.001616908	-0.1522369	1.6
0.001616908	-0.1522369	1.6
0.001616908	-0.1522369	1.6
0.001385428	-0.1527172	1.6
0.001385428	-0.1527172	1.6
0.001121148	-0.1531569	1.6
0.001121148	-0.1531569	1.6
0.001121148	-0.1531569	1.6
0.0008328203	-0.1535807	1.6
0.0008328203	-0.1535807	1.6
0.0006079394	-0.1539329	1.6
0.0006079394	-0.1539329	1.6
0.0006079394	-0.1539329	1.6
0.0003581606	-0.1543611	1.6
0.0003581606	-0.1543611	1.6
0.0003581606	-0.1543611	1.6
0.0001809271	-0.154746	1.6
0.0001809271	-0.154746	1.6
6.24992E-05	-0.1551737	1.6
6.24992E-05	-0.1551737	1.6
6.24992E-05	-0.1551737	1.6
-4.145503E-05	-0.155504	1.6
-4.145503E-05	-0.155504	1.6
-7.861853E-05	-0.1558674	1.6
-7.861853E-05	-0.1558674	1.6
-7.861853E-05	-0.1558674	1.6
-0.0002028719	-0.1562677	1.6
-0.0002028719	-0.1562677	1.6
-0.0002028719	-0.1562677	1.6
-0.0002524052	-0.1566865	1.6
-0.0002524052	-0.1566865	1.6
-0.0003634114	-0.1570774	1.6
-0.0003634114	-0.1570774	1.6
-0.0003634114	-0.1570774	1.6
-0.0005181776	-0.1574424	1.6
-0.0005181776	-0.1574424	1.6
-0.0006216308	-0.1578273	1.6
-0.0006216308	-0.1578273	1.6
-0.0006216308	-0.1578273	1.6
-0.0007516034	-0.1582623	1.6
-0.0007516034	-0.1582623	1.6
-0.0007516034	-0.1582623	1.6
-0.000880531	-0.1585967	1.6
-0.000880531	-0.1585967	1.6
-0.0009870548	-0.1588807	1.6
-0.0009870548	-0.1588807	1.6
-0.0009870548	-0.1588807	1.6
-0.001126423	-0.1591786	1.6
-0.001126423	-0.1591786	1.6
-0.001257559	-0.1594432	1.6
-0.001257559	-0.1594432	1.6
-0.001257559	-0.1594432	1.6
-0.001430321	-0.1596769	1.6
-0.001430321	-0.1596769	1.6
-0.001430321	-0.1596769	1.6
-0.001430321	-0.1596769	1.6
-0.001430321	-0.1596769	1.6
-0.007634489	-0.1714618	1.6
-0.007634489	-0.1714618	1.6
-0.007634489	-0.1714618	1.6
-0.007892596	-0.1718399	1.6
-0.007880906	-0.1718552	1.6
-0.007941602	-0.1721272	1.6
-0.007941602	-0.1721272	1.6
-0.007941602	-0.1721272	1.6
-0.007173261	-0.1728081	1.6
-0.007173261	-0.1728081	1.6
-0.006981747	-0.1732983	1.6
-0.006981747	-0.1732983	1.6
-0.006981747	-0.1732983	1.6
-0.006744616	-0.1736021	1.6
-0.006744616	-0.1736021	1.6
-0.006744616	-0.1736021	1.6
-0.006598113	-0.1740255	1.6
-0.006598113	-0.1740255	1.6
-0.006142071	-0.1745653	1.6
-0.006142071	-0.1745653	1.6
-0.006142071	-0.1745653	1.6
-0.005884567	-0.1748319	1.6
-0.005884567	-0.1748319	1.6
-0.005884567	-0.1748319	1.6
-0.005884567	-0.1748319	1.6
-0.005884567	-0.1748319	1.6
-0.005357058	-0.1756469	1.6
-0.005357058	-0.1756469	1.6
-0.005357058	-0.1756469	1.6
-0.005144284	-0.1762933	1.6
-0.005144284	-0.1762933	1.6
-0.004769176	-0.1770322	1.6
-0.004769176	-0.1770322	1.6
-0.004769176	-0.1770322	1.6
-0.004368776	-0.1777383	1.6
-0.004368776	-0.1777383	1.6
-0.004310213	-0.1783637	1.6
-0.004310213	-0.1783637	1.6
-0.004310213	-0.1783637	1.6
-0.00430681	-0.1789994	1.6
-0.00430681	-0.1789994	1.6
-0.00430681	-0.1789994	1.6
-0.003617888	-0.1798046	1.6
-0.003617888	-0.1798046	1.6
-0.003136849	-0.1804526	1.6
-0.003136849	-0.1804526	1.6
-0.003136849	-0.1804526	1.6
-0.002824332	-0.1810986	1.6
-0.002824332	-0.1810986	1.6
-0.002529447	-0.1816279	1.6
-0.002529447	-0.1816279	1.6
-0.002529447	-0.1816279	1.6
-0.002323983	-0.1823497	1.6
-0.002323983	-0.1823497	1.6
-0.002323983	-0.1823497	1.6
-0.00215308	-0.1827939	1.6
-0.00215308	-0.1827939	1.6
-0.002007826	-0.18345	1.6
-0.002007826	-0.18345	1.6
-0.002007826	-0.18345	1.6
-0.001779758	-0.1841146	1.6
-0.001779758	-0.1841146	1.6
-0.001779758	-0.1841146	1.6
-0.001496981	-0.1846811	1.6
-0.001496981	-0.1846811	1.6
-0.001253455	-0.1852511	1.6
-0.001253455	-0.1852511	1.6
-0.001253455	-0.1852511	1.6
-0.001253455	-0.1852511	1.6
-0.001253455	-0.1852511	1.6
-0.001253455	-0.1852511	1.6
0.003550065	-0.200349	1.6
0.003550065	-0.200349	1.6
0.005762052	-0.2001956	1.6
0.005762052	-0.2001956	1.6
0.005762052	-0.2001956	1.6
0.006965735	-0.2002172	1.6
0.006965735	-0.2002172	1.6
0.007113816	-0.2000872	1.6
0.007113816	-0.2000872	1.6
0.007113816	-0.2000872	1.6
0.006365176	-0.2003149	1.6
0.006365176	-0.2003149	1.6
0.00549478	-0.2008982	1.6
0.00549478	-0.2008982	1.6
0.00549478	-0.2008982	1.6
0.00502456	-0.2011196	1.6
0.00502456	-0.2011196	1.6
0.00502456	-0.2011196	1.6
0.005092305	-0.20108	1.6
0.005092305	-0.20108	1.6
0.005684509	-0.2011222	1.6
0.005684509	-0.2011222	1.6
0.005684509	-0.2011222	1.6
0.006142096	-0.2009735	1.6
0.006142096	-0.2009735	1.6
0.006345662	-0.2009653	1.6
0.006345662	-0.2009653	1.6
0.006345662	-0.2009653	1.6
0.00602699	-0.2014431	1.6
0.00602699	-0.2014431	1.6
0.00602699	-0.2014431	1.6
0.005400886	-0.2020015	1.6
0.005400886	-0.2020015	1.6
0.004711878	-0.2022754	1.6
0.004711878	-0.2022754	1.6
0.004711878	-0.2022754	1.6
0.004576082	-0.2025893	1.6
0.004576082	-0.2025893	1.6
0.004576082	-0.2025893	1.6
0.004430588	-0.2029478	1.6
0.004430588	-0.2029478	1.6
0.004430588	-0.2029478	1.6
0.004430588	-0.2029478	1.6
0.004430588	-0.2029478	1.6
0.00459905	-0.2035797	1.6
0.00459905	-0.2035797	1.6
0.00459905	-0.2035797	1.6
0.00459905	-0.2035797	1.6
0.00459905	-0.2035797	1.6
0.004983999	-0.2042265	1.6
0.004983999	-0.2042265	1.6
0.004983999	-0.2042265	1.6
0.005375752	-0.204547	1.6
0.005375752	-0.204547	1.6
0.005643761	-0.2049078	1.6
0.005643761	-0.2049078	1.6
0.005643761	-0.2049078	1.6
0.005955742	-0.2051215	1.6
0.005955742	-0.2051215	1.6
0.006156972	-0.205368	1.6
0.006156972	-0.205368	1.6
0.006156972	-0.205368	1.6
0.006578661	-0.2056613	1.6
0.006578661	-0.2056613	1.6
0.006578661	-0.2056613	1.6
0.006917058	-0.2059269	1.6
0.006917058	-0.2059269	1.6
0.007305321	-0.2062346	1.6
0.007305321	-0.2062346	1.6
0.007305321	-0.2062346	1.6
0.007539904	-0.2063947	1.6
0.007539904	-0.2063947	1.6
0.007832082	-0.2064003	1.6
0.007832082	-0.2064003	1.6
0.007832082	-0.2064003	1.6
0.008264901	-0.2063699	1.6
0.008264901	-0.2063699	1.6
0.008264901	-0.2063699	1.6
0.008593246	-0.2062885	1.6
0.008593246	-0.2062885	1.6
0.008956136	-0.2062848	1.6
0.008956136	-0.2062848	1.6
0.008956136	-0.2062848	1.6
0.009398907	-0.206274	1.6
0.009398907	-0.206274	1.6
0.009716212	-0.2063466	1.6
0.009716212	-0.2063466	1.6
0.009716212	-0.2063466	1.6
0.01000453	-0.2064384	1.6
0.01000453	-0.2064384	1.6
0.01000453	-0.2064384	1.6
0.01021871	-0.2064927	1.6
0.01021871	-0.2064927	1.6
0.0104758	-0.2065902	1.6
0.0104758	-0.2065902	1.6
0.0104758	-0.2065902	1.6
0.01067143	-0.2067142	1.6
0.01067143	-0.2067142	1.6
0.01092148	-0.2066851	1.6
0.01092148	-0.2066851	1.6
0.01092148	-0.2066851	1.6
0.01105296	-0.2066954	1.6
0.01105296	-0.2066954	1.6
0.01124349	-0.206738	1.6
0.01124349	-0.206738	1.6
0.01124349	-0.206738	1.6
0.01142865	-0.2068458	1.6
0.01142865	-0.2068458	1.6
0.01142865	-0.2068458	1.6
0.01166653	-0.2069267	1.6
0.01166653	-0.2069267	1.6
0.0119238	-0.20711	1.6
0.0119238	-0.20711	1.6
0.0119238	-0.20711	1.6
0.01227251	-0.2071489	1.6
0.01227251	-0.2071489	1.6
