# Supplementary material for: Saliency detection of textured 3D models based on multi-view information and texel descriptor
Source: PeerJ Comput Sci. 2023 Oct 25;9:e1584. doi: 10.7717/peerj-cs.1584 (PMC10703070; doi:10.7717/peerj-cs.1584)
Supplement: Supplemental Information 2 [file peerj-cs-09-1584-s002.zip › llxj/16.txt]

0.01248898	-0.207111	1.6
0.01248898	-0.207111	1.6
0.01248898	-0.207111	1.6
0.01248898	-0.207111	1.6
0.01248898	-0.207111	1.6
0.03161448	-0.204452	1.6
0.03161448	-0.204452	1.6
0.03161448	-0.204452	1.6
0.03262039	-0.2060822	1.6
0.03262039	-0.2060822	1.6
0.03262039	-0.2060822	1.6
0.03436459	-0.2068331	1.6
0.03436459	-0.2068331	1.6
0.03581712	-0.2075548	1.6
0.03581712	-0.2075548	1.6
0.03581712	-0.2075548	1.6
0.03658028	-0.2084078	1.6
0.03658028	-0.2084078	1.6
0.03743854	-0.2088929	1.6
0.03743854	-0.2088929	1.6
0.03743854	-0.2088929	1.6
0.0374525	-0.2095525	1.6
0.0374525	-0.2095525	1.6
0.0374525	-0.2095525	1.6
0.03831887	-0.2098184	1.6
0.03831887	-0.2098184	1.6
0.03917564	-0.2099699	1.6
0.03917564	-0.2099699	1.6
0.03917564	-0.2099699	1.6
0.0401587	-0.2100319	1.6
0.0401587	-0.2100319	1.6
0.0401587	-0.2100319	1.6
0.04105931	-0.2101178	1.6
0.04105931	-0.2101178	1.6
0.04211063	-0.2101383	1.6
0.04211063	-0.2101383	1.6
0.04211063	-0.2101383	1.6
0.04285737	-0.2100712	1.6
0.04285737	-0.2100712	1.6
0.04345706	-0.2099753	1.6
0.04345706	-0.2099753	1.6
0.04345706	-0.2099753	1.6
0.0436211	-0.2097681	1.6
0.0436211	-0.2097681	1.6
0.0436211	-0.2097681	1.6
0.0439742	-0.2098848	1.6
0.0439742	-0.2098848	1.6
0.0439742	-0.2098848	1.6
0.0439742	-0.2098848	1.6
0.0439742	-0.2098848	1.6
0.0439742	-0.2098848	1.6
0.0439742	-0.2098848	1.6
0.09051289	0.008375569	1.6
0.09051289	0.008375569	1.6
0.09007259	0.009290903	1.6
0.09007259	0.009290903	1.6
0.09007259	0.009290903	1.6
0.09061325	0.008524619	1.6
0.09061325	0.008524619	1.6
0.09061325	0.008524619	1.6
0.09190778	0.008173665	1.6
0.09190778	0.008173665	1.6
0.09261846	0.006974134	1.6
0.09261846	0.006974134	1.6
0.09261846	0.006974134	1.6
0.09300032	0.006413736	1.6
0.09300032	0.006413736	1.6
0.09300032	0.006413736	1.6
0.09361077	0.004902775	1.6
0.09361077	0.004902775	1.6
0.09430739	0.003728606	1.6
0.09430739	0.003728606	1.6
0.09430739	0.003728606	1.6
0.09461229	0.003399454	1.6
0.09461229	0.003399454	1.6
0.09522206	0.003333576	1.6
0.09522206	0.003333576	1.6
0.09522206	0.003333576	1.6
0.09569045	0.003321209	1.6
0.09569045	0.003321209	1.6
0.09569045	0.003321209	1.6
0.09588329	0.003303361	1.6
0.09588329	0.003303361	1.6
0.09606469	0.003216349	1.6
0.09606469	0.003216349	1.6
0.09606469	0.003216349	1.6
0.09600219	0.003047223	1.6
0.09600219	0.003047223	1.6
0.09600219	0.003047223	1.6
0.09611132	0.002899517	1.6
0.09611132	0.002899517	1.6
0.09629622	0.003343914	1.6
0.09629622	0.003343914	1.6
0.09629622	0.003343914	1.6
0.09632214	0.002653484	1.6
0.09632214	0.002653484	1.6
0.01	0.01	1.6
0.09632214	0.002653484	1.6
0.09632214	0.002653484	1.6
0.1737518	0.0627435	1.6
0.1737518	0.0627435	1.6
0.1737518	0.0627435	1.6
0.1754025	0.06544125	1.6
0.1754025	0.06544125	1.6
0.1754025	0.06544125	1.6
0.1749655	0.06408621	1.6
0.1749655	0.06408621	1.6
0.1737932	0.06195193	1.6
0.1737932	0.06195193	1.6
0.1737932	0.06195193	1.6
0.1732541	0.06009507	1.6
0.1732541	0.06009507	1.6
0.1731652	0.05901133	1.6
0.1731652	0.05901133	1.6
0.1731652	0.05901133	1.6
0.1732344	0.05829884	1.6
0.1732344	0.05829884	1.6
0.1732344	0.05829884	1.6
0.1734591	0.05772523	1.6
0.1734591	0.05772523	1.6
0.1738656	0.057066	1.6
0.1738656	0.057066	1.6
0.1738656	0.057066	1.6
0.174559	0.05695394	1.6
0.174559	0.05695394	1.6
0.1750754	0.05703732	1.6
0.1750754	0.05703732	1.6
0.1750754	0.05703732	1.6
0.1757001	0.05691537	1.6
0.1757001	0.05691537	1.6
0.1757001	0.05691537	1.6
0.1762885	0.05684689	1.6
0.1762885	0.05684689	1.6
0.1770116	0.0569168	1.6
0.1770116	0.0569168	1.6
0.1770116	0.0569168	1.6
0.1774408	0.05726296	1.6
0.1774408	0.05726296	1.6
0.1778697	0.05800498	1.6
0.1778697	0.05800498	1.6
0.1778697	0.05800498	1.6
0.1781091	0.05852495	1.6
0.1781091	0.05852495	1.6
0.1781091	0.05852495	1.6
0.1784858	0.05901747	1.6
0.1784858	0.05901747	1.6
0.1788334	0.05949494	1.6
0.1788334	0.05949494	1.6
0.1788334	0.05949494	1.6
0.1790821	0.05959328	1.6
0.1790821	0.05959328	1.6
0.1790821	0.05959328	1.6
0.1794248	0.05971621	1.6
0.1794248	0.05971621	1.6
0.179628	0.05988462	1.6
0.179628	0.05988462	1.6
0.179628	0.05988462	1.6
0.1801134	0.06008776	1.6
0.1801134	0.06008776	1.6
0.1801134	0.06008776	1.6
0.1805375	0.0598442	1.6
0.1805375	0.0598442	1.6
0.1808165	0.05966689	1.6
0.1808165	0.05966689	1.6
0.1808165	0.05966689	1.6
0.1811208	0.05935823	1.6
0.1811208	0.05935823	1.6
0.1814059	0.05908093	1.6
0.1814059	0.05908093	1.6
0.1814059	0.05908093	1.6
0.1814059	0.05908093	1.6
0.1814059	0.05908093	1.6
0.1814059	0.05908093	1.6
0.1815926	0.05878278	1.6
0.1815926	0.05878278	1.6
0.181595	0.05853221	1.6
0.181595	0.05853221	1.6
0.181595	0.05853221	1.6
0.1990073	0.04118055	1.6
0.1990073	0.04118055	1.6
0.181595	0.05853221	1.6
0.181595	0.05853221	1.6
0.181595	0.05853221	1.6
0.1724674	0.03818378	1.6
0.1724674	0.03818378	1.6
0.1741357	0.04137431	1.6
0.1741357	0.04137431	1.6
0.1741357	0.04137431	1.6
0.175325	0.0398011	1.6
0.175325	0.0398011	1.6
0.1747934	0.03881692	1.6
0.1747934	0.03881692	1.6
0.1747934	0.03881692	1.6
0.1747934	0.03881692	1.6
0.1747934	0.03881692	1.6
0.1747934	0.03881692	1.6
0.1720563	0.03464285	1.6
0.1720563	0.03464285	1.6
0.1708781	0.03223503	1.6
0.1708781	0.03223503	1.6
0.1705983	0.03081974	1.6
0.1705983	0.03081974	1.6
0.1705983	0.03081974	1.6
0.1728651	0.03587678	1.6
0.1728651	0.03587678	1.6
0.1728651	0.03587678	1.6
0.1744807	0.0401564	1.6
0.1744807	0.0401564	1.6
0.1759628	0.04369009	1.6
0.1759628	0.04369009	1.6
0.1759628	0.04369009	1.6
0.1771897	0.04607508	1.6
0.1771897	0.04607508	1.6
0.1785374	0.04824051	1.6
0.1785374	0.04824051	1.6
0.1785374	0.04824051	1.6
0.179617	0.04982822	1.6
0.179617	0.04982822	1.6
0.179617	0.04982822	1.6
0.1806035	0.05133113	1.6
0.1806035	0.05133113	1.6
0.1813223	0.05246083	1.6
0.1813223	0.05246083	1.6
0.1813223	0.05246083	1.6
0.1819337	0.05304916	1.6
0.1819337	0.05304916	1.6
0.1819337	0.05304916	1.6
0.1826673	0.05370151	1.6
0.1826673	0.05370151	1.6
0.1831434	0.05437217	1.6
0.1831434	0.05437217	1.6
0.1831434	0.05437217	1.6
0.1836751	0.05456458	1.6
0.1836751	0.05456458	1.6
0.1843144	0.05469497	1.6
0.1843144	0.05469497	1.6
0.1843144	0.05469497	1.6
0.1848791	0.05486494	1.6
0.1848791	0.05486494	1.6
0.1848791	0.05486494	1.6
0.1853438	0.05494758	1.6
0.1853438	0.05494758	1.6
0.185805	0.05510445	1.6
0.185805	0.05510445	1.6
0.185805	0.05510445	1.6
0.1861681	0.05494605	1.6
0.1861681	0.05494605	1.6
0.1865759	0.05499825	1.6
0.1865759	0.05499825	1.6
0.1865759	0.05499825	1.6
0.1870979	0.05518562	1.6
0.1870979	0.05518562	1.6
0.1870979	0.05518562	1.6
0.1875124	0.05544495	1.6
0.1875124	0.05544495	1.6
0.1880271	0.05566693	1.6
0.1880271	0.05566693	1.6
0.1880271	0.05566693	1.6
0.188474	0.05596354	1.6
0.188474	0.05596354	1.6
0.1889008	0.05642245	1.6
0.1889008	0.05642245	1.6
0.1889008	0.05642245	1.6
0.1892999	0.05680464	1.6
0.1892999	0.05680464	1.6
0.1892999	0.05680464	1.6
0.1896888	0.05704544	1.6
0.1896888	0.05704544	1.6
0.1900711	0.05734614	1.6
0.1900711	0.05734614	1.6
0.1900711	0.05734614	1.6
0.1903979	0.05769178	1.6
0.1903979	0.05769178	1.6
0.1908172	0.05782497	1.6
0.1908172	0.05782497	1.6
0.1908172	0.05782497	1.6
0.1911583	0.05801184	1.6
0.1911583	0.05801184	1.6
0.1911583	0.05801184	1.6
0.1915207	0.05808286	1.6
0.1915207	0.05808286	1.6
0.1918703	0.05807894	1.6
0.1918703	0.05807894	1.6
0.1918703	0.05807894	1.6
0.1922452	0.05802164	1.6
0.1922452	0.05802164	1.6
0.1922452	0.05802164	1.6
0.1922452	0.05802164	1.6
0.1922452	0.05802164	1.6
0.1929071	0.05793024	1.6
0.1929071	0.05793024	1.6
0.1929071	0.05793024	1.6
0.1931944	0.05783835	1.6
0.1931944	0.05783835	1.6
0.1934792	0.05777343	1.6
0.1934792	0.05777343	1.6
0.1934792	0.05777343	1.6
0.1937422	0.05761646	1.6
0.1937422	0.05761646	1.6
0.1937422	0.05761646	1.6
0.1937422	0.05761646	1.6
0.1937422	0.05761646	1.6
0.2122303	0.05538449	1.6
0.2122303	0.05538449	1.6
0.2122303	0.05538449	1.6
0.2124911	0.05657458	1.6
0.2124911	0.05657458	1.6
0.2125721	0.05778114	1.6
0.2125721	0.05778114	1.6
0.2125721	0.05778114	1.6
0.212804	0.05829144	1.6
0.212804	0.05829144	1.6
0.212804	0.05829144	1.6
0.2127964	0.05849057	1.6
0.2127964	0.05849057	1.6
0.2129086	0.05816964	1.6
0.2129086	0.05816964	1.6
0.2129086	0.05816964	1.6
0.2132677	0.05861197	1.6
0.2132677	0.05861197	1.6
0.2132677	0.05861197	1.6
0.2132677	0.05861197	1.6
0.2132677	0.05861197	1.6
0.2132677	0.05861197	1.6
0.2132677	0.05861197	1.6
0.2132677	0.05861197	1.6
0.2132677	0.05861197	1.6
0.2132677	0.05861197	1.6
0.2132677	0.05861197	1.6
0.2132677	0.05861197	1.6
0.2132677	0.05861197	1.6
0.2249659	0.02353964	1.6
0.2249659	0.02353964	1.6
0.2249659	0.02353964	1.6
0.2251298	0.02350676	1.6
0.2251298	0.02350676	1.6
0.2252934	0.02344657	1.6
0.2252934	0.02344657	1.6
0.2252934	0.02344657	1.6
0.2254338	0.02333527	1.6
0.2254338	0.02333527	1.6
0.2254338	0.02333527	1.6
0.2255386	0.02315074	1.6
0.2255386	0.02315074	1.6
0.2256112	0.02301257	1.6
0.2256112	0.02301257	1.6
0.2256112	0.02301257	1.6
0.2256112	0.02301257	1.6
0.2256112	0.02301257	1.6
0.225804	0.02277453	1.6
0.225804	0.02277453	1.6
0.225804	0.02277453	1.6
0.2259011	0.02267559	1.6
0.2259011	0.02267559	1.6
0.2259011	0.02267559	1.6
0.2259606	0.02258275	1.6
0.2259606	0.02258275	1.6
0.2260354	0.02248726	1.6
0.2260354	0.02248726	1.6
0.2260989	0.02232017	1.6
0.2260989	0.02232017	1.6
0.2262053	0.02215616	1.6
0.2262053	0.02215616	1.6
0.2262053	0.02215616	1.6
0.2262053	0.02215616	1.6
0.2262053	0.02215616	1.6
0.2263805	0.02178566	1.6
0.2263805	0.02178566	1.6
0.2264729	0.02167197	1.6
0.2264729	0.02167197	1.6
0.2264729	0.02167197	1.6
0.2265377	0.02155692	1.6
0.2265377	0.02155692	1.6
0.2266129	0.02145731	1.6
0.2266129	0.02145731	1.6
0.2266129	0.02145731	1.6
0.2267107	0.02137992	1.6
0.2267107	0.02137992	1.6
0.2267107	0.02137992	1.6
0.2267917	0.02130677	1.6
0.2267917	0.02130677	1.6
0.2268796	0.0212502	1.6
0.2268796	0.0212502	1.6
0.2268796	0.0212502	1.6
0.2269387	0.02122802	1.6
0.2269387	0.02122802	1.6
0.2269387	0.02122802	1.6
0.2270287	0.0212359	1.6
0.2270287	0.0212359	1.6
0.2271097	0.02129122	1.6
0.2271097	0.02129122	1.6
0.2271097	0.02129122	1.6
0.2271889	0.02132805	1.6
0.2272798	0.02141476	1.6
0.2272798	0.02141476	1.6
0.227347	0.0214949	1.6
0.227347	0.0214949	1.6
0.2273958	0.02157599	1.6
0.2273958	0.02157599	1.6
0.2273958	0.02157599	1.6
0.2274317	0.02169735	1.6
0.2274317	0.02169735	1.6
0.2274317	0.02169735	1.6
0.2274317	0.02169735	1.6
0.2274317	0.02169735	1.6
0.2275125	0.02191464	1.6
0.2275125	0.02191464	1.6
0.2275125	0.02191464	1.6
0.2275741	0.0219779	1.6
0.2275741	0.0219779	1.6
0.2276298	0.0220374	1.6
0.2276298	0.0220374	1.6
0.2276298	0.0220374	1.6
0.2277212	0.02205447	1.6
0.2277212	0.02205447	1.6
0.2277212	0.02205447	1.6
0.2277548	0.02206479	1.6
0.2277548	0.02206479	1.6
0.2278194	0.02209586	1.6
0.2278194	0.02209586	1.6
0.2278194	0.02209586	1.6
0.2278797	0.02211481	1.6
0.2278797	0.02211481	1.6
0.2278797	0.02211481	1.6
0.2278797	0.02211481	1.6
0.2278797	0.02211481	1.6
0.2279822	0.02210758	1.6
0.2279822	0.02210758	1.6
0.2279822	0.02210758	1.6
0.2280368	0.02205686	1.6
0.2280368	0.02205686	1.6
0.2281172	0.02209684	1.6
0.2281172	0.02209684	1.6
0.2281172	0.02209684	1.6
0.2281802	0.02213958	1.6
0.2281802	0.02213958	1.6
0.2282437	0.02220881	1.6
0.2282437	0.02220881	1.6
0.2282437	0.02220881	1.6
0.2282878	0.02227253	1.6
0.2282878	0.02227253	1.6
0.2283418	0.02238144	1.6
0.2283418	0.02238144	1.6
0.2283418	0.02238144	1.6
0.2283947	0.02245147	1.6
0.2283947	0.02245147	1.6
0.2283947	0.02245147	1.6
0.2284418	0.02251128	1.6
0.2284418	0.02251128	1.6
0.2284728	0.02256539	1.6
0.2284728	0.02256539	1.6
0.2284728	0.02256539	1.6
0.2284815	0.02261637	1.6
0.2284815	0.02261637	1.6
0.2284815	0.02261637	1.6
0.2284953	0.02264805	1.6
0.2284953	0.02264805	1.6
0.2285286	0.02266038	1.6
0.2285286	0.02266038	1.6
0.2285286	0.02266038	1.6
0.2285361	0.02267113	1.6
0.2285361	0.02267113	1.6
0.2285467	0.02269209	1.6
0.2285467	0.02269209	1.6
0.2285467	0.02269209	1.6
0.2285933	0.02269979	1.6
0.2285933	0.02269979	1.6
0.2285933	0.02269979	1.6
0.2285933	0.02269979	1.6
0.2285933	0.02269979	1.6
0.2286798	0.02259843	1.6
0.2286798	0.02259843	1.6
0.2286798	0.02259843	1.6
0.2287427	0.02250275	1.6
0.2287427	0.02250275	1.6
0.2287948	0.02238281	1.6
0.2287948	0.02238281	1.6
0.2287948	0.02238281	1.6
0.2287948	0.02238281	1.6
0.2287948	0.02238281	1.6
0.2287948	0.02238281	1.6
0.2288714	0.02224013	1.6
0.2288714	0.02224013	1.6
0.2289193	0.02217116	1.6
0.2289193	0.02217116	1.6
0.2289193	0.02217116	1.6
0.2289565	0.02212105	1.6
0.2289565	0.02212105	1.6
0.2289565	0.02212105	1.6
0.2289917	0.022074	1.6
0.2289917	0.022074	1.6
0.2290082	0.02204449	1.6
0.2290082	0.02204449	1.6
0.2290082	0.02204449	1.6
0.2290632	0.02203574	1.6
0.2290632	0.02203574	1.6
0.2291518	0.02203184	1.6
0.2291518	0.02203184	1.6
0.2291518	0.02203184	1.6
0.2292164	0.02202045	1.6
0.2292164	0.02202045	1.6
0.2292164	0.02202045	1.6
0.2293261	0.02202494	1.6
0.2293261	0.02202494	1.6
0.2293999	0.02202833	1.6
0.2293999	0.02202833	1.6
0.2293999	0.02202833	1.6
0.2295063	0.02203219	1.6
0.2295063	0.02203219	1.6
0.2295063	0.02203219	1.6
0.2295907	0.02203907	1.6
0.2295907	0.02203907	1.6
0.2297083	0.02201435	1.6
0.2297083	0.02201435	1.6
0.2297083	0.02201435	1.6
0.2298267	0.02199939	1.6
0.2298267	0.02199939	1.6
0.2298267	0.02199939	1.6
0.2299238	0.02197558	1.6
0.2299238	0.02197558	1.6
0.2300482	0.02193634	1.6
0.2300482	0.02193634	1.6
0.2300482	0.02193634	1.6
0.2301586	0.02187616	1.6
0.2301586	0.02187616	1.6
0.2302596	0.02179114	1.6
0.2302596	0.02179114	1.6
0.2302596	0.02179114	1.6
0.2303848	0.02169378	1.6
0.2303848	0.02169378	1.6
0.2305276	0.02159914	1.6
0.2305276	0.02159914	1.6
0.2305276	0.02159914	1.6
0.2306667	0.02153093	1.6
0.2306667	0.02153093	1.6
0.2306667	0.02153093	1.6
0.2308278	0.0214597	1.6
0.2308278	0.0214597	1.6
0.2309958	0.02138981	1.6
0.2309958	0.02138981	1.6
0.2309958	0.02138981	1.6
0.2311658	0.02130472	1.6
0.2311658	0.02130472	1.6
0.2313202	0.0212488	1.6
0.2313202	0.0212488	1.6
0.2313202	0.0212488	1.6
0.2314625	0.02118327	1.6
0.2314625	0.02118327	1.6
0.2314625	0.02118327	1.6
0.2316042	0.0211334	1.6
0.2316042	0.0211334	1.6
0.231715	0.02107785	1.6
0.231715	0.02107785	1.6
0.231715	0.02107785	1.6
0.2318504	0.02103482	1.6
0.2318504	0.02103482	1.6
0.2319889	0.02099864	1.6
0.2319889	0.02099864	1.6
0.2319889	0.02099864	1.6
0.232134	0.02094975	1.6
0.232134	0.02094975	1.6
0.232134	0.02094975	1.6
0.2322866	0.02089693	1.6
0.2322866	0.02089693	1.6
0.2324346	0.02087619	1.6
0.2324346	0.02087619	1.6
0.2324346	0.02087619	1.6
0.2325844	0.02084159	1.6
0.2325844	0.02084159	1.6
0.2325844	0.02084159	1.6
0.2327349	0.02077747	1.6
0.2327349	0.02077747	1.6
0.2328983	0.02071136	1.6
0.2328983	0.02071136	1.6
0.2328983	0.02071136	1.6
0.2330344	0.02065157	1.6
0.2330344	0.02065157	1.6
0.2331531	0.02059344	1.6
0.2331531	0.02059344	1.6
0.2331531	0.02059344	1.6
0.2332804	0.02052256	1.6
0.2332804	0.02052256	1.6
0.2332804	0.02052256	1.6
0.2333761	0.02044375	1.6
0.2333761	0.02044375	1.6
0.2334725	0.02035294	1.6
0.2334725	0.02035294	1.6
0.2334725	0.02035294	1.6
0.2335804	0.02025462	1.6
0.2335804	0.02025462	1.6
0.2336737	0.02015554	1.6
0.2336737	0.02015554	1.6
0.2336737	0.02015554	1.6
0.2337644	0.02005525	1.6
0.2337644	0.02005525	1.6
0.2337644	0.02005525	1.6
0.2338634	0.01992249	1.6
0.2338634	0.01992249	1.6
0.2339298	0.01978783	1.6
0.2339298	0.01978783	1.6
0.2339298	0.01978783	1.6
0.2339938	0.01966083	1.6
0.2339938	0.01966083	1.6
0.2340697	0.0195389	1.6
0.2340697	0.0195389	1.6
0.2340697	0.0195389	1.6
0.23421	0.01938422	1.6
0.23421	0.01938422	1.6
0.01	0.01	1.6
0.23421	0.01938422	1.6
0.23421	0.01938422	1.6
0.1973612	0.01274681	1.6
0.1973612	0.01274681	1.6
0.1973612	0.01274681	1.6
0.1977908	0.01114239	1.6
0.1977908	0.01114239	1.6
0.197844	0.01073636	1.6
0.197844	0.01073636	1.6
0.197844	0.01073636	1.6
0.1979067	0.009676813	1.6
0.1979067	0.009676813	1.6
0.1979067	0.009676813	1.6
0.1988952	0.008364016	1.6
0.1988952	0.008364016	1.6
0.1996925	0.007753402	1.6
0.1996925	0.007753402	1.6
0.1996925	0.007753402	1.6
0.1997187	0.006069992	1.6
0.1997187	0.006069992	1.6
0.1997187	0.006069992	1.6
0.1995327	0.00500172	1.6
0.1995327	0.00500172	1.6
0.1991207	0.003972805	1.6
0.1991207	0.003972805	1.6
0.1991207	0.003972805	1.6
0.198632	0.00379682	1.6
0.198632	0.00379682	1.6
0.1988414	0.003449014	1.6
0.1988414	0.003449014	1.6
0.1988414	0.003449014	1.6
0.1991969	0.003251133	1.6
0.1991969	0.003251133	1.6
0.1991969	0.003251133	1.6
0.1989718	0.002870115	1.6
0.1989718	0.002870115	1.6
0.199224	0.002637923	1.6
0.199224	0.002637923	1.6
0.199224	0.002637923	1.6
0.1993724	0.002584555	1.6
0.1993724	0.002584555	1.6
0.1997336	0.00249746	1.6
0.1997336	0.00249746	1.6
0.1997336	0.00249746	1.6
0.1999128	0.002240383	1.6
0.1999128	0.002240383	1.6
0.1999128	0.002240383	1.6
0.1999595	0.002086574	1.6
0.1999595	0.002086574	1.6
0.2001183	0.001831898	1.6
0.2001183	0.001831898	1.6
0.2001183	0.001831898	1.6
0.2003486	0.001624104	1.6
0.2003486	0.001624104	1.6
0.2006349	0.001421638	1.6
0.2006349	0.001421638	1.6
0.2006349	0.001421638	1.6
0.2007642	0.001117574	1.6
0.2007642	0.001117574	1.6
0.2010468	0.0009094123	1.6
0.2010468	0.0009094123	1.6
0.2010468	0.0009094123	1.6
0.201234	0.0008791834	1.6
0.201234	0.0008791834	1.6
0.201234	0.0008791834	1.6
0.2012273	0.0009008627	1.6
0.2012273	0.0009008627	1.6
0.2013391	0.0009215791	1.6
0.2013391	0.0009215791	1.6
0.2013391	0.0009215791	1.6
0.2013391	0.0009215791	1.6
0.2013391	0.0009215791	1.6
0.2016034	0.000745723	1.6
0.2016034	0.000745723	1.6
0.2016034	0.000745723	1.6
0.2016919	0.000658486	1.6
0.2016919	0.000658486	1.6
0.2016919	0.000658486	1.6
0.2017999	0.000529021	1.6
0.2017999	0.000529021	1.6
0.2020171	0.0005673449	1.6
0.2020171	0.0005673449	1.6
0.2020171	0.0005673449	1.6
0.202209	0.0005886424	1.6
0.202209	0.0005886424	1.6
0.202209	0.0005886424	1.6
0.2025318	0.0006385529	1.6
0.2025318	0.0006385529	1.6
0.2028148	0.0007616449	1.6
0.2028148	0.0007616449	1.6
0.2028148	0.0007616449	1.6
0.2030956	0.0009490401	1.6
0.2030956	0.0009490401	1.6
0.2034837	0.001089914	1.6
0.2034837	0.001089914	1.6
0.2034837	0.001089914	1.6
0.2037422	0.001222782	1.6
0.2037422	0.001222782	1.6
0.2040464	0.001328362	1.6
0.2040464	0.001328362	1.6
0.2040464	0.001328362	1.6
0.2043618	0.001416474	1.6
0.2043618	0.001416474	1.6
0.2043618	0.001416474	1.6
0.2046579	0.001512414	1.6
0.2046579	0.001512414	1.6
0.2048951	0.001561044	1.6
0.2048951	0.001561044	1.6
0.2048951	0.001561044	1.6
0.205201	0.001520487	1.6
0.205201	0.001520487	1.6
