# Supplementary material for: Saliency detection of textured 3D models based on multi-view information and texel descriptor
Source: PeerJ Comput Sci. 2023 Oct 25;9:e1584. doi: 10.7717/peerj-cs.1584 (PMC10703070; doi:10.7717/peerj-cs.1584)
Supplement: Supplemental Information 2 [file peerj-cs-09-1584-s002.zip › llxj/17.txt]

0.205201	0.001520487	1.6
0.205201	0.001520487	1.6
0.2056847	0.001404095	1.6
0.2056847	0.001404095	1.6
0.2056847	0.001404095	1.6
0.2058993	0.00135556	1.6
0.2058993	0.00135556	1.6
0.2061652	0.001303887	1.6
0.2061652	0.001303887	1.6
0.2061652	0.001303887	1.6
0.2061652	0.001303887	1.6
0.2061652	0.001303887	1.6
0.206547	0.001222193	1.6
0.206547	0.001222193	1.6
0.206547	0.001222193	1.6
0.2067969	0.001200523	1.6
0.2067969	0.001200523	1.6
0.2070671	0.001189763	1.6
0.2070671	0.001189763	1.6
0.2070671	0.001189763	1.6
0.2072828	0.001262445	1.6
0.2072828	0.001262445	1.6
0.207509	0.00126275	1.6
0.207509	0.00126275	1.6
0.207509	0.00126275	1.6
0.2077106	0.00124301	1.6
0.2077106	0.00124301	1.6
0.2077106	0.00124301	1.6
0.2079876	0.001219347	1.6
0.2079876	0.001219347	1.6
0.2083766	0.00122503	1.6
0.2083766	0.00122503	1.6
0.2083766	0.00122503	1.6
0.2087092	0.001214419	1.6
0.2087092	0.001214419	1.6
0.2087092	0.001214419	1.6
0.209015	0.001222742	1.6
0.209015	0.001222742	1.6
0.2093007	0.001184529	1.6
0.2093007	0.001184529	1.6
0.2093007	0.001184529	1.6
0.2095641	0.001223551	1.6
0.2095641	0.001223551	1.6
0.2098669	0.001317159	1.6
0.2098669	0.001317159	1.6
0.2098669	0.001317159	1.6
0.210102	0.001494082	1.6
0.210102	0.001494082	1.6
0.210102	0.001494082	1.6
0.210102	0.001494082	1.6
0.210102	0.001494082	1.6
0.218348	0.01872226	1.6
0.218348	0.01872226	1.6
0.218348	0.01872226	1.6
0.210102	0.001494082	1.6
0.210102	0.001494082	1.6
-0.06797517	0.06416886	1.6
-0.06797517	0.06416886	1.6
-0.06797517	0.06416886	1.6
-0.06533898	0.06098379	1.6
-0.06533898	0.06098379	1.6
-0.06509329	0.05801877	1.6
-0.06509329	0.05801877	1.6
-0.06509329	0.05801877	1.6
-0.06560534	0.05649339	1.6
-0.06560534	0.05649339	1.6
-0.06560534	0.05649339	1.6
-0.06506798	0.0546384	1.6
-0.06506798	0.0546384	1.6
-0.06454492	0.05241434	1.6
-0.06454492	0.05241434	1.6
-0.06454492	0.05241434	1.6
-0.0654785	0.0499464	1.6
-0.0654785	0.0499464	1.6
-0.06580596	0.04839286	1.6
-0.06580596	0.04839286	1.6
-0.06580596	0.04839286	1.6
-0.06593456	0.04728395	1.6
-0.06593456	0.04728395	1.6
-0.06593456	0.04728395	1.6
-0.06564957	0.0467994	1.6
-0.06564957	0.0467994	1.6
-0.06493085	0.0457061	1.6
-0.06493085	0.0457061	1.6
-0.06493085	0.0457061	1.6
-0.06493085	0.0457061	1.6
-0.06493085	0.0457061	1.6
0.01	0.01	1.6
-0.08567706	0.02738353	1.6
-0.08567706	0.02738353	1.6
-0.0515867	0.02263097	1.6
-0.0515867	0.02263097	1.6
-0.04889576	0.01787669	1.6
-0.04889576	0.01787669	1.6
-0.04889576	0.01787669	1.6
-0.04716089	0.01571985	1.6
-0.04716089	0.01571985	1.6
-0.04636945	0.01389944	1.6
-0.04636945	0.01389944	1.6
-0.04636945	0.01389944	1.6
-0.04664844	0.01145604	1.6
-0.04664844	0.01145604	1.6
-0.04664844	0.01145604	1.6
-0.04648506	0.008892004	1.6
-0.04648506	0.008892004	1.6
-0.04753322	0.007198416	1.6
-0.04753322	0.007198416	1.6
-0.04753322	0.007198416	1.6
-0.04962432	0.008115744	1.6
-0.04962432	0.008115744	1.6
-0.04962432	0.008115744	1.6
-0.05161395	0.008215586	1.6
-0.05161395	0.008215586	1.6
-0.05385448	0.009857589	1.6
-0.05385448	0.009857589	1.6
-0.05385448	0.009857589	1.6
-0.05653097	0.009867915	1.6
-0.05653097	0.009867915	1.6
-0.05653097	0.009867915	1.6
-0.05653097	0.009867915	1.6
-0.05653097	0.009867915	1.6
-0.05535132	0.00983406	1.6
-0.05535132	0.00983406	1.6
-0.05535132	0.00983406	1.6
-0.05535132	0.00983406	1.6
-0.05535132	0.00983406	1.6
0.05101693	0.00173239	1.6
0.05101693	0.00173239	1.6
0.05101693	0.00173239	1.6
0.05009194	0.0007581599	1.6
0.05009194	0.0007581599	1.6
0.04914688	0.002325477	1.6
0.04914688	0.002325477	1.6
0.04914688	0.002325477	1.6
0.04780903	0.006001296	1.6
0.04780903	0.006001296	1.6
0.04780903	0.006001296	1.6
0.04682121	0.009086353	1.6
0.04682121	0.009086353	1.6
0.04668037	0.0122722	1.6
0.04668037	0.0122722	1.6
0.04668037	0.0122722	1.6
0.045533	0.01370901	1.6
0.045533	0.01370901	1.6
0.045533	0.01370901	1.6
0.04392216	0.01329212	1.6
0.04392216	0.01329212	1.6
0.04133932	0.0128637	1.6
0.04133932	0.0128637	1.6
0.04133932	0.0128637	1.6
0.03872301	0.01187643	1.6
0.03872301	0.01187643	1.6
0.03648084	0.01280778	1.6
0.03648084	0.01280778	1.6
0.03648084	0.01280778	1.6
0.03395455	0.01288362	1.6
0.03395455	0.01288362	1.6
0.03168673	0.01242686	1.6
0.03168673	0.01242686	1.6
0.03168673	0.01242686	1.6
0.03168673	0.01242686	1.6
0.03168673	0.01242686	1.6
0.03168673	0.01242686	1.6
0.03680969	0.02395607	1.6
0.03680969	0.02395607	1.6
0.03589778	0.02113633	1.6
0.03589778	0.02113633	1.6
0.03589778	0.02113633	1.6
0.03589778	0.02113633	1.6
0.03589778	0.02113633	1.6
0.02992211	-0.006741835	1.6
0.02992211	-0.006741835	1.6
0.02992211	-0.006741835	1.6
0.02992211	-0.006741835	1.6
0.02992211	-0.006741835	1.6
0.004926836	-0.001283569	1.6
0.004926836	-0.001283569	1.6
0.004926836	-0.001283569	1.6
0.003691441	0.00227846	1.6
0.003691441	0.00227846	1.6
0.003691441	0.00227846	1.6
0.003189954	0.004681615	1.6
0.003189954	0.004681615	1.6
0.02097516	0.02323532	1.6
0.02097516	0.02323532	1.6
0.02097516	0.02323532	1.6
0.01983418	0.02346725	1.6
0.01983418	0.02346725	1.6
0.01	0.01	1.6
0.003189954	0.004681615	1.6
0.003189954	0.004681615	1.6
-0.09844657	0.06949894	1.6
-0.09844657	0.06949894	1.6
-0.09844657	0.06949894	1.6
-0.09596141	0.06970753	1.6
-0.09596141	0.06970753	1.6
-0.09389284	0.06823283	1.6
-0.09389284	0.06823283	1.6
-0.09389284	0.06823283	1.6
-0.09308975	0.06626195	1.6
-0.09308975	0.06626195	1.6
-0.09308975	0.06626195	1.6
-0.09256502	0.06481316	1.6
-0.09256502	0.06481316	1.6
-0.09167682	0.06331863	1.6
-0.09167682	0.06331863	1.6
-0.09167682	0.06331863	1.6
-0.09167682	0.06331863	1.6
-0.09167682	0.06331863	1.6
-0.0886896	0.04606672	1.6
-0.0886896	0.04606672	1.6
-0.0886896	0.04606672	1.6
-0.0886896	0.04606672	1.6
-0.0886896	0.04606672	1.6
-0.0886896	0.04606672	1.6
-0.09018973	0.04331908	1.6
-0.09018973	0.04331908	1.6
-0.1309158	0.03979405	1.6
-0.1309158	0.03979405	1.6
-0.1309158	0.03979405	1.6
-0.1321689	0.03867539	1.6
-0.1321689	0.03867539	1.6
-0.1321689	0.03867539	1.6
-0.1330488	0.03699268	1.6
-0.1330488	0.03699268	1.6
-0.132678	0.03694385	1.6
-0.132678	0.03694385	1.6
-0.132678	0.03694385	1.6
-0.1320355	0.03690781	1.6
-0.1320355	0.03690781	1.6
-0.1310998	0.03675031	1.6
-0.1310998	0.03675031	1.6
-0.1310998	0.03675031	1.6
-0.1303138	0.03694504	1.6
-0.1303138	0.03694504	1.6
-0.1292679	0.03721794	1.6
-0.1292679	0.03721794	1.6
-0.1292679	0.03721794	1.6
-0.1284468	0.03731451	1.6
-0.1284468	0.03731451	1.6
-0.1284468	0.03731451	1.6
-0.1284468	0.03731451	1.6
-0.1284468	0.03731451	1.6
-0.1287769	0.0552319	1.6
-0.1287769	0.0552319	1.6
-0.1287769	0.0552319	1.6
-0.1255296	0.04444964	1.6
-0.1255296	0.04444964	1.6
-0.1236774	0.03614318	1.6
-0.1236774	0.03614318	1.6
-0.1236774	0.03614318	1.6
-0.1221233	0.02934626	1.6
-0.1221233	0.02934626	1.6
-0.1221233	0.02934626	1.6
-0.1223296	0.02411426	1.6
-0.1223296	0.02411426	1.6
-0.1254532	0.02486946	1.6
-0.1254532	0.02486946	1.6
-0.1254532	0.02486946	1.6
-0.1268286	0.02522496	1.6
-0.1268286	0.02522496	1.6
-0.1268286	0.02522496	1.6
-0.1263653	0.02530599	1.6
-0.1263653	0.02530599	1.6
-0.1236319	0.02503732	1.6
-0.1236319	0.02503732	1.6
-0.1236319	0.02503732	1.6
-0.1236319	0.02503732	1.6
-0.1236319	0.02503732	1.6
-0.1462869	0.01435533	1.6
-0.1462869	0.01435533	1.6
-0.1462869	0.01435533	1.6
-0.1462869	0.01435533	1.6
-0.1462869	0.01435533	1.6
-0.1462869	0.01435533	1.6
-0.1462869	0.01435533	1.6
-0.1462869	0.01435533	1.6
-0.09180304	0.00798082	1.6
-0.09180304	0.00798082	1.6
-0.08712365	0.000989696	1.6
-0.08712365	0.000989696	1.6
-0.08712365	0.000989696	1.6
-0.08610208	-0.001602527	1.6
-0.08610208	-0.001602527	1.6
-0.0801331	-0.001032085	1.6
-0.0801331	-0.001032085	1.6
-0.0801331	-0.001032085	1.6
-0.07442627	0.000183722	1.6
-0.07442627	0.000183722	1.6
-0.07442627	0.000183722	1.6
-0.07442627	0.000183722	1.6
-0.07442627	0.000183722	1.6
-0.02651663	-0.004442981	1.6
-0.02651663	-0.004442981	1.6
-0.02651663	-0.004442981	1.6
-0.02941574	0.001962885	1.6
-0.02941574	0.001962885	1.6
-0.02756098	0.006704731	1.6
-0.02756098	0.006704731	1.6
-0.02756098	0.006704731	1.6
-0.02609658	0.005723706	1.6
-0.02609658	0.005723706	1.6
-0.02609658	0.005723706	1.6
-0.02474448	0.007071883	1.6
-0.02474448	0.007071883	1.6
-0.02288816	0.008164179	1.6
-0.02288816	0.008164179	1.6
-0.02288816	0.008164179	1.6
-0.02063396	0.01014695	1.6
-0.02063396	0.01014695	1.6
-0.0197315	0.01261676	1.6
-0.0197315	0.01261676	1.6
-0.0197315	0.01261676	1.6
-0.01897869	0.01597358	1.6
-0.01897869	0.01597358	1.6
-0.01897869	0.01597358	1.6
-0.01855667	0.0182379	1.6
-0.01855667	0.0182379	1.6
-0.01855667	0.0182379	1.6
-0.01855667	0.0182379	1.6
-0.01855667	0.0182379	1.6
-0.1009539	0.0567757	1.6
-0.1009539	0.0567757	1.6
-0.1042699	0.05417065	1.6
-0.1042699	0.05417065	1.6
-0.1042699	0.05417065	1.6
-0.1035564	0.05172467	1.6
-0.1035564	0.05172467	1.6
-0.1035564	0.05172467	1.6
-0.100624	0.04980431	1.6
-0.100624	0.04980431	1.6
-0.09923311	0.04866408	1.6
-0.09923311	0.04866408	1.6
-0.09923311	0.04866408	1.6
-0.09827026	0.0473903	1.6
-0.09827026	0.0473903	1.6
-0.09721866	0.04623446	1.6
-0.09721866	0.04623446	1.6
-0.09721866	0.04623446	1.6
-0.0967308	0.04461015	1.6
-0.0967308	0.04461015	1.6
-0.0967308	0.04461015	1.6
-0.09612453	0.04354592	1.6
-0.09612453	0.04354592	1.6
-0.09544813	0.04214881	1.6
-0.09544813	0.04214881	1.6
-0.09544813	0.04214881	1.6
-0.09534298	0.04140111	1.6
-0.09534298	0.04140111	1.6
-0.09534298	0.04140111	1.6
-0.09534298	0.04140111	1.6
-0.09534298	0.04140111	1.6
-0.07434168	0.01976219	1.6
-0.07434168	0.01976219	1.6
-0.07434168	0.01976219	1.6
-0.07434168	0.01976219	1.6
-0.07434168	0.01976219	1.6
-0.07343061	0.06453151	1.6
-0.07343061	0.06453151	1.6
-0.07343061	0.06453151	1.6
-0.07142676	0.0671612	1.6
-0.07142676	0.0671612	1.6
-0.07142676	0.0671612	1.6
-0.07039746	0.06953987	1.6
-0.07039746	0.06953987	1.6
-0.07055857	0.07251081	1.6
-0.07055857	0.07251081	1.6
-0.07055857	0.07251081	1.6
-0.07037558	0.07526838	1.6
-0.07037558	0.07526838	1.6
-0.06827263	0.07391413	1.6
-0.06827263	0.07391413	1.6
-0.06827263	0.07391413	1.6
-0.06827263	0.07391413	1.6
-0.06827263	0.07391413	1.6
0.01046025	0.09478438	1.6
0.01046025	0.09478438	1.6
0.01045688	0.07756265	1.6
0.01045688	0.07756265	1.6
0.01045688	0.07756265	1.6
0.009116471	0.06725579	1.6
0.009116471	0.06725579	1.6
0.008934289	0.06195781	1.6
0.008934289	0.06195781	1.6
0.008934289	0.06195781	1.6
0.007943138	0.05870858	1.6
0.007943138	0.05870858	1.6
0.007736359	0.05558492	1.6
0.007736359	0.05558492	1.6
0.007736359	0.05558492	1.6
0.007736359	0.05558492	1.6
0.007736359	0.05558492	1.6
0.007974677	0.05379464	1.6
0.007974677	0.05379464	1.6
0.007974677	0.05379464	1.6
0.007974677	0.05379464	1.6
0.007974677	0.05379464	1.6
0.007974677	0.05379464	1.6
0.007719796	0.05243951	1.6
0.007719796	0.05243951	1.6
0.007719796	0.05243951	1.6
0.007719796	0.05243951	1.6
0.007719796	0.05243951	1.6
0.1501431	0.05064475	1.6
0.1501431	0.05064475	1.6
0.1496457	0.04790863	1.6
0.1496457	0.04790863	1.6
0.1496457	0.04790863	1.6
0.1500158	0.04807373	1.6
0.1500158	0.04807373	1.6
0.1500158	0.04807373	1.6
0.1500987	0.04913292	1.6
0.1500987	0.04913292	1.6
0.1499294	0.04806937	1.6
0.1499294	0.04806937	1.6
0.1499294	0.04806937	1.6
0.1492297	0.0476435	1.6
0.1492297	0.0476435	1.6
0.1492297	0.0476435	1.6
0.1481168	0.04596531	1.6
0.1481168	0.04596531	1.6
0.1465122	0.04542414	1.6
0.1465122	0.04542414	1.6
0.1465122	0.04542414	1.6
0.1451379	0.04509541	1.6
0.1451379	0.04509541	1.6
0.1439146	0.04486194	1.6
0.1439146	0.04486194	1.6
0.1439146	0.04486194	1.6
0.1433141	0.04558915	1.6
0.1433141	0.04558915	1.6
0.1433141	0.04558915	1.6
0.1433141	0.04558915	1.6
0.1433141	0.04558915	1.6
0.162677	0.05089176	1.6
0.162677	0.05089176	1.6
0.162677	0.05089176	1.6
0.162677	0.05089176	1.6
0.162677	0.05089176	1.6
0.2155234	0.04388867	1.6
0.2155234	0.04388867	1.6
0.2155234	0.04388867	1.6
0.2126604	0.04649822	1.6
0.2126604	0.04649822	1.6
0.2126604	0.04649822	1.6
0.2123195	0.04881985	1.6
0.2123195	0.04881985	1.6
0.2116706	0.0502627	1.6
0.2116706	0.0502627	1.6
0.2116706	0.0502627	1.6
0.2109434	0.05180085	1.6
0.2109434	0.05180085	1.6
0.2106615	0.05249766	1.6
0.2106615	0.05249766	1.6
0.2106615	0.05249766	1.6
0.2103171	0.05312429	1.6
0.2103171	0.05312429	1.6
0.2103171	0.05312429	1.6
0.14347	0.03558843	1.6
0.14347	0.03558843	1.6
0.1433141	0.04558915	1.6
0.1433141	0.04558915	1.6
0.1433141	0.04558915	1.6
-0.1999872	0.0899458	1.6
-0.1999872	0.0899458	1.6
-0.1919776	0.08797065	1.6
-0.1919776	0.08797065	1.6
-0.1919776	0.08797065	1.6
-0.1919776	0.08797065	1.6
-0.1919776	0.08797065	1.6
-0.1919776	0.08797065	1.6
-0.1734761	0.07267427	1.6
-0.1734761	0.07267427	1.6
-0.1698377	0.06895546	1.6
-0.1698377	0.06895546	1.6
-0.1698377	0.06895546	1.6
-0.167376	0.06607995	1.6
-0.167376	0.06607995	1.6
-0.1651948	0.06405468	1.6
-0.1651948	0.06405468	1.6
-0.1651948	0.06405468	1.6
-0.163731	0.06226566	1.6
-0.163731	0.06226566	1.6
-0.163731	0.06226566	1.6
-0.1624977	0.06010406	1.6
-0.1624977	0.06010406	1.6
-0.1625397	0.05827087	1.6
-0.1625397	0.05827087	1.6
-0.1625397	0.05827087	1.6
-0.1625397	0.05827087	1.6
-0.1625397	0.05827087	1.6
-0.2432495	0.04993134	1.6
-0.2432495	0.04993134	1.6
-0.2432495	0.04993134	1.6
-0.2390919	0.04735848	1.6
-0.2390919	0.04735848	1.6
-0.2390919	0.04735848	1.6
-0.2360404	0.04570623	1.6
-0.2360404	0.04570623	1.6
-0.2339401	0.04534283	1.6
-0.2339401	0.04534283	1.6
-0.2339401	0.04534283	1.6
-0.2309203	0.04431164	1.6
-0.2309203	0.04431164	1.6
-0.2288353	0.04371601	1.6
-0.2288353	0.04371601	1.6
-0.2288353	0.04371601	1.6
-0.2273274	0.04254023	1.6
-0.2273274	0.04254023	1.6
-0.2262371	0.04180537	1.6
-0.2262371	0.04180537	1.6
-0.2262371	0.04180537	1.6
-0.2361746	0.02595661	1.6
-0.2361746	0.02595661	1.6
-0.250228	0.03108875	1.6
-0.250228	0.03108875	1.6
-0.250228	0.03108875	1.6
-0.2518555	0.03119651	1.6
-0.2518555	0.03119651	1.6
-0.2518555	0.03119651	1.6
-0.2262371	0.04180537	1.6
-0.2262371	0.04180537	1.6
-0.2600951	0.04523254	1.6
-0.2600951	0.04523254	1.6
-0.2600951	0.04523254	1.6
-0.2613331	0.04870166	1.6
-0.2613331	0.04870166	1.6
-0.2610025	0.04986145	1.6
-0.2610025	0.04986145	1.6
-0.2610025	0.04986145	1.6
-0.2599992	0.04986317	1.6
-0.2599992	0.04986317	1.6
-0.2599992	0.04986317	1.6
-0.2588159	0.04909298	1.6
-0.2588159	0.04909298	1.6
-0.2588159	0.04909298	1.6
-0.2588159	0.04909298	1.6
-0.2588159	0.04909298	1.6
-0.2588159	0.04909298	1.6
-0.2588159	0.04909298	1.6
-0.2588159	0.04909298	1.6
-0.104099	0.0134028	1.6
-0.104099	0.0134028	1.6
-0.104099	0.0134028	1.6
-0.104099	0.0134028	1.6
-0.104099	0.0134028	1.6
-0.1055845	0.01204255	1.6
-0.1055845	0.01204255	1.6
-0.1054147	0.01165583	1.6
-0.1054147	0.01165583	1.6
-0.1054147	0.01165583	1.6
-0.1054422	0.01121836	1.6
-0.1054422	0.01121836	1.6
-0.1054422	0.01121836	1.6
-0.1054422	0.01121836	1.6
-0.1054422	0.01121836	1.6
-0.1054422	0.01121836	1.6
-0.1054422	0.01121836	1.6
-0.1054422	0.01121836	1.6
-0.1054422	0.01121836	1.6
-0.1054422	0.01121836	1.6
-0.06784662	0.01740576	1.6
-0.06784662	0.01740576	1.6
-0.06784662	0.01740576	1.6
-0.0672977	0.01812054	1.6
-0.0672977	0.01812054	1.6
-0.0672977	0.01812054	1.6
-0.06666842	0.01843064	1.6
-0.06666842	0.01843064	1.6
-0.06666842	0.01843064	1.6
-0.06666842	0.01843064	1.6
-0.06666842	0.01843064	1.6
0.01286283	-0.008515539	1.6
0.01286283	-0.008515539	1.6
0.01370289	-0.006995192	1.6
0.01370289	-0.006995192	1.6
0.01370289	-0.006995192	1.6
0.01484249	-0.007044399	1.6
0.01484249	-0.007044399	1.6
0.01484249	-0.007044399	1.6
0.01503266	-0.006987611	1.6
0.01503266	-0.006987611	1.6
0.0151399	-0.006719416	1.6
0.0151399	-0.006719416	1.6
0.0151399	-0.006719416	1.6
0.01541581	-0.007267287	1.6
0.01541581	-0.007267287	1.6
0.01529056	-0.008162258	1.6
0.01529056	-0.008162258	1.6
0.01529056	-0.008162258	1.6
0.01536292	-0.009035731	1.6
0.01536292	-0.009035731	1.6
0.01536292	-0.009035731	1.6
0.01583364	-0.0101016	1.6
0.01583364	-0.0101016	1.6
0.01622044	-0.01089328	1.6
0.01622044	-0.01089328	1.6
0.01622044	-0.01089328	1.6
0.01657827	-0.0113657	1.6
0.01657827	-0.0113657	1.6
0.01697834	-0.01171461	1.6
0.01697834	-0.01171461	1.6
0.01697834	-0.01171461	1.6
0.01735071	-0.01183168	1.6
0.01735071	-0.01183168	1.6
0.01735071	-0.01183168	1.6
0.01735071	-0.01183168	1.6
0.01735071	-0.01183168	1.6
0.1364254	-0.02485586	1.6
0.1364254	-0.02485586	1.6
0.1364254	-0.02485586	1.6
0.136616	-0.02599056	1.6
0.136616	-0.02599056	1.6
0.1361478	-0.02598546	1.6
0.1361478	-0.02598546	1.6
0.1361478	-0.02598546	1.6
0.1357415	-0.02576918	1.6
0.1357415	-0.02576918	1.6
0.1349174	-0.0249858	1.6
0.1349174	-0.0249858	1.6
0.1349174	-0.0249858	1.6
0.1339438	-0.02418667	1.6
0.1339438	-0.02418667	1.6
0.1328167	-0.02334031	1.6
0.1328167	-0.02334031	1.6
0.1328167	-0.02334031	1.6
0.1317268	-0.02282142	1.6
0.1317268	-0.02282142	1.6
0.1317268	-0.02282142	1.6
0.1310632	-0.02248987	1.6
0.1310632	-0.02248987	1.6
0.1304783	-0.02229607	1.6
0.1304783	-0.02229607	1.6
0.1304783	-0.02229607	1.6
0.1300165	-0.02247296	1.6
0.1300165	-0.02247296	1.6
0.1297294	-0.02212782	1.6
0.1297294	-0.02212782	1.6
0.1297294	-0.02212782	1.6
0.1295104	-0.02220424	1.6
0.1295104	-0.02220424	1.6
0.1295104	-0.02220424	1.6
0.1292237	-0.02219523	1.6
0.1292237	-0.02219523	1.6
0.1289329	-0.0219645	1.6
0.1289329	-0.0219645	1.6
0.1289329	-0.0219645	1.6
0.1289329	-0.0219645	1.6
0.1289329	-0.0219645	1.6
0.1110902	0.01508803	1.6
0.1110902	0.01508803	1.6
0.1134792	0.01639972	1.6
0.1134792	0.01639972	1.6
0.1134792	0.01639972	1.6
0.115211	0.01653655	1.6
0.115211	0.01653655	1.6
0.1158264	0.01597701	1.6
0.1158264	0.01597701	1.6
0.1158264	0.01597701	1.6
0.1168283	0.015823	1.6
0.1168283	0.015823	1.6
0.1168283	0.015823	1.6
0.1174256	0.01492334	1.6
0.1174256	0.01492334	1.6
0.1187832	0.01400017	1.6
0.1187832	0.01400017	1.6
0.1187832	0.01400017	1.6
0.1196442	0.01370106	1.6
0.1196442	0.01370106	1.6
0.1196442	0.01370106	1.6
0.1203674	0.01313068	1.6
0.1203674	0.01313068	1.6
0.1199211	0.01299806	1.6
0.1199211	0.01299806	1.6
0.1389326	0.02781246	1.6
0.1389326	0.02781246	1.6
0.1389326	0.02781246	1.6
0.1199673	0.01480913	1.6
0.1199673	0.01480913	1.6
0.1204015	0.01751168	1.6
0.1204015	0.01751168	1.6
0.1204015	0.01751168	1.6
0.1207646	0.01904644	1.6
0.1207646	0.01904644	1.6
0.1211023	0.01974064	1.6
0.1211023	0.01974064	1.6
0.1211023	0.01974064	1.6
0.1207108	0.01908886	1.6
0.1207108	0.01908886	1.6
0.1207108	0.01908886	1.6
0.1208115	0.01989745	1.6
0.1208115	0.01989745	1.6
0.1208115	0.01989745	1.6
0.1208115	0.01989745	1.6
0.1208115	0.01989745	1.6
0.1215533	0.02034203	1.6
0.1215533	0.02034203	1.6
0.1215533	0.02034203	1.6
0.1215533	0.02034203	1.6
0.1215533	0.02034203	1.6
0.1681749	0.04502083	1.6
0.1681749	0.04502083	1.6
0.1681749	0.04502083	1.6
0.1676743	0.04677215	1.6
0.1676743	0.04677215	1.6
0.1667101	0.04708257	1.6
0.1667101	0.04708257	1.6
0.1667101	0.04708257	1.6
0.1659671	0.04659335	1.6
0.1659671	0.04659335	1.6
0.1654776	0.04687158	1.6
0.1654776	0.04687158	1.6
0.1654776	0.04687158	1.6
0.1659092	0.04676966	1.6
0.1659092	0.04676966	1.6
0.1659092	0.04676966	1.6
0.1662616	0.04615628	1.6
0.1662616	0.04615628	1.6
0.1663855	0.04588359	1.6
0.1663855	0.04588359	1.6
