# Supplementary material for: Saliency detection of textured 3D models based on multi-view information and texel descriptor
Source: PeerJ Comput Sci. 2023 Oct 25;9:e1584. doi: 10.7717/peerj-cs.1584 (PMC10703070; doi:10.7717/peerj-cs.1584)
Supplement: Supplemental Information 2 [file peerj-cs-09-1584-s002.zip › llxj/18.txt]

0.1663855	0.04588359	1.6
0.1653682	0.04519597	1.6
0.1653682	0.04519597	1.6
0.1730847	0.05263213	1.6
0.1730847	0.05263213	1.6
0.1730847	0.05263213	1.6
0.1808012	0.0600683	1.6
0.1808012	0.0600683	1.6
0.1808012	0.0600683	1.6
0.1808012	0.0600683	1.6
0.1808012	0.0600683	1.6
0.000209881	0.07127566	1.6
0.000209881	0.07127566	1.6
0.000209881	0.07127566	1.6
0.0001326818	0.07036694	1.6
0.0001326818	0.07036694	1.6
-0.000800428	0.06959692	1.6
-0.000800428	0.06959692	1.6
-0.000800428	0.06959692	1.6
-0.001396699	0.06853807	1.6
-0.001396699	0.06853807	1.6
-0.001396699	0.06853807	1.6
-0.001233499	0.06738532	1.6
-0.001233499	0.06738532	1.6
-0.000840744	0.06639651	1.6
-0.000840744	0.06639651	1.6
-0.000840744	0.06639651	1.6
-0.0004093163	0.0657708	1.6
-0.0004093163	0.0657708	1.6
-0.0004093163	0.0657708	1.6
-0.0004093163	0.0657708	1.6
-0.0004093163	0.0657708	1.6
-0.03118654	0.1271595	1.6
-0.03118654	0.1271595	1.6
-0.03118654	0.1271595	1.6
-0.02935958	0.1275868	1.6
-0.02935958	0.1275868	1.6
-0.02809149	0.1287784	1.6
-0.02809149	0.1287784	1.6
-0.02809149	0.1287784	1.6
-0.02782824	0.1300247	1.6
-0.02782824	0.1300247	1.6
-0.0291787	0.1303343	1.6
-0.0291787	0.1303343	1.6
-0.0291787	0.1303343	1.6
-0.02949562	0.1365213	1.6
-0.02949562	0.1365213	1.6
-0.0118958	0.1460006	1.6
-0.0118958	0.1460006	1.6
-0.0118958	0.1460006	1.6
0.005704029	0.1554799	1.6
0.005704029	0.1554799	1.6
-0.03698782	0.2467423	1.6
-0.03698782	0.2467423	1.6
-0.03698782	0.2467423	1.6
-0.03830615	0.2401359	1.6
-0.03830615	0.2401359	1.6
-0.03888933	0.2346179	1.6
-0.03888933	0.2346179	1.6
-0.03888933	0.2346179	1.6
-0.03897466	0.2318148	1.6
-0.03897466	0.2318148	1.6
-0.03897466	0.2318148	1.6
-0.03969058	0.2294801	1.6
-0.03969058	0.2294801	1.6
-0.03897325	0.2304123	1.6
-0.03897325	0.2304123	1.6
-0.03897325	0.2304123	1.6
-0.03863314	0.2308565	1.6
-0.03863314	0.2308565	1.6
-0.03863314	0.2308565	1.6
-0.03863314	0.2308565	1.6
-0.03863314	0.2308565	1.6
-0.01317973	0.3099111	1.6
-0.01317973	0.3099111	1.6
-0.01317973	0.3099111	1.6
-0.01058939	0.307038	1.6
-0.01058939	0.307038	1.6
-0.01091572	0.3048833	1.6
-0.01091572	0.3048833	1.6
-0.01091572	0.3048833	1.6
-0.01103822	0.3026968	1.6
-0.01103822	0.3026968	1.6
-0.01138716	0.3004363	1.6
-0.01138716	0.3004363	1.6
-0.01138716	0.3004363	1.6
-0.01178432	0.2994985	1.6
-0.01178432	0.2994985	1.6
-0.0119637	0.2983286	1.6
-0.0119637	0.2983286	1.6
-0.0119637	0.2983286	1.6
-0.0116994	0.2972686	1.6
-0.0116994	0.2972686	1.6
-0.0116994	0.2972686	1.6
-0.01142166	0.2966798	1.6
-0.01142166	0.2966798	1.6
-0.01142166	0.2966798	1.6
-0.01142166	0.2966798	1.6
0.01	0.01	1.6
0.005419638	0.3005326	1.6
0.005419638	0.3005326	1.6
0.02226094	0.3043854	1.6
0.02226094	0.3043854	1.6
0.02226094	0.3043854	1.6
-0.08274802	-0.1889082	1.6
-0.08274802	-0.1889082	1.6
-0.08274802	-0.1889082	1.6
-0.08249498	-0.188435	1.6
-0.08249498	-0.188435	1.6
-0.07741198	-0.1904649	1.6
-0.07741198	-0.1904649	1.6
-0.07741198	-0.1904649	1.6
-0.07388336	-0.191078	1.6
-0.07388336	-0.191078	1.6
-0.07388336	-0.191078	1.6
-0.07185306	-0.1924118	1.6
-0.07185306	-0.1924118	1.6
-0.07347443	-0.1926109	1.6
-0.07347443	-0.1926109	1.6
-0.07347443	-0.1926109	1.6
-0.07340813	-0.193676	1.6
-0.07340813	-0.193676	1.6
-0.07252441	-0.1911632	1.6
-0.07252441	-0.1911632	1.6
-0.07252441	-0.1911632	1.6
-0.07136776	-0.1892994	1.6
-0.07136776	-0.1892994	1.6
-0.07136776	-0.1892994	1.6
-0.07052509	-0.1874375	1.6
-0.07052509	-0.1874375	1.6
-0.06842931	-0.1869561	1.6
-0.06842931	-0.1869561	1.6
-0.06842931	-0.1869561	1.6
-0.06657753	-0.1867257	1.6
-0.06657753	-0.1867257	1.6
-0.06657753	-0.1867257	1.6
-0.0646696	-0.1867747	1.6
-0.0646696	-0.1867747	1.6
-0.06247099	-0.1871724	1.6
-0.06247099	-0.1871724	1.6
-0.06247099	-0.1871724	1.6
-0.06093859	-0.1875179	1.6
-0.06093859	-0.1875179	1.6
-0.05968504	-0.1877739	1.6
-0.05968504	-0.1877739	1.6
-0.05968504	-0.1877739	1.6
-0.05888794	-0.1880862	1.6
-0.05888794	-0.1880862	1.6
-0.0585575	-0.1882025	1.6
-0.0585575	-0.1882025	1.6
-0.0585575	-0.1882025	1.6
-0.05817672	-0.1884838	1.6
-0.05817672	-0.1884838	1.6
-0.05817672	-0.1884838	1.6
-0.05817672	-0.1884838	1.6
-0.05817672	-0.1884838	1.6
-0.0306407	-0.2021904	1.6
-0.0306407	-0.2021904	1.6
-0.0306407	-0.2021904	1.6
-0.02552919	-0.2001926	1.6
-0.02552919	-0.2001926	1.6
-0.02552919	-0.2001926	1.6
-0.02324512	-0.1984969	1.6
-0.02324512	-0.1984969	1.6
-0.021496	-0.1971132	1.6
-0.021496	-0.1971132	1.6
-0.021496	-0.1971132	1.6
-0.02063907	-0.1961279	1.6
-0.02063907	-0.1961279	1.6
-0.02006875	-0.1957316	1.6
-0.02006875	-0.1957316	1.6
-0.02006875	-0.1957316	1.6
-0.01982353	-0.1948684	1.6
-0.01982353	-0.1948684	1.6
-0.01982353	-0.1948684	1.6
-0.01974569	-0.1941941	1.6
-0.01974569	-0.1941941	1.6
-0.01925359	-0.1939028	1.6
-0.01925359	-0.1939028	1.6
-0.01925359	-0.1939028	1.6
-0.01858895	-0.1937959	1.6
-0.01858895	-0.1937959	1.6
-0.01858895	-0.1937959	1.6
-0.01804619	-0.1935714	1.6
-0.01804619	-0.1935714	1.6
-0.01804619	-0.1935714	1.6
-0.01804619	-0.1935714	1.6
-0.01804619	-0.1935714	1.6
0.01851067	-0.1533994	1.6
0.01851067	-0.1533994	1.6
0.01683903	-0.09421635	1.6
0.01683903	-0.09421635	1.6
0.01683903	-0.09421635	1.6
0.01646753	-0.08977108	1.6
0.01646753	-0.08977108	1.6
0.01646753	-0.08977108	1.6
0.01593089	-0.08595506	1.6
0.01593089	-0.08595506	1.6
0.01599014	-0.08337087	1.6
0.01599014	-0.08337087	1.6
0.01599014	-0.08337087	1.6
0.01565881	-0.08065645	1.6
0.01565881	-0.08065645	1.6
0.01565881	-0.08065645	1.6
0.01545723	-0.07881027	1.6
0.01545723	-0.07881027	1.6
0.01532909	-0.07780451	1.6
0.01532909	-0.07780451	1.6
0.01532909	-0.07780451	1.6
0.01538611	-0.07693245	1.6
0.01538611	-0.07693245	1.6
0.01538611	-0.07693245	1.6
0.01538611	-0.07693245	1.6
0.01538611	-0.07693245	1.6
0.01538611	-0.07693245	1.6
0.01538611	-0.07693245	1.6
0.01538611	-0.07693245	1.6
0.05978973	0.06948806	1.6
0.05978973	0.06948806	1.6
0.05893015	0.06995337	1.6
0.05893015	0.06995337	1.6
0.05893015	0.06995337	1.6
0.0578258	0.06738315	1.6
0.0578258	0.06738315	1.6
0.05653638	0.06668784	1.6
0.05653638	0.06668784	1.6
0.05653638	0.06668784	1.6
0.05598643	0.06645198	1.6
0.05598643	0.06645198	1.6
0.05598643	0.06645198	1.6
0.05576525	0.06603069	1.6
0.05576525	0.06603069	1.6
0.05511019	0.06537157	1.6
0.05511019	0.06537157	1.6
0.05511019	0.06537157	1.6
0.05465043	0.06473973	1.6
0.05465043	0.06473973	1.6
0.05465043	0.06473973	1.6
0.05436169	0.06388395	1.6
0.05436169	0.06388395	1.6
0.05442353	0.06293223	1.6
0.05442353	0.06293223	1.6
0.05442353	0.06293223	1.6
0.05420835	0.06198336	1.6
0.05420835	0.06198336	1.6
0.05424529	0.06103493	1.6
0.05424529	0.06103493	1.6
0.05424529	0.06103493	1.6
0.05424529	0.06103493	1.6
0.05424529	0.06103493	1.6
0.05424529	0.06103493	1.6
0.07886286	0.1631722	1.6
0.07886286	0.1631722	1.6
0.07897722	0.1703729	1.6
0.07897722	0.1703729	1.6
0.07897722	0.1703729	1.6
0.07879525	0.1748023	1.6
0.07879525	0.1748023	1.6
0.07793733	0.1769381	1.6
0.07793733	0.1769381	1.6
0.07793733	0.1769381	1.6
0.0778429	0.1798617	1.6
0.0778429	0.1798617	1.6
0.0778429	0.1798617	1.6
0.0776036	0.1810031	1.6
0.0776036	0.1810031	1.6
0.07739672	0.1826053	1.6
0.07739672	0.1826053	1.6
0.07739672	0.1826053	1.6
0.07739672	0.1826053	1.6
0.07739672	0.1826053	1.6
0.07739672	0.1826053	1.6
0.07787	0.1849344	1.6
0.07787	0.1849344	1.6
0.07806581	0.1850886	1.6
0.07806581	0.1850886	1.6
0.07806581	0.1850886	1.6
0.07806581	0.1850886	1.6
0.07806581	0.1850886	1.6
0.1041148	0.2480418	1.6
0.1041148	0.2480418	1.6
0.1041148	0.2480418	1.6
0.1033283	0.2548275	1.6
0.1033283	0.2548275	1.6
0.1033283	0.2548275	1.6
0.1030573	0.2569236	1.6
0.1030573	0.2569236	1.6
0.103157	0.2574354	1.6
0.103157	0.2574354	1.6
0.103157	0.2574354	1.6
0.1031823	0.2576751	1.6
0.1031823	0.2576751	1.6
0.1026138	0.2576865	1.6
0.1026138	0.2576865	1.6
0.1026138	0.2576865	1.6
0.1022499	0.257854	1.6
0.1022499	0.257854	1.6
0.1022499	0.257854	1.6
0.1022261	0.2582737	1.6
0.1022261	0.2582737	1.6
0.1023732	0.2586536	1.6
0.1023732	0.2586536	1.6
0.1023732	0.2586536	1.6
0.1023732	0.2586536	1.6
0.1023732	0.2586536	1.6
0.08980837	0.2804936	1.6
0.08980837	0.2804936	1.6
0.08980837	0.2804936	1.6
0.04134788	0.224865	1.6
0.04134788	0.224865	1.6
0.04134788	0.224865	1.6
0.03878127	0.2197483	1.6
0.03878127	0.2197483	1.6
0.03637152	0.2161716	1.6
0.03637152	0.2161716	1.6
0.03637152	0.2161716	1.6
0.03460786	0.2136954	1.6
0.03460786	0.2136954	1.6
0.03460786	0.2136954	1.6
0.03321569	0.2119444	1.6
0.03321569	0.2119444	1.6
0.03310816	0.2105234	1.6
0.03310816	0.2105234	1.6
0.03310816	0.2105234	1.6
0.03330587	0.2093365	1.6
0.03330587	0.2093365	1.6
0.03359882	0.2087432	1.6
0.03359882	0.2087432	1.6
0.03359882	0.2087432	1.6
0.03358879	0.2079706	1.6
0.03358879	0.2079706	1.6
0.03358879	0.2079706	1.6
0.03368667	0.2074156	1.6
0.03368667	0.2074156	1.6
0.0335659	0.2074128	1.6
0.0335659	0.2074128	1.6
0.0335659	0.2074128	1.6
0.03361094	0.2072977	1.6
0.03361094	0.2072977	1.6
0.03361094	0.2072977	1.6
0.03361094	0.2072977	1.6
0.03361094	0.2072977	1.6
-0.008923871	0.1471673	1.6
-0.008923871	0.1471673	1.6
-0.008923871	0.1471673	1.6
-0.007060917	0.1492883	1.6
-0.007060917	0.1492883	1.6
-0.005787065	0.149665	1.6
-0.005787065	0.149665	1.6
-0.005787065	0.149665	1.6
-0.005762992	0.1494692	1.6
-0.005762992	0.1494692	1.6
-0.005750867	0.1476393	1.6
-0.005750867	0.1476393	1.6
-0.005750867	0.1476393	1.6
-0.006387569	0.1473204	1.6
-0.006387569	0.1473204	1.6
-0.006387569	0.1473204	1.6
-0.006387569	0.1473204	1.6
-0.006387569	0.1473204	1.6
-0.006387569	0.1473204	1.6
-0.006387569	0.1473204	1.6
-0.006387569	0.1473204	1.6
-0.04127117	0.1831864	1.6
-0.04127117	0.1831864	1.6
-0.03987389	0.1873527	1.6
-0.03987389	0.1873527	1.6
-0.03987389	0.1873527	1.6
-0.03799669	0.1907488	1.6
-0.03799669	0.1907488	1.6
-0.03810571	0.192447	1.6
-0.03810571	0.192447	1.6
-0.03810571	0.192447	1.6
-0.03934532	0.1940031	1.6
-0.03934532	0.1940031	1.6
-0.03934532	0.1940031	1.6
-0.03980436	0.1954433	1.6
-0.03980436	0.1954433	1.6
-0.03979488	0.1956072	1.6
-0.03979488	0.1956072	1.6
-0.03979488	0.1956072	1.6
-0.03855666	0.1952671	1.6
-0.03855666	0.1952671	1.6
-0.03714264	0.1942289	1.6
-0.03714264	0.1942289	1.6
-0.03714264	0.1942289	1.6
-0.03585353	0.192975	1.6
-0.03585353	0.192975	1.6
-0.03585353	0.192975	1.6
-0.03447539	0.1918775	1.6
-0.03447539	0.1918775	1.6
-0.03447539	0.1918775	1.6
-0.03447539	0.1918775	1.6
-0.03447539	0.1918775	1.6
-0.007852068	0.1826506	1.6
-0.007852068	0.1826506	1.6
-0.004904926	0.185498	1.6
-0.004904926	0.185498	1.6
-0.004904926	0.185498	1.6
-0.00285194	0.1863337	1.6
-0.00285194	0.1863337	1.6
-0.00285194	0.1863337	1.6
-0.001650571	0.187031	1.6
-0.001650571	0.187031	1.6
-0.002773907	0.1870275	1.6
-0.002773907	0.1870275	1.6
-0.002773907	0.1870275	1.6
-0.003753057	0.1873179	1.6
-0.003753057	0.1873179	1.6
-0.004772003	0.1879999	1.6
-0.004772003	0.1879999	1.6
-0.004772003	0.1879999	1.6
-0.004447548	0.1898989	1.6
-0.004447548	0.1898989	1.6
-0.004447548	0.1898989	1.6
-0.004223954	0.1917869	1.6
-0.004223954	0.1917869	1.6
-0.004358333	0.1929515	1.6
-0.004358333	0.1929515	1.6
-0.004358333	0.1929515	1.6
-0.004358333	0.1929515	1.6
-0.004358333	0.1929515	1.6
-0.004358333	0.1929515	1.6
-0.004358333	0.1929515	1.6
-0.004358333	0.1929515	1.6
-0.04041317	0.1349682	1.6
-0.04041317	0.1349682	1.6
-0.04041317	0.1349682	1.6
-0.0444938	0.13349	1.6
-0.0444938	0.13349	1.6
-0.04789507	0.1317957	1.6
-0.04789507	0.1317957	1.6
-0.04789507	0.1317957	1.6
-0.05090722	0.1299063	1.6
-0.05090722	0.1299063	1.6
-0.05090722	0.1299063	1.6
-0.05380572	0.1271332	1.6
-0.05380572	0.1271332	1.6
-0.05515168	0.1302126	1.6
-0.05515168	0.1302126	1.6
-0.05515168	0.1302126	1.6
-0.05515168	0.1302126	1.6
-0.05515168	0.1302126	1.6
-0.05515168	0.1302126	1.6
-0.06846877	0.1720548	1.6
-0.06846877	0.1720548	1.6
-0.07109874	0.1720733	1.6
-0.07109874	0.1720733	1.6
-0.07109874	0.1720733	1.6
-0.07428873	0.1732089	1.6
-0.07428873	0.1732089	1.6
-0.07580825	0.1729011	1.6
-0.07580825	0.1729011	1.6
-0.07580825	0.1729011	1.6
-0.0781943	0.1730947	1.6
-0.0781943	0.1730947	1.6
-0.0781943	0.1730947	1.6
-0.07938152	0.1730564	1.6
-0.07938152	0.1730564	1.6
-0.08022632	0.1729237	1.6
-0.08022632	0.1729237	1.6
-0.08022632	0.1729237	1.6
-0.08019926	0.1731873	1.6
-0.08019926	0.1731873	1.6
-0.08017907	0.1738365	1.6
-0.08017907	0.1738365	1.6
-0.08017907	0.1738365	1.6
-0.08029032	0.1749759	1.6
-0.08029032	0.1749759	1.6
-0.08029032	0.1749759	1.6
-0.0665372	0.1917273	1.6
-0.0665372	0.1917273	1.6
-0.0665372	0.1917273	1.6
-0.0665372	0.1917273	1.6
-0.0665372	0.1917273	1.6
-0.05223479	0.209697	1.6
-0.05223479	0.209697	1.6
-0.05223479	0.209697	1.6
-0.100502	-0.08492038	1.6
-0.100502	-0.08492038	1.6
-0.09216481	-0.09080157	1.6
-0.09216481	-0.09080157	1.6
-0.09216481	-0.09080157	1.6
-0.08816914	-0.09392767	1.6
-0.08816914	-0.09392767	1.6
-0.09949376	-0.1156997	1.6
-0.09949376	-0.1156997	1.6
-0.09949376	-0.1156997	1.6
-0.08816914	-0.09392767	1.6
-0.08816914	-0.09392767	1.6
-0.08816914	-0.09392767	1.6
-0.102141	-0.1858377	1.6
-0.102141	-0.1858377	1.6
-0.09788602	-0.1856182	1.6
-0.09788602	-0.1856182	1.6
-0.09788602	-0.1856182	1.6
-0.09143198	-0.1861879	1.6
-0.09143198	-0.1861879	1.6
-0.08677516	-0.186741	1.6
-0.08677516	-0.186741	1.6
-0.08677516	-0.186741	1.6
-0.08677516	-0.186741	1.6
-0.08677516	-0.186741	1.6
0.01	0.01	1.6
-0.1023917	-0.2108582	1.6
-0.1023917	-0.2108582	1.6
-0.1172854	-0.240264	1.6
-0.1172854	-0.240264	1.6
-0.1172854	-0.240264	1.6
-0.1171557	-0.244042	1.6
-0.1171557	-0.244042	1.6
-0.1171557	-0.244042	1.6
-0.1169924	-0.2473922	1.6
-0.1169924	-0.2473922	1.6
-0.1168525	-0.2504426	1.6
-0.1168525	-0.2504426	1.6
-0.1168525	-0.2504426	1.6
-0.1171316	-0.2524519	1.6
-0.1171316	-0.2524519	1.6
-0.1023323	-0.2474155	1.6
-0.1023323	-0.2474155	1.6
-0.1023323	-0.2474155	1.6
-0.1177741	-0.2529977	1.6
-0.1177741	-0.2529977	1.6
-0.1177741	-0.2529977	1.6
-0.1258333	-0.278906	1.6
-0.1258333	-0.278906	1.6
-0.1241721	-0.279345	1.6
-0.1241721	-0.279345	1.6
-0.1241721	-0.279345	1.6
-0.1247572	-0.2740326	1.6
-0.1247572	-0.2740326	1.6
-0.1244471	-0.2714164	1.6
-0.1244471	-0.2714164	1.6
-0.1244471	-0.2714164	1.6
-0.1244471	-0.2714164	1.6
-0.1244471	-0.2714164	1.6
-0.1244471	-0.2714164	1.6
-0.1244471	-0.2714164	1.6
-0.1244471	-0.2714164	1.6
-0.1257157	-0.269351	1.6
-0.1257157	-0.269351	1.6
-0.1257157	-0.269351	1.6
-0.1262195	-0.2708511	1.6
-0.1262195	-0.2708511	1.6
-0.1262195	-0.2708511	1.6
-0.1262195	-0.2708511	1.6
-0.1262195	-0.2708511	1.6
-0.01805263	-0.172032	1.6
-0.01805263	-0.172032	1.6
-0.0186154	-0.1731255	1.6
-0.0186154	-0.1731255	1.6
-0.0186154	-0.1731255	1.6
-0.01748925	-0.1729773	1.6
-0.01748925	-0.1729773	1.6
-0.01716186	-0.1725763	1.6
-0.01716186	-0.1725763	1.6
-0.01716186	-0.1725763	1.6
-0.01662024	-0.1714224	1.6
-0.01662024	-0.1714224	1.6
-0.01662024	-0.1714224	1.6
-0.01563171	-0.1705302	1.6
-0.01563171	-0.1705302	1.6
-0.01563171	-0.1705302	1.6
-0.01563171	-0.1705302	1.6
-0.01563171	-0.1705302	1.6
-0.01453505	-0.1706143	1.6
-0.01453505	-0.1706143	1.6
-0.01453505	-0.1706143	1.6
-0.01417632	-0.1702091	1.6
-0.01417632	-0.1702091	1.6
-0.01386107	-0.1697965	1.6
-0.01386107	-0.1697965	1.6
0.01	0.01	1.6
-0.01386107	-0.1697965	1.6
-0.01386107	-0.1697965	1.6
0.01478033	-0.1317262	1.6
0.01478033	-0.1317262	1.6
0.01478033	-0.1317262	1.6
0.01930913	-0.1300927	1.6
0.01930913	-0.1300927	1.6
0.01930913	-0.1300927	1.6
0.02157556	-0.1285805	1.6
0.02157556	-0.1285805	1.6
0.0217282	-0.1267328	1.6
0.0217282	-0.1267328	1.6
0.0217282	-0.1267328	1.6
0.02253962	-0.1266347	1.6
0.02253962	-0.1266347	1.6
0.02292412	-0.1273778	1.6
0.02292412	-0.1273778	1.6
0.02292412	-0.1273778	1.6
0.02318464	-0.1294269	1.6
0.02318464	-0.1294269	1.6
0.02318464	-0.1294269	1.6
0.02372132	-0.1309939	1.6
0.02372132	-0.1309939	1.6
0.02371202	-0.1334393	1.6
0.02371202	-0.1334393	1.6
0.02371202	-0.1334393	1.6
0.02371202	-0.1334393	1.6
0.02371202	-0.1334393	1.6
0.02371202	-0.1334393	1.6
0.02371202	-0.1334393	1.6
0.02371202	-0.1334393	1.6
0.04062504	0.02103431	1.6
0.04062504	0.02103431	1.6
0.04062504	0.02103431	1.6
0.03872747	0.01693618	1.6
0.03872747	0.01693618	1.6
0.03842794	0.01785204	1.6
0.03842794	0.01785204	1.6
0.03842794	0.01785204	1.6
0.0372818	0.01714809	1.6
0.0372818	0.01714809	1.6
0.0372818	0.01714809	1.6
0.03708171	0.01731019	1.6
0.03708171	0.01731019	1.6
0.03695073	0.01866373	1.6
0.03695073	0.01866373	1.6
0.03695073	0.01866373	1.6
0.03666962	0.01967976	1.6
0.03666962	0.01967976	1.6
0.03568113	0.02029104	1.6
0.03568113	0.02029104	1.6
0.03568113	0.02029104	1.6
0.03568113	0.02029104	1.6
0.03568113	0.02029104	1.6
0.03568113	0.02029104	1.6
0.07469922	0.2179535	1.6
0.07469922	0.2179535	1.6
0.07445238	0.2217964	1.6
0.07445238	0.2217964	1.6
0.07445238	0.2217964	1.6
0.07456257	0.2229792	1.6
0.07456257	0.2229792	1.6
0.07492421	0.2236754	1.6
0.07492421	0.2236754	1.6
0.07492421	0.2236754	1.6
0.07595789	0.2233756	1.6
0.07595789	0.2233756	1.6
0.07595789	0.2233756	1.6
0.07574088	0.2228116	1.6
0.07574088	0.2228116	1.6
0.0757195	0.2213862	1.6
0.0757195	0.2213862	1.6
0.0757195	0.2213862	1.6
0.07551635	0.2195255	1.6
0.07551635	0.2195255	1.6
0.07564487	0.2176898	1.6
0.07564487	0.2176898	1.6
0.07564487	0.2176898	1.6
0.0759394	0.2160124	1.6
0.0759394	0.2160124	1.6
0.0759394	0.2160124	1.6
0.0759394	0.2160124	1.6
0.0759394	0.2160124	1.6
0.0759394	0.2160124	1.6
0.0759394	0.2160124	1.6
0.0759394	0.2160124	1.6
0.07047019	0.2882833	1.6
0.07047019	0.2882833	1.6
0.07047019	0.2882833	1.6
0.0702133	0.2858939	1.6
0.0702133	0.2858939	1.6
0.07261274	0.2861925	1.6
0.07261274	0.2861925	1.6
0.07261274	0.2861925	1.6
0.07428009	0.2858112	1.6
0.07428009	0.2858112	1.6
0.07491447	0.2840354	1.6
0.07491447	0.2840354	1.6
0.07491447	0.2840354	1.6
0.07608558	0.2838057	1.6
0.07608558	0.2838057	1.6
0.07608558	0.2838057	1.6
0.0769659	0.2842056	1.6
0.0769659	0.2842056	1.6
0.07989804	0.2892666	1.6
0.07989804	0.2892666	1.6
0.07989804	0.2892666	1.6
0.08227347	0.2927766	1.6
0.08227347	0.2927766	1.6
0.08227347	0.2927766	1.6
0.08231487	0.2907284	1.6
0.08231487	0.2907284	1.6
0.08424464	0.2940164	1.6
0.08424464	0.2940164	1.6
0.08424464	0.2940164	1.6
0.08404865	0.2919693	1.6
0.08404865	0.2919693	1.6
0.08388095	0.2899979	1.6
0.08388095	0.2899979	1.6
0.08388095	0.2899979	1.6
0.08388095	0.2899979	1.6
0.08388095	0.2899979	1.6
0.08388095	0.2899979	1.6
0.08436204	0.2871321	1.6
0.08436204	0.2871321	1.6
0.08346865	0.2872086	1.6
0.08346865	0.2872086	1.6
0.08346865	0.2872086	1.6
0.08295327	0.2877846	1.6
0.08295327	0.2877846	1.6
0.08267113	0.2879278	1.6
0.08267113	0.2879278	1.6
0.08267113	0.2879278	1.6
0.0825098	0.2878356	1.6
0.0825098	0.2878356	1.6
0.0825098	0.2878356	1.6
0.08247875	0.2877842	1.6
0.08247875	0.2877842	1.6
0.08259851	0.2879016	1.6
0.08259851	0.2879016	1.6
0.08259851	0.2879016	1.6
0.08263444	0.287262	1.6
0.08263444	0.287262	1.6
0.08304857	0.2879881	1.6
0.08304857	0.2879881	1.6
0.08304857	0.2879881	1.6
