# Supplementary material for: Saliency detection of textured 3D models based on multi-view information and texel descriptor
Source: PeerJ Comput Sci. 2023 Oct 25;9:e1584. doi: 10.7717/peerj-cs.1584 (PMC10703070; doi:10.7717/peerj-cs.1584)
Supplement: Supplemental Information 2 [file peerj-cs-09-1584-s002.zip › llxj/19.txt]

0.08336154	0.2884663	1.6
0.08336154	0.2884663	1.6
0.08393957	0.2888376	1.6
0.08393957	0.2888376	1.6
0.08393957	0.2888376	1.6
0.0842822	0.2888435	1.6
0.0842822	0.2888435	1.6
0.0842822	0.2888435	1.6
0.08453865	0.2887178	1.6
0.08453865	0.2887178	1.6
0.08469897	0.2885767	1.6
0.08469897	0.2885767	1.6
0.08469897	0.2885767	1.6
0.08502883	0.2884582	1.6
0.08502883	0.2884582	1.6
0.08532302	0.2883022	1.6
0.08532302	0.2883022	1.6
0.08532302	0.2883022	1.6
0.08504152	0.2876599	1.6
0.08504152	0.2876599	1.6
0.08504152	0.2876599	1.6
0.08504152	0.2876599	1.6
0.08504152	0.2876599	1.6
0.06791095	0.1667124	1.6
0.06791095	0.1667124	1.6
0.06791095	0.1667124	1.6
0.07002017	0.1652923	1.6
0.07002017	0.1652923	1.6
0.07051107	0.1636008	1.6
0.07051107	0.1636008	1.6
0.07051107	0.1636008	1.6
0.07123724	0.1617986	1.6
0.07123724	0.1617986	1.6
0.07123724	0.1617986	1.6
0.07123724	0.1617986	1.6
0.07123724	0.1617986	1.6
0.07259084	0.159558	1.6
0.07259084	0.159558	1.6
0.07360817	0.1594272	1.6
0.07360817	0.1594272	1.6
0.07360817	0.1594272	1.6
0.07423586	0.1594059	1.6
0.07487953	0.1599381	1.6
0.07562131	0.1604213	1.6
0.07562131	0.1604213	1.6
0.07660483	0.1607918	1.6
0.07660483	0.1607918	1.6
0.01	0.01	1.6
0.07660483	0.1607918	1.6
0.07660483	0.1607918	1.6
0.06621493	0.01350697	1.6
0.06621493	0.01350697	1.6
0.06621493	0.01350697	1.6
0.06646509	0.01433694	1.6
0.06646509	0.01433694	1.6
0.06646509	0.01433694	1.6
0.06783766	0.01397842	1.6
0.06783766	0.01397842	1.6
0.0691894	0.01285672	1.6
0.0691894	0.01285672	1.6
0.0691894	0.01285672	1.6
0.06997354	0.01300181	1.6
0.06997354	0.01300181	1.6
0.06968015	0.01270527	1.6
0.06968015	0.01270527	1.6
0.06968015	0.01270527	1.6
0.06972112	0.01138138	1.6
0.06972112	0.01138138	1.6
0.04868878	-0.01218726	1.6
0.04868878	-0.01218726	1.6
0.04868878	-0.01218726	1.6
0.03906728	-0.06570749	1.6
0.03906728	-0.06570749	1.6
0.03906728	-0.06570749	1.6
0.06972112	0.01138138	1.6
0.06972112	0.01138138	1.6
0.04721791	-0.1252688	1.6
0.04721791	-0.1252688	1.6
0.04721791	-0.1252688	1.6
0.04974021	-0.1250374	1.6
0.04974021	-0.1250374	1.6
0.04974021	-0.1250374	1.6
0.04974021	-0.1250374	1.6
0.04974021	-0.1250374	1.6
0.02911358	-0.1356576	1.6
0.02911358	-0.1356576	1.6
0.02911358	-0.1356576	1.6
0.04974021	-0.1250374	1.6
0.04974021	-0.1250374	1.6
0.04974021	-0.1250374	1.6
0.04612026	-0.05672158	1.6
0.04612026	-0.05672158	1.6
0.04142682	-0.06277374	1.6
0.04142682	-0.06277374	1.6
0.04142682	-0.06277374	1.6
0.04504198	-0.05728778	1.6
0.04504198	-0.05728778	1.6
0.04672374	-0.05408345	1.6
0.04672374	-0.05408345	1.6
0.04672374	-0.05408345	1.6
0.04672374	-0.05408345	1.6
0.04672374	-0.05408345	1.6
0.04672374	-0.05408345	1.6
0.04672374	-0.05408345	1.6
0.04672374	-0.05408345	1.6
0.009516135	-0.2339867	1.6
0.009516135	-0.2339867	1.6
0.009516135	-0.2339867	1.6
0.01054897	-0.2374596	1.6
0.01054897	-0.2374596	1.6
0.01138611	-0.2397949	1.6
0.01138611	-0.2397949	1.6
0.01138611	-0.2397949	1.6
0.0118944	-0.2408715	1.6
0.0118944	-0.2408715	1.6
0.0118944	-0.2408715	1.6
0.01205158	-0.2414558	1.6
0.01205158	-0.2414558	1.6
0.01235293	-0.2423417	1.6
0.01235293	-0.2423417	1.6
0.01235293	-0.2423417	1.6
0.01257761	-0.2427029	1.6
0.01257761	-0.2427029	1.6
0.01267893	-0.2429298	1.6
0.01267893	-0.2429298	1.6
0.01267893	-0.2429298	1.6
0.01267893	-0.2429298	1.6
0.01277644	-0.2430371	1.6
0.01277644	-0.2430371	1.6
0.01304052	-0.2426992	1.6
0.01304052	-0.2426992	1.6
0.01306102	-0.2422429	1.6
0.01306102	-0.2422429	1.6
0.01306102	-0.2422429	1.6
0.01330202	-0.2418285	1.6
0.01330202	-0.2418285	1.6
0.01339162	-0.2411056	1.6
0.01339162	-0.2411056	1.6
0.01339162	-0.2411056	1.6
0.01376774	-0.2403805	1.6
0.01376774	-0.2403805	1.6
0.01376774	-0.2403805	1.6
0.01411038	-0.2398653	1.6
0.01411038	-0.2398653	1.6
0.01444927	-0.2394546	1.6
0.01444927	-0.2394546	1.6
0.01444927	-0.2394546	1.6
0.01472251	-0.2390364	1.6
0.01472251	-0.2390364	1.6
0.01494669	-0.2385954	1.6
0.01494669	-0.2385954	1.6
0.01494669	-0.2385954	1.6
0.01494669	-0.2385954	1.6
0.01494669	-0.2385954	1.6
0.01494669	-0.2385954	1.6
0.06653795	-0.2882094	1.6
0.06653795	-0.2882094	1.6
0.07269614	-0.2914578	1.6
0.07269614	-0.2914578	1.6
0.07269614	-0.2914578	1.6
0.07527582	-0.2930548	1.6
0.07527582	-0.2930548	1.6
0.07527582	-0.2930548	1.6
0.07715055	-0.2943718	1.6
0.07715055	-0.2943718	1.6
0.07799909	-0.2948641	1.6
0.07799909	-0.2948641	1.6
0.07799909	-0.2948641	1.6
0.07918166	-0.2947722	1.6
0.07918166	-0.2947722	1.6
0.07983982	-0.2951663	1.6
0.07983982	-0.2951663	1.6
0.07983982	-0.2951663	1.6
0.08063496	-0.2950614	1.6
0.08063496	-0.2950614	1.6
0.08063496	-0.2950614	1.6
0.08142626	-0.294862	1.6
0.08142626	-0.294862	1.6
0.0820149	-0.2946263	1.6
0.0820149	-0.2946263	1.6
0.08247562	-0.294598	1.6
0.08247562	-0.294598	1.6
0.08319853	-0.2949325	1.6
0.08319853	-0.2949325	1.6
0.08319853	-0.2949325	1.6
0.08367633	-0.2953183	1.6
0.08367633	-0.2953183	1.6
0.08367633	-0.2953183	1.6
0.08367633	-0.2953183	1.6
0.08367633	-0.2953183	1.6
0.08577586	-0.2306946	1.6
0.08577586	-0.2306946	1.6
0.08577586	-0.2306946	1.6
0.08577586	-0.2306946	1.6
0.08577586	-0.2306946	1.6
0.04356259	0.07964247	1.6
0.04356259	0.07964247	1.6
0.04356259	0.07964247	1.6
0.04442278	0.08288164	1.6
0.04442278	0.08288164	1.6
0.04429151	0.08370645	1.6
0.04429151	0.08370645	1.6
0.04429151	0.08370645	1.6
0.04486328	0.08364802	1.6
0.04486328	0.08364802	1.6
0.04549187	0.08290598	1.6
0.04549187	0.08290598	1.6
0.04549187	0.08290598	1.6
0.04563974	0.08192518	1.6
0.04563974	0.08192518	1.6
0.04563974	0.08192518	1.6
0.0453672	0.08111668	1.6
0.0453672	0.08111668	1.6
0.04518741	0.08030053	1.6
0.04518741	0.08030053	1.6
0.04518741	0.08030053	1.6
0.04518741	0.08030053	1.6
0.04518741	0.08030053	1.6
0.04518741	0.08030053	1.6
0.04518741	0.08030053	1.6
0.04518741	0.08030053	1.6
0.06739587	0.2113087	1.6
0.06739587	0.2113087	1.6
0.06739587	0.2113087	1.6
0.06682922	0.2142751	1.6
0.06682922	0.2142751	1.6
0.06682922	0.2142751	1.6
0.06682922	0.2142751	1.6
0.06682922	0.2142751	1.6
0.06566172	0.2138207	1.6
0.06566172	0.2138207	1.6
0.06514544	0.2132486	1.6
0.06514544	0.2132486	1.6
0.06514544	0.2132486	1.6
0.0654318	0.2124875	1.6
0.0654318	0.2124875	1.6
0.0654318	0.2124875	1.6
0.06499797	0.2119683	1.6
0.06499797	0.2119683	1.6
0.06484912	0.2117483	1.6
0.06484912	0.2117483	1.6
0.06484912	0.2117483	1.6
0.06407642	0.2115567	1.6
0.06407642	0.2115567	1.6
0.06380287	0.2116054	1.6
0.06380287	0.2116054	1.6
0.06380287	0.2116054	1.6
0.06380287	0.2116054	1.6
0.06380287	0.2116054	1.6
0.06380287	0.2116054	1.6
0.08758786	0.2642062	1.6
0.08758786	0.2642062	1.6
0.08668885	0.262109	1.6
0.08668885	0.262109	1.6
0.08668885	0.262109	1.6
0.08724781	0.2595706	1.6
0.08724781	0.2595706	1.6
0.08714171	0.2581357	1.6
0.08714171	0.2581357	1.6
0.08714171	0.2581357	1.6
0.08806934	0.2567285	1.6
0.08806934	0.2567285	1.6
0.08825082	0.2547691	1.6
0.08825082	0.2547691	1.6
0.08825082	0.2547691	1.6
0.08895455	0.252836	1.6
0.08895455	0.252836	1.6
0.08922125	0.251211	1.6
0.08922125	0.251211	1.6
0.08922125	0.251211	1.6
0.08962823	0.249511	1.6
0.08962823	0.249511	1.6
0.08962823	0.249511	1.6
0.0900417	0.2479266	1.6
0.0900417	0.2479266	1.6
0.0900417	0.2479266	1.6
0.0900417	0.2479266	1.6
0.0900417	0.2479266	1.6
0.03616571	0.2332958	1.6
0.03616571	0.2332958	1.6
0.03616571	0.2332958	1.6
0.03914698	0.2325534	1.6
0.03914698	0.2325534	1.6
0.04083464	0.2314108	1.6
0.04083464	0.2314108	1.6
0.04083464	0.2314108	1.6
0.04107719	0.2313136	1.6
0.04107719	0.2313136	1.6
0.04107719	0.2313136	1.6
0.04216588	0.2313683	1.6
0.04216588	0.2313683	1.6
0.04203852	0.2306948	1.6
0.04203852	0.2306948	1.6
0.04203852	0.2306948	1.6
0.04219757	0.2301628	1.6
0.04219757	0.2301628	1.6
0.04219757	0.2301628	1.6
0.04180571	0.2287818	1.6
0.04180571	0.2287818	1.6
0.04175672	0.2276367	1.6
0.04175672	0.2276367	1.6
0.04175672	0.2276367	1.6
0.04175672	0.2276367	1.6
0.04175672	0.2276367	1.6
0.04136366	0.225159	1.6
0.04136366	0.225159	1.6
0.04136366	0.225159	1.6
0.04136366	0.225159	1.6
0.04136366	0.225159	1.6
0.04136366	0.225159	1.6
-0.03869814	0.187442	1.6
-0.03869814	0.187442	1.6
-0.0368617	0.1883454	1.6
-0.0368617	0.1883454	1.6
-0.0368617	0.1883454	1.6
-0.0353547	0.1871771	1.6
-0.0353547	0.1871771	1.6
-0.0353547	0.1871771	1.6
-0.03500029	0.1859192	1.6
-0.03500029	0.1859192	1.6
-0.03500029	0.1859192	1.6
-0.03500029	0.1859192	1.6
-0.03500029	0.1859192	1.6
-0.03500029	0.1859192	1.6
-0.03500029	0.1859192	1.6
0.01746682	0.2010677	1.6
0.01746682	0.2010677	1.6
0.01746682	0.2010677	1.6
0.02180666	0.2007379	1.6
0.02180666	0.2007379	1.6
0.02180666	0.2007379	1.6
0.0232159	0.1986697	1.6
0.0232159	0.1986697	1.6
0.02349151	0.1974581	1.6
0.02349151	0.1974581	1.6
0.02349151	0.1974581	1.6
0.02397471	0.1959134	1.6
0.02397471	0.1959134	1.6
0.02472916	0.1955922	1.6
0.02472916	0.1955922	1.6
0.02472916	0.1955922	1.6
0.02473623	0.194702	1.6
0.02473623	0.194702	1.6
0.02473623	0.194702	1.6
0.02511248	0.1942462	1.6
0.02511248	0.1942462	1.6
0.02568767	0.1937599	1.6
0.02568767	0.1937599	1.6
0.02568767	0.1937599	1.6
0.02613717	0.1926617	1.6
0.02613717	0.1926617	1.6
0.02637022	0.1919719	1.6
0.02637022	0.1919719	1.6
0.02637022	0.1919719	1.6
0.02741242	0.192728	1.6
0.02741242	0.192728	1.6
0.02741242	0.192728	1.6
0.0284402	0.1930947	1.6
0.0284402	0.1930947	1.6
0.02954288	0.1934642	1.6
0.02954288	0.1934642	1.6
0.02954288	0.1934642	1.6
0.03050022	0.1935215	1.6
0.03050022	0.1935215	1.6
0.03050022	0.1935215	1.6
0.03144791	0.192945	1.6
0.03144791	0.192945	1.6
0.03226339	0.1923459	1.6
0.03226339	0.1923459	1.6
0.03226339	0.1923459	1.6
0.03294127	0.1924438	1.6
0.03294127	0.1924438	1.6
0.03294127	0.1924438	1.6
0.03294127	0.1924438	1.6
0.03294127	0.1924438	1.6
0.01	0.01	1.6
0.01	0.01	1.6
0.01	0.01	1.6
0.02678479	0.1859317	1.6
0.02678479	0.1859317	1.6
0.003544821	0.1443175	1.6
0.003544821	0.1443175	1.6
0.003544821	0.1443175	1.6
-0.006512508	0.1597501	1.6
-0.006512508	0.1597501	1.6
-0.006512508	0.1597501	1.6
-0.006512508	0.1597501	1.6
-0.006512508	0.1597501	1.6
0.008241944	0.1092242	1.6
0.008241944	0.1092242	1.6
0.008241944	0.1092242	1.6
0.006905548	0.1071085	1.6
0.006905548	0.1071085	1.6
0.005416145	0.103723	1.6
0.005416145	0.103723	1.6
0.005416145	0.103723	1.6
0.004472298	0.1030182	1.6
0.004472298	0.1030182	1.6
0.004472298	0.1030182	1.6
0.003857749	0.1015186	1.6
0.003857749	0.1015186	1.6
0.004242877	0.1009409	1.6
0.004242877	0.1009409	1.6
0.004242877	0.1009409	1.6
0.004456234	0.0995608	1.6
0.004456234	0.0995608	1.6
0.004626498	0.09840976	1.6
0.004626498	0.09840976	1.6
0.004626498	0.09840976	1.6
0.005173959	0.09805918	1.6
0.005173959	0.09805918	1.6
0.005173959	0.09805918	1.6
0.005968376	0.09813885	1.6
0.005968376	0.09813885	1.6
0.006306082	0.09813036	1.6
0.006306082	0.09813036	1.6
0.006306082	0.09813036	1.6
0.007093847	0.09800509	1.6
0.007093847	0.09800509	1.6
0.007554576	0.0979472	1.6
0.007554576	0.0979472	1.6
0.007554576	0.0979472	1.6
0.007554576	0.0979472	1.6
0.007554576	0.0979472	1.6
0.007554576	0.0979472	1.6
0.007554576	0.0979472	1.6
0.007554576	0.0979472	1.6
0.08819591	-0.01453054	1.6
0.08819591	-0.01453054	1.6
0.08819591	-0.01453054	1.6
0.08864386	-0.01728928	1.6
0.08864386	-0.01728928	1.6
0.08943512	-0.01936069	1.6
0.08943512	-0.01936069	1.6
0.08943512	-0.01936069	1.6
0.09042937	-0.01931926	1.6
0.09042937	-0.01931926	1.6
0.09042937	-0.01931926	1.6
0.09077381	-0.02025024	1.6
0.09077381	-0.02025024	1.6
0.0910928	-0.02160809	1.6
0.0910928	-0.02160809	1.6
0.0910928	-0.02160809	1.6
0.09099167	-0.02218815	1.6
0.09099167	-0.02218815	1.6
0.09102127	-0.02276742	1.6
0.09102127	-0.02276742	1.6
0.09102127	-0.02276742	1.6
0.09117761	-0.02324757	1.6
0.09117761	-0.02324757	1.6
0.09117761	-0.02324757	1.6
0.09139827	-0.02420893	1.6
0.09139827	-0.02420893	1.6
0.09173766	-0.02472303	1.6
0.09173766	-0.02472303	1.6
0.09173766	-0.02472303	1.6
0.09213649	-0.0255323	1.6
0.09213649	-0.0255323	1.6
0.09213649	-0.0255323	1.6
0.0922243	-0.02589012	1.6
0.0922243	-0.02589012	1.6
0.0922243	-0.02589012	1.6
0.0922243	-0.02589012	1.6
0.0922243	-0.02589012	1.6
0.1325048	-0.02263383	1.6
0.1325048	-0.02263383	1.6
0.1341143	-0.02302928	1.6
0.1341143	-0.02302928	1.6
0.1341143	-0.02302928	1.6
0.1353634	-0.0237847	1.6
0.1353634	-0.0237847	1.6
0.1353634	-0.0237847	1.6
0.1356875	-0.02455728	1.6
0.1356875	-0.02455728	1.6
0.135491	-0.02468281	1.6
0.135491	-0.02468281	1.6
0.135491	-0.02468281	1.6
0.1355387	-0.02436368	1.6
0.1355387	-0.02436368	1.6
0.1355387	-0.02436368	1.6
0.13578	-0.02383388	1.6
0.13578	-0.02383388	1.6
0.136135	-0.02367088	1.6
0.136135	-0.02367088	1.6
0.136135	-0.02367088	1.6
0.136135	-0.02367088	1.6
0.136135	-0.02367088	1.6
0.09264394	0.02120866	1.6
0.09264394	0.02120866	1.6
0.09264394	0.02120866	1.6
0.08949507	0.02686614	1.6
0.08949507	0.02686614	1.6
0.08949507	0.02686614	1.6
0.08684818	0.02962444	1.6
0.08684818	0.02962444	1.6
0.08666122	0.03149407	1.6
0.08666122	0.03149407	1.6
0.08666122	0.03149407	1.6
0.08609419	0.03279507	1.6
0.08609419	0.03279507	1.6
0.08608701	0.03352272	1.6
0.08608701	0.03352272	1.6
0.08608701	0.03352272	1.6
0.08602158	0.03429367	1.6
0.08602158	0.03429367	1.6
0.08602158	0.03429367	1.6
0.08547089	0.03498573	1.6
0.08547089	0.03498573	1.6
0.08522445	0.03514042	1.6
0.08522445	0.03514042	1.6
0.08522445	0.03514042	1.6
0.08481745	0.03703662	1.6
0.08481745	0.03703662	1.6
0.08481745	0.03703662	1.6
0.08481745	0.03703662	1.6
0.08481745	0.03703662	1.6
0.05205587	0.1407162	1.6
0.05205587	0.1407162	1.6
0.04957022	0.1416276	1.6
0.04957022	0.1416276	1.6
0.04957022	0.1416276	1.6
0.04820918	0.142506	1.6
0.04820918	0.142506	1.6
0.04820918	0.142506	1.6
0.04820918	0.142506	1.6
0.04820918	0.142506	1.6
0.04703367	0.1422536	1.6
0.04703367	0.1422536	1.6
0.04703367	0.1422536	1.6
0.04607172	0.1423605	1.6
0.04607172	0.1423605	1.6
0.04607172	0.1423605	1.6
0.04543281	0.1426881	1.6
0.04543281	0.1426881	1.6
0.04465665	0.1434657	1.6
0.04465665	0.1434657	1.6
0.04465665	0.1434657	1.6
0.04389886	0.1435868	1.6
0.04389886	0.1435868	1.6
0.04312932	0.1437562	1.6
0.04312932	0.1437562	1.6
0.04312932	0.1437562	1.6
0.05581061	0.149136	1.6
0.05581061	0.149136	1.6
0.01	0.01	1.6
0.05581061	0.149136	1.6
0.05581061	0.149136	1.6
0.0684919	0.1545158	1.6
0.0684919	0.1545158	1.6
0.0684919	0.1545158	1.6
0.03913445	0.1819993	1.6
0.03913445	0.1819993	1.6
0.03913445	0.1819993	1.6
0.0361617	0.1887503	1.6
0.0361617	0.1887503	1.6
0.03607057	0.1923568	1.6
0.03607057	0.1923568	1.6
0.03607057	0.1923568	1.6
0.03607057	0.1923568	1.6
0.03607057	0.1923568	1.6
0.03624777	0.1943153	1.6
0.03624777	0.1943153	1.6
0.03624777	0.1943153	1.6
0.03614417	0.1941097	1.6
0.03614417	0.1941097	1.6
0.03614417	0.1941097	1.6
0.03637999	0.1937344	1.6
0.03637999	0.1937344	1.6
0.03638704	0.1933406	1.6
0.03638704	0.1933406	1.6
0.03638704	0.1933406	1.6
0.03640076	0.1921757	1.6
0.03640076	0.1921757	1.6
0.03698124	0.1917094	1.6
0.03698124	0.1917094	1.6
0.03698124	0.1917094	1.6
0.03698124	0.1917094	1.6
0.03698124	0.1917094	1.6
0.03698124	0.1917094	1.6
0.03739356	0.1909113	1.6
0.03739356	0.1909113	1.6
0.03728693	0.1909769	1.6
0.03728693	0.1909769	1.6
0.03728693	0.1909769	1.6
0.03826742	0.191165	1.6
0.03826742	0.191165	1.6
0.03923947	0.1906517	1.6
0.03923947	0.1906517	1.6
0.03923947	0.1906517	1.6
0.03935938	0.190146	1.6
0.03935938	0.190146	1.6
0.03935938	0.190146	1.6
0.03892476	0.1895362	1.6
0.03892476	0.1895362	1.6
0.03892476	0.1895362	1.6
0.03892476	0.1895362	1.6
0.03892476	0.1895362	1.6
0.002320108	0.11259	1.6
0.002320108	0.11259	1.6
0.002320108	0.11259	1.6
0.002320108	0.11259	1.6
0.002320108	0.11259	1.6
0.004709027	0.1094275	1.6
0.004709027	0.1094275	1.6
0.004709027	0.1094275	1.6
0.004218444	0.1089168	1.6
0.004218444	0.1089168	1.6
0.003683501	0.1085906	1.6
0.003683501	0.1085906	1.6
0.003683501	0.1085906	1.6
0.003784037	0.1088657	1.6
0.003784037	0.1088657	1.6
0.003784037	0.1088657	1.6
0.003547237	0.1089616	1.6
0.003547237	0.1089616	1.6
0.004650309	0.1088981	1.6
0.004650309	0.1088981	1.6
0.004650309	0.1088981	1.6
0.004650309	0.1088981	1.6
0.004650309	0.1088981	1.6
0.004650309	0.1088981	1.6
0.01216551	0.07843246	1.6
0.01216551	0.07843246	1.6
0.01356272	0.07760615	1.6
0.01356272	0.07760615	1.6
0.01356272	0.07760615	1.6
0.01364768	0.07738734	1.6
0.01364768	0.07738734	1.6
0.01345372	0.07659074	1.6
0.01345372	0.07659074	1.6
0.01345372	0.07659074	1.6
0.01320919	0.07740546	1.6
0.01320919	0.07740546	1.6
0.01320919	0.07740546	1.6
0.01239979	0.07796425	1.6
0.01239979	0.07796425	1.6
0.01209829	0.07846627	1.6
0.01209829	0.07846627	1.6
0.01209829	0.07846627	1.6
0.01206501	0.07870054	1.6
0.01206501	0.07870054	1.6
0.01206501	0.07870054	1.6
0.01166072	0.07927828	1.6
0.01166072	0.07927828	1.6
0.01209811	0.07893108	1.6
0.01209811	0.07893108	1.6
0.01209811	0.07893108	1.6
0.0123596	0.07868602	1.6
0.0123596	0.07868602	1.6
0.01276231	0.07878982	1.6
0.01276231	0.07878982	1.6
0.01276231	0.07878982	1.6
0.01319341	0.07901423	1.6
0.01319341	0.07901423	1.6
0.01319341	0.07901423	1.6
0.01356179	0.07877699	1.6
0.01356179	0.07877699	1.6
0.01405618	0.07860315	1.6
0.01405618	0.07860315	1.6
0.01405618	0.07860315	1.6
0.01462519	0.07856389	1.6
0.01462519	0.07856389	1.6
0.01468503	0.07839598	1.6
0.01468503	0.07839598	1.6
0.01468503	0.07839598	1.6
0.01468503	0.07839598	1.6
0.01468503	0.07839598	1.6
0.01468503	0.07839598	1.6
-4.203618E-05	0.06460486	1.6
-4.203618E-05	0.06460486	1.6
-0.001028894	0.06428612	1.6
-0.001028894	0.06428612	1.6
-0.001028894	0.06428612	1.6
-0.0008500041	0.06474368	1.6
-0.0008500041	0.06474368	1.6
-0.0008500041	0.06474368	1.6
-0.0007593734	0.06538817	1.6
-0.0007593734	0.06538817	1.6
-0.0005429219	0.06466971	1.6
-0.0005429219	0.06466971	1.6
-0.0005429219	0.06466971	1.6
-0.0005429219	0.06466971	1.6
-0.0005429219	0.06466971	1.6
-0.0001786714	0.06510617	1.6
-0.0001786714	0.06510617	1.6
-0.0001786714	0.06510617	1.6
-0.001106003	0.0645628	1.6
-0.001106003	0.0645628	1.6
-0.001106003	0.0645628	1.6
-0.001106003	0.0645628	1.6
-0.001106003	0.0645628	1.6
-0.02943822	0.08191869	1.6
-0.02943822	0.08191869	1.6
-0.02943822	0.08191869	1.6
-0.02930968	0.08111332	1.6
-0.02930968	0.08111332	1.6
-0.02869928	0.08049887	1.6
-0.02869928	0.08049887	1.6
-0.02869928	0.08049887	1.6
-0.02825377	0.08087804	1.6
-0.02825377	0.08087804	1.6
-0.02825377	0.08087804	1.6
-0.02830203	0.08034965	1.6
-0.02830203	0.08034965	1.6
-0.02812202	0.08011971	1.6
-0.02812202	0.08011971	1.6
-0.02812202	0.08011971	1.6
-0.02794087	0.07967322	1.6
-0.02794087	0.07967322	1.6
-0.02759413	0.07863484	1.6
-0.02759413	0.07863484	1.6
-0.02759413	0.07863484	1.6
-0.02759413	0.07863484	1.6
-0.02759413	0.07863484	1.6
-0.02759413	0.07863484	1.6
-0.02715721	0.07772883	1.6
-0.02715721	0.07772883	1.6
0.06772326	-0.02376523	1.6
0.06772326	-0.02376523	1.6
0.06772326	-0.02376523	1.6
