# Supplementary material for: Saliency detection of textured 3D models based on multi-view information and texel descriptor
Source: PeerJ Comput Sci. 2023 Oct 25;9:e1584. doi: 10.7717/peerj-cs.1584 (PMC10703070; doi:10.7717/peerj-cs.1584)
Supplement: Supplemental Information 2 [file peerj-cs-09-1584-s002.zip › llxj/2.txt]

-0.2608978	-0.2039944	1.6
-0.2608978	-0.2039944	1.6
-0.2608978	-0.2039944	1.6
-0.2608978	-0.2039944	1.6
-0.2608978	-0.2039944	1.6
-0.2764894	-0.2283585	1.6
-0.2764894	-0.2283585	1.6
-0.2764894	-0.2283585	1.6
-0.2764894	-0.2283585	1.6
-0.2764894	-0.2283585	1.6
-0.2764894	-0.2283585	1.6
-0.2764894	-0.2283585	1.6
-0.2764894	-0.2283585	1.6
-0.2392463	-0.1730619	1.6
-0.2392463	-0.1730619	1.6
-0.2608978	-0.2039944	1.6
-0.2608978	-0.2039944	1.6
-0.2608978	-0.2039944	1.6
-0.2154599	-0.1410036	1.6
-0.2154599	-0.1410036	1.6
-0.2120311	-0.1428622	1.6
-0.2120311	-0.1428622	1.6
-0.2120311	-0.1428622	1.6
-0.2115459	-0.143032	1.6
-0.2115459	-0.143032	1.6
-0.2115459	-0.143032	1.6
-0.2109492	-0.1443527	1.6
-0.2109492	-0.1443527	1.6
-0.2111512	-0.1471491	1.6
-0.2111512	-0.1471491	1.6
-0.2111512	-0.1471491	1.6
-0.2102069	-0.1475461	1.6
-0.2102069	-0.1475461	1.6
-0.2093119	-0.1476335	1.6
-0.2093119	-0.1476335	1.6
-0.2093119	-0.1476335	1.6
-0.2093119	-0.1476335	1.6
-0.2093119	-0.1476335	1.6
-0.2093119	-0.1476335	1.6
-0.2093119	-0.1476335	1.6
-0.2093119	-0.1476335	1.6
0.02774889	-0.2306318	1.6
0.02774889	-0.2306318	1.6
0.02774889	-0.2306318	1.6
0.02592733	-0.2314552	1.6
0.02592733	-0.2314552	1.6
0.02592733	-0.2314552	1.6
0.02555403	-0.2321186	1.6
0.02555403	-0.2321186	1.6
0.02534653	-0.2329302	1.6
0.02534653	-0.2329302	1.6
0.02534653	-0.2329302	1.6
0.02415849	-0.2341899	1.6
0.02415849	-0.2341899	1.6
0.02415849	-0.2341899	1.6
0.02426363	-0.2350383	1.6
0.02426363	-0.2350383	1.6
0.02459088	-0.2355836	1.6
0.02459088	-0.2355836	1.6
0.02459088	-0.2355836	1.6
0.02497344	-0.2354814	1.6
0.02497344	-0.2354814	1.6
0.02488865	-0.2360177	1.6
0.02488865	-0.2360177	1.6
0.02488865	-0.2360177	1.6
0.02546876	-0.23622	1.6
0.02546876	-0.23622	1.6
0.02599526	-0.2358786	1.6
0.02599526	-0.2358786	1.6
0.02599526	-0.2358786	1.6
0.02628863	-0.2355179	1.6
0.02628863	-0.2355179	1.6
0.02628863	-0.2355179	1.6
0.02622007	-0.2351605	1.6
0.02622007	-0.2351605	1.6
0.02629041	-0.2354413	1.6
0.02629041	-0.2354413	1.6
0.02629041	-0.2354413	1.6
0.02629041	-0.2354413	1.6
0.02629041	-0.2354413	1.6
0.05948408	-0.2790491	1.6
0.05948408	-0.2790491	1.6
0.05948408	-0.2790491	1.6
0.05939512	-0.2789037	1.6
0.05939512	-0.2789037	1.6
0.05939512	-0.2789037	1.6
0.05797724	-0.2776512	1.6
0.05797724	-0.2776512	1.6
0.05614247	-0.2763448	1.6
0.05614247	-0.2763448	1.6
0.05614247	-0.2763448	1.6
0.05554605	-0.2759584	1.6
0.05554605	-0.2759584	1.6
0.05554605	-0.2759584	1.6
0.05533337	-0.2765502	1.6
0.05533337	-0.2765502	1.6
0.05554864	-0.2775824	1.6
0.05554864	-0.2775824	1.6
0.05554864	-0.2775824	1.6
0.0550526	-0.2780903	1.6
0.0550526	-0.2780903	1.6
0.05484608	-0.278228	1.6
0.05484608	-0.278228	1.6
0.05484608	-0.278228	1.6
0.05497572	-0.2784288	1.6
0.05497572	-0.2784288	1.6
0.05497572	-0.2784288	1.6
0.05529632	-0.2787138	1.6
0.05529632	-0.2787138	1.6
0.05558297	-0.2780909	1.6
0.05558297	-0.2780909	1.6
0.05558297	-0.2780909	1.6
0.05540808	-0.2765405	1.6
0.05540808	-0.2765405	1.6
0.05505209	-0.2754995	1.6
0.05505209	-0.2754995	1.6
0.05505209	-0.2754995	1.6
0.05485123	-0.2739228	1.6
0.05485123	-0.2739228	1.6
0.05485123	-0.2739228	1.6
0.05492807	-0.2723792	1.6
0.05492807	-0.2723792	1.6
0.05504487	-0.270549	1.6
0.05504487	-0.270549	1.6
0.05504487	-0.270549	1.6
0.05519999	-0.269385	1.6
0.05519999	-0.269385	1.6
0.05519999	-0.269385	1.6
0.05512731	-0.2683587	1.6
0.05512731	-0.2683587	1.6
0.05495749	-0.2675368	1.6
0.05495749	-0.2675368	1.6
0.05495749	-0.2675368	1.6
0.05464165	-0.2663944	1.6
0.05464165	-0.2663944	1.6
0.05464165	-0.2663944	1.6
0.05464165	-0.2663944	1.6
0.05464165	-0.2663944	1.6
0.08074573	-0.2927046	1.6
0.08074573	-0.2927046	1.6
0.08074573	-0.2927046	1.6
0.08074573	-0.2927046	1.6
0.08074573	-0.2927046	1.6
0.05577881	-0.2118291	1.6
0.05577881	-0.2118291	1.6
0.05577881	-0.2118291	1.6
0.05485496	-0.2091497	1.6
0.05485496	-0.2091497	1.6
0.05485496	-0.2091497	1.6
0.05527769	-0.2080875	1.6
0.05527769	-0.2080875	1.6
0.05476842	-0.2076237	1.6
0.05476842	-0.2076237	1.6
0.05476842	-0.2076237	1.6
0.05410559	-0.2065172	1.6
0.05410559	-0.2065172	1.6
0.05478553	-0.2058852	1.6
0.05478553	-0.2058852	1.6
0.05478553	-0.2058852	1.6
0.05520389	-0.2057674	1.6
0.05520389	-0.2057674	1.6
0.05634197	-0.2060221	1.6
0.05634197	-0.2060221	1.6
0.05634197	-0.2060221	1.6
0.05764204	-0.2066469	1.6
0.05764204	-0.2066469	1.6
0.05764204	-0.2066469	1.6
0.05764204	-0.2066469	1.6
0.05764204	-0.2066469	1.6
0.05764204	-0.2066469	1.6
0.05764204	-0.2066469	1.6
0.05764204	-0.2066469	1.6
0.04638281	-0.01672409	1.6
0.04638281	-0.01672409	1.6
0.04638281	-0.01672409	1.6
0.04883248	-0.01687673	1.6
0.04883248	-0.01687673	1.6
0.05088954	-0.01710331	1.6
0.05088954	-0.01710331	1.6
0.05088954	-0.01710331	1.6
0.05222709	-0.01704185	1.6
0.05222709	-0.01704185	1.6
0.0528625	-0.01706886	1.6
0.0528625	-0.01706886	1.6
0.0528625	-0.01706886	1.6
0.05366115	-0.01753419	1.6
0.05366115	-0.01753419	1.6
0.05366115	-0.01753419	1.6
0.05393855	-0.01817284	1.6
0.05393855	-0.01817284	1.6
0.05387177	-0.01849015	1.6
0.05387177	-0.01849015	1.6
0.05387177	-0.01849015	1.6
0.05363388	-0.01891277	1.6
0.05363388	-0.01891277	1.6
0.05363388	-0.01891277	1.6
0.05347836	-0.0177823	1.6
0.05347836	-0.0177823	1.6
0.05347836	-0.0177823	1.6
0.05347836	-0.0177823	1.6
0.05347836	-0.0177823	1.6
0.0292372	-0.02225653	1.6
0.0292372	-0.02225653	1.6
0.0292372	-0.02225653	1.6
0.0292372	-0.02225653	1.6
0.0292372	-0.02225653	1.6
0.0160014	0.07091085	1.6
0.0160014	0.07091085	1.6
0.0160014	0.07091085	1.6
0.01411775	0.07078432	1.6
0.01411775	0.07078432	1.6
0.01030713	0.07649604	1.6
0.01030713	0.07649604	1.6
0.01	0.01	1.6
0.01030713	0.07649604	1.6
0.01030713	0.07649604	1.6
-0.008341156	0.1925853	1.6
-0.008341156	0.1925853	1.6
-0.008341156	0.1925853	1.6
-0.0101251	0.1894017	1.6
-0.0101251	0.1894017	1.6
-0.0101251	0.1894017	1.6
-0.01051138	0.1882043	1.6
-0.01051138	0.1882043	1.6
-0.00993154	0.1866087	1.6
-0.00993154	0.1866087	1.6
-0.00993154	0.1866087	1.6
-0.01011806	0.1871438	1.6
-0.01011806	0.1871438	1.6
-0.01038671	0.1880303	1.6
-0.01038671	0.1880303	1.6
-0.01038671	0.1880303	1.6
-0.01038671	0.1880303	1.6
-0.01038671	0.1880303	1.6
-0.01424357	0.2540158	1.6
-0.01424357	0.2540158	1.6
-0.01519317	0.2534799	1.6
-0.01519317	0.2534799	1.6
-0.01581515	0.2530119	1.6
-0.01581515	0.2530119	1.6
-0.01581515	0.2530119	1.6
-0.01418832	0.2528219	1.6
-0.01418832	0.2528219	1.6
-0.01215846	0.2535321	1.6
-0.01215846	0.2535321	1.6
-0.01215846	0.2535321	1.6
-0.01101721	0.25416	1.6
-0.01101721	0.25416	1.6
-0.01101721	0.25416	1.6
-0.01092697	0.2546975	1.6
-0.01092697	0.2546975	1.6
-0.01061357	0.255267	1.6
-0.01061357	0.255267	1.6
-0.01061357	0.255267	1.6
-0.01019044	0.2556461	1.6
-0.01019044	0.2556461	1.6
-0.009969423	0.2559649	1.6
-0.009969423	0.2559649	1.6
-0.009969423	0.2559649	1.6
-0.009704942	0.25659	1.6
-0.009704942	0.25659	1.6
-0.009607241	0.2569622	1.6
-0.009607241	0.2569622	1.6
-0.009607241	0.2569622	1.6
-0.009573286	0.2577534	1.6
-0.009573286	0.2577534	1.6
-0.009573286	0.2577534	1.6
-0.009512654	0.2582727	1.6
-0.009512654	0.2582727	1.6
-0.009378592	0.2589417	1.6
-0.009378592	0.2589417	1.6
-0.009378592	0.2589417	1.6
-0.009584626	0.2587317	1.6
-0.009584626	0.2587317	1.6
-0.009584626	0.2587317	1.6
-0.009622877	0.2587136	1.6
-0.009622877	0.2587136	1.6
-0.005477333	0.257502	1.6
-0.005477333	0.257502	1.6
-0.005477333	0.257502	1.6
-0.001331789	0.2562905	1.6
-0.001331789	0.2562905	1.6
-0.1193345	0.01781805	1.6
-0.1193345	0.01781805	1.6
-0.1193345	0.01781805	1.6
-0.1194995	0.02009916	1.6
-0.1194995	0.02009916	1.6
-0.1194995	0.02009916	1.6
-0.1180211	0.01945531	1.6
-0.1180211	0.01945531	1.6
-0.135405	0.02488505	1.6
-0.135405	0.02488505	1.6
-0.135405	0.02488505	1.6
-0.1180211	0.01945531	1.6
-0.1180211	0.01945531	1.6
-0.07807586	0.03740945	1.6
-0.07807586	0.03740945	1.6
-0.07807586	0.03740945	1.6
-0.07601718	0.03624068	1.6
-0.07601718	0.03624068	1.6
-0.07601718	0.03624068	1.6
-0.07595582	0.03677247	1.6
-0.07595582	0.03677247	1.6
0.01	0.01	1.6
-0.05879796	0.05035879	1.6
-0.05879796	0.05035879	1.6
-0.0416401	0.0639451	1.6
-0.0416401	0.0639451	1.6
-0.0416401	0.0639451	1.6
-0.2200474	-0.1311464	1.6
-0.2200474	-0.1311464	1.6
-0.2200474	-0.1311464	1.6
-0.2200474	-0.1311464	1.6
-0.2148169	-0.1315448	1.6
-0.2118561	-0.1322488	1.6
-0.2118561	-0.1322488	1.6
-0.2118561	-0.1322488	1.6
-0.2091409	-0.1335805	1.6
-0.2091409	-0.1335805	1.6
-0.2091409	-0.1335805	1.6
-0.2091409	-0.1335805	1.6
-0.2091409	-0.1335805	1.6
-0.2091409	-0.1335805	1.6
-0.2091409	-0.1335805	1.6
-0.03330147	-0.06515849	1.6
-0.03330147	-0.06515849	1.6
-0.03330147	-0.06515849	1.6
-0.03216477	-0.06516542	1.6
-0.03216477	-0.06516542	1.6
-0.03216477	-0.06516542	1.6
-0.032511	-0.06562338	1.6
-0.032511	-0.06562338	1.6
-0.0317389	-0.06452645	1.6
-0.0317389	-0.06452645	1.6
-0.0317389	-0.06452645	1.6
-0.03099917	-0.06278931	1.6
-0.03099917	-0.06278931	1.6
-0.03099917	-0.06278931	1.6
-0.03113499	-0.06030112	1.6
-0.03113499	-0.06030112	1.6
-0.03138533	-0.05860285	1.6
-0.03138533	-0.05860285	1.6
-0.03138533	-0.05860285	1.6
-0.03125931	-0.05814009	1.6
-0.03125931	-0.05814009	1.6
-0.03132942	-0.05760112	1.6
-0.03132942	-0.05760112	1.6
-0.03132942	-0.05760112	1.6
-0.03175536	-0.05717108	1.6
-0.03175536	-0.05717108	1.6
-0.03175536	-0.05717108	1.6
-0.0328542	-0.05644772	1.6
-0.0328542	-0.05644772	1.6
-0.02431554	-0.05544505	1.6
-0.02431554	-0.05544505	1.6
-0.02431554	-0.05544505	1.6
-0.01577689	-0.05444238	1.6
-0.01577689	-0.05444238	1.6
-0.01577689	-0.05444238	1.6
-0.1601322	-0.2167636	1.6
-0.1601322	-0.2167636	1.6
-0.1581257	-0.2184282	1.6
-0.1581257	-0.2184282	1.6
-0.1581257	-0.2184282	1.6
-0.1556186	-0.2182365	1.6
-0.1556186	-0.2182365	1.6
-0.1540983	-0.2190957	1.6
-0.1540983	-0.2190957	1.6
-0.1540983	-0.2190957	1.6
-0.1520354	-0.2218085	1.6
-0.1520354	-0.2218085	1.6
0.01	0.01	1.6
-0.167381	-0.2371021	1.6
-0.167381	-0.2371021	1.6
-0.1520354	-0.2218085	1.6
-0.1520354	-0.2218085	1.6
-0.1520354	-0.2218085	1.6
-0.151539	-0.1890281	1.6
-0.151539	-0.1890281	1.6
-0.151539	-0.1890281	1.6
-0.1524333	-0.1830259	1.6
-0.1524333	-0.1830259	1.6
-0.1508447	-0.1824033	1.6
-0.1508447	-0.1824033	1.6
-0.1508447	-0.1824033	1.6
-0.1500069	-0.1834555	1.6
-0.1500069	-0.1834555	1.6
-0.1497986	-0.1848588	1.6
-0.1497986	-0.1848588	1.6
-0.1497986	-0.1848588	1.6
-0.1492462	-0.1865122	1.6
-0.1492462	-0.1865122	1.6
-0.1492462	-0.1865122	1.6
-0.1491605	-0.1879426	1.6
-0.1491605	-0.1879426	1.6
-0.1487326	-0.1889205	1.6
-0.1487326	-0.1889205	1.6
-0.1487326	-0.1889205	1.6
-0.1487326	-0.1889205	1.6
-0.1487326	-0.1889205	1.6
-0.1556557	-0.1971316	1.6
-0.1556557	-0.1971316	1.6
-0.1556557	-0.1971316	1.6
-0.161021	-0.2080804	1.6
-0.161021	-0.2080804	1.6
-0.161021	-0.2080804	1.6
-0.1633936	-0.2131445	1.6
-0.1633936	-0.2131445	1.6
-0.1647655	-0.2163161	1.6
-0.1647655	-0.2163161	1.6
-0.1647655	-0.2163161	1.6
-0.165501	-0.2185716	1.6
-0.165501	-0.2185716	1.6
-0.1659276	-0.2204301	1.6
-0.1659276	-0.2204301	1.6
-0.1659276	-0.2204301	1.6
-0.1664816	-0.2219183	1.6
-0.1664816	-0.2219183	1.6
-0.1664816	-0.2219183	1.6
-0.1667133	-0.2230258	1.6
-0.1667133	-0.2230258	1.6
-0.1668523	-0.2238751	1.6
-0.1668523	-0.2238751	1.6
-0.1668523	-0.2238751	1.6
-0.1667702	-0.2245261	1.6
-0.1667702	-0.2245261	1.6
-0.1668444	-0.224804	1.6
-0.1668444	-0.224804	1.6
-0.1668444	-0.224804	1.6
-0.1664327	-0.2251507	1.6
-0.1664327	-0.2251507	1.6
-0.1664327	-0.2251507	1.6
-0.1663078	-0.2255948	1.6
-0.1663078	-0.2255948	1.6
-0.1663078	-0.2255948	1.6
-0.1663078	-0.2255948	1.6
-0.1663078	-0.2255948	1.6
-0.08262022	-0.3032224	1.6
-0.08262022	-0.3032224	1.6
-0.08262022	-0.3032224	1.6
-0.0834736	-0.3042202	1.6
-0.0834736	-0.3042202	1.6
-0.0822703	-0.3066493	1.6
-0.0822703	-0.3066493	1.6
-0.0822703	-0.3066493	1.6
-0.08124071	-0.3077357	1.6
-0.08124071	-0.3077357	1.6
-0.0814729	-0.3066121	1.6
-0.0814729	-0.3066121	1.6
-0.0814729	-0.3066121	1.6
-0.0811043	-0.3061792	1.6
-0.0811043	-0.3061792	1.6
-0.0811043	-0.3061792	1.6
-0.08008499	-0.3067172	1.6
-0.08008499	-0.3067172	1.6
-0.07915992	-0.3072419	1.6
-0.07915992	-0.3072419	1.6
-0.07915992	-0.3072419	1.6
-0.07906041	-0.3074747	1.6
-0.07906041	-0.3074747	1.6
-0.07863589	-0.3079923	1.6
-0.07863589	-0.3079923	1.6
-0.07863589	-0.3079923	1.6
-0.07863589	-0.3079923	1.6
-0.07863589	-0.3079923	1.6
-0.07863589	-0.3079923	1.6
-0.07863589	-0.3079923	1.6
-0.07863589	-0.3079923	1.6
0.03538162	-0.3521233	1.6
0.03538162	-0.3521233	1.6
0.03538162	-0.3521233	1.6
0.03510966	-0.3537075	1.6
0.03510966	-0.3537075	1.6
0.03358259	-0.3559735	1.6
0.03358259	-0.3559735	1.6
0.03358259	-0.3559735	1.6
0.03251908	-0.357182	1.6
0.03251908	-0.357182	1.6
0.03251908	-0.357182	1.6
0.03209794	-0.3581961	1.6
0.03209794	-0.3581961	1.6
0.03211917	-0.3593518	1.6
0.03211917	-0.3593518	1.6
0.03211917	-0.3593518	1.6
0.03233898	-0.3604028	1.6
0.03233898	-0.3604028	1.6
0.03252436	-0.3611918	1.6
0.03252436	-0.3611918	1.6
0.03272654	-0.3618599	1.6
0.03272654	-0.3618599	1.6
0.03272654	-0.3618599	1.6
0.0332122	-0.3624045	1.6
0.0332122	-0.3624045	1.6
0.03365509	-0.3629487	1.6
0.03365509	-0.3629487	1.6
0.03365509	-0.3629487	1.6
0.03451177	-0.3628377	1.6
0.03451177	-0.3628377	1.6
0.03512773	-0.3630024	1.6
0.03512773	-0.3630024	1.6
0.03512773	-0.3630024	1.6
0.03581737	-0.3633983	1.6
0.03581737	-0.3633983	1.6
0.03581737	-0.3633983	1.6
0.03581737	-0.3633983	1.6
0.03581737	-0.3633983	1.6
0.1532837	-0.2989799	1.6
0.1532837	-0.2989799	1.6
0.1532837	-0.2989799	1.6
0.156986	-0.2961719	1.6
0.156986	-0.2961719	1.6
0.1584658	-0.2934715	1.6
0.1584658	-0.2934715	1.6
0.1584658	-0.2934715	1.6
0.1590571	-0.2922646	1.6
0.1590571	-0.2922646	1.6
0.1590571	-0.2922646	1.6
0.1589842	-0.2912427	1.6
0.1589842	-0.2912427	1.6
0.1590787	-0.2908008	1.6
0.1590787	-0.2908008	1.6
0.1590787	-0.2908008	1.6
0.1588806	-0.2903573	1.6
0.1588806	-0.2903573	1.6
0.1588806	-0.2903573	1.6
0.1587561	-0.2901307	1.6
0.1587561	-0.2901307	1.6
0.15784	-0.2902952	1.6
0.15784	-0.2902952	1.6
0.15784	-0.2902952	1.6
0.15784	-0.2902952	1.6
0.15784	-0.2902952	1.6
0.1980398	-0.1881442	1.6
0.1980398	-0.1881442	1.6
0.1980398	-0.1881442	1.6
0.1946443	-0.1875647	1.6
0.1946443	-0.1875647	1.6
0.1946443	-0.1875647	1.6
0.1923596	-0.1884855	1.6
0.1923596	-0.1884855	1.6
0.190288	-0.1879531	1.6
0.190288	-0.1879531	1.6
0.190288	-0.1879531	1.6
0.1882345	-0.1882895	1.6
0.1882345	-0.1882895	1.6
0.1884498	-0.1878148	1.6
0.1884498	-0.1878148	1.6
0.1884498	-0.1878148	1.6
0.1890563	-0.1854752	1.6
0.1890563	-0.1854752	1.6
0.1890563	-0.1854752	1.6
0.1890563	-0.1854752	1.6
0.1890563	-0.1854752	1.6
0.1890563	-0.1854752	1.6
0.1890563	-0.1854752	1.6
0.1890563	-0.1854752	1.6
0.1907531	-0.1823677	1.6
0.1907531	-0.1823677	1.6
0.1907531	-0.1823677	1.6
0.1907531	-0.1823677	1.6
0.1907531	-0.1823677	1.6
0.1907531	-0.1823677	1.6
0.1907531	-0.1823677	1.6
0.1907531	-0.1823677	1.6
0.249361	-0.03202783	1.6
0.249361	-0.03202783	1.6
0.2497037	-0.0324902	1.6
0.2497037	-0.0324902	1.6
0.2497037	-0.0324902	1.6
0.250947	-0.02977303	1.6
0.250947	-0.02977303	1.6
0.252167	-0.02787877	1.6
0.252167	-0.02787877	1.6
0.252167	-0.02787877	1.6
0.2538214	-0.02600075	1.6
0.2538214	-0.02600075	1.6
0.2538214	-0.02600075	1.6
0.2538214	-0.02600075	1.6
0.2538214	-0.02600075	1.6
0.2311639	-0.004705408	1.6
0.2311639	-0.004705408	1.6
0.2311639	-0.004705408	1.6
0.2311639	-0.004705408	1.6
0.2311639	-0.004705408	1.6
0.2311639	-0.004705408	1.6
0.2706009	0.006896908	1.6
0.2706009	0.006896908	1.6
0.2734742	0.008645736	1.6
0.2734742	0.008645736	1.6
0.2734742	0.008645736	1.6
0.2752693	0.009912729	1.6
0.2752693	0.009912729	1.6
0.2752693	0.009912729	1.6
0.2754596	0.01120284	1.6
0.2754596	0.01120284	1.6
0.2754596	0.01120284	1.6
0.2754596	0.01120284	1.6
0.2754596	0.01120284	1.6
0.2316164	-0.01079824	1.6
0.2316164	-0.01079824	1.6
0.2312489	-0.01336051	1.6
0.2312489	-0.01336051	1.6
0.2312489	-0.01336051	1.6
0.2305087	-0.0149208	1.6
0.2305087	-0.0149208	1.6
0.2305087	-0.0149208	1.6
0.2290379	-0.01515855	1.6
0.2290379	-0.01515855	1.6
0.2281343	-0.01422928	1.6
0.2281343	-0.01422928	1.6
0.2281343	-0.01422928	1.6
0.2269567	-0.01353669	1.6
0.2269567	-0.01353669	1.6
0.2258177	-0.01213792	1.6
0.2258177	-0.01213792	1.6
0.2258177	-0.01213792	1.6
0.2258177	-0.01213792	1.6
0.2258177	-0.01213792	1.6
0.2258177	-0.01213792	1.6
0.2258177	-0.01213792	1.6
0.2258177	-0.01213792	1.6
-0.005567934	0.1128268	1.6
-0.005567934	0.1128268	1.6
-0.005567934	0.1128268	1.6
-0.003571371	0.1142679	1.6
-0.003571371	0.1142679	1.6
-0.003974556	0.1132102	1.6
-0.003974556	0.1132102	1.6
-0.003974556	0.1132102	1.6
-0.005215756	0.1105264	1.6
-0.005215756	0.1105264	1.6
-0.005215756	0.1105264	1.6
-0.005665496	0.1085997	1.6
-0.005665496	0.1085997	1.6
-0.005179145	0.1071263	1.6
-0.005179145	0.1071263	1.6
-0.005179145	0.1071263	1.6
-0.004062194	0.1057365	1.6
-0.004062194	0.1057365	1.6
-0.004062194	0.1057365	1.6
-0.002703482	0.1047082	1.6
-0.002703482	0.1047082	1.6
-0.002082523	0.1043732	1.6
-0.002082523	0.1043732	1.6
-0.002082523	0.1043732	1.6
-0.002082523	0.1043732	1.6
-0.002082523	0.1043732	1.6
0.004565568	0.1413801	1.6
0.004565568	0.1413801	1.6
0.004565568	0.1413801	1.6
0.008995975	0.1481441	1.6
0.008995975	0.1481441	1.6
0.008995975	0.1481441	1.6
0.01097059	0.1501164	1.6
0.01097059	0.1501164	1.6
0.012606	0.1513098	1.6
0.012606	0.1513098	1.6
0.012606	0.1513098	1.6
0.01377364	0.1526894	1.6
0.01377364	0.1526894	1.6
0.01439347	0.1545749	1.6
0.01439347	0.1545749	1.6
0.01439347	0.1545749	1.6
0.01479362	0.1562728	1.6
0.01479362	0.1562728	1.6
0.01479362	0.1562728	1.6
0.01581295	0.1572861	1.6
0.01581295	0.1572861	1.6
0.01581295	0.1572861	1.6
0.01581295	0.1572861	1.6
0.02738405	0.1576412	1.6
0.02738405	0.1576412	1.6
0.02738405	0.1576412	1.6
0.04052169	0.1572536	1.6
0.04052169	0.1572536	1.6
0.04052169	0.1572536	1.6
0.01364362	0.09434702	1.6
0.01364362	0.09434702	1.6
0.01658389	0.09026138	1.6
0.01658389	0.09026138	1.6
0.01658389	0.09026138	1.6
0.01902719	0.09307521	1.6
0.01902719	0.09307521	1.6
0.0202571	0.09121387	1.6
0.0202571	0.09121387	1.6
0.0202571	0.09121387	1.6
0.0208043	0.08933377	1.6
0.0208043	0.08933377	1.6
0.0208043	0.08933377	1.6
0.02047486	0.08730803	1.6
0.02047486	0.08730803	1.6
0.02091802	0.08485381	1.6
0.02091802	0.08485381	1.6
0.02091802	0.08485381	1.6
0.0235702	0.08482281	1.6
0.0235702	0.08482281	1.6
0.0235702	0.08482281	1.6
0.02593859	0.08467662	1.6
0.02593859	0.08467662	1.6
0.02630161	0.08220487	1.6
0.02630161	0.08220487	1.6
0.02630161	0.08220487	1.6
0.02630161	0.08220487	1.6
0.02630161	0.08220487	1.6
0.01294031	-0.02426393	1.6
0.01294031	-0.02426393	1.6
0.01294031	-0.02426393	1.6
0.01294031	-0.02426393	1.6
0.01294031	-0.02426393	1.6
0.01294031	-0.02426393	1.6
0.02004577	-0.06726272	1.6
0.02004577	-0.06726272	1.6
0.02306296	-0.06681607	1.6
0.02306296	-0.06681607	1.6
0.02306296	-0.06681607	1.6
0.02510687	-0.06502225	1.6
0.02510687	-0.06502225	1.6
0.028203	-0.063449	1.6
0.028203	-0.063449	1.6
0.028203	-0.063449	1.6
