# Supplementary material for: Saliency detection of textured 3D models based on multi-view information and texel descriptor
Source: PeerJ Comput Sci. 2023 Oct 25;9:e1584. doi: 10.7717/peerj-cs.1584 (PMC10703070; doi:10.7717/peerj-cs.1584)
Supplement: Supplemental Information 2 [file peerj-cs-09-1584-s002.zip › llxj/20.txt]

0.07045145	-0.0243679	1.6
0.07045145	-0.0243679	1.6
0.07045145	-0.0243679	1.6
0.07160912	-0.02457862	1.6
0.07160912	-0.02457862	1.6
0.07230327	-0.02514737	1.6
0.07230327	-0.02514737	1.6
0.07230327	-0.02514737	1.6
0.07266925	-0.02517048	1.6
0.07266925	-0.02517048	1.6
0.07239786	-0.02500573	1.6
0.07239786	-0.02500573	1.6
0.07239786	-0.02500573	1.6
0.07239786	-0.02500573	1.6
0.07239786	-0.02500573	1.6
0.07173096	-0.02410523	1.6
0.07173096	-0.02410523	1.6
0.07173096	-0.02410523	1.6
0.07168025	-0.02392927	1.6
0.07168025	-0.02392927	1.6
0.07168025	-0.02392927	1.6
0.071875	-0.02424197	1.6
0.071875	-0.02424197	1.6
0.07220152	-0.02405806	1.6
0.07220152	-0.02405806	1.6
0.07220152	-0.02405806	1.6
0.07220152	-0.02405806	1.6
0.07220152	-0.02405806	1.6
0.07220152	-0.02405806	1.6
0.07220152	-0.02405806	1.6
0.07220152	-0.02405806	1.6
-0.1331058	0.07920236	1.6
-0.1331058	0.07920236	1.6
-0.1329155	0.09034988	1.6
-0.1329155	0.09034988	1.6
-0.1329155	0.09034988	1.6
-0.1315487	0.09551665	1.6
-0.1315487	0.09551665	1.6
-0.1315487	0.09551665	1.6
-0.1315487	0.09551665	1.6
-0.1315487	0.09551665	1.6
-0.1315487	0.09551665	1.6
-0.1315487	0.09551665	1.6
-0.1315487	0.09551665	1.6
-0.212607	0.1378018	1.6
-0.212607	0.1378018	1.6
-0.212607	0.1378018	1.6
-0.2136966	0.1346885	1.6
-0.2136966	0.1346885	1.6
-0.2115537	0.1366113	1.6
-0.2115537	0.1366113	1.6
-0.2115537	0.1366113	1.6
-0.2092545	0.1379016	1.6
-0.2092545	0.1379016	1.6
-0.2092545	0.1379016	1.6
-0.2092545	0.1379016	1.6
-0.2092545	0.1379016	1.6
-0.2083087	0.134019	1.6
-0.2083087	0.134019	1.6
-0.2083087	0.134019	1.6
-0.2074531	0.1336954	1.6
-0.2074531	0.1336954	1.6
-0.2071537	0.1329595	1.6
-0.2071537	0.1329595	1.6
-0.2071537	0.1329595	1.6
-0.2071537	0.1329595	1.6
-0.2071537	0.1329595	1.6
0.01	0.01	1.6
-0.2071537	0.1329595	1.6
-0.2071537	0.1329595	1.6
-0.1900861	0.1311663	1.6
-0.1900861	0.1311663	1.6
-0.1900861	0.1311663	1.6
-0.1888341	0.130715	1.6
-0.1888341	0.130715	1.6
-0.185669	0.1310792	1.6
-0.185669	0.1310792	1.6
-0.185669	0.1310792	1.6
-0.1824554	0.1313151	1.6
-0.1824554	0.1313151	1.6
-0.1824554	0.1313151	1.6
-0.181637	0.1305307	1.6
-0.181637	0.1305307	1.6
-0.1808647	0.1298097	1.6
-0.1808647	0.1298097	1.6
-0.1808647	0.1298097	1.6
-0.1805184	0.1291469	1.6
-0.1805184	0.1291469	1.6
-0.1810224	0.1285298	1.6
-0.1810224	0.1285298	1.6
-0.1810224	0.1285298	1.6
-0.1811678	0.1278763	1.6
-0.1811678	0.1278763	1.6
-0.1811678	0.1278763	1.6
-0.1812183	0.1270941	1.6
-0.1812183	0.1270941	1.6
-0.1814184	0.1272398	1.6
-0.1814184	0.1272398	1.6
-0.1814184	0.1272398	1.6
-0.1814184	0.1272398	1.6
-0.1814184	0.1272398	1.6
-0.1814184	0.1272398	1.6
-0.1814184	0.1272398	1.6
-0.1814184	0.1272398	1.6
0.01	0.01	1.6
-0.1984307	0.1049213	1.6
-0.1984307	0.1049213	1.6
-0.1814184	0.1272398	1.6
-0.1814184	0.1272398	1.6
-0.1814184	0.1272398	1.6
-0.1658961	-0.1950305	1.6
-0.1658961	-0.1950305	1.6
-0.1658961	-0.1950305	1.6
-0.1658961	-0.1950305	1.6
-0.1658961	-0.1950305	1.6
-0.1016994	-0.16021	1.6
-0.1016994	-0.16021	1.6
-0.1016994	-0.16021	1.6
-0.1041818	-0.1611838	1.6
-0.1041818	-0.1611838	1.6
-0.1040821	-0.1617897	1.6
-0.1040821	-0.1617897	1.6
-0.1040821	-0.1617897	1.6
-0.1034401	-0.1622619	1.6
-0.1034401	-0.1622619	1.6
-0.1034401	-0.1622619	1.6
-0.1034401	-0.1622619	1.6
-0.1034401	-0.1622619	1.6
-0.1034401	-0.1622619	1.6
-0.1034401	-0.1622619	1.6
-0.1034401	-0.1622619	1.6
-0.1853236	0.09560683	1.6
-0.1853236	0.09560683	1.6
-0.1845781	0.0990449	1.6
-0.1845781	0.0990449	1.6
-0.1845781	0.0990449	1.6
-0.1852225	0.1021323	1.6
-0.1852225	0.1021323	1.6
-0.1852225	0.1021323	1.6
-0.1853979	0.1047969	1.6
-0.1853979	0.1047969	1.6
-0.1841989	0.1079909	1.6
-0.1841989	0.1079909	1.6
0.01	0.01	1.6
-0.1841989	0.1079909	1.6
-0.1841989	0.1079909	1.6
-0.1546291	-0.0692353	1.6
-0.1546291	-0.0692353	1.6
-0.1546291	-0.0692353	1.6
-0.1467588	-0.07098192	1.6
-0.1467588	-0.07098192	1.6
-0.1467588	-0.07098192	1.6
-0.1391772	-0.07436702	1.6
-0.1391772	-0.07436702	1.6
-0.1340983	-0.07780997	1.6
-0.1340983	-0.07780997	1.6
-0.1340983	-0.07780997	1.6
-0.1340983	-0.07780997	1.6
-0.1340983	-0.07780997	1.6
-0.1340983	-0.07780997	1.6
-0.1342055	-0.07649123	1.6
-0.1342055	-0.07649123	1.6
-0.133643	-0.07606744	1.6
-0.133643	-0.07606744	1.6
-0.133643	-0.07606744	1.6
-0.1297728	-0.07919583	1.6
-0.1297728	-0.07919583	1.6
-0.1292155	-0.07894648	1.6
-0.1292155	-0.07894648	1.6
-0.1292155	-0.07894648	1.6
-0.1282871	-0.07934438	1.6
-0.1282871	-0.07934438	1.6
-0.1282871	-0.07934438	1.6
-0.1281284	-0.08007952	1.6
-0.1281284	-0.08007952	1.6
-0.1281789	-0.08023872	1.6
-0.1281789	-0.08023872	1.6
-0.1281789	-0.08023872	1.6
-0.1267507	-0.08172544	1.6
-0.1267507	-0.08172544	1.6
-0.1267507	-0.08172544	1.6
-0.1267507	-0.08172544	1.6
-0.1267507	-0.08172544	1.6
0.01	0.01	1.6
-0.1389581	-0.1043792	1.6
-0.1389581	-0.1043792	1.6
-0.1267507	-0.08172544	1.6
-0.1267507	-0.08172544	1.6
-0.1267507	-0.08172544	1.6
0.1632331	-0.07556108	1.6
0.1632331	-0.07556108	1.6
0.1631	-0.07505111	1.6
0.1631	-0.07505111	1.6
0.1631	-0.07505111	1.6
0.1653473	-0.07186333	1.6
0.1653473	-0.07186333	1.6
0.1653473	-0.07186333	1.6
0.1672715	-0.07050345	1.6
0.1672715	-0.07050345	1.6
0.1684496	-0.06977384	1.6
0.1684496	-0.06977384	1.6
0.1684496	-0.06977384	1.6
0.1683958	-0.0696707	1.6
0.1683958	-0.0696707	1.6
0.1683958	-0.0696707	1.6
0.1676469	-0.0701674	1.6
0.1676469	-0.0701674	1.6
0.1928814	-0.07061995	1.6
0.1928814	-0.07061995	1.6
0.1928814	-0.07061995	1.6
0.2181159	-0.0710725	1.6
0.2181159	-0.0710725	1.6
0.2181159	-0.0710725	1.6
0.238529	-0.0237707	1.6
0.238529	-0.0237707	1.6
0.2356068	-0.024724	1.6
0.2356068	-0.024724	1.6
0.2356068	-0.024724	1.6
0.2348361	-0.02531162	1.6
0.2348361	-0.02531162	1.6
0.2333595	-0.02529857	1.6
0.2333595	-0.02529857	1.6
0.2333595	-0.02529857	1.6
0.2317842	-0.02467417	1.6
0.2317842	-0.02467417	1.6
0.2312869	-0.02432522	1.6
0.2312869	-0.02432522	1.6
0.2312869	-0.02432522	1.6
0.2308705	-0.02469216	1.6
0.2308705	-0.02469216	1.6
0.2308705	-0.02469216	1.6
0.2303748	-0.02518051	1.6
0.2303748	-0.02518051	1.6
0.2301161	-0.02603776	1.6
0.2301161	-0.02603776	1.6
0.2301161	-0.02603776	1.6
0.2298362	-0.0267911	1.6
0.2298362	-0.0267911	1.6
0.2298362	-0.0267911	1.6
0.2299169	-0.02823161	1.6
0.2299169	-0.02823161	1.6
0.2300242	-0.02961326	1.6
0.2300242	-0.02961326	1.6
0.2300242	-0.02961326	1.6
0.2300242	-0.02961326	1.6
0.2300242	-0.02961326	1.6
0.2646547	-0.1373209	1.6
0.2646547	-0.1373209	1.6
0.2646547	-0.1373209	1.6
0.2642252	-0.1366387	1.6
0.2642252	-0.1366387	1.6
0.2640539	-0.1366291	1.6
0.2640539	-0.1366291	1.6
0.2640539	-0.1366291	1.6
0.2643102	-0.1365736	1.6
0.2643102	-0.1365736	1.6
0.2643102	-0.1365736	1.6
0.2643102	-0.1365736	1.6
0.2643102	-0.1365736	1.6
0.2643102	-0.1365736	1.6
0.2643102	-0.1365736	1.6
0.2643102	-0.1365736	1.6
0.2647735	-0.1356907	1.6
0.2647735	-0.1356907	1.6
0.2652733	-0.1353101	1.6
0.2652733	-0.1353101	1.6
0.2652733	-0.1353101	1.6
0.2652733	-0.1353101	1.6
0.2652733	-0.1353101	1.6
0.2652733	-0.1353101	1.6
0.2652733	-0.1353101	1.6
0.2652733	-0.1353101	1.6
0.290405	-0.0443346	1.6
0.290405	-0.0443346	1.6
0.290405	-0.0443346	1.6
0.29085	-0.04355389	1.6
0.29085	-0.04355389	1.6
0.2916058	-0.04312988	1.6
0.2916058	-0.04312988	1.6
0.2916058	-0.04312988	1.6
0.2912485	-0.04337375	1.6
0.2912485	-0.04337375	1.6
0.2916429	-0.04303334	1.6
0.2916429	-0.04303334	1.6
0.2916429	-0.04303334	1.6
0.2924332	-0.04233235	1.6
0.2924332	-0.04233235	1.6
0.2924332	-0.04233235	1.6
0.2921446	-0.04187044	1.6
0.2921446	-0.04187044	1.6
0.2921274	-0.04250076	1.6
0.2921274	-0.04250076	1.6
0.2705371	-0.03493508	1.6
0.2705371	-0.03493508	1.6
0.2705371	-0.03493508	1.6
0.2921274	-0.04250076	1.6
0.2921274	-0.04250076	1.6
0.2495359	-0.01940117	1.6
0.2495359	-0.01940117	1.6
0.2495359	-0.01940117	1.6
0.248961	-0.01604014	1.6
0.248961	-0.01604014	1.6
0.248961	-0.01604014	1.6
0.2486946	-0.01334396	1.6
0.2486946	-0.01334396	1.6
0.2486946	-0.01334396	1.6
0.2486946	-0.01334396	1.6
0.2486946	-0.01334396	1.6
0.2480782	-0.009997835	1.6
0.2480782	-0.009997835	1.6
0.247721	-0.008897142	1.6
0.247721	-0.008897142	1.6
0.247721	-0.008897142	1.6
0.247299	-0.008370582	1.6
0.247299	-0.008370582	1.6
0.247299	-0.008370582	1.6
0.2472409	-0.008057032	1.6
0.2472409	-0.008057032	1.6
0.2472515	-0.007715082	1.6
0.2472515	-0.007715082	1.6
0.2472515	-0.007715082	1.6
0.2471851	-0.007233152	1.6
0.2471851	-0.007233152	1.6
0.2470616	-0.00668806	1.6
0.2470616	-0.00668806	1.6
0.2470616	-0.00668806	1.6
0.2469695	-0.005380223	1.6
0.2469695	-0.005380223	1.6
0.2469695	-0.005380223	1.6
0.2467485	-0.004259525	1.6
0.2467485	-0.004259525	1.6
0.2465931	-0.003589688	1.6
0.2465931	-0.003589688	1.6
0.2465931	-0.003589688	1.6
0.2465295	-0.00320209	1.6
0.2465295	-0.00320209	1.6
0.2464271	-0.002909271	1.6
0.2464271	-0.002909271	1.6
0.2464271	-0.002909271	1.6
0.246274	-0.002583702	1.6
0.246274	-0.002583702	1.6
0.246274	-0.002583702	1.6
0.2461214	-0.002087127	1.6
0.2461214	-0.002087127	1.6
0.2458411	-0.001476794	1.6
0.2458411	-0.001476794	1.6
0.2458411	-0.001476794	1.6
0.2458411	-0.001476794	1.6
0.2458411	-0.001476794	1.6
0.2458411	-0.001476794	1.6
0.2458411	-0.001476794	1.6
0.2458411	-0.001476794	1.6
0.013645	0.05553207	1.6
0.013645	0.05553207	1.6
0.013645	0.05553207	1.6
0.0145807	0.05418202	1.6
0.0145807	0.05418202	1.6
0.01553722	0.05267088	1.6
0.01553722	0.05267088	1.6
0.01553722	0.05267088	1.6
0.01671822	0.05191994	1.6
0.01671822	0.05191994	1.6
0.01786623	0.05088832	1.6
0.01786623	0.05088832	1.6
0.01786623	0.05088832	1.6
0.01792089	0.05083077	1.6
0.01792089	0.05083077	1.6
0.01792089	0.05083077	1.6
0.0176217	0.05032065	1.6
0.0176217	0.05032065	1.6
0.01730135	0.05029482	1.6
0.01730135	0.05029482	1.6
0.01730135	0.05029482	1.6
0.01688679	0.04975604	1.6
0.01688679	0.04975604	1.6
0.01603097	0.04934878	1.6
0.01603097	0.04934878	1.6
0.01603097	0.04934878	1.6
0.01578719	0.04880171	1.6
0.01578719	0.04880171	1.6
0.01578177	0.04838535	1.6
0.01578177	0.04838535	1.6
0.01578177	0.04838535	1.6
0.01611599	0.0479969	1.6
0.01611599	0.0479969	1.6
0.01611599	0.0479969	1.6
0.01619823	0.04738988	1.6
0.01619823	0.04738988	1.6
0.01630981	0.04659525	1.6
0.01630981	0.04659525	1.6
0.01630981	0.04659525	1.6
0.01618722	0.0462257	1.6
0.01618722	0.0462257	1.6
0.01618722	0.0462257	1.6
0.01618722	0.0462257	1.6
0.01618722	0.0462257	1.6
-0.04028977	0.1286397	1.6
-0.04028977	0.1286397	1.6
-0.04028977	0.1286397	1.6
-0.04105477	0.1304087	1.6
-0.04105477	0.1304087	1.6
-0.04179201	0.1310668	1.6
-0.04179201	0.1310668	1.6
-0.04179201	0.1310668	1.6
-0.04255203	0.1327514	1.6
-0.04255203	0.1327514	1.6
-0.04255203	0.1327514	1.6
-0.04236248	0.1348521	1.6
-0.04236248	0.1348521	1.6
-0.04130802	0.1362772	1.6
-0.04130802	0.1362772	1.6
-0.04130802	0.1362772	1.6
-0.04130802	0.1362772	1.6
-0.04130802	0.1362772	1.6
-0.02861073	0.1480255	1.6
-0.02861073	0.1480255	1.6
-0.02861073	0.1480255	1.6
-0.01667575	0.1590454	1.6
-0.01667575	0.1590454	1.6
-0.01667575	0.1590454	1.6
-0.06799629	0.2089995	1.6
-0.06799629	0.2089995	1.6
-0.06766243	0.208583	1.6
-0.06766243	0.208583	1.6
-0.06766243	0.208583	1.6
-0.06700747	0.2102957	1.6
-0.06700747	0.2102957	1.6
-0.06700747	0.2102957	1.6
-0.06491864	0.212398	1.6
-0.06491864	0.212398	1.6
-0.06301201	0.2138613	1.6
-0.06301201	0.2138613	1.6
-0.06301201	0.2138613	1.6
-0.06303247	0.2135027	1.6
-0.06303247	0.2135027	1.6
-0.06303247	0.2135027	1.6
-0.06303247	0.2135027	1.6
-0.06303247	0.2135027	1.6
-0.0626672	0.2125746	1.6
-0.0626672	0.2125746	1.6
0.01	0.01	1.6
-0.06245831	0.2120976	1.6
-0.06245831	0.2120976	1.6
-0.06287879	0.215436	1.6
-0.06287879	0.215436	1.6
-0.06287879	0.215436	1.6
-0.06330525	0.2174656	1.6
-0.06330525	0.2174656	1.6
-0.0634077	0.2199521	1.6
-0.0634077	0.2199521	1.6
-0.0634077	0.2199521	1.6
-0.06338934	0.2216737	1.6
-0.06338934	0.2216737	1.6
-0.06338934	0.2216737	1.6
-0.06346483	0.2229802	1.6
-0.06346483	0.2229802	1.6
-0.06320723	0.2240808	1.6
-0.06320723	0.2240808	1.6
-0.06320723	0.2240808	1.6
-0.063103	0.224708	1.6
-0.063103	0.224708	1.6
-0.06268561	0.2250282	1.6
-0.06268561	0.2250282	1.6
-0.06268561	0.2250282	1.6
-0.06278778	0.2254464	1.6
-0.06278778	0.2254464	1.6
-0.06278778	0.2254464	1.6
-0.06255319	0.2257423	1.6
-0.06255319	0.2257423	1.6
-0.06255319	0.2257423	1.6
-0.06255319	0.2257423	1.6
-0.06255319	0.2257423	1.6
-0.06255319	0.2257423	1.6
-0.06255319	0.2257423	1.6
-0.06255319	0.2257423	1.6
-0.06255319	0.2257423	1.6
-0.06255319	0.2257423	1.6
-0.4183679	0.4045824	1.6
-0.4183679	0.4045824	1.6
-0.4183679	0.4045824	1.6
-0.4173411	0.4060216	1.6
-0.4173411	0.4060216	1.6
-0.4179642	0.4055274	1.6
-0.4179642	0.4055274	1.6
-0.4179642	0.4055274	1.6
-0.4176487	0.4085969	1.6
-0.4176487	0.4085969	1.6
-0.4176487	0.4085969	1.6
-0.4174348	0.4130763	1.6
-0.4174348	0.4130763	1.6
-0.4174348	0.4130763	1.6
-0.4174348	0.4130763	1.6
-0.4174348	0.4130763	1.6
-0.4356679	0.4841747	1.6
-0.4356679	0.4841747	1.6
-0.4363994	0.4852573	1.6
-0.4363994	0.4852573	1.6
-0.4363994	0.4852573	1.6
-0.4364755	0.4869406	1.6
-0.4364755	0.4869406	1.6
-0.4364755	0.4869406	1.6
-0.4364755	0.4869406	1.6
-0.4364755	0.4869406	1.6
-0.4376284	0.4901255	1.6
-0.4376284	0.4901255	1.6
-0.4376284	0.4901255	1.6
-0.437367	0.4903052	1.6
-0.437367	0.4903052	1.6
0.01	0.01	1.6
-0.4547296	0.5131491	1.6
-0.4547296	0.5131491	1.6
-0.437367	0.4903052	1.6
-0.437367	0.4903052	1.6
-0.437367	0.4903052	1.6
0.4729253	0.5008001	1.6
0.4729253	0.5008001	1.6
0.4759746	0.4973745	1.6
0.4759746	0.4973745	1.6
0.4759746	0.4973745	1.6
0.4770774	0.4949166	1.6
0.4770774	0.4949166	1.6
0.4770774	0.4949166	1.6
0.4782943	0.4924951	1.6
0.4782943	0.4924951	1.6
0.4783288	0.4913133	1.6
0.4783288	0.4913133	1.6
0.4783288	0.4913133	1.6
0.4779377	0.4894374	1.6
0.4779377	0.4894374	1.6
0.477687	0.4883553	1.6
0.477687	0.4883553	1.6
0.477687	0.4883553	1.6
0.4775214	0.4866219	1.6
0.4775214	0.4866219	1.6
0.4775214	0.4866219	1.6
0.4773402	0.4853162	1.6
0.4773402	0.4853162	1.6
0.4770105	0.4844302	1.6
0.4770105	0.4844302	1.6
0.4770105	0.4844302	1.6
0.4769615	0.4835945	1.6
0.4769615	0.4835945	1.6
0.4769615	0.4835945	1.6
0.4770796	0.4825723	1.6
0.4770796	0.4825723	1.6
0.47096	0.5280495	1.6
0.47096	0.5280495	1.6
0.47096	0.5280495	1.6
0.4770796	0.4825723	1.6
0.4770796	0.4825723	1.6
0.4770796	0.4825723	1.6
-0.04848453	-0.08368544	1.6
-0.04848453	-0.08368544	1.6
-0.04848453	-0.08368544	1.6
-0.03739756	-0.09400164	1.6
-0.03739756	-0.09400164	1.6
-0.03262863	-0.09879259	1.6
-0.03262863	-0.09879259	1.6
-0.03262863	-0.09879259	1.6
-0.02909434	-0.1023019	1.6
-0.02909434	-0.1023019	1.6
-0.02909434	-0.1023019	1.6
-0.03069227	-0.1014259	1.6
-0.03069227	-0.1014259	1.6
-0.03190749	-0.1005605	1.6
-0.03190749	-0.1005605	1.6
-0.03190749	-0.1005605	1.6
-0.03261875	-0.09980731	1.6
-0.03261875	-0.09980731	1.6
-0.03198788	-0.100425	1.6
-0.03198788	-0.100425	1.6
-0.03198788	-0.100425	1.6
-0.03143801	-0.1009461	1.6
-0.03143801	-0.1009461	1.6
-0.03143801	-0.1009461	1.6
-0.03074542	-0.1019569	1.6
-0.03074542	-0.1019569	1.6
-0.03043253	-0.1025737	1.6
-0.03043253	-0.1025737	1.6
-0.03043253	-0.1025737	1.6
-0.02989641	-0.1030299	1.6
-0.02989641	-0.1030299	1.6
-0.02989641	-0.1030299	1.6
-0.02989641	-0.1030299	1.6
-0.02989641	-0.1030299	1.6
-0.02989641	-0.1030299	1.6
-0.02989641	-0.1030299	1.6
-0.02989641	-0.1030299	1.6
-0.0332723	-0.09795416	1.6
-0.0332723	-0.09795416	1.6
-0.03275126	-0.09776587	1.6
-0.03275126	-0.09776587	1.6
-0.03275126	-0.09776587	1.6
-0.03310712	-0.09661993	1.6
-0.03310712	-0.09661993	1.6
-0.03310712	-0.09661993	1.6
-0.03386429	-0.09617262	1.6
-0.03386429	-0.09617262	1.6
-0.03442048	-0.09550977	1.6
-0.03442048	-0.09550977	1.6
-0.03442048	-0.09550977	1.6
-0.03487761	-0.09390243	1.6
-0.03487761	-0.09390243	1.6
-0.02151165	-0.08467685	1.6
-0.02151165	-0.08467685	1.6
-0.02151165	-0.08467685	1.6
-0.02151165	-0.08467685	1.6
-0.02151165	-0.08467685	1.6
0.01	0.01	1.6
-0.03487761	-0.09390243	1.6
-0.03487761	-0.09390243	1.6
-0.06850891	-0.008395443	1.6
-0.06850891	-0.008395443	1.6
-0.06850891	-0.008395443	1.6
-0.06746341	-0.008510033	1.6
-0.06746341	-0.008510033	1.6
-0.06710889	-0.008540118	1.6
-0.06710889	-0.008540118	1.6
-0.06710889	-0.008540118	1.6
-0.06778564	-0.00952914	1.6
-0.06778564	-0.00952914	1.6
-0.06778564	-0.00952914	1.6
-0.06723365	-0.009504497	1.6
-0.06723365	-0.009504497	1.6
-0.06731411	-0.01019246	1.6
-0.06731411	-0.01019246	1.6
-0.06731411	-0.01019246	1.6
-0.06710952	-0.01076668	1.6
-0.06710952	-0.01076668	1.6
-0.06710952	-0.01076668	1.6
-0.06703074	-0.01151447	1.6
-0.06703074	-0.01151447	1.6
-0.06685487	-0.01242999	1.6
-0.06685487	-0.01242999	1.6
-0.06685487	-0.01242999	1.6
-0.06662763	-0.01299511	1.6
-0.06662763	-0.01299511	1.6
-0.06630877	-0.01371661	1.6
-0.06630877	-0.01371661	1.6
-0.06630877	-0.01371661	1.6
-0.06563292	-0.01446981	1.6
-0.06563292	-0.01446981	1.6
-0.06563292	-0.01446981	1.6
-0.06521982	-0.01521366	1.6
-0.06521982	-0.01521366	1.6
-0.06471301	-0.01601699	1.6
-0.06471301	-0.01601699	1.6
-0.06471301	-0.01601699	1.6
-0.06438507	-0.01658782	1.6
-0.06438507	-0.01658782	1.6
-0.06438507	-0.01658782	1.6
-0.06438507	-0.01658782	1.6
-0.06438507	-0.01658782	1.6
-0.06385279	-0.01688041	1.6
-0.06385279	-0.01688041	1.6
-0.06385279	-0.01688041	1.6
-0.06408856	-0.01674824	1.6
-0.06408856	-0.01674824	1.6
-0.06409696	-0.01661731	1.6
-0.06409696	-0.01661731	1.6
-0.06409696	-0.01661731	1.6
-0.06417365	-0.01631616	1.6
-0.06417365	-0.01631616	1.6
-0.06410067	-0.0159252	1.6
-0.06410067	-0.0159252	1.6
-0.06410067	-0.0159252	1.6
-0.06405019	-0.01557251	1.6
-0.06405019	-0.01557251	1.6
-0.06405019	-0.01557251	1.6
-0.06390455	-0.01531342	1.6
-0.06390455	-0.01531342	1.6
-0.06387686	-0.01512815	1.6
-0.06387686	-0.01512815	1.6
-0.06387686	-0.01512815	1.6
-0.06387184	-0.01478793	1.6
-0.06387184	-0.01478793	1.6
-0.06387184	-0.01478793	1.6
-0.06390508	-0.01450506	1.6
-0.06390508	-0.01450506	1.6
-0.06430582	-0.01539772	1.6
-0.06430582	-0.01539772	1.6
-0.06430582	-0.01539772	1.6
-0.06457322	-0.01620216	1.6
-0.06457322	-0.01620216	1.6
-0.06457322	-0.01620216	1.6
-0.06457322	-0.01620216	1.6
-0.06457322	-0.01620216	1.6
-0.07974238	-0.03828207	1.6
-0.07974238	-0.03828207	1.6
-0.07974238	-0.03828207	1.6
-0.07826808	-0.03642001	1.6
-0.07826808	-0.03642001	1.6
-0.07757834	-0.03474043	1.6
-0.07757834	-0.03474043	1.6
-0.07757834	-0.03474043	1.6
-0.07649238	-0.0340488	1.6
-0.07649238	-0.0340488	1.6
-0.07649238	-0.0340488	1.6
-0.07669545	-0.03422742	1.6
-0.07669545	-0.03422742	1.6
-0.07685959	-0.03394694	1.6
-0.07685959	-0.03394694	1.6
-0.07685959	-0.03394694	1.6
-0.07663199	-0.03449588	1.6
-0.07663199	-0.03449588	1.6
-0.07586347	-0.03425308	1.6
-0.07586347	-0.03425308	1.6
-0.07586347	-0.03425308	1.6
-0.07551307	-0.03430682	1.6
-0.07551307	-0.03430682	1.6
-0.07551307	-0.03430682	1.6
-0.07555599	-0.03506923	1.6
-0.07555599	-0.03506923	1.6
-0.07478788	-0.03544784	1.6
-0.07478788	-0.03544784	1.6
-0.07478788	-0.03544784	1.6
-0.07460954	-0.03548879	1.6
-0.07460954	-0.03548879	1.6
-0.07448668	-0.03569156	1.6
-0.07448668	-0.03569156	1.6
