# Supplementary material for: Saliency detection of textured 3D models based on multi-view information and texel descriptor
Source: PeerJ Comput Sci. 2023 Oct 25;9:e1584. doi: 10.7717/peerj-cs.1584 (PMC10703070; doi:10.7717/peerj-cs.1584)
Supplement: Supplemental Information 2 [file peerj-cs-09-1584-s002.zip › llxj/21.txt]

-0.07448668	-0.03569156	1.6
-0.07418964	-0.03569954	1.6
-0.07377545	-0.03598246	1.6
-0.07377545	-0.03598246	1.6
-0.07377545	-0.03598246	1.6
-0.07377545	-0.03598246	1.6
-0.07377545	-0.03598246	1.6
-0.07320033	-0.03640921	1.6
-0.07320033	-0.03640921	1.6
-0.07320033	-0.03640921	1.6
-0.07300082	-0.03648777	1.6
-0.07300082	-0.03648777	1.6
-0.07300082	-0.03648777	1.6
-0.07265086	-0.03685848	1.6
-0.07265086	-0.03685848	1.6
-0.07221245	-0.03701269	1.6
-0.07221245	-0.03701269	1.6
-0.07221245	-0.03701269	1.6
-0.07091188	-0.03566751	1.6
-0.07091188	-0.03566751	1.6
-0.07067677	-0.03592267	1.6
-0.07067677	-0.03592267	1.6
-0.07067677	-0.03592267	1.6
-0.0705035	-0.03617381	1.6
-0.0705035	-0.03617381	1.6
-0.07039049	-0.03653692	1.6
-0.07039049	-0.03653692	1.6
-0.07039049	-0.03653692	1.6
-0.07019509	-0.03684281	1.6
-0.07019509	-0.03684281	1.6
-0.07019509	-0.03684281	1.6
-0.07005823	-0.03697971	1.6
-0.07005823	-0.03697971	1.6
-0.06980775	-0.03713508	1.6
-0.06980775	-0.03713508	1.6
-0.06980775	-0.03713508	1.6
-0.06980775	-0.03713508	1.6
-0.06980775	-0.03713508	1.6
0.02427299	0.05078492	1.6
0.02427299	0.05078492	1.6
0.02427299	0.05078492	1.6
0.02634025	0.05299837	1.6
0.02634025	0.05299837	1.6
0.02634025	0.05299837	1.6
0.02813603	0.05391309	1.6
0.02813603	0.05391309	1.6
0.028974	0.05466036	1.6
0.028974	0.05466036	1.6
0.028974	0.05466036	1.6
0.03017164	0.05467759	1.6
0.03017164	0.05467759	1.6
0.03178481	0.05631036	1.6
0.03178481	0.05631036	1.6
0.03178481	0.05631036	1.6
0.03301096	0.05774736	1.6
0.03301096	0.05774736	1.6
0.03301096	0.05774736	1.6
0.03301096	0.05774736	1.6
0.03301096	0.05774736	1.6
0.175199	0.1725623	1.6
0.175199	0.1725623	1.6
0.175199	0.1725623	1.6
0.1804463	0.1732639	1.6
0.1804463	0.1732639	1.6
0.1804463	0.1732639	1.6
0.183598	0.1720447	1.6
0.183598	0.1720447	1.6
0.1849205	0.1708935	1.6
0.1849205	0.1708935	1.6
0.1849205	0.1708935	1.6
0.1852748	0.169755	1.6
0.1852748	0.169755	1.6
0.1715955	0.1865868	1.6
0.1715955	0.1865868	1.6
0.1715955	0.1865868	1.6
0.1852748	0.169755	1.6
0.1852748	0.169755	1.6
0.1852748	0.169755	1.6
0.1913573	0.1816416	1.6
0.1913573	0.1816416	1.6
0.1913573	0.1816416	1.6
0.1923734	0.1845212	1.6
0.1923734	0.1845212	1.6
0.1927304	0.1857678	1.6
0.1927304	0.1857678	1.6
0.1927304	0.1857678	1.6
0.1943265	0.1848346	1.6
0.1943265	0.1848346	1.6
0.1943265	0.1848346	1.6
0.1948414	0.1831741	1.6
0.1948414	0.1831741	1.6
0.1945022	0.1812273	1.6
0.1945022	0.1812273	1.6
0.1945022	0.1812273	1.6
0.1945644	0.1800071	1.6
0.1945644	0.1800071	1.6
0.1947848	0.1787878	1.6
0.1947848	0.1787878	1.6
0.1947848	0.1787878	1.6
0.1949713	0.1768744	1.6
0.1949713	0.1768744	1.6
0.1948324	0.1753823	1.6
0.1948324	0.1753823	1.6
0.1948324	0.1753823	1.6
0.1950446	0.1740783	1.6
0.1950446	0.1740783	1.6
0.1950446	0.1740783	1.6
0.1953849	0.1729083	1.6
0.1953849	0.1729083	1.6
0.1953849	0.1729083	1.6
0.1953849	0.1729083	1.6
0.1953849	0.1729083	1.6
0.1682641	0.2062065	1.6
0.1682641	0.2062065	1.6
0.1670707	0.2080417	1.6
0.1670707	0.2080417	1.6
0.1670707	0.2080417	1.6
0.1667685	0.2081105	1.6
0.1667685	0.2081105	1.6
0.1667685	0.2081105	1.6
0.166854	0.2083004	1.6
0.166854	0.2083004	1.6
0.1665482	0.2091363	1.6
0.1665482	0.2091363	1.6
0.1665482	0.2091363	1.6
0.1662417	0.2089341	1.6
0.1662417	0.2089341	1.6
0.1667221	0.2096665	1.6
0.1667221	0.2096665	1.6
0.1667221	0.2096665	1.6
0.1669397	0.2108185	1.6
0.1669397	0.2108185	1.6
0.1669397	0.2108185	1.6
0.1671478	0.2112099	1.6
0.1671478	0.2112099	1.6
0.1670461	0.2115056	1.6
0.1670461	0.2115056	1.6
0.1670461	0.2115056	1.6
0.1673261	0.2116541	1.6
0.1673261	0.2116541	1.6
0.1673261	0.2116541	1.6
0.1673261	0.2116541	1.6
0.1673261	0.2116541	1.6
0.1676793	0.2124447	1.6
0.1676793	0.2124447	1.6
0.1676793	0.2124447	1.6
0.168031	0.2130969	1.6
0.168031	0.2130969	1.6
0.2147378	0.1832927	1.6
0.2147378	0.1832927	1.6
0.2147378	0.1832927	1.6
0.2159644	0.1831872	1.6
0.2159644	0.1831872	1.6
0.2157571	0.1825074	1.6
0.2157571	0.1825074	1.6
0.2157571	0.1825074	1.6
0.2150797	0.1812726	1.6
0.2150797	0.1812726	1.6
0.2150025	0.1803898	1.6
0.2150025	0.1803898	1.6
0.2150025	0.1803898	1.6
0.2149205	0.1794202	1.6
0.2149205	0.1794202	1.6
0.2149205	0.1794202	1.6
0.2147538	0.1786938	1.6
0.2147538	0.1786938	1.6
0.2149801	0.1781755	1.6
0.2149801	0.1781755	1.6
0.2149801	0.1781755	1.6
0.2151469	0.1778736	1.6
0.2151469	0.1778736	1.6
0.2153115	0.1775105	1.6
0.2153115	0.1775105	1.6
0.2153115	0.1775105	1.6
0.2154004	0.1764437	1.6
0.2154004	0.1764437	1.6
0.2154004	0.1764437	1.6
0.2154649	0.1754978	1.6
0.2154649	0.1754978	1.6
0.2156958	0.1746562	1.6
0.2156958	0.1746562	1.6
0.2156958	0.1746562	1.6
0.2158777	0.1738414	1.6
0.2158777	0.1738414	1.6
0.2158777	0.1738414	1.6
0.2158777	0.1738414	1.6
0.2158777	0.1738414	1.6
0.2162628	0.1724813	1.6
0.2162628	0.1724813	1.6
0.2162628	0.1724813	1.6
0.2162628	0.1724813	1.6
0.2162628	0.1724813	1.6
0.2162628	0.1724813	1.6
0.2162628	0.1724813	1.6
0.2162628	0.1724813	1.6
0.07052958	0.00985137	1.6
0.07052958	0.00985137	1.6
0.07234492	0.006205905	1.6
0.07234492	0.006205905	1.6
0.07234492	0.006205905	1.6
0.07422657	0.005410047	1.6
0.07422657	0.005410047	1.6
0.07422657	0.005410047	1.6
0.0759987	0.004814919	1.6
0.0759987	0.004814919	1.6
0.07638384	0.004415848	1.6
0.07638384	0.004415848	1.6
0.07638384	0.004415848	1.6
0.07702149	0.003053678	1.6
0.07702149	0.003053678	1.6
0.07743155	0.004924161	1.6
0.07743155	0.004924161	1.6
0.07743155	0.004924161	1.6
0.07743979	0.006042088	1.6
0.07743979	0.006042088	1.6
0.07743979	0.006042088	1.6
0.07773452	0.006977282	1.6
0.07773452	0.006977282	1.6
0.07756528	0.007651277	1.6
0.07756528	0.007651277	1.6
0.07756528	0.007651277	1.6
0.07756528	0.007651277	1.6
0.07756528	0.007651277	1.6
0.07756528	0.007651277	1.6
0.07756528	0.007651277	1.6
0.07756528	0.007651277	1.6
0.1810218	-0.1262119	1.6
0.1810218	-0.1262119	1.6
0.1810218	-0.1262119	1.6
0.1818262	-0.1264686	1.6
0.1818262	-0.1264686	1.6
0.1818504	-0.1265112	1.6
0.1818504	-0.1265112	1.6
0.1818504	-0.1265112	1.6
0.1814967	-0.1270835	1.6
0.1814967	-0.1270835	1.6
0.1814967	-0.1270835	1.6
0.1813951	-0.1277076	1.6
0.1813951	-0.1277076	1.6
0.1821585	-0.1279562	1.6
0.1821585	-0.1279562	1.6
0.1821585	-0.1279562	1.6
0.1834993	-0.1278398	1.6
0.1834993	-0.1278398	1.6
0.1834993	-0.1278398	1.6
0.1834993	-0.1278398	1.6
0.1834993	-0.1278398	1.6
0.1834993	-0.1278398	1.6
0.1834993	-0.1278398	1.6
0.1834993	-0.1278398	1.6
0.1846237	0.1378513	1.6
0.1846237	0.1378513	1.6
0.1828236	0.1422539	1.6
0.1828236	0.1422539	1.6
0.1828236	0.1422539	1.6
0.1826841	0.1444855	1.6
0.1826841	0.1444855	1.6
0.1830487	0.1468437	1.6
0.1830487	0.1468437	1.6
0.1830487	0.1468437	1.6
0.1833225	0.1492275	1.6
0.1833225	0.1492275	1.6
0.1833225	0.1492275	1.6
0.1837265	0.1517457	1.6
0.1837265	0.1517457	1.6
0.18388	0.1527203	1.6
0.18388	0.1527203	1.6
0.18388	0.1527203	1.6
0.183951	0.1538234	1.6
0.183951	0.1538234	1.6
0.1841685	0.1544115	1.6
0.1841685	0.1544115	1.6
0.1841685	0.1544115	1.6
0.1843364	0.1548574	1.6
0.1843364	0.1548574	1.6
0.184215	0.1553979	1.6
0.184215	0.1553979	1.6
0.184215	0.1553979	1.6
0.1842918	0.1557825	1.6
0.1842918	0.1557825	1.6
0.1842918	0.1557825	1.6
0.1842918	0.1557825	1.6
0.1974753	0.183265	1.6
0.1974753	0.183265	1.6
0.1974753	0.183265	1.6
0.1824649	0.156435	1.6
0.1824649	0.156435	1.6
0.1762048	0.153903	1.6
0.1762048	0.153903	1.6
0.1762048	0.153903	1.6
0.1726819	0.1528706	1.6
0.1726819	0.1528706	1.6
0.1726819	0.1528706	1.6
0.1704249	0.150696	1.6
0.1704249	0.150696	1.6
0.1687603	0.1491481	1.6
0.1687603	0.1491481	1.6
0.1687603	0.1491481	1.6
0.1681263	0.1480708	1.6
0.1681263	0.1480708	1.6
0.1674215	0.1471772	1.6
0.1674215	0.1471772	1.6
0.1674215	0.1471772	1.6
0.1663215	0.1468909	1.6
0.1663215	0.1468909	1.6
0.1663215	0.1468909	1.6
0.1663215	0.1468909	1.6
0.1663215	0.1468909	1.6
0.1663215	0.1468909	1.6
0.1663215	0.1468909	1.6
0.1663215	0.1468909	1.6
-0.1451233	-0.01028783	1.6
-0.1451233	-0.01028783	1.6
-0.1451233	-0.01028783	1.6
-0.1438127	-0.01280466	1.6
-0.1438127	-0.01280466	1.6
-0.1421483	-0.01469204	1.6
-0.1421483	-0.01469204	1.6
-0.1421483	-0.01469204	1.6
-0.1413776	-0.01643541	1.6
-0.1413776	-0.01643541	1.6
-0.1408398	-0.01686512	1.6
-0.1408398	-0.01686512	1.6
-0.1408398	-0.01686512	1.6
-0.1404513	-0.01706619	1.6
-0.1404513	-0.01706619	1.6
-0.1404513	-0.01706619	1.6
-0.1401544	-0.01723131	1.6
-0.1401544	-0.01723131	1.6
-0.1404552	-0.017433	1.6
-0.1404552	-0.017433	1.6
-0.1404552	-0.017433	1.6
-0.1404552	-0.017433	1.6
-0.1404552	-0.017433	1.6
-0.1404552	-0.017433	1.6
-0.1400956	-0.01737102	1.6
-0.1400956	-0.01737102	1.6
-0.1397944	-0.01754708	1.6
-0.1397944	-0.01754708	1.6
-0.1397944	-0.01754708	1.6
-0.1396392	-0.01748837	1.6
-0.1396392	-0.01748837	1.6
-0.140197	-0.01806409	1.6
-0.140197	-0.01806409	1.6
-0.140197	-0.01806409	1.6
-0.140197	-0.01806409	1.6
-0.140197	-0.01806409	1.6
-0.140197	-0.01806409	1.6
-0.2157798	-0.0908006	1.6
-0.2157798	-0.0908006	1.6
0.01	0.01	1.6
-0.2633133	-0.1144428	1.6
-0.2633133	-0.1144428	1.6
-0.2633133	-0.1144428	1.6
-0.2633133	-0.1144428	1.6
-0.2633133	-0.1144428	1.6
-0.2333294	-0.1248117	1.6
-0.2333294	-0.1248117	1.6
-0.2333294	-0.1248117	1.6
-0.2268804	-0.1277327	1.6
-0.2268804	-0.1277327	1.6
-0.2317736	-0.1281624	1.6
-0.2317736	-0.1281624	1.6
0.01	0.01	1.6
-0.2439309	-0.1510158	1.6
-0.2439309	-0.1510158	1.6
-0.2317736	-0.1281624	1.6
-0.2317736	-0.1281624	1.6
-0.2317736	-0.1281624	1.6
-0.2834578	-0.2269234	1.6
-0.2834578	-0.2269234	1.6
-0.2834578	-0.2269234	1.6
-0.2820908	-0.2268312	1.6
-0.2820908	-0.2268312	1.6
-0.2795403	-0.2260669	1.6
-0.2795403	-0.2260669	1.6
-0.2795403	-0.2260669	1.6
-0.279533	-0.2259109	1.6
-0.279533	-0.2259109	1.6
-0.2762277	-0.2275542	1.6
-0.2762277	-0.2275542	1.6
0.01	0.01	1.6
-0.2762277	-0.2275542	1.6
-0.2762277	-0.2275542	1.6
-0.2733066	-0.2283935	1.6
-0.2733066	-0.2283935	1.6
-0.2733066	-0.2283935	1.6
-0.2733066	-0.2283935	1.6
-0.2733066	-0.2283935	1.6
-0.2733066	-0.2283935	1.6
-0.2747151	-0.2280892	1.6
-0.2747151	-0.2280892	1.6
-0.2747719	-0.2269206	1.6
-0.2747719	-0.2269206	1.6
-0.2747719	-0.2269206	1.6
-0.2739523	-0.2271328	1.6
-0.2739523	-0.2271328	1.6
-0.2739523	-0.2271328	1.6
-0.2739523	-0.2271328	1.6
-0.2739523	-0.2271328	1.6
-0.2739523	-0.2271328	1.6
-0.2739523	-0.2271328	1.6
-0.2739523	-0.2271328	1.6
-0.1613105	-0.1833861	1.6
-0.1613105	-0.1833861	1.6
-0.1538539	-0.1858913	1.6
-0.1538539	-0.1858913	1.6
-0.1538539	-0.1858913	1.6
-0.1490053	-0.1874163	1.6
-0.1490053	-0.1874163	1.6
-0.1453977	-0.1890897	1.6
-0.1453977	-0.1890897	1.6
-0.1453977	-0.1890897	1.6
-0.1422154	-0.1907157	1.6
-0.1422154	-0.1907157	1.6
-0.1422154	-0.1907157	1.6
-0.13944	-0.1919385	1.6
-0.13944	-0.1919385	1.6
-0.1370632	-0.1933656	1.6
-0.1370632	-0.1933656	1.6
-0.1370632	-0.1933656	1.6
-0.1353937	-0.1944593	1.6
-0.1353937	-0.1944593	1.6
-0.1342066	-0.1951353	1.6
-0.1342066	-0.1951353	1.6
-0.1342066	-0.1951353	1.6
-0.1333571	-0.1959166	1.6
-0.1333571	-0.1959166	1.6
-0.1333571	-0.1959166	1.6
-0.1325963	-0.1962996	1.6
-0.1325963	-0.1962996	1.6
-0.1318945	-0.1965328	1.6
-0.1318945	-0.1965328	1.6
-0.1318945	-0.1965328	1.6
-0.1313431	-0.1965608	1.6
-0.1313431	-0.1965608	1.6
-0.1313431	-0.1965608	1.6
-0.130427	-0.1967087	1.6
-0.130427	-0.1967087	1.6
-0.1309207	-0.1963755	1.6
-0.1309207	-0.1963755	1.6
-0.141302	-0.2069098	1.6
-0.141302	-0.2069098	1.6
-0.141302	-0.2069098	1.6
-0.1309207	-0.1963755	1.6
-0.1309207	-0.1963755	1.6
-0.1309207	-0.1963755	1.6
-0.1309207	-0.1963755	1.6
-0.1309207	-0.1963755	1.6
-0.09790281	-0.2426688	1.6
-0.09790281	-0.2426688	1.6
-0.09497756	-0.2408976	1.6
-0.09497756	-0.2408976	1.6
-0.09497756	-0.2408976	1.6
-0.09446644	-0.2404952	1.6
-0.09446644	-0.2404952	1.6
-0.09446644	-0.2404952	1.6
-0.09232505	-0.2398428	1.6
-0.09232505	-0.2398428	1.6
-0.09098358	-0.2400942	1.6
-0.09098358	-0.2400942	1.6
-0.09098358	-0.2400942	1.6
-0.09015653	-0.2400963	1.6
-0.09015653	-0.2400963	1.6
-0.08965316	-0.2402059	1.6
-0.08965316	-0.2402059	1.6
-0.08965316	-0.2402059	1.6
-0.08915583	-0.2402403	1.6
-0.08915583	-0.2402403	1.6
-0.08915583	-0.2402403	1.6
-0.08859707	-0.2402337	1.6
-0.08859707	-0.2402337	1.6
-0.08820621	-0.2400989	1.6
-0.08820621	-0.2400989	1.6
-0.08820621	-0.2400989	1.6
-0.08806985	-0.2400311	1.6
-0.08806985	-0.2400311	1.6
-0.08790591	-0.2406261	1.6
-0.08790591	-0.2406261	1.6
-0.08790591	-0.2406261	1.6
-0.08769265	-0.2410226	1.6
-0.08769265	-0.2410226	1.6
-0.08757108	-0.241542	1.6
-0.08757108	-0.241542	1.6
-0.08757108	-0.241542	1.6
-0.08712087	-0.2419724	1.6
-0.08712087	-0.2419724	1.6
-0.08712087	-0.2419724	1.6
-0.08669569	-0.2422605	1.6
-0.08669569	-0.2422605	1.6
-0.0863832	-0.2424604	1.6
-0.0863832	-0.2424604	1.6
-0.0863832	-0.2424604	1.6
-0.08627842	-0.2427729	1.6
-0.08627842	-0.2427729	1.6
-0.08607071	-0.2430031	1.6
-0.08607071	-0.2430031	1.6
-0.08607071	-0.2430031	1.6
-0.08585671	-0.2431014	1.6
-0.08585671	-0.2431014	1.6
-0.08585671	-0.2431014	1.6
-0.08579867	-0.2433227	1.6
-0.08579867	-0.2433227	1.6
-0.08551816	-0.2434215	1.6
-0.08551816	-0.2434215	1.6
-0.08537193	-0.2437578	1.6
-0.08537193	-0.2437578	1.6
-0.08539463	-0.243855	1.6
-0.08539463	-0.243855	1.6
-0.08539463	-0.243855	1.6
-0.08524061	-0.2440493	1.6
-0.08524061	-0.2440493	1.6
-0.08524061	-0.2440493	1.6
-0.08524061	-0.2440493	1.6
-0.08524061	-0.2440493	1.6
-0.08524061	-0.2440493	1.6
-0.08524061	-0.2440493	1.6
-0.08524061	-0.2440493	1.6
0.117041	-0.1871596	1.6
0.117041	-0.1871596	1.6
0.1148267	-0.193225	1.6
0.1148267	-0.193225	1.6
0.1148267	-0.193225	1.6
0.1133376	-0.1909293	1.6
0.1133376	-0.1909293	1.6
0.137904	-0.1835992	1.6
0.137904	-0.1835992	1.6
0.137904	-0.1835992	1.6
0.1624703	-0.1762692	1.6
0.1624703	-0.1762692	1.6
0.1624703	-0.1762692	1.6
0.1510967	-0.1376677	1.6
0.1510967	-0.1376677	1.6
0.1517401	-0.1376473	1.6
0.1517401	-0.1376473	1.6
0.1517401	-0.1376473	1.6
0.1537825	-0.1375245	1.6
0.1537825	-0.1375245	1.6
0.1543867	-0.1391961	1.6
0.1543867	-0.1391961	1.6
0.1543867	-0.1391961	1.6
0.1546332	-0.1401392	1.6
0.1546332	-0.1401392	1.6
0.01	0.01	1.6
0.127635	-0.1404105	1.6
0.127635	-0.1404105	1.6
0.1546332	-0.1401392	1.6
0.1546332	-0.1401392	1.6
0.1546332	-0.1401392	1.6
0.1970163	-0.1473243	1.6
0.1970163	-0.1473243	1.6
0.1929263	-0.1509259	1.6
0.1929263	-0.1509259	1.6
0.1929263	-0.1509259	1.6
0.1910907	-0.1520236	1.6
0.1910907	-0.1520236	1.6
0.1910907	-0.1520236	1.6
0.1910907	-0.1520236	1.6
0.1910907	-0.1520236	1.6
0.1873258	-0.1572357	1.6
0.1873258	-0.1572357	1.6
0.1873258	-0.1572357	1.6
0.1851341	-0.1596822	1.6
0.1851341	-0.1596822	1.6
0.1870512	-0.1582292	1.6
0.1870512	-0.1582292	1.6
0.1870512	-0.1582292	1.6
0.1855508	-0.1601046	1.6
0.1855508	-0.1601046	1.6
0.1855508	-0.1601046	1.6
0.1848065	-0.1614907	1.6
0.1848065	-0.1614907	1.6
0.1868531	-0.1604214	1.6
0.1868531	-0.1604214	1.6
0.1868531	-0.1604214	1.6
0.1887111	-0.1589692	1.6
0.1887111	-0.1589692	1.6
0.1887111	-0.1589692	1.6
0.1902623	-0.1579751	1.6
0.1902623	-0.1579751	1.6
0.1910028	-0.1575773	1.6
0.1910028	-0.1575773	1.6
0.1910028	-0.1575773	1.6
0.1923057	-0.1567838	1.6
0.1923057	-0.1567838	1.6
0.1933212	-0.1562316	1.6
0.1933212	-0.1562316	1.6
0.1933212	-0.1562316	1.6
0.194172	-0.1557838	1.6
0.194172	-0.1557838	1.6
0.194172	-0.1557838	1.6
0.1949883	-0.1553338	1.6
0.1949883	-0.1553338	1.6
0.1957329	-0.1546953	1.6
0.1957329	-0.1546953	1.6
0.1957329	-0.1546953	1.6
0.1964052	-0.1539455	1.6
0.1964052	-0.1539455	1.6
0.1964052	-0.1539455	1.6
0.1964052	-0.1539455	1.6
0.1964052	-0.1539455	1.6
0.1977928	-0.152738	1.6
0.1977928	-0.152738	1.6
0.1984374	-0.1522468	1.6
0.1984374	-0.1522468	1.6
0.1984374	-0.1522468	1.6
0.199045	-0.1517345	1.6
0.199045	-0.1517345	1.6
0.199045	-0.1517345	1.6
0.1995754	-0.1514623	1.6
0.1995754	-0.1514623	1.6
0.1997114	-0.1512485	1.6
0.1997114	-0.1512485	1.6
0.1997114	-0.1512485	1.6
0.1997315	-0.1512229	1.6
0.1997315	-0.1512229	1.6
0.1999339	-0.1511769	1.6
0.1999339	-0.1511769	1.6
0.1999339	-0.1511769	1.6
0.1999887	-0.1511321	1.6
0.1999887	-0.1511321	1.6
0.1999887	-0.1511321	1.6
0.2000149	-0.1510493	1.6
0.2000149	-0.1510493	1.6
0.2000162	-0.1509448	1.6
0.2000162	-0.1509448	1.6
0.2000162	-0.1509448	1.6
0.1999072	-0.151076	1.6
0.1999072	-0.151076	1.6
0.1999072	-0.151076	1.6
0.1999072	-0.151076	1.6
0.1999072	-0.151076	1.6
0.2225344	-0.1393416	1.6
0.2225344	-0.1393416	1.6
0.2225344	-0.1393416	1.6
0.2233409	-0.1364422	1.6
0.2233409	-0.1364422	1.6
0.2233379	-0.1340592	1.6
0.2233379	-0.1340592	1.6
0.2233379	-0.1340592	1.6
0.2229782	-0.132067	1.6
0.2229782	-0.132067	1.6
0.2231063	-0.1307907	1.6
0.2231063	-0.1307907	1.6
0.2231063	-0.1307907	1.6
0.2228818	-0.130393	1.6
0.2228818	-0.130393	1.6
0.2228818	-0.130393	1.6
0.2232975	-0.1293442	1.6
0.2232975	-0.1293442	1.6
0.2234617	-0.1289808	1.6
0.2234617	-0.1289808	1.6
0.2234617	-0.1289808	1.6
0.2238179	-0.1287804	1.6
0.2238179	-0.1287804	1.6
0.2238179	-0.1287804	1.6
0.2243066	-0.1280936	1.6
0.2243066	-0.1280936	1.6
0.2243328	-0.1280249	1.6
0.2243328	-0.1280249	1.6
0.2243328	-0.1280249	1.6
0.2244279	-0.1285018	1.6
0.2244279	-0.1285018	1.6
0.2245749	-0.1288293	1.6
0.2245749	-0.1288293	1.6
0.2245749	-0.1288293	1.6
0.2245749	-0.1288293	1.6
0.2245749	-0.1288293	1.6
0.2245749	-0.1288293	1.6
0.1935943	-0.09889811	1.6
0.1935943	-0.09889811	1.6
0.1926244	-0.09766955	1.6
0.1926244	-0.09766955	1.6
0.1926244	-0.09766955	1.6
0.191921	-0.09773277	1.6
0.191921	-0.09773277	1.6
0.1909976	-0.09634829	1.6
0.1909976	-0.09634829	1.6
0.1909976	-0.09634829	1.6
0.1910845	-0.09463608	1.6
0.1910845	-0.09463608	1.6
0.1910845	-0.09463608	1.6
0.1927399	-0.09218346	1.6
0.1927399	-0.09218346	1.6
0.1944259	-0.09045866	1.6
0.1944259	-0.09045866	1.6
0.1944259	-0.09045866	1.6
0.1953799	-0.08887918	1.6
0.1953799	-0.08887918	1.6
0.195984	-0.08825114	1.6
0.195984	-0.08825114	1.6
0.195984	-0.08825114	1.6
0.195984	-0.08825114	1.6
0.195984	-0.08825114	1.6
0.195984	-0.08825114	1.6
0.1188508	-0.04023582	1.6
0.1188508	-0.04023582	1.6
0.1188508	-0.04023582	1.6
0.1188508	-0.04023582	1.6
0.1188508	-0.04023582	1.6
0.1180949	-0.04034815	1.6
0.1180949	-0.04034815	1.6
0.1180949	-0.04034815	1.6
0.1180185	-0.04161925	1.6
0.1180185	-0.04161925	1.6
0.1175351	-0.04259757	1.6
0.1175351	-0.04259757	1.6
0.1175351	-0.04259757	1.6
0.1168747	-0.04278888	1.6
0.1168747	-0.04278888	1.6
0.1160288	-0.04291854	1.6
0.1160288	-0.04291854	1.6
0.1160288	-0.04291854	1.6
0.1167689	-0.04275541	1.6
0.1167689	-0.04275541	1.6
0.1167689	-0.04275541	1.6
0.1165119	-0.04301794	1.6
0.1165119	-0.04301794	1.6
0.1169643	-0.04294208	1.6
0.1169643	-0.04294208	1.6
