# Supplementary material for: Saliency detection of textured 3D models based on multi-view information and texel descriptor
Source: PeerJ Comput Sci. 2023 Oct 25;9:e1584. doi: 10.7717/peerj-cs.1584 (PMC10703070; doi:10.7717/peerj-cs.1584)
Supplement: Supplemental Information 2 [file peerj-cs-09-1584-s002.zip › llxj/22.txt]

0.1175467	-0.04284953	1.6
0.1175467	-0.04284953	1.6
0.1175467	-0.04284953	1.6
0.1179137	-0.04275812	1.6
0.1179137	-0.04275812	1.6
0.1182726	-0.04242711	1.6
0.1182726	-0.04242711	1.6
0.1182726	-0.04242711	1.6
0.1182726	-0.04242711	1.6
0.1182726	-0.04242711	1.6
0.1182726	-0.04242711	1.6
0.1182726	-0.04242711	1.6
0.1182726	-0.04242711	1.6
-0.1124952	-0.1291761	1.6
-0.1124952	-0.1291761	1.6
-0.1124952	-0.1291761	1.6
-0.1125885	-0.1283416	1.6
-0.1125885	-0.1283416	1.6
-0.1125885	-0.1283416	1.6
-0.1124891	-0.1272991	1.6
-0.1124891	-0.1272991	1.6
-0.1128068	-0.125879	1.6
-0.1128068	-0.125879	1.6
-0.1128068	-0.125879	1.6
-0.1128068	-0.125879	1.6
-0.1128068	-0.125879	1.6
-0.1128068	-0.125879	1.6
-0.1128068	-0.125879	1.6
-0.1128068	-0.125879	1.6
-0.0332531	0.170808	1.6
-0.0332531	0.170808	1.6
-0.0332531	0.170808	1.6
-0.03672368	0.1673093	1.6
-0.03672368	0.1673093	1.6
-0.03578582	0.1674591	1.6
-0.03578582	0.1674591	1.6
-0.03578582	0.1674591	1.6
-0.03719646	0.1675659	1.6
-0.03719646	0.1675659	1.6
-0.03719646	0.1675659	1.6
-0.03823043	0.1675892	1.6
-0.03823043	0.1675892	1.6
-0.03840674	0.1684359	1.6
-0.03840674	0.1684359	1.6
0.01	0.01	1.6
-0.01913387	0.1704511	1.6
-0.01913387	0.1704511	1.6
0.0001390111	0.1724664	1.6
0.0001390111	0.1724664	1.6
0.0001390111	0.1724664	1.6
-0.0251405	0.2632416	1.6
-0.0251405	0.2632416	1.6
-0.0251405	0.2632416	1.6
-0.02552903	0.261248	1.6
-0.02552903	0.261248	1.6
-0.026386	0.2593097	1.6
-0.026386	0.2593097	1.6
-0.026386	0.2593097	1.6
-0.02645422	0.257252	1.6
-0.02645422	0.257252	1.6
-0.02645422	0.257252	1.6
-0.02645422	0.257252	1.6
-0.02645422	0.257252	1.6
-0.02634679	0.2536751	1.6
-0.02634679	0.2536751	1.6
-0.02634679	0.2536751	1.6
-0.02581653	0.2518293	1.6
-0.02581653	0.2518293	1.6
-0.02581653	0.2518293	1.6
-0.02581653	0.2518293	1.6
-0.009298522	0.2565239	1.6
-0.009298522	0.2565239	1.6
-0.009298522	0.2565239	1.6
-0.009298522	0.2565239	1.6
-0.009298522	0.2565239	1.6
0.03950071	0.1159756	1.6
0.03950071	0.1159756	1.6
0.03950071	0.1159756	1.6
0.03978737	0.1110216	1.6
0.03978737	0.1110216	1.6
0.04125781	0.1070678	1.6
0.04125781	0.1070678	1.6
0.04232616	0.103786	1.6
0.04232616	0.103786	1.6
0.04232616	0.103786	1.6
0.04358105	0.1016277	1.6
0.04358105	0.1016277	1.6
0.04519283	0.09930568	1.6
0.04519283	0.09930568	1.6
0.04519283	0.09930568	1.6
0.04652093	0.0977753	1.6
0.04652093	0.0977753	1.6
0.04652093	0.0977753	1.6
0.04652093	0.0977753	1.6
0.04652093	0.0977753	1.6
0.04652093	0.0977753	1.6
0.04652093	0.0977753	1.6
0.04652093	0.0977753	1.6
0.06268442	-0.1524605	1.6
0.06268442	-0.1524605	1.6
0.0630671	-0.1601267	1.6
0.0630671	-0.1601267	1.6
0.0630671	-0.1601267	1.6
0.06350689	-0.1623551	1.6
0.06350689	-0.1623551	1.6
0.06366748	-0.1638011	1.6
0.06366748	-0.1638011	1.6
0.06366748	-0.1638011	1.6
0.06449563	-0.1644415	1.6
0.06449563	-0.1644415	1.6
0.06449563	-0.1644415	1.6
0.06529403	-0.1647149	1.6
0.06529403	-0.1647149	1.6
0.06610584	-0.1647711	1.6
0.06610584	-0.1647711	1.6
0.06610584	-0.1647711	1.6
0.06671962	-0.1646093	1.6
0.06671962	-0.1646093	1.6
0.06751553	-0.1643078	1.6
0.06751553	-0.1643078	1.6
0.06751553	-0.1643078	1.6
0.06842256	-0.1639172	1.6
0.06842256	-0.1639172	1.6
0.06842256	-0.1639172	1.6
0.06947063	-0.1637615	1.6
0.06947063	-0.1637615	1.6
0.07060053	-0.1636526	1.6
0.07060053	-0.1636526	1.6
0.07060053	-0.1636526	1.6
0.07089997	-0.163799	1.6
0.07089997	-0.163799	1.6
0.07176677	-0.1636312	1.6
0.07176677	-0.1636312	1.6
0.07176677	-0.1636312	1.6
0.07252731	-0.1629507	1.6
0.07252731	-0.1629507	1.6
0.07252731	-0.1629507	1.6
0.07337853	-0.1626578	1.6
0.07337853	-0.1626578	1.6
0.07416198	-0.1625848	1.6
0.07416198	-0.1625848	1.6
0.07416198	-0.1625848	1.6
0.07484426	-0.1624324	1.6
0.07484426	-0.1624324	1.6
0.07511062	-0.1628999	1.6
0.07511062	-0.1628999	1.6
0.07511062	-0.1628999	1.6
0.07511062	-0.1628999	1.6
0.07511062	-0.1628999	1.6
0.07511062	-0.1628999	1.6
0.07744955	-0.2236252	1.6
0.07744955	-0.2236252	1.6
0.07846152	-0.2234066	1.6
0.07846152	-0.2234066	1.6
0.07846152	-0.2234066	1.6
0.07794202	-0.2235095	1.6
0.07794202	-0.2235095	1.6
0.07794202	-0.2235095	1.6
0.07748666	-0.2240316	1.6
0.07748666	-0.2240316	1.6
0.0775617	-0.2246999	1.6
0.0775617	-0.2246999	1.6
0.0775617	-0.2246999	1.6
0.07720197	-0.2252111	1.6
0.07720197	-0.2252111	1.6
0.07720197	-0.2252111	1.6
0.07706629	-0.2256377	1.6
0.07706629	-0.2256377	1.6
0.07703879	-0.2261336	1.6
0.07703879	-0.2261336	1.6
0.07703879	-0.2261336	1.6
0.07713289	-0.2263825	1.6
0.07713289	-0.2263825	1.6
0.07722815	-0.2266548	1.6
0.07722815	-0.2266548	1.6
0.07722815	-0.2266548	1.6
0.07742947	-0.2267706	1.6
0.07742947	-0.2267706	1.6
0.07742947	-0.2267706	1.6
0.07748244	-0.2271337	1.6
0.07748244	-0.2271337	1.6
0.07753607	-0.2274476	1.6
0.07753607	-0.2274476	1.6
0.07753607	-0.2274476	1.6
0.07766692	-0.2278445	1.6
0.07766692	-0.2278445	1.6
0.07759169	-0.2283305	1.6
0.07759169	-0.2283305	1.6
0.07759169	-0.2283305	1.6
0.07758466	-0.2289339	1.6
0.07758466	-0.2289339	1.6
0.07758466	-0.2289339	1.6
0.07783436	-0.2294101	1.6
0.07783436	-0.2294101	1.6
0.07806989	-0.2296484	1.6
0.07806989	-0.2296484	1.6
0.07806989	-0.2296484	1.6
0.07827202	-0.2300771	1.6
0.07827202	-0.2300771	1.6
0.07830801	-0.2304434	1.6
0.07830801	-0.2304434	1.6
0.07830801	-0.2304434	1.6
0.07830801	-0.2304434	1.6
0.07830801	-0.2304434	1.6
0.07830801	-0.2304434	1.6
0.07884464	-0.2311308	1.6
0.07884464	-0.2311308	1.6
0.07897095	-0.2315303	1.6
0.07897095	-0.2315303	1.6
0.07897095	-0.2315303	1.6
0.07928503	-0.2319968	1.6
0.07928503	-0.2319968	1.6
0.07951794	-0.2323808	1.6
0.07951794	-0.2323808	1.6
0.07951794	-0.2323808	1.6
0.07970034	-0.2326404	1.6
0.07970034	-0.2326404	1.6
0.07986744	-0.2329281	1.6
0.07986744	-0.2329281	1.6
0.07986744	-0.2329281	1.6
0.08001409	-0.2331863	1.6
0.08001409	-0.2331863	1.6
0.08015937	-0.2334053	1.6
0.08015937	-0.2334053	1.6
0.08015937	-0.2334053	1.6
0.08027474	-0.2337145	1.6
0.08027474	-0.2337145	1.6
0.08027474	-0.2337145	1.6
0.08040843	-0.2340071	1.6
0.08040843	-0.2340071	1.6
0.08040843	-0.2340071	1.6
0.08040843	-0.2340071	1.6
0.08040843	-0.2340071	1.6
0.04767966	-0.2167759	1.6
0.04767966	-0.2167759	1.6
0.04767966	-0.2167759	1.6
0.04699133	-0.2122118	1.6
0.04699133	-0.2122118	1.6
0.04632939	-0.2101278	1.6
0.04632939	-0.2101278	1.6
0.04632939	-0.2101278	1.6
0.04628411	-0.2091008	1.6
0.04628411	-0.2091008	1.6
0.04582033	-0.2077612	1.6
0.04582033	-0.2077612	1.6
0.04582033	-0.2077612	1.6
0.04556239	-0.2069189	1.6
0.04556239	-0.2069189	1.6
0.04556239	-0.2069189	1.6
0.04569865	-0.206452	1.6
0.04569865	-0.206452	1.6
0.04580201	-0.2060553	1.6
0.04580201	-0.2060553	1.6
0.04580201	-0.2060553	1.6
0.04593155	-0.2053385	1.6
0.04593155	-0.2053385	1.6
0.04593155	-0.2053385	1.6
0.04618751	-0.204862	1.6
0.04618751	-0.204862	1.6
0.04665802	-0.2041865	1.6
0.04665802	-0.2041865	1.6
0.04665802	-0.2041865	1.6
0.04751183	-0.2039313	1.6
0.04751183	-0.2039313	1.6
0.04762456	-0.2044061	1.6
0.04762456	-0.2044061	1.6
0.04762456	-0.2044061	1.6
0.04791459	-0.2049134	1.6
0.04791459	-0.2049134	1.6
0.04791459	-0.2049134	1.6
0.04817428	-0.2051386	1.6
0.04817428	-0.2051386	1.6
0.0483319	-0.2054565	1.6
0.0483319	-0.2054565	1.6
0.0483319	-0.2054565	1.6
0.04853931	-0.2056652	1.6
0.04853931	-0.2056652	1.6
0.04873998	-0.2059591	1.6
0.04873998	-0.2059591	1.6
0.04873998	-0.2059591	1.6
0.04903957	-0.2062867	1.6
0.04903957	-0.2062867	1.6
0.04903957	-0.2062867	1.6
0.0492625	-0.2064779	1.6
0.0492625	-0.2064779	1.6
0.0492625	-0.2064779	1.6
0.0492625	-0.2064779	1.6
0.0492625	-0.2064779	1.6
0.02829301	-0.06118534	1.6
0.02829301	-0.06118534	1.6
0.02380719	-0.06186335	1.6
0.02380719	-0.06186335	1.6
0.02380719	-0.06186335	1.6
0.02355162	-0.05505269	1.6
0.02355162	-0.05505269	1.6
0.02355162	-0.05505269	1.6
0.02227149	-0.05586271	1.6
0.02227149	-0.05586271	1.6
0.02165579	-0.05680352	1.6
0.02165579	-0.05680352	1.6
0.02165579	-0.05680352	1.6
0.02031964	-0.05783307	1.6
0.02031964	-0.05783307	1.6
0.01982119	-0.05860826	1.6
0.01982119	-0.05860826	1.6
0.01982119	-0.05860826	1.6
0.01959146	-0.05903636	1.6
0.01959146	-0.05903636	1.6
0.01959146	-0.05903636	1.6
0.01979637	-0.05956718	1.6
0.01979637	-0.05956718	1.6
0.0198043	-0.05979212	1.6
0.0198043	-0.05979212	1.6
0.0198043	-0.05979212	1.6
0.0198043	-0.05979212	1.6
0.0198043	-0.05979212	1.6
0.02160956	-0.05680466	1.6
0.02160956	-0.05680466	1.6
0.02160956	-0.05680466	1.6
0.02172989	-0.05742802	1.6
0.02172989	-0.05742802	1.6
0.02172989	-0.05742802	1.6
0.02193068	-0.05838533	1.6
0.02193068	-0.05838533	1.6
0.02103268	-0.05841285	1.6
0.02103268	-0.05841285	1.6
0.02103268	-0.05841285	1.6
0.02103268	-0.05841285	1.6
0.02103268	-0.05841285	1.6
-0.004971646	-0.03193258	1.6
-0.004971646	-0.03193258	1.6
-0.004971646	-0.03193258	1.6
-0.004444747	-0.03013976	1.6
-0.004444747	-0.03013976	1.6
-0.004444747	-0.03013976	1.6
-0.004444747	-0.03013976	1.6
-0.004444747	-0.03013976	1.6
-0.004226441	-0.0291954	1.6
-0.004226441	-0.0291954	1.6
-0.004226441	-0.0291954	1.6
-0.003492265	-0.02944124	1.6
-0.003492265	-0.02944124	1.6
-0.003492265	-0.02944124	1.6
-0.003031907	-0.03016883	1.6
-0.003031907	-0.03016883	1.6
-0.003031907	-0.03016883	1.6
-0.003031907	-0.03016883	1.6
-0.003031907	-0.03016883	1.6
-0.002930904	-0.02982658	1.6
-0.002930904	-0.02982658	1.6
-0.003100596	-0.0318599	1.6
-0.003100596	-0.0318599	1.6
-0.003100596	-0.0318599	1.6
-0.003761275	-0.03229824	1.6
-0.003761275	-0.03229824	1.6
-0.003761275	-0.03229824	1.6
-0.003761275	-0.03229824	1.6
-0.003761275	-0.03229824	1.6
-0.04174649	0.1082225	1.6
-0.04174649	0.1082225	1.6
-0.04174649	0.1082225	1.6
-0.04223454	0.106219	1.6
-0.04223454	0.106219	1.6
-0.04223454	0.106219	1.6
-0.04076014	0.1067518	1.6
-0.04076014	0.1067518	1.6
-0.04173262	0.1089635	1.6
-0.04173262	0.1089635	1.6
-0.04173262	0.1089635	1.6
-0.04337291	0.1086382	1.6
-0.04337291	0.1086382	1.6
-0.04619221	0.1076547	1.6
-0.04619221	0.1076547	1.6
-0.04619221	0.1076547	1.6
-0.04619221	0.1076547	1.6
-0.04619221	0.1076547	1.6
-0.0465764	0.1249308	1.6
-0.0465764	0.1249308	1.6
-0.0465764	0.1249308	1.6
-0.05333447	0.1222418	1.6
-0.05333447	0.1222418	1.6
-0.05333447	0.1222418	1.6
-0.05786333	0.1218536	1.6
-0.05786333	0.1218536	1.6
-0.05786333	0.1218536	1.6
-0.05786333	0.1218536	1.6
-0.05786333	0.1218536	1.6
-0.04381765	0.1401044	1.6
-0.04381765	0.1401044	1.6
-0.04076915	0.1434021	1.6
-0.04076915	0.1434021	1.6
-0.04076915	0.1434021	1.6
-0.03919455	0.1460675	1.6
-0.03919455	0.1460675	1.6
-0.03919455	0.1460675	1.6
-0.03698539	0.1491071	1.6
-0.03698539	0.1491071	1.6
-0.03698539	0.1491071	1.6
-0.03698539	0.1491071	1.6
-0.03698539	0.1491071	1.6
-0.02102805	0.1683825	1.6
-0.02102805	0.1683825	1.6
-0.02102805	0.1683825	1.6
-0.01812822	0.1686641	1.6
-0.01812822	0.1686641	1.6
-0.01812822	0.1686641	1.6
-0.01812822	0.1686641	1.6
-0.01812822	0.1686641	1.6
-0.01438153	0.1691063	1.6
-0.01438153	0.1691063	1.6
-0.01300113	0.1688614	1.6
-0.01300113	0.1688614	1.6
-0.01300113	0.1688614	1.6
-0.01226802	0.1683904	1.6
-0.01226802	0.1683904	1.6
-0.01226802	0.1683904	1.6
-0.01131183	0.1679694	1.6
-0.01131183	0.1679694	1.6
-0.01033013	0.167705	1.6
-0.01033013	0.167705	1.6
-0.01033013	0.167705	1.6
-0.01033013	0.167705	1.6
-0.01033013	0.167705	1.6
-0.01017783	0.1680359	1.6
-0.01017783	0.1680359	1.6
-0.01017783	0.1680359	1.6
-0.01090458	0.1683742	1.6
-0.01090458	0.1683742	1.6
-0.01090458	0.1683742	1.6
-0.01119816	0.1690377	1.6
-0.01119816	0.1690377	1.6
-0.01113499	0.1699979	1.6
-0.01113499	0.1699979	1.6
-0.01113499	0.1699979	1.6
-0.01064138	0.1707626	1.6
-0.01064138	0.1707626	1.6
-0.01064138	0.1707626	1.6
-0.009942828	0.1715931	1.6
-0.009942828	0.1715931	1.6
-0.008722322	0.1721401	1.6
-0.008722322	0.1721401	1.6
-0.008722322	0.1721401	1.6
-0.008722322	0.1721401	1.6
-0.008722322	0.1721401	1.6
-0.009153297	0.1715449	1.6
-0.009153297	0.1715449	1.6
-0.009153297	0.1715449	1.6
-0.1129399	0.1111405	1.6
-0.1129399	0.1111405	1.6
-0.1091552	0.1091471	1.6
-0.1091552	0.1091471	1.6
-0.1091552	0.1091471	1.6
-0.1043025	0.1071675	1.6
-0.1043025	0.1071675	1.6
-0.1043025	0.1071675	1.6
-0.09890208	0.1059095	1.6
-0.09890208	0.1059095	1.6
-0.09429229	0.1048122	1.6
-0.09429229	0.1048122	1.6
-0.09429229	0.1048122	1.6
-0.09429229	0.1048122	1.6
-0.09429229	0.1048122	1.6
-0.05565833	0.09424005	1.6
-0.05565833	0.09424005	1.6
-0.05565833	0.09424005	1.6
-0.04788323	0.09694272	1.6
-0.04788323	0.09694272	1.6
-0.04788323	0.09694272	1.6
-0.04098765	0.09786082	1.6
-0.04098765	0.09786082	1.6
-0.04098765	0.09786082	1.6
-0.04098765	0.09786082	1.6
-0.04098765	0.09786082	1.6
0.00319911	0.2038324	1.6
0.00319911	0.2038324	1.6
0.00319911	0.2038324	1.6
0.004532505	0.2014354	1.6
0.004532505	0.2014354	1.6
0.004532505	0.2014354	1.6
0.004532505	0.2014354	1.6
0.004532505	0.2014354	1.6
0.009524187	0.2019563	1.6
0.009524187	0.2019563	1.6
0.009524187	0.2019563	1.6
0.009524187	0.2019563	1.6
0.009524187	0.2019563	1.6
0.03855791	0.2182479	1.6
0.03855791	0.2182479	1.6
0.03855791	0.2182479	1.6
0.07012431	0.2090182	1.6
0.07012431	0.2090182	1.6
0.07815649	0.2136686	1.6
0.07815649	0.2136686	1.6
0.07815649	0.2136686	1.6
0.07815649	0.2136686	1.6
0.07815649	0.2136686	1.6
0.07815649	0.2136686	1.6
0.1238746	0.2179791	1.6
0.1238746	0.2179791	1.6
0.1402656	0.2009345	1.6
0.1402656	0.2009345	1.6
0.1402656	0.2009345	1.6
0.1402656	0.2009345	1.6
0.1402656	0.2009345	1.6
0.1402656	0.2009345	1.6
0.1361503	0.1970504	1.6
0.1361503	0.1970504	1.6
0.13341	0.1920238	1.6
0.13341	0.1920238	1.6
0.13341	0.1920238	1.6
0.13341	0.1920238	1.6
0.13341	0.1920238	1.6
0.1327695	0.183687	1.6
0.1327695	0.183687	1.6
0.1327695	0.183687	1.6
0.1327245	0.1805778	1.6
0.1327245	0.1805778	1.6
0.1327245	0.1805778	1.6
0.1320746	0.1782797	1.6
0.1320746	0.1782797	1.6
0.130106	0.1760359	1.6
0.130106	0.1760359	1.6
0.130106	0.1760359	1.6
0.130106	0.1760359	1.6
0.130106	0.1760359	1.6
0.1521996	0.1588407	1.6
0.1521996	0.1588407	1.6
0.1521996	0.1588407	1.6
0.1498895	0.1578055	1.6
0.1498895	0.1578055	1.6
0.1498895	0.1578055	1.6
0.1484255	0.1576115	1.6
0.1484255	0.1576115	1.6
0.1484255	0.1576115	1.6
0.1484255	0.1576115	1.6
0.1484255	0.1576115	1.6
0.09200922	0.184289	1.6
0.09200922	0.184289	1.6
0.09200922	0.184289	1.6
0.09572323	0.206714	1.6
0.09572323	0.206714	1.6
0.09906947	0.2125679	1.6
0.09906947	0.2125679	1.6
0.09906947	0.2125679	1.6
0.1006868	0.2187794	1.6
0.1006868	0.2187794	1.6
0.1020017	0.225119	1.6
0.1020017	0.225119	1.6
0.1020017	0.225119	1.6
0.1020017	0.225119	1.6
0.1020017	0.225119	1.6
0.08455706	0.2680959	1.6
0.08455706	0.2680959	1.6
0.08455706	0.2680959	1.6
0.08455706	0.2680959	1.6
0.08455706	0.2680959	1.6
0.08455706	0.2680959	1.6
0.09834229	0.2245709	1.6
0.09834229	0.2245709	1.6
0.09938716	0.2202322	1.6
0.09938716	0.2202322	1.6
0.09938716	0.2202322	1.6
0.1000748	0.2170619	1.6
0.1000748	0.2170619	1.6
0.1000748	0.2170619	1.6
0.100791	0.2153472	1.6
0.100791	0.2153472	1.6
0.1014059	0.2135814	1.6
0.1014059	0.2135814	1.6
0.1014059	0.2135814	1.6
0.1023119	0.2114902	1.6
0.1023119	0.2114902	1.6
0.1023119	0.2114902	1.6
0.1023119	0.2114902	1.6
0.1023119	0.2114902	1.6
0.08084684	0.2672377	1.6
0.08084684	0.2672377	1.6
0.08084684	0.2672377	1.6
0.07936902	0.269066	1.6
0.07936902	0.269066	1.6
0.07779013	0.2708654	1.6
0.07779013	0.2708654	1.6
0.07779013	0.2708654	1.6
0.07498258	0.2729653	1.6
0.07498258	0.2729653	1.6
0.07498258	0.2729653	1.6
0.07498258	0.2729653	1.6
0.07498258	0.2729653	1.6
0.04804026	0.2916521	1.6
0.04804026	0.2916521	1.6
0.04804026	0.2916521	1.6
0.04139683	0.2974567	1.6
0.04139683	0.2974567	1.6
0.03648031	0.3020739	1.6
0.03648031	0.3020739	1.6
0.03648031	0.3020739	1.6
0.03648031	0.3020739	1.6
0.03648031	0.3020739	1.6
0.03648031	0.3020739	1.6
0.04134626	0.3051676	1.6
0.04134626	0.3051676	1.6
0.05109327	0.2931533	1.6
0.05109327	0.2931533	1.6
0.05109327	0.2931533	1.6
0.05521701	0.2925716	1.6
0.05521701	0.2925716	1.6
0.05987724	0.2924306	1.6
0.05987724	0.2924306	1.6
0.05987724	0.2924306	1.6
0.06316268	0.291181	1.6
0.06316268	0.291181	1.6
0.06316268	0.291181	1.6
0.06560428	0.2897113	1.6
0.06667595	0.2897624	1.6
0.06667595	0.2897624	1.6
0.06667595	0.2897624	1.6
0.06667595	0.2897624	1.6
0.06053914	0.3163254	1.6
0.06053914	0.3163254	1.6
0.06159101	0.3164367	1.6
0.06159101	0.3164367	1.6
0.06159101	0.3164367	1.6
0.06108695	0.3161168	1.6
0.06108695	0.3161168	1.6
0.06108695	0.3161168	1.6
0.06054271	0.3158014	1.6
0.06054271	0.3158014	1.6
0.05973762	0.314994	1.6
0.05973762	0.314994	1.6
0.05973762	0.314994	1.6
0.05849066	0.3142188	1.6
0.05849066	0.3142188	1.6
0.05849066	0.3142188	1.6
0.05849066	0.3142188	1.6
0.05849066	0.3142188	1.6
0.04138657	0.3165989	1.6
0.04138657	0.3165989	1.6
0.04138657	0.3165989	1.6
0.03877461	0.3169704	1.6
0.03877461	0.3169704	1.6
0.03533537	0.3178941	1.6
0.03533537	0.3178941	1.6
0.03533537	0.3178941	1.6
0.03533537	0.3178941	1.6
0.03533537	0.3178941	1.6
0.03533537	0.3178941	1.6
0.05253551	0.3473845	1.6
0.05253551	0.3473845	1.6
0.05306029	0.3468622	1.6
0.05306029	0.3468622	1.6
0.05306029	0.3468622	1.6
0.05396689	0.3467379	1.6
0.05396689	0.3467379	1.6
0.05469047	0.3456224	1.6
0.05469047	0.3456224	1.6
0.05469047	0.3456224	1.6
0.05510604	0.3454791	1.6
0.05510604	0.3454791	1.6
0.05510604	0.3454791	1.6
0.05598206	0.3452627	1.6
0.05598206	0.3452627	1.6
0.05675652	0.3456204	1.6
0.05675652	0.3456204	1.6
0.05675652	0.3456204	1.6
0.05722055	0.3457486	1.6
0.05722055	0.3457486	1.6
0.05722055	0.3457486	1.6
0.05779398	0.3461769	1.6
0.05779398	0.3461769	1.6
0.05828051	0.3462361	1.6
0.05828051	0.3462361	1.6
0.05828051	0.3462361	1.6
0.05834121	0.3460366	1.6
0.05834121	0.3460366	1.6
0.05815522	0.3462964	1.6
0.05815522	0.3462964	1.6
0.05815522	0.3462964	1.6
0.05815522	0.3462964	1.6
0.05815522	0.3462964	1.6
0.05815522	0.3462964	1.6
0.05815522	0.3462964	1.6
0.05815522	0.3462964	1.6
0.05016226	0.2472681	1.6
0.05016226	0.2472681	1.6
0.03319354	0.2214722	1.6
0.03319354	0.2214722	1.6
0.03319354	0.2214722	1.6
0.05016226	0.2472681	1.6
0.05016226	0.2472681	1.6
0.05016226	0.2472681	1.6
0.06045288	0.04115717	1.6
0.06045288	0.04115717	1.6
0.06045288	0.04115717	1.6
0.06243118	0.03931881	1.6
0.06243118	0.03931881	1.6
0.06353218	0.03733353	1.6
0.06353218	0.03733353	1.6
0.06353218	0.03733353	1.6
0.06353218	0.03733353	1.6
0.06353218	0.03733353	1.6
0.06353218	0.03733353	1.6
0.06353218	0.03733353	1.6
0.06353218	0.03733353	1.6
0.01781276	0.1123302	1.6
0.01781276	0.1123302	1.6
0.01781276	0.1123302	1.6
0.01715817	0.1149172	1.6
0.01715817	0.1149172	1.6
0.01417899	0.112856	1.6
0.01417899	0.112856	1.6
0.04002695	0.1311248	1.6
0.04002695	0.1311248	1.6
0.04002695	0.1311248	1.6
0.0658749	0.1493935	1.6
0.0658749	0.1493935	1.6
0.0791781	0.07605105	1.6
0.0791781	0.07605105	1.6
0.0791781	0.07605105	1.6
0.08132184	0.07952694	1.6
0.08132184	0.07952694	1.6
