# Supplementary material for: Saliency detection of textured 3D models based on multi-view information and texel descriptor
Source: PeerJ Comput Sci. 2023 Oct 25;9:e1584. doi: 10.7717/peerj-cs.1584 (PMC10703070; doi:10.7717/peerj-cs.1584)
Supplement: Supplemental Information 2 [file peerj-cs-09-1584-s002.zip › llxj/23.txt]

0.08132184	0.07952694	1.6
0.08241677	0.08137526	1.6
0.08241677	0.08137526	1.6
0.08137911	0.08390487	1.6
0.08137911	0.08390487	1.6
0.08032534	0.08435373	1.6
0.08032534	0.08435373	1.6
0.08032534	0.08435373	1.6
0.08017942	0.08488446	1.6
0.08017942	0.08488446	1.6
0.08017942	0.08488446	1.6
0.07987045	0.08515716	1.6
0.07987045	0.08515716	1.6
0.07973144	0.08485725	1.6
0.07973144	0.08485725	1.6
0.07973144	0.08485725	1.6
0.07973144	0.08485725	1.6
0.07973144	0.08485725	1.6
0.07950499	0.08394956	1.6
0.07950499	0.08394956	1.6
0.07950499	0.08394956	1.6
0.07957324	0.08361731	1.6
0.07957324	0.08361731	1.6
0.07957324	0.08361731	1.6
0.07970502	0.08331499	1.6
0.07970502	0.08331499	1.6
0.07970657	0.08312694	1.6
0.07970657	0.08312694	1.6
0.07970657	0.08312694	1.6
0.07970657	0.08312694	1.6
0.07970657	0.08312694	1.6
-0.01660669	0.1567954	1.6
-0.01660669	0.1567954	1.6
-0.01660669	0.1567954	1.6
-0.02048397	0.1609948	1.6
-0.02048397	0.1609948	1.6
-0.02048397	0.1609948	1.6
-0.02247023	0.1630845	1.6
-0.02247023	0.1630845	1.6
-0.02336896	0.1653318	1.6
-0.02336896	0.1653318	1.6
-0.02336896	0.1653318	1.6
-0.02386352	0.1671472	1.6
-0.02386352	0.1671472	1.6
-0.02430966	0.1675192	1.6
-0.02430966	0.1675192	1.6
-0.02430966	0.1675192	1.6
-0.02423439	0.1679606	1.6
-0.02423439	0.1679606	1.6
-0.02423439	0.1679606	1.6
-0.02481911	0.167528	1.6
-0.02481911	0.167528	1.6
-0.02455084	0.167275	1.6
-0.02455084	0.167275	1.6
-0.02455084	0.167275	1.6
-0.02459017	0.1665762	1.6
-0.02459017	0.1665762	1.6
-0.02462101	0.1657532	1.6
-0.02462101	0.1657532	1.6
-0.02462101	0.1657532	1.6
-0.02462101	0.1657532	1.6
-0.02462101	0.1657532	1.6
-0.02462101	0.1657532	1.6
-0.0269115	0.2402735	1.6
-0.0269115	0.2402735	1.6
-0.02629055	0.2385392	1.6
-0.02629055	0.2385392	1.6
-0.02629055	0.2385392	1.6
-0.02673746	0.238173	1.6
-0.02673746	0.238173	1.6
-0.02673746	0.238173	1.6
-0.02718972	0.2383934	1.6
-0.02718972	0.2383934	1.6
-0.02629614	0.2390345	1.6
-0.02629614	0.2390345	1.6
-0.02629614	0.2390345	1.6
-0.02614866	0.2395263	1.6
-0.02614866	0.2395263	1.6
-0.02614866	0.2395263	1.6
-0.02639837	0.239217	1.6
-0.02639837	0.239217	1.6
-0.02634278	0.2390345	1.6
-0.02634278	0.2390345	1.6
-0.01056806	0.2521004	1.6
-0.01056806	0.2521004	1.6
-0.01056806	0.2521004	1.6
0.005206667	0.2651664	1.6
0.005206667	0.2651664	1.6
0.01275828	0.3378552	1.6
0.01275828	0.3378552	1.6
0.01275828	0.3378552	1.6
0.01230571	0.335952	1.6
0.01230571	0.335952	1.6
0.01353809	0.3352537	1.6
0.01353809	0.3352537	1.6
0.01353809	0.3352537	1.6
0.01399353	0.3346247	1.6
0.01399353	0.3346247	1.6
0.01399353	0.3346247	1.6
0.01397092	0.3350516	1.6
0.01397092	0.3350516	1.6
0.01451265	0.3344113	1.6
0.01451265	0.3344113	1.6
0.01451265	0.3344113	1.6
0.01490346	0.3333998	1.6
0.01490346	0.3333998	1.6
0.01490346	0.3333998	1.6
0.01540249	0.3319918	1.6
0.01540249	0.3319918	1.6
0.01547158	0.3306502	1.6
0.01547158	0.3306502	1.6
0.01547158	0.3306502	1.6
0.01547197	0.3297493	1.6
0.01547197	0.3297493	1.6
0.01534565	0.3292238	1.6
0.01534565	0.3292238	1.6
0.02604942	0.3357543	1.6
0.02604942	0.3357543	1.6
0.02604942	0.3357543	1.6
0.03675319	0.3422847	1.6
0.03675319	0.3422847	1.6
0.0735198	0.1869356	1.6
0.0735198	0.1869356	1.6
0.0735198	0.1869356	1.6
0.07313813	0.1874564	1.6
0.07313813	0.1874564	1.6
0.07256932	0.1883277	1.6
0.07256932	0.1883277	1.6
0.07256932	0.1883277	1.6
0.07179555	0.1884685	1.6
0.07179555	0.1884685	1.6
0.07179555	0.1884685	1.6
0.07117737	0.1874526	1.6
0.07117737	0.1874526	1.6
0.07097743	0.1864656	1.6
0.07097743	0.1864656	1.6
0.07097743	0.1864656	1.6
0.0708454	0.1850285	1.6
0.0708454	0.1850285	1.6
0.0708454	0.1850285	1.6
0.0708454	0.1850285	1.6
0.0708454	0.1850285	1.6
0.07136041	0.1828206	1.6
0.07136041	0.1828206	1.6
0.07136041	0.1828206	1.6
0.07159966	0.1822938	1.6
0.07159966	0.1822938	1.6
0.07178393	0.181694	1.6
0.07178393	0.181694	1.6
0.07178393	0.181694	1.6
0.07178393	0.181694	1.6
0.07178393	0.181694	1.6
0.07178393	0.181694	1.6
0.01826725	-0.01628602	1.6
0.01826725	-0.01628602	1.6
0.02000933	-0.02175684	1.6
0.02000933	-0.02175684	1.6
0.02000933	-0.02175684	1.6
0.01989514	-0.02304162	1.6
0.01989514	-0.02304162	1.6
0.02068245	-0.02265629	1.6
0.02068245	-0.02265629	1.6
0.02068245	-0.02265629	1.6
0.02074402	-0.0236357	1.6
0.02074402	-0.0236357	1.6
0.020517	-0.02486147	1.6
0.020517	-0.02486147	1.6
0.020517	-0.02486147	1.6
0.02017518	-0.02570841	1.6
0.02017518	-0.02570841	1.6
0.02045037	-0.02624655	1.6
0.02045037	-0.02624655	1.6
0.02045037	-0.02624655	1.6
0.02135747	-0.02744116	1.6
0.02135747	-0.02744116	1.6
0.02135747	-0.02744116	1.6
0.02201499	-0.02838611	1.6
0.02201499	-0.02838611	1.6
0.02275969	-0.02899172	1.6
0.02275969	-0.02899172	1.6
0.02275969	-0.02899172	1.6
0.02356103	-0.02955674	1.6
0.02356103	-0.02955674	1.6
0.02399425	-0.02977974	1.6
0.02399425	-0.02977974	1.6
0.02399425	-0.02977974	1.6
0.02423331	-0.03002232	1.6
0.02423331	-0.03002232	1.6
0.02423331	-0.03002232	1.6
0.02413429	-0.0302474	1.6
0.02413429	-0.0302474	1.6
0.0242542	-0.03031563	1.6
0.0242542	-0.03031563	1.6
0.0242542	-0.03031563	1.6
0.02448048	-0.03039054	1.6
0.02448048	-0.03039054	1.6
0.02455444	-0.03040978	1.6
0.02455444	-0.03040978	1.6
0.02455444	-0.03040978	1.6
0.02434206	-0.03045099	1.6
0.02434206	-0.03045099	1.6
0.02434206	-0.03045099	1.6
0.02436306	-0.03070665	1.6
0.02436306	-0.03070665	1.6
0.02434036	-0.03090847	1.6
0.02434036	-0.03090847	1.6
0.02434036	-0.03090847	1.6
0.02444751	-0.0313236	1.6
0.02444751	-0.0313236	1.6
0.02466104	-0.03182346	1.6
0.02466104	-0.03182346	1.6
0.02466104	-0.03182346	1.6
0.02488594	-0.03223529	1.6
0.02488594	-0.03223529	1.6
0.02488594	-0.03223529	1.6
0.02501361	-0.03253957	1.6
0.02501361	-0.03253957	1.6
0.02485669	-0.03285928	1.6
0.02485669	-0.03285928	1.6
0.02485669	-0.03285928	1.6
0.02485669	-0.03285928	1.6
0.02485669	-0.03285928	1.6
-0.06127972	-0.1448879	1.6
-0.06127972	-0.1448879	1.6
-0.06127972	-0.1448879	1.6
-0.05519148	-0.1457886	1.6
-0.05519148	-0.1457886	1.6
-0.05519148	-0.1457886	1.6
-0.05150056	-0.1470564	1.6
-0.05150056	-0.1470564	1.6
-0.05288673	-0.1455155	1.6
-0.05288673	-0.1455155	1.6
-0.05288673	-0.1455155	1.6
-0.05397303	-0.1446934	1.6
-0.05397303	-0.1446934	1.6
-0.05426007	-0.1439773	1.6
-0.05426007	-0.1439773	1.6
-0.05426007	-0.1439773	1.6
-0.05417422	-0.1432566	1.6
-0.05417422	-0.1432566	1.6
-0.05417422	-0.1432566	1.6
-0.05384112	-0.1435749	1.6
-0.05384112	-0.1435749	1.6
-0.05181946	-0.1449681	1.6
-0.05181946	-0.1449681	1.6
-0.05181946	-0.1449681	1.6
-0.04979356	-0.1459851	1.6
-0.04979356	-0.1459851	1.6
-0.04846921	-0.1468656	1.6
-0.04846921	-0.1468656	1.6
-0.04846921	-0.1468656	1.6
-0.04749095	-0.1479096	1.6
-0.04749095	-0.1479096	1.6
-0.04749095	-0.1479096	1.6
-0.0463381	-0.149066	1.6
-0.0463381	-0.149066	1.6
-0.04540289	-0.1495936	1.6
-0.04540289	-0.1495936	1.6
-0.04540289	-0.1495936	1.6
-0.04483873	-0.1502043	1.6
-0.04483873	-0.1502043	1.6
-0.04475763	-0.1507693	1.6
-0.04475763	-0.1507693	1.6
-0.04475763	-0.1507693	1.6
-0.04463129	-0.1512998	1.6
-0.04463129	-0.1512998	1.6
-0.04463129	-0.1512998	1.6
-0.04453114	-0.1517966	1.6
-0.04453114	-0.1517966	1.6
-0.04453114	-0.1517966	1.6
-0.04453114	-0.1517966	1.6
-0.04453114	-0.1517966	1.6
-0.04398649	-0.152683	1.6
-0.04398649	-0.152683	1.6
-0.04369121	-0.1532157	1.6
-0.04369121	-0.1532157	1.6
-0.04369121	-0.1532157	1.6
-0.04364432	-0.1535881	1.6
-0.04364432	-0.1535881	1.6
-0.04364432	-0.1535881	1.6
-0.04342162	-0.1539304	1.6
-0.04342162	-0.1539304	1.6
-0.0433005	-0.154353	1.6
-0.0433005	-0.154353	1.6
-0.0433005	-0.154353	1.6
-0.04308283	-0.1548065	1.6
-0.04308283	-0.1548065	1.6
-0.04298547	-0.1550804	1.6
-0.04298547	-0.1550804	1.6
-0.04298547	-0.1550804	1.6
-0.04290924	-0.1553559	1.6
-0.04290924	-0.1553559	1.6
-0.0428255	-0.1555152	1.6
-0.0428255	-0.1555152	1.6
-0.0428255	-0.1555152	1.6
-0.04287238	-0.1556806	1.6
-0.04287238	-0.1556806	1.6
-0.04287238	-0.1556806	1.6
-0.04293241	-0.1558852	1.6
-0.04293241	-0.1558852	1.6
-0.04279195	-0.1561366	1.6
-0.04279195	-0.1561366	1.6
-0.04279195	-0.1561366	1.6
-0.04256566	-0.1564241	1.6
-0.04256566	-0.1564241	1.6
-0.04256566	-0.1564241	1.6
-0.04236421	-0.156593	1.6
-0.04236421	-0.156593	1.6
-0.04221348	-0.1568704	1.6
-0.04221348	-0.1568704	1.6
-0.04221348	-0.1568704	1.6
-0.04210906	-0.1570262	1.6
-0.04210906	-0.1570262	1.6
-0.04210906	-0.1570262	1.6
-0.04210746	-0.1572735	1.6
-0.04210746	-0.1572735	1.6
-0.04195293	-0.1576061	1.6
-0.04195293	-0.1576061	1.6
-0.04195293	-0.1576061	1.6
-0.04168747	-0.1580097	1.6
-0.04168747	-0.1580097	1.6
-0.04133055	-0.1583105	1.6
-0.04133055	-0.1583105	1.6
-0.04133055	-0.1583105	1.6
-0.04104252	-0.1585329	1.6
-0.04104252	-0.1585329	1.6
-0.04104252	-0.1585329	1.6
-0.04068688	-0.1587566	1.6
-0.04068688	-0.1587566	1.6
-0.04030183	-0.1589246	1.6
-0.04030183	-0.1589246	1.6
-0.04030183	-0.1589246	1.6
-0.04030183	-0.1589246	1.6
-0.04030183	-0.1589246	1.6
-0.02613115	-0.1664659	1.6
-0.02613115	-0.1664659	1.6
-0.02613115	-0.1664659	1.6
-0.0242883	-0.1667903	1.6
-0.0242883	-0.1667903	1.6
-0.02486771	-0.1666884	1.6
-0.02486771	-0.1666884	1.6
-0.02486771	-0.1666884	1.6
-0.02537268	-0.1671074	1.6
-0.02537268	-0.1671074	1.6
-0.02537268	-0.1671074	1.6
-0.0254707	-0.1680835	1.6
-0.0254707	-0.1680835	1.6
-0.02591856	-0.1685865	1.6
-0.02591856	-0.1685865	1.6
-0.02591856	-0.1685865	1.6
-0.02591856	-0.1685865	1.6
-0.02591856	-0.1685865	1.6
-0.02591856	-0.1685865	1.6
-0.02697299	-0.1687406	1.6
-0.02697299	-0.1687406	1.6
-0.02828947	-0.1686747	1.6
-0.02828947	-0.1686747	1.6
-0.02828947	-0.1686747	1.6
-0.02932126	-0.1689718	1.6
-0.02932126	-0.1689718	1.6
-0.02932126	-0.1689718	1.6
-0.02977259	-0.1691824	1.6
-0.02977259	-0.1691824	1.6
-0.02977259	-0.1691824	1.6
-0.02977259	-0.1691824	1.6
-0.02977259	-0.1691824	1.6
-0.03054973	-0.1693965	1.6
-0.03054973	-0.1693965	1.6
-0.03090863	-0.1690885	1.6
-0.03090863	-0.1690885	1.6
-0.03090863	-0.1690885	1.6
-0.03149456	-0.168586	1.6
-0.03149456	-0.168586	1.6
-0.03149456	-0.168586	1.6
-0.03211294	-0.1683311	1.6
-0.03211294	-0.1683311	1.6
-0.03211294	-0.1683311	1.6
-0.03211294	-0.1683311	1.6
-0.03211294	-0.1683311	1.6
-0.03335761	-0.1678164	1.6
-0.03335761	-0.1678164	1.6
-0.03396195	-0.1677843	1.6
-0.03396195	-0.1677843	1.6
-0.03396195	-0.1677843	1.6
-0.03396195	-0.1677843	1.6
-0.03396195	-0.1677843	1.6
-0.03396195	-0.1677843	1.6
-0.04691344	-0.1620414	1.6
-0.04691344	-0.1620414	1.6
-0.04770166	-0.1610628	1.6
-0.04770166	-0.1610628	1.6
-0.04770166	-0.1610628	1.6
-0.04786544	-0.1607575	1.6
-0.04786544	-0.1607575	1.6
-0.04786544	-0.1607575	1.6
-0.04786544	-0.1607575	1.6
-0.04786544	-0.1607575	1.6
-0.04870649	-0.1603144	1.6
-0.04870649	-0.1603144	1.6
-0.05053892	-0.1595728	1.6
-0.05053892	-0.1595728	1.6
-0.05053892	-0.1595728	1.6
-0.0521908	-0.1593172	1.6
-0.0521908	-0.1593172	1.6
-0.0521908	-0.1593172	1.6
-0.05186763	-0.159198	1.6
-0.05186763	-0.159198	1.6
-0.05117903	-0.1595941	1.6
-0.05117903	-0.1595941	1.6
-0.05117903	-0.1595941	1.6
-0.05068778	-0.1599358	1.6
-0.05068778	-0.1599358	1.6
-0.04969063	-0.1604514	1.6
-0.04969063	-0.1604514	1.6
-0.04969063	-0.1604514	1.6
-0.04969063	-0.1604514	1.6
-0.04969063	-0.1604514	1.6
-0.04897085	-0.1600926	1.6
-0.04897085	-0.1600926	1.6
-0.04897085	-0.1600926	1.6
-0.04897085	-0.1600926	1.6
-0.04897085	-0.1600926	1.6
-0.04897085	-0.1600926	1.6
-0.04908095	-0.1587308	1.6
-0.04908095	-0.1587308	1.6
-0.04902595	-0.1577715	1.6
-0.04902595	-0.1577715	1.6
-0.04902595	-0.1577715	1.6
-0.04902595	-0.1577715	1.6
-0.04902595	-0.1577715	1.6
-0.04902595	-0.1577715	1.6
-0.04902595	-0.1577715	1.6
-0.04902595	-0.1577715	1.6
-0.04143052	-0.1442988	1.6
-0.04143052	-0.1442988	1.6
-0.04143052	-0.1442988	1.6
-0.04390325	-0.1441546	1.6
-0.04390325	-0.1441546	1.6
-0.04390325	-0.1441546	1.6
-0.04518219	-0.1431807	1.6
-0.04518219	-0.1431807	1.6
-0.04685021	-0.1432797	1.6
-0.04685021	-0.1432797	1.6
-0.04685021	-0.1432797	1.6
-0.04766405	-0.1430331	1.6
-0.04766405	-0.1430331	1.6
-0.04887562	-0.142602	1.6
-0.04887562	-0.142602	1.6
-0.04887562	-0.142602	1.6
-0.05009851	-0.1432145	1.6
-0.05009851	-0.1432145	1.6
-0.05009851	-0.1432145	1.6
-0.05144626	-0.1435236	1.6
-0.05144626	-0.1435236	1.6
-0.05144626	-0.1435236	1.6
-0.05144626	-0.1435236	1.6
-0.05144626	-0.1435236	1.6
-0.06843772	-0.1372606	1.6
-0.06843772	-0.1372606	1.6
-0.07032934	-0.1357319	1.6
-0.07032934	-0.1357319	1.6
-0.07032934	-0.1357319	1.6
-0.07116399	-0.1351003	1.6
-0.07116399	-0.1351003	1.6
-0.07116399	-0.1351003	1.6
-0.07215454	-0.1346044	1.6
-0.07215454	-0.1346044	1.6
-0.07215454	-0.1346044	1.6
-0.07215454	-0.1346044	1.6
-0.07215454	-0.1346044	1.6
-0.08967505	-0.1376315	1.6
-0.08967505	-0.1376315	1.6
-0.09392149	-0.1378622	1.6
-0.09392149	-0.1378622	1.6
-0.09392149	-0.1378622	1.6
-0.09782031	-0.1386708	1.6
-0.09782031	-0.1386708	1.6
-0.09782031	-0.1386708	1.6
-0.1013133	-0.1393522	1.6
-0.1013133	-0.1393522	1.6
-0.1047147	-0.1397016	1.6
-0.1047147	-0.1397016	1.6
-0.1047147	-0.1397016	1.6
-0.1047147	-0.1397016	1.6
-0.1047147	-0.1397016	1.6
-0.1266598	-0.1407041	1.6
-0.1266598	-0.1407041	1.6
-0.1266598	-0.1407041	1.6
-0.1258103	-0.1418052	1.6
-0.1258103	-0.1418052	1.6
-0.1258103	-0.1418052	1.6
-0.1245264	-0.1418854	1.6
-0.1245264	-0.1418854	1.6
-0.1221966	-0.1419212	1.6
-0.1221966	-0.1419212	1.6
-0.1221966	-0.1419212	1.6
-0.120718	-0.1413469	1.6
-0.120718	-0.1413469	1.6
-0.120718	-0.1413469	1.6
-0.120718	-0.1413469	1.6
-0.120718	-0.1413469	1.6
-0.120718	-0.1413469	1.6
-0.120718	-0.1413469	1.6
-0.120718	-0.1413469	1.6
-0.1030136	-0.1337152	1.6
-0.1030136	-0.1337152	1.6
-0.102024	-0.134126	1.6
-0.102024	-0.134126	1.6
-0.102024	-0.134126	1.6
-0.102024	-0.134126	1.6
-0.102024	-0.134126	1.6
0.01	0.01	1.6
-0.1253557	-0.1482688	1.6
-0.1253557	-0.1482688	1.6
-0.102024	-0.134126	1.6
-0.102024	-0.134126	1.6
0.01	0.01	1.6
-0.146964	-0.1102234	1.6
-0.146964	-0.1102234	1.6
-0.140912	-0.1178381	1.6
-0.140912	-0.1178381	1.6
-0.140912	-0.1178381	1.6
-0.1354371	-0.1222933	1.6
-0.1354371	-0.1222933	1.6
-0.1354371	-0.1222933	1.6
-0.1315488	-0.1265386	1.6
-0.1315488	-0.1265386	1.6
-0.1285288	-0.1297626	1.6
-0.1285288	-0.1297626	1.6
-0.1285288	-0.1297626	1.6
-0.1266205	-0.1326039	1.6
-0.1266205	-0.1326039	1.6
-0.1151105	-0.1101134	1.6
-0.1151105	-0.1101134	1.6
-0.1151105	-0.1101134	1.6
-0.1036005	-0.08762287	1.6
-0.1036005	-0.08762287	1.6
-0.1036005	-0.08762287	1.6
-0.0956767	0.006621449	1.6
-0.0956767	0.006621449	1.6
-0.0957723	0.006485423	1.6
-0.0957723	0.006485423	1.6
-0.0957723	0.006485423	1.6
-0.09624598	0.006132049	1.6
-0.09624598	0.006132049	1.6
-0.09624598	0.006132049	1.6
-0.09633961	0.006034397	1.6
-0.09633961	0.006034397	1.6
-0.09621844	0.005887419	1.6
-0.09621844	0.005887419	1.6
-0.09621844	0.005887419	1.6
-0.09643165	0.005141743	1.6
-0.09643165	0.005141743	1.6
-0.09643165	0.005141743	1.6
-0.09643165	0.005141743	1.6
-0.09643165	0.005141743	1.6
-0.09306083	0.09746153	1.6
-0.09306083	0.09746153	1.6
-0.09332841	0.09779539	1.6
-0.09332841	0.09779539	1.6
-0.09332841	0.09779539	1.6
-0.09293979	0.09769068	1.6
-0.09293979	0.09769068	1.6
-0.09293979	0.09769068	1.6
-0.09273101	0.09738975	1.6
-0.09273101	0.09738975	1.6
-0.09299526	0.09650018	1.6
-0.09299526	0.09650018	1.6
-0.09299526	0.09650018	1.6
-0.09289643	0.0954657	1.6
-0.09289643	0.0954657	1.6
-0.09209735	0.09386032	1.6
-0.09209735	0.09386032	1.6
-0.09209735	0.09386032	1.6
-0.09170526	0.09279756	1.6
-0.09170526	0.09279756	1.6
-0.09170526	0.09279756	1.6
-0.09137458	0.09138586	1.6
-0.09137458	0.09138586	1.6
-0.09118307	0.09035014	1.6
-0.09118307	0.09035014	1.6
-0.09118307	0.09035014	1.6
-0.0909645	0.08928714	1.6
-0.0909645	0.08928714	1.6
-0.09069493	0.08854385	1.6
-0.09069493	0.08854385	1.6
-0.09069493	0.08854385	1.6
-0.0904949	0.08766323	1.6
-0.0904949	0.08766323	1.6
-0.09041689	0.08728737	1.6
-0.09041689	0.08728737	1.6
-0.09041689	0.08728737	1.6
-0.09033712	0.08730877	1.6
-0.09033712	0.08730877	1.6
-0.09033712	0.08730877	1.6
-0.09005787	0.08736905	1.6
-0.09005787	0.08736905	1.6
-0.08981501	0.08731192	1.6
-0.08981501	0.08731192	1.6
-0.08981501	0.08731192	1.6
-0.08970303	0.08761556	1.6
-0.08970303	0.08761556	1.6
-0.08970303	0.08761556	1.6
-0.08950882	0.08759984	1.6
-0.08950882	0.08759984	1.6
-0.08932213	0.08747555	1.6
-0.08932213	0.08747555	1.6
-0.08932213	0.08747555	1.6
-0.08924598	0.08726711	1.6
-0.08924598	0.08726711	1.6
-0.08906789	0.08717398	1.6
-0.08906789	0.08717398	1.6
-0.08906789	0.08717398	1.6
-0.08885754	0.08697335	1.6
-0.08885754	0.08697335	1.6
-0.08877612	0.0869847	1.6
-0.08877612	0.0869847	1.6
-0.08877612	0.0869847	1.6
-0.08866497	0.08700478	1.6
-0.08866497	0.08700478	1.6
-0.08860168	0.08702577	1.6
-0.08860168	0.08702577	1.6
-0.08860168	0.08702577	1.6
-0.08849815	0.08694299	1.6
-0.08849815	0.08694299	1.6
-0.08849815	0.08694299	1.6
-0.08845229	0.08685619	1.6
-0.08845229	0.08685619	1.6
-0.08834171	0.08685178	1.6
-0.08834171	0.08685178	1.6
-0.08834171	0.08685178	1.6
-0.08839085	0.08689005	1.6
-0.08839085	0.08689005	1.6
-0.08825669	0.08702811	1.6
-0.08825669	0.08702811	1.6
-0.08825669	0.08702811	1.6
-0.08802211	0.08695235	1.6
-0.08802211	0.08695235	1.6
-0.08802211	0.08695235	1.6
-0.08793814	0.08694588	1.6
-0.08793814	0.08694588	1.6
-0.08784158	0.08681553	1.6
-0.08784158	0.08681553	1.6
-0.08784158	0.08681553	1.6
-0.08770958	0.08677004	1.6
-0.08770958	0.08677004	1.6
-0.0875031	0.08659715	1.6
-0.0875031	0.08659715	1.6
-0.0875031	0.08659715	1.6
-0.08740323	0.08647601	1.6
-0.08740323	0.08647601	1.6
-0.08740323	0.08647601	1.6
-0.086966	0.08615995	1.6
-0.086966	0.08615995	1.6
-0.08676878	0.08599556	1.6
-0.08676878	0.08599556	1.6
-0.08676878	0.08599556	1.6
-0.08651518	0.08585759	1.6
-0.08651518	0.08585759	1.6
-0.08630945	0.08568258	1.6
-0.08630945	0.08568258	1.6
-0.08630945	0.08568258	1.6
-0.08630945	0.08568258	1.6
-0.08630945	0.08568258	1.6
-0.07648201	0.07909534	1.6
-0.07648201	0.07909534	1.6
-0.07648201	0.07909534	1.6
-0.07606258	0.07920093	1.6
-0.07606258	0.07920093	1.6
-0.07606258	0.07920093	1.6
-0.07556712	0.07823681	1.6
-0.07556712	0.07823681	1.6
-0.07534454	0.07723693	1.6
-0.07534454	0.07723693	1.6
-0.07534454	0.07723693	1.6
-0.07531671	0.0765743	1.6
-0.07531671	0.0765743	1.6
-0.07531671	0.0765743	1.6
-0.07513667	0.07667587	1.6
-0.07513667	0.07667587	1.6
-0.07498505	0.07656064	1.6
-0.07498505	0.07656064	1.6
-0.07498505	0.07656064	1.6
-0.07474823	0.07619972	1.6
-0.07474823	0.07619972	1.6
-0.0745152	0.07597602	1.6
-0.0745152	0.07597602	1.6
-0.0745152	0.07597602	1.6
-0.07425507	0.07563814	1.6
-0.07425507	0.07563814	1.6
-0.07425507	0.07563814	1.6
-0.07379799	0.07522128	1.6
-0.07379799	0.07522128	1.6
-0.07341491	0.074925	1.6
-0.07341491	0.074925	1.6
-0.07341491	0.074925	1.6
-0.07327319	0.07440657	1.6
-0.07327319	0.07440657	1.6
-0.07327773	0.07395915	1.6
-0.07327773	0.07395915	1.6
-0.07327773	0.07395915	1.6
-0.07298777	0.07351787	1.6
-0.07298777	0.07351787	1.6
-0.07298777	0.07351787	1.6
-0.07288299	0.07307237	1.6
-0.07288299	0.07307237	1.6
-0.07269789	0.07231022	1.6
-0.07269789	0.07231022	1.6
-0.07269789	0.07231022	1.6
-0.07261751	0.07186602	1.6
-0.07261751	0.07186602	1.6
-0.07261702	0.07142279	1.6
-0.07261702	0.07142279	1.6
-0.07261702	0.07142279	1.6
-0.07253129	0.07109237	1.6
-0.07253129	0.07109237	1.6
-0.07253129	0.07109237	1.6
-0.07215212	0.07063572	1.6
-0.07215212	0.07063572	1.6
-0.07187549	0.07018573	1.6
