# Supplementary material for: Saliency detection of textured 3D models based on multi-view information and texel descriptor
Source: PeerJ Comput Sci. 2023 Oct 25;9:e1584. doi: 10.7717/peerj-cs.1584 (PMC10703070; doi:10.7717/peerj-cs.1584)
Supplement: Supplemental Information 2 [file peerj-cs-09-1584-s002.zip › llxj/24.txt]

-0.07187549	0.07018573	1.6
-0.07187549	0.07018573	1.6
-0.07152469	0.06983764	1.6
-0.07152469	0.06983764	1.6
-0.07105408	0.06940164	1.6
-0.07105408	0.06940164	1.6
-0.07105408	0.06940164	1.6
-0.07074706	0.06894107	1.6
-0.07074706	0.06894107	1.6
-0.07074706	0.06894107	1.6
-0.07074706	0.06894107	1.6
-0.07074706	0.06894107	1.6
-0.06080467	0.05923913	1.6
-0.06080467	0.05923913	1.6
-0.06080467	0.05923913	1.6
-0.06049637	0.06033296	1.6
-0.06049637	0.06033296	1.6
-0.06049316	0.06108936	1.6
-0.06049316	0.06108936	1.6
-0.06049316	0.06108936	1.6
-0.06048756	0.06201383	1.6
-0.06048756	0.06201383	1.6
-0.0606074	0.06362835	1.6
-0.0606074	0.06362835	1.6
-0.0606074	0.06362835	1.6
-0.06016306	0.06466798	1.6
-0.06016306	0.06466798	1.6
-0.06016306	0.06466798	1.6
-0.06020484	0.06572828	1.6
-0.06020484	0.06572828	1.6
-0.0597901	0.06652371	1.6
-0.0597901	0.06652371	1.6
-0.0597901	0.06652371	1.6
-0.0597901	0.06652371	1.6
-0.0597901	0.06652371	1.6
-0.05651144	0.07803922	1.6
-0.05651144	0.07803922	1.6
-0.05651144	0.07803922	1.6
-0.05686065	0.07853188	1.6
-0.05686065	0.07853188	1.6
-0.05764077	0.07890738	1.6
-0.05764077	0.07890738	1.6
-0.05764077	0.07890738	1.6
-0.05779285	0.07967009	1.6
-0.05779285	0.07967009	1.6
-0.05779285	0.07967009	1.6
-0.05778675	0.07998125	1.6
-0.05778675	0.07998125	1.6
-0.05803432	0.08104912	1.6
-0.05803432	0.08104912	1.6
-0.05803432	0.08104912	1.6
-0.05823047	0.08187103	1.6
-0.05823047	0.08187103	1.6
-0.05823047	0.08187103	1.6
-0.05829289	0.08265316	1.6
-0.05829289	0.08265316	1.6
-0.05857158	0.08290946	1.6
-0.05857158	0.08290946	1.6
-0.05857158	0.08290946	1.6
-0.05885235	0.08281488	1.6
-0.05885235	0.08281488	1.6
-0.05862188	0.08280789	1.6
-0.05862188	0.08280789	1.6
-0.05862188	0.08280789	1.6
-0.05836592	0.08241401	1.6
-0.05836592	0.08241401	1.6
-0.05836592	0.08241401	1.6
-0.05812813	0.08182818	1.6
-0.05812813	0.08182818	1.6
-0.05792248	0.08127976	1.6
-0.05792248	0.08127976	1.6
-0.05792248	0.08127976	1.6
-0.05777941	0.08074883	1.6
-0.05777941	0.08074883	1.6
-0.05777941	0.08074883	1.6
-0.05777941	0.08074883	1.6
-0.05777941	0.08074883	1.6
-0.0574811	0.06974243	1.6
-0.0574811	0.06974243	1.6
-0.0574811	0.06974243	1.6
-0.05618646	0.07068061	1.6
-0.05618646	0.07068061	1.6
-0.05607123	0.06969873	1.6
-0.05607123	0.06969873	1.6
-0.05607123	0.06969873	1.6
-0.05643498	0.06963686	1.6
-0.05643498	0.06963686	1.6
-0.04020707	0.07365806	1.6
-0.04020707	0.07365806	1.6
-0.04020707	0.07365806	1.6
-0.02397917	0.07767927	1.6
-0.02397917	0.07767927	1.6
-0.02397917	0.07767927	1.6
-0.06986905	-0.07332152	1.6
-0.06986905	-0.07332152	1.6
-0.06258572	-0.0762753	1.6
-0.06258572	-0.0762753	1.6
-0.06258572	-0.0762753	1.6
-0.05918614	-0.07833995	1.6
-0.05918614	-0.07833995	1.6
-0.05918614	-0.07833995	1.6
-0.05597772	-0.07911064	1.6
-0.05597772	-0.07911064	1.6
-0.05443042	-0.07922032	1.6
-0.05443042	-0.07922032	1.6
-0.05443042	-0.07922032	1.6
-0.05288813	-0.07923406	1.6
-0.05288813	-0.07923406	1.6
-0.05202165	-0.07912979	1.6
-0.05202165	-0.07912979	1.6
-0.05202165	-0.07912979	1.6
-0.05157317	-0.07926051	1.6
-0.05157317	-0.07926051	1.6
-0.05157317	-0.07926051	1.6
-0.050901	-0.07920559	1.6
-0.050901	-0.07920559	1.6
-0.05034981	-0.07905743	1.6
-0.05034981	-0.07905743	1.6
-0.05034981	-0.07905743	1.6
-0.04988378	-0.07881777	1.6
-0.04988378	-0.07881777	1.6
-0.04932998	-0.07830708	1.6
-0.04932998	-0.07830708	1.6
-0.04932998	-0.07830708	1.6
-0.04868364	-0.07772185	1.6
-0.04868364	-0.07772185	1.6
-0.04868364	-0.07772185	1.6
-0.0480854	-0.0772853	1.6
-0.0480854	-0.0772853	1.6
-0.04754359	-0.07687497	1.6
-0.04754359	-0.07687497	1.6
-0.04721528	-0.07646768	1.6
-0.04721528	-0.07646768	1.6
-0.04721528	-0.07646768	1.6
-0.04676763	-0.07612846	1.6
-0.04676763	-0.07612846	1.6
-0.04676763	-0.07612846	1.6
-0.04645234	-0.07577723	1.6
-0.04645234	-0.07577723	1.6
-0.04595634	-0.07556272	1.6
-0.04595634	-0.07556272	1.6
-0.04595634	-0.07556272	1.6
-0.04568149	-0.07529879	1.6
-0.04568149	-0.07529879	1.6
-0.04568149	-0.07529879	1.6
-0.04546998	-0.07493524	1.6
-0.04546998	-0.07493524	1.6
-0.04513044	-0.07472696	1.6
-0.04513044	-0.07472696	1.6
-0.04513044	-0.07472696	1.6
-0.04481974	-0.07444647	1.6
-0.04481974	-0.07444647	1.6
-0.04448231	-0.07422543	1.6
-0.04448231	-0.07422543	1.6
-0.04448231	-0.07422543	1.6
-0.04423407	-0.07413999	1.6
-0.04423407	-0.07413999	1.6
-0.04423407	-0.07413999	1.6
-0.0438726	-0.07425555	1.6
-0.0438726	-0.07425555	1.6
-0.04353023	-0.07438724	1.6
-0.04353023	-0.07438724	1.6
-0.04353023	-0.07438724	1.6
-0.04329674	-0.07450705	1.6
-0.04329674	-0.07450705	1.6
-0.04303721	-0.07444545	1.6
-0.04303721	-0.07444545	1.6
-0.04303721	-0.07444545	1.6
-0.04284002	-0.07448146	1.6
-0.04284002	-0.07448146	1.6
-0.04284002	-0.07448146	1.6
-0.04255264	-0.07442758	1.6
-0.04255264	-0.07442758	1.6
-0.04217174	-0.07432761	1.6
-0.04217174	-0.07432761	1.6
-0.04217174	-0.07432761	1.6
-0.04195441	-0.07435305	1.6
-0.04195441	-0.07435305	1.6
-0.04174528	-0.07429235	1.6
-0.04174528	-0.07429235	1.6
-0.04174528	-0.07429235	1.6
-0.04155454	-0.07423698	1.6
-0.04155454	-0.07423698	1.6
-0.04155454	-0.07423698	1.6
-0.04130711	-0.07430822	1.6
-0.04130711	-0.07430822	1.6
-0.04114977	-0.07445157	1.6
-0.04114977	-0.07445157	1.6
-0.04114977	-0.07445157	1.6
-0.0409622	-0.07457782	1.6
-0.0409622	-0.07457782	1.6
-0.04080589	-0.0746411	1.6
-0.04080589	-0.0746411	1.6
-0.04080589	-0.0746411	1.6
-0.04060568	-0.07460318	1.6
-0.04060568	-0.07460318	1.6
-0.04060568	-0.07460318	1.6
-0.04037173	-0.07463791	1.6
-0.04037173	-0.07463791	1.6
-0.04020718	-0.07465695	1.6
-0.04020718	-0.07465695	1.6
-0.04020718	-0.07465695	1.6
-0.03997674	-0.07478593	1.6
-0.03997674	-0.07478593	1.6
-0.03997674	-0.07478593	1.6
-0.03980268	-0.07489555	1.6
-0.03980268	-0.07489555	1.6
-0.03957354	-0.07509986	1.6
-0.03957354	-0.07509986	1.6
-0.03957354	-0.07509986	1.6
-0.03933467	-0.07520286	1.6
-0.03933467	-0.07520286	1.6
-0.03908613	-0.07532109	1.6
-0.03908613	-0.07532109	1.6
-0.03908613	-0.07532109	1.6
-0.03908613	-0.07532109	1.6
-0.03908613	-0.07532109	1.6
-0.02642486	-0.08124929	1.6
-0.02642486	-0.08124929	1.6
-0.02642486	-0.08124929	1.6
-0.0259	-0.08149188	1.6
-0.0259	-0.08149188	1.6
-0.0259	-0.08149188	1.6
-0.02630253	-0.0823854	1.6
-0.02630253	-0.0823854	1.6
-0.02630076	-0.08327516	1.6
-0.02630076	-0.08327516	1.6
-0.02630076	-0.08327516	1.6
-0.02631431	-0.08377712	1.6
-0.02631431	-0.08377712	1.6
-0.02680566	-0.08373972	1.6
-0.02680566	-0.08373972	1.6
-0.02680566	-0.08373972	1.6
-0.02677726	-0.08387201	1.6
-0.02677726	-0.08387201	1.6
-0.02677726	-0.08387201	1.6
-0.02678957	-0.08409733	1.6
-0.02678957	-0.08409733	1.6
-0.02665974	-0.08404512	1.6
-0.02665974	-0.08404512	1.6
-0.02665974	-0.08404512	1.6
-0.02646993	-0.08385703	1.6
-0.02646993	-0.08385703	1.6
-0.02617689	-0.08372537	1.6
-0.02617689	-0.08372537	1.6
-0.02617689	-0.08372537	1.6
-0.02577853	-0.08395802	1.6
-0.02577853	-0.08395802	1.6
-0.02577853	-0.08395802	1.6
-0.02532455	-0.08377901	1.6
-0.02532455	-0.08377901	1.6
-0.02476275	-0.0837513	1.6
-0.02476275	-0.0837513	1.6
-0.02476275	-0.0837513	1.6
-0.02476275	-0.0837513	1.6
-0.02476275	-0.0837513	1.6
-0.02476275	-0.0837513	1.6
-0.01352184	-0.08352635	1.6
-0.01352184	-0.08352635	1.6
-0.01333247	-0.08299098	1.6
-0.01333247	-0.08299098	1.6
-0.01333247	-0.08299098	1.6
-0.01339795	-0.08390516	1.6
-0.01339795	-0.08390516	1.6
-0.01339795	-0.08390516	1.6
-0.01339795	-0.08390516	1.6
-0.01339795	-0.08390516	1.6
-0.01352238	-0.08654536	1.6
-0.01352238	-0.08654536	1.6
-0.01352238	-0.08654536	1.6
-0.01379394	-0.08703016	1.6
-0.01379394	-0.08703016	1.6
-0.01363104	-0.08796661	1.6
-0.01363104	-0.08796661	1.6
-0.01363104	-0.08796661	1.6
-0.01363104	-0.08796661	1.6
-0.01363104	-0.08796661	1.6
-0.01363104	-0.08796661	1.6
-0.01314558	-0.08876721	1.6
-0.01314558	-0.08876721	1.6
-0.01302895	-0.08899844	1.6
-0.01302895	-0.08899844	1.6
-0.01302895	-0.08899844	1.6
-0.01290532	-0.0886414	1.6
-0.01290532	-0.0886414	1.6
-0.01267408	-0.08814663	1.6
-0.01267408	-0.08814663	1.6
-0.01267408	-0.08814663	1.6
-0.01239473	-0.08770021	1.6
-0.01239473	-0.08770021	1.6
-0.01239473	-0.08770021	1.6
-0.01216947	-0.08719197	1.6
-0.01216947	-0.08719197	1.6
-0.01188486	-0.08699513	1.6
-0.01188486	-0.08699513	1.6
-0.01188486	-0.08699513	1.6
-0.01188486	-0.08699513	1.6
-0.01188486	-0.08699513	1.6
-0.0008712364	-0.09131761	1.6
-0.0008712364	-0.09131761	1.6
-0.0008712364	-0.09131761	1.6
-0.0006683432	-0.09189112	1.6
-0.0006683432	-0.09189112	1.6
-0.0006683432	-0.09189112	1.6
-0.001210432	-0.09239911	1.6
-0.001210432	-0.09239911	1.6
-0.000985736	-0.09118424	1.6
-0.000985736	-0.09118424	1.6
-0.000985736	-0.09118424	1.6
-0.001208851	-0.09173474	1.6
-0.001208851	-0.09173474	1.6
-0.001208851	-0.09173474	1.6
-0.00046633	-0.09179185	1.6
-0.00046633	-0.09179185	1.6
1.548044E-05	-0.09168867	1.6
1.548044E-05	-0.09168867	1.6
1.548044E-05	-0.09168867	1.6
0.0005088057	-0.09204331	1.6
0.0005088057	-0.09204331	1.6
0.00103699	-0.09211024	1.6
0.00103699	-0.09211024	1.6
0.00103699	-0.09211024	1.6
0.00103699	-0.09211024	1.6
0.00103699	-0.09211024	1.6
0.00103699	-0.09211024	1.6
0.00103699	-0.09211024	1.6
0.00103699	-0.09211024	1.6
0.06844172	-0.02514859	1.6
0.06844172	-0.02514859	1.6
0.06844172	-0.02514859	1.6
0.06768711	-0.02815489	1.6
0.06768711	-0.02815489	1.6
0.06768711	-0.02815489	1.6
0.06768711	-0.02815489	1.6
0.06768711	-0.02815489	1.6
0.06779151	-0.03195723	1.6
0.06779151	-0.03195723	1.6
0.06779151	-0.03195723	1.6
0.06834808	-0.03314971	1.6
0.06834808	-0.03314971	1.6
0.06838537	-0.03359764	1.6
0.06838537	-0.03359764	1.6
0.06838537	-0.03359764	1.6
0.06888793	-0.03380436	1.6
0.06888793	-0.03380436	1.6
0.06888793	-0.03380436	1.6
0.06874397	-0.03372721	1.6
0.06874397	-0.03372721	1.6
0.0688306	-0.03375733	1.6
0.0688306	-0.03375733	1.6
0.0688306	-0.03375733	1.6
0.06917757	-0.03364825	1.6
0.06917757	-0.03364825	1.6
0.06947689	-0.03362682	1.6
0.06947689	-0.03362682	1.6
0.06947689	-0.03362682	1.6
0.06972042	-0.03399213	1.6
0.06972042	-0.03399213	1.6
0.06972042	-0.03399213	1.6
0.06990572	-0.03432597	1.6
0.06990572	-0.03432597	1.6
0.07003097	-0.03493298	1.6
0.07003097	-0.03493298	1.6
0.07003097	-0.03493298	1.6
0.07024301	-0.03555164	1.6
0.07024301	-0.03555164	1.6
0.07023202	-0.03585159	1.6
0.07023202	-0.03585159	1.6
0.07023202	-0.03585159	1.6
0.07018559	-0.03622351	1.6
0.07018559	-0.03622351	1.6
0.07015768	-0.0363583	1.6
0.07015768	-0.0363583	1.6
0.07015768	-0.0363583	1.6
0.07018633	-0.03658213	1.6
0.07018633	-0.03658213	1.6
0.07021865	-0.0368595	1.6
0.07021865	-0.0368595	1.6
0.07021865	-0.0368595	1.6
0.07033475	-0.03697993	1.6
0.07033475	-0.03697993	1.6
0.07033475	-0.03697993	1.6
0.07033475	-0.03697993	1.6
0.07033475	-0.03697993	1.6
0.07074422	-0.0372244	1.6
0.07074422	-0.0372244	1.6
0.07074422	-0.0372244	1.6
0.07099812	-0.03732144	1.6
0.07099812	-0.03732144	1.6
0.0712915	-0.03752175	1.6
0.0712915	-0.03752175	1.6
0.0712915	-0.03752175	1.6
0.07148403	-0.03779934	1.6
0.07148403	-0.03779934	1.6
0.07148403	-0.03779934	1.6
0.07175634	-0.0380427	1.6
0.07175634	-0.0380427	1.6
0.071932	-0.03824133	1.6
0.071932	-0.03824133	1.6
0.071932	-0.03824133	1.6
0.07219102	-0.03837258	1.6
0.07219102	-0.03837258	1.6
0.07219102	-0.03837258	1.6
0.07229479	-0.0384874	1.6
0.07229479	-0.0384874	1.6
0.07248128	-0.03859245	1.6
0.07248128	-0.03859245	1.6
0.07248128	-0.03859245	1.6
0.0726419	-0.03860573	1.6
0.0726419	-0.03860573	1.6
0.0726419	-0.03860573	1.6
0.07281873	-0.03873852	1.6
0.07281873	-0.03873852	1.6
0.07297941	-0.03888346	1.6
0.07297941	-0.03888346	1.6
0.07297941	-0.03888346	1.6
0.07310712	-0.03900064	1.6
0.07310712	-0.03900064	1.6
0.07310712	-0.03900064	1.6
0.07321841	-0.03912868	1.6
0.07321841	-0.03912868	1.6
0.07338004	-0.03944865	1.6
0.07338004	-0.03944865	1.6
0.07338004	-0.03944865	1.6
0.07338004	-0.03944865	1.6
0.07338004	-0.03944865	1.6
0.07338004	-0.03944865	1.6
0.08029308	-0.05126069	1.6
0.08029308	-0.05126069	1.6
0.08167378	-0.05121419	1.6
0.08167378	-0.05121419	1.6
0.08167378	-0.05121419	1.6
0.08212113	-0.0512199	1.6
0.08212113	-0.0512199	1.6
0.08212113	-0.0512199	1.6
0.08212113	-0.0512199	1.6
0.08212113	-0.0512199	1.6
0.08212113	-0.0512199	1.6
0.08212113	-0.0512199	1.6
0.08212113	-0.0512199	1.6
0.08709054	-0.1101891	1.6
0.08709054	-0.1101891	1.6
0.08709054	-0.1101891	1.6
0.09033447	-0.1126956	1.6
0.09033447	-0.1126956	1.6
0.09365771	-0.1088733	1.6
0.09365771	-0.1088733	1.6
0.09365771	-0.1088733	1.6
0.09612305	-0.107819	1.6
0.09612305	-0.107819	1.6
0.09583152	-0.1076138	1.6
0.09583152	-0.1076138	1.6
0.09583152	-0.1076138	1.6
0.0978397	-0.1063798	1.6
0.0978397	-0.1063798	1.6
0.0978397	-0.1063798	1.6
0.0992662	-0.1060925	1.6
0.0992662	-0.1060925	1.6
0.1010724	-0.1062159	1.6
0.1010724	-0.1062159	1.6
0.1010724	-0.1062159	1.6
0.1026064	-0.1061357	1.6
0.1026064	-0.1061357	1.6
0.1026064	-0.1061357	1.6
0.1041065	-0.1063961	1.6
0.1041065	-0.1063961	1.6
0.1026871	-0.1064432	1.6
0.1026871	-0.1064432	1.6
0.1026871	-0.1064432	1.6
0.101509	-0.1065051	1.6
0.101509	-0.1065051	1.6
0.1009888	-0.1063173	1.6
0.1009888	-0.1063173	1.6
0.1009888	-0.1063173	1.6
0.100796	-0.1063718	1.6
0.100796	-0.1063718	1.6
0.100796	-0.1063718	1.6
0.1006533	-0.106314	1.6
0.1006533	-0.106314	1.6
0.1002635	-0.1061743	1.6
0.1002635	-0.1061743	1.6
0.1002635	-0.1061743	1.6
0.09995777	-0.1058905	1.6
0.09995777	-0.1058905	1.6
0.09995777	-0.1058905	1.6
0.09990149	-0.1053666	1.6
0.09990149	-0.1053666	1.6
0.09948633	-0.1059672	1.6
0.09948633	-0.1059672	1.6
0.09948633	-0.1059672	1.6
0.09937929	-0.105493	1.6
0.09937929	-0.105493	1.6
0.09951659	-0.1052755	1.6
0.09951659	-0.1052755	1.6
0.09951659	-0.1052755	1.6
0.09952556	-0.1048933	1.6
0.09952556	-0.1048933	1.6
0.09952556	-0.1048933	1.6
0.09965368	-0.1046861	1.6
0.09965368	-0.1046861	1.6
0.09963322	-0.1044414	1.6
0.09963322	-0.1044414	1.6
0.09963322	-0.1044414	1.6
0.09954961	-0.1043015	1.6
0.09954961	-0.1043015	1.6
0.09954961	-0.1043015	1.6
0.09977751	-0.1044726	1.6
0.09977751	-0.1044726	1.6
0.100567	-0.1043012	1.6
0.100567	-0.1043012	1.6
0.100567	-0.1043012	1.6
0.1005935	-0.1041609	1.6
0.1005935	-0.1041609	1.6
0.1007104	-0.1039729	1.6
0.1007104	-0.1039729	1.6
0.1007104	-0.1039729	1.6
0.1008599	-0.1040726	1.6
0.1008599	-0.1040726	1.6
0.1008599	-0.1040726	1.6
0.1010677	-0.1043339	1.6
0.1010677	-0.1043339	1.6
0.1012718	-0.104535	1.6
0.1012718	-0.104535	1.6
0.1012718	-0.104535	1.6
0.1020856	-0.1045863	1.6
0.1020856	-0.1045863	1.6
0.1020856	-0.1045863	1.6
0.1022972	-0.1047373	1.6
0.1022972	-0.1047373	1.6
0.1028041	-0.1049078	1.6
0.1028041	-0.1049078	1.6
0.1028041	-0.1049078	1.6
0.1034016	-0.1049372	1.6
0.1034016	-0.1049372	1.6
0.1035151	-0.1051218	1.6
0.1035151	-0.1051218	1.6
0.1035151	-0.1051218	1.6
0.1036261	-0.1052679	1.6
0.1036261	-0.1052679	1.6
0.1036261	-0.1052679	1.6
0.1037862	-0.1053637	1.6
0.1037862	-0.1053637	1.6
0.1039351	-0.1054545	1.6
0.1039351	-0.1054545	1.6
0.1039351	-0.1054545	1.6
0.1041229	-0.1055775	1.6
0.1041229	-0.1055775	1.6
0.10481	-0.1056788	1.6
0.10481	-0.1056788	1.6
0.10481	-0.1056788	1.6
0.10545	-0.1058373	1.6
0.10545	-0.1058373	1.6
0.01	0.01	1.6
0.08914179	-0.1141274	1.6
0.08914179	-0.1141274	1.6
0.1055347	-0.1066877	1.6
0.1055347	-0.1066877	1.6
0.1055347	-0.1066877	1.6
0.1056166	-0.1075069	1.6
0.1056166	-0.1075069	1.6
0.1056166	-0.1075069	1.6
0.1057807	-0.1083921	1.6
0.1057807	-0.1083921	1.6
0.1057807	-0.1083921	1.6
0.1057807	-0.1083921	1.6
0.1057807	-0.1083921	1.6
0.1157108	-0.1461299	1.6
0.1157108	-0.1461299	1.6
0.1157108	-0.1461299	1.6
0.1145333	-0.146396	1.6
0.1145333	-0.146396	1.6
0.1139699	-0.1466903	1.6
0.1139699	-0.1466903	1.6
0.1139699	-0.1466903	1.6
0.1141488	-0.1467569	1.6
0.1141488	-0.1467569	1.6
0.1142531	-0.1471529	1.6
0.1142531	-0.1471529	1.6
0.1142531	-0.1471529	1.6
0.1147388	-0.1471037	1.6
0.1147388	-0.1471037	1.6
0.1147388	-0.1471037	1.6
0.1153112	-0.1469278	1.6
0.1153112	-0.1469278	1.6
0.1156	-0.1467646	1.6
0.1156	-0.1467646	1.6
0.1156	-0.1467646	1.6
0.1157546	-0.1466121	1.6
0.1157546	-0.1466121	1.6
0.1157469	-0.1466653	1.6
0.1157469	-0.1466653	1.6
0.1157469	-0.1466653	1.6
0.1159103	-0.1465467	1.6
0.1159103	-0.1465467	1.6
0.1159103	-0.1465467	1.6
0.1161739	-0.146466	1.6
0.1161739	-0.146466	1.6
0.1160314	-0.1465122	1.6
0.1160314	-0.1465122	1.6
0.1160314	-0.1465122	1.6
0.115863	-0.1462536	1.6
0.115863	-0.1462536	1.6
0.115863	-0.1462536	1.6
0.1159946	-0.1467603	1.6
0.1159946	-0.1467603	1.6
0.09065381	-0.1567373	1.6
0.09065381	-0.1567373	1.6
0.09065381	-0.1567373	1.6
0.1159946	-0.1467603	1.6
0.1159946	-0.1467603	1.6
0.124959	-0.1046567	1.6
0.124959	-0.1046567	1.6
0.124959	-0.1046567	1.6
0.124959	-0.1046567	1.6
0.124959	-0.1046567	1.6
0.1236486	-0.1104161	1.6
0.1236486	-0.1104161	1.6
0.1236486	-0.1104161	1.6
0.1228831	-0.113176	1.6
0.1228831	-0.113176	1.6
0.1228831	-0.113176	1.6
0.1223707	-0.1156307	1.6
0.1223707	-0.1156307	1.6
0.1219123	-0.1175169	1.6
0.1219123	-0.1175169	1.6
0.1219123	-0.1175169	1.6
0.1216997	-0.1191021	1.6
0.1216997	-0.1191021	1.6
0.1216997	-0.1191021	1.6
0.1211043	-0.1208344	1.6
0.1211043	-0.1208344	1.6
0.1209759	-0.1221006	1.6
0.1209759	-0.1221006	1.6
0.1209759	-0.1221006	1.6
0.1208711	-0.1222691	1.6
0.1208711	-0.1222691	1.6
0.1208731	-0.1224754	1.6
0.1208731	-0.1224754	1.6
0.1208731	-0.1224754	1.6
0.1209931	-0.1225705	1.6
0.1209931	-0.1225705	1.6
0.1209931	-0.1225705	1.6
0.1212057	-0.1223325	1.6
0.1212057	-0.1223325	1.6
0.1212127	-0.1222839	1.6
0.1212127	-0.1222839	1.6
0.1212127	-0.1222839	1.6
0.1211888	-0.1220519	1.6
0.1211888	-0.1220519	1.6
0.1210544	-0.1219181	1.6
0.1210544	-0.1219181	1.6
0.1210544	-0.1219181	1.6
0.1210761	-0.1218064	1.6
0.1210761	-0.1218064	1.6
0.1210761	-0.1218064	1.6
0.1209904	-0.1217003	1.6
0.1209904	-0.1217003	1.6
0.121115	-0.1215249	1.6
0.121115	-0.1215249	1.6
0.121115	-0.1215249	1.6
0.1210355	-0.1215244	1.6
0.1210355	-0.1215244	1.6
0.1211538	-0.1213345	1.6
0.1211538	-0.1213345	1.6
0.1211538	-0.1213345	1.6
0.12133	-0.1211248	1.6
0.12133	-0.1211248	1.6
0.12133	-0.1211248	1.6
0.1214948	-0.1209701	1.6
0.1214948	-0.1209701	1.6
0.1216039	-0.1208485	1.6
0.1216039	-0.1208485	1.6
0.1216039	-0.1208485	1.6
0.1217177	-0.1208118	1.6
0.1217177	-0.1208118	1.6
0.1217177	-0.1208118	1.6
0.1218718	-0.1206482	1.6
0.1218718	-0.1206482	1.6
0.1220222	-0.120649	1.6
0.1220222	-0.120649	1.6
0.1220222	-0.120649	1.6
0.1221809	-0.120479	1.6
0.1221809	-0.120479	1.6
0.1223241	-0.1203378	1.6
0.1223241	-0.1203378	1.6
0.1223241	-0.1203378	1.6
0.1223241	-0.1203378	1.6
0.1223241	-0.1203378	1.6
0.1223241	-0.1203378	1.6
0.1223241	-0.1203378	1.6
0.1223241	-0.1203378	1.6
0.297796	0.1244943	1.6
0.297796	0.1244943	1.6
0.297796	0.1244943	1.6
0.2985976	0.125506	1.6
0.2985976	0.125506	1.6
0.2983214	0.1262096	1.6
0.2983214	0.1262096	1.6
0.2983214	0.1262096	1.6
0.2984412	0.1260503	1.6
0.2984412	0.1260503	1.6
0.2984412	0.1260503	1.6
0.2989774	0.1252039	1.6
0.2989774	0.1252039	1.6
0.2989774	0.1252039	1.6
0.2989774	0.1252039	1.6
0.2989774	0.1252039	1.6
0.29994	0.1237782	1.6
0.29994	0.1237782	1.6
0.29994	0.1237782	1.6
0.2994897	0.1230209	1.6
0.2994897	0.1230209	1.6
0.2996024	0.1223672	1.6
0.2996024	0.1223672	1.6
0.2996024	0.1223672	1.6
0.2995968	0.1217691	1.6
0.2995968	0.1217691	1.6
0.2995968	0.1217691	1.6
0.2997679	0.1211803	1.6
0.2997679	0.1211803	1.6
