# Supplementary material for: Saliency detection of textured 3D models based on multi-view information and texel descriptor
Source: PeerJ Comput Sci. 2023 Oct 25;9:e1584. doi: 10.7717/peerj-cs.1584 (PMC10703070; doi:10.7717/peerj-cs.1584)
Supplement: Supplemental Information 2 [file peerj-cs-09-1584-s002.zip › llxj/25.txt]

0.2997042	0.1203469	1.6
0.2997042	0.1203469	1.6
0.2997042	0.1203469	1.6
0.2996362	0.1197089	1.6
0.2996362	0.1197089	1.6
0.2996362	0.1197089	1.6
0.2996362	0.1197089	1.6
0.2996362	0.1197089	1.6
0.2996362	0.1197089	1.6
0.2996362	0.1197089	1.6
0.2871212	0.2027758	1.6
0.2871212	0.2027758	1.6
0.2871212	0.2027758	1.6
0.2903785	0.2069436	1.6
0.2903785	0.2069436	1.6
0.2924278	0.2103144	1.6
0.2924278	0.2103144	1.6
0.2924278	0.2103144	1.6
0.2931854	0.2124671	1.6
0.2931854	0.2124671	1.6
0.2931854	0.2124671	1.6
0.2943557	0.2135628	1.6
0.2943557	0.2135628	1.6
0.2963164	0.2145146	1.6
0.2963164	0.2145146	1.6
0.2963164	0.2145146	1.6
0.2964647	0.2156714	1.6
0.2964647	0.2156714	1.6
0.2964647	0.2156714	1.6
0.2957648	0.2161659	1.6
0.2957648	0.2161659	1.6
0.2958416	0.2164235	1.6
0.2958416	0.2164235	1.6
0.2958416	0.2164235	1.6
0.2958416	0.2164235	1.6
0.2958416	0.2164235	1.6
0.3484695	0.2403876	1.6
0.3484695	0.2403876	1.6
0.3484695	0.2403876	1.6
-0.1379352	0.2083635	1.6
-0.1379352	0.2083635	1.6
-0.1379352	0.2083635	1.6
-0.1391571	0.2139139	1.6
-0.1391571	0.2139139	1.6
-0.1393255	0.2155157	1.6
-0.1393255	0.2155157	1.6
-0.1393255	0.2155157	1.6
-0.1393255	0.2155157	1.6
-0.1393255	0.2155157	1.6
-0.1393255	0.2155157	1.6
-0.1393255	0.2155157	1.6
-0.1393255	0.2155157	1.6
0.1413659	0.1166789	1.6
0.1413659	0.1166789	1.6
0.1413659	0.1166789	1.6
0.1410089	0.1125573	1.6
0.1410089	0.1125573	1.6
0.1403467	0.1104769	1.6
0.1403467	0.1104769	1.6
0.1403467	0.1104769	1.6
0.1372313	0.1084959	1.6
0.1372313	0.1084959	1.6
0.01	0.01	1.6
0.1568505	0.1149178	1.6
0.1568505	0.1149178	1.6
0.002249854	0.08395547	1.6
0.002249854	0.08395547	1.6
0.002249854	0.08395547	1.6
0.1764698	0.1213397	1.6
0.1764698	0.1213397	1.6
-0.1294811	0.05860499	1.6
-0.1294811	0.05860499	1.6
-0.1294811	0.05860499	1.6
-0.1240596	0.05441937	1.6
-0.1240596	0.05441937	1.6
-0.1240596	0.05441937	1.6
-0.1199106	0.05177058	1.6
-0.1199106	0.05177058	1.6
-0.1172383	0.04860189	1.6
-0.1172383	0.04860189	1.6
-0.1172383	0.04860189	1.6
-0.1144252	0.04643873	1.6
-0.1144252	0.04643873	1.6
-0.1144252	0.04643873	1.6
-0.1144252	0.04643873	1.6
-0.1144252	0.04643873	1.6
-0.1109162	0.04268172	1.6
-0.1109162	0.04268172	1.6
-0.1109162	0.04268172	1.6
-0.1098249	0.04128051	1.6
-0.1098249	0.04128051	1.6
-0.1098249	0.04128051	1.6
-0.1098249	0.04128051	1.6
-0.1098249	0.04128051	1.6
-0.1098249	0.04128051	1.6
-0.1098249	0.04128051	1.6
-0.02374024	-0.07939637	1.6
-0.02374024	-0.07939637	1.6
-0.02403477	-0.07974681	1.6
-0.02403477	-0.07974681	1.6
-0.02375176	-0.07907736	1.6
-0.02375176	-0.07907736	1.6
-0.02375176	-0.07907736	1.6
-0.02382097	-0.079011	1.6
-0.02382097	-0.079011	1.6
-0.02443597	-0.07865136	1.6
-0.02443597	-0.07865136	1.6
-0.02443597	-0.07865136	1.6
-0.02275659	-0.08006543	1.6
-0.02275659	-0.08006543	1.6
-0.04660359	-0.09170266	1.6
-0.04660359	-0.09170266	1.6
-0.04660359	-0.09170266	1.6
-0.02275659	-0.08006543	1.6
-0.02275659	-0.08006543	1.6
-0.06531231	-0.07353217	1.6
-0.06531231	-0.07353217	1.6
-0.06531231	-0.07353217	1.6
-0.06362716	-0.07298403	1.6
-0.06362716	-0.07298403	1.6
-0.06362716	-0.07298403	1.6
-0.06430388	-0.07310502	1.6
-0.06430388	-0.07310502	1.6
-0.06414377	-0.07433691	1.6
-0.06414377	-0.07433691	1.6
-0.06414377	-0.07433691	1.6
-0.06492998	-0.07452563	1.6
-0.06492998	-0.07452563	1.6
-0.05027253	-0.06472965	1.6
-0.05027253	-0.06472965	1.6
-0.05027253	-0.06472965	1.6
-0.03561508	-0.05493369	1.6
-0.03561508	-0.05493369	1.6
-0.03561508	-0.05493369	1.6
-0.03561508	-0.05493369	1.6
-0.03561508	-0.05493369	1.6
-0.09275147	-0.04914622	1.6
-0.09275147	-0.04914622	1.6
-0.09275147	-0.04914622	1.6
-0.09070984	-0.04886628	1.6
-0.09070984	-0.04886628	1.6
-0.09070984	-0.04886628	1.6
-0.0901093	-0.04866983	1.6
-0.0901093	-0.04866983	1.6
-0.08918174	-0.04988255	1.6
-0.08918174	-0.04988255	1.6
-0.08918174	-0.04988255	1.6
-0.0883565	-0.05084987	1.6
-0.0883565	-0.05084987	1.6
-0.08774431	-0.05211587	1.6
-0.08774431	-0.05211587	1.6
-0.08774431	-0.05211587	1.6
-0.08755352	-0.05301338	1.6
-0.08755352	-0.05301338	1.6
-0.08755352	-0.05301338	1.6
-0.08728179	-0.05376939	1.6
-0.08728179	-0.05376939	1.6
-0.08719484	-0.05433671	1.6
-0.08719484	-0.05433671	1.6
-0.08719484	-0.05433671	1.6
-0.08719484	-0.05433671	1.6
-0.08719484	-0.05433671	1.6
-0.08696374	-0.05532541	1.6
-0.08696374	-0.05532541	1.6
-0.08696374	-0.05532541	1.6
-0.08666842	-0.05580675	1.6
-0.08666842	-0.05580675	1.6
-0.08645593	-0.05619095	1.6
-0.08645593	-0.05619095	1.6
-0.08645593	-0.05619095	1.6
-0.08645593	-0.05619095	1.6
-0.08645593	-0.05619095	1.6
-0.08645593	-0.05619095	1.6
-0.004202206	-0.002315239	1.6
-0.004202206	-0.002315239	1.6
-0.004965649	-0.002701806	1.6
-0.004965649	-0.002701806	1.6
-0.004965649	-0.002701806	1.6
-0.005383676	-0.002073806	1.6
-0.005383676	-0.002073806	1.6
-0.005383676	-0.002073806	1.6
-0.005383676	-0.002073806	1.6
-0.005383676	-0.002073806	1.6
-0.005922986	-0.00145031	1.6
-0.005922986	-0.00145031	1.6
-0.005922986	-0.00145031	1.6
-0.00586305	-0.001304755	1.6
-0.00586305	-0.001304755	1.6
-0.006013241	-0.001355696	1.6
-0.006013241	-0.001355696	1.6
-0.006013241	-0.001355696	1.6
-0.006313844	-0.001329451	1.6
-0.006313844	-0.001329451	1.6
-0.006227532	-0.001162414	1.6
-0.006227532	-0.001162414	1.6
-0.006227532	-0.001162414	1.6
-0.006227532	-0.001162414	1.6
-0.006227532	-0.001162414	1.6
-0.006227532	-0.001162414	1.6
0.03322121	0.05025811	1.6
0.03322121	0.05025811	1.6
0.033417	0.0523334	1.6
0.033417	0.0523334	1.6
0.033417	0.0523334	1.6
0.03321016	0.05191373	1.6
0.03321016	0.05191373	1.6
0.032998	0.05207537	1.6
0.032998	0.05207537	1.6
0.032998	0.05207537	1.6
0.03254747	0.05189738	1.6
0.03254747	0.05189738	1.6
0.03254747	0.05189738	1.6
0.03195936	0.05156876	1.6
0.03195936	0.05156876	1.6
0.03140383	0.05125933	1.6
0.03140383	0.05125933	1.6
0.03140383	0.05125933	1.6
0.03113677	0.0513877	1.6
0.03113677	0.0513877	1.6
0.03113677	0.0513877	1.6
0.03113677	0.0513877	1.6
0.03113677	0.0513877	1.6
0.1528668	0.1048792	1.6
0.1528668	0.1048792	1.6
0.1528668	0.1048792	1.6
0.1535973	0.1046626	1.6
0.1535973	0.1046626	1.6
0.1535973	0.1046626	1.6
0.1532189	0.1032093	1.6
0.1532189	0.1032093	1.6
0.1532624	0.1007221	1.6
0.1532624	0.1007221	1.6
0.1532624	0.1007221	1.6
0.1534744	0.09948913	1.6
0.1534744	0.09948913	1.6
0.1540341	0.09861892	1.6
0.1540341	0.09861892	1.6
0.1540341	0.09861892	1.6
0.1545182	0.09750832	1.6
0.1545182	0.09750832	1.6
0.1545182	0.09750832	1.6
0.1558133	0.09752596	1.6
0.1558133	0.09752596	1.6
0.1558133	0.09752596	1.6
0.1558133	0.09752596	1.6
0.1558133	0.09752596	1.6
0.2327922	0.1210903	1.6
0.2327922	0.1210903	1.6
0.2339153	0.1199076	1.6
0.2339153	0.1199076	1.6
0.2339153	0.1199076	1.6
0.2340562	0.1181549	1.6
0.2340562	0.1181549	1.6
0.2340562	0.1181549	1.6
0.2335749	0.1175705	1.6
0.2335749	0.1175705	1.6
0.2338681	0.1177663	1.6
0.2338681	0.1177663	1.6
0.01	0.01	1.6
0.2338681	0.1177663	1.6
0.2338681	0.1177663	1.6
0.2739009	0.08644491	1.6
0.2739009	0.08644491	1.6
0.2739009	0.08644491	1.6
0.2765265	0.08294948	1.6
0.2765265	0.08294948	1.6
0.2768634	0.0795433	1.6
0.2768634	0.0795433	1.6
0.2768634	0.0795433	1.6
0.2778552	0.07705837	1.6
0.2778552	0.07705837	1.6
0.2778552	0.07705837	1.6
0.2778552	0.07705837	1.6
0.2778552	0.07705837	1.6
0.183919	-0.01558591	1.6
0.183919	-0.01558591	1.6
0.183919	-0.01558591	1.6
0.1845367	-0.01693715	1.6
0.1845367	-0.01693715	1.6
0.1881623	-0.01283046	1.6
0.1881623	-0.01283046	1.6
0.1881623	-0.01283046	1.6
0.192544	-0.01014714	1.6
0.192544	-0.01014714	1.6
0.192544	-0.01014714	1.6
0.192097	-0.0114325	1.6
0.192097	-0.0114325	1.6
0.1924466	-0.01289262	1.6
0.1924466	-0.01289262	1.6
0.1924466	-0.01289262	1.6
0.1923551	-0.01399977	1.6
0.1923551	-0.01399977	1.6
0.192456	-0.01448257	1.6
0.192456	-0.01448257	1.6
0.192456	-0.01448257	1.6
0.1927542	-0.01463036	1.6
0.1927542	-0.01463036	1.6
0.01	0.01	1.6
0.1641759	-0.02158406	1.6
0.1641759	-0.02158406	1.6
0.1927542	-0.01463036	1.6
0.1927542	-0.01463036	1.6
0.1927542	-0.01463036	1.6
0.1983505	-0.0008914769	1.6
0.1983505	-0.0008914769	1.6
0.1975641	-0.003032584	1.6
0.1975641	-0.003032584	1.6
0.1975641	-0.003032584	1.6
0.196815	-0.005613518	1.6
0.196815	-0.005613518	1.6
0.196815	-0.005613518	1.6
0.1964953	-0.007042145	1.6
0.1964953	-0.007042145	1.6
0.1966199	-0.007763484	1.6
0.1966199	-0.007763484	1.6
0.1966199	-0.007763484	1.6
0.1963731	-0.009141034	1.6
0.1963731	-0.009141034	1.6
0.1963731	-0.009141034	1.6
0.1963731	-0.009141034	1.6
0.1963731	-0.009141034	1.6
0.2153434	0.01853639	1.6
0.2153434	0.01853639	1.6
0.212578	0.01576895	1.6
0.212578	0.01576895	1.6
0.212578	0.01576895	1.6
0.215565	0.01565097	1.6
0.215565	0.01565097	1.6
0.215565	0.01565097	1.6
0.216624	0.01476224	1.6
0.216624	0.01476224	1.6
0.2163236	0.01418696	1.6
0.2163236	0.01418696	1.6
0.2163236	0.01418696	1.6
0.2171241	0.0137841	1.6
0.2171241	0.0137841	1.6
0.2179928	0.01359776	1.6
0.2179928	0.01359776	1.6
0.2179928	0.01359776	1.6
0.2196775	0.01347396	1.6
0.2196775	0.01347396	1.6
0.2196775	0.01347396	1.6
0.220452	0.01315221	1.6
0.220452	0.01315221	1.6
0.2202822	0.01254526	1.6
0.2202822	0.01254526	1.6
0.2202822	0.01254526	1.6
0.2204862	0.01234025	1.6
0.2204862	0.01234025	1.6
0.2204862	0.01234025	1.6
0.2204862	0.01234025	1.6
0.2204862	0.01234025	1.6
0.262624	0.06110024	1.6
0.262624	0.06110024	1.6
0.262624	0.06110024	1.6
0.2660157	0.06262157	1.6
0.2660157	0.06262157	1.6
0.2674965	0.06428882	1.6
0.2674965	0.06428882	1.6
0.2674965	0.06428882	1.6
0.2694003	0.06539395	1.6
0.2694003	0.06539395	1.6
0.2694003	0.06539395	1.6
0.270195	0.06726443	1.6
0.2715613	0.06970866	1.6
0.2715613	0.06970866	1.6
0.2715613	0.06970866	1.6
0.2715613	0.06970866	1.6
0.2715613	0.06970866	1.6
0.2988131	0.0973569	1.6
0.2988131	0.0973569	1.6
0.2988733	0.09767621	1.6
0.2988733	0.09767621	1.6
0.2988733	0.09767621	1.6
0.299678	0.09725852	1.6
0.299678	0.09725852	1.6
0.3000823	0.09683709	1.6
0.3000823	0.09683709	1.6
0.3000823	0.09683709	1.6
0.3000823	0.09683709	1.6
0.3000823	0.09683709	1.6
0.3000823	0.09683709	1.6
0.3003938	0.09597299	1.6
0.3003938	0.09597299	1.6
0.3003534	0.09525309	1.6
0.3003534	0.09525309	1.6
0.3003534	0.09525309	1.6
0.3003225	0.09498847	1.6
0.3003225	0.09498847	1.6
0.3006304	0.095004	1.6
0.3006304	0.095004	1.6
0.3006304	0.095004	1.6
0.3008471	0.09501454	1.6
0.3008471	0.09501454	1.6
0.3008471	0.09501454	1.6
0.3013469	0.09476852	1.6
0.3013469	0.09476852	1.6
0.3015743	0.09464852	1.6
0.3015743	0.09464852	1.6
0.3015743	0.09464852	1.6
0.3019969	0.09462174	1.6
0.3019969	0.09462174	1.6
0.3023332	0.09448729	1.6
0.3023332	0.09448729	1.6
0.3023332	0.09448729	1.6
0.3023332	0.09448729	1.6
0.3023332	0.09448729	1.6
0.3023332	0.09448729	1.6
0.3023332	0.09448729	1.6
0.3023332	0.09448729	1.6
0.01736447	0.0949379	1.6
0.01736447	0.0949379	1.6
0.01736447	0.0949379	1.6
0.01736447	0.0949379	1.6
0.01736447	0.0949379	1.6
0.01736447	0.0949379	1.6
0.02334337	0.09060229	1.6
0.02334337	0.09060229	1.6
0.02562601	0.08926456	1.6
0.02562601	0.08926456	1.6
0.02562601	0.08926456	1.6
0.02562601	0.08926456	1.6
0.02562601	0.08926456	1.6
0.02562601	0.08926456	1.6
0.02883378	0.08921149	1.6
0.02883378	0.08921149	1.6
0.02915555	0.08936476	1.6
0.02915555	0.08936476	1.6
0.02915555	0.08936476	1.6
0.02955381	0.0897259	1.6
0.02955381	0.0897259	1.6
0.02955381	0.0897259	1.6
0.03042548	0.08954807	1.6
0.03042548	0.08954807	1.6
0.007506049	0.07151145	1.6
0.007506049	0.07151145	1.6
0.007506049	0.07151145	1.6
0.03042548	0.08954807	1.6
0.03042548	0.08954807	1.6
-0.1374588	0.02978071	1.6
-0.1374588	0.02978071	1.6
-0.1374588	0.02978071	1.6
-0.1249875	0.02314769	1.6
-0.1249875	0.02314769	1.6
-0.1249875	0.02314769	1.6
-0.1197708	0.01892796	1.6
-0.1197708	0.01892796	1.6
-0.1176937	0.01595114	1.6
-0.1176937	0.01595114	1.6
-0.1176937	0.01595114	1.6
-0.1329577	0.003049439	1.6
-0.1329577	0.003049439	1.6
-0.1329577	0.003049439	1.6
-0.1329577	0.003049439	1.6
-0.1329577	0.003049439	1.6
-0.1176937	0.01595114	1.6
-0.1176937	0.01595114	1.6
-0.1176937	0.01595114	1.6
-0.1482216	-0.009852266	1.6
-0.1482216	-0.009852266	1.6
-0.2823187	-0.07433061	1.6
-0.2823187	-0.07433061	1.6
-0.2823187	-0.07433061	1.6
-0.2777204	-0.07189813	1.6
-0.2777204	-0.07189813	1.6
-0.2738044	-0.07162092	1.6
-0.2738044	-0.07162092	1.6
-0.2738044	-0.07162092	1.6
-0.2687882	-0.07489977	1.6
-0.2687882	-0.07489977	1.6
0.01	0.01	1.6
-0.2750202	-0.0945316	1.6
-0.2750202	-0.0945316	1.6
-0.2573299	-0.07889249	1.6
-0.2573299	-0.07889249	1.6
-0.2573299	-0.07889249	1.6
-0.2687882	-0.07489977	1.6
-0.2687882	-0.07489977	1.6
-0.248466	-0.07823186	1.6
-0.248466	-0.07823186	1.6
-0.248466	-0.07823186	1.6
-0.2463277	-0.08003873	1.6
-0.2463277	-0.08003873	1.6
-0.2463277	-0.08003873	1.6
-0.2439025	-0.0802789	1.6
-0.2439025	-0.0802789	1.6
-0.2446957	-0.07891848	1.6
-0.2446957	-0.07891848	1.6
-0.2446957	-0.07891848	1.6
-0.2443576	-0.08049294	1.6
-0.2443576	-0.08049294	1.6
-0.2410655	-0.05201985	1.6
-0.2410655	-0.05201985	1.6
-0.2410655	-0.05201985	1.6
-0.2469506	-0.0765525	1.6
-0.2469506	-0.0765525	1.6
-0.2475819	-0.07519131	1.6
-0.2475819	-0.07519131	1.6
-0.2475819	-0.07519131	1.6
-0.2470629	-0.07459719	1.6
-0.2470629	-0.07459719	1.6
-0.2470629	-0.07459719	1.6
-0.2464513	-0.0742927	1.6
-0.2464513	-0.0742927	1.6
-0.2468621	-0.07358068	1.6
-0.2468621	-0.07358068	1.6
-0.2468621	-0.07358068	1.6
-0.2472926	-0.0727239	1.6
-0.2472926	-0.0727239	1.6
-0.2472926	-0.0727239	1.6
-0.2473035	-0.07205892	1.6
-0.2473035	-0.07205892	1.6
-0.2473035	-0.07205892	1.6
-0.2473035	-0.07205892	1.6
-0.2473035	-0.07205892	1.6
-0.1292794	-0.003135003	1.6
-0.1292794	-0.003135003	1.6
-0.1289973	-0.004158067	1.6
-0.1289973	-0.004158067	1.6
-0.1289973	-0.004158067	1.6
-0.1298355	-0.003453506	1.6
-0.1298355	-0.003453506	1.6
-0.1298355	-0.003453506	1.6
-0.1301796	-0.002128677	1.6
-0.1301796	-0.002128677	1.6
-0.1310361	-0.0007108627	1.6
-0.1310361	-0.0007108627	1.6
-0.1310361	-0.0007108627	1.6
-0.1310361	-0.0007108627	1.6
-0.1310361	-0.0007108627	1.6
-0.1317833	0.001642634	1.6
-0.1317833	0.001642634	1.6
-0.1317833	0.001642634	1.6
-0.1317833	0.001642634	1.6
-0.1317833	0.001642634	1.6
-0.1317833	0.001642634	1.6
-0.1318489	0.002868888	1.6
-0.1318489	0.002868888	1.6
-0.1318351	0.003555169	1.6
-0.1318351	0.003555169	1.6
-0.1318351	0.003555169	1.6
-0.1318351	0.003555169	1.6
-0.1318351	0.003555169	1.6
-0.1318351	0.003555169	1.6
-0.1318351	0.003555169	1.6
-0.1318351	0.003555169	1.6
0.1141471	0.06108707	1.6
0.1141471	0.06108707	1.6
0.1121269	0.0590198	1.6
0.1121269	0.0590198	1.6
0.1121269	0.0590198	1.6
0.1111673	0.05786312	1.6
0.1111673	0.05786312	1.6
0.1099107	0.05769081	1.6
0.1099107	0.05769081	1.6
0.1099107	0.05769081	1.6
0.1092859	0.05499718	1.6
0.1092859	0.05499718	1.6
0.1096121	0.05400971	1.6
0.1096121	0.05400971	1.6
0.1096121	0.05400971	1.6
0.1092594	0.05465812	1.6
0.1092594	0.05465812	1.6
0.1092594	0.05465812	1.6
0.1083432	0.05439696	1.6
0.1083432	0.05439696	1.6
0.1071965	0.05281339	1.6
0.1071965	0.05281339	1.6
0.1071965	0.05281339	1.6
0.1352416	0.05504994	1.6
0.1352416	0.05504994	1.6
0.01	0.01	1.6
0.1352416	0.05504994	1.6
0.1352416	0.05504994	1.6
0.1632868	0.05728649	1.6
0.1632868	0.05728649	1.6
0.1632868	0.05728649	1.6
0.2292605	0.1081136	1.6
0.2292605	0.1081136	1.6
0.2292605	0.1081136	1.6
0.2292605	0.1081136	1.6
0.2292605	0.1081136	1.6
0.2293275	0.1092988	1.6
0.2293275	0.1092988	1.6
0.2293275	0.1092988	1.6
0.2293606	0.1098573	1.6
0.2293606	0.1098573	1.6
0.2295002	0.1100493	1.6
0.2295002	0.1100493	1.6
0.2295002	0.1100493	1.6
0.2293011	0.109396	1.6
0.2293011	0.109396	1.6
0.2293011	0.109396	1.6
0.2291711	0.1078945	1.6
0.2291711	0.1078945	1.6
0.228582	0.1074738	1.6
0.228582	0.1074738	1.6
0.228582	0.1074738	1.6
0.228582	0.1074738	1.6
0.228582	0.1074738	1.6
0.2492111	0.09724239	1.6
0.2492111	0.09724239	1.6
0.2492111	0.09724239	1.6
0.2698402	0.08701101	1.6
0.2698402	0.08701101	1.6
0.2698402	0.08701101	1.6
0.2747313	0.1591344	1.6
0.2747313	0.1591344	1.6
0.2735402	0.1565729	1.6
0.2735402	0.1565729	1.6
0.2735402	0.1565729	1.6
0.2728872	0.1556921	1.6
0.2728872	0.1556921	1.6
0.2731888	0.1556493	1.6
0.2731888	0.1556493	1.6
0.2731888	0.1556493	1.6
0.271669	0.154315	1.6
0.271669	0.154315	1.6
0.271669	0.154315	1.6
0.271669	0.154315	1.6
0.271669	0.154315	1.6
0.2645451	0.1607781	1.6
0.2645451	0.1607781	1.6
0.2645451	0.1607781	1.6
0.2614568	0.1571057	1.6
0.2614568	0.1571057	1.6
0.2595909	0.1552693	1.6
0.2595909	0.1552693	1.6
0.2595909	0.1552693	1.6
0.2594582	0.1542031	1.6
0.2594582	0.1542031	1.6
0.2594582	0.1542031	1.6
0.2596558	0.1525003	1.6
0.2596558	0.1525003	1.6
0.2597273	0.1521821	1.6
0.2597273	0.1521821	1.6
0.2597273	0.1521821	1.6
0.259937	0.1514265	1.6
0.259937	0.1514265	1.6
0.2603372	0.1508884	1.6
0.2603372	0.1508884	1.6
0.2603372	0.1508884	1.6
0.2611877	0.1504732	1.6
0.2611877	0.1504732	1.6
0.2611877	0.1504732	1.6
0.2616079	0.1505086	1.6
0.2616079	0.1505086	1.6
0.26175	0.1508107	1.6
0.26175	0.1508107	1.6
0.26175	0.1508107	1.6
0.2619044	0.1512981	1.6
0.2619044	0.1512981	1.6
0.2621152	0.1518936	1.6
0.2621152	0.1518936	1.6
0.2621152	0.1518936	1.6
0.2621152	0.1518936	1.6
0.2621152	0.1518936	1.6
0.2621152	0.1518936	1.6
0.2629653	0.1533066	1.6
0.2629653	0.1533066	1.6
0.2633523	0.1529436	1.6
0.2633523	0.1529436	1.6
0.2633523	0.1529436	1.6
0.2639714	0.1526247	1.6
0.2639714	0.1526247	1.6
0.2646397	0.1525222	1.6
0.2646397	0.1525222	1.6
0.2646397	0.1525222	1.6
0.2653199	0.1524675	1.6
0.2653199	0.1524675	1.6
0.2653199	0.1524675	1.6
0.2660598	0.1525577	1.6
0.2660598	0.1525577	1.6
0.2666808	0.1526371	1.6
0.2666808	0.1526371	1.6
0.2666808	0.1526371	1.6
0.2672883	0.1526994	1.6
0.2672883	0.1526994	1.6
0.2672883	0.1526994	1.6
0.2678581	0.1527329	1.6
0.2678581	0.1527329	1.6
0.2682752	0.1528193	1.6
0.2682752	0.1528193	1.6
0.2682752	0.1528193	1.6
0.268662	0.1528321	1.6
0.268662	0.1528321	1.6
0.2690228	0.1529827	1.6
0.2690228	0.1529827	1.6
0.2690228	0.1529827	1.6
0.2693608	0.1530159	1.6
0.2693608	0.1530159	1.6
0.2693608	0.1530159	1.6
0.2697144	0.1529463	1.6
0.2697144	0.1529463	1.6
0.2699798	0.1529169	1.6
0.2699798	0.1529169	1.6
0.2699798	0.1529169	1.6
0.2702683	0.1528293	1.6
0.2702683	0.1528293	1.6
0.2702683	0.1528293	1.6
0.2702683	0.1528293	1.6
0.2702683	0.1528293	1.6
0.2702683	0.1528293	1.6
0.2702683	0.1528293	1.6
0.2702683	0.1528293	1.6
0.1142892	0.05032489	1.6
0.1142892	0.05032489	1.6
0.1161112	0.04852429	1.6
0.1161112	0.04852429	1.6
0.1161112	0.04852429	1.6
0.1169563	0.04560435	1.6
0.1169563	0.04560435	1.6
0.01	0.01	1.6
0.09257858	0.04307333	1.6
0.09257858	0.04307333	1.6
0.1169563	0.04560435	1.6
0.1169563	0.04560435	1.6
0.1169563	0.04560435	1.6
0.1169563	0.04560435	1.6
0.1169563	0.04560435	1.6
