# Supplementary material for: Saliency detection of textured 3D models based on multi-view information and texel descriptor
Source: PeerJ Comput Sci. 2023 Oct 25;9:e1584. doi: 10.7717/peerj-cs.1584 (PMC10703070; doi:10.7717/peerj-cs.1584)
Supplement: Supplemental Information 2 [file peerj-cs-09-1584-s002.zip › llxj/26.txt]

0.09927958	-0.04885105	1.6
0.09927958	-0.04885105	1.6
0.09927958	-0.04885105	1.6
0.09924439	-0.04908952	1.6
0.09924439	-0.04908952	1.6
0.09919517	-0.04957457	1.6
0.09919517	-0.04957457	1.6
0.09919517	-0.04957457	1.6
0.09921005	-0.05011359	1.6
0.09921005	-0.05011359	1.6
0.09921005	-0.05011359	1.6
0.09948463	-0.05116306	1.6
0.09948463	-0.05116306	1.6
0.1004255	-0.05217737	1.6
0.1004255	-0.05217737	1.6
0.1004255	-0.05217737	1.6
0.1018627	-0.0549628	1.6
0.1018627	-0.0549628	1.6
0.1022231	-0.0554327	1.6
0.1022231	-0.0554327	1.6
0.1022231	-0.0554327	1.6
0.1022231	-0.0554327	1.6
0.1022231	-0.0554327	1.6
0.1022231	-0.0554327	1.6
0.1022231	-0.0554327	1.6
0.1022231	-0.0554327	1.6
0.03928519	0.06115881	1.6
0.03928519	0.06115881	1.6
0.04194477	0.06178986	1.6
0.04194477	0.06178986	1.6
0.04194477	0.06178986	1.6
0.04354461	0.06182716	1.6
0.04354461	0.06182716	1.6
0.04411837	0.06216203	1.6
0.04411837	0.06216203	1.6
0.04411837	0.06216203	1.6
0.04490072	0.06269966	1.6
0.04490072	0.06269966	1.6
0.04490072	0.06269966	1.6
0.04490072	0.06269966	1.6
0.04490072	0.06269966	1.6
0.04585092	0.06406178	1.6
0.04585092	0.06406178	1.6
0.04585092	0.06406178	1.6
0.04638387	0.06435032	1.6
0.04638387	0.06435032	1.6
0.04638387	0.06435032	1.6
0.04730891	0.06409925	1.6
0.04730891	0.06409925	1.6
0.04751755	0.06400852	1.6
0.04751755	0.06400852	1.6
0.04751755	0.06400852	1.6
0.04751755	0.06400852	1.6
0.04751755	0.06400852	1.6
0.06067592	0.09582808	1.6
0.06067592	0.09582808	1.6
0.06067592	0.09582808	1.6
0.05902351	0.1002649	1.6
0.05902351	0.1002649	1.6
0.05916735	0.1031228	1.6
0.05916735	0.1031228	1.6
0.05916735	0.1031228	1.6
0.05887432	0.1049159	1.6
0.05887432	0.1049159	1.6
0.05890337	0.1057549	1.6
0.05890337	0.1057549	1.6
0.05890337	0.1057549	1.6
0.05880882	0.1063513	1.6
0.05880882	0.1063513	1.6
0.05880882	0.1063513	1.6
0.05886634	0.1067073	1.6
0.05886634	0.1067073	1.6
0.05886634	0.1067073	1.6
0.05886634	0.1067073	1.6
0.05886634	0.1067073	1.6
0.01611904	0.09028726	1.6
0.01611904	0.09028726	1.6
0.0322124	0.2584603	1.6
0.0322124	0.2584603	1.6
0.0322124	0.2584603	1.6
0.03384049	0.2627907	1.6
0.03384049	0.2627907	1.6
0.03372949	0.2667639	1.6
0.03372949	0.2667639	1.6
0.03372949	0.2667639	1.6
0.03276445	0.2696794	1.6
0.03276445	0.2696794	1.6
0.03276445	0.2696794	1.6
0.03198057	0.2716522	1.6
0.03198057	0.2716522	1.6
0.03150427	0.2730033	1.6
0.03150427	0.2730033	1.6
0.03150427	0.2730033	1.6
0.03139094	0.27353	1.6
0.03139094	0.27353	1.6
0.03180875	0.2740803	1.6
0.03180875	0.2740803	1.6
0.03180875	0.2740803	1.6
0.03180875	0.2740803	1.6
0.03180875	0.2740803	1.6
0.03180875	0.2740803	1.6
0.0008334499	0.3369914	1.6
0.0008334499	0.3369914	1.6
0.0002650665	0.3426889	1.6
0.0002650665	0.3426889	1.6
0.0002650665	0.3426889	1.6
-2.137851E-05	0.3448791	1.6
-2.137851E-05	0.3448791	1.6
-2.137851E-05	0.3448791	1.6
-8.016825E-06	0.3462728	1.6
-8.016825E-06	0.3462728	1.6
-0.0002037026	0.3471454	1.6
-0.0002037026	0.3471454	1.6
-0.0002037026	0.3471454	1.6
2.695248E-05	0.3481604	1.6
2.695248E-05	0.3481604	1.6
2.695248E-05	0.3481604	1.6
2.695248E-05	0.3481604	1.6
2.695248E-05	0.3481604	1.6
-0.0001604008	0.3491701	1.6
-0.0001604008	0.3491701	1.6
-0.0001604008	0.3491701	1.6
-0.0001953514	0.3494958	1.6
-0.0001953514	0.3494958	1.6
6.315671E-05	0.3493655	1.6
6.315671E-05	0.3493655	1.6
6.315671E-05	0.3493655	1.6
-0.000237152	0.3492816	1.6
-0.000237152	0.3492816	1.6
-0.000237152	0.3492816	1.6
0.01075295	0.3497576	1.6
0.01075295	0.3497576	1.6
-0.000237152	0.3492816	1.6
-0.000237152	0.3492816	1.6
-0.000237152	0.3492816	1.6
0.02958141	0.1246604	1.6
0.02958141	0.1246604	1.6
0.02958141	0.1246604	1.6
0.03167451	0.1222565	1.6
0.03167451	0.1222565	1.6
0.03237101	0.1211405	1.6
0.03237101	0.1211405	1.6
0.03237101	0.1211405	1.6
0.03404866	0.119087	1.6
0.03404866	0.119087	1.6
0.03404866	0.119087	1.6
0.03496075	0.1182384	1.6
0.03496075	0.1182384	1.6
0.03544366	0.1172716	1.6
0.03544366	0.1172716	1.6
0.03544366	0.1172716	1.6
0.0358962	0.1162339	1.6
0.0358962	0.1162339	1.6
0.0366039	0.1150569	1.6
0.0366039	0.1150569	1.6
0.0366039	0.1150569	1.6
0.03697012	0.1143175	1.6
0.03697012	0.1143175	1.6
0.03697012	0.1143175	1.6
0.03739906	0.113713	1.6
0.03739906	0.113713	1.6
0.01329332	0.1031431	1.6
0.01329332	0.1031431	1.6
0.01	0.01	1.6
0.009322301	0.0147164	1.6
0.009322301	0.0147164	1.6
0.03739906	0.113713	1.6
0.03739906	0.113713	1.6
0.03739906	0.113713	1.6
0.03739906	0.113713	1.6
0.03739906	0.113713	1.6
0.03739906	0.113713	1.6
0.03739906	0.113713	1.6
0.03739906	0.113713	1.6
0.02638143	-0.0676688	1.6
0.02638143	-0.0676688	1.6
0.02638143	-0.0676688	1.6
0.02833965	-0.07064187	1.6
0.02833965	-0.07064187	1.6
0.02833965	-0.07064187	1.6
0.02977043	-0.07252301	1.6
0.02977043	-0.07252301	1.6
0.03065428	-0.07391264	1.6
0.03065428	-0.07391264	1.6
0.03065428	-0.07391264	1.6
0.03169039	-0.07468378	1.6
0.03169039	-0.07468378	1.6
0.03259191	-0.07554132	1.6
0.03259191	-0.07554132	1.6
0.03259191	-0.07554132	1.6
0.03356472	-0.07599352	1.6
0.03356472	-0.07599352	1.6
0.034158	-0.07637625	1.6
0.034158	-0.07637625	1.6
0.034158	-0.07637625	1.6
0.034158	-0.07637625	1.6
0.034158	-0.07637625	1.6
0.01	0.01	1.6
0.01001476	-0.07816874	1.6
0.01001476	-0.07816874	1.6
0.01001476	-0.07816874	1.6
0.01001476	-0.07816874	1.6
0.01001476	-0.07816874	1.6
0.01420914	-0.03632671	1.6
0.01420914	-0.03632671	1.6
0.01420914	-0.03632671	1.6
0.01300508	-0.03778058	1.6
0.01300508	-0.03778058	1.6
0.01391411	-0.03720132	1.6
0.01391411	-0.03720132	1.6
0.01391411	-0.03720132	1.6
0.01550387	-0.03580892	1.6
0.01550387	-0.03580892	1.6
0.0163171	-0.03509393	1.6
0.0163171	-0.03509393	1.6
0.0163171	-0.03509393	1.6
0.01679407	-0.03543159	1.6
0.01679407	-0.03543159	1.6
0.01679407	-0.03543159	1.6
0.01663797	-0.03568933	1.6
0.01663797	-0.03568933	1.6
0.01730857	-0.0358867	1.6
0.01730857	-0.0358867	1.6
0.01730857	-0.0358867	1.6
0.01757513	-0.03607809	1.6
0.01757513	-0.03607809	1.6
0.01782764	-0.03655608	1.6
0.01782764	-0.03655608	1.6
0.01782764	-0.03655608	1.6
0.01809952	-0.03725247	1.6
0.01809952	-0.03725247	1.6
0.01809952	-0.03725247	1.6
0.01862737	-0.03778327	1.6
0.01862737	-0.03778327	1.6
0.01908959	-0.03830367	1.6
0.01908959	-0.03830367	1.6
0.01908959	-0.03830367	1.6
0.01952453	-0.03887977	1.6
0.01952453	-0.03887977	1.6
0.01952453	-0.03887977	1.6
0.01974652	-0.03941032	1.6
0.01974652	-0.03941032	1.6
0.0201573	-0.03968494	1.6
0.0201573	-0.03968494	1.6
0.0201573	-0.03968494	1.6
0.02026831	-0.03991262	1.6
0.02026831	-0.03991262	1.6
0.02026831	-0.03991262	1.6
0.02032646	-0.03992783	1.6
0.02032646	-0.03992783	1.6
0.02048716	-0.04005087	1.6
0.02048716	-0.04005087	1.6
0.02048716	-0.04005087	1.6
0.02061128	-0.04012765	1.6
0.02061128	-0.04012765	1.6
0.02061128	-0.04012765	1.6
0.02061261	-0.04009651	1.6
0.02061261	-0.04009651	1.6
0.02062997	-0.04010551	1.6
0.02062997	-0.04010551	1.6
0.02062997	-0.04010551	1.6
0.0207589	-0.04017133	1.6
0.0207589	-0.04017133	1.6
0.0207589	-0.04017133	1.6
0.02088408	-0.04014667	1.6
0.02088408	-0.04014667	1.6
0.02109871	-0.04002167	1.6
0.02109871	-0.04002167	1.6
0.02109871	-0.04002167	1.6
0.02109871	-0.04002167	1.6
0.02109871	-0.04002167	1.6
0.02109871	-0.04002167	1.6
0.02380444	0.004399101	1.6
0.02380444	0.004399101	1.6
0.02279055	0.007081578	1.6
0.02279055	0.007081578	1.6
0.02279055	0.007081578	1.6
0.02210758	0.01003114	1.6
0.02210758	0.01003114	1.6
0.02210758	0.01003114	1.6
0.02112922	0.01201778	1.6
0.02112922	0.01201778	1.6
0.02084844	0.01348218	1.6
0.02084844	0.01348218	1.6
0.02084844	0.01348218	1.6
0.02116573	0.01473067	1.6
0.02116573	0.01473067	1.6
0.02116573	0.01473067	1.6
0.02084326	0.01631443	1.6
0.02084326	0.01631443	1.6
0.02094546	0.01725136	1.6
0.02094546	0.01725136	1.6
0.02094546	0.01725136	1.6
0.02105532	0.01727889	1.6
0.02105532	0.01727889	1.6
0.02104579	0.01732491	1.6
0.02104579	0.01732491	1.6
0.02104579	0.01732491	1.6
0.02074956	0.01865896	1.6
0.02074956	0.01865896	1.6
0.02074956	0.01865896	1.6
0.02074956	0.01865896	1.6
0.02074956	0.01865896	1.6
-0.009374337	0.07804424	1.6
-0.009374337	0.07804424	1.6
-0.008374257	0.07941101	1.6
-0.008374257	0.07941101	1.6
-0.008374257	0.07941101	1.6
-0.008775977	0.07893775	1.6
-0.008775977	0.07893775	1.6
-0.008775977	0.07893775	1.6
-0.008337157	0.07970756	1.6
-0.008337157	0.07970756	1.6
-0.008367542	0.08040221	1.6
-0.008367542	0.08040221	1.6
-0.008367542	0.08040221	1.6
-0.008619608	0.08097146	1.6
-0.008619608	0.08097146	1.6
-0.008619608	0.08097146	1.6
-0.008754753	0.08112122	1.6
-0.008754753	0.08112122	1.6
-0.008868011	0.08140548	1.6
-0.008868011	0.08140548	1.6
-0.008868011	0.08140548	1.6
-0.008805886	0.08110542	1.6
-0.008805886	0.08110542	1.6
-0.008797357	0.08082506	1.6
-0.008797357	0.08082506	1.6
-0.008797357	0.08082506	1.6
-0.008491378	0.08039867	1.6
-0.008491378	0.08039867	1.6
-0.008491378	0.08039867	1.6
-0.008164475	0.08038307	1.6
-0.008164475	0.08038307	1.6
-0.007722488	0.08048648	1.6
-0.007722488	0.08048648	1.6
-0.007722488	0.08048648	1.6
-0.007286673	0.08029257	1.6
-0.007286673	0.08029257	1.6
-0.007286673	0.08029257	1.6
-0.007030483	0.07988046	1.6
-0.007030483	0.07988046	1.6
-0.007030483	0.07988046	1.6
-0.007030483	0.07988046	1.6
-0.007030483	0.07988046	1.6
-0.007030483	0.07988046	1.6
-0.007030483	0.07988046	1.6
-0.006418591	0.07861288	1.6
-0.006418591	0.07861288	1.6
-0.006418591	0.07861288	1.6
-0.006305499	0.0782383	1.6
-0.006305499	0.0782383	1.6
-0.006305499	0.0782383	1.6
-0.006305499	0.0782383	1.6
-0.006305499	0.0782383	1.6
-0.005986834	0.07810686	1.6
-0.005986834	0.07810686	1.6
-0.005986834	0.07810686	1.6
-0.005629972	0.07785066	1.6
-0.005629972	0.07785066	1.6
-0.005300444	0.07765323	1.6
-0.005300444	0.07765323	1.6
-0.005300444	0.07765323	1.6
-0.005006894	0.07760488	1.6
-0.005006894	0.07760488	1.6
-0.005006894	0.07760488	1.6
-0.00480788	0.07754923	1.6
-0.00480788	0.07754923	1.6
-0.004570682	0.07735715	1.6
-0.004570682	0.07735715	1.6
-0.004570682	0.07735715	1.6
-0.004338455	0.07723163	1.6
-0.004338455	0.07723163	1.6
-0.004338455	0.07723163	1.6
-0.004233611	0.07720772	1.6
-0.004233611	0.07720772	1.6
-0.004070931	0.07717503	1.6
-0.003988346	0.07716678	1.6
-0.003988346	0.07716678	1.6
-0.003898004	0.07711584	1.6
-0.003898004	0.07711584	1.6
-0.00373007	0.07712483	1.6
-0.00373007	0.07712483	1.6
-0.00373007	0.07712483	1.6
-0.003503846	0.07715529	1.6
-0.003503846	0.07715529	1.6
-0.003343005	0.07722128	1.6
-0.003343005	0.07722128	1.6
-0.003343005	0.07722128	1.6
-0.003112226	0.07728392	1.6
-0.003112226	0.07728392	1.6
-0.002911493	0.07733171	1.6
-0.002911493	0.07733171	1.6
-0.002911493	0.07733171	1.6
-0.002911493	0.07733171	1.6
-0.002911493	0.07733171	1.6
-0.002911493	0.07733171	1.6
0.01970276	0.02795581	1.6
0.01970276	0.02795581	1.6
0.02056535	0.0282222	1.6
0.02056535	0.0282222	1.6
0.02056535	0.0282222	1.6
0.02134786	0.03041672	1.6
0.02134786	0.03041672	1.6
0.02134786	0.03041672	1.6
0.02252849	0.03134828	1.6
0.02252849	0.03134828	1.6
0.0230639	0.03186052	1.6
0.0230639	0.03186052	1.6
0.0230639	0.03186052	1.6
0.02319659	0.03198665	1.6
0.02319659	0.03198665	1.6
0.02315789	0.03187708	1.6
0.02315789	0.03187708	1.6
0.02315789	0.03187708	1.6
0.02309911	0.03198837	1.6
0.02309911	0.03198837	1.6
0.02309911	0.03198837	1.6
0.02309344	0.03162462	1.6
0.02309344	0.03162462	1.6
0.02319888	0.03120044	1.6
0.02319888	0.03120044	1.6
0.02319888	0.03120044	1.6
0.02325417	0.0307214	1.6
0.02325417	0.0307214	1.6
0.02365565	0.03047471	1.6
0.02365565	0.03047471	1.6
0.02365565	0.03047471	1.6
0.02399116	0.03025953	1.6
0.02399116	0.03025953	1.6
0.02399116	0.03025953	1.6
0.02425933	0.03011167	1.6
0.02425933	0.03011167	1.6
0.02446252	0.02992249	1.6
0.02446252	0.02992249	1.6
0.02446252	0.02992249	1.6
0.02446252	0.02992249	1.6
0.02446252	0.02992249	1.6
0.02446252	0.02992249	1.6
0.02481751	0.02959731	1.6
0.02481751	0.02959731	1.6
0.0250681	0.02936079	1.6
0.0250681	0.02936079	1.6
0.0250681	0.02936079	1.6
0.02524051	0.02914314	1.6
0.02524051	0.02914314	1.6
0.02538542	0.02917381	1.6
0.02538542	0.02917381	1.6
0.02538542	0.02917381	1.6
0.02555667	0.0292919	1.6
0.02555667	0.0292919	1.6
0.02555667	0.0292919	1.6
0.02577896	0.02944244	1.6
0.02577896	0.02944244	1.6
0.02603492	0.02944947	1.6
0.02603492	0.02944947	1.6
0.02603492	0.02944947	1.6
0.02623104	0.02950037	1.6
0.02623104	0.02950037	1.6
0.02623104	0.02950037	1.6
0.02635496	0.02952692	1.6
0.02635496	0.02952692	1.6
0.02646375	0.02935243	1.6
0.02646375	0.02935243	1.6
0.02646375	0.02935243	1.6
0.02654286	0.02921492	1.6
0.02654286	0.02921492	1.6
0.02654286	0.02921492	1.6
0.02670701	0.02918513	1.6
0.02670701	0.02918513	1.6
0.0268613	0.02920924	1.6
0.0268613	0.02920924	1.6
0.0268613	0.02920924	1.6
0.02703909	0.02921153	1.6
0.02703909	0.02921153	1.6
0.02713353	0.02926143	1.6
0.02713353	0.02926143	1.6
0.02713353	0.02926143	1.6
0.02713353	0.02926143	1.6
0.02713353	0.02926143	1.6
0.04317725	-0.00181778	1.6
0.04317725	-0.00181778	1.6
0.04317725	-0.00181778	1.6
0.0436084	-0.009320851	1.6
0.0436084	-0.009320851	1.6
0.0436084	-0.009320851	1.6
0.0429199	-0.01279003	1.6
0.0429199	-0.01279003	1.6
0.0427381	-0.01518512	1.6
0.0427381	-0.01518512	1.6
0.0427381	-0.01518512	1.6
0.0426563	-0.01534244	1.6
0.0426563	-0.01534244	1.6
0.0426563	-0.01534244	1.6
0.06765606	-0.01286914	1.6
0.06765606	-0.01286914	1.6
0.05553998	0.01659763	1.6
0.05553998	0.01659763	1.6
0.05553998	0.01659763	1.6
0.09265582	-0.01039584	1.6
0.09265582	-0.01039584	1.6
0.09265582	-0.01039584	1.6
0.04812785	0.05317755	1.6
0.04812785	0.05317755	1.6
0.03298441	0.0477585	1.6
0.03298441	0.0477585	1.6
0.03298441	0.0477585	1.6
0.04812785	0.05317755	1.6
0.04812785	0.05317755	1.6
0.04812785	0.05317755	1.6
0.07799184	-0.03900759	1.6
0.07799184	-0.03900759	1.6
0.07799184	-0.03900759	1.6
0.07799184	-0.03900759	1.6
0.05544472	-0.04383764	1.6
0.05544472	-0.04383764	1.6
0.05544472	-0.04383764	1.6
0.07799184	-0.03900759	1.6
0.07799184	-0.03900759	1.6
-0.02045714	-0.07169124	1.6
-0.02045714	-0.07169124	1.6
-0.02045714	-0.07169124	1.6
-0.02039354	-0.06994582	1.6
-0.02039354	-0.06994582	1.6
-0.02061885	-0.07218733	1.6
-0.02061885	-0.07218733	1.6
-0.02061885	-0.07218733	1.6
-0.0401371	-0.08332805	1.6
-0.0401371	-0.08332805	1.6
0.01	0.01	1.6
-0.04120813	-0.08624696	1.6
-0.04120813	-0.08624696	1.6
-0.02061885	-0.07218733	1.6
-0.02061885	-0.07218733	1.6
-0.0385913	-0.1207402	1.6
-0.0385913	-0.1207402	1.6
-0.0385913	-0.1207402	1.6
-0.03791168	-0.122163	1.6
-0.03791168	-0.122163	1.6
-0.03791168	-0.122163	1.6
-0.03395168	-0.1234817	1.6
-0.03395168	-0.1234817	1.6
-0.03028978	-0.1246569	1.6
-0.03028978	-0.1246569	1.6
-0.03028978	-0.1246569	1.6
-0.02839628	-0.1256783	1.6
-0.02839628	-0.1256783	1.6
-0.02839628	-0.1256783	1.6
-0.02839628	-0.1256783	1.6
-0.02839628	-0.1256783	1.6
-0.02839628	-0.1256783	1.6
-0.02839628	-0.1256783	1.6
-0.02839628	-0.1256783	1.6
-0.04864466	-0.06154729	1.6
-0.04864466	-0.06154729	1.6
-0.0482353	-0.0606581	1.6
-0.0482353	-0.0606581	1.6
-0.0482353	-0.0606581	1.6
-0.0484371	-0.0594605	1.6
-0.0484371	-0.0594605	1.6
-0.02483297	-0.05954457	1.6
-0.02483297	-0.05954457	1.6
-0.02483297	-0.05954457	1.6
-0.02611157	-0.05992841	1.6
-0.02611157	-0.05992841	1.6
-0.02611157	-0.05992841	1.6
-0.05367377	-0.06102524	1.6
-0.05367377	-0.06102524	1.6
-0.05576459	-0.06136435	1.6
-0.05576459	-0.06136435	1.6
-0.05576459	-0.06136435	1.6
-0.05685255	-0.06121147	1.6
-0.05685255	-0.06121147	1.6
-0.05685255	-0.06121147	1.6
-0.05753852	-0.06224399	1.6
-0.05753852	-0.06224399	1.6
-0.05845609	-0.06348201	1.6
-0.05845609	-0.06348201	1.6
-0.05845609	-0.06348201	1.6
-0.0593257	-0.0648	1.6
-0.0593257	-0.0648	1.6
-0.0593257	-0.0648	1.6
-0.0593257	-0.0648	1.6
-0.0593257	-0.0648	1.6
-0.06052964	-0.06615897	1.6
-0.06052964	-0.06615897	1.6
-0.06100444	-0.06684352	1.6
-0.06100444	-0.06684352	1.6
-0.06100444	-0.06684352	1.6
-0.06100444	-0.06684352	1.6
-0.06100444	-0.06684352	1.6
-0.06100444	-0.06684352	1.6
-0.06832855	-0.03344306	1.6
-0.06832855	-0.03344306	1.6
-0.06502183	-0.03543915	1.6
-0.06502183	-0.03543915	1.6
0.01	0.01	1.6
-0.04408418	-0.03948071	1.6
-0.04408418	-0.03948071	1.6
-0.06723864	-0.05317191	1.6
-0.06723864	-0.05317191	1.6
-0.06723864	-0.05317191	1.6
-0.06625906	-0.05646638	1.6
-0.06625906	-0.05646638	1.6
-0.06582479	-0.05858058	1.6
-0.06582479	-0.05858058	1.6
-0.06582479	-0.05858058	1.6
-0.06574906	-0.06089964	1.6
-0.06574906	-0.06089964	1.6
-0.06574906	-0.06089964	1.6
-0.06521598	-0.06275769	1.6
-0.06521598	-0.06275769	1.6
-0.06478333	-0.06397904	1.6
-0.06478333	-0.06397904	1.6
-0.06478333	-0.06397904	1.6
-0.06459164	-0.0653129	1.6
-0.06459164	-0.0653129	1.6
-0.0646684	-0.06624205	1.6
-0.0646684	-0.06624205	1.6
-0.0646684	-0.06624205	1.6
-0.06471916	-0.06702209	1.6
-0.06471916	-0.06702209	1.6
-0.06471916	-0.06702209	1.6
-0.06471916	-0.06702209	1.6
-0.06471916	-0.06702209	1.6
-0.06471916	-0.06702209	1.6
-0.06471916	-0.06702209	1.6
-0.06471916	-0.06702209	1.6
-0.06779116	-0.02748261	1.6
-0.06779116	-0.02748261	1.6
-0.06779116	-0.02748261	1.6
-0.06775906	-0.02459653	1.6
-0.06775906	-0.02459653	1.6
-0.06762463	-0.02210127	1.6
-0.06762463	-0.02210127	1.6
-0.06762463	-0.02210127	1.6
-0.06719124	-0.01994059	1.6
-0.06719124	-0.01994059	1.6
-0.06707909	-0.01759407	1.6
-0.06707909	-0.01759407	1.6
-0.06707909	-0.01759407	1.6
-0.06739511	-0.01656419	1.6
-0.06739511	-0.01656419	1.6
-0.06739511	-0.01656419	1.6
-0.06742937	-0.01515758	1.6
-0.06742937	-0.01515758	1.6
-0.06731072	-0.01422293	1.6
-0.06731072	-0.01422293	1.6
-0.06731072	-0.01422293	1.6
-0.06740824	-0.01354385	1.6
-0.06740824	-0.01354385	1.6
-0.06740824	-0.01354385	1.6
-0.06740824	-0.01354385	1.6
-0.06740824	-0.01354385	1.6
-0.06797305	0.04889515	1.6
-0.06797305	0.04889515	1.6
-0.06797305	0.04889515	1.6
-0.06606925	0.05024099	1.6
-0.06606925	0.05024099	1.6
-0.06547291	0.0505685	1.6
-0.06547291	0.0505685	1.6
-0.06547291	0.0505685	1.6
-0.06543686	0.05115741	1.6
-0.06543686	0.05115741	1.6
-0.06555352	0.0517836	1.6
-0.06555352	0.0517836	1.6
-0.06555352	0.0517836	1.6
-0.06560153	0.05220919	1.6
-0.06560153	0.05220919	1.6
-0.06560153	0.05220919	1.6
-0.06510524	0.05282944	1.6
-0.06510524	0.05282944	1.6
-0.06506425	0.05340951	1.6
-0.06506425	0.05340951	1.6
-0.06506425	0.05340951	1.6
-0.06499448	0.05413247	1.6
-0.06499448	0.05413247	1.6
-0.06499448	0.05413247	1.6
-0.06499448	0.05413247	1.6
-0.06499448	0.05413247	1.6
-0.05029222	0.1417793	1.6
-0.05029222	0.1417793	1.6
-0.05029222	0.1417793	1.6
-0.05013393	0.1401189	1.6
-0.05013393	0.1401189	1.6
-0.05057042	0.1395319	1.6
-0.05057042	0.1395319	1.6
-0.05057042	0.1395319	1.6
-0.05115101	0.1392404	1.6
-0.05115101	0.1392404	1.6
-0.05115101	0.1392404	1.6
-0.05157602	0.1390343	1.6
-0.05157602	0.1390343	1.6
-0.05207935	0.1394146	1.6
-0.05207935	0.1394146	1.6
-0.05207935	0.1394146	1.6
-0.05206946	0.1390558	1.6
-0.05206946	0.1390558	1.6
-0.05199345	0.1395406	1.6
-0.05199345	0.1395406	1.6
-0.05199345	0.1395406	1.6
-0.05199345	0.1395406	1.6
-0.05199345	0.1395406	1.6
-0.03304388	0.2029358	1.6
-0.03304388	0.2029358	1.6
-0.03304388	0.2029358	1.6
-0.031052	0.2072515	1.6
-0.031052	0.2072515	1.6
-0.031052	0.2072515	1.6
-0.03127272	0.2072488	1.6
-0.03127272	0.2072488	1.6
-0.0318589	0.2084535	1.6
-0.0318589	0.2084535	1.6
-0.0318589	0.2084535	1.6
-0.0324074	0.2093219	1.6
-0.0324074	0.2093219	1.6
-0.0324074	0.2093219	1.6
-0.03242082	0.210106	1.6
-0.03242082	0.210106	1.6
-0.03294334	0.2107005	1.6
