# Supplementary material for: Saliency detection of textured 3D models based on multi-view information and texel descriptor
Source: PeerJ Comput Sci. 2023 Oct 25;9:e1584. doi: 10.7717/peerj-cs.1584 (PMC10703070; doi:10.7717/peerj-cs.1584)
Supplement: Supplemental Information 2 [file peerj-cs-09-1584-s002.zip › llxj/27.txt]

-0.03294334	0.2107005	1.6
-0.03294334	0.2107005	1.6
-0.03294334	0.2107005	1.6
-0.03294334	0.2107005	1.6
-0.01539748	0.3482158	1.6
-0.01539748	0.3482158	1.6
-0.01539748	0.3482158	1.6
-0.01649386	0.3475693	1.6
-0.01649386	0.3475693	1.6
-0.01649386	0.3475693	1.6
-0.01679042	0.3478516	1.6
-0.01679042	0.3478516	1.6
-0.01793489	0.3467616	1.6
-0.01793489	0.3467616	1.6
-0.01793489	0.3467616	1.6
-0.01774365	0.3461311	1.6
-0.01774365	0.3461311	1.6
-0.01731617	0.3456342	1.6
-0.01731617	0.3456342	1.6
-0.01731617	0.3456342	1.6
-0.01713358	0.3446829	1.6
-0.01713358	0.3446829	1.6
-0.01713358	0.3446829	1.6
-0.01713358	0.3446829	1.6
-0.01713358	0.3446829	1.6
0.02820923	0.2631255	1.6
0.02820923	0.2631255	1.6
0.02972139	0.2565107	1.6
0.02972139	0.2565107	1.6
0.02972139	0.2565107	1.6
0.02931638	0.2515914	1.6
0.02931638	0.2515914	1.6
0.02931638	0.2515914	1.6
0.02996127	0.2484277	1.6
0.02996127	0.2484277	1.6
0.0303263	0.2454353	1.6
0.0303263	0.2454353	1.6
0.0303263	0.2454353	1.6
0.0303263	0.2454353	1.6
0.0303263	0.2454353	1.6
0.0303263	0.2454353	1.6
0.03152035	0.2424402	1.6
0.03152035	0.2424402	1.6
0.03167067	0.2419162	1.6
0.03167067	0.2419162	1.6
0.03167067	0.2419162	1.6
0.03219507	0.240941	1.6
0.03219507	0.240941	1.6
0.03219507	0.240941	1.6
0.03250212	0.2398721	1.6
0.03250212	0.2398721	1.6
0.03278237	0.2392365	1.6
0.03278237	0.2392365	1.6
0.03278237	0.2392365	1.6
0.03278237	0.2392365	1.6
0.03278237	0.2392365	1.6
0.03376248	0.1571721	1.6
0.03376248	0.1571721	1.6
0.03376248	0.1571721	1.6
0.03486151	0.1523139	1.6
0.03486151	0.1523139	1.6
0.03594677	0.1475903	1.6
0.03594677	0.1475903	1.6
0.03594677	0.1475903	1.6
0.03594677	0.1475903	1.6
0.03594677	0.1475903	1.6
0.03594677	0.1475903	1.6
0.03630672	0.1440418	1.6
0.03630672	0.1440418	1.6
0.03663398	0.1424891	1.6
0.03663398	0.1424891	1.6
0.03663398	0.1424891	1.6
0.03675354	0.1416664	1.6
0.03675354	0.1416664	1.6
0.03675354	0.1416664	1.6
0.03759409	0.1409758	1.6
0.03759409	0.1409758	1.6
0.03790287	0.1398482	1.6
0.03790287	0.1398482	1.6
0.03790287	0.1398482	1.6
0.03790287	0.1398482	1.6
0.03790287	0.1398482	1.6
0.02519164	0.03871918	1.6
0.02519164	0.03871918	1.6
0.01	0.01	1.6
0.02519164	0.03871918	1.6
0.02519164	0.03871918	1.6
-0.007137196	0.09550715	1.6
-0.007137196	0.09550715	1.6
-0.007137196	0.09550715	1.6
-0.006139079	0.09981766	1.6
-0.006139079	0.09981766	1.6
-0.00585177	0.1004032	1.6
-0.00585177	0.1004032	1.6
-0.00585177	0.1004032	1.6
-0.005683685	0.1017602	1.6
-0.005683685	0.1017602	1.6
-0.005683685	0.1017602	1.6
-0.005141471	0.1025372	1.6
-0.005141471	0.1025372	1.6
-0.004907411	0.1024322	1.6
-0.004907411	0.1024322	1.6
-0.004907411	0.1024322	1.6
-0.004836082	0.1024097	1.6
-0.004836082	0.1024097	1.6
-0.004836082	0.1024097	1.6
-0.004296715	0.1039617	1.6
-0.004296715	0.1039617	1.6
-0.005371274	0.1037847	1.6
-0.005371274	0.1037847	1.6
-0.005371274	0.1037847	1.6
-0.006293306	0.1031765	1.6
-0.006293306	0.1031765	1.6
-0.006652093	0.1035455	1.6
-0.006652093	0.1035455	1.6
-0.006652093	0.1035455	1.6
-0.006866472	0.1038778	1.6
-0.006866472	0.1038778	1.6
-0.006866472	0.1038778	1.6
-0.006866472	0.1038778	1.6
-0.006866472	0.1038778	1.6
-0.007268423	0.1040759	1.6
-0.007268423	0.1040759	1.6
-0.007268423	0.1040759	1.6
-0.008109208	0.1032308	1.6
-0.008109208	0.1032308	1.6
-0.008109208	0.1032308	1.6
-0.008109208	0.1032308	1.6
-0.008109208	0.1032308	1.6
-0.03005494	0.1416939	1.6
-0.03005494	0.1416939	1.6
-0.03005494	0.1416939	1.6
-0.0310931	0.1429293	1.6
-0.0310931	0.1429293	1.6
-0.03141564	0.1437906	1.6
-0.03141564	0.1437906	1.6
-0.03141564	0.1437906	1.6
-0.03132662	0.1426663	1.6
-0.03132662	0.1426663	1.6
-0.03132662	0.1426663	1.6
-0.03114313	0.1427328	1.6
-0.03114313	0.1427328	1.6
-0.03129867	0.1418548	1.6
-0.03129867	0.1418548	1.6
-0.03129867	0.1418548	1.6
-0.03146454	0.1412563	1.6
-0.03146454	0.1412563	1.6
-0.01039089	0.1535232	1.6
-0.01039089	0.1535232	1.6
0.01	0.01	1.6
-0.01039089	0.1535232	1.6
-0.01039089	0.1535232	1.6
0.01068277	0.16579	1.6
0.01068277	0.16579	1.6
0.01068277	0.16579	1.6
-0.01996102	-0.02382549	1.6
-0.01996102	-0.02382549	1.6
-0.01996102	-0.02382549	1.6
-0.02063217	-0.02415404	1.6
-0.02063217	-0.02415404	1.6
0.01	0.01	1.6
-0.03561777	-0.03294624	1.6
-0.03561777	-0.03294624	1.6
-0.02063217	-0.02415404	1.6
-0.02063217	-0.02415404	1.6
-0.02063217	-0.02415404	1.6
-0.04144264	-0.0005890187	1.6
-0.04144264	-0.0005890187	1.6
-0.03910204	-0.00139581	1.6
-0.03910204	-0.00139581	1.6
-0.03910204	-0.00139581	1.6
-0.03880283	-0.002159979	1.6
-0.03880283	-0.002159979	1.6
-0.03880283	-0.002159979	1.6
-0.03786951	-0.002846625	1.6
-0.03786951	-0.002846625	1.6
-0.03721	-0.002815926	1.6
-0.03721	-0.002815926	1.6
0.01	0.01	1.6
-0.01478215	-0.002770176	1.6
-0.01478215	-0.002770176	1.6
-0.07395287	-0.01975244	1.6
-0.07395287	-0.01975244	1.6
-0.07395287	-0.01975244	1.6
-0.07269198	-0.02029931	1.6
-0.07269198	-0.02029931	1.6
-0.07029745	-0.01798013	1.6
-0.07029745	-0.01798013	1.6
-0.07029745	-0.01798013	1.6
-0.06910809	-0.01619229	1.6
-0.06910809	-0.01619229	1.6
-0.06910809	-0.01619229	1.6
-0.06882031	-0.01576805	1.6
-0.06882031	-0.01576805	1.6
-0.06842144	-0.01493936	1.6
-0.06842144	-0.01493936	1.6
-0.06842144	-0.01493936	1.6
-0.06842144	-0.01493936	1.6
-0.06842144	-0.01493936	1.6
-0.06830949	-0.01483118	1.6
-0.06830949	-0.01483118	1.6
-0.06830949	-0.01483118	1.6
-0.04669237	-0.01165826	1.6
-0.04669237	-0.01165826	1.6
-0.04669237	-0.01165826	1.6
-0.02507524	-0.008485341	1.6
-0.02507524	-0.008485341	1.6
-0.02226811	0.06177607	1.6
-0.02226811	0.06177607	1.6
-0.02226811	0.06177607	1.6
-0.01788422	0.05909441	1.6
-0.01788422	0.05909441	1.6
-0.01788422	0.05909441	1.6
-0.01584606	0.05786715	1.6
-0.01584606	0.05786715	1.6
-0.01437376	0.05649029	1.6
-0.01437376	0.05649029	1.6
-0.01437376	0.05649029	1.6
-0.0125401	0.05637515	1.6
-0.0125401	0.05637515	1.6
-0.01137062	0.05567216	1.6
-0.01137062	0.05567216	1.6
-0.01137062	0.05567216	1.6
-0.01040118	0.05463193	1.6
-0.01040118	0.05463193	1.6
-0.01040118	0.05463193	1.6
-0.009705642	0.0539642	1.6
-0.009705642	0.0539642	1.6
-0.009705642	0.0539642	1.6
-0.009705642	0.0539642	1.6
-0.009705642	0.0539642	1.6
0.02229737	0.05957961	1.6
0.02229737	0.05957961	1.6
0.02515124	0.06028032	1.6
0.02515124	0.06028032	1.6
0.02515124	0.06028032	1.6
0.02515124	0.06028032	1.6
0.02515124	0.06028032	1.6
0.01	0.01	1.6
0.004553605	0.06393787	1.6
0.004553605	0.06393787	1.6
0.01979773	0.06635116	1.6
0.01979773	0.06635116	1.6
0.01979773	0.06635116	1.6
0.020692	0.0668286	1.6
0.020692	0.0668286	1.6
0.02100867	0.06680905	1.6
0.02100867	0.06680905	1.6
0.02100867	0.06680905	1.6
0.02134645	0.06668888	1.6
0.02134645	0.06668888	1.6
0.02134645	0.06668888	1.6
0.02171009	0.06638136	1.6
0.02171009	0.06638136	1.6
0.02197864	0.0663885	1.6
0.02197864	0.0663885	1.6
0.02214011	0.06615103	1.6
0.02214011	0.06615103	1.6
0.02214011	0.06615103	1.6
0.02245545	0.06544267	1.6
0.02245545	0.06544267	1.6
0.02245545	0.06544267	1.6
0.02245545	0.06544267	1.6
0.02245545	0.06544267	1.6
0.04366025	0.08539579	1.6
0.04366025	0.08539579	1.6
0.04366025	0.08539579	1.6
0.04389757	0.08644754	1.6
0.04389757	0.08644754	1.6
0.04389757	0.08644754	1.6
0.04648206	0.08579978	1.6
0.04648206	0.08579978	1.6
0.01	0.01	1.6
0.04648206	0.08579978	1.6
0.04648206	0.08579978	1.6
0.03102822	0.03761444	1.6
0.03102822	0.03761444	1.6
0.03102822	0.03761444	1.6
0.02992545	0.0373792	1.6
0.02992545	0.0373792	1.6
0.02992545	0.0373792	1.6
0.02950724	0.03707419	1.6
0.02950724	0.03707419	1.6
0.0307803	0.03550891	1.6
0.0307803	0.03550891	1.6
0.0307803	0.03550891	1.6
0.0307803	0.03550891	1.6
0.0307803	0.03550891	1.6
0.02794064	0.107458	1.6
0.02794064	0.107458	1.6
0.02794064	0.107458	1.6
0.0271997	0.106797	1.6
0.0271997	0.106797	1.6
0.0271997	0.106797	1.6
0.02517544	0.1047006	1.6
0.02517544	0.1047006	1.6
0.02474651	0.1031123	1.6
0.02474651	0.1031123	1.6
0.02474651	0.1031123	1.6
0.02343121	0.1012306	1.6
0.02343121	0.1012306	1.6
0.02214513	0.100545	1.6
0.02214513	0.100545	1.6
0.02214513	0.100545	1.6
0.02132751	0.1006969	1.6
0.02132751	0.1006969	1.6
0.02132751	0.1006969	1.6
0.02057691	0.1008001	1.6
0.02057691	0.1008001	1.6
0.02013971	0.1005107	1.6
0.02013971	0.1005107	1.6
0.02013971	0.1005107	1.6
0.02013971	0.1005107	1.6
0.02013971	0.1005107	1.6
0.0004077777	0.1434673	1.6
0.0004077777	0.1434673	1.6
0.0004077777	0.1434673	1.6
0.0005746149	0.1420701	1.6
0.0005746149	0.1420701	1.6
0.0005746149	0.1420701	1.6
0.0008450728	0.1426417	1.6
0.0008450728	0.1426417	1.6
0.02087905	0.1469789	1.6
0.02087905	0.1469789	1.6
0.01	0.01	1.6
0.02087905	0.1469789	1.6
0.02087905	0.1469789	1.6
0.0008450728	0.1426417	1.6
0.0008450728	0.1426417	1.6
0.0008450728	0.1426417	1.6
-0.0007034233	0.1163771	1.6
-0.0007034233	0.1163771	1.6
-0.002200425	0.1166028	1.6
-0.002200425	0.1166028	1.6
-0.002200425	0.1166028	1.6
-0.002905238	0.1155067	1.6
-0.002905238	0.1155067	1.6
-0.002905238	0.1155067	1.6
-0.002679367	0.1144852	1.6
-0.002679367	0.1144852	1.6
-0.002396367	0.1130284	1.6
-0.002396367	0.1130284	1.6
-0.002396367	0.1130284	1.6
-0.00175993	0.1114455	1.6
-0.00175993	0.1114455	1.6
-0.00175993	0.1114455	1.6
-0.0008623693	0.110137	1.6
-0.0008623693	0.110137	1.6
-0.0006413553	0.1087118	1.6
-0.0006413553	0.1087118	1.6
-0.0006413553	0.1087118	1.6
-0.0001156488	0.1074318	1.6
-0.0001156488	0.1074318	1.6
-0.0001156488	0.1074318	1.6
-0.0001156488	0.1074318	1.6
-0.0001156488	0.1074318	1.6
-0.02263222	0.1417198	1.6
-0.02263222	0.1417198	1.6
-0.02263222	0.1417198	1.6
-0.02411954	0.1371258	1.6
-0.02411954	0.1371258	1.6
-0.02470512	0.1343994	1.6
-0.02470512	0.1343994	1.6
-0.02470512	0.1343994	1.6
-0.02562421	0.1333621	1.6
-0.02562421	0.1333621	1.6
-0.02562421	0.1333621	1.6
-0.02623233	0.1331455	1.6
-0.02623233	0.1331455	1.6
-0.02688009	0.1329441	1.6
-0.02688009	0.1329441	1.6
-0.02688009	0.1329441	1.6
-0.02725295	0.1330593	1.6
-0.02725295	0.1330593	1.6
-0.0273992	0.1325444	1.6
-0.0273992	0.1325444	1.6
-0.0273992	0.1325444	1.6
-0.02797346	0.1322649	1.6
-0.02797346	0.1322649	1.6
-0.02797346	0.1322649	1.6
-0.02817337	0.1318221	1.6
-0.02817337	0.1318221	1.6
-0.02817337	0.1318221	1.6
-0.02817337	0.1318221	1.6
-0.02817337	0.1318221	1.6
-0.04122362	0.09689435	1.6
-0.04122362	0.09689435	1.6
-0.04037672	0.09257855	1.6
-0.04037672	0.09257855	1.6
-0.04037672	0.09257855	1.6
-0.04031863	0.0922237	1.6
-0.04031863	0.0922237	1.6
-0.04031863	0.0922237	1.6
-0.04014563	0.09171028	1.6
-0.04014563	0.09171028	1.6
-0.04009054	0.09174722	1.6
-0.04009054	0.09174722	1.6
-0.04009054	0.09174722	1.6
-0.03999338	0.0916308	1.6
-0.03999338	0.0916308	1.6
-0.04012863	0.09271213	1.6
-0.04012863	0.09271213	1.6
-0.04012863	0.09271213	1.6
-0.0402441	0.09420402	1.6
-0.0402441	0.09420402	1.6
-0.0402441	0.09420402	1.6
-0.04049227	0.09569813	1.6
-0.04049227	0.09569813	1.6
-0.0406433	0.09691846	1.6
-0.0406433	0.09691846	1.6
-0.0406433	0.09691846	1.6
-0.04048082	0.09821124	1.6
-0.04048082	0.09821124	1.6
-0.04030934	0.09895159	1.6
-0.04030934	0.09895159	1.6
-0.04030934	0.09895159	1.6
-0.04023145	0.09983856	1.6
-0.04023145	0.09983856	1.6
-0.04023145	0.09983856	1.6
-0.04045919	0.1006976	1.6
-0.04045919	0.1006976	1.6
-0.0405908	0.1013358	1.6
-0.0405908	0.1013358	1.6
-0.0405908	0.1013358	1.6
-0.0406025	0.1018072	1.6
-0.0406025	0.1018072	1.6
-0.04061735	0.1022932	1.6
-0.04061735	0.1022932	1.6
-0.04061735	0.1022932	1.6
-0.04064678	0.1026875	1.6
-0.04064678	0.1026875	1.6
-0.04064678	0.1026875	1.6
-0.0406343	0.1030568	1.6
-0.0406343	0.1030568	1.6
-0.04063333	0.1035172	1.6
-0.04063333	0.1035172	1.6
-0.04063333	0.1035172	1.6
-0.04058832	0.1039467	1.6
-0.04058832	0.1039467	1.6
-0.04058832	0.1039467	1.6
-0.04058832	0.1039467	1.6
-0.04058832	0.1039467	1.6
-0.03170768	0.140285	1.6
-0.03170768	0.140285	1.6
-0.03170768	0.140285	1.6
-0.03217598	0.1383856	1.6
-0.03217598	0.1383856	1.6
-0.03248305	0.1362632	1.6
-0.03248305	0.1362632	1.6
-0.03248305	0.1362632	1.6
-0.03267103	0.1358331	1.6
-0.03267103	0.1358331	1.6
-0.03308611	0.1361586	1.6
-0.03308611	0.1361586	1.6
-0.03308611	0.1361586	1.6
-0.03305867	0.1368865	1.6
-0.03305867	0.1368865	1.6
-0.03305867	0.1368865	1.6
-0.0333927	0.1376687	1.6
-0.0333927	0.1376687	1.6
-0.0339409	0.1382496	1.6
-0.0339409	0.1382496	1.6
-0.0339409	0.1382496	1.6
-0.03419746	0.1387583	1.6
-0.03419746	0.1387583	1.6
-0.03453447	0.1386915	1.6
-0.03453447	0.1386915	1.6
0.01	0.01	1.6
-0.03453447	0.1386915	1.6
-0.03453447	0.1386915	1.6
0.01308734	0.1207426	1.6
0.01308734	0.1207426	1.6
0.01308734	0.1207426	1.6
0.01012546	0.1181646	1.6
0.01012546	0.1181646	1.6
0.008566906	0.1181607	1.6
0.008566906	0.1181607	1.6
0.008566906	0.1181607	1.6
0.008476644	0.1178844	1.6
0.008476644	0.1178844	1.6
0.008476644	0.1178844	1.6
0.007915312	0.1178915	1.6
0.007915312	0.1178915	1.6
0.007683043	0.1174311	1.6
0.007683043	0.1174311	1.6
0.007683043	0.1174311	1.6
0.00758577	0.1168241	1.6
0.00758577	0.1168241	1.6
0.00758577	0.1168241	1.6
0.007983845	0.1160662	1.6
0.007983845	0.1160662	1.6
0.00668421	0.1150688	1.6
0.00668421	0.1150688	1.6
0.005404268	0.114011	1.6
0.005404268	0.114011	1.6
0.005404268	0.114011	1.6
0.004586695	0.1127694	1.6
0.004586695	0.1127694	1.6
0.004586695	0.1127694	1.6
0.003856612	0.1113501	1.6
0.003856612	0.1113501	1.6
0.003376624	0.1102802	1.6
0.003376624	0.1102802	1.6
0.003376624	0.1102802	1.6
0.002744563	0.1093494	1.6
0.002744563	0.1093494	1.6
0.002744563	0.1093494	1.6
0.002206944	0.1083755	1.6
0.002206944	0.1083755	1.6
0.00183969	0.1078074	1.6
0.00183969	0.1078074	1.6
0.00183969	0.1078074	1.6
0.001539735	0.1070969	1.6
0.001539735	0.1070969	1.6
0.001368154	0.1066175	1.6
0.001368154	0.1066175	1.6
0.001368154	0.1066175	1.6
0.00115104	0.1065655	1.6
0.00115104	0.1065655	1.6
0.00115104	0.1065655	1.6
0.0008308701	0.1061722	1.6
0.0008308701	0.1061722	1.6
0.0005946737	0.1056191	1.6
0.0005946737	0.1056191	1.6
0.0005946737	0.1056191	1.6
0.0004913565	0.1059881	1.6
0.0004913565	0.1059881	1.6
0.0004913565	0.1059881	1.6
0.0004913565	0.1059881	1.6
0.0004913565	0.1059881	1.6
-0.03453169	-0.0728746	1.6
-0.03453169	-0.0728746	1.6
-0.03453169	-0.0728746	1.6
-0.03393122	-0.07657193	1.6
-0.03393122	-0.07657193	1.6
-0.03238451	-0.07798839	1.6
-0.03238451	-0.07798839	1.6
-0.03238451	-0.07798839	1.6
-0.03238451	-0.07798839	1.6
-0.03238451	-0.07798839	1.6
-0.03238451	-0.07798839	1.6
-0.03056414	-0.07925507	1.6
-0.03056414	-0.07925507	1.6
-0.02969863	-0.0796246	1.6
-0.02969863	-0.0796246	1.6
-0.02969863	-0.0796246	1.6
-0.02915701	-0.07968045	1.6
-0.02915701	-0.07968045	1.6
-0.0291588	-0.08019893	1.6
-0.0291588	-0.08019893	1.6
-0.0291588	-0.08019893	1.6
-0.0290706	-0.08044016	1.6
-0.0290706	-0.08044016	1.6
-0.0290706	-0.08044016	1.6
-0.02876464	-0.08052389	1.6
-0.02876464	-0.08052389	1.6
-0.02864072	-0.08067959	1.6
-0.02864072	-0.08067959	1.6
-0.02864072	-0.08067959	1.6
-0.02864072	-0.08067959	1.6
-0.02864072	-0.08067959	1.6
-0.009733945	-0.006888887	1.6
-0.009733945	-0.006888887	1.6
-0.007942352	-0.005532159	1.6
-0.007942352	-0.005532159	1.6
-0.007176714	-0.004189624	1.6
-0.007176714	-0.004189624	1.6
-0.006714467	-0.004082584	1.6
-0.006714467	-0.004082584	1.6
-0.006714467	-0.004082584	1.6
-0.006221352	-0.00437592	1.6
-0.006221352	-0.00437592	1.6
-0.006221352	-0.00437592	1.6
-0.006215272	-0.003683528	1.6
-0.006215272	-0.003683528	1.6
-0.006365752	-0.003683619	1.6
-0.006365752	-0.003683619	1.6
-0.006365752	-0.003683619	1.6
-0.006365752	-0.003683619	1.6
-0.006365752	-0.003683619	1.6
-0.0059026	-0.003990359	1.6
-0.0059026	-0.003990359	1.6
-0.0059026	-0.003990359	1.6
-0.0059026	-0.003990359	1.6
-0.0059026	-0.003990359	1.6
0.01724193	0.06950418	1.6
0.01724193	0.06950418	1.6
0.01724193	0.06950418	1.6
0.01803844	0.06928655	1.6
0.01803844	0.06928655	1.6
0.01803844	0.06928655	1.6
0.0188799	0.06882745	1.6
0.0188799	0.06882745	1.6
0.01959741	0.06825362	1.6
0.01959741	0.06825362	1.6
0.01959741	0.06825362	1.6
0.01927423	0.06786872	1.6
0.01927423	0.06786872	1.6
0.01967788	0.067898	1.6
0.01967788	0.067898	1.6
0.01967788	0.067898	1.6
0.01967788	0.067898	1.6
0.01967788	0.067898	1.6
0.01967788	0.067898	1.6
0.01978331	0.06747862	1.6
0.01978331	0.06747862	1.6
0.0008667829	0.1456575	1.6
0.0008667829	0.1456575	1.6
0.0008667829	0.1456575	1.6
0.0004888605	0.1455009	1.6
0.0004888605	0.1455009	1.6
0.0004888605	0.1455009	1.6
0.0001360457	0.145192	1.6
0.0001360457	0.145192	1.6
0.0003785444	0.1444753	1.6
0.0003785444	0.1444753	1.6
0.0003785444	0.1444753	1.6
0.001039846	0.1435581	1.6
0.001039846	0.1435581	1.6
0.001045135	0.1419888	1.6
0.001045135	0.1419888	1.6
0.001045135	0.1419888	1.6
0.0009057373	0.1405153	1.6
0.0009057373	0.1405153	1.6
0.0009057373	0.1405153	1.6
0.001105523	0.139	1.6
0.001105523	0.139	1.6
0.001105523	0.139	1.6
0.001105523	0.139	1.6
0.001105523	0.139	1.6
0.001105523	0.139	1.6
0.001105523	0.139	1.6
0.002858444	0.1199276	1.6
0.002858444	0.1199276	1.6
0.002858444	0.1199276	1.6
0.002858444	0.1199276	1.6
0.002858444	0.1199276	1.6
0.002858444	0.1199276	1.6
-0.001232324	0.1215636	1.6
-0.001232324	0.1215636	1.6
-0.002952799	0.1258363	1.6
-0.002952799	0.1258363	1.6
-0.002952799	0.1258363	1.6
-0.004601167	0.129678	1.6
-0.004601167	0.129678	1.6
-0.004601167	0.129678	1.6
-0.005207814	0.1325015	1.6
-0.005207814	0.1325015	1.6
-0.005962579	0.1343068	1.6
-0.005962579	0.1343068	1.6
-0.005962579	0.1343068	1.6
-0.006002506	0.1347946	1.6
-0.006002506	0.1347946	1.6
-0.006002506	0.1347946	1.6
-0.006002506	0.1347946	1.6
-0.006002506	0.1347946	1.6
-0.006165208	0.1366799	1.6
-0.006165208	0.1366799	1.6
-0.006165208	0.1366799	1.6
0.01108968	0.1454147	1.6
0.01108968	0.1454147	1.6
0.01151851	0.1450207	1.6
0.01151851	0.1450207	1.6
0.01151851	0.1450207	1.6
-0.006335964	0.134339	1.6
-0.006335964	0.134339	1.6
0.0290945	0.1063238	1.6
0.0290945	0.1063238	1.6
0.0290945	0.1063238	1.6
0.03062709	0.1042835	1.6
0.03062709	0.1042835	1.6
0.03062709	0.1042835	1.6
0.03145749	0.1024623	1.6
0.03145749	0.1024623	1.6
0.03406	0.1003791	1.6
0.03406	0.1003791	1.6
0.03406	0.1003791	1.6
0.03454979	0.1023095	1.6
0.03454979	0.1023095	1.6
0.03454979	0.1023095	1.6
0.03513297	0.1022013	1.6
0.03513297	0.1022013	1.6
0.03636939	0.1022119	1.6
0.03636939	0.1022119	1.6
0.03636939	0.1022119	1.6
0.03721269	0.1015289	1.6
0.03721269	0.1015289	1.6
0.03721269	0.1015289	1.6
0.03799454	0.1006996	1.6
0.03799454	0.1006996	1.6
0.03871357	0.09998261	1.6
0.03871357	0.09998261	1.6
0.03871357	0.09998261	1.6
0.03893806	0.09971987	1.6
0.03893806	0.09971987	1.6
0.03893806	0.09971987	1.6
0.03893806	0.09971987	1.6
0.03893806	0.09971987	1.6
0.008100457	0.1241137	1.6
0.008100457	0.1241137	1.6
0.008100457	0.1241137	1.6
0.008926791	0.1290203	1.6
0.008926791	0.1290203	1.6
0.009875626	0.1356467	1.6
0.009875626	0.1356467	1.6
0.009875626	0.1356467	1.6
0.01006736	0.1375535	1.6
0.01006736	0.1375535	1.6
0.01207982	0.1379398	1.6
0.01207982	0.1379398	1.6
0.01207982	0.1379398	1.6
0.01364675	0.1386597	1.6
0.01364675	0.1386597	1.6
0.01494336	0.1386914	1.6
0.01494336	0.1386914	1.6
0.01494336	0.1386914	1.6
0.01574788	0.1399831	1.6
0.01574788	0.1399831	1.6
0.01574788	0.1399831	1.6
0.01651323	0.1406797	1.6
