# Supplementary material for: Saliency detection of textured 3D models based on multi-view information and texel descriptor
Source: PeerJ Comput Sci. 2023 Oct 25;9:e1584. doi: 10.7717/peerj-cs.1584 (PMC10703070; doi:10.7717/peerj-cs.1584)
Supplement: Supplemental Information 2 [file peerj-cs-09-1584-s002.zip › llxj/28.txt]

0.01651323	0.1406797	1.6
0.01767541	0.1415726	1.6
0.01767541	0.1415726	1.6
0.01767541	0.1415726	1.6
0.01923702	0.1423821	1.6
0.01923702	0.1423821	1.6
0.02113476	0.1427635	1.6
0.02113476	0.1427635	1.6
0.02113476	0.1427635	1.6
0.02113476	0.1427635	1.6
0.02113476	0.1427635	1.6
0.02113476	0.1427635	1.6
0.02356412	0.1427988	1.6
0.02356412	0.1427988	1.6
0.05656362	0.1407062	1.6
0.05656362	0.1407062	1.6
0.05656362	0.1407062	1.6
0.05722633	0.1420653	1.6
0.05722633	0.1420653	1.6
0.05650337	0.1436156	1.6
0.05650337	0.1436156	1.6
0.05650337	0.1436156	1.6
0.05492166	0.1439487	1.6
0.05492166	0.1439487	1.6
0.05492166	0.1439487	1.6
0.05492166	0.1439487	1.6
0.05492166	0.1439487	1.6
-0.01617358	0.1395773	1.6
-0.01617358	0.1395773	1.6
-0.01617358	0.1395773	1.6
-0.0158247	0.1369103	1.6
-0.0158247	0.1369103	1.6
-0.0150914	0.134356	1.6
-0.0150914	0.134356	1.6
-0.01452998	0.1338761	1.6
-0.01452998	0.1338761	1.6
-0.01452998	0.1338761	1.6
-0.01452998	0.1338761	1.6
-0.01452998	0.1338761	1.6
-0.01452998	0.1338761	1.6
0.1246342	0.09486259	1.6
0.1246342	0.09486259	1.6
0.1324444	0.09602646	1.6
0.1324444	0.09602646	1.6
0.1324444	0.09602646	1.6
0.1324444	0.09602646	1.6
0.1324444	0.09602646	1.6
0.1837428	0.09761456	1.6
0.1837428	0.09761456	1.6
0.1837428	0.09761456	1.6
0.1896342	0.09714694	1.6
0.1896342	0.09714694	1.6
0.1896342	0.09714694	1.6
0.1896342	0.09714694	1.6
0.1896342	0.09714694	1.6
0.08917903	0.1338259	1.6
0.08917903	0.1338259	1.6
0.08917903	0.1338259	1.6
0.09352565	0.1325047	1.6
0.09352565	0.1325047	1.6
0.01	0.01	1.6
0.07058994	0.1189838	1.6
0.07058994	0.1189838	1.6
0.09352565	0.1325047	1.6
0.09352565	0.1325047	1.6
0.09352565	0.1325047	1.6
0.1107315	0.07826177	1.6
0.1107315	0.07826177	1.6
0.1140364	0.07787307	1.6
0.1140364	0.07787307	1.6
0.1140364	0.07787307	1.6
0.1162015	0.07774315	1.6
0.1162015	0.07774315	1.6
0.1176065	0.07824075	1.6
0.1176065	0.07824075	1.6
0.1176065	0.07824075	1.6
0.1172264	0.07910731	1.6
0.1172264	0.07910731	1.6
0.1172264	0.07910731	1.6
0.1171776	0.07941083	1.6
0.1171776	0.07941083	1.6
0.1160015	0.07882772	1.6
0.1160015	0.07882772	1.6
0.1160015	0.07882772	1.6
0.1160015	0.07882772	1.6
0.1160015	0.07882772	1.6
0.1160015	0.07882772	1.6
0.1160015	0.07882772	1.6
0.1160015	0.07882772	1.6
0.09587214	0.1235351	1.6
0.09587214	0.1235351	1.6
0.09587214	0.1235351	1.6
0.09598923	0.1248788	1.6
0.09598923	0.1248788	1.6
0.09628297	0.1262298	1.6
0.09628297	0.1262298	1.6
0.09628297	0.1262298	1.6
0.0953091	0.1248532	1.6
0.0953091	0.1248532	1.6
0.0953091	0.1248532	1.6
0.1181913	0.1304219	1.6
0.1181913	0.1304219	1.6
0.0953091	0.1248532	1.6
0.0953091	0.1248532	1.6
0.0953091	0.1248532	1.6
-0.001222494	0.1151395	1.6
-0.001222494	0.1151395	1.6
-0.01228895	0.1093538	1.6
-0.01228895	0.1093538	1.6
-0.01228895	0.1093538	1.6
0.007835252	0.1152619	1.6
0.007835252	0.1152619	1.6
0.0119385	0.1138624	1.6
0.0119385	0.1138624	1.6
0.0119385	0.1138624	1.6
0.01490476	0.1127624	1.6
0.01490476	0.1127624	1.6
0.01676206	0.1116857	1.6
0.01676206	0.1116857	1.6
0.01676206	0.1116857	1.6
0.01805724	0.1104405	1.6
0.01805724	0.1104405	1.6
0.01805724	0.1104405	1.6
0.01797666	0.1101717	1.6
0.01797666	0.1101717	1.6
0.01723409	0.1108899	1.6
0.01723409	0.1108899	1.6
0.01723409	0.1108899	1.6
0.01723409	0.1108899	1.6
0.01723409	0.1108899	1.6
-0.0772756	0.08191157	1.6
-0.0772756	0.08191157	1.6
-0.0772756	0.08191157	1.6
-0.08303487	0.08026845	1.6
-0.08303487	0.08026845	1.6
-0.08303487	0.08026845	1.6
-0.08526096	0.08090433	1.6
-0.08526096	0.08090433	1.6
-0.08758683	0.08060178	1.6
-0.08758683	0.08060178	1.6
-0.08758683	0.08060178	1.6
-0.08975127	0.07976102	1.6
-0.08975127	0.07976102	1.6
-0.08975127	0.07976102	1.6
-0.09125132	0.07843252	1.6
-0.09125132	0.07843252	1.6
-0.09099255	0.07699893	1.6
-0.09099255	0.07699893	1.6
-0.09099255	0.07699893	1.6
-0.09079121	0.07706837	1.6
-0.09079121	0.07706837	1.6
-0.08992852	0.07716878	1.6
-0.08992852	0.07716878	1.6
-0.08992852	0.07716878	1.6
-0.08992852	0.07716878	1.6
-0.08992852	0.07716878	1.6
-0.08992852	0.07716878	1.6
-0.04038097	0.1011786	1.6
-0.04038097	0.1011786	1.6
-0.04032734	0.1006239	1.6
-0.04032734	0.1006239	1.6
-0.04032734	0.1006239	1.6
-0.04013863	0.1031492	1.6
-0.04013863	0.1031492	1.6
-0.04001471	0.1065538	1.6
-0.04001471	0.1065538	1.6
-0.04001471	0.1065538	1.6
-0.03934693	0.1093434	1.6
-0.03934693	0.1093434	1.6
-0.03934693	0.1093434	1.6
-0.03914388	0.1124139	1.6
-0.03914388	0.1124139	1.6
-0.03914388	0.1124139	1.6
-0.03914388	0.1124139	1.6
-0.03914388	0.1124139	1.6
-0.03771777	0.1165024	1.6
-0.03771777	0.1165024	1.6
-0.03724853	0.1174169	1.6
-0.03724853	0.1174169	1.6
-0.03724853	0.1174169	1.6
-0.03656048	0.1173439	1.6
-0.03656048	0.1173439	1.6
-0.03656048	0.1173439	1.6
-0.03656048	0.1173439	1.6
-0.03656048	0.1173439	1.6
-0.01323223	0.1228946	1.6
-0.01323223	0.1228946	1.6
-0.01323223	0.1228946	1.6
-0.03656048	0.1173439	1.6
-0.03656048	0.1173439	1.6
-0.03656048	0.1173439	1.6
-0.04062369	0.07426837	1.6
-0.04062369	0.07426837	1.6
-0.03249609	0.0727566	1.6
-0.03249609	0.0727566	1.6
-0.03249609	0.0727566	1.6
-0.02848292	0.07432865	1.6
-0.02848292	0.07432865	1.6
-0.02848292	0.07432865	1.6
-0.02500702	0.0747636	1.6
-0.02500702	0.0747636	1.6
-0.02244074	0.07547679	1.6
-0.02244074	0.07547679	1.6
-0.02244074	0.07547679	1.6
-0.02008037	0.07628986	1.6
-0.02008037	0.07628986	1.6
-0.01809649	0.07698839	1.6
-0.01809649	0.07698839	1.6
-0.01809649	0.07698839	1.6
-0.01685851	0.07695463	1.6
-0.01685851	0.07695463	1.6
-0.01545105	0.07604008	1.6
-0.01545105	0.07604008	1.6
-0.01545105	0.07604008	1.6
-0.01417204	0.07485733	1.6
-0.01417204	0.07485733	1.6
-0.01417204	0.07485733	1.6
-0.01417204	0.07485733	1.6
-0.01417204	0.07485733	1.6
-0.01152685	0.09983335	1.6
-0.01152685	0.09983335	1.6
-0.01152685	0.09983335	1.6
-0.009215638	0.1028049	1.6
-0.009215638	0.1028049	1.6
-0.009215638	0.1028049	1.6
-0.008410981	0.1044822	1.6
-0.008410981	0.1044822	1.6
-0.007379193	0.1050407	1.6
-0.007379193	0.1050407	1.6
-0.007379193	0.1050407	1.6
-0.007379303	0.1050924	1.6
-0.007379303	0.1050924	1.6
-0.007175719	0.1047696	1.6
-0.007175719	0.1047696	1.6
-0.007175719	0.1047696	1.6
-0.007481543	0.1042611	1.6
-0.007481543	0.1042611	1.6
-0.008007856	0.1036412	1.6
-0.008007856	0.1036412	1.6
-0.008007856	0.1036412	1.6
-0.008007856	0.1036412	1.6
-0.008007856	0.1036412	1.6
-0.008007856	0.1036412	1.6
-0.008007856	0.1036412	1.6
-0.008007856	0.1036412	1.6
-0.1068177	0.07380958	1.6
-0.1068177	0.07380958	1.6
-0.1068177	0.07380958	1.6
-0.105293	0.07225303	1.6
-0.105293	0.07225303	1.6
-0.1046362	0.07134034	1.6
-0.1046362	0.07134034	1.6
-0.1046362	0.07134034	1.6
-0.1048712	0.06996331	1.6
-0.1048712	0.06996331	1.6
-0.1048712	0.06996331	1.6
-0.1051762	0.06962499	1.6
-0.1051762	0.06962499	1.6
-0.1046801	0.06971245	1.6
-0.1046801	0.06971245	1.6
-0.1046801	0.06971245	1.6
-0.1035693	0.06936675	1.6
-0.1035693	0.06936675	1.6
-0.1035693	0.06936675	1.6
-0.1025383	0.06909695	1.6
-0.1025383	0.06909695	1.6
-0.1021811	0.06951648	1.6
-0.1021811	0.06951648	1.6
-0.1021811	0.06951648	1.6
-0.10184	0.06962132	1.6
-0.10184	0.06962132	1.6
-0.1012669	0.06996303	1.6
-0.1012669	0.06996303	1.6
-0.1012669	0.06996303	1.6
-0.1011001	0.06965996	1.6
-0.1011001	0.06965996	1.6
-0.1011001	0.06965996	1.6
-0.1011001	0.06965996	1.6
-0.1011001	0.06965996	1.6
-0.1109496	0.0696101	1.6
-0.1109496	0.0696101	1.6
-0.1109496	0.0696101	1.6
-0.1128424	0.06814225	1.6
-0.1128424	0.06814225	1.6
-0.1128424	0.06814225	1.6
-0.1145972	0.06711743	1.6
-0.1145972	0.06711743	1.6
-0.114653	0.06696778	1.6
-0.114653	0.06696778	1.6
-0.114653	0.06696778	1.6
-0.115063	0.0663963	1.6
-0.115063	0.0663963	1.6
-0.1155285	0.06766831	1.6
-0.1155285	0.06766831	1.6
-0.1155285	0.06766831	1.6
-0.1157922	0.06872581	1.6
-0.1157922	0.06872581	1.6
-0.1157922	0.06872581	1.6
-0.1164188	0.0700494	1.6
-0.1164188	0.0700494	1.6
-0.1174316	0.07058804	1.6
-0.1174316	0.07058804	1.6
-0.1174316	0.07058804	1.6
-0.1180867	0.07120603	1.6
-0.1180867	0.07120603	1.6
-0.1180867	0.07120603	1.6
-0.1187268	0.07187344	1.6
-0.1187268	0.07187344	1.6
-0.1191844	0.07192987	1.6
-0.1191844	0.07192987	1.6
-0.1191844	0.07192987	1.6
-0.1195633	0.07252058	1.6
-0.1195633	0.07252058	1.6
-0.1198262	0.07284952	1.6
-0.1198262	0.07284952	1.6
-0.1198262	0.07284952	1.6
-0.1199099	0.07324217	1.6
-0.1199099	0.07324217	1.6
-0.1199099	0.07324217	1.6
-0.120027	0.07372153	1.6
-0.120027	0.07372153	1.6
-0.1202011	0.07399769	1.6
-0.1202011	0.07399769	1.6
-0.1202011	0.07399769	1.6
-0.1204412	0.07457345	1.6
-0.1204412	0.07457345	1.6
-0.1204412	0.07457345	1.6
-0.1204412	0.07457345	1.6
-0.1204412	0.07457345	1.6
-0.1193907	0.14255	1.6
-0.1193907	0.14255	1.6
-0.1193907	0.14255	1.6
-0.1208471	0.1413795	1.6
-0.1208471	0.1413795	1.6
-0.1221584	0.1403513	1.6
-0.1221584	0.1403513	1.6
-0.1221584	0.1403513	1.6
-0.1228078	0.1406556	1.6
-0.1228078	0.1406556	1.6
-0.1228078	0.1406556	1.6
-0.1229187	0.1404747	1.6
-0.1229187	0.1404747	1.6
-0.1230796	0.1407872	1.6
-0.1230796	0.1407872	1.6
-0.1230796	0.1407872	1.6
-0.1226355	0.1404172	1.6
-0.1226355	0.1404172	1.6
-0.1222001	0.1401255	1.6
-0.1222001	0.1401255	1.6
-0.1222001	0.1401255	1.6
-0.1220292	0.1395304	1.6
-0.1220292	0.1395304	1.6
-0.1220292	0.1395304	1.6
-0.1215933	0.1388421	1.6
-0.1215933	0.1388421	1.6
-0.1210743	0.138123	1.6
-0.1210743	0.138123	1.6
-0.1210743	0.138123	1.6
-0.1210743	0.138123	1.6
-0.1210743	0.138123	1.6
-0.07482671	0.1452631	1.6
-0.07482671	0.1452631	1.6
-0.07482671	0.1452631	1.6
0.05642121	0.1353939	1.6
0.05642121	0.1353939	1.6
0.05642121	0.1353939	1.6
0.05420206	0.138749	1.6
0.05420206	0.138749	1.6
0.05141737	0.1358448	1.6
0.05141737	0.1358448	1.6
0.05141737	0.1358448	1.6
0.04910547	0.1342159	1.6
0.04910547	0.1342159	1.6
0.04910547	0.1342159	1.6
0.04839496	0.1368883	1.6
0.04839496	0.1368883	1.6
0.06778979	0.1472916	1.6
0.06778979	0.1472916	1.6
0.06778979	0.1472916	1.6
0.06778979	0.1472916	1.6
0.06778979	0.1472916	1.6
0.08718463	0.1576949	1.6
0.08718463	0.1576949	1.6
0.1285245	0.06793143	1.6
0.1285245	0.06793143	1.6
0.1285245	0.06793143	1.6
0.1280167	0.06744353	1.6
0.1280167	0.06744353	1.6
0.1280167	0.06744353	1.6
0.1272302	0.06786368	1.6
0.1272302	0.06786368	1.6
0.1273973	0.06746893	1.6
0.1273973	0.06746893	1.6
0.01	0.01	1.6
0.1273973	0.06746893	1.6
0.1273973	0.06746893	1.6
0.1573772	0.1026679	1.6
0.1573772	0.1026679	1.6
0.1573772	0.1026679	1.6
0.1573772	0.1026679	1.6
0.1573772	0.1026679	1.6
0.1573772	0.1026679	1.6
0.1573772	0.1026679	1.6
0.1573772	0.1026679	1.6
0.1573772	0.1026679	1.6
0.1573772	0.1026679	1.6
0.1573772	0.1026679	1.6
0.1589128	0.1018644	1.6
0.1610642	0.10109	1.6
0.1622041	0.100748	1.6
0.1622041	0.100748	1.6
0.1622041	0.100748	1.6
0.1641882	0.1005659	1.6
0.1641882	0.1005659	1.6
0.1641882	0.1005659	1.6
0.1641882	0.1005659	1.6
0.1641882	0.1005659	1.6
0.1644111	0.1004286	1.6
0.1644111	0.1004286	1.6
0.1644111	0.1004286	1.6
0.1644111	0.1004286	1.6
0.1644111	0.1004286	1.6
0.1867341	0.09922606	1.6
0.1867341	0.09922606	1.6
0.1869706	0.1003765	1.6
0.1869706	0.1003765	1.6
0.1869706	0.1003765	1.6
0.1867034	0.1022374	1.6
0.1867034	0.1022374	1.6
0.1867034	0.1022374	1.6
0.1867034	0.1022374	1.6
0.1867034	0.1022374	1.6
0.1865311	0.1019072	1.6
0.1865311	0.1019072	1.6
0.1865311	0.1019072	1.6
0.1869839	0.1017708	1.6
0.1869839	0.1017708	1.6
0.1865749	0.1017995	1.6
0.1865749	0.1017995	1.6
0.2088358	0.1043494	1.6
0.2088358	0.1043494	1.6
0.2088358	0.1043494	1.6
0.1450837	0.08523697	1.6
0.1450837	0.08523697	1.6
0.1450837	0.08523697	1.6
0.1418469	0.08434529	1.6
0.1418469	0.08434529	1.6
0.1429752	0.08332158	1.6
0.1429752	0.08332158	1.6
0.1429752	0.08332158	1.6
0.1433732	0.08005248	1.6
0.1433732	0.08005248	1.6
0.1435472	0.07912777	1.6
0.1435472	0.07912777	1.6
0.1435472	0.07912777	1.6
0.1434348	0.07729363	1.6
0.1434348	0.07729363	1.6
0.1434348	0.07729363	1.6
0.1439664	0.07650562	1.6
0.1439664	0.07650562	1.6
0.1449239	0.07555287	1.6
0.1449239	0.07555287	1.6
0.1449239	0.07555287	1.6
0.1450634	0.07544567	1.6
0.1450634	0.07544567	1.6
0.1453853	0.07549439	1.6
0.1453853	0.07549439	1.6
0.1453853	0.07549439	1.6
0.1453853	0.07549439	1.6
0.1453853	0.07549439	1.6
0.1453853	0.07549439	1.6
0.1454567	0.07700398	1.6
0.1454567	0.07700398	1.6
0.1457214	0.07798781	1.6
0.1457214	0.07798781	1.6
0.1457214	0.07798781	1.6
0.1457214	0.07798781	1.6
0.1457214	0.07798781	1.6
0.1459059	0.07911017	1.6
0.1459059	0.07911017	1.6
0.1459059	0.07911017	1.6
0.1456048	0.1430469	1.6
0.1456048	0.1430469	1.6
0.1456048	0.1430469	1.6
0.1435046	0.1447878	1.6
0.1435046	0.1447878	1.6
0.1424417	0.1469735	1.6
0.1424417	0.1469735	1.6
0.1424417	0.1469735	1.6
0.1415226	0.1489384	1.6
0.1415226	0.1489384	1.6
0.1406501	0.1510467	1.6
0.1406501	0.1510467	1.6
0.1406501	0.1510467	1.6
0.1401933	0.1498631	1.6
0.1401933	0.1498631	1.6
0.1401933	0.1498631	1.6
0.140322	0.1489119	1.6
0.140322	0.1489119	1.6
0.1392934	0.1466029	1.6
0.1392934	0.1466029	1.6
0.1392934	0.1466029	1.6
0.1386584	0.1451097	1.6
0.1386584	0.1451097	1.6
0.1380112	0.1437954	1.6
0.1380112	0.1437954	1.6
0.1380112	0.1437954	1.6
0.1374386	0.1431578	1.6
0.1374386	0.1431578	1.6
0.1374386	0.1431578	1.6
0.1371774	0.1426685	1.6
0.1371774	0.1426685	1.6
0.1368435	0.1414039	1.6
0.1368435	0.1414039	1.6
0.1368435	0.1414039	1.6
0.1366793	0.1400525	1.6
0.1366793	0.1400525	1.6
0.1362711	0.1383172	1.6
0.1362711	0.1383172	1.6
0.1362711	0.1383172	1.6
0.1360791	0.1368704	1.6
0.1360791	0.1368704	1.6
0.1360791	0.1368704	1.6
0.1357472	0.1354998	1.6
0.1357472	0.1354998	1.6
0.1356785	0.1347796	1.6
0.1356785	0.1347796	1.6
0.1356785	0.1347796	1.6
0.1355981	0.1337547	1.6
0.1355981	0.1337547	1.6
0.1355981	0.1337547	1.6
0.1645311	0.1366381	1.6
0.1645311	0.1366381	1.6
0.1645311	0.1366381	1.6
0.1645311	0.1366381	1.6
0.1645311	0.1366381	1.6
0.1934641	0.1395216	1.6
0.1934641	0.1395216	1.6
0.1934641	0.1395216	1.6
-0.1674104	0.1326178	1.6
-0.1674104	0.1326178	1.6
-0.1626987	0.1282901	1.6
-0.1626987	0.1282901	1.6
-0.1626987	0.1282901	1.6
-0.159765	0.1253763	1.6
-0.159765	0.1253763	1.6
-0.159765	0.1253763	1.6
-0.1572368	0.1233042	1.6
-0.1572368	0.1233042	1.6
-0.1556862	0.1211808	1.6
-0.1556862	0.1211808	1.6
-0.1556862	0.1211808	1.6
-0.1542937	0.1195777	1.6
-0.1542937	0.1195777	1.6
-0.1542937	0.1195777	1.6
-0.1527919	0.1184595	1.6
-0.1527919	0.1184595	1.6
-0.151377	0.1172244	1.6
-0.151377	0.1172244	1.6
-0.151377	0.1172244	1.6
-0.1507798	0.116873	1.6
-0.1507798	0.116873	1.6
-0.1507798	0.116873	1.6
-0.1502702	0.1158726	1.6
-0.1502702	0.1158726	1.6
-0.1499539	0.1151578	1.6
-0.1499539	0.1151578	1.6
-0.1499539	0.1151578	1.6
-0.1499349	0.1140471	1.6
-0.1499349	0.1140471	1.6
-0.1495313	0.1132126	1.6
-0.1495313	0.1132126	1.6
-0.1495313	0.1132126	1.6
-0.1489485	0.1124097	1.6
-0.1489485	0.1124097	1.6
-0.1489485	0.1124097	1.6
-0.1483029	0.1117255	1.6
-0.1483029	0.1117255	1.6
-0.1477507	0.1110694	1.6
-0.1477507	0.1110694	1.6
-0.1477507	0.1110694	1.6
-0.1477507	0.1110694	1.6
-0.1477507	0.1110694	1.6
-0.1312245	0.07034519	1.6
-0.1312245	0.07034519	1.6
-0.1312245	0.07034519	1.6
-0.1293171	0.07211046	1.6
-0.1293171	0.07211046	1.6
-0.1293171	0.07211046	1.6
-0.1281855	0.07194211	1.6
-0.1281855	0.07194211	1.6
-0.1274836	0.07260212	1.6
-0.1274836	0.07260212	1.6
-0.1274836	0.07260212	1.6
-0.1269677	0.07342637	1.6
-0.1269677	0.07342637	1.6
-0.1269677	0.07342637	1.6
-0.1262202	0.07380303	1.6
-0.1262202	0.07380303	1.6
-0.1262304	0.07384928	1.6
-0.1262304	0.07384928	1.6
-0.1262304	0.07384928	1.6
-0.1261151	0.07394708	1.6
-0.1261151	0.07394708	1.6
-0.1259666	0.07388503	1.6
-0.1259666	0.07388503	1.6
-0.1259666	0.07388503	1.6
-0.1256853	0.07379497	1.6
-0.1256853	0.07379497	1.6
-0.1256853	0.07379497	1.6
-0.125205	0.07380048	1.6
-0.125205	0.07380048	1.6
-0.124775	0.07393364	1.6
-0.124775	0.07393364	1.6
-0.124775	0.07393364	1.6
-0.1243033	0.0739527	1.6
-0.1243033	0.0739527	1.6
-0.1238393	0.07384165	1.6
-0.1238393	0.07384165	1.6
-0.1238393	0.07384165	1.6
-0.1238393	0.07384165	1.6
-0.1238393	0.07384165	1.6
-0.1238393	0.07384165	1.6
-0.1238393	0.07384165	1.6
-0.1238393	0.07384165	1.6
-0.06345687	0.06681381	1.6
-0.06345687	0.06681381	1.6
-0.06345687	0.06681381	1.6
-0.06327889	0.06671464	1.6
-0.06327889	0.06671464	1.6
-0.06289581	0.06836133	1.6
-0.06289581	0.06836133	1.6
-0.06289581	0.06836133	1.6
-0.06254744	0.06969313	1.6
-0.06254744	0.06969313	1.6
-0.06254744	0.06969313	1.6
-0.06227581	0.07126456	1.6
-0.06227581	0.07126456	1.6
-0.06182342	0.07259163	1.6
-0.06182342	0.07259163	1.6
-0.06182342	0.07259163	1.6
-0.06153589	0.07359634	1.6
-0.06153589	0.07359634	1.6
-0.06117938	0.07427778	1.6
-0.06117938	0.07427778	1.6
-0.06117938	0.07427778	1.6
-0.06098244	0.07519203	1.6
-0.06098244	0.07519203	1.6
-0.06087547	0.07530733	1.6
-0.06087547	0.07530733	1.6
-0.06087547	0.07530733	1.6
-0.06079251	0.0755548	1.6
-0.06079251	0.0755548	1.6
-0.06079251	0.0755548	1.6
-0.06075902	0.07588611	1.6
-0.06075902	0.07588611	1.6
-0.06075902	0.07588611	1.6
-0.06075902	0.07588611	1.6
-0.06075902	0.07588611	1.6
-0.06075902	0.07588611	1.6
-0.06075902	0.07588611	1.6
0.1784258	0.06650026	1.6
0.1784258	0.06650026	1.6
0.1784258	0.06650026	1.6
0.1773221	0.06562719	1.6
0.1773221	0.06562719	1.6
0.1773221	0.06562719	1.6
0.1767056	0.06554127	1.6
0.1767056	0.06554127	1.6
0.1763492	0.06609331	1.6
0.1763492	0.06609331	1.6
0.1763492	0.06609331	1.6
0.1763546	0.06567869	1.6
0.1763546	0.06567869	1.6
0.1762658	0.06587058	1.6
0.1762658	0.06587058	1.6
0.1762658	0.06587058	1.6
0.1760854	0.06559687	1.6
0.1760854	0.06559687	1.6
0.1760854	0.06559687	1.6
0.1760303	0.06653729	1.6
0.1760303	0.06653729	1.6
0.1760082	0.06719121	1.6
0.1760082	0.06719121	1.6
0.1760082	0.06719121	1.6
0.1765793	0.06767916	1.6
0.1765793	0.06767916	1.6
0.1765793	0.06767916	1.6
0.1767829	0.06792735	1.6
0.1767829	0.06792735	1.6
0.1768049	0.06775132	1.6
0.1768049	0.06775132	1.6
0.1768049	0.06775132	1.6
0.1769698	0.067584	1.6
0.1769698	0.067584	1.6
0.1772232	0.06752673	1.6
0.1772232	0.06752673	1.6
0.1772232	0.06752673	1.6
0.177387	0.0672349	1.6
0.177387	0.0672349	1.6
0.177387	0.0672349	1.6
0.177387	0.0672349	1.6
0.177387	0.0672349	1.6
0.2545332	0.08043299	1.6
0.2545332	0.08043299	1.6
0.2545332	0.08043299	1.6
0.2555938	0.08254955	1.6
0.2555938	0.08254955	1.6
0.255198	0.08348698	1.6
0.255198	0.08348698	1.6
0.255198	0.08348698	1.6
0.255279	0.08307693	1.6
0.255279	0.08307693	1.6
0.255279	0.08307693	1.6
0.2546121	0.08319683	1.6
0.2546121	0.08319683	1.6
0.2542656	0.08298551	1.6
0.2542656	0.08298551	1.6
0.2542656	0.08298551	1.6
0.2541728	0.08306668	1.6
