# Supplementary material for: Saliency detection of textured 3D models based on multi-view information and texel descriptor
Source: PeerJ Comput Sci. 2023 Oct 25;9:e1584. doi: 10.7717/peerj-cs.1584 (PMC10703070; doi:10.7717/peerj-cs.1584)
Supplement: Supplemental Information 2 [file peerj-cs-09-1584-s002.zip › llxj/29.txt]

0.2541728	0.08306668	1.6
0.2540734	0.08345529	1.6
0.2540734	0.08345529	1.6
0.2524865	0.08259334	1.6
0.2524865	0.08259334	1.6
0.2764364	0.08009259	1.6
0.2764364	0.08009259	1.6
0.2764364	0.08009259	1.6
0.2764364	0.08009259	1.6
0.3003864	0.07759184	1.6
0.3003864	0.07759184	1.6
0.3003864	0.07759184	1.6
0.1380285	0.1257357	1.6
0.1380285	0.1257357	1.6
0.1380285	0.1257357	1.6
0.1406033	0.1238697	1.6
0.1406033	0.1238697	1.6
0.1406913	0.1219679	1.6
0.1406913	0.1219679	1.6
0.1406913	0.1219679	1.6
0.1415052	0.1209585	1.6
0.1415052	0.1209585	1.6
0.1415052	0.1209585	1.6
0.1424217	0.1191932	1.6
0.1424217	0.1191932	1.6
0.1430841	0.1182286	1.6
0.1430841	0.1182286	1.6
0.1430841	0.1182286	1.6
0.1426827	0.1173484	1.6
0.1426827	0.1173484	1.6
0.1428399	0.1163697	1.6
0.1428399	0.1163697	1.6
0.1428399	0.1163697	1.6
0.1433345	0.1152198	1.6
0.1433345	0.1152198	1.6
0.1433345	0.1152198	1.6
0.1433345	0.1152198	1.6
0.1433345	0.1152198	1.6
-0.03240453	0.1058288	1.6
-0.03240453	0.1058288	1.6
-0.03240453	0.1058288	1.6
-0.03408083	0.1043419	1.6
-0.03408083	0.1043419	1.6
-0.03478946	0.1035784	1.6
-0.03478946	0.1035784	1.6
-0.03478946	0.1035784	1.6
-0.03468021	0.1036088	1.6
-0.03468021	0.1036088	1.6
-0.03468021	0.1036088	1.6
-0.03468021	0.1036088	1.6
-0.03468021	0.1036088	1.6
-0.03542105	0.1032735	1.6
-0.03542105	0.1032735	1.6
-0.03542105	0.1032735	1.6
-0.03560821	0.1033098	1.6
-0.03560821	0.1033098	1.6
-0.03580768	0.1039706	1.6
-0.03580768	0.1039706	1.6
-0.03580768	0.1039706	1.6
-0.03552624	0.1037978	1.6
-0.03552624	0.1037978	1.6
-0.03552624	0.1037978	1.6
-0.03552624	0.1037978	1.6
-0.03552624	0.1037978	1.6
-0.1335875	0.1410818	1.6
-0.1335875	0.1410818	1.6
-0.1335875	0.1410818	1.6
-0.1296774	0.1367524	1.6
-0.1296774	0.1367524	1.6
-0.1282236	0.1332825	1.6
-0.1282236	0.1332825	1.6
-0.1282236	0.1332825	1.6
-0.1419637	0.1236682	1.6
-0.1419637	0.1236682	1.6
-0.1419637	0.1236682	1.6
-0.1282236	0.1332825	1.6
-0.1282236	0.1332825	1.6
-0.2346807	0.1314397	1.6
-0.2346807	0.1314397	1.6
-0.2346807	0.1314397	1.6
-0.2215355	0.1189019	1.6
-0.2215355	0.1189019	1.6
-0.2157781	0.1142328	1.6
-0.2157781	0.1142328	1.6
-0.2157781	0.1142328	1.6
-0.2113871	0.1101002	1.6
-0.2113871	0.1101002	1.6
-0.2113871	0.1101002	1.6
-0.207907	0.106991	1.6
-0.207907	0.106991	1.6
-0.2053699	0.1041281	1.6
-0.2053699	0.1041281	1.6
-0.2053699	0.1041281	1.6
-0.2034336	0.1021295	1.6
-0.2034336	0.1021295	1.6
-0.2018581	0.1008678	1.6
-0.2018581	0.1008678	1.6
-0.2018581	0.1008678	1.6
-0.2002655	0.09928509	1.6
-0.2002655	0.09928509	1.6
-0.2002655	0.09928509	1.6
-0.1989038	0.09810824	1.6
-0.1989038	0.09810824	1.6
-0.1989038	0.09810824	1.6
-0.1989038	0.09810824	1.6
-0.1989038	0.09810824	1.6
-0.1967083	0.09575909	1.6
-0.1967083	0.09575909	1.6
-0.1967083	0.09575909	1.6
-0.1960702	0.09511429	1.6
-0.1960702	0.09511429	1.6
-0.1955438	0.09454235	1.6
-0.1955438	0.09454235	1.6
-0.1955438	0.09454235	1.6
-0.1951087	0.09417293	1.6
-0.1951087	0.09417293	1.6
-0.1951087	0.09417293	1.6
-0.1951087	0.09417293	1.6
-0.1951087	0.09417293	1.6
-0.1965202	0.1324636	1.6
-0.1965202	0.1324636	1.6
-0.1951669	0.1332639	1.6
-0.1951669	0.1332639	1.6
-0.1727218	0.1378973	1.6
-0.1727218	0.1378973	1.6
-0.1727218	0.1378973	1.6
-0.1767024	0.110027	1.6
-0.1767024	0.110027	1.6
-0.178197	0.1100638	1.6
-0.178197	0.1100638	1.6
-0.178197	0.1100638	1.6
-0.1780772	0.1120157	1.6
-0.1780772	0.1120157	1.6
-0.1770499	0.1114482	1.6
-0.1770499	0.1114482	1.6
-0.1770499	0.1114482	1.6
-0.1762107	0.1117279	1.6
-0.1762107	0.1117279	1.6
-0.1762107	0.1117279	1.6
-0.1762107	0.1117279	1.6
-0.1762107	0.1117279	1.6
0.01	0.01	1.6
-0.1572919	0.1192061	1.6
-0.1572919	0.1192061	1.6
-0.138373	0.1266843	1.6
-0.138373	0.1266843	1.6
-0.138373	0.1266843	1.6
0.006270726	0.1016503	1.6
0.006270726	0.1016503	1.6
0.006671211	0.103231	1.6
0.006671211	0.103231	1.6
0.006671211	0.103231	1.6
0.006647768	0.1026221	1.6
0.006647768	0.1026221	1.6
0.006647768	0.1026221	1.6
0.006446652	0.1019248	1.6
0.006446652	0.1019248	1.6
0.006253168	0.1016932	1.6
0.006253168	0.1016932	1.6
0.006253168	0.1016932	1.6
0.006791559	0.1020648	1.6
0.006791559	0.1020648	1.6
0.007032484	0.1019368	1.6
0.007032484	0.1019368	1.6
0.007032484	0.1019368	1.6
0.007201602	0.1019246	1.6
0.007201602	0.1019246	1.6
0.007251449	0.1020657	1.6
0.007251449	0.1020657	1.6
0.007251449	0.1020657	1.6
0.007207748	0.1027545	1.6
0.007207748	0.1027545	1.6
0.007207748	0.1027545	1.6
0.007194362	0.1031835	1.6
0.007194362	0.1031835	1.6
0.007400847	0.1035345	1.6
0.007400847	0.1035345	1.6
0.007400847	0.1035345	1.6
0.007267509	0.1038674	1.6
0.007267509	0.1038674	1.6
0.006996424	0.1043859	1.6
0.006996424	0.1043859	1.6
0.006996424	0.1043859	1.6
0.006798666	0.1048692	1.6
0.006798666	0.1048692	1.6
0.006798666	0.1048692	1.6
0.006605128	0.1054914	1.6
0.006605128	0.1054914	1.6
0.006835442	0.1072793	1.6
0.006835442	0.1072793	1.6
0.006835442	0.1072793	1.6
0.006835442	0.1072793	1.6
0.006835442	0.1072793	1.6
0.006835442	0.1072793	1.6
0.04517505	0.1743502	1.6
0.04517505	0.1743502	1.6
0.0457824	0.1783852	1.6
0.0457824	0.1783852	1.6
0.0457824	0.1783852	1.6
0.04595213	0.1800437	1.6
0.04595213	0.1800437	1.6
0.04634399	0.1818051	1.6
0.04634399	0.1818051	1.6
0.04634399	0.1818051	1.6
0.04638931	0.18384	1.6
0.04638931	0.18384	1.6
0.04638931	0.18384	1.6
0.04662877	0.184841	1.6
0.04662877	0.184841	1.6
0.0471886	0.185586	1.6
0.0471886	0.185586	1.6
0.0471886	0.185586	1.6
0.04799218	0.186161	1.6
0.04799218	0.186161	1.6
0.04858323	0.1866995	1.6
0.04858323	0.1866995	1.6
0.04858323	0.1866995	1.6
0.04905506	0.187268	1.6
0.04905506	0.187268	1.6
0.04905506	0.187268	1.6
0.04966306	0.1878411	1.6
0.04966306	0.1878411	1.6
0.05016603	0.1879847	1.6
0.05016603	0.1879847	1.6
0.05016603	0.1879847	1.6
0.05063489	0.1881364	1.6
0.05063489	0.1881364	1.6
0.05063489	0.1881364	1.6
0.05063489	0.1881364	1.6
0.05063489	0.1881364	1.6
0.03135934	0.1882766	1.6
0.03135934	0.1882766	1.6
0.03135934	0.1882766	1.6
0.080244	0.1619733	1.6
0.080244	0.1619733	1.6
0.08936325	0.1607034	1.6
0.08936325	0.1607034	1.6
0.08936325	0.1607034	1.6
0.09463633	0.159592	1.6
0.09463633	0.159592	1.6
0.09794297	0.1592107	1.6
0.09794297	0.1592107	1.6
0.09794297	0.1592107	1.6
0.0998167	0.1581803	1.6
0.0998167	0.1581803	1.6
0.0998167	0.1581803	1.6
0.1009922	0.1575742	1.6
0.1009922	0.1575742	1.6
0.1023874	0.1568902	1.6
0.1023874	0.1568902	1.6
0.1023874	0.1568902	1.6
0.1036465	0.1559066	1.6
0.1036465	0.1559066	1.6
0.1046083	0.1554153	1.6
0.1046083	0.1554153	1.6
0.1046083	0.1554153	1.6
0.1054225	0.1548797	1.6
0.1054225	0.1548797	1.6
0.1054225	0.1548797	1.6
0.1061418	0.1541498	1.6
0.1061418	0.1541498	1.6
0.1070095	0.1539099	1.6
0.1070095	0.1539099	1.6
0.1070095	0.1539099	1.6
0.1070095	0.1539099	1.6
0.1070095	0.1539099	1.6
0.05617788	0.1838205	1.6
0.05617788	0.1838205	1.6
0.05617788	0.1838205	1.6
0.05678052	0.1817501	1.6
0.05678052	0.1817501	1.6
0.05678052	0.1817501	1.6
0.05602027	0.1808759	1.6
0.05602027	0.1808759	1.6
0.05527161	0.181281	1.6
0.05527161	0.181281	1.6
0.05527161	0.181281	1.6
0.05490124	0.1819686	1.6
0.05490124	0.1819686	1.6
0.05418029	0.1828447	1.6
0.05418029	0.1828447	1.6
0.05418029	0.1828447	1.6
0.05363999	0.1836348	1.6
0.05363999	0.1836348	1.6
0.05363999	0.1836348	1.6
0.05333969	0.1846096	1.6
0.05333969	0.1846096	1.6
0.05321163	0.1848302	1.6
0.05321163	0.1848302	1.6
0.05321163	0.1848302	1.6
0.05295841	0.1849493	1.6
0.05295841	0.1849493	1.6
0.05295841	0.1849493	1.6
0.05236004	0.1850661	1.6
0.05236004	0.1850661	1.6
0.05175681	0.1850399	1.6
0.05175681	0.1850399	1.6
0.05175681	0.1850399	1.6
0.05159849	0.1852947	1.6
0.05159849	0.1852947	1.6
0.05148587	0.1854313	1.6
0.05148587	0.1854313	1.6
0.05148587	0.1854313	1.6
0.05125589	0.1852583	1.6
0.05125589	0.1852583	1.6
0.05125589	0.1852583	1.6
0.05096535	0.1850088	1.6
0.05096535	0.1850088	1.6
0.05085437	0.1847105	1.6
0.05085437	0.1847105	1.6
0.05085437	0.1847105	1.6
0.05085067	0.1844901	1.6
0.05085067	0.1844901	1.6
0.05085067	0.1844901	1.6
0.05085067	0.1844901	1.6
0.05085067	0.1844901	1.6
0.05075055	0.1845039	1.6
0.05075055	0.1845039	1.6
0.05075055	0.1845039	1.6
0.05072327	0.1846896	1.6
0.05072327	0.1846896	1.6
0.05074523	0.1849934	1.6
0.05074523	0.1849934	1.6
0.05074523	0.1849934	1.6
0.0505681	0.185055	1.6
0.0505681	0.185055	1.6
0.01	0.01	1.6
0.07252523	0.1986255	1.6
0.07252523	0.1986255	1.6
0.09448238	0.2121959	1.6
0.09448238	0.2121959	1.6
0.09448238	0.2121959	1.6
0.08275088	0.25258	1.6
0.08275088	0.25258	1.6
0.08275088	0.25258	1.6
0.08166609	0.2527162	1.6
0.08166609	0.2527162	1.6
0.08177877	0.2529746	1.6
0.08177877	0.2529746	1.6
0.08177877	0.2529746	1.6
0.08198611	0.2522697	1.6
0.08198611	0.2522697	1.6
0.08265976	0.2510425	1.6
0.08265976	0.2510425	1.6
0.08265976	0.2510425	1.6
0.08265976	0.2510425	1.6
0.08265976	0.2510425	1.6
0.0863537	0.2410878	1.6
0.0863537	0.2410878	1.6
0.0863537	0.2410878	1.6
0.0862376	0.2405307	1.6
0.0862376	0.2405307	1.6
0.0862376	0.2405307	1.6
0.0862376	0.2405307	1.6
0.0862376	0.2405307	1.6
0.08746887	0.239995	1.6
0.08746887	0.239995	1.6
0.08746887	0.239995	1.6
0.1224866	0.1274096	1.6
0.1224866	0.1274096	1.6
0.1213123	0.1288042	1.6
0.1213123	0.1288042	1.6
0.1213123	0.1288042	1.6
0.01	0.01	1.6
0.1213123	0.1288042	1.6
0.1213123	0.1288042	1.6
0.1312707	0.06909107	1.6
0.1312707	0.06909107	1.6
0.1312707	0.06909107	1.6
0.1327806	0.07020126	1.6
0.1327806	0.07020126	1.6
0.1353963	0.07024069	1.6
0.1353963	0.07024069	1.6
0.1353963	0.07024069	1.6
0.1347788	0.06895683	1.6
0.1347788	0.06895683	1.6
0.01	0.01	1.6
0.1628447	0.07290461	1.6
0.1628447	0.07290461	1.6
0.1347996	0.06999359	1.6
0.1347996	0.06999359	1.6
0.1347996	0.06999359	1.6
0.1343454	0.07096864	1.6
0.1343454	0.07096864	1.6
0.1347847	0.07234184	1.6
0.1347847	0.07234184	1.6
0.1347847	0.07234184	1.6
0.1356422	0.07313301	1.6
0.1356422	0.07313301	1.6
0.1356422	0.07313301	1.6
0.136562	0.07335591	1.6
0.136562	0.07335591	1.6
0.1375961	0.07384726	1.6
0.1375961	0.07384726	1.6
0.1375961	0.07384726	1.6
0.1379036	0.07400351	1.6
0.1379036	0.07400351	1.6
0.1379036	0.07400351	1.6
0.1387714	0.07381462	1.6
0.1387714	0.07381462	1.6
0.13903	0.07391649	1.6
0.13903	0.07391649	1.6
0.13903	0.07391649	1.6
0.13903	0.07391649	1.6
0.13903	0.07391649	1.6
0.1257522	0.1411046	1.6
0.1257522	0.1411046	1.6
0.1257522	0.1411046	1.6
0.1286536	0.1437194	1.6
0.1286536	0.1437194	1.6
0.1286536	0.1437194	1.6
0.1268618	0.1423088	1.6
0.1268618	0.1423088	1.6
0.1268618	0.1423088	1.6
0.1268618	0.1423088	1.6
0.01	0.01	1.6
0.1332862	0.1583772	1.6
0.1332862	0.1583772	1.6
0.135777	0.165769	1.6
0.135777	0.165769	1.6
0.135777	0.165769	1.6
0.1378693	0.1686913	1.6
0.1378693	0.1686913	1.6
0.1378693	0.1686913	1.6
0.1391537	0.1684249	1.6
0.1391537	0.1684249	1.6
0.1396772	0.168299	1.6
0.1396772	0.168299	1.6
0.1396772	0.168299	1.6
0.1390101	0.1667687	1.6
0.1390101	0.1667687	1.6
0.1393434	0.1659347	1.6
0.1393434	0.1659347	1.6
0.1393434	0.1659347	1.6
0.1396164	0.1647482	1.6
0.1396164	0.1647482	1.6
0.1396164	0.1647482	1.6
0.1398246	0.1636435	1.6
0.1398246	0.1636435	1.6
0.1396943	0.1626325	1.6
0.1396943	0.1626325	1.6
0.1396943	0.1626325	1.6
0.1395391	0.161698	1.6
0.1395391	0.161698	1.6
0.1395391	0.161698	1.6
0.1395391	0.161698	1.6
0.1395391	0.161698	1.6
0.1394796	0.1605535	1.6
0.1394796	0.1605535	1.6
0.1394138	0.1600211	1.6
0.1394138	0.1600211	1.6
0.1394138	0.1600211	1.6
0.1395594	0.1596335	1.6
0.1395594	0.1596335	1.6
0.1395594	0.1596335	1.6
0.1395594	0.1596335	1.6
0.1395594	0.1596335	1.6
0.2302375	0.07587007	1.6
0.2302375	0.07587007	1.6
0.2302375	0.07587007	1.6
0.2275528	0.07604911	1.6
0.2275528	0.07604911	1.6
0.2266328	0.07744879	1.6
0.2266328	0.07744879	1.6
0.2266328	0.07744879	1.6
0.2258929	0.07856854	1.6
0.2258929	0.07856854	1.6
0.2258929	0.07856854	1.6
0.2254474	0.07980748	1.6
0.2254474	0.07980748	1.6
0.224769	0.08079987	1.6
0.224769	0.08079987	1.6
0.224769	0.08079987	1.6
0.2241666	0.08178792	1.6
0.2241666	0.08178792	1.6
0.2235981	0.08307334	1.6
0.2235981	0.08307334	1.6
0.2235981	0.08307334	1.6
0.222921	0.08400295	1.6
0.222921	0.08400295	1.6
0.222921	0.08400295	1.6
0.2226074	0.08491964	1.6
0.2226074	0.08491964	1.6
0.2222945	0.08583529	1.6
0.2222945	0.08583529	1.6
0.2222945	0.08583529	1.6
0.2223142	0.08648556	1.6
0.2223142	0.08648556	1.6
0.2223142	0.08648556	1.6
0.2225529	0.08681253	1.6
0.2225529	0.08681253	1.6
0.2227156	0.08740955	1.6
0.2227156	0.08740955	1.6
0.2227156	0.08740955	1.6
0.2231458	0.08773492	1.6
0.2231458	0.08773492	1.6
0.2231458	0.08773492	1.6
0.2231458	0.08773492	1.6
0.2231458	0.08773492	1.6
0.2425142	0.09655187	1.6
0.2425142	0.09655187	1.6
0.2425142	0.09655187	1.6
0.2403	0.098984	1.6
0.2403	0.098984	1.6
0.2394436	0.100684	1.6
0.2394436	0.100684	1.6
0.2394436	0.100684	1.6
0.2385593	0.1016319	1.6
0.2385593	0.1016319	1.6
0.2390469	0.1021825	1.6
0.2390469	0.1021825	1.6
0.2390469	0.1021825	1.6
0.2386674	0.1019846	1.6
0.2386674	0.1019846	1.6
0.2604291	0.09891022	1.6
0.2604291	0.09891022	1.6
0.2604291	0.09891022	1.6
0.2821907	0.0958358	1.6
0.2821907	0.0958358	1.6
0.2821907	0.0958358	1.6
0.1348648	0.1228299	1.6
0.1348648	0.1228299	1.6
0.1342529	0.1230949	1.6
0.1342529	0.1230949	1.6
0.1342529	0.1230949	1.6
0.1342113	0.1233365	1.6
0.1342113	0.1233365	1.6
0.1342113	0.1233365	1.6
0.1342113	0.1233365	1.6
0.1158468	0.1183413	1.6
0.1158468	0.1183413	1.6
0.1158468	0.1183413	1.6
0.1342113	0.1233365	1.6
0.1342113	0.1233365	1.6
0.1450855	0.09581695	1.6
0.1450855	0.09581695	1.6
0.1450855	0.09581695	1.6
0.1423252	0.09775253	1.6
0.1423252	0.09775253	1.6
0.1423252	0.09775253	1.6
0.1405702	0.09738803	1.6
0.1405702	0.09738803	1.6
0.1422545	0.09808575	1.6
0.1422545	0.09808575	1.6
0.1422076	0.09773045	1.6
0.1422076	0.09773045	1.6
0.1422076	0.09773045	1.6
0.1416617	0.09682357	1.6
0.1416617	0.09682357	1.6
0.1416617	0.09682357	1.6
0.1410442	0.09553767	1.6
0.1410442	0.09553767	1.6
0.1396948	0.09442914	1.6
0.1396948	0.09442914	1.6
0.1396948	0.09442914	1.6
0.1396948	0.09442914	1.6
0.1396948	0.09442914	1.6
0.1396948	0.09442914	1.6
-0.08731274	0.09841061	1.6
-0.08731274	0.09841061	1.6
-0.08387112	0.0968216	1.6
-0.08387112	0.0968216	1.6
-0.08387112	0.0968216	1.6
-0.08136518	0.09674224	1.6
-0.08136518	0.09674224	1.6
-0.079445	0.09657808	1.6
-0.079445	0.09657808	1.6
-0.079445	0.09657808	1.6
-0.07767726	0.09623141	1.6
-0.07767726	0.09623141	1.6
-0.07767726	0.09623141	1.6
-0.07637339	0.09610408	1.6
-0.07637339	0.09610408	1.6
-0.07526893	0.0962641	1.6
-0.07526893	0.0962641	1.6
-0.07526893	0.0962641	1.6
-0.07443936	0.09647544	1.6
-0.07443936	0.09647544	1.6
-0.07443936	0.09647544	1.6
-0.07443936	0.09647544	1.6
-0.07443936	0.09647544	1.6
-0.07299274	0.09762859	1.6
-0.07299274	0.09762859	1.6
-0.07271014	0.09783354	1.6
-0.07271014	0.09783354	1.6
-0.07271014	0.09783354	1.6
-0.07238755	0.09790538	1.6
-0.07238755	0.09790538	1.6
-0.07238755	0.09790538	1.6
-0.07217754	0.09836494	1.6
-0.07217754	0.09836494	1.6
-0.07205454	0.09850722	1.6
-0.07205454	0.09850722	1.6
-0.07205454	0.09850722	1.6
-0.07184681	0.09872264	1.6
-0.07184681	0.09872264	1.6
-0.07135651	0.09881187	1.6
-0.07135651	0.09881187	1.6
-0.07135651	0.09881187	1.6
-0.07135651	0.09881187	1.6
-0.07135651	0.09881187	1.6
-0.07135651	0.09881187	1.6
-0.08012225	0.1412427	1.6
-0.08012225	0.1412427	1.6
-0.07705201	0.1499981	1.6
-0.07705201	0.1499981	1.6
-0.07705201	0.1499981	1.6
-0.07591856	0.1552926	1.6
-0.07591856	0.1552926	1.6
-0.07591856	0.1552926	1.6
-0.07510033	0.1576846	1.6
-0.07510033	0.1576846	1.6
-0.0745177	0.1594213	1.6
-0.0745177	0.1594213	1.6
-0.0745177	0.1594213	1.6
-0.07392918	0.1604182	1.6
-0.07392918	0.1604182	1.6
-0.07361207	0.1609592	1.6
-0.07361207	0.1609592	1.6
-0.07361207	0.1609592	1.6
-0.07331107	0.1616311	1.6
-0.07331107	0.1616311	1.6
-0.07331107	0.1616311	1.6
-0.07328401	0.1624106	1.6
-0.07328401	0.1624106	1.6
-0.07347954	0.1631418	1.6
-0.07347954	0.1631418	1.6
-0.07347954	0.1631418	1.6
-0.07350545	0.1636126	1.6
-0.07350545	0.1636126	1.6
-0.07353754	0.1642698	1.6
-0.07353754	0.1642698	1.6
-0.07353754	0.1642698	1.6
-0.07361722	0.1650056	1.6
-0.07361722	0.1650056	1.6
-0.07361722	0.1650056	1.6
-0.07361722	0.1650056	1.6
-0.07361722	0.1650056	1.6
-0.07345264	0.1654376	1.6
-0.07345264	0.1654376	1.6
-0.07345264	0.1654376	1.6
-0.07319743	0.1661499	1.6
-0.07319743	0.1661499	1.6
-0.07319743	0.1661499	1.6
-0.07319743	0.1661499	1.6
-0.07319743	0.1661499	1.6
-0.07319743	0.1661499	1.6
-0.07319743	0.1661499	1.6
-0.07319743	0.1661499	1.6
-0.1713083	0.1053034	1.6
-0.1713083	0.1053034	1.6
-0.1677706	0.1035384	1.6
-0.1677706	0.1035384	1.6
-0.1677706	0.1035384	1.6
-0.1662091	0.1025371	1.6
-0.1662091	0.1025371	1.6
-0.1652103	0.1015801	1.6
-0.1652103	0.1015801	1.6
-0.1652103	0.1015801	1.6
-0.1635966	0.1005144	1.6
-0.1635966	0.1005144	1.6
-0.1635966	0.1005144	1.6
-0.1635966	0.1005144	1.6
-0.1635966	0.1005144	1.6
-0.1834028	0.0858591	1.6
-0.1834028	0.0858591	1.6
-0.1834028	0.0858591	1.6
-0.1634779	0.1013485	1.6
-0.1634779	0.1013485	1.6
-0.2373747	0.1136551	1.6
-0.2373747	0.1136551	1.6
-0.2373747	0.1136551	1.6
-0.2330003	0.1095506	1.6
-0.2330003	0.1095506	1.6
-0.2330003	0.1095506	1.6
-0.2330003	0.1095506	1.6
-0.2330003	0.1095506	1.6
-0.1915437	0.06887914	1.6
-0.1915437	0.06887914	1.6
-0.1915437	0.06887914	1.6
-0.189203	0.07297107	1.6
-0.189203	0.07297107	1.6
-0.1875647	0.06963546	1.6
-0.1875647	0.06963546	1.6
-0.1875647	0.06963546	1.6
-0.1868761	0.0690163	1.6
-0.1868761	0.0690163	1.6
-0.1868761	0.0690163	1.6
-0.1864691	0.07253286	1.6
-0.1864691	0.07253286	1.6
-0.1851996	0.07433598	1.6
-0.1851996	0.07433598	1.6
-0.1851996	0.07433598	1.6
-0.1846447	0.07560148	1.6
-0.1846447	0.07560148	1.6
-0.1839547	0.07547601	1.6
-0.1839547	0.07547601	1.6
-0.1839547	0.07547601	1.6
-0.1839547	0.07547601	1.6
-0.1839547	0.07547601	1.6
-0.1839547	0.07547601	1.6
-0.1839547	0.07547601	1.6
-0.1839547	0.07547601	1.6
-0.2024838	0.1181872	1.6
-0.2024838	0.1181872	1.6
-0.2024838	0.1181872	1.6
-0.2012001	0.1172297	1.6
-0.2012001	0.1172297	1.6
-0.2012001	0.1172297	1.6
-0.2012001	0.1172297	1.6
-0.2012001	0.1172297	1.6
-0.2008266	0.1170168	1.6
-0.2008266	0.1170168	1.6
-0.2008266	0.1170168	1.6
-0.2004821	0.117242	1.6
-0.2004821	0.117242	1.6
-0.2004559	0.1168061	1.6
-0.2004559	0.1168061	1.6
-0.2004559	0.1168061	1.6
-0.2004559	0.1168061	1.6
-0.2005354	0.1166901	1.6
