# Supplementary material for: Saliency detection of textured 3D models based on multi-view information and texel descriptor
Source: PeerJ Comput Sci. 2023 Oct 25;9:e1584. doi: 10.7717/peerj-cs.1584 (PMC10703070; doi:10.7717/peerj-cs.1584)
Supplement: Supplemental Information 2 [file peerj-cs-09-1584-s002.zip › llxj/3.txt]

0.03119531	-0.06379523	1.6
0.03119531	-0.06379523	1.6
0.03373579	-0.06529769	1.6
0.03373579	-0.06529769	1.6
0.03373579	-0.06529769	1.6
0.03613921	-0.06747431	1.6
0.03613921	-0.06747431	1.6
0.03703751	-0.06946319	1.6
0.03703751	-0.06946319	1.6
0.03703751	-0.06946319	1.6
0.03790676	-0.07199206	1.6
0.03790676	-0.07199206	1.6
0.03850277	-0.07447176	1.6
0.03850277	-0.07447176	1.6
0.03850277	-0.07447176	1.6
0.0381677	-0.07575518	1.6
0.0381677	-0.07575518	1.6
0.0381677	-0.07575518	1.6
0.03862026	-0.07759912	1.6
0.03862026	-0.07759912	1.6
0.03812312	-0.07836261	1.6
0.03812312	-0.07836261	1.6
0.03812312	-0.07836261	1.6
0.03763054	-0.07946353	1.6
0.03763054	-0.07946353	1.6
0.03763054	-0.07946353	1.6
0.03763054	-0.07946353	1.6
0.03763054	-0.07946353	1.6
-0.03053561	0.02696218	1.6
-0.03053561	0.02696218	1.6
-0.03053561	0.02696218	1.6
-0.03070647	0.0270554	1.6
-0.03070647	0.0270554	1.6
-0.03147332	0.02727253	1.6
-0.03147332	0.02727253	1.6
-0.03147332	0.02727253	1.6
-0.03150827	0.02808711	1.6
-0.03150827	0.02808711	1.6
-0.03150827	0.02808711	1.6
-0.03075881	0.02950119	1.6
-0.03075881	0.02950119	1.6
-0.03075881	0.02950119	1.6
-0.03075881	0.02950119	1.6
-0.03075881	0.02950119	1.6
-0.02628075	0.03208977	1.6
-0.02628075	0.03208977	1.6
-0.02628075	0.03208977	1.6
-0.02484158	0.0325812	1.6
-0.02484158	0.0325812	1.6
-0.02354144	0.03247622	1.6
-0.02354144	0.03247622	1.6
-0.02354144	0.03247622	1.6
-0.02354144	0.03247622	1.6
-0.02354144	0.03247622	1.6
-0.01712901	0.1318173	1.6
-0.01712901	0.1318173	1.6
-0.01712901	0.1318173	1.6
-0.01463101	0.1377903	1.6
-0.01463101	0.1377903	1.6
-0.01463101	0.1377903	1.6
-0.01291557	0.1388308	1.6
-0.01291557	0.1388308	1.6
-0.01051073	0.1400079	1.6
-0.01051073	0.1400079	1.6
-0.01051073	0.1400079	1.6
-0.009037383	0.1418043	1.6
-0.009037383	0.1418043	1.6
-0.008262893	0.1445506	1.6
-0.008262893	0.1445506	1.6
-0.008262893	0.1445506	1.6
-0.007539863	0.1465554	1.6
-0.007539863	0.1465554	1.6
-0.007539863	0.1465554	1.6
-0.008871751	0.1476634	1.6
-0.008871751	0.1476634	1.6
-0.002361013	0.1515008	1.6
-0.002361013	0.1515008	1.6
-0.002361013	0.1515008	1.6
-0.008871751	0.1476634	1.6
-0.008871751	0.1476634	1.6
-0.156173	0.1599004	1.6
-0.156173	0.1599004	1.6
-0.156173	0.1599004	1.6
-0.1558926	0.1616347	1.6
-0.1558926	0.1616347	1.6
-0.1558926	0.1616347	1.6
-0.1559706	0.1617586	1.6
-0.1559706	0.1617586	1.6
-0.1559706	0.1617586	1.6
-0.1559706	0.1617586	1.6
-0.1561059	0.1609979	1.6
-0.1561047	0.1601144	1.6
-0.1561047	0.1601144	1.6
-0.1561047	0.1601144	1.6
-0.1554845	0.1589118	1.6
-0.1554845	0.1589118	1.6
-0.1550848	0.1577488	1.6
-0.1550848	0.1577488	1.6
-0.1550848	0.1577488	1.6
-0.1547261	0.1564951	1.6
-0.1547261	0.1564951	1.6
-0.1545099	0.1554408	1.6
-0.1545099	0.1554408	1.6
-0.1545099	0.1554408	1.6
-0.1546304	0.1544306	1.6
-0.1546304	0.1544306	1.6
-0.1546304	0.1544306	1.6
-0.1544227	0.1532292	1.6
-0.1544227	0.1532292	1.6
-0.1541371	0.1526083	1.6
-0.1541371	0.1526083	1.6
-0.1541371	0.1526083	1.6
-0.1540618	0.1520871	1.6
-0.1540618	0.1520871	1.6
-0.1538997	0.1517727	1.6
-0.1538997	0.1517727	1.6
-0.1538997	0.1517727	1.6
-0.1536906	0.1514555	1.6
-0.1536906	0.1514555	1.6
-0.1536906	0.1514555	1.6
-0.1533015	0.1509625	1.6
-0.1533015	0.1509625	1.6
-0.1531359	0.1507845	1.6
-0.1531359	0.1507845	1.6
-0.1531359	0.1507845	1.6
-0.1528973	0.1506328	1.6
-0.1528973	0.1506328	1.6
-0.1527297	0.1502746	1.6
-0.1527297	0.1502746	1.6
-0.1527297	0.1502746	1.6
-0.170484	0.1349949	1.6
-0.170484	0.1349949	1.6
-0.170484	0.1349949	1.6
-0.170484	0.1349949	1.6
-0.170484	0.1349949	1.6
-0.1527297	0.1502746	1.6
-0.1527297	0.1502746	1.6
-0.1261493	0.1766369	1.6
-0.1261493	0.1766369	1.6
-0.1261493	0.1766369	1.6
-0.1247352	0.1740824	1.6
-0.1247352	0.1740824	1.6
-0.1244317	0.1766209	1.6
-0.1244317	0.1766209	1.6
-0.1244317	0.1766209	1.6
-0.1214542	0.1781682	1.6
-0.1214542	0.1781682	1.6
-0.1214542	0.1781682	1.6
-0.1214542	0.1781682	1.6
-0.1214542	0.1781682	1.6
0.0928741	0.1891047	1.6
0.0928741	0.1891047	1.6
0.0928741	0.1891047	1.6
0.09041285	0.1859532	1.6
0.09041285	0.1859532	1.6
0.09041285	0.1859532	1.6
0.08969212	0.1849012	1.6
0.08969212	0.1849012	1.6
0.08889493	0.1835853	1.6
0.08889493	0.1835853	1.6
0.08889493	0.1835853	1.6
0.0883607	0.1829519	1.6
0.0883607	0.1829519	1.6
0.0883607	0.1829519	1.6
0.08780848	0.1832182	1.6
0.08780848	0.1832182	1.6
0.08693152	0.1820329	1.6
0.08693152	0.1820329	1.6
0.08693152	0.1820329	1.6
0.08693152	0.1820329	1.6
0.08693152	0.1820329	1.6
0.08693152	0.1820329	1.6
0.08693152	0.1820329	1.6
0.08693152	0.1820329	1.6
0.2383595	0.07574255	1.6
0.2383595	0.07574255	1.6
0.2383595	0.07574255	1.6
0.2387231	0.07333625	1.6
0.2387231	0.07333625	1.6
0.239187	0.0719912	1.6
0.239187	0.0719912	1.6
0.239187	0.0719912	1.6
0.239649	0.07182601	1.6
0.239649	0.07182601	1.6
0.2397114	0.07172737	1.6
0.2397114	0.07172737	1.6
0.2397114	0.07172737	1.6
0.2396065	0.07038824	1.6
0.2396065	0.07038824	1.6
0.2396065	0.07038824	1.6
0.239793	0.0696302	1.6
0.239793	0.0696302	1.6
0.2401085	0.0690714	1.6
0.2401085	0.0690714	1.6
0.2401085	0.0690714	1.6
0.2406044	0.06936929	1.6
0.2406044	0.06936929	1.6
0.2406044	0.06936929	1.6
0.2406044	0.06936929	1.6
0.284147	0.03591598	1.6
0.284147	0.03591598	1.6
0.284147	0.03591598	1.6
0.2820868	0.03176895	1.6
0.2820868	0.03176895	1.6
0.2810106	0.0281137	1.6
0.2810106	0.0281137	1.6
0.2810106	0.0281137	1.6
0.2787406	0.02983869	1.6
0.2787406	0.02983869	1.6
0.2787406	0.02983869	1.6
0.2787406	0.02983869	1.6
0.2787406	0.02983869	1.6
0.2746609	0.03786675	1.6
0.2746609	0.03786675	1.6
0.2746609	0.03786675	1.6
0.2952213	0.03885001	1.6
0.2952213	0.03885001	1.6
0.2746609	0.03786675	1.6
0.2746609	0.03786675	1.6
0.2746609	0.03786675	1.6
0.2570975	0.03697448	1.6
0.2570975	0.03697448	1.6
0.2551147	0.03702721	1.6
0.2551147	0.03702721	1.6
0.2551147	0.03702721	1.6
0.2544322	0.03657722	1.6
0.2544322	0.03657722	1.6
0.2544322	0.03657722	1.6
0.25422	0.03591192	1.6
0.25422	0.03591192	1.6
0.2543795	0.03530375	1.6
0.2543795	0.03530375	1.6
0.2543795	0.03530375	1.6
0.2547089	0.03428011	1.6
0.2547089	0.03428011	1.6
0.2547089	0.03428011	1.6
0.2551841	0.03346835	1.6
0.2551841	0.03346835	1.6
0.2555367	0.03272574	1.6
0.2555367	0.03272574	1.6
0.2555367	0.03272574	1.6
0.2559625	0.03158275	1.6
0.2559625	0.03158275	1.6
0.2564104	0.03041708	1.6
0.2564104	0.03041708	1.6
0.2564104	0.03041708	1.6
0.2569118	0.02941783	1.6
0.2569118	0.02941783	1.6
0.2574546	0.02877355	1.6
0.2574546	0.02877355	1.6
0.2574546	0.02877355	1.6
0.2579451	0.02812767	1.6
0.2579451	0.02812767	1.6
0.2579451	0.02812767	1.6
0.2587637	0.0275911	1.6
0.2587637	0.0275911	1.6
0.2596851	0.02724752	1.6
0.2596851	0.02724752	1.6
0.2596851	0.02724752	1.6
0.2596851	0.02724752	1.6
0.2596851	0.02724752	1.6
0.2596851	0.02724752	1.6
0.2615327	0.01536028	1.6
0.2615327	0.01536028	1.6
0.2630292	0.01549404	1.6
0.2630292	0.01549404	1.6
0.2630292	0.01549404	1.6
0.2630292	0.01549404	1.6
0.2630292	0.01549404	1.6
0.2662292	0.01434173	1.6
0.2662292	0.01434173	1.6
0.2662292	0.01434173	1.6
0.2694202	0.02158035	1.6
0.2694202	0.02158035	1.6
0.2681863	0.01946268	1.6
0.2681863	0.01946268	1.6
0.2681863	0.01946268	1.6
0.2692897	0.01855635	1.6
0.2692897	0.01855635	1.6
0.2692897	0.01855635	1.6
0.270622	0.01809705	1.6
0.270622	0.01809705	1.6
0.2710517	0.01764423	1.6
0.2710517	0.01764423	1.6
0.2710517	0.01764423	1.6
0.27094	0.01719398	1.6
0.27094	0.01719398	1.6
0.27094	0.01719398	1.6
0.270608	0.0171336	1.6
0.270608	0.0171336	1.6
0.2705641	0.01697109	1.6
0.2705641	0.01697109	1.6
0.2705641	0.01697109	1.6
0.2704487	0.01688709	1.6
0.2704487	0.01688709	1.6
0.2702888	0.01692919	1.6
0.2702888	0.01692919	1.6
0.2702888	0.01692919	1.6
0.2702888	0.01692919	1.6
0.2702888	0.01692919	1.6
0.2702888	0.01692919	1.6
0.2702888	0.01692919	1.6
0.2702888	0.01692919	1.6
0.2702888	0.01692919	1.6
0.2702888	0.01692919	1.6
0.2702888	0.01692919	1.6
-0.2007868	-0.02086095	1.6
-0.2007868	-0.02086095	1.6
-0.2007868	-0.02086095	1.6
-0.1982546	-0.02253286	1.6
-0.1982546	-0.02253286	1.6
-0.1970764	-0.0244905	1.6
-0.1970764	-0.0244905	1.6
-0.1970764	-0.0244905	1.6
-0.1958435	-0.02612602	1.6
-0.1958435	-0.02612602	1.6
-0.1958435	-0.02612602	1.6
-0.1944596	-0.02667393	1.6
-0.1944596	-0.02667393	1.6
-0.1930108	-0.02751574	1.6
-0.1930108	-0.02751574	1.6
-0.1930108	-0.02751574	1.6
-0.1918006	-0.02821178	1.6
-0.1918006	-0.02821178	1.6
-0.1933074	-0.02545092	1.6
-0.1933074	-0.02545092	1.6
-0.1933074	-0.02545092	1.6
-0.1944509	-0.02345262	1.6
-0.1944509	-0.02345262	1.6
-0.1955566	-0.02385192	1.6
-0.1955566	-0.02385192	1.6
-0.1955566	-0.02385192	1.6
-0.1955566	-0.02385192	1.6
-0.1955566	-0.02385192	1.6
-0.1955566	-0.02385192	1.6
-0.3069218	-0.03081546	1.6
-0.3069218	-0.03081546	1.6
-0.3066774	-0.03283314	1.6
-0.3066774	-0.03283314	1.6
-0.3066774	-0.03283314	1.6
-0.3059228	-0.03410053	1.6
-0.3059228	-0.03410053	1.6
-0.3051977	-0.03558171	1.6
-0.3051977	-0.03558171	1.6
-0.3051977	-0.03558171	1.6
-0.3043879	-0.03700725	1.6
-0.3043879	-0.03700725	1.6
-0.3043879	-0.03700725	1.6
-0.3040562	-0.03799235	1.6
-0.3040562	-0.03799235	1.6
-0.3044819	-0.03870171	1.6
-0.3044819	-0.03870171	1.6
-0.3044819	-0.03870171	1.6
-0.3044825	-0.03911915	1.6
-0.3044825	-0.03911915	1.6
-0.3044825	-0.03911915	1.6
-0.3047002	-0.03959666	1.6
-0.3047002	-0.03959666	1.6
-0.3044575	-0.04024407	1.6
-0.3044575	-0.04024407	1.6
-0.3044575	-0.04024407	1.6
-0.3041894	-0.04069817	1.6
-0.3041894	-0.04069817	1.6
-0.3041894	-0.04069817	1.6
-0.3039179	-0.04108152	1.6
-0.3039179	-0.04108152	1.6
-0.3039179	-0.04108152	1.6
-0.3039179	-0.04108152	1.6
-0.3039179	-0.04108152	1.6
-0.3030195	-0.04131708	1.6
-0.3030195	-0.04131708	1.6
-0.3030195	-0.04131708	1.6
-0.3024713	-0.04139087	1.6
-0.3024713	-0.04139087	1.6
-0.301969	-0.04133015	1.6
-0.301969	-0.04133015	1.6
-0.301969	-0.04133015	1.6
-0.3015043	-0.04144235	1.6
-0.3015043	-0.04144235	1.6
-0.3010782	-0.04137239	1.6
-0.3010782	-0.04137239	1.6
-0.3010782	-0.04137239	1.6
-0.3007243	-0.04117799	1.6
-0.3007243	-0.04117799	1.6
-0.3007243	-0.04117799	1.6
-0.3007243	-0.04117799	1.6
-0.3007243	-0.04117799	1.6
-0.3007243	-0.04117799	1.6
-0.3007243	-0.04117799	1.6
-0.3007243	-0.04117799	1.6
-0.1216788	-0.1908632	1.6
-0.1216788	-0.1908632	1.6
-0.1216788	-0.1908632	1.6
-0.1198721	-0.193113	1.6
-0.1198721	-0.193113	1.6
-0.119399	-0.1943978	1.6
-0.119399	-0.1943978	1.6
-0.119399	-0.1943978	1.6
-0.1184989	-0.1946625	1.6
-0.1184989	-0.1946625	1.6
-0.1179634	-0.1951276	1.6
-0.1179634	-0.1951276	1.6
-0.1179634	-0.1951276	1.6
-0.1174384	-0.1954281	1.6
-0.1174384	-0.1954281	1.6
-0.1174384	-0.1954281	1.6
-0.1174079	-0.1954555	1.6
-0.1174079	-0.1954555	1.6
-0.1171024	-0.1956192	1.6
-0.1171024	-0.1956192	1.6
-0.1171024	-0.1956192	1.6
-0.1162771	-0.1961758	1.6
-0.1162771	-0.1961758	1.6
-0.1162771	-0.1961758	1.6
-0.1162771	-0.1961758	1.6
-0.1162771	-0.1961758	1.6
-0.1162771	-0.1961758	1.6
-0.1162771	-0.1961758	1.6
-0.1162771	-0.1961758	1.6
-0.1162771	-0.1961758	1.6
-0.1162771	-0.1961758	1.6
0.0523765	-0.2554414	1.6
0.0523765	-0.2554414	1.6
0.0523765	-0.2554414	1.6
0.05395956	-0.2572838	1.6
0.05395956	-0.2572838	1.6
0.05510106	-0.2599058	1.6
0.05510106	-0.2599058	1.6
0.05510106	-0.2599058	1.6
0.05514447	-0.2595032	1.6
0.05514447	-0.2595032	1.6
0.05595045	-0.2599511	1.6
0.05595045	-0.2599511	1.6
0.05595045	-0.2599511	1.6
0.05670369	-0.2598265	1.6
0.05670369	-0.2598265	1.6
0.05670369	-0.2598265	1.6
0.05670369	-0.2598265	1.6
0.05670369	-0.2598265	1.6
0.05797426	-0.2603065	1.6
0.05797426	-0.2603065	1.6
0.05797426	-0.2603065	1.6
0.05822107	-0.260969	1.6
0.05822107	-0.260969	1.6
0.05847684	-0.261868	1.6
0.05847684	-0.261868	1.6
0.05847684	-0.261868	1.6
0.05841231	-0.262575	1.6
0.05841231	-0.262575	1.6
0.05825377	-0.2635332	1.6
0.05825377	-0.2635332	1.6
0.05825377	-0.2635332	1.6
0.05828921	-0.2642775	1.6
0.05828921	-0.2642775	1.6
0.05828921	-0.2642775	1.6
0.05833682	-0.2650555	1.6
0.05833682	-0.2650555	1.6
0.05816957	-0.2653705	1.6
0.05816957	-0.2653705	1.6
0.05816957	-0.2653705	1.6
0.05783115	-0.2657266	1.6
0.05783115	-0.2657266	1.6
0.05751117	-0.2659152	1.6
0.05751117	-0.2659152	1.6
0.05751117	-0.2659152	1.6
0.0572556	-0.2658208	1.6
0.0572556	-0.2658208	1.6
0.0572556	-0.2658208	1.6
0.05718274	-0.2657442	1.6
0.05718274	-0.2657442	1.6
0.05710392	-0.266187	1.6
0.05710392	-0.266187	1.6
0.05710392	-0.266187	1.6
0.05708698	-0.2666167	1.6
0.05708698	-0.2666167	1.6
0.05701554	-0.2671129	1.6
0.05701554	-0.2671129	1.6
0.05701554	-0.2671129	1.6
0.05696385	-0.267079	1.6
0.05696385	-0.267079	1.6
0.05696385	-0.267079	1.6
0.0568563	-0.2670545	1.6
0.0568563	-0.2670545	1.6
0.05677464	-0.2669876	1.6
0.05677464	-0.2669876	1.6
0.05677464	-0.2669876	1.6
0.05663321	-0.267294	1.6
0.05663321	-0.267294	1.6
0.05651805	-0.2672108	1.6
0.05651805	-0.2672108	1.6
0.05651805	-0.2672108	1.6
0.05625164	-0.267104	1.6
0.05625164	-0.267104	1.6
0.05625164	-0.267104	1.6
0.05603055	-0.2669995	1.6
0.05603055	-0.2669995	1.6
0.05590437	-0.2667988	1.6
0.05590437	-0.2667988	1.6
0.05590437	-0.2667988	1.6
0.05565528	-0.2666076	1.6
0.05565528	-0.2666076	1.6
0.05565528	-0.2666076	1.6
0.05535491	-0.2668109	1.6
0.05535491	-0.2668109	1.6
0.05535491	-0.2668109	1.6
0.05535491	-0.2668109	1.6
0.05535491	-0.2668109	1.6
0.1464801	-0.2536346	1.6
0.1464801	-0.2536346	1.6
0.1476754	-0.2541602	1.6
0.1476754	-0.2541602	1.6
0.1476754	-0.2541602	1.6
0.1485733	-0.2533773	1.6
0.1485733	-0.2533773	1.6
0.1485733	-0.2533773	1.6
0.1490895	-0.2532571	1.6
0.1490895	-0.2532571	1.6
0.1497052	-0.2541594	1.6
0.1497052	-0.2541594	1.6
0.1497052	-0.2541594	1.6
0.150495	-0.2543419	1.6
0.150495	-0.2543419	1.6
0.1507773	-0.2546096	1.6
0.1507773	-0.2546096	1.6
0.1507773	-0.2546096	1.6
0.1516102	-0.2551624	1.6
0.1516102	-0.2551624	1.6
0.1516102	-0.2551624	1.6
0.1518961	-0.255593	1.6
0.1518961	-0.255593	1.6
0.1522924	-0.255996	1.6
0.1522924	-0.255996	1.6
0.1522924	-0.255996	1.6
0.1522924	-0.255996	1.6
0.1522924	-0.255996	1.6
0.1522924	-0.255996	1.6
0.1890032	-0.2320262	1.6
0.1890032	-0.2320262	1.6
0.1918815	-0.230612	1.6
0.1918815	-0.230612	1.6
0.1918815	-0.230612	1.6
0.1930206	-0.2297407	1.6
0.1930206	-0.2297407	1.6
0.1941543	-0.2290123	1.6
0.1941543	-0.2290123	1.6
0.1941543	-0.2290123	1.6
0.1943114	-0.2290981	1.6
0.1943114	-0.2290981	1.6
0.1943114	-0.2290981	1.6
0.1943114	-0.2290981	1.6
0.1943114	-0.2290981	1.6
0.01	0.01	1.6
0.01	0.01	1.6
0.01	0.01	1.6
0.01	0.01	1.6
0.01	0.01	1.6
0.01	0.01	1.6
0.2098703	-0.2248267	1.6
0.2098703	-0.2248267	1.6
0.2254291	-0.2205554	1.6
0.2254291	-0.2205554	1.6
0.2254291	-0.2205554	1.6
0.2482628	0.06716833	1.6
0.2482628	0.06716833	1.6
0.2488789	0.07044066	1.6
0.2488789	0.07044066	1.6
0.2488789	0.07044066	1.6
0.2479311	0.07065601	1.6
0.2479311	0.07065601	1.6
0.2479311	0.07065601	1.6
0.2472836	0.07069244	1.6
0.2472836	0.07069244	1.6
0.2471543	0.07069904	1.6
0.2471543	0.07069904	1.6
0.2471543	0.07069904	1.6
0.2472316	0.07036967	1.6
0.2472316	0.07036967	1.6
0.2473367	0.0692049	1.6
0.2473367	0.0692049	1.6
0.2473367	0.0692049	1.6
0.247741	0.06833968	1.6
0.247741	0.06833968	1.6
0.247741	0.06833968	1.6
0.2480829	0.06743205	1.6
0.2480829	0.06743205	1.6
0.2480851	0.06652752	1.6
0.2480851	0.06652752	1.6
0.2480851	0.06652752	1.6
0.2481391	0.06581318	1.6
0.2481391	0.06581318	1.6
0.2479512	0.064945	1.6
0.2479512	0.064945	1.6
0.2479512	0.064945	1.6
0.247897	0.06410687	1.6
0.247897	0.06410687	1.6
0.247897	0.06410687	1.6
0.2478873	0.06333251	1.6
0.2478873	0.06333251	1.6
0.247785	0.06240117	1.6
0.247785	0.06240117	1.6
0.247785	0.06240117	1.6
0.2478023	0.06156198	1.6
0.2478023	0.06156198	1.6
0.2479076	0.06074034	1.6
0.2479076	0.06074034	1.6
0.2479076	0.06074034	1.6
0.2478083	0.05984823	1.6
0.2478083	0.05984823	1.6
0.2477969	0.05907375	1.6
0.2477969	0.05907375	1.6
0.2477969	0.05907375	1.6
0.247785	0.05831386	1.6
0.247785	0.05831386	1.6
0.247785	0.05831386	1.6
0.247709	0.05763388	1.6
0.247709	0.05763388	1.6
0.247563	0.05734368	1.6
0.247563	0.05734368	1.6
0.247563	0.05734368	1.6
0.247563	0.05734368	1.6
0.247563	0.05734368	1.6
0.247563	0.05734368	1.6
0.01	0.01	1.6
0.01	0.01	1.6
0.01	0.01	1.6
0.01	0.01	1.6
0.01	0.01	1.6
0.247563	0.05734368	1.6
0.247563	0.05734368	1.6
0.04345226	0.307304	1.6
0.04345226	0.307304	1.6
0.04345226	0.307304	1.6
0.04514057	0.3054303	1.6
0.04514057	0.3054303	1.6
0.04514057	0.3054303	1.6
0.04514057	0.3054303	1.6
0.04514057	0.3054303	1.6
0.0471375	0.305275	1.6
0.0471375	0.305275	1.6
0.0471375	0.305275	1.6
0.04672853	0.3048459	1.6
0.04672853	0.3048459	1.6
0.04702084	0.3041929	1.6
0.04702084	0.3041929	1.6
0.04702084	0.3041929	1.6
0.04645809	0.3035574	1.6
0.04645809	0.3035574	1.6
0.04645809	0.3035574	1.6
0.04619385	0.3029324	1.6
0.04619385	0.3029324	1.6
0.04658449	0.3022183	1.6
0.04658449	0.3022183	1.6
0.04658449	0.3022183	1.6
0.04664001	0.3012757	1.6
0.04664001	0.3012757	1.6
0.04664005	0.300508	1.6
0.04664005	0.300508	1.6
0.04664005	0.300508	1.6
0.04666495	0.3000321	1.6
0.04666495	0.3000321	1.6
0.04666495	0.3000321	1.6
0.04666495	0.3000321	1.6
0.04666495	0.3000321	1.6
0.07356504	0.3143174	1.6
0.07356504	0.3143174	1.6
0.07356504	0.3143174	1.6
0.07237469	0.3119316	1.6
0.07237469	0.3119316	1.6
0.07237469	0.3119316	1.6
0.07237469	0.3119316	1.6
0.07237469	0.3119316	1.6
0.07091672	0.323155	1.6
0.07091672	0.323155	1.6
0.07091672	0.323155	1.6
0.06901209	0.3313299	1.6
0.06901209	0.3313299	1.6
0.06660483	0.3371534	1.6
0.06660483	0.3371534	1.6
0.06660483	0.3371534	1.6
0.06532952	0.3399577	1.6
0.06532952	0.3399577	1.6
0.06532952	0.3399577	1.6
0.06532952	0.3399577	1.6
0.06532952	0.3399577	1.6
0.06532952	0.3399577	1.6
0.06532952	0.3399577	1.6
0.07311275	0.3917187	1.6
0.07311275	0.3917187	1.6
0.07311275	0.3917187	1.6
0.07330263	0.3912825	1.6
0.07330263	0.3912825	1.6
0.07375789	0.3901812	1.6
0.07375789	0.3901812	1.6
0.07375789	0.3901812	1.6
0.07241958	0.3901371	1.6
0.07241958	0.3901371	1.6
0.07241958	0.3901371	1.6
0.0718625	0.3902789	1.6
0.0718625	0.3902789	1.6
0.071689	0.3904307	1.6
0.071689	0.3904307	1.6
0.071689	0.3904307	1.6
0.0717819	0.3916723	1.6
0.0717819	0.3916723	1.6
0.0717819	0.3916723	1.6
0.07086564	0.3921214	1.6
0.07086564	0.3921214	1.6
0.07062224	0.3926378	1.6
0.07062224	0.3926378	1.6
0.07062224	0.3926378	1.6
0.07191144	0.3873392	1.6
0.07191144	0.3873392	1.6
0.07206298	0.3877751	1.6
0.07206298	0.3877751	1.6
0.07206298	0.3877751	1.6
0.07234168	0.3882373	1.6
0.07234168	0.3882373	1.6
0.07234168	0.3882373	1.6
0.07258288	0.3885128	1.6
0.07258288	0.3885128	1.6
