# Supplementary material for: Saliency detection of textured 3D models based on multi-view information and texel descriptor
Source: PeerJ Comput Sci. 2023 Oct 25;9:e1584. doi: 10.7717/peerj-cs.1584 (PMC10703070; doi:10.7717/peerj-cs.1584)
Supplement: Supplemental Information 2 [file peerj-cs-09-1584-s002.zip › llxj/4.txt]

0.07272204	0.3881357	1.6
0.07272204	0.3881357	1.6
0.07272204	0.3881357	1.6
0.07265873	0.3872485	1.6
0.07265873	0.3872485	1.6
0.07265873	0.3872485	1.6
0.07265873	0.3872485	1.6
0.07265873	0.3872485	1.6
0.07265873	0.3872485	1.6
0.07265873	0.3872485	1.6
0.07265873	0.3872485	1.6
0.195021	0.1831569	1.6
0.1941001	0.1815753	1.6
0.1946356	0.1808331	1.6
0.1946356	0.1808331	1.6
0.1946356	0.1808331	1.6
0.1943416	0.1782331	1.6
0.1943416	0.1782331	1.6
0.1948694	0.177782	1.6
0.1948694	0.177782	1.6
0.1948694	0.177782	1.6
0.1948694	0.177782	1.6
0.1948694	0.177782	1.6
0.1948694	0.177782	1.6
0.1948694	0.177782	1.6
0.1948694	0.177782	1.6
0.1948694	0.177782	1.6
0.1948694	0.177782	1.6
0.1948694	0.177782	1.6
0.1948694	0.177782	1.6
0.05828737	0.1660441	1.6
0.05828737	0.1660441	1.6
0.05828737	0.1660441	1.6
0.05670592	0.1675916	1.6
0.05670592	0.1675916	1.6
0.05670592	0.1675916	1.6
0.05732149	0.168695	1.6
0.05732149	0.168695	1.6
0.05769317	0.1696931	1.6
0.05769317	0.1696931	1.6
0.05769317	0.1696931	1.6
0.05774018	0.169496	1.6
0.05774018	0.169496	1.6
0.05774018	0.169496	1.6
0.0577332	0.1694503	1.6
0.0577332	0.1694503	1.6
0.05782267	0.1699177	1.6
0.05782267	0.1699177	1.6
0.05782267	0.1699177	1.6
0.0583958	0.1705664	1.6
0.0583958	0.1705664	1.6
0.05867255	0.170999	1.6
0.05867255	0.170999	1.6
0.05867255	0.170999	1.6
0.05896901	0.1706428	1.6
0.05896901	0.1706428	1.6
0.05896901	0.1706428	1.6
0.04714133	0.1781017	1.6
0.04714133	0.1781017	1.6
0.01	0.01	1.6
0.04714133	0.1781017	1.6
0.04714133	0.1781017	1.6
0.03531365	0.1855606	1.6
0.03531365	0.1855606	1.6
0.03531365	0.1855606	1.6
-0.03839906	0.1030571	1.6
-0.03839906	0.1030571	1.6
-0.03922402	0.1015729	1.6
-0.03922402	0.1015729	1.6
-0.03922402	0.1015729	1.6
-0.04016089	0.09837469	1.6
-0.04016089	0.09837469	1.6
-0.04016089	0.09837469	1.6
-0.03937593	0.09616733	1.6
-0.03937593	0.09616733	1.6
-0.03829469	0.09489235	1.6
-0.03829469	0.09489235	1.6
-0.03829469	0.09489235	1.6
-0.03751068	0.0948439	1.6
-0.03751068	0.0948439	1.6
-0.0374642	0.0940442	1.6
-0.0374642	0.0940442	1.6
-0.0374642	0.0940442	1.6
-0.03761356	0.09312182	1.6
-0.03761356	0.09312182	1.6
-0.03761356	0.09312182	1.6
-0.03703193	0.09372746	1.6
-0.03703193	0.09372746	1.6
-0.03675387	0.09445917	1.6
-0.03675387	0.09445917	1.6
-0.03675387	0.09445917	1.6
-0.03657225	0.09478576	1.6
-0.03657225	0.09478576	1.6
-0.03657225	0.09478576	1.6
-0.03657225	0.09478576	1.6
-0.03657225	0.09478576	1.6
-0.03657225	0.09478576	1.6
-0.03657225	0.09478576	1.6
-0.03657225	0.09478576	1.6
0.1105214	0.0707323	1.6
0.1105214	0.0707323	1.6
0.1117979	0.06905524	1.6
0.1117979	0.06905524	1.6
0.1117979	0.06905524	1.6
0.1114741	0.07070261	1.6
0.1114741	0.07070261	1.6
0.1112483	0.07165798	1.6
0.1112483	0.07165798	1.6
0.1112483	0.07165798	1.6
0.1113418	0.07217704	1.6
0.1113418	0.07217704	1.6
0.1113418	0.07217704	1.6
0.1105947	0.07282189	1.6
0.1105947	0.07282189	1.6
0.1104868	0.07385159	1.6
0.1104868	0.07385159	1.6
0.1104868	0.07385159	1.6
0.1102541	0.07433286	1.6
0.1102541	0.07433286	1.6
0.1102541	0.07433286	1.6
0.110155	0.07453635	1.6
0.110155	0.07453635	1.6
0.1101148	0.07398395	1.6
0.1101148	0.07398395	1.6
0.1101148	0.07398395	1.6
0.1100323	0.07367642	1.6
0.1100323	0.07367642	1.6
0.1096719	0.07335876	1.6
0.1096719	0.07335876	1.6
0.1096719	0.07335876	1.6
0.1256328	0.08178251	1.6
0.1256328	0.08178251	1.6
0.1256328	0.08178251	1.6
0.1415937	0.09020626	1.6
0.1415937	0.09020626	1.6
0.1415937	0.09020626	1.6
0.02236087	0.07069034	1.6
0.02236087	0.07069034	1.6
0.0226068	0.07115223	1.6
0.0226068	0.07115223	1.6
0.0226068	0.07115223	1.6
0.02404346	0.07147036	1.6
0.02404346	0.07147036	1.6
0.02494542	0.0703206	1.6
0.02494542	0.0703206	1.6
0.02494542	0.0703206	1.6
0.02494542	0.0703206	1.6
0.02494542	0.0703206	1.6
0.02494542	0.0703206	1.6
0.1123303	0.1090902	1.6
0.1123303	0.1090902	1.6
0.1120757	0.1095921	1.6
0.1120757	0.1095921	1.6
0.1120757	0.1095921	1.6
0.1129992	0.1096971	1.6
0.1129992	0.1096971	1.6
0.1126739	0.1085346	1.6
0.1126739	0.1085346	1.6
0.1126739	0.1085346	1.6
0.1129776	0.1082436	1.6
0.1129776	0.1082436	1.6
0.112872	0.1083334	1.6
0.112872	0.1083334	1.6
0.112872	0.1083334	1.6
0.1126127	0.1081718	1.6
0.1126127	0.1081718	1.6
0.1126127	0.1081718	1.6
0.1126127	0.1081718	1.6
0.1126127	0.1081718	1.6
0.1126127	0.1081718	1.6
0.1126127	0.1081718	1.6
0.009829333	0.08971574	1.6
0.009829333	0.08971574	1.6
0.009829333	0.08971574	1.6
0.01099872	0.08654455	1.6
0.01099872	0.08654455	1.6
0.01099872	0.08654455	1.6
0.01131665	0.08568431	1.6
0.01131665	0.08568431	1.6
0.01167734	0.08472794	1.6
0.01167734	0.08472794	1.6
0.01167734	0.08472794	1.6
0.01176248	0.08368164	1.6
0.01176248	0.08368164	1.6
0.01176248	0.08368164	1.6
0.01176248	0.08368164	1.6
0.01176248	0.08368164	1.6
0.01	0.01	1.6
-0.005694559	0.0730065	1.6
-0.005694559	0.0730065	1.6
0.01176248	0.08368164	1.6
0.01176248	0.08368164	1.6
0.01176248	0.08368164	1.6
-0.05757245	0.08966352	1.6
-0.05757245	0.08966352	1.6
-0.05616692	0.08993969	1.6
-0.05616692	0.08993969	1.6
-0.05616692	0.08993969	1.6
-0.05638251	0.0912291	1.6
-0.05638251	0.0912291	1.6
-0.05638251	0.0912291	1.6
-0.05595968	0.09004709	1.6
-0.05595968	0.09004709	1.6
-0.05466523	0.0890791	1.6
-0.05466523	0.0890791	1.6
-0.05466523	0.0890791	1.6
-0.05390652	0.08848249	1.6
-0.05390652	0.08848249	1.6
-0.05390652	0.08848249	1.6
-0.05334126	0.08733935	1.6
-0.05334126	0.08733935	1.6
-0.05297991	0.08607997	1.6
-0.05297991	0.08607997	1.6
-0.05297991	0.08607997	1.6
-0.05295787	0.08499611	1.6
-0.05295787	0.08499611	1.6
-0.05297833	0.08386784	1.6
-0.05297833	0.08386784	1.6
-0.05297833	0.08386784	1.6
-0.05297833	0.08386784	1.6
-0.05297833	0.08386784	1.6
-0.05297833	0.08386784	1.6
-0.05297833	0.08386784	1.6
-0.05297833	0.08386784	1.6
-0.1346788	0.1391155	1.6
-0.1346788	0.1391155	1.6
-0.1346788	0.1391155	1.6
-0.1353304	0.1408219	1.6
-0.1353304	0.1408219	1.6
-0.1357963	0.1426633	1.6
-0.1357963	0.1426633	1.6
-0.1357963	0.1426633	1.6
-0.1362324	0.1443269	1.6
-0.1362324	0.1443269	1.6
-0.1362324	0.1443269	1.6
-0.1355795	0.1457228	1.6
-0.1355795	0.1457228	1.6
-0.1351065	0.1471549	1.6
-0.1351065	0.1471549	1.6
-0.1351065	0.1471549	1.6
-0.1349807	0.1485417	1.6
-0.1349807	0.1485417	1.6
-0.1349807	0.1485417	1.6
-0.1349807	0.1485417	1.6
-0.1349807	0.1485417	1.6
-0.1634148	0.1789594	1.6
-0.1634148	0.1789594	1.6
-0.1634148	0.1789594	1.6
-0.1632192	0.1804934	1.6
-0.1632192	0.1804934	1.6
-0.1623005	0.1808388	1.6
-0.1623005	0.1808388	1.6
-0.1623005	0.1808388	1.6
-0.1619361	0.1811856	1.6
-0.1619361	0.1811856	1.6
-0.1616711	0.181153	1.6
-0.1616711	0.181153	1.6
-0.1616711	0.181153	1.6
-0.1616711	0.181153	1.6
-0.1616711	0.181153	1.6
-0.1615372	0.1810041	1.6
-0.1615372	0.1810041	1.6
-0.1615372	0.1810041	1.6
-0.1621138	0.1852416	1.6
-0.1621138	0.1852416	1.6
-0.1630288	0.1891595	1.6
-0.1630288	0.1891595	1.6
-0.1630288	0.1891595	1.6
-0.1641426	0.1920138	1.6
-0.1641426	0.1920138	1.6
-0.1643686	0.1941158	1.6
-0.1643686	0.1941158	1.6
-0.1643686	0.1941158	1.6
-0.1644344	0.1955346	1.6
-0.1644344	0.1955346	1.6
-0.1644344	0.1955346	1.6
-0.1646401	0.1965376	1.6
-0.1646401	0.1965376	1.6
-0.1644353	0.1967788	1.6
-0.1644353	0.1967788	1.6
-0.1644353	0.1967788	1.6
-0.1642212	0.1970623	1.6
-0.1642212	0.1970623	1.6
0.01	0.01	1.6
-0.1793014	0.1866258	1.6
-0.1793014	0.1866258	1.6
-0.1642212	0.1970623	1.6
-0.1642212	0.1970623	1.6
-0.1642212	0.1970623	1.6
-0.1763456	-0.03683533	1.6
-0.1763456	-0.03683533	1.6
-0.1763456	-0.03683533	1.6
-0.1744169	-0.03704295	1.6
-0.1744169	-0.03704295	1.6
-0.1733117	-0.0379414	1.6
-0.1733117	-0.0379414	1.6
-0.1733117	-0.0379414	1.6
-0.1722452	-0.0388183	1.6
-0.1722452	-0.0388183	1.6
-0.1714179	-0.03960968	1.6
-0.1714179	-0.03960968	1.6
-0.1714179	-0.03960968	1.6
-0.1710958	-0.04059367	1.6
-0.1710958	-0.04059367	1.6
-0.1710958	-0.04059367	1.6
-0.1711294	-0.04206419	1.6
-0.1711294	-0.04206419	1.6
-0.1707868	-0.04243238	1.6
-0.1707868	-0.04243238	1.6
-0.1707868	-0.04243238	1.6
-0.1705154	-0.04336667	1.6
-0.1705154	-0.04336667	1.6
-0.1705154	-0.04336667	1.6
-0.1705154	-0.04336667	1.6
-0.1705154	-0.04336667	1.6
0.05534283	-0.1847018	1.6
0.05534283	-0.1847018	1.6
0.05895033	-0.1816621	1.6
0.05895033	-0.1816621	1.6
0.05895033	-0.1816621	1.6
0.06234058	-0.1802541	1.6
0.06234058	-0.1802541	1.6
0.06234058	-0.1802541	1.6
0.06630252	-0.1802417	1.6
0.06630252	-0.1802417	1.6
0.06959607	-0.1802251	1.6
0.06959607	-0.1802251	1.6
0.06959607	-0.1802251	1.6
0.07114603	-0.1806453	1.6
0.07114603	-0.1806453	1.6
0.07183505	-0.1804601	1.6
0.07183505	-0.1804601	1.6
0.07183505	-0.1804601	1.6
0.07291614	-0.1805394	1.6
0.07291614	-0.1805394	1.6
0.07291614	-0.1805394	1.6
0.073941	-0.1803739	1.6
0.073941	-0.1803739	1.6
0.07446442	-0.1800344	1.6
0.07446442	-0.1800344	1.6
0.07446442	-0.1800344	1.6
0.07446442	-0.1800344	1.6
0.07446442	-0.1800344	1.6
0.07446442	-0.1800344	1.6
0.1408481	-0.1784039	1.6
0.1408481	-0.1784039	1.6
0.1439513	-0.1757497	1.6
0.1439513	-0.1757497	1.6
0.1439513	-0.1757497	1.6
0.1452702	-0.1747687	1.6
0.1452702	-0.1747687	1.6
0.1468592	-0.17385	1.6
0.1468592	-0.17385	1.6
0.1468592	-0.17385	1.6
0.1480853	-0.1731328	1.6
0.1480853	-0.1731328	1.6
0.1480853	-0.1731328	1.6
0.1484495	-0.1731183	1.6
0.1484495	-0.1731183	1.6
0.1488728	-0.1731761	1.6
0.1488728	-0.1731761	1.6
0.1488728	-0.1731761	1.6
0.1491377	-0.1730645	1.6
0.1491377	-0.1730645	1.6
0.01	0.01	1.6
0.1659364	-0.1678648	1.6
0.1659364	-0.1678648	1.6
0.1827352	-0.1626651	1.6
0.1827352	-0.1626651	1.6
0.1827352	-0.1626651	1.6
0.2471966	0.09456297	1.6
0.2471966	0.09456297	1.6
0.2476444	0.09811319	1.6
0.2476444	0.09811319	1.6
0.2476444	0.09811319	1.6
0.2479198	0.09922263	1.6
0.2479198	0.09922263	1.6
0.247024	0.09953686	1.6
0.247024	0.09953686	1.6
0.247024	0.09953686	1.6
0.2464643	0.09903138	1.6
0.2464643	0.09903138	1.6
0.2465351	0.09865318	1.6
0.2465351	0.09865318	1.6
0.2465351	0.09865318	1.6
0.2467099	0.09805596	1.6
0.2467099	0.09805596	1.6
0.2467099	0.09805596	1.6
0.2466374	0.09739388	1.6
0.2466374	0.09739388	1.6
0.2469119	0.09653164	1.6
0.2469119	0.09653164	1.6
0.2469119	0.09653164	1.6
0.2468223	0.09576439	1.6
0.2468223	0.09576439	1.6
0.2468223	0.09576439	1.6
0.2467054	0.09483327	1.6
0.2467054	0.09483327	1.6
0.2468748	0.09368699	1.6
0.2468748	0.09368699	1.6
0.2468748	0.09368699	1.6
0.2468748	0.09368699	1.6
0.2468748	0.09368699	1.6
0.2468748	0.09368699	1.6
0.2101112	0.1650802	1.6
0.2101112	0.1650802	1.6
0.2116837	0.1662722	1.6
0.2116837	0.1662722	1.6
0.2116837	0.1662722	1.6
0.2115468	0.1661249	1.6
0.2115468	0.1661249	1.6
0.2123394	0.1673285	1.6
0.2123394	0.1673285	1.6
0.2123394	0.1673285	1.6
0.2123394	0.1673285	1.6
0.2123394	0.1673285	1.6
0.01	0.01	1.6
0.2123394	0.1673285	1.6
0.2123394	0.1673285	1.6
0.1642403	0.2920581	1.6
0.1642403	0.2920581	1.6
0.1642403	0.2920581	1.6
0.1635805	0.2885309	1.6
0.1635805	0.2885309	1.6
0.1650247	0.2862859	1.6
0.1650247	0.2862859	1.6
0.1650247	0.2862859	1.6
0.1640501	0.2838003	1.6
0.1640501	0.2838003	1.6
0.1640501	0.2838003	1.6
0.1636946	0.282398	1.6
0.1636946	0.282398	1.6
0.1639291	0.2806542	1.6
0.1639291	0.2806542	1.6
0.1639291	0.2806542	1.6
0.165218	0.2787489	1.6
0.165218	0.2787489	1.6
0.165218	0.2787489	1.6
0.1658592	0.2773273	1.6
0.1658592	0.2773273	1.6
0.1673882	0.2760036	1.6
0.1673882	0.2760036	1.6
0.1673882	0.2760036	1.6
0.1681832	0.2748852	1.6
0.1681832	0.2748852	1.6
0.1685798	0.274144	1.6
0.1685798	0.274144	1.6
0.1685798	0.274144	1.6
0.1688739	0.2738559	1.6
0.1688739	0.2738559	1.6
0.1696214	0.2732163	1.6
0.1696214	0.2732163	1.6
0.1696214	0.2732163	1.6
0.1693905	0.2729777	1.6
0.1693905	0.2729777	1.6
0.1693905	0.2729777	1.6
0.1693905	0.2729777	1.6
0.1693905	0.2729777	1.6
0.187861	0.2509879	1.6
0.187861	0.2509879	1.6
0.187861	0.2509879	1.6
0.1620236	0.2112121	1.6
0.1620236	0.2112121	1.6
0.1620236	0.2112121	1.6
0.1648812	0.2102113	1.6
0.1648812	0.2102113	1.6
0.1676107	0.2103642	1.6
0.1676107	0.2103642	1.6
0.1676107	0.2103642	1.6
0.1695704	0.2104651	1.6
0.1695704	0.2104651	1.6
0.1695704	0.2104651	1.6
0.1675354	0.2020287	1.6
0.1675354	0.2020287	1.6
0.1689975	0.2024422	1.6
0.1689975	0.2024422	1.6
0.1689975	0.2024422	1.6
0.1698536	0.2031032	1.6
0.1698536	0.2031032	1.6
0.1709107	0.2032888	1.6
0.1709107	0.2032888	1.6
0.1709107	0.2032888	1.6
0.1716779	0.2039011	1.6
0.1716779	0.2039011	1.6
0.1716779	0.2039011	1.6
0.1722165	0.2043713	1.6
0.1722165	0.2043713	1.6
0.1728863	0.2047779	1.6
0.1728863	0.2047779	1.6
0.1728863	0.2047779	1.6
0.1733332	0.2050664	1.6
0.1733332	0.2050664	1.6
0.1733332	0.2050664	1.6
0.1738394	0.2059156	1.6
0.1738394	0.2059156	1.6
0.1742055	0.2064896	1.6
0.1742055	0.2064896	1.6
0.1742055	0.2064896	1.6
0.1745622	0.206736	1.6
0.1745622	0.206736	1.6
0.1745622	0.206736	1.6
0.1745622	0.206736	1.6
0.1745622	0.206736	1.6
0.268874	0.07581956	1.6
0.268874	0.07581956	1.6
0.268874	0.07581956	1.6
0.268874	0.07581956	1.6
0.268874	0.07581956	1.6
0.2465191	0.0543223	1.6
0.2465191	0.0543223	1.6
0.2465191	0.0543223	1.6
0.2467347	0.05311035	1.6
0.2467347	0.05311035	1.6
0.247236	0.05231245	1.6
0.247236	0.05231245	1.6
0.247236	0.05231245	1.6
0.2477537	0.05193757	1.6
0.2477537	0.05193757	1.6
0.2477537	0.05193757	1.6
0.2482838	0.05140161	1.6
0.2482838	0.05140161	1.6
0.2487781	0.05074846	1.6
0.2487781	0.05074846	1.6
0.2487781	0.05074846	1.6
0.249109	0.05029806	1.6
0.249109	0.05029806	1.6
0.249109	0.05029806	1.6
0.2491059	0.04962379	1.6
0.2491059	0.04962379	1.6
0.249164	0.04892929	1.6
0.249164	0.04892929	1.6
0.249164	0.04892929	1.6
0.249164	0.04892929	1.6
0.249164	0.04892929	1.6
0.249164	0.04892929	1.6
0.249164	0.04892929	1.6
0.249164	0.04892929	1.6
0.2505457	-0.07573267	1.6
0.2505457	-0.07573267	1.6
0.2511586	-0.0779502	1.6
0.2511586	-0.0779502	1.6
0.2511586	-0.0779502	1.6
0.2521093	-0.07930461	1.6
0.2521093	-0.07930461	1.6
0.2521093	-0.07930461	1.6
0.2521598	-0.07991178	1.6
0.2521598	-0.07991178	1.6
0.2508506	-0.0818238	1.6
0.2508506	-0.0818238	1.6
0.2508506	-0.0818238	1.6
0.2512059	-0.08230004	1.6
0.2512059	-0.08230004	1.6
0.2512059	-0.08230004	1.6
0.2510568	-0.0837298	1.6
0.2510568	-0.0837298	1.6
0.2512891	-0.08459442	1.6
0.2512891	-0.08459442	1.6
0.2512891	-0.08459442	1.6
0.2512889	-0.08546243	1.6
0.2512889	-0.08546243	1.6
0.2512889	-0.08546243	1.6
0.2512889	-0.08546243	1.6
0.2512889	-0.08546243	1.6
0.2512889	-0.08546243	1.6
0.2512889	-0.08546243	1.6
0.2512889	-0.08546243	1.6
0.171669	-0.1657365	1.6
0.171669	-0.1657365	1.6
0.1703971	-0.1680715	1.6
0.1703971	-0.1680715	1.6
0.1703971	-0.1680715	1.6
0.1700756	-0.1696316	1.6
0.1700756	-0.1696316	1.6
0.1700756	-0.1696316	1.6
0.1687202	-0.1705964	1.6
0.1687202	-0.1705964	1.6
0.1684618	-0.1707647	1.6
0.1684618	-0.1707647	1.6
0.1684618	-0.1707647	1.6
0.1693781	-0.1709172	1.6
0.1693781	-0.1709172	1.6
0.1693781	-0.1709172	1.6
0.1705962	-0.170863	1.6
0.1705962	-0.170863	1.6
0.1719424	-0.1706771	1.6
0.1719424	-0.1706771	1.6
0.1719424	-0.1706771	1.6
0.1730177	-0.1703208	1.6
0.1730177	-0.1703208	1.6
0.1740422	-0.1700028	1.6
0.1740422	-0.1700028	1.6
0.1740422	-0.1700028	1.6
0.1747635	-0.1700847	1.6
0.1747635	-0.1700847	1.6
0.1747635	-0.1700847	1.6
0.1755246	-0.170295	1.6
0.1755246	-0.170295	1.6
0.1762952	-0.1703199	1.6
0.1762952	-0.1703199	1.6
0.1762952	-0.1703199	1.6
0.1762952	-0.1703199	1.6
0.1762952	-0.1703199	1.6
0.178	-0.170518	1.6
0.178	-0.170518	1.6
0.178	-0.170518	1.6
0.1790455	-0.1705121	1.6
0.1790455	-0.1705121	1.6
0.1621514	-0.1851937	1.6
0.1621514	-0.1851937	1.6
0.1621514	-0.1851937	1.6
0.1790455	-0.1705121	1.6
0.1790455	-0.1705121	1.6
0.1790455	-0.1705121	1.6
0.1021978	-0.2272805	1.6
0.1021978	-0.2272805	1.6
0.1015681	-0.2278983	1.6
0.1015681	-0.2278983	1.6
0.1015681	-0.2278983	1.6
0.1015681	-0.2278983	1.6
0.1015681	-0.2278983	1.6
0.08008122	-0.2412013	1.6
0.08008122	-0.2412013	1.6
0.08008122	-0.2412013	1.6
0.1058276	-0.2261244	1.6
0.1058276	-0.2261244	1.6
0.1058276	-0.2261244	1.6
0.1076202	-0.2230588	1.6
0.1076202	-0.2230588	1.6
0.09202855	-0.22809	1.6
0.09202855	-0.22809	1.6
0.09202855	-0.22809	1.6
0.1057032	-0.2229656	1.6
0.1057032	-0.2229656	1.6
0.1057032	-0.2229656	1.6
0.1042413	-0.2227122	1.6
0.1042413	-0.2227122	1.6
0.1026721	-0.2229061	1.6
0.1026721	-0.2229061	1.6
0.1026721	-0.2229061	1.6
0.1025787	-0.225501	1.6
0.1025787	-0.225501	1.6
0.1025787	-0.225501	1.6
0.1025787	-0.225501	1.6
0.1025787	-0.225501	1.6
0.09078223	-0.2164988	1.6
0.09078223	-0.2164988	1.6
0.1123109	-0.2061505	1.6
0.1123109	-0.2061505	1.6
0.1123109	-0.2061505	1.6
0.1338396	-0.1958022	1.6
0.1338396	-0.1958022	1.6
0.03975267	-0.07475755	1.6
0.03975267	-0.07475755	1.6
0.03975267	-0.07475755	1.6
0.04036241	-0.07582954	1.6
0.04036241	-0.07582954	1.6
0.04036241	-0.07582954	1.6
0.04041966	-0.07846511	1.6
0.04041966	-0.07846511	1.6
0.04202602	-0.08067095	1.6
0.04202602	-0.08067095	1.6
0.04202602	-0.08067095	1.6
0.04202602	-0.08067095	1.6
0.04202602	-0.08067095	1.6
0.1042356	-0.1784907	1.6
0.1042356	-0.1784907	1.6
0.1042356	-0.1784907	1.6
0.101607	-0.1772974	1.6
0.101607	-0.1772974	1.6
0.101607	-0.1772974	1.6
0.1020143	-0.1777633	1.6
0.1020143	-0.1777633	1.6
0.1012746	-0.1781669	1.6
0.1012746	-0.1781669	1.6
0.1012746	-0.1781669	1.6
0.1018519	-0.1775564	1.6
0.1018519	-0.1775564	1.6
0.1018519	-0.1775564	1.6
0.1018519	-0.1775564	1.6
0.1018519	-0.1775564	1.6
0.04856558	-0.08498298	1.6
0.04856558	-0.08498298	1.6
0.04716718	-0.08323302	1.6
0.04716718	-0.08323302	1.6
0.04716718	-0.08323302	1.6
0.04676116	-0.08183051	1.6
0.04676116	-0.08183051	1.6
0.04676116	-0.08183051	1.6
0.0466007	-0.08052205	1.6
0.0466007	-0.08052205	1.6
0.04635169	-0.07937966	1.6
0.04635169	-0.07937966	1.6
0.04635169	-0.07937966	1.6
0.04597604	-0.07824127	1.6
0.04597604	-0.07824127	1.6
0.04571176	-0.07688767	1.6
0.04571176	-0.07688767	1.6
0.04571176	-0.07688767	1.6
0.04571176	-0.07688767	1.6
0.04571176	-0.07688767	1.6
0.04571176	-0.07688767	1.6
0.04571176	-0.07688767	1.6
0.04571176	-0.07688767	1.6
0.1299106	0.08492925	1.6
0.1299106	0.08492925	1.6
0.1299106	0.08492925	1.6
0.1318146	0.08600711	1.6
0.1318146	0.08600711	1.6
0.1332595	0.08755025	1.6
0.1332595	0.08755025	1.6
0.1332595	0.08755025	1.6
0.1344948	0.08852806	1.6
0.1344948	0.08852806	1.6
0.1344948	0.08852806	1.6
0.1350524	0.09012666	1.6
0.1350524	0.09012666	1.6
0.1353392	0.09041177	1.6
0.1353392	0.09041177	1.6
0.1353392	0.09041177	1.6
0.1362898	0.09193894	1.6
