# Supplementary material for: Saliency detection of textured 3D models based on multi-view information and texel descriptor
Source: PeerJ Comput Sci. 2023 Oct 25;9:e1584. doi: 10.7717/peerj-cs.1584 (PMC10703070; doi:10.7717/peerj-cs.1584)
Supplement: Supplemental Information 2 [file peerj-cs-09-1584-s002.zip › llxj/5.txt]

0.1376855	0.09370712	1.6
0.1376855	0.09370712	1.6
0.1376855	0.09370712	1.6
0.1772835	0.1804868	1.6
0.1772835	0.1804868	1.6
0.1772835	0.1804868	1.6
0.1802152	0.1800853	1.6
0.1802152	0.1800853	1.6
0.1818957	0.1808694	1.6
0.1818957	0.1808694	1.6
0.1818957	0.1808694	1.6
0.1830324	0.180537	1.6
0.1830324	0.180537	1.6
0.1836068	0.1797369	1.6
0.1836068	0.1797369	1.6
0.1836068	0.1797369	1.6
0.1831741	0.1800202	1.6
0.1831741	0.1800202	1.6
0.1831741	0.1800202	1.6
0.1831916	0.1804957	1.6
0.1831916	0.1804957	1.6
0.1837901	0.1807681	1.6
0.1837901	0.1807681	1.6
0.1837901	0.1807681	1.6
0.1842966	0.1808093	1.6
0.1842966	0.1808093	1.6
0.1849625	0.1807793	1.6
0.1849625	0.1807793	1.6
0.1849625	0.1807793	1.6
0.1849654	0.1801655	1.6
0.1849654	0.1801655	1.6
0.1849654	0.1801655	1.6
0.1849654	0.1801655	1.6
0.1849654	0.1801655	1.6
0.01	0.01	1.6
0.1849654	0.1801655	1.6
0.1849654	0.1801655	1.6
0.3280078	0.07256124	1.6
0.3280078	0.07256124	1.6
0.3280078	0.07256124	1.6
0.328193	0.06839484	1.6
0.328193	0.06839484	1.6
0.328193	0.06839484	1.6
0.3265802	0.06989571	1.6
0.3265802	0.06989571	1.6
0.3267379	0.06386555	1.6
0.3267379	0.06386555	1.6
0.3267379	0.06386555	1.6
0.3284298	0.0601854	1.6
0.3284298	0.0601854	1.6
0.3284298	0.0601854	1.6
0.3301448	0.0559784	1.6
0.3301448	0.0559784	1.6
0.3301181	0.05166239	1.6
0.3301181	0.05166239	1.6
0.3301181	0.05166239	1.6
0.3297849	0.04743478	1.6
0.3297849	0.04743478	1.6
0.3297098	0.04377548	1.6
0.3297098	0.04377548	1.6
0.3297098	0.04377548	1.6
0.3298439	0.04078835	1.6
0.3298439	0.04078835	1.6
0.3298439	0.04078835	1.6
0.3303279	0.03920754	1.6
0.3303279	0.03920754	1.6
0.3307481	0.04048836	1.6
0.3307481	0.04048836	1.6
0.3307481	0.04048836	1.6
0.3311914	0.04192733	1.6
0.3311914	0.04192733	1.6
0.3311914	0.04192733	1.6
0.3314425	0.04380608	1.6
0.3314425	0.04380608	1.6
0.3314739	0.04550291	1.6
0.3314739	0.04550291	1.6
0.3314739	0.04550291	1.6
0.3318117	0.04664851	1.6
0.3318117	0.04664851	1.6
0.3316677	0.04742857	1.6
0.3316677	0.04742857	1.6
0.3316677	0.04742857	1.6
0.3316677	0.04742857	1.6
0.3316677	0.04742857	1.6
0.33011	0.04694129	1.6
0.33011	0.04694129	1.6
0.33011	0.04694129	1.6
0.3786904	0.05791369	1.6
0.3786904	0.05791369	1.6
0.3786904	0.05791369	1.6
0.3802842	0.05822115	1.6
0.3802842	0.05822115	1.6
0.3820306	0.05851996	1.6
0.3820306	0.05851996	1.6
0.3820306	0.05851996	1.6
0.3837435	0.05873388	1.6
0.3837435	0.05873388	1.6
0.3852667	0.05901039	1.6
0.3852667	0.05901039	1.6
0.3852667	0.05901039	1.6
0.386358	0.05896858	1.6
0.386358	0.05896858	1.6
0.386358	0.05896858	1.6
0.3874146	0.0587439	1.6
0.3874146	0.0587439	1.6
0.3882678	0.05843823	1.6
0.3882678	0.05843823	1.6
0.3882678	0.05843823	1.6
0.3891297	0.05815433	1.6
0.3891297	0.05815433	1.6
0.3900852	0.05785807	1.6
0.3900852	0.05785807	1.6
0.3909508	0.05754981	1.6
0.3909508	0.05754981	1.6
0.3918104	0.05718956	1.6
0.3918104	0.05718956	1.6
0.3918104	0.05718956	1.6
0.3925343	0.05701025	1.6
0.3925343	0.05701025	1.6
0.3932312	0.05681856	1.6
0.3932312	0.05681856	1.6
0.3932312	0.05681856	1.6
0.3939115	0.0563373	1.6
0.3939115	0.0563373	1.6
0.3939115	0.0563373	1.6
0.3939115	0.0563373	1.6
0.3939115	0.0563373	1.6
0.3939115	0.0563373	1.6
0.3939115	0.0563373	1.6
0.3939115	0.0563373	1.6
0.3781268	-0.007215148	1.6
0.3781268	-0.007215148	1.6
0.3785243	-0.01003796	1.6
0.3785243	-0.01003796	1.6
0.3785243	-0.01003796	1.6
0.3790624	-0.01136194	1.6
0.3790624	-0.01136194	1.6
0.3790624	-0.01136194	1.6
0.3771359	-0.01149968	1.6
0.3771359	-0.01149968	1.6
0.3782713	-0.01381522	1.6
0.3782713	-0.01381522	1.6
0.3782713	-0.01381522	1.6
0.3789093	-0.01521742	1.6
0.3789093	-0.01521742	1.6
0.3794424	-0.0169892	1.6
0.3794424	-0.0169892	1.6
0.3794066	-0.0187456	1.6
0.3794066	-0.0187456	1.6
0.3794066	-0.0187456	1.6
0.3787783	-0.0192385	1.6
0.3787783	-0.0192385	1.6
0.4040907	-0.02916414	1.6
0.4040907	-0.02916414	1.6
0.4040907	-0.02916414	1.6
0.3789578	-0.01935465	1.6
0.3789578	-0.01935465	1.6
0.3789578	-0.01935465	1.6
0.3802638	-0.01949861	1.6
0.3802638	-0.01949861	1.6
0.3802638	-0.01949861	1.6
0.3807862	-0.02016121	1.6
0.3807862	-0.02016121	1.6
0.381854	-0.02085481	1.6
0.381854	-0.02085481	1.6
0.381854	-0.02085481	1.6
0.3827152	-0.02195903	1.6
0.3827152	-0.02195903	1.6
0.3831996	-0.0229823	1.6
0.3831996	-0.0229823	1.6
0.3831996	-0.0229823	1.6
0.3831825	-0.02405077	1.6
0.3831825	-0.02405077	1.6
0.3831825	-0.02405077	1.6
0.3832315	-0.02526487	1.6
0.3832315	-0.02526487	1.6
0.3834766	-0.02648265	1.6
0.3834766	-0.02648265	1.6
0.3834766	-0.02648265	1.6
0.3830624	-0.02757504	1.6
0.3830624	-0.02757504	1.6
0.382997	-0.02853064	1.6
0.382997	-0.02853064	1.6
0.382997	-0.02853064	1.6
0.382997	-0.02853064	1.6
0.382997	-0.02853064	1.6
0.382997	-0.02853064	1.6
0.407695	-0.03828966	1.6
0.407695	-0.03828966	1.6
0.3829373	-0.02972924	1.6
0.3829373	-0.02972924	1.6
0.3829373	-0.02972924	1.6
0.3823116	-0.03025494	1.6
0.3823116	-0.03025494	1.6
0.3823116	-0.03025494	1.6
0.3822156	-0.03028109	1.6
0.3822156	-0.03028109	1.6
0.3815229	-0.03008823	1.6
0.3815229	-0.03008823	1.6
0.3815229	-0.03008823	1.6
0.381188	-0.03018609	1.6
0.381188	-0.03018609	1.6
0.3802298	-0.03001172	1.6
0.3802298	-0.03001172	1.6
0.01	0.01	1.6
0.3980696	-0.1559515	1.6
0.3980696	-0.1559515	1.6
0.3989664	-0.1551472	1.6
0.3989664	-0.1551472	1.6
0.3989664	-0.1551472	1.6
0.4008018	-0.1566487	1.6
0.4008018	-0.1566487	1.6
0.4009562	-0.1568012	1.6
0.4009562	-0.1568012	1.6
0.4009562	-0.1568012	1.6
0.4005822	-0.1568471	1.6
0.4005822	-0.1568471	1.6
0.4005822	-0.1568471	1.6
0.4010031	-0.1567722	1.6
0.4010031	-0.1567722	1.6
0.4010615	-0.1571513	1.6
0.4010615	-0.1571513	1.6
0.4010615	-0.1571513	1.6
0.4015787	-0.156685	1.6
0.4015787	-0.156685	1.6
0.4025692	-0.1587597	1.6
0.4025692	-0.1587597	1.6
0.4025692	-0.1587597	1.6
0.4037368	-0.160637	1.6
0.4037368	-0.160637	1.6
0.4037368	-0.160637	1.6
0.4037368	-0.160637	1.6
0.4037368	-0.160637	1.6
0.3787659	-0.2095579	1.6
0.3787659	-0.2095579	1.6
0.3787659	-0.2095579	1.6
0.3777838	-0.2132428	1.6
0.3777838	-0.2132428	1.6
0.3778013	-0.2150729	1.6
0.3778013	-0.2150729	1.6
0.3778013	-0.2150729	1.6
0.3778115	-0.2170684	1.6
0.3778115	-0.2170684	1.6
0.3778115	-0.2170684	1.6
0.3776577	-0.2173375	1.6
0.3776577	-0.2173375	1.6
0.3772338	-0.2184974	1.6
0.3772338	-0.2184974	1.6
0.01	0.01	1.6
0.3772338	-0.2184974	1.6
0.3772338	-0.2184974	1.6
0.3006983	-0.2581307	1.6
0.3006983	-0.2581307	1.6
0.3006983	-0.2581307	1.6
0.3057167	-0.2577668	1.6
0.3057167	-0.2577668	1.6
0.3057167	-0.2577668	1.6
0.3054127	-0.2603379	1.6
0.3054127	-0.2603379	1.6
0.2826755	-0.271356	1.6
0.2826755	-0.271356	1.6
0.2826755	-0.271356	1.6
0.3054127	-0.2603379	1.6
0.3054127	-0.2603379	1.6
0.2599384	-0.2823741	1.6
0.2599384	-0.2823741	1.6
0.2599384	-0.2823741	1.6
-0.129418	-0.2616808	1.6
-0.129418	-0.2616808	1.6
-0.1233652	-0.2654429	1.6
-0.1233652	-0.2654429	1.6
-0.1233652	-0.2654429	1.6
-0.1200325	-0.2678027	1.6
-0.1200325	-0.2678027	1.6
-0.1200325	-0.2678027	1.6
-0.1176875	-0.269936	1.6
-0.1176875	-0.269936	1.6
-0.1176875	-0.269936	1.6
-0.1176875	-0.269936	1.6
-0.1176875	-0.269936	1.6
-0.1127946	-0.272784	1.6
-0.1127946	-0.272784	1.6
-0.1108421	-0.2744687	1.6
-0.1108421	-0.2744687	1.6
-0.1108421	-0.2744687	1.6
-0.1093125	-0.2760554	1.6
-0.1093125	-0.2760554	1.6
-0.1093125	-0.2760554	1.6
-0.1079816	-0.2774377	1.6
-0.1079816	-0.2774377	1.6
-0.106876	-0.2786523	1.6
-0.106876	-0.2786523	1.6
-0.106876	-0.2786523	1.6
-0.1059903	-0.2796713	1.6
-0.1059903	-0.2796713	1.6
-0.104979	-0.280535	1.6
-0.104979	-0.280535	1.6
-0.104979	-0.280535	1.6
-0.1038406	-0.2809525	1.6
-0.1038406	-0.2809525	1.6
-0.1029804	-0.2815717	1.6
-0.1029804	-0.2815717	1.6
-0.1029804	-0.2815717	1.6
-0.1029804	-0.2815717	1.6
-0.1029804	-0.2815717	1.6
-0.1029804	-0.2815717	1.6
-0.08180799	-0.3313348	1.6
-0.08180799	-0.3313348	1.6
-0.08162356	-0.3313395	1.6
-0.08162356	-0.3313395	1.6
-0.08162356	-0.3313395	1.6
-0.0805255	-0.3309057	1.6
-0.0805255	-0.3309057	1.6
-0.0805255	-0.3309057	1.6
-0.0797754	-0.3302468	1.6
-0.0797754	-0.3302468	1.6
-0.07977591	-0.330166	1.6
-0.07977591	-0.330166	1.6
-0.07977591	-0.330166	1.6
-0.07813463	-0.3306387	1.6
-0.07813463	-0.3306387	1.6
-0.07813463	-0.3306387	1.6
-0.07813463	-0.3306387	1.6
-0.07813463	-0.3306387	1.6
-0.07839061	-0.3303581	1.6
-0.07839061	-0.3303581	1.6
-0.07839061	-0.3303581	1.6
-0.07855175	-0.3301688	1.6
-0.07855175	-0.3301688	1.6
-0.07857124	-0.3300737	1.6
-0.07857124	-0.3300737	1.6
-0.07857124	-0.3300737	1.6
-0.07863649	-0.3302462	1.6
-0.07863649	-0.3302462	1.6
-0.07863649	-0.3302462	1.6
-0.07911167	-0.3301801	1.6
-0.07911167	-0.3301801	1.6
-0.07911167	-0.3301801	1.6
-0.07911167	-0.3301801	1.6
-0.09659886	-0.3461246	1.6
-0.09659886	-0.3461246	1.6
-0.09659886	-0.3461246	1.6
-0.07911167	-0.3301801	1.6
-0.07911167	-0.3301801	1.6
-0.07911167	-0.3301801	1.6
-0.3134633	-0.2565568	1.6
-0.3134633	-0.2565568	1.6
-0.318562	-0.2252119	1.6
-0.318562	-0.2252119	1.6
-0.318562	-0.2252119	1.6
-0.318562	-0.2252119	1.6
-0.318562	-0.2252119	1.6
-0.3116675	-0.2595826	1.6
-0.3116675	-0.2595826	1.6
-0.3245676	-0.250211	1.6
-0.3245676	-0.250211	1.6
-0.3245676	-0.250211	1.6
-0.3157772	-0.2574466	1.6
-0.3157772	-0.2574466	1.6
-0.3157772	-0.2574466	1.6
-0.3133309	-0.2575817	1.6
-0.3133309	-0.2575817	1.6
-0.312618	-0.2574933	1.6
-0.312618	-0.2574933	1.6
-0.312618	-0.2574933	1.6
-0.3084635	-0.2618364	1.6
-0.3084635	-0.2618364	1.6
-0.3079638	-0.2619788	1.6
-0.3079638	-0.2619788	1.6
-0.3079638	-0.2619788	1.6
-0.3065591	-0.2626016	1.6
-0.3065591	-0.2626016	1.6
-0.3065591	-0.2626016	1.6
-0.3059492	-0.2627734	1.6
-0.3059492	-0.2627734	1.6
-0.3059492	-0.2627734	1.6
-0.3059492	-0.2627734	1.6
-0.300892	-0.2399543	1.6
-0.300892	-0.2399543	1.6
-0.300892	-0.2399543	1.6
-0.3059492	-0.2627734	1.6
-0.3059492	-0.2627734	1.6
-0.3606192	-0.01407348	1.6
-0.3606192	-0.01407348	1.6
-0.3606192	-0.01407348	1.6
-0.363004	-0.0152647	1.6
-0.363004	-0.0152647	1.6
-0.363004	-0.0152647	1.6
-0.3636338	-0.01777973	1.6
-0.3636338	-0.01777973	1.6
-0.3636338	-0.01777973	1.6
-0.3636338	-0.01777973	1.6
-0.3636338	-0.01777973	1.6
-0.3636338	-0.01777973	1.6
-0.3636338	-0.01777973	1.6
-0.243419	0.2683091	1.6
-0.243419	0.2683091	1.6
-0.243419	0.2683091	1.6
-0.243419	0.2683091	1.6
-0.243419	0.2683091	1.6
-0.243419	0.2683091	1.6
-0.2416457	0.266705	1.6
-0.2416457	0.266705	1.6
-0.2409777	0.2651167	1.6
-0.2409777	0.2651167	1.6
-0.2409777	0.2651167	1.6
-0.2398254	0.2639123	1.6
-0.2398254	0.2639123	1.6
-0.2388135	0.2640793	1.6
-0.2388135	0.2640793	1.6
-0.2388135	0.2640793	1.6
-0.2409276	0.2614938	1.6
-0.2409276	0.2614938	1.6
-0.2398541	0.2598248	1.6
-0.2398541	0.2598248	1.6
-0.2398541	0.2598248	1.6
-0.240452	0.2583275	1.6
-0.240452	0.2583275	1.6
-0.2353429	0.260024	1.6
-0.2353429	0.260024	1.6
-0.2353429	0.260024	1.6
-0.2302339	0.2617205	1.6
-0.2302339	0.2617205	1.6
-0.2302339	0.2617205	1.6
-0.1252093	0.4085082	1.6
-0.1252093	0.4085082	1.6
-0.1234886	0.406099	1.6
-0.1234886	0.406099	1.6
-0.1234886	0.406099	1.6
-0.122737	0.4051285	1.6
-0.122737	0.4051285	1.6
-0.1224319	0.4022195	1.6
-0.1224319	0.4022195	1.6
-0.1224319	0.4022195	1.6
-0.121555	0.4002636	1.6
-0.121555	0.4002636	1.6
-0.121555	0.4002636	1.6
-0.1204406	0.3990073	1.6
-0.1204406	0.3990073	1.6
-0.1195483	0.3970118	1.6
-0.1195483	0.3970118	1.6
-0.1195483	0.3970118	1.6
-0.1191771	0.3960145	1.6
-0.1191771	0.3960145	1.6
-0.1191771	0.3960145	1.6
-0.1189809	0.3944412	1.6
-0.1189809	0.3944412	1.6
-0.1192498	0.3937747	1.6
-0.1192498	0.3937747	1.6
-0.1192498	0.3937747	1.6
-0.1194768	0.3921041	1.6
-0.1194768	0.3921041	1.6
0.01	0.01	1.6
-0.1253576	0.4257555	1.6
-0.1253576	0.4257555	1.6
-0.1194768	0.3921041	1.6
-0.1194768	0.3921041	1.6
-0.1194768	0.3921041	1.6
0.02768362	0.459372	1.6
0.02768362	0.459372	1.6
0.02768362	0.459372	1.6
0.02554995	0.4555676	1.6
0.02554995	0.4555676	1.6
0.0231952	0.4546789	1.6
0.0231952	0.4546789	1.6
0.0231952	0.4546789	1.6
0.02195959	0.4525778	1.6
0.02195959	0.4525778	1.6
0.02160367	0.450721	1.6
0.02160367	0.450721	1.6
0.02160367	0.450721	1.6
0.02237323	0.4491827	1.6
0.02237323	0.4491827	1.6
0.02237323	0.4491827	1.6
0.02305096	0.4480508	1.6
0.02305096	0.4480508	1.6
0.02381033	0.4470606	1.6
0.02381033	0.4470606	1.6
0.02381033	0.4470606	1.6
0.0242219	0.445978	1.6
0.0242219	0.445978	1.6
0.0250284	0.4447502	1.6
0.0250284	0.4447502	1.6
0.0250284	0.4447502	1.6
0.02539587	0.4442504	1.6
0.02539587	0.4442504	1.6
0.02529347	0.4430279	1.6
0.02529347	0.4430279	1.6
0.02529347	0.4430279	1.6
0.02589956	0.4416642	1.6
0.02589956	0.4416642	1.6
0.02589956	0.4416642	1.6
0.02641763	0.4409158	1.6
0.02641763	0.4409158	1.6
0.02603163	0.4404654	1.6
0.02603163	0.4404654	1.6
0.02603163	0.4404654	1.6
0.02580237	0.4400105	1.6
0.02580237	0.4400105	1.6
0.02580237	0.4400105	1.6
0.02580237	0.4400105	1.6
0.02580237	0.4400105	1.6
0.04697955	0.387573	1.6
0.04697955	0.387573	1.6
0.04697955	0.387573	1.6
0.008425009	0.383758	1.6
0.008425009	0.383758	1.6
0.008425009	0.383758	1.6
0.005711004	0.3782842	1.6
0.005711004	0.3782842	1.6
0.006143212	0.3739067	1.6
0.006143212	0.3739067	1.6
0.006143212	0.3739067	1.6
0.006143212	0.3739067	1.6
0.006143212	0.3739067	1.6
0.004917652	0.364461	1.6
0.004917652	0.364461	1.6
0.004917652	0.364461	1.6
0.006093903	0.3610645	1.6
0.006093903	0.3610645	1.6
0.007311565	0.3583562	1.6
0.007311565	0.3583562	1.6
0.007311565	0.3583562	1.6
0.007311565	0.3583562	1.6
0.007311565	0.3583562	1.6
-0.01361907	0.3454138	1.6
-0.01361907	0.3454138	1.6
-0.01427929	0.3374573	1.6
-0.01427929	0.3374573	1.6
-0.01427929	0.3374573	1.6
-0.01424027	0.3341687	1.6
-0.01424027	0.3341687	1.6
-0.01381712	0.3311514	1.6
-0.01381712	0.3311514	1.6
-0.01381712	0.3311514	1.6
-0.01369284	0.3290457	1.6
-0.01369284	0.3290457	1.6
-0.01369284	0.3290457	1.6
-0.01373885	0.3261198	1.6
-0.01373885	0.3261198	1.6
-0.01338855	0.3241838	1.6
-0.01338855	0.3241838	1.6
-0.01338855	0.3241838	1.6
-0.01271842	0.3214387	1.6
-0.01271842	0.3214387	1.6
-0.0116772	0.3194059	1.6
-0.0116772	0.3194059	1.6
-0.0116772	0.3194059	1.6
-0.01146125	0.3184361	1.6
-0.01146125	0.3184361	1.6
-0.01146125	0.3184361	1.6
-0.01062752	0.3169733	1.6
-0.01062752	0.3169733	1.6
-0.01067981	0.3149874	1.6
-0.01067981	0.3149874	1.6
-0.01067981	0.3149874	1.6
-0.01053009	0.3137199	1.6
-0.01053009	0.3137199	1.6
-0.01053009	0.3137199	1.6
-0.01030371	0.3123536	1.6
-0.01030371	0.3123536	1.6
-0.009805752	0.3116415	1.6
-0.009805752	0.3116415	1.6
-0.009805752	0.3116415	1.6
-0.009218762	0.3110935	1.6
-0.009218762	0.3110935	1.6
-0.009218762	0.3110935	1.6
-0.009218762	0.3110935	1.6
-0.009218762	0.3110935	1.6
-0.009218762	0.3110935	1.6
-0.009218762	0.3110935	1.6
-0.009218762	0.3110935	1.6
0.006279401	0.2274501	1.6
0.006279401	0.2274501	1.6
0.00617722	0.2236544	1.6
0.00617722	0.2236544	1.6
0.00617722	0.2236544	1.6
0.006804837	0.2209939	1.6
0.006804837	0.2209939	1.6
0.007081053	0.2190636	1.6
0.007081053	0.2190636	1.6
0.007081053	0.2190636	1.6
0.006850515	0.2174262	1.6
0.006850515	0.2174262	1.6
0.006850515	0.2174262	1.6
0.007142063	0.2161463	1.6
0.007142063	0.2161463	1.6
0.007254645	0.2151359	1.6
0.007254645	0.2151359	1.6
0.007254645	0.2151359	1.6
0.007719043	0.2140027	1.6
0.007719043	0.2140027	1.6
0.007719043	0.2140027	1.6
0.008056168	0.2126059	1.6
0.008056168	0.2126059	1.6
0.008410675	0.2114273	1.6
0.008410675	0.2114273	1.6
0.008410675	0.2114273	1.6
0.009057426	0.210099	1.6
0.009057426	0.210099	1.6
0.009339425	0.2088403	1.6
0.009339425	0.2088403	1.6
0.009339425	0.2088403	1.6
0.009781935	0.2073532	1.6
0.009781935	0.2073532	1.6
0.009781935	0.2073532	1.6
0.009698094	0.2059098	1.6
0.009698094	0.2059098	1.6
0.009979861	0.2037933	1.6
0.009979861	0.2037933	1.6
0.009979861	0.2037933	1.6
0.009979861	0.2037933	1.6
0.009979861	0.2037933	1.6
0.009979861	0.2037933	1.6
0.008785807	0.1182747	1.6
0.008785807	0.1182747	1.6
0.00871567	0.116551	1.6
0.00871567	0.116551	1.6
0.00871567	0.116551	1.6
0.0091699	0.115537	1.6
0.0091699	0.115537	1.6
0.008664841	0.1146709	1.6
0.008664841	0.1146709	1.6
0.008664841	0.1146709	1.6
0.008705118	0.1132392	1.6
0.008705118	0.1132392	1.6
0.008705118	0.1132392	1.6
0.008753991	0.1121359	1.6
0.008753991	0.1121359	1.6
0.008735711	0.1115913	1.6
0.008735711	0.1115913	1.6
0.008735711	0.1115913	1.6
0.008767162	0.1108019	1.6
0.008767162	0.1108019	1.6
0.009014181	0.1101569	1.6
0.009014181	0.1101569	1.6
0.009014181	0.1101569	1.6
0.00955353	0.1093288	1.6
0.00955353	0.1093288	1.6
0.00955353	0.1093288	1.6
0.00955353	0.1093288	1.6
0.00955353	0.1093288	1.6
0.01498014	0.03193354	1.6
0.01498014	0.03193354	1.6
0.01498014	0.03193354	1.6
0.01492044	0.03140744	1.6
0.01492044	0.03140744	1.6
0.01555344	0.02969044	1.6
0.01555344	0.02969044	1.6
0.01555344	0.02969044	1.6
0.01618616	0.02838272	1.6
0.01618616	0.02838272	1.6
0.01618616	0.02838272	1.6
0.0168756	0.02723962	1.6
0.0168756	0.02723962	1.6
0.01673726	0.02706726	1.6
0.01673726	0.02706726	1.6
0.01673726	0.02706726	1.6
0.01643307	0.02699189	1.6
0.01643307	0.02699189	1.6
0.01628708	0.02703401	1.6
0.01628708	0.02703401	1.6
0.01628708	0.02703401	1.6
0.01650278	0.02708517	1.6
0.01650278	0.02708517	1.6
0.01650278	0.02708517	1.6
0.01650278	0.02708517	1.6
0.01650278	0.02708517	1.6
0.01656018	0.02684458	1.6
0.01656018	0.02684458	1.6
0.01656018	0.02684458	1.6
0.03504097	-0.03999738	1.6
0.03504097	-0.03999738	1.6
0.03579626	-0.03886886	1.6
0.03579626	-0.03886886	1.6
0.03579626	-0.03886886	1.6
0.03673618	-0.03735202	1.6
0.03673618	-0.03735202	1.6
0.03673618	-0.03735202	1.6
0.03669236	-0.03667704	1.6
0.03669236	-0.03667704	1.6
0.03719494	-0.03632644	1.6
0.03719494	-0.03632644	1.6
0.03719494	-0.03632644	1.6
0.03636761	-0.03702709	1.6
0.03636761	-0.03702709	1.6
0.01	0.01	1.6
0.03636761	-0.03702709	1.6
0.03636761	-0.03702709	1.6
0.04668988	-0.07520743	1.6
0.04668988	-0.07520743	1.6
0.04668988	-0.07520743	1.6
0.05019756	-0.07899482	1.6
0.05019756	-0.07899482	1.6
0.05186207	-0.07717825	1.6
0.05186207	-0.07717825	1.6
0.05186207	-0.07717825	1.6
0.05285221	-0.08023375	1.6
0.05285221	-0.08023375	1.6
0.05285221	-0.08023375	1.6
0.05396394	-0.08226398	1.6
0.05396394	-0.08226398	1.6
0.05481137	-0.08405026	1.6
0.05481137	-0.08405026	1.6
0.05481137	-0.08405026	1.6
0.05612837	-0.08611	1.6
0.05612837	-0.08611	1.6
0.05612837	-0.08611	1.6
0.0566133	-0.08426396	1.6
0.0566133	-0.08426396	1.6
0.05831397	-0.08401491	1.6
0.05831397	-0.08401491	1.6
0.05831397	-0.08401491	1.6
0.05831397	-0.08401491	1.6
0.05831397	-0.08401491	1.6
0.05831397	-0.08401491	1.6
0.05831397	-0.08401491	1.6
0.05831397	-0.08401491	1.6
0.2952415	-0.07405699	1.6
0.2952415	-0.07405699	1.6
