# Supplementary material for: Saliency detection of textured 3D models based on multi-view information and texel descriptor
Source: PeerJ Comput Sci. 2023 Oct 25;9:e1584. doi: 10.7717/peerj-cs.1584 (PMC10703070; doi:10.7717/peerj-cs.1584)
Supplement: Supplemental Information 2 [file peerj-cs-09-1584-s002.zip › llxj/6.txt]

0.2966037	-0.07436069	1.6
0.2977399	-0.07273341	1.6
0.2977399	-0.07273341	1.6
0.2979831	-0.07267813	1.6
0.2979831	-0.07267813	1.6
0.2979831	-0.07267813	1.6
0.2982569	-0.07159052	1.6
0.2982569	-0.07159052	1.6
0.2984128	-0.07045943	1.6
0.2984128	-0.07045943	1.6
0.2984128	-0.07045943	1.6
0.2988954	-0.06973463	1.6
0.2988954	-0.06973463	1.6
0.2988954	-0.06973463	1.6
0.2994273	-0.06879219	1.6
0.2994273	-0.06879219	1.6
0.2999171	-0.06783157	1.6
0.2999171	-0.06783157	1.6
0.2999171	-0.06783157	1.6
0.2986615	-0.06675807	1.6
0.2986615	-0.06675807	1.6
0.2986615	-0.06675807	1.6
0.2986615	-0.06675807	1.6
0.2986615	-0.06675807	1.6
0.06257851	-0.075267	1.6
0.06257851	-0.075267	1.6
0.06257851	-0.075267	1.6
0.06262747	-0.07245428	1.6
0.06262747	-0.07245428	1.6
0.06263807	-0.07098507	1.6
0.06263807	-0.07098507	1.6
0.06263807	-0.07098507	1.6
0.06484175	-0.07433911	1.6
0.06484175	-0.07433911	1.6
0.06633272	-0.07634362	1.6
0.06633272	-0.07634362	1.6
0.06633272	-0.07634362	1.6
0.06851149	-0.07714396	1.6
0.06851149	-0.07714396	1.6
0.06971017	-0.07728991	1.6
0.06971017	-0.07728991	1.6
0.06971017	-0.07728991	1.6
0.07117504	-0.07666112	1.6
0.07117504	-0.07666112	1.6
0.07230269	-0.07607562	1.6
0.07230269	-0.07607562	1.6
0.07230269	-0.07607562	1.6
0.07327256	-0.075339	1.6
0.07327256	-0.075339	1.6
0.07327256	-0.075339	1.6
0.07327256	-0.075339	1.6
0.07327256	-0.075339	1.6
-0.01054072	-0.04249424	1.6
-0.01054072	-0.04249424	1.6
-0.01054072	-0.04249424	1.6
-0.01490489	-0.04387514	1.6
-0.01490489	-0.04387514	1.6
-0.01490489	-0.04387514	1.6
-0.01490489	-0.04387514	1.6
-0.01490489	-0.04387514	1.6
-0.01639893	-0.04579727	1.6
-0.01639893	-0.04579727	1.6
-0.01639893	-0.04579727	1.6
-0.01605407	-0.04698715	1.6
-0.01605407	-0.04698715	1.6
-0.01605407	-0.04698715	1.6
-0.01605407	-0.04698715	1.6
-0.01605407	-0.04698715	1.6
-0.01343287	-0.04832925	1.6
-0.01343287	-0.04832925	1.6
-0.01343287	-0.04832925	1.6
-0.01343287	-0.04832925	1.6
-0.01343287	-0.04832925	1.6
-0.08848366	0.07726189	1.6
-0.08848366	0.07726189	1.6
-0.08848366	0.07726189	1.6
-0.09314373	0.08750109	1.6
-0.09314373	0.08750109	1.6
-0.09455203	0.09162764	1.6
-0.09455203	0.09162764	1.6
-0.09455203	0.09162764	1.6
-0.09783596	0.09314039	1.6
-0.09783596	0.09314039	1.6
-0.09783596	0.09314039	1.6
-0.1003664	0.09534743	1.6
-0.1003664	0.09534743	1.6
-0.1009638	0.09819537	1.6
-0.1009638	0.09819537	1.6
-0.1009638	0.09819537	1.6
-0.1021316	0.1002262	1.6
-0.1021316	0.1002262	1.6
-0.1021316	0.1002262	1.6
-0.1021316	0.1002262	1.6
-0.1021316	0.1002262	1.6
-0.1129943	0.2020634	1.6
-0.1129943	0.2020634	1.6
-0.1129943	0.2020634	1.6
-0.1122729	0.2027103	1.6
-0.1122729	0.2027103	1.6
-0.1124739	0.2032507	1.6
-0.1124739	0.2032507	1.6
-0.1124739	0.2032507	1.6
-0.1140049	0.2024231	1.6
-0.1140049	0.2024231	1.6
-0.1140599	0.2011811	1.6
-0.1140599	0.2011811	1.6
-0.1140599	0.2011811	1.6
-0.1151698	0.2004273	1.6
-0.1151698	0.2004273	1.6
-0.1151698	0.2004273	1.6
-0.115039	0.1987496	1.6
-0.115039	0.1987496	1.6
-0.114546	0.1973498	1.6
-0.114546	0.1973498	1.6
-0.114546	0.1973498	1.6
-0.114546	0.1973498	1.6
-0.114546	0.1973498	1.6
-0.114546	0.1973498	1.6
0.04374969	0.3342824	1.6
0.04374969	0.3342824	1.6
0.04771385	0.3344362	1.6
0.04771385	0.3344362	1.6
0.04771385	0.3344362	1.6
0.04942355	0.3319785	1.6
0.04942355	0.3319785	1.6
0.04942355	0.3319785	1.6
0.05009452	0.3301688	1.6
0.05009452	0.3301688	1.6
0.04998111	0.3289147	1.6
0.04998111	0.3289147	1.6
0.04998111	0.3289147	1.6
0.04967704	0.3269014	1.6
0.04967704	0.3269014	1.6
0.04967704	0.3269014	1.6
0.05023507	0.3239564	1.6
0.05023507	0.3239564	1.6
0.05028147	0.3215659	1.6
0.05028147	0.3215659	1.6
0.05028147	0.3215659	1.6
0.05021819	0.3190879	1.6
0.05021819	0.3190879	1.6
0.05022071	0.317118	1.6
0.05022071	0.317118	1.6
0.05022071	0.317118	1.6
0.04994893	0.3158373	1.6
0.04994893	0.3158373	1.6
0.04994893	0.3158373	1.6
0.04994893	0.3158373	1.6
0.04994893	0.3158373	1.6
0.06588991	0.3803664	1.6
0.06588991	0.3803664	1.6
0.06588991	0.3803664	1.6
0.06512941	0.3807753	1.6
0.06512941	0.3807753	1.6
0.06495978	0.3806019	1.6
0.06495978	0.3806019	1.6
0.06495978	0.3806019	1.6
0.06485398	0.3802655	1.6
0.06485398	0.3802655	1.6
0.06485398	0.3802655	1.6
0.06558634	0.3803856	1.6
0.06558634	0.3803856	1.6
0.06567126	0.3800572	1.6
0.06567126	0.3800572	1.6
0.06567126	0.3800572	1.6
0.06564294	0.3805059	1.6
0.06564294	0.3805059	1.6
0.06599374	0.3804028	1.6
0.06599374	0.3804028	1.6
0.06599374	0.3804028	1.6
0.06663541	0.38025	1.6
0.06663541	0.38025	1.6
0.06663541	0.38025	1.6
0.06712689	0.3799658	1.6
0.06712689	0.3799658	1.6
0.0672759	0.3788544	1.6
0.0672759	0.3788544	1.6
0.0672759	0.3788544	1.6
0.06714237	0.3777791	1.6
0.06714237	0.3777791	1.6
0.06714237	0.3777791	1.6
0.06714237	0.3777791	1.6
0.06714237	0.3777791	1.6
0.08135986	0.4141653	1.6
0.08135986	0.4141653	1.6
0.08028097	0.4127351	1.6
0.08028097	0.4127351	1.6
0.08028097	0.4127351	1.6
0.08028097	0.4127351	1.6
0.08028097	0.4127351	1.6
0.08124011	0.4135629	1.6
0.08124011	0.4135629	1.6
0.08124011	0.4135629	1.6
0.08072474	0.413429	1.6
0.08072474	0.413429	1.6
0.08062911	0.4129054	1.6
0.08062911	0.4129054	1.6
0.08062911	0.4129054	1.6
0.08114251	0.4124606	1.6
0.08114251	0.4124606	1.6
0.08114251	0.4124606	1.6
0.08119364	0.4124475	1.6
0.08119364	0.4124475	1.6
0.08128238	0.413129	1.6
0.08128238	0.413129	1.6
0.08128238	0.413129	1.6
0.08126181	0.4132763	1.6
0.08126181	0.4132763	1.6
0.08090623	0.4130086	1.6
0.08090623	0.4130086	1.6
0.08090623	0.4130086	1.6
0.08105002	0.4125386	1.6
0.08105002	0.4125386	1.6
0.08105002	0.4125386	1.6
0.08108462	0.4119615	1.6
0.08108462	0.4119615	1.6
0.08127961	0.4113808	1.6
0.08127961	0.4113808	1.6
0.08127961	0.4113808	1.6
0.08139705	0.4109341	1.6
0.08139705	0.4109341	1.6
0.08147027	0.4105811	1.6
0.08147027	0.4105811	1.6
0.08147027	0.4105811	1.6
0.0815715	0.4101406	1.6
0.0815715	0.4101406	1.6
0.0815715	0.4101406	1.6
0.08161025	0.4095265	1.6
0.08161025	0.4095265	1.6
0.08155375	0.4088453	1.6
0.08155375	0.4088453	1.6
0.08155375	0.4088453	1.6
0.08127651	0.4083727	1.6
0.08127651	0.4083727	1.6
0.08140751	0.4079415	1.6
0.08140751	0.4079415	1.6
0.08140751	0.4079415	1.6
0.08163538	0.4074563	1.6
0.08163538	0.4074563	1.6
0.08163538	0.4074563	1.6
0.08174325	0.4069315	1.6
0.08174325	0.4069315	1.6
0.08177879	0.4064206	1.6
0.08177879	0.4064206	1.6
0.08177879	0.4064206	1.6
0.08178764	0.4058759	1.6
0.08178764	0.4058759	1.6
0.08178764	0.4058759	1.6
0.08178764	0.4058759	1.6
0.08178764	0.4058759	1.6
0.1249053	0.3780859	1.6
0.1249053	0.3780859	1.6
0.1249053	0.3780859	1.6
0.1240136	0.3758268	1.6
0.1240136	0.3758268	1.6
0.1209634	0.3752978	1.6
0.1209634	0.3752978	1.6
0.1391429	0.3774922	1.6
0.1391429	0.3774922	1.6
0.1391429	0.3774922	1.6
0.1573224	0.3796865	1.6
0.1573224	0.3796865	1.6
0.1937833	0.2693313	1.6
0.1937833	0.2693313	1.6
0.1935211	0.2704598	1.6
0.1935211	0.2704598	1.6
0.1935211	0.2704598	1.6
0.1943538	0.2696686	1.6
0.1943538	0.2696686	1.6
0.1943538	0.2696686	1.6
0.1939681	0.2684463	1.6
0.1939681	0.2684463	1.6
0.1938004	0.2657717	1.6
0.1938004	0.2657717	1.6
0.1674514	0.261137	1.6
0.1674514	0.261137	1.6
0.1674514	0.261137	1.6
0.1411023	0.2565024	1.6
0.1411023	0.2565024	1.6
0.2049482	0.28576	1.6
0.2049482	0.28576	1.6
0.2049482	0.28576	1.6
0.1999809	0.2795486	1.6
0.1999809	0.2795486	1.6
0.2042324	0.2795165	1.6
0.2042324	0.2795165	1.6
0.2042324	0.2795165	1.6
0.2058864	0.2781045	1.6
0.2058864	0.2781045	1.6
0.2058864	0.2781045	1.6
0.2069114	0.2750722	1.6
0.2069114	0.2750722	1.6
0.2069101	0.2714453	1.6
0.2069101	0.2714453	1.6
0.2069101	0.2714453	1.6
0.2069101	0.2714453	1.6
0.2069101	0.2714453	1.6
0.2069101	0.2714453	1.6
0.2079577	0.26664	1.6
0.2079577	0.26664	1.6
0.2079577	0.26664	1.6
0.2079577	0.26664	1.6
0.2079577	0.26664	1.6
0.2079577	0.26664	1.6
0.2079577	0.26664	1.6
0.02977302	-0.02959501	1.6
0.02977302	-0.02959501	1.6
0.02977302	-0.02959501	1.6
0.03082401	-0.03165256	1.6
0.03082401	-0.03165256	1.6
0.03082401	-0.03165256	1.6
0.03263428	-0.03231207	1.6
0.03263428	-0.03231207	1.6
0.03356247	-0.03250173	1.6
0.03356247	-0.03250173	1.6
0.03356247	-0.03250173	1.6
0.03396911	-0.03285136	1.6
0.03396911	-0.03285136	1.6
0.03396911	-0.03285136	1.6
0.03451895	-0.03314479	1.6
0.03451895	-0.03314479	1.6
0.03504625	-0.03316388	1.6
0.03504625	-0.03316388	1.6
0.03504625	-0.03316388	1.6
0.03575462	-0.0329162	1.6
0.03575462	-0.0329162	1.6
0.03637251	-0.03224413	1.6
0.03637251	-0.03224413	1.6
0.03637251	-0.03224413	1.6
0.03698558	-0.03135309	1.6
0.03698558	-0.03135309	1.6
0.03698558	-0.03135309	1.6
0.03698558	-0.03135309	1.6
0.03698558	-0.03135309	1.6
0.03698558	-0.03135309	1.6
0.03698558	-0.03135309	1.6
0.03698558	-0.03135309	1.6
-0.01700152	-0.2469009	1.6
-0.01700152	-0.2469009	1.6
-0.01753688	-0.2462909	1.6
-0.01753688	-0.2462909	1.6
-0.01753688	-0.2462909	1.6
-0.01442041	-0.2474409	1.6
-0.01442041	-0.2474409	1.6
0.01	0.01	1.6
-0.01442041	-0.2474409	1.6
-0.01442041	-0.2474409	1.6
-0.07338656	-0.2258748	1.6
-0.07338656	-0.2258748	1.6
-0.07338656	-0.2258748	1.6
-0.06567784	-0.2288929	1.6
-0.06567784	-0.2288929	1.6
-0.06425976	-0.2309177	1.6
-0.06425976	-0.2309177	1.6
-0.06425976	-0.2309177	1.6
-0.06346466	-0.2325635	1.6
-0.06346466	-0.2325635	1.6
-0.06180611	-0.2342075	1.6
-0.06180611	-0.2342075	1.6
-0.06180611	-0.2342075	1.6
-0.06180611	-0.2342075	1.6
-0.06180611	-0.2342075	1.6
-0.06180611	-0.2342075	1.6
-0.09369063	-0.26232	1.6
-0.09369063	-0.26232	1.6
-0.09687289	-0.2620127	1.6
-0.09687289	-0.2620127	1.6
-0.09687289	-0.2620127	1.6
-0.09752301	-0.2632413	1.6
-0.09752301	-0.2632413	1.6
-0.09752301	-0.2632413	1.6
-0.09752301	-0.2632413	1.6
-0.09752301	-0.2632413	1.6
-0.09511965	-0.2657045	1.6
-0.09511965	-0.2657045	1.6
-0.09511965	-0.2657045	1.6
-0.09425332	-0.2665313	1.6
-0.09425332	-0.2665313	1.6
-0.09349541	-0.2671598	1.6
-0.09349541	-0.2671598	1.6
-0.09349541	-0.2671598	1.6
-0.09349541	-0.2671598	1.6
-0.09349541	-0.2671598	1.6
-0.09349541	-0.2671598	1.6
-0.09219504	-0.2679596	1.6
-0.09219504	-0.2679596	1.6
-0.09152522	-0.2683817	1.6
-0.09152522	-0.2683817	1.6
-0.09152522	-0.2683817	1.6
-0.09088057	-0.2688621	1.6
-0.09088057	-0.2688621	1.6
-0.09088057	-0.2688621	1.6
-0.0901122	-0.2692413	1.6
-0.0901122	-0.2692413	1.6
-0.0901122	-0.2692413	1.6
-0.0901122	-0.2692413	1.6
-0.0901122	-0.2692413	1.6
-0.0901122	-0.2692413	1.6
-0.0901122	-0.2692413	1.6
0.05448723	-0.2422989	1.6
0.05448723	-0.2422989	1.6
0.05448723	-0.2422989	1.6
0.05284317	-0.242271	1.6
0.05284317	-0.242271	1.6
0.05284317	-0.242271	1.6
0.05208852	-0.2413891	1.6
0.05208852	-0.2413891	1.6
0.05149322	-0.2417866	1.6
0.05149322	-0.2417866	1.6
0.05149322	-0.2417866	1.6
0.05229753	-0.2416289	1.6
0.05229753	-0.2416289	1.6
0.06935108	-0.2367964	1.6
0.06935108	-0.2367964	1.6
0.06935108	-0.2367964	1.6
0.06935108	-0.2367964	1.6
0.06935108	-0.2367964	1.6
0.1281175	-0.1318776	1.6
0.1281175	-0.1318776	1.6
0.1281175	-0.1318776	1.6
0.1272205	-0.1305223	1.6
0.1272205	-0.1305223	1.6
0.1272435	-0.1307326	1.6
0.1272435	-0.1307326	1.6
0.1272435	-0.1307326	1.6
0.1272435	-0.1307326	1.6
0.1272435	-0.1307326	1.6
0.1272435	-0.1307326	1.6
0.1268908	-0.1291711	1.6
0.1268908	-0.1291711	1.6
0.1267207	-0.1299538	1.6
0.1267207	-0.1299538	1.6
0.1267207	-0.1299538	1.6
0.1260313	-0.1313194	1.6
0.1260313	-0.1313194	1.6
0.1256744	-0.1327495	1.6
0.1256744	-0.1327495	1.6
0.1256744	-0.1327495	1.6
0.1253557	-0.1340719	1.6
0.1253557	-0.1340719	1.6
0.1253557	-0.1340719	1.6
0.1251491	-0.1354623	1.6
0.1251491	-0.1354623	1.6
0.1251491	-0.1354623	1.6
0.1251491	-0.1354623	1.6
0.1251491	-0.1354623	1.6
0.1254322	-0.1377193	1.6
0.1254322	-0.1377193	1.6
0.1254515	-0.138492	1.6
0.1254515	-0.138492	1.6
0.1254515	-0.138492	1.6
0.1249919	-0.1392697	1.6
0.1249919	-0.1392697	1.6
0.01	0.01	1.6
0.1249919	-0.1392697	1.6
0.1249919	-0.1392697	1.6
0.09632839	-0.01947229	1.6
0.09632839	-0.01947229	1.6
0.09632839	-0.01947229	1.6
0.09561398	-0.01987921	1.6
0.09561398	-0.01987921	1.6
0.09718376	-0.01712411	1.6
0.09718376	-0.01712411	1.6
0.09718376	-0.01712411	1.6
0.09762138	-0.01600407	1.6
0.09762138	-0.01600407	1.6
0.09762138	-0.01600407	1.6
0.09784242	-0.01481391	1.6
0.09784242	-0.01481391	1.6
0.09893636	-0.01489361	1.6
0.09893636	-0.01489361	1.6
0.09893636	-0.01489361	1.6
0.09910078	-0.0153472	1.6
0.09910078	-0.0153472	1.6
0.09910078	-0.0153472	1.6
0.09790987	-0.01695929	1.6
0.09790987	-0.01695929	1.6
0.09790987	-0.01695929	1.6
0.09790987	-0.01695929	1.6
0.09790987	-0.01695929	1.6
-0.1334252	0.03560565	1.6
-0.1334252	0.03560565	1.6
-0.1310378	0.03498005	1.6
-0.1310378	0.03498005	1.6
-0.1310378	0.03498005	1.6
-0.1283832	0.03377845	1.6
-0.1283832	0.03377845	1.6
-0.1290916	0.0334282	1.6
-0.1290916	0.0334282	1.6
-0.1290916	0.0334282	1.6
-0.128235	0.0325172	1.6
-0.128235	0.0325172	1.6
-0.1272921	0.03108447	1.6
-0.1272921	0.03108447	1.6
-0.1272921	0.03108447	1.6
-0.1261848	0.03013619	1.6
-0.1261848	0.03013619	1.6
-0.1261848	0.03013619	1.6
-0.1253985	0.02906468	1.6
-0.1253985	0.02906468	1.6
-0.1247981	0.02825182	1.6
-0.1247981	0.02825182	1.6
-0.1247981	0.02825182	1.6
-0.1235213	0.02774785	1.6
-0.1235213	0.02774785	1.6
-0.1229277	0.02762355	1.6
-0.1229277	0.02762355	1.6
-0.1229277	0.02762355	1.6
-0.1228156	0.02744699	1.6
-0.1228156	0.02744699	1.6
-0.1228156	0.02744699	1.6
-0.1229572	0.0273737	1.6
-0.1229572	0.0273737	1.6
-0.1231199	0.02722645	1.6
-0.1231199	0.02722645	1.6
-0.1231199	0.02722645	1.6
-0.1231944	0.02708533	1.6
-0.1231944	0.02708533	1.6
-0.1231376	0.02719408	1.6
-0.1231376	0.02719408	1.6
-0.1231376	0.02719408	1.6
-0.1229453	0.02757358	1.6
-0.1229453	0.02757358	1.6
-0.1229453	0.02757358	1.6
-0.1224635	0.02781264	1.6
-0.1224635	0.02781264	1.6
-0.1438909	0.01486373	1.6
-0.1438909	0.01486373	1.6
-0.1438909	0.01486373	1.6
-0.1224635	0.02781264	1.6
-0.1224635	0.02781264	1.6
-0.1531888	0.01225593	1.6
-0.1531888	0.01225593	1.6
-0.1531888	0.01225593	1.6
-0.1497062	0.0107851	1.6
-0.1497062	0.0107851	1.6
-0.1497062	0.0107851	1.6
-0.1485637	0.01087697	1.6
-0.1485637	0.01087697	1.6
-0.1499144	0.01051265	1.6
-0.1499144	0.01051265	1.6
-0.1499144	0.01051265	1.6
-0.1493904	0.008772782	1.6
-0.1493904	0.008772782	1.6
-0.1484881	0.007677948	1.6
-0.1484881	0.007677948	1.6
-0.1484881	0.007677948	1.6
-0.1474663	0.006571356	1.6
-0.1474663	0.006571356	1.6
-0.1474663	0.006571356	1.6
-0.1462027	0.005322598	1.6
-0.1462027	0.005322598	1.6
-0.1452904	0.004255651	1.6
-0.1452904	0.004255651	1.6
-0.1452904	0.004255651	1.6
-0.1445083	0.003242251	1.6
-0.1445083	0.003242251	1.6
-0.1440492	0.001969749	1.6
-0.1440492	0.001969749	1.6
-0.1684899	-0.01546467	1.6
-0.1684899	-0.01546467	1.6
-0.1684899	-0.01546467	1.6
-0.1440492	0.001969749	1.6
-0.1440492	0.001969749	1.6
-0.1777402	-0.05092862	1.6
-0.1777402	-0.05092862	1.6
-0.1777402	-0.05092862	1.6
-0.1750816	-0.05121535	1.6
-0.1750816	-0.05121535	1.6
-0.1770081	-0.04955909	1.6
-0.1770081	-0.04955909	1.6
-0.1770081	-0.04955909	1.6
-0.1756739	-0.05028607	1.6
-0.1756739	-0.05028607	1.6
-0.1756739	-0.05028607	1.6
-0.1734924	-0.05233675	1.6
-0.1734924	-0.05233675	1.6
-0.1735801	-0.05282091	1.6
-0.1735801	-0.05282091	1.6
-0.1735801	-0.05282091	1.6
-0.1732286	-0.05356804	1.6
-0.1732286	-0.05356804	1.6
-0.1738262	-0.05330949	1.6
-0.1738262	-0.05330949	1.6
-0.1738262	-0.05330949	1.6
-0.1738262	-0.05330949	1.6
-0.1738262	-0.05330949	1.6
-0.1738262	-0.05330949	1.6
-0.1737846	-0.05405769	1.6
-0.1737846	-0.05405769	1.6
-0.1735021	-0.05476592	1.6
-0.1735021	-0.05476592	1.6
-0.1735021	-0.05476592	1.6
-0.1729404	-0.05535566	1.6
-0.1729404	-0.05535566	1.6
-0.1729404	-0.05535566	1.6
-0.1725568	-0.0558805	1.6
-0.1725568	-0.0558805	1.6
-0.1724594	-0.05641007	1.6
-0.1724594	-0.05641007	1.6
-0.1724594	-0.05641007	1.6
-0.1723575	-0.05666817	1.6
-0.1723575	-0.05666817	1.6
-0.1721555	-0.05689902	1.6
-0.1721555	-0.05689902	1.6
-0.1721555	-0.05689902	1.6
-0.1719115	-0.057053	1.6
-0.1719115	-0.057053	1.6
-0.1716045	-0.05696004	1.6
-0.1716045	-0.05696004	1.6
-0.1716045	-0.05696004	1.6
-0.1713711	-0.05708487	1.6
-0.1713711	-0.05708487	1.6
-0.1713711	-0.05708487	1.6
-0.1711942	-0.05711874	1.6
-0.1711942	-0.05711874	1.6
-0.1707796	-0.0571546	1.6
-0.1707796	-0.0571546	1.6
-0.1707796	-0.0571546	1.6
-0.17038	-0.05716375	1.6
-0.17038	-0.05716375	1.6
-0.17038	-0.05716375	1.6
-0.1699805	-0.05724696	1.6
-0.1699805	-0.05724696	1.6
-0.1702933	-0.05638634	1.6
-0.1702933	-0.05638634	1.6
-0.1702933	-0.05638634	1.6
-0.1705654	-0.05568407	1.6
-0.1705654	-0.05568407	1.6
-0.1708443	-0.05517391	1.6
-0.1708443	-0.05517391	1.6
-0.1708443	-0.05517391	1.6
-0.1705281	-0.05555124	1.6
-0.1705281	-0.05555124	1.6
-0.1705281	-0.05555124	1.6
-0.1706993	-0.05499193	1.6
-0.1706993	-0.05499193	1.6
-0.1707917	-0.05453563	1.6
-0.1707917	-0.05453563	1.6
-0.1707917	-0.05453563	1.6
-0.1707733	-0.05497273	1.6
-0.1707733	-0.05497273	1.6
-0.1707733	-0.05497273	1.6
-0.1707733	-0.05497273	1.6
-0.1707733	-0.05497273	1.6
-0.2238237	-0.180851	1.6
-0.2238237	-0.180851	1.6
-0.2231744	-0.1821706	1.6
-0.2231744	-0.1821706	1.6
-0.2231744	-0.1821706	1.6
-0.2224545	-0.1825639	1.6
-0.2224545	-0.1825639	1.6
-0.2224545	-0.1825639	1.6
-0.2217959	-0.1829425	1.6
-0.2217959	-0.1829425	1.6
-0.2213194	-0.1828647	1.6
-0.2213194	-0.1828647	1.6
-0.2213194	-0.1828647	1.6
-0.2208851	-0.1830271	1.6
-0.2208851	-0.1830271	1.6
-0.2202801	-0.1827786	1.6
-0.2202801	-0.1827786	1.6
-0.2202801	-0.1827786	1.6
-0.2195467	-0.1834233	1.6
-0.2195467	-0.1834233	1.6
-0.2195467	-0.1834233	1.6
-0.2195467	-0.1834233	1.6
-0.2195467	-0.1834233	1.6
-0.2301171	-0.2002984	1.6
-0.2301171	-0.2002984	1.6
-0.2301171	-0.2002984	1.6
-0.2192156	-0.1821917	1.6
-0.2192156	-0.1821917	1.6
-0.2192156	-0.1821917	1.6
-0.2187171	-0.183121	1.6
-0.2187171	-0.183121	1.6
-0.2176653	-0.1830224	1.6
-0.2176653	-0.1830224	1.6
-0.2176653	-0.1830224	1.6
-0.2164374	-0.1830915	1.6
-0.2164374	-0.1830915	1.6
-0.215487	-0.1838947	1.6
-0.215487	-0.1838947	1.6
-0.215487	-0.1838947	1.6
-0.2295942	-0.2000711	1.6
-0.2295942	-0.2000711	1.6
-0.2295942	-0.2000711	1.6
-0.215487	-0.1838947	1.6
-0.215487	-0.1838947	1.6
-0.04357805	-0.1167107	1.6
-0.04357805	-0.1167107	1.6
-0.04357805	-0.1167107	1.6
-0.04534084	-0.1158326	1.6
-0.04534084	-0.1158326	1.6
-0.04534084	-0.1158326	1.6
-0.04982163	-0.1179152	1.6
-0.04982163	-0.1179152	1.6
-0.04982163	-0.1179152	1.6
-0.04982163	-0.1179152	1.6
-0.04982163	-0.1179152	1.6
-0.1397744	-0.09040897	1.6
-0.1397744	-0.09040897	1.6
-0.1397744	-0.09040897	1.6
-0.1352006	-0.09145575	1.6
-0.1352006	-0.09145575	1.6
-0.1310101	-0.09303971	1.6
-0.1310101	-0.09303971	1.6
-0.1307425	-0.09347179	1.6
-0.1307425	-0.09347179	1.6
-0.1307425	-0.09347179	1.6
-0.1308966	-0.09391557	1.6
-0.1308966	-0.09391557	1.6
-0.1308966	-0.09391557	1.6
-0.12935	-0.09531293	1.6
-0.12935	-0.09531293	1.6
-0.1268421	-0.09672149	1.6
-0.1268421	-0.09672149	1.6
-0.1268421	-0.09672149	1.6
-0.1268421	-0.09672149	1.6
-0.1268421	-0.09672149	1.6
