# Supplementary material for: Saliency detection of textured 3D models based on multi-view information and texel descriptor
Source: PeerJ Comput Sci. 2023 Oct 25;9:e1584. doi: 10.7717/peerj-cs.1584 (PMC10703070; doi:10.7717/peerj-cs.1584)
Supplement: Supplemental Information 2 [file peerj-cs-09-1584-s002.zip › llxj/7.txt]

-0.1227298	-0.101579	1.6
-0.1227298	-0.101579	1.6
-0.1227298	-0.101579	1.6
-0.1227298	-0.101579	1.6
-0.1227298	-0.101579	1.6
-0.01264869	-0.1000189	1.6
-0.01264869	-0.1000189	1.6
-0.008188995	-0.09556533	1.6
-0.008188995	-0.09556533	1.6
-0.008188995	-0.09556533	1.6
-0.006620301	-0.09641346	1.6
-0.006620301	-0.09641346	1.6
-0.006279128	-0.09693488	1.6
-0.006279128	-0.09693488	1.6
-0.006279128	-0.09693488	1.6
-0.006990526	-0.09768132	1.6
-0.006990526	-0.09768132	1.6
-0.007041549	-0.09797729	1.6
-0.007041549	-0.09797729	1.6
-0.007041549	-0.09797729	1.6
-0.005809825	-0.09818549	1.6
-0.005809825	-0.09818549	1.6
-0.005809825	-0.09818549	1.6
-0.00485493	-0.09876002	1.6
-0.00485493	-0.09876002	1.6
-0.004187401	-0.09917685	1.6
-0.004187401	-0.09917685	1.6
-0.004187401	-0.09917685	1.6
-0.002809277	-0.09856475	1.6
-0.002809277	-0.09856475	1.6
-0.002809277	-0.09856475	1.6
-0.001950874	-0.09796182	1.6
-0.001950874	-0.09796182	1.6
-0.001950874	-0.09796182	1.6
-0.001950874	-0.09796182	1.6
-0.001950874	-0.09796182	1.6
0.1215977	0.08305212	1.6
0.1215977	0.08305212	1.6
0.1251975	0.08397064	1.6
0.1251975	0.08397064	1.6
0.1251975	0.08397064	1.6
0.1281338	0.08576484	1.6
0.1281338	0.08576484	1.6
0.1281338	0.08576484	1.6
0.130496	0.08758885	1.6
0.130496	0.08758885	1.6
0.1310947	0.08987962	1.6
0.1310947	0.08987962	1.6
0.1310947	0.08987962	1.6
0.1311123	0.09209548	1.6
0.1311123	0.09209548	1.6
0.1314643	0.09459796	1.6
0.1314643	0.09459796	1.6
0.1314643	0.09459796	1.6
0.1320024	0.0953704	1.6
0.1320024	0.0953704	1.6
0.1320024	0.0953704	1.6
0.1320024	0.0953704	1.6
0.1320024	0.0953704	1.6
0.1374817	0.1958517	1.6
0.1374817	0.1958517	1.6
0.1374817	0.1958517	1.6
0.138689	0.1991652	1.6
0.138689	0.1991652	1.6
0.1381083	0.1972106	1.6
0.1381083	0.1972106	1.6
0.1381083	0.1972106	1.6
0.139074	0.1979744	1.6
0.139074	0.1979744	1.6
0.139074	0.1979744	1.6
0.1400355	0.1980261	1.6
0.1400355	0.1980261	1.6
0.1410671	0.1982951	1.6
0.1410671	0.1982951	1.6
0.1213775	0.1960054	1.6
0.1213775	0.1960054	1.6
0.1213775	0.1960054	1.6
0.1397992	0.2016297	1.6
0.1397992	0.2016297	1.6
0.1397992	0.2016297	1.6
0.1397992	0.2016297	1.6
0.1397992	0.2016297	1.6
0.1063665	0.2621152	1.6
0.1063665	0.2621152	1.6
0.1063665	0.2621152	1.6
0.1063665	0.2621152	1.6
0.1063665	0.2621152	1.6
0.1097046	0.2526163	1.6
0.1097046	0.2526163	1.6
0.1097046	0.2526163	1.6
0.1085814	0.2528903	1.6
0.1085814	0.2528903	1.6
0.1078668	0.2525421	1.6
0.1078668	0.2525421	1.6
0.1078668	0.2525421	1.6
0.1072884	0.2507271	1.6
0.1072884	0.2507271	1.6
0.1072884	0.2507271	1.6
0.1071048	0.2496797	1.6
0.1071048	0.2496797	1.6
0.1069565	0.2485202	1.6
0.1069565	0.2485202	1.6
0.1069565	0.2485202	1.6
0.1069921	0.2472775	1.6
0.1069921	0.2472775	1.6
0.1070513	0.2460646	1.6
0.1070513	0.2460646	1.6
0.1070513	0.2460646	1.6
0.1065552	0.2452335	1.6
0.1065552	0.2452335	1.6
0.1065552	0.2452335	1.6
0.1067125	0.2448409	1.6
0.1067125	0.2448409	1.6
0.1066298	0.2447354	1.6
0.1066298	0.2447354	1.6
0.1066298	0.2447354	1.6
0.1059289	0.2445281	1.6
0.1059289	0.2445281	1.6
0.1059289	0.2445281	1.6
0.1059289	0.2445281	1.6
0.1059289	0.2445281	1.6
-0.1358121	0.1814085	1.6
-0.1358121	0.1814085	1.6
-0.1358121	0.1814085	1.6
-0.1450952	0.1759112	1.6
-0.1450952	0.1759112	1.6
-0.1484144	0.1710696	1.6
-0.1484144	0.1710696	1.6
-0.1484144	0.1710696	1.6
-0.1506306	0.170213	1.6
-0.1506306	0.170213	1.6
-0.1506306	0.170213	1.6
-0.1515481	0.1689452	1.6
-0.1515481	0.1689452	1.6
-0.1517896	0.16794	1.6
-0.1517896	0.16794	1.6
-0.1517896	0.16794	1.6
-0.1529232	0.1676509	1.6
-0.1529232	0.1676509	1.6
-0.1525738	0.1659157	1.6
-0.1525738	0.1659157	1.6
-0.1525738	0.1659157	1.6
-0.1527171	0.1653691	1.6
-0.1527171	0.1653691	1.6
-0.1527171	0.1653691	1.6
-0.1522535	0.1649921	1.6
-0.1522535	0.1649921	1.6
-0.1522535	0.1649921	1.6
-0.1522535	0.1649921	1.6
-0.1522535	0.1649921	1.6
-0.1762877	0.1478543	1.6
-0.1762877	0.1478543	1.6
-0.1340518	0.2413069	1.6
-0.1340518	0.2413069	1.6
-0.1340518	0.2413069	1.6
-0.1274525	0.2845052	1.6
-0.1274525	0.2845052	1.6
-0.1274525	0.2845052	1.6
-0.1263523	0.2841493	1.6
-0.1263523	0.2841493	1.6
-0.1241339	0.2825725	1.6
-0.1241339	0.2825725	1.6
-0.1241339	0.2825725	1.6
-0.1229136	0.2826208	1.6
-0.1229136	0.2826208	1.6
-0.1229136	0.2826208	1.6
-0.1218623	0.2834755	1.6
-0.1218623	0.2834755	1.6
-0.1202736	0.2839649	1.6
-0.1202736	0.2839649	1.6
-0.1202736	0.2839649	1.6
-0.1192503	0.2834997	1.6
-0.1192503	0.2834997	1.6
0.01	0.01	1.6
-0.1192503	0.2834997	1.6
-0.1192503	0.2834997	1.6
-0.1192503	0.2834997	1.6
-0.1192503	0.2834997	1.6
-0.1192503	0.2834997	1.6
-0.008599255	0.3281677	1.6
-0.008599255	0.3281677	1.6
-0.008599255	0.3281677	1.6
-0.008978913	0.3271841	1.6
-0.008978913	0.3271841	1.6
-0.008204991	0.3258036	1.6
-0.008204991	0.3258036	1.6
-0.008204991	0.3258036	1.6
-0.009508383	0.3248553	1.6
-0.009508383	0.3248553	1.6
-0.00965493	0.3233925	1.6
-0.00965493	0.3233925	1.6
-0.00965493	0.3233925	1.6
-0.01030673	0.3227544	1.6
-0.01030673	0.3227544	1.6
-0.01030673	0.3227544	1.6
-0.01087746	0.3215277	1.6
-0.01087746	0.3215277	1.6
-0.01156679	0.320349	1.6
-0.01156679	0.320349	1.6
-0.01156679	0.320349	1.6
-0.01207278	0.3197277	1.6
-0.01207278	0.3197277	1.6
-0.01262496	0.3186465	1.6
-0.01262496	0.3186465	1.6
-0.01262496	0.3186465	1.6
-0.01326575	0.3171483	1.6
-0.01326575	0.3171483	1.6
-0.01326575	0.3171483	1.6
-0.01400534	0.3160825	1.6
-0.01400534	0.3160825	1.6
-0.01436277	0.3148133	1.6
-0.01436277	0.3148133	1.6
-0.01436277	0.3148133	1.6
-0.01432391	0.3138146	1.6
-0.01432391	0.3138146	1.6
-0.01432391	0.3138146	1.6
-0.01432391	0.3138146	1.6
-0.01432391	0.3138146	1.6
-0.01432391	0.3138146	1.6
-0.01432391	0.3138146	1.6
-0.01432391	0.3138146	1.6
0.1108618	0.2610281	1.6
0.1108618	0.2610281	1.6
0.1123824	0.2594126	1.6
0.1123824	0.2594126	1.6
0.1123824	0.2594126	1.6
0.1118603	0.2567696	1.6
0.1118603	0.2567696	1.6
0.1121872	0.2546467	1.6
0.1121872	0.2546467	1.6
0.1121872	0.2546467	1.6
0.1117501	0.2533537	1.6
0.1117501	0.2533537	1.6
0.1119652	0.2529207	1.6
0.1119652	0.2529207	1.6
0.1119652	0.2529207	1.6
0.1126047	0.252086	1.6
0.1126047	0.252086	1.6
0.1126047	0.252086	1.6
0.1129683	0.2508065	1.6
0.1129683	0.2508065	1.6
0.1134806	0.2499757	1.6
0.1134806	0.2499757	1.6
0.1134806	0.2499757	1.6
0.1134806	0.2499757	1.6
0.1134806	0.2499757	1.6
0.01	0.01	1.6
0.1214093	0.2272171	1.6
0.1214093	0.2272171	1.6
0.129338	0.2044585	1.6
0.129338	0.2044585	1.6
0.129338	0.2044585	1.6
0.162832	0.1212615	1.6
0.162832	0.1212615	1.6
0.162832	0.1212615	1.6
0.1637153	0.1211543	1.6
0.1637153	0.1211543	1.6
0.1647125	0.1208474	1.6
0.1647125	0.1208474	1.6
0.1647125	0.1208474	1.6
0.1646546	0.1206719	1.6
0.1646546	0.1206719	1.6
0.1646546	0.1206719	1.6
0.1634083	0.1207443	1.6
0.1634083	0.1207443	1.6
0.1634083	0.1207443	1.6
0.1634083	0.1207443	1.6
0.1634083	0.1207443	1.6
0.1939422	0.1169728	1.6
0.1939422	0.1169728	1.6
0.1964258	0.1143668	1.6
0.1964258	0.1143668	1.6
0.1964258	0.1143668	1.6
0.1953954	0.1096916	1.6
0.1953954	0.1096916	1.6
0.1953954	0.1096916	1.6
0.1939009	0.107899	1.6
0.1939009	0.107899	1.6
0.1934159	0.1067626	1.6
0.1934159	0.1067626	1.6
0.1934159	0.1067626	1.6
0.1928242	0.1044857	1.6
0.1928242	0.1044857	1.6
0.1918767	0.103291	1.6
0.1918767	0.103291	1.6
0.1918767	0.103291	1.6
0.1923086	0.101742	1.6
0.1923086	0.101742	1.6
0.1923086	0.101742	1.6
0.1923054	0.1002614	1.6
0.1923054	0.1002614	1.6
0.1911317	0.1017863	1.6
0.1911317	0.1017863	1.6
0.1911317	0.1017863	1.6
0.1905178	0.1021077	1.6
0.1905178	0.1021077	1.6
0.01	0.01	1.6
0.1905178	0.1021077	1.6
0.1905178	0.1021077	1.6
0.1905178	0.1021077	1.6
0.1905178	0.1021077	1.6
0.1905178	0.1021077	1.6
0.1905178	0.1021077	1.6
0.1905178	0.1021077	1.6
0.1905178	0.1021077	1.6
0.2095997	0.05313097	1.6
0.2095997	0.05313097	1.6
0.208815	0.05336928	1.6
0.208815	0.05336928	1.6
0.208815	0.05336928	1.6
0.2090271	0.05346755	1.6
0.2090271	0.05346755	1.6
0.2090271	0.05346755	1.6
0.2086762	0.05352365	1.6
0.2086762	0.05352365	1.6
0.2087429	0.05453943	1.6
0.2087429	0.05453943	1.6
0.2087429	0.05453943	1.6
0.2099002	0.05271053	1.6
0.2099002	0.05271053	1.6
0.2099002	0.05271053	1.6
0.2108447	0.05022115	1.6
0.2108447	0.05022115	1.6
0.210908	0.05022984	1.6
0.210908	0.05022984	1.6
0.210908	0.05022984	1.6
0.2114008	0.05151806	1.6
0.2114008	0.05151806	1.6
0.2118729	0.05154603	1.6
0.2118729	0.05154603	1.6
0.2118729	0.05154603	1.6
0.2124555	0.05169729	1.6
0.2124555	0.05169729	1.6
0.2125781	0.05204072	1.6
0.2125781	0.05204072	1.6
0.2125781	0.05204072	1.6
0.2120474	0.0520861	1.6
0.2120474	0.0520861	1.6
0.2120474	0.0520861	1.6
0.2118584	0.05240447	1.6
0.2118584	0.05240447	1.6
0.2122298	0.05241001	1.6
0.2122298	0.05241001	1.6
0.2122298	0.05241001	1.6
0.2130396	0.0521885	1.6
0.2130396	0.0521885	1.6
0.2135959	0.05250887	1.6
0.2135959	0.05250887	1.6
0.2135959	0.05250887	1.6
0.2137667	0.05263542	1.6
0.2137667	0.05263542	1.6
0.2137667	0.05263542	1.6
0.2138449	0.05283267	1.6
0.2138449	0.05283267	1.6
0.2138715	0.05299182	1.6
0.2138715	0.05299182	1.6
0.2138715	0.05299182	1.6
0.2140979	0.0533602	1.6
0.2140979	0.0533602	1.6
0.2143321	0.05363026	1.6
0.2143321	0.05363026	1.6
0.2143321	0.05363026	1.6
0.2142983	0.0538023	1.6
0.2142983	0.0538023	1.6
0.2142983	0.0538023	1.6
0.2142983	0.0538023	1.6
0.2142983	0.0538023	1.6
0.2142983	0.0538023	1.6
0.2142983	0.0538023	1.6
-0.05122069	-0.1290263	1.6
-0.05122069	-0.1290263	1.6
-0.05122069	-0.1290263	1.6
-0.04946166	-0.1417375	1.6
-0.04946166	-0.1417375	1.6
-0.04922127	-0.1457531	1.6
-0.04922127	-0.1457531	1.6
-0.04922127	-0.1457531	1.6
-0.04936392	-0.1489419	1.6
-0.04936392	-0.1489419	1.6
-0.04936392	-0.1489419	1.6
-0.04714695	-0.1517644	1.6
-0.04714695	-0.1517644	1.6
-0.04755344	-0.1531306	1.6
-0.04755344	-0.1531306	1.6
-0.04755344	-0.1531306	1.6
-0.0482071	-0.1540892	1.6
-0.0482071	-0.1540892	1.6
-0.0482071	-0.1540892	1.6
-0.04726166	-0.1564014	1.6
-0.04726166	-0.1564014	1.6
-0.04625154	-0.1588338	1.6
-0.04625154	-0.1588338	1.6
-0.04625154	-0.1588338	1.6
-0.04511081	-0.1604833	1.6
-0.04511081	-0.1604833	1.6
-0.04511081	-0.1604833	1.6
-0.04511081	-0.1604833	1.6
-0.06141017	-0.1658807	1.6
-0.06141017	-0.1658807	1.6
-0.06141017	-0.1658807	1.6
-0.03648817	-0.2523007	1.6
-0.03648817	-0.2523007	1.6
-0.03568381	-0.2631838	1.6
-0.03568381	-0.2631838	1.6
-0.03568381	-0.2631838	1.6
-0.03568381	-0.2631838	1.6
-0.03568381	-0.2631838	1.6
-0.03662798	-0.2724681	1.6
-0.03662798	-0.2724681	1.6
-0.03662798	-0.2724681	1.6
-0.03557573	-0.2757012	1.6
-0.03557573	-0.2757012	1.6
-0.03557573	-0.2757012	1.6
-0.03452689	-0.2781973	1.6
-0.03452689	-0.2781973	1.6
-0.03452689	-0.2781973	1.6
-0.03304133	-0.2808958	1.6
-0.03304133	-0.2808958	1.6
-0.03196082	-0.2833733	1.6
-0.03196082	-0.2833733	1.6
-0.03196082	-0.2833733	1.6
-0.03116824	-0.285157	1.6
-0.03116824	-0.285157	1.6
-0.03051822	-0.2868859	1.6
-0.03051822	-0.2868859	1.6
-0.03051822	-0.2868859	1.6
-0.03021172	-0.2880125	1.6
-0.03021172	-0.2880125	1.6
-0.03021172	-0.2880125	1.6
-0.02998389	-0.2888409	1.6
-0.02998389	-0.2888409	1.6
-0.02947772	-0.2893896	1.6
-0.02947772	-0.2893896	1.6
-0.02947772	-0.2893896	1.6
-0.02924301	-0.2899165	1.6
-0.02924301	-0.2899165	1.6
-0.02924301	-0.2899165	1.6
-0.02924301	-0.2899165	1.6
-0.02924301	-0.2899165	1.6
0.0187892	-0.2392465	1.6
0.0187892	-0.2392465	1.6
0.0187892	-0.2392465	1.6
0.01783263	-0.241286	1.6
0.01783263	-0.241286	1.6
0.01875628	-0.2407154	1.6
0.01875628	-0.2407154	1.6
0.01875628	-0.2407154	1.6
0.01875628	-0.2407154	1.6
0.01875628	-0.2407154	1.6
0.01875148	-0.2401942	1.6
0.01875148	-0.2401942	1.6
0.01875148	-0.2401942	1.6
0.01875148	-0.2401942	1.6
0.05248387	-0.2217654	1.6
0.05248387	-0.2217654	1.6
0.05248387	-0.2217654	1.6
0.05439122	-0.2219316	1.6
0.05439122	-0.2219316	1.6
0.05439122	-0.2219316	1.6
0.05827364	-0.219965	1.6
0.05827364	-0.219965	1.6
0.06019583	-0.2193599	1.6
0.06019583	-0.2193599	1.6
0.06019583	-0.2193599	1.6
0.06137966	-0.2197955	1.6
0.06137966	-0.2197955	1.6
0.06221819	-0.221136	1.6
0.06221819	-0.221136	1.6
0.06221819	-0.221136	1.6
0.06296271	-0.2227328	1.6
0.06296271	-0.2227328	1.6
0.06296271	-0.2227328	1.6
0.06377988	-0.2236608	1.6
0.06377988	-0.2236608	1.6
0.06463978	-0.2244848	1.6
0.06463978	-0.2244848	1.6
0.06463978	-0.2244848	1.6
0.06492312	-0.2251534	1.6
0.06492312	-0.2251534	1.6
0.0652231	-0.2256433	1.6
0.0652231	-0.2256433	1.6
0.0652231	-0.2256433	1.6
0.06543244	-0.2257238	1.6
0.06543244	-0.2257238	1.6
0.06543244	-0.2257238	1.6
0.06554437	-0.225879	1.6
0.06554437	-0.225879	1.6
0.0655182	-0.2258866	1.6
0.0655182	-0.2258866	1.6
0.0655182	-0.2258866	1.6
0.06545445	-0.2255057	1.6
0.06545445	-0.2255057	1.6
0.06548022	-0.2254986	1.6
0.06548022	-0.2254986	1.6
0.06548022	-0.2254986	1.6
0.06556992	-0.2250811	1.6
0.06556992	-0.2250811	1.6
0.06556992	-0.2250811	1.6
0.06568553	-0.2253226	1.6
0.06568553	-0.2253226	1.6
0.06568553	-0.2253226	1.6
0.06568553	-0.2253226	1.6
0.06568553	-0.2253226	1.6
0.1419048	-0.1570362	1.6
0.1419048	-0.1570362	1.6
0.1419048	-0.1570362	1.6
0.1409943	-0.1575912	1.6
0.1409943	-0.1575912	1.6
0.1410614	-0.1581753	1.6
0.1410614	-0.1581753	1.6
0.1410614	-0.1581753	1.6
0.1405704	-0.158292	1.6
0.1405704	-0.158292	1.6
0.1399321	-0.1575665	1.6
0.138731	-0.1559946	1.6
0.138731	-0.1559946	1.6
0.1384357	-0.1557205	1.6
0.1384357	-0.1557205	1.6
0.1384357	-0.1557205	1.6
0.1384005	-0.1555519	1.6
0.1384005	-0.1555519	1.6
0.1385468	-0.156129	1.6
0.1385468	-0.156129	1.6
0.1385468	-0.156129	1.6
0.1386683	-0.1560559	1.6
0.1386683	-0.1560559	1.6
0.1387695	-0.1561185	1.6
0.1387695	-0.1561185	1.6
0.1387695	-0.1561185	1.6
0.1386469	-0.1561552	1.6
0.1386469	-0.1561552	1.6
0.1386469	-0.1561552	1.6
0.1386469	-0.1561552	1.6
0.1386469	-0.1561552	1.6
0.05103461	-0.100352	1.6
0.05103461	-0.100352	1.6
0.05103461	-0.100352	1.6
0.04925342	-0.09901025	1.6
0.04925342	-0.09901025	1.6
0.04925342	-0.09901025	1.6
0.04530464	-0.0984093	1.6
0.04530464	-0.0984093	1.6
0.0432282	-0.0971415	1.6
0.0432282	-0.0971415	1.6
0.0432282	-0.0971415	1.6
0.04109538	-0.09666442	1.6
0.04109538	-0.09666442	1.6
0.04043682	-0.09665663	1.6
0.04043682	-0.09665663	1.6
0.04043682	-0.09665663	1.6
0.04043253	-0.0964623	1.6
0.04043253	-0.0964623	1.6
0.04043253	-0.0964623	1.6
0.04024067	-0.09659293	1.6
0.04024067	-0.09659293	1.6
0.03997468	-0.09654627	1.6
0.03997468	-0.09654627	1.6
0.03997468	-0.09654627	1.6
0.04046435	-0.09676187	1.6
0.04046435	-0.09676187	1.6
0.04061188	-0.09683482	1.6
0.04061188	-0.09683482	1.6
0.04061188	-0.09683482	1.6
0.04057475	-0.09740061	1.6
0.04057475	-0.09740061	1.6
0.04057475	-0.09740061	1.6
0.04104603	-0.09797009	1.6
0.04104603	-0.09797009	1.6
0.04149914	-0.09851236	1.6
0.04149914	-0.09851236	1.6
0.04149914	-0.09851236	1.6
0.04149914	-0.09851236	1.6
0.04149914	-0.09851236	1.6
0.003094321	-0.136154	1.6
0.003094321	-0.136154	1.6
0.003094321	-0.136154	1.6
0.062015	-0.03372604	1.6
0.062015	-0.03372604	1.6
0.062015	-0.03372604	1.6
0.06554239	-0.03716297	1.6
0.06554239	-0.03716297	1.6
0.06865802	-0.03979034	1.6
0.06865802	-0.03979034	1.6
0.06865802	-0.03979034	1.6
0.06751111	-0.04278985	1.6
0.06751111	-0.04278985	1.6
0.06751111	-0.04278985	1.6
0.06751111	-0.04278985	1.6
0.06751111	-0.04278985	1.6
0.04122292	-0.06117988	1.6
0.04122292	-0.06117988	1.6
0.04063565	-0.06809407	1.6
0.04063565	-0.06809407	1.6
0.04063565	-0.06809407	1.6
0.0392413	-0.07281994	1.6
0.0392413	-0.07281994	1.6
0.03840128	-0.07458959	1.6
0.03840128	-0.07458959	1.6
0.03840128	-0.07458959	1.6
0.0383	-0.07576752	1.6
0.0383	-0.07576752	1.6
0.0383	-0.07576752	1.6
0.03703112	-0.07696847	1.6
0.03703112	-0.07696847	1.6
0.03698642	-0.07968722	1.6
0.03698642	-0.07968722	1.6
0.03698642	-0.07968722	1.6
0.03746233	-0.08216394	1.6
0.03746233	-0.08216394	1.6
0.03746233	-0.08216394	1.6
0.03746233	-0.08216394	1.6
0.03746233	-0.08216394	1.6
0.04947439	-0.1117196	1.6
0.04947439	-0.1117196	1.6
0.04947439	-0.1117196	1.6
0.04947439	-0.1117196	1.6
0.04947439	-0.1117196	1.6
0.1077116	-0.2245628	1.6
0.1077116	-0.2245628	1.6
0.1077116	-0.2245628	1.6
0.1107229	-0.23186	1.6
0.1107229	-0.23186	1.6
0.1146728	-0.2358218	1.6
0.1146728	-0.2358218	1.6
0.1172943	-0.2380936	1.6
0.1172943	-0.2380936	1.6
0.116761	-0.2368253	1.6
0.116761	-0.2368253	1.6
0.116761	-0.2368253	1.6
0.1166263	-0.2363859	1.6
0.1166263	-0.2363859	1.6
0.1170678	-0.2358097	1.6
0.1170678	-0.2358097	1.6
0.1170678	-0.2358097	1.6
0.1193338	-0.2365124	1.6
0.1193338	-0.2365124	1.6
0.1193338	-0.2365124	1.6
0.1193338	-0.2365124	1.6
0.1193338	-0.2365124	1.6
0.1281661	-0.2650345	1.6
0.1281661	-0.2650345	1.6
0.1281661	-0.2650345	1.6
0.1276063	-0.2647018	1.6
0.1276063	-0.2647018	1.6
0.1271764	-0.2640459	1.6
0.1271764	-0.2640459	1.6
0.1271764	-0.2640459	1.6
0.1271764	-0.2640459	1.6
0.1271764	-0.2640459	1.6
0.1253704	-0.2608689	1.6
0.1253704	-0.2608689	1.6
0.1253704	-0.2608689	1.6
0.1253704	-0.2608689	1.6
0.1253704	-0.2608689	1.6
0.1253704	-0.2608689	1.6
0.1253704	-0.2608689	1.6
0.1253704	-0.2608689	1.6
0.07464909	-0.01656557	1.6
0.07464909	-0.01656557	1.6
0.07464909	-0.01656557	1.6
0.07583303	-0.01775677	1.6
0.07583303	-0.01775677	1.6
0.07706174	-0.01772199	1.6
0.07706174	-0.01772199	1.6
0.07706174	-0.01772199	1.6
0.07864588	-0.01706905	1.6
0.07864588	-0.01706905	1.6
0.07864588	-0.01706905	1.6
0.07957142	-0.01869261	1.6
0.07957142	-0.01869261	1.6
0.07957142	-0.01869261	1.6
0.07957142	-0.01869261	1.6
0.07957142	-0.01869261	1.6
0.1316851	0.1163163	1.6
0.1316851	0.1163163	1.6
0.1316851	0.1163163	1.6
0.1332361	0.1217732	1.6
0.1332361	0.1217732	1.6
0.134796	0.1219873	1.6
0.134796	0.1219873	1.6
0.134796	0.1219873	1.6
0.1356319	0.1215153	1.6
0.1356319	0.1215153	1.6
0.1363024	0.1207414	1.6
0.1363024	0.1207414	1.6
0.1363024	0.1207414	1.6
0.1374568	0.1219064	1.6
0.1374568	0.1219064	1.6
0.1374568	0.1219064	1.6
0.1386894	0.1222874	1.6
0.1386894	0.1222874	1.6
0.1394462	0.1230954	1.6
0.1394462	0.1230954	1.6
0.1394462	0.1230954	1.6
0.1400442	0.1228094	1.6
0.1400442	0.1228094	1.6
0.1400442	0.1228094	1.6
0.1408326	0.123334	1.6
0.1408326	0.123334	1.6
0.01	0.01	1.6
0.01	0.01	1.6
0.1267126	0.1422842	1.6
0.1267126	0.1422842	1.6
0.1267126	0.1422842	1.6
0.1408326	0.123334	1.6
0.1408326	0.123334	1.6
0.09711447	0.02370899	1.6
0.09711447	0.02370899	1.6
0.09711447	0.02370899	1.6
0.09115352	0.02246703	1.6
0.09115352	0.02246703	1.6
0.08613008	0.01465153	1.6
0.08613008	0.01465153	1.6
0.08613008	0.01465153	1.6
0.08565689	0.008012645	1.6
0.08565689	0.008012645	1.6
0.08677488	0.00578118	1.6
0.08677488	0.00578118	1.6
0.08677488	0.00578118	1.6
0.08686007	0.001622896	1.6
