# Supplementary material for: Saliency detection of textured 3D models based on multi-view information and texel descriptor
Source: PeerJ Comput Sci. 2023 Oct 25;9:e1584. doi: 10.7717/peerj-cs.1584 (PMC10703070; doi:10.7717/peerj-cs.1584)
Supplement: Supplemental Information 2 [file peerj-cs-09-1584-s002.zip › llxj/8.txt]

0.08686007	0.001622896	1.6
0.08686007	0.001622896	1.6
0.08649678	-0.00119416	1.6
0.08649678	-0.00119416	1.6
0.08716825	-0.003118359	1.6
0.08716825	-0.003118359	1.6
0.08716825	-0.003118359	1.6
0.08716825	-0.003118359	1.6
0.08716825	-0.003118359	1.6
-0.02333526	-0.09780162	1.6
-0.02333526	-0.09780162	1.6
-0.02333526	-0.09780162	1.6
-0.02481097	-0.1009519	1.6
-0.02481097	-0.1009519	1.6
-0.02390341	-0.1028596	1.6
-0.02390341	-0.1028596	1.6
-0.02390341	-0.1028596	1.6
-0.02251601	-0.1035128	1.6
-0.02251601	-0.1035128	1.6
-0.02251601	-0.1035128	1.6
-0.02131519	-0.1034559	1.6
-0.02131519	-0.1034559	1.6
-0.01751626	-0.1019522	1.6
-0.01751626	-0.1019522	1.6
-0.01751626	-0.1019522	1.6
-0.01356181	-0.09951947	1.6
-0.01356181	-0.09951947	1.6
-0.01356181	-0.09951947	1.6
-0.01356181	-0.09951947	1.6
-0.01356181	-0.09951947	1.6
-0.01182769	-0.09546935	1.6
-0.01182769	-0.09546935	1.6
-0.01182769	-0.09546935	1.6
-0.01182769	-0.09546935	1.6
-0.01182769	-0.09546935	1.6
0.111307	-0.02105792	1.6
0.111307	-0.02105792	1.6
0.111307	-0.02105792	1.6
0.1178543	-0.01599053	1.6
0.1178543	-0.01599053	1.6
0.1178543	-0.01599053	1.6
0.1205639	-0.01234697	1.6
0.1205639	-0.01234697	1.6
0.1201664	-0.01058578	1.6
0.1201664	-0.01058578	1.6
0.1201664	-0.01058578	1.6
0.121265	-0.008035282	1.6
0.121265	-0.008035282	1.6
0.1203209	-0.00592139	1.6
0.1203209	-0.00592139	1.6
0.1203209	-0.00592139	1.6
0.1194037	-0.004601025	1.6
0.1194037	-0.004601025	1.6
0.1194037	-0.004601025	1.6
0.1187446	-0.003262769	1.6
0.1187446	-0.003262769	1.6
0.1187446	-0.003262769	1.6
0.1187446	-0.003262769	1.6
0.1187446	-0.003262769	1.6
0.179576	0.1079504	1.6
0.179576	0.1079504	1.6
0.179576	0.1079504	1.6
0.1799798	0.1088259	1.6
0.1799798	0.1088259	1.6
0.1797509	0.1062621	1.6
0.1797509	0.1062621	1.6
0.1797509	0.1062621	1.6
0.1789356	0.104448	1.6
0.1789356	0.104448	1.6
0.1764797	0.1024519	1.6
0.1764797	0.1024519	1.6
0.1764797	0.1024519	1.6
0.1764797	0.1024519	1.6
0.1764797	0.1024519	1.6
0.2004186	0.1090732	1.6
0.2004186	0.1090732	1.6
0.2004186	0.1090732	1.6
0.2243576	0.1156945	1.6
0.2243576	0.1156945	1.6
0.06338819	0.09230136	1.6
0.06338819	0.09230136	1.6
0.06338819	0.09230136	1.6
0.06289317	0.09119008	1.6
0.06289317	0.09119008	1.6
0.06289317	0.09119008	1.6
0.06318703	0.09011006	1.6
0.06318703	0.09011006	1.6
0.06494776	0.08861144	1.6
0.06494776	0.08861144	1.6
0.06494776	0.08861144	1.6
0.06494776	0.08861144	1.6
0.06494776	0.08861144	1.6
0.1400843	0.1525343	1.6
0.1400843	0.1525343	1.6
0.1400843	0.1525343	1.6
0.1484465	0.1455789	1.6
0.1484465	0.1455789	1.6
0.1484465	0.1455789	1.6
0.1525934	0.1401913	1.6
0.1525934	0.1401913	1.6
0.1561265	0.1384207	1.6
0.1561265	0.1384207	1.6
0.1561265	0.1384207	1.6
0.1581746	0.1368137	1.6
0.1581746	0.1368137	1.6
0.1600149	0.1362214	1.6
0.1600149	0.1362214	1.6
0.1600149	0.1362214	1.6
0.1611969	0.1362576	1.6
0.1611969	0.1362576	1.6
0.1611969	0.1362576	1.6
0.1621863	0.1359197	1.6
0.1621863	0.1359197	1.6
0.1618238	0.1353638	1.6
0.1618238	0.1353638	1.6
0.1618238	0.1353638	1.6
0.1612988	0.1350093	1.6
0.1612988	0.1350093	1.6
0.1612988	0.1350093	1.6
0.1614837	0.1348532	1.6
0.1614837	0.1348532	1.6
0.1621895	0.1347147	1.6
0.1621895	0.1347147	1.6
0.1621895	0.1347147	1.6
0.1627436	0.1346969	1.6
0.1627436	0.1346969	1.6
0.1630822	0.1350847	1.6
0.1630822	0.1350847	1.6
0.1630822	0.1350847	1.6
0.1631178	0.135552	1.6
0.1631178	0.135552	1.6
0.1631178	0.135552	1.6
0.1629689	0.1366075	1.6
0.1629689	0.1366075	1.6
0.1626032	0.1373414	1.6
0.1626032	0.1373414	1.6
0.1626032	0.1373414	1.6
0.1634165	0.1365405	1.6
0.1634165	0.1365405	1.6
0.1634165	0.1365405	1.6
0.1634165	0.1365405	1.6
0.1634165	0.1365405	1.6
-0.01791664	0.02135578	1.6
-0.01791664	0.02135578	1.6
-0.01791664	0.02135578	1.6
-0.02274371	0.0124867	1.6
-0.02274371	0.0124867	1.6
-0.02382328	0.006412433	1.6
-0.02382328	0.006412433	1.6
-0.02382328	0.006412433	1.6
-0.02222552	0.00393186	1.6
-0.02222552	0.00393186	1.6
-0.02133792	0.001766291	1.6
-0.02133792	0.001766291	1.6
-0.02133792	0.001766291	1.6
-0.01913332	0.0006877277	1.6
-0.01913332	0.0006877277	1.6
-0.01913332	0.0006877277	1.6
-0.01566374	0.002013188	1.6
-0.01566374	0.002013188	1.6
-0.01303748	0.001200687	1.6
-0.01303748	0.001200687	1.6
-0.01303748	0.001200687	1.6
-0.01303748	0.001200687	1.6
-0.01303748	0.001200687	1.6
-0.01303748	0.001200687	1.6
-0.01303748	0.001200687	1.6
-0.01303748	0.001200687	1.6
0.02185596	0.1982636	1.6
0.02185596	0.1982636	1.6
0.01972773	0.1959607	1.6
0.01972773	0.1959607	1.6
0.01972773	0.1959607	1.6
0.01915182	0.1913544	1.6
0.01915182	0.1913544	1.6
0.01915182	0.1913544	1.6
0.01915182	0.1913544	1.6
0.01915182	0.1913544	1.6
0.01650708	0.1879833	1.6
0.01650708	0.1879833	1.6
0.01650708	0.1879833	1.6
0.01650708	0.1879833	1.6
0.01650708	0.1879833	1.6
-0.09054903	0.03095928	1.6
-0.09054903	0.03095928	1.6
-0.09054903	0.03095928	1.6
-0.08735173	0.02482427	1.6
-0.08735173	0.02482427	1.6
-0.08735173	0.02482427	1.6
-0.08522812	0.02072746	1.6
-0.08522812	0.02072746	1.6
-0.08209919	0.02182617	1.6
-0.08209919	0.02182617	1.6
-0.08209919	0.02182617	1.6
-0.08209919	0.02182617	1.6
-0.08209919	0.02182617	1.6
0.01904494	0.2069227	1.6
0.01904494	0.2069227	1.6
0.01904494	0.2069227	1.6
0.01897149	0.2081677	1.6
0.01897149	0.2081677	1.6
0.01897149	0.2081677	1.6
0.02070036	0.2069443	1.6
0.02070036	0.2069443	1.6
0.02027146	0.2075845	1.6
0.02027146	0.2075845	1.6
0.02027146	0.2075845	1.6
0.01986318	0.2079471	1.6
0.01986318	0.2079471	1.6
0.01	0.01	1.6
0.01986318	0.2079471	1.6
0.01986318	0.2079471	1.6
0.01986318	0.2079471	1.6
0.01986318	0.2079471	1.6
0.01986318	0.2079471	1.6
-0.06763544	0.01351648	1.6
-0.06763544	0.01351648	1.6
-0.06676287	0.01123558	1.6
-0.06676287	0.01123558	1.6
-0.06676287	0.01123558	1.6
-0.06642187	0.008451563	1.6
-0.06642187	0.008451563	1.6
-0.06609984	0.007707118	1.6
-0.06609984	0.007707118	1.6
-0.06609984	0.007707118	1.6
-0.06428081	0.007321806	1.6
-0.06428081	0.007321806	1.6
-0.06313446	0.005138877	1.6
-0.06313446	0.005138877	1.6
-0.07859872	-0.004274352	1.6
-0.07859872	-0.004274352	1.6
-0.07859872	-0.004274352	1.6
-0.06313446	0.005138877	1.6
-0.06313446	0.005138877	1.6
-0.1034152	-0.08492543	1.6
-0.1034152	-0.08492543	1.6
-0.1034152	-0.08492543	1.6
-0.1013695	-0.08809089	1.6
-0.1013695	-0.08809089	1.6
-0.1013695	-0.08809089	1.6
-0.1022164	-0.08792517	1.6
-0.1022164	-0.08792517	1.6
-0.1021749	-0.09008374	1.6
-0.1021749	-0.09008374	1.6
-0.1021749	-0.09008374	1.6
-0.1036438	-0.0914522	1.6
-0.1036438	-0.0914522	1.6
-0.1012758	-0.09356856	1.6
-0.1012758	-0.09356856	1.6
-0.1012758	-0.09356856	1.6
-0.1012758	-0.09356856	1.6
-0.1012758	-0.09356856	1.6
-0.1012758	-0.09356856	1.6
-0.1301607	-0.1764211	1.6
-0.1301607	-0.1764211	1.6
-0.1258575	-0.17703	1.6
-0.1258575	-0.17703	1.6
-0.1258575	-0.17703	1.6
-0.1247091	-0.1774608	1.6
-0.1247091	-0.1774608	1.6
-0.1247091	-0.1774608	1.6
-0.121845	-0.1785635	1.6
-0.121845	-0.1785635	1.6
-0.1217342	-0.1779098	1.6
-0.1217342	-0.1779098	1.6
-0.1217342	-0.1779098	1.6
-0.1215255	-0.1780275	1.6
-0.1215255	-0.1780275	1.6
-0.1215255	-0.1780275	1.6
-0.1199377	-0.1795031	1.6
-0.1199377	-0.1795031	1.6
-0.1184254	-0.1804526	1.6
-0.1184254	-0.1804526	1.6
-0.1184254	-0.1804526	1.6
-0.1184254	-0.1804526	1.6
-0.1184254	-0.1804526	1.6
-0.1184254	-0.1804526	1.6
-0.1184254	-0.1804526	1.6
-0.1184254	-0.1804526	1.6
0.04266403	-0.2746517	1.6
0.04266403	-0.2746517	1.6
0.04266403	-0.2746517	1.6
0.03953526	-0.2754828	1.6
0.03953526	-0.2754828	1.6
0.01	0.01	1.6
0.05994783	-0.2734149	1.6
0.05994783	-0.2734149	1.6
0.04513234	-0.2807579	1.6
0.04513234	-0.2807579	1.6
0.04513234	-0.2807579	1.6
0.04671924	-0.2822992	1.6
0.04671924	-0.2822992	1.6
0.04671924	-0.2822992	1.6
0.04671924	-0.2822992	1.6
0.04671924	-0.2822992	1.6
0.05015954	-0.2853256	1.6
0.05015954	-0.2853256	1.6
0.05015954	-0.2853256	1.6
0.05136126	-0.2863086	1.6
0.05136126	-0.2863086	1.6
0.05146318	-0.2872786	1.6
0.05146318	-0.2872786	1.6
0.05146318	-0.2872786	1.6
0.05146318	-0.2872786	1.6
0.05146318	-0.2872786	1.6
0.09526312	-0.2758157	1.6
0.09526312	-0.2758157	1.6
0.09362527	-0.2774311	1.6
0.09362527	-0.2774311	1.6
0.09362527	-0.2774311	1.6
0.092891	-0.2807651	1.6
0.092891	-0.2807651	1.6
0.09250925	-0.2832602	1.6
0.09250925	-0.2832602	1.6
0.09250925	-0.2832602	1.6
0.0914022	-0.2858861	1.6
0.0914022	-0.2858861	1.6
0.0914022	-0.2858861	1.6
0.09026299	-0.2888035	1.6
0.09026299	-0.2888035	1.6
0.09122113	-0.2883828	1.6
0.09122113	-0.2883828	1.6
0.09122113	-0.2883828	1.6
0.09208336	-0.2873234	1.6
0.09208336	-0.2873234	1.6
0.09208336	-0.2873234	1.6
0.09236152	-0.2882338	1.6
0.09236152	-0.2882338	1.6
0.09236152	-0.2882338	1.6
0.09236152	-0.2882338	1.6
0.09236152	-0.2882338	1.6
0.09236152	-0.2882338	1.6
0.09236152	-0.2882338	1.6
0.1876919	-0.1671396	1.6
0.1876919	-0.1671396	1.6
0.1854482	-0.1675979	1.6
0.1854482	-0.1675979	1.6
0.1854482	-0.1675979	1.6
0.1866935	-0.1669199	1.6
0.1866935	-0.1669199	1.6
0.1875148	-0.1670631	1.6
0.1875148	-0.1670631	1.6
0.1875148	-0.1670631	1.6
0.189134	-0.16829	1.6
0.189134	-0.16829	1.6
0.189134	-0.16829	1.6
0.1899472	-0.1688893	1.6
0.1899472	-0.1688893	1.6
0.1902656	-0.1703804	1.6
0.1902656	-0.1703804	1.6
0.1902656	-0.1703804	1.6
0.1899693	-0.1708568	1.6
0.1899693	-0.1708568	1.6
0.1899693	-0.1708568	1.6
0.1899693	-0.1708568	1.6
0.2170658	-0.1278529	1.6
0.2170658	-0.1278529	1.6
0.2170658	-0.1278529	1.6
0.2185265	-0.1272631	1.6
0.2185265	-0.1272631	1.6
0.2177451	-0.1278039	1.6
0.2177451	-0.1278039	1.6
0.2177451	-0.1278039	1.6
0.2157544	-0.1282807	1.6
0.2157544	-0.1282807	1.6
0.2157544	-0.1282807	1.6
0.215503	-0.1286767	1.6
0.215503	-0.1286767	1.6
0.2151935	-0.1290907	1.6
0.2151935	-0.1290907	1.6
0.2151935	-0.1290907	1.6
0.2161751	-0.129982	1.6
0.2161751	-0.129982	1.6
0.1995674	-0.1243357	1.6
0.1995674	-0.1243357	1.6
0.1995674	-0.1243357	1.6
0.1829598	-0.1186894	1.6
0.1829598	-0.1186894	1.6
0.1829598	-0.1186894	1.6
0.2518362	-0.0611575	1.6
0.2518362	-0.0611575	1.6
0.2487562	-0.06194072	1.6
0.2487562	-0.06194072	1.6
0.2487562	-0.06194072	1.6
0.247548	-0.06120124	1.6
0.247548	-0.06120124	1.6
0.247548	-0.06120124	1.6
0.2488622	-0.05916465	1.6
0.2488622	-0.05916465	1.6
0.2501091	-0.05755243	1.6
0.2501091	-0.05755243	1.6
0.2501091	-0.05755243	1.6
0.2512543	-0.05641724	1.6
0.2512543	-0.05641724	1.6
0.2517177	-0.05544729	1.6
0.2517177	-0.05544729	1.6
0.2517177	-0.05544729	1.6
0.2515249	-0.05532886	1.6
0.2515249	-0.05532886	1.6
0.2515249	-0.05532886	1.6
0.2521118	-0.05493631	1.6
0.2521118	-0.05493631	1.6
0.252455	-0.05493975	1.6
0.252455	-0.05493975	1.6
0.252455	-0.05493975	1.6
0.2529091	-0.05527642	1.6
0.2529091	-0.05527642	1.6
0.2529091	-0.05527642	1.6
0.2529091	-0.05527642	1.6
0.2529091	-0.05527642	1.6
0.2530039	-0.05680308	1.6
0.2530039	-0.05680308	1.6
0.2530039	-0.05680308	1.6
0.2522343	-0.05848312	1.6
0.2522343	-0.05848312	1.6
0.2728471	-0.06777772	1.6
0.2728471	-0.06777772	1.6
0.2728471	-0.06777772	1.6
0.2728471	-0.06777772	1.6
0.2728471	-0.06777772	1.6
0.29346	-0.07707231	1.6
0.29346	-0.07707231	1.6
0.17906	0.1520042	1.6
0.17906	0.1520042	1.6
0.17906	0.1520042	1.6
0.1800653	0.1546177	1.6
0.1800653	0.1546177	1.6
0.1800653	0.1546177	1.6
0.1796379	0.1537768	1.6
0.1796379	0.1537768	1.6
0.1781581	0.1518352	1.6
0.1781581	0.1518352	1.6
0.1781581	0.1518352	1.6
0.1769206	0.1503932	1.6
0.1769206	0.1503932	1.6
0.1761627	0.1495422	1.6
0.1761627	0.1495422	1.6
0.1761627	0.1495422	1.6
0.1764008	0.1493081	1.6
0.1764008	0.1493081	1.6
0.1764008	0.1493081	1.6
0.1767285	0.1486888	1.6
0.1767285	0.1486888	1.6
0.1772445	0.1479428	1.6
0.1772445	0.1479428	1.6
0.1772445	0.1479428	1.6
0.1778904	0.1473091	1.6
0.1778904	0.1473091	1.6
0.1780938	0.1469692	1.6
0.1780938	0.1469692	1.6
0.1780938	0.1469692	1.6
0.1783619	0.1465136	1.6
0.1783619	0.1465136	1.6
0.1783394	0.1461476	1.6
0.1783394	0.1461476	1.6
0.1783394	0.1461476	1.6
0.1782771	0.1457046	1.6
0.1782771	0.1457046	1.6
0.1781848	0.1447378	1.6
0.1781848	0.1447378	1.6
0.1781848	0.1447378	1.6
0.1781848	0.1447378	1.6
0.1781848	0.1447378	1.6
0.1781848	0.1447378	1.6
0.1781848	0.1447378	1.6
0.1781848	0.1447378	1.6
0.1790911	0.1433457	1.6
0.1790911	0.1433457	1.6
0.1790911	0.1433457	1.6
0.1796371	0.1432097	1.6
0.1796371	0.1432097	1.6
0.1796371	0.1432097	1.6
0.1800879	0.1433272	1.6
0.1800879	0.1433272	1.6
0.1805262	0.1434099	1.6
0.1805262	0.1434099	1.6
0.1805262	0.1434099	1.6
0.1809231	0.1436038	1.6
0.1809231	0.1436038	1.6
0.1809231	0.1436038	1.6
0.1809231	0.1436038	1.6
0.1809231	0.1436038	1.6
0.1292178	0.1944927	1.6
0.1292178	0.1944927	1.6
0.01	0.01	1.6
0.1141804	0.1865371	1.6
0.1141804	0.1865371	1.6
0.1292178	0.1944927	1.6
0.1292178	0.1944927	1.6
0.1292178	0.1944927	1.6
0.1272742	0.2093845	1.6
0.1272742	0.2093845	1.6
0.121197	0.2152255	1.6
0.121197	0.2152255	1.6
0.121197	0.2152255	1.6
0.1186559	0.2173134	1.6
0.1186559	0.2173134	1.6
0.1186559	0.2173134	1.6
0.1169592	0.2172973	1.6
0.1169592	0.2172973	1.6
0.1149606	0.216665	1.6
0.1149606	0.216665	1.6
0.1149606	0.216665	1.6
0.1147257	0.2164924	1.6
0.1147257	0.2164924	1.6
0.1147257	0.2164924	1.6
0.114311	0.2160094	1.6
0.114311	0.2160094	1.6
0.1147423	0.2148613	1.6
0.1147423	0.2148613	1.6
0.1147423	0.2148613	1.6
0.1149509	0.2134962	1.6
0.1149509	0.2134962	1.6
0.1149509	0.2134962	1.6
0.1152993	0.211896	1.6
0.1152993	0.211896	1.6
0.1153416	0.2104878	1.6
0.1153416	0.2104878	1.6
0.1153416	0.2104878	1.6
0.1155512	0.2094847	1.6
0.1155512	0.2094847	1.6
0.1155512	0.2094847	1.6
0.1155512	0.2094847	1.6
0.1155512	0.2094847	1.6
0.09711256	0.2244762	1.6
0.09711256	0.2244762	1.6
0.09816303	0.2245229	1.6
0.09816303	0.2245229	1.6
0.09816303	0.2245229	1.6
0.09777778	0.2220871	1.6
0.09777778	0.2220871	1.6
0.09777778	0.2220871	1.6
0.09777778	0.2220871	1.6
0.09777778	0.2220871	1.6
0.09777778	0.2220871	1.6
0.09777778	0.2220871	1.6
0.09777778	0.2220871	1.6
0.08232622	0.2716179	1.6
0.08232622	0.2716179	1.6
0.08232622	0.2716179	1.6
0.08671896	0.2721463	1.6
0.08671896	0.2721463	1.6
0.0897313	0.2723529	1.6
0.0897313	0.2723529	1.6
0.0897313	0.2723529	1.6
0.09028371	0.2701342	1.6
0.09028371	0.2701342	1.6
0.09122955	0.26947	1.6
0.09122955	0.26947	1.6
0.09122955	0.26947	1.6
0.09246457	0.2685449	1.6
0.09246457	0.2685449	1.6
0.09246457	0.2685449	1.6
0.09324712	0.2689154	1.6
0.09324712	0.2689154	1.6
0.09446295	0.2692845	1.6
0.09446295	0.2692845	1.6
0.09446295	0.2692845	1.6
0.09549833	0.2676752	1.6
0.09549833	0.2676752	1.6
0.09549833	0.2676752	1.6
0.09549833	0.2676752	1.6
0.09549833	0.2676752	1.6
0.09742843	0.2661201	1.6
0.09742843	0.2661201	1.6
0.09742843	0.2661201	1.6
0.09824163	0.2648765	1.6
0.09824163	0.2648765	1.6
0.09896274	0.2640352	1.6
0.09896274	0.2640352	1.6
0.09896274	0.2640352	1.6
0.09849577	0.2630261	1.6
0.09849577	0.2630261	1.6
0.1167383	0.2691046	1.6
0.1167383	0.2691046	1.6
0.1167383	0.2691046	1.6
0.1349809	0.2751831	1.6
0.1349809	0.2751831	1.6
0.1349809	0.2751831	1.6
0.1349809	0.2751831	1.6
0.1349809	0.2751831	1.6
0.04605155	0.3028387	1.6
0.04605155	0.3028387	1.6
0.04605155	0.3028387	1.6
0.04115014	0.3074977	1.6
0.04115014	0.3074977	1.6
0.03822562	0.308739	1.6
0.03822562	0.308739	1.6
0.03822562	0.308739	1.6
0.03703815	0.3088225	1.6
0.03703815	0.3088225	1.6
0.03703815	0.3088225	1.6
0.03741233	0.3065748	1.6
0.03741233	0.3065748	1.6
0.03741233	0.3065748	1.6
0.03741233	0.3065748	1.6
0.03741233	0.3065748	1.6
0.2267114	0.2933519	1.6
0.2267114	0.2933519	1.6
0.220086	0.305223	1.6
0.220086	0.305223	1.6
0.220086	0.305223	1.6
0.2180115	0.3051874	1.6
0.2180115	0.3051874	1.6
0.2180115	0.3051874	1.6
0.2168831	0.3081704	1.6
0.2168831	0.3081704	1.6
0.2157292	0.3076011	1.6
0.2157292	0.3076011	1.6
0.2157292	0.3076011	1.6
0.2145161	0.307919	1.6
0.2145161	0.307919	1.6
0.2130777	0.3077429	1.6
0.2130777	0.3077429	1.6
0.01	0.01	1.6
0.2130777	0.3077429	1.6
0.2130777	0.3077429	1.6
0.3069021	0.408603	1.6
0.3069021	0.408603	1.6
0.3069021	0.408603	1.6
0.306404	0.405477	1.6
0.306404	0.405477	1.6
0.3057058	0.4088712	1.6
0.3057058	0.4088712	1.6
0.3057058	0.4088712	1.6
0.3066008	0.4113503	1.6
0.3066008	0.4113503	1.6
0.3066008	0.4113503	1.6
0.3062385	0.4151499	1.6
0.3062385	0.4151499	1.6
0.3062442	0.4167087	1.6
0.3062442	0.4167087	1.6
0.3062442	0.4167087	1.6
0.306722	0.4172053	1.6
0.306722	0.4172053	1.6
0.3069897	0.4169759	1.6
0.3069897	0.4169759	1.6
0.3069897	0.4169759	1.6
0.3069897	0.4169759	1.6
0.3069897	0.4169759	1.6
0.3069897	0.4169759	1.6
0.3073235	0.4164038	1.6
0.3073235	0.4164038	1.6
0.3072797	0.4171788	1.6
0.3072797	0.4171788	1.6
0.3072797	0.4171788	1.6
0.3073942	0.418287	1.6
0.3073942	0.418287	1.6
0.3073942	0.418287	1.6
0.3077195	0.4194025	1.6
0.3077195	0.4194025	1.6
0.3077613	0.4203675	1.6
0.3077613	0.4203675	1.6
0.3077613	0.4203675	1.6
0.3078239	0.4211479	1.6
0.3078239	0.4211479	1.6
0.307858	0.4218232	1.6
0.307858	0.4218232	1.6
0.307858	0.4218232	1.6
0.3078488	0.4224197	1.6
0.3078488	0.4224197	1.6
0.3078488	0.4224197	1.6
0.3075067	0.4222013	1.6
0.3075067	0.4222013	1.6
0.3234114	0.3954729	1.6
0.3234114	0.3954729	1.6
0.3234114	0.3954729	1.6
0.3393162	0.3687446	1.6
0.3393162	0.3687446	1.6
0.3393162	0.3687446	1.6
0.1486266	-0.1106072	1.6
0.1486266	-0.1106072	1.6
0.1473601	-0.1102963	1.6
0.1473601	-0.1102963	1.6
0.1473601	-0.1102963	1.6
0.1473398	-0.1096255	1.6
0.1473398	-0.1096255	1.6
0.1484332	-0.1089173	1.6
0.1484332	-0.1089173	1.6
0.1484332	-0.1089173	1.6
0.1498645	-0.1084809	1.6
0.1498645	-0.1084809	1.6
0.1498645	-0.1084809	1.6
0.1516597	-0.107737	1.6
0.1516597	-0.107737	1.6
0.1514154	-0.1085439	1.6
0.1514154	-0.1085439	1.6
0.1512271	-0.1086438	1.6
0.1512271	-0.1086438	1.6
0.1510694	-0.1085765	1.6
0.1510694	-0.1085765	1.6
0.1518278	-0.1088509	1.6
0.1518278	-0.1088509	1.6
0.1518278	-0.1088509	1.6
0.1524986	-0.1096981	1.6
0.1524986	-0.1096981	1.6
0.1524986	-0.1096981	1.6
0.1524986	-0.1096981	1.6
0.1524986	-0.1096981	1.6
0.1593808	-0.1843163	1.6
0.1593808	-0.1843163	1.6
0.1593808	-0.1843163	1.6
0.1637647	-0.1806668	1.6
0.1637647	-0.1806668	1.6
0.1650129	-0.1805004	1.6
0.1650129	-0.1805004	1.6
0.1650129	-0.1805004	1.6
0.1653778	-0.180936	1.6
0.1653778	-0.180936	1.6
0.1659355	-0.1807003	1.6
0.1659355	-0.1807003	1.6
0.1659355	-0.1807003	1.6
0.1659009	-0.1809012	1.6
0.1659009	-0.1809012	1.6
0.1655047	-0.1808857	1.6
0.1655047	-0.1808857	1.6
0.1655047	-0.1808857	1.6
0.164707	-0.1799402	1.6
0.164707	-0.1799402	1.6
0.164707	-0.1799402	1.6
