# Supplementary material for: Saliency detection of textured 3D models based on multi-view information and texel descriptor
Source: PeerJ Comput Sci. 2023 Oct 25;9:e1584. doi: 10.7717/peerj-cs.1584 (PMC10703070; doi:10.7717/peerj-cs.1584)
Supplement: Supplemental Information 2 [file peerj-cs-09-1584-s002.zip › llxj/9.txt]

0.1644245	-0.1803876	1.6
0.1646595	-0.1801448	1.6
0.1646595	-0.1801448	1.6
0.1650646	-0.179073	1.6
0.1650646	-0.179073	1.6
0.1650646	-0.179073	1.6
0.1653771	-0.1780982	1.6
0.1653771	-0.1780982	1.6
0.1653442	-0.1773462	1.6
0.1653442	-0.1773462	1.6
0.1653442	-0.1773462	1.6
0.1656806	-0.1767708	1.6
0.1656806	-0.1767708	1.6
0.1657982	-0.1762425	1.6
0.1657982	-0.1762425	1.6
0.1880694	-0.1786281	1.6
0.1880694	-0.1786281	1.6
0.1880694	-0.1786281	1.6
0.2103407	-0.1810137	1.6
0.2103407	-0.1810137	1.6
0.09246139	-0.08485471	1.6
0.09246139	-0.08485471	1.6
0.09246139	-0.08485471	1.6
0.09051982	-0.08575887	1.6
0.09051982	-0.08575887	1.6
0.09051982	-0.08575887	1.6
0.09020916	-0.08639999	1.6
0.09020916	-0.08639999	1.6
0.09020916	-0.08639999	1.6
0.09020916	-0.08639999	1.6
0.09071422	-0.09028295	1.6
0.09071422	-0.09028295	1.6
0.01	0.01	1.6
0.09071422	-0.09028295	1.6
0.09071422	-0.09028295	1.6
0.2157589	-0.02357683	1.6
0.2157589	-0.02357683	1.6
0.2157589	-0.02357683	1.6
0.215893	-0.02501352	1.6
0.215893	-0.02501352	1.6
0.215893	-0.02501352	1.6
0.2157654	-0.0226202	1.6
0.2157654	-0.0226202	1.6
0.2168522	-0.022495	1.6
0.2168522	-0.022495	1.6
0.2168522	-0.022495	1.6
0.2169458	-0.02297379	1.6
0.2169458	-0.02297379	1.6
0.217096	-0.02517278	1.6
0.217096	-0.02517278	1.6
0.217096	-0.02517278	1.6
0.2173939	-0.02723238	1.6
0.2173939	-0.02723238	1.6
0.2173939	-0.02723238	1.6
0.2173939	-0.02723238	1.6
0.2173939	-0.02723238	1.6
0.2173939	-0.02723238	1.6
0.2173939	-0.02723238	1.6
0.2173939	-0.02723238	1.6
-0.1045148	0.08023805	1.6
-0.1045148	0.08023805	1.6
-0.1067492	0.08003249	1.6
-0.1067492	0.08003249	1.6
-0.1067492	0.08003249	1.6
-0.1066762	0.08116848	1.6
-0.1066762	0.08116848	1.6
-0.1066762	0.08116848	1.6
-0.1062413	0.08249366	1.6
-0.1062413	0.08249366	1.6
-0.1048309	0.08452863	1.6
-0.1048309	0.08452863	1.6
-0.1048309	0.08452863	1.6
-0.1060942	0.08436897	1.6
-0.1060942	0.08436897	1.6
-0.1060942	0.08436897	1.6
-0.1063032	0.0841193	1.6
-0.1063032	0.0841193	1.6
-0.1064851	0.08414995	1.6
-0.1064851	0.08414995	1.6
-0.1064851	0.08414995	1.6
-0.105638	0.08457594	1.6
-0.105638	0.08457594	1.6
-0.1049462	0.08567236	1.6
-0.1049462	0.08567236	1.6
-0.1049462	0.08567236	1.6
-0.1041219	0.085585	1.6
-0.1041219	0.085585	1.6
-0.1041219	0.085585	1.6
-0.1041219	0.085585	1.6
-0.09149034	0.1020418	1.6
-0.09149034	0.1020418	1.6
-0.09149034	0.1020418	1.6
-0.07885874	0.1184985	1.6
-0.07885874	0.1184985	1.6
-0.1564593	0.2182325	1.6
-0.1564593	0.2182325	1.6
-0.1564593	0.2182325	1.6
-0.1568996	0.2199216	1.6
-0.1568996	0.2199216	1.6
-0.1568996	0.2199216	1.6
-0.1556035	0.2199058	1.6
-0.1556035	0.2199058	1.6
-0.156375	0.2197979	1.6
-0.156375	0.2197979	1.6
-0.156375	0.2197979	1.6
-0.1564053	0.2195546	1.6
-0.1564053	0.2195546	1.6
-0.1564053	0.2195546	1.6
-0.1554878	0.2189455	1.6
-0.1554878	0.2189455	1.6
-0.1548805	0.2182013	1.6
-0.1548805	0.2182013	1.6
-0.1548805	0.2182013	1.6
-0.1547584	0.2171569	1.6
-0.1547584	0.2171569	1.6
-0.1544897	0.2140109	1.6
-0.1544897	0.2140109	1.6
-0.1544897	0.2140109	1.6
-0.1544897	0.2140109	1.6
-0.1544897	0.2140109	1.6
0.01	0.01	1.6
-0.1544897	0.2140109	1.6
-0.1544897	0.2140109	1.6
-0.01075655	0.2969413	1.6
-0.01075655	0.2969413	1.6
-0.01075655	0.2969413	1.6
-0.01533475	0.2923415	1.6
-0.01533475	0.2923415	1.6
-0.01533475	0.2923415	1.6
-0.01514197	0.2898018	1.6
-0.01514197	0.2898018	1.6
-0.0161045	0.2875006	1.6
-0.0161045	0.2875006	1.6
-0.0161045	0.2875006	1.6
-0.01559663	0.2848319	1.6
-0.01559663	0.2848319	1.6
-0.01559663	0.2848319	1.6
-0.0153595	0.2836957	1.6
-0.0153595	0.2836957	1.6
-0.01515337	0.282584	1.6
-0.01515337	0.282584	1.6
-0.01515337	0.282584	1.6
-0.01528001	0.2818167	1.6
-0.01528001	0.2818167	1.6
-0.01618506	0.2805296	1.6
-0.01618506	0.2805296	1.6
-0.01618506	0.2805296	1.6
-0.01553516	0.2788502	1.6
-0.01553516	0.2788502	1.6
0.01	0.01	1.6
-0.01553516	0.2788502	1.6
-0.01553516	0.2788502	1.6
-0.05336799	0.2997601	1.6
-0.05336799	0.2997601	1.6
-0.05336799	0.2997601	1.6
-0.05330818	0.2990108	1.6
-0.05330818	0.2990108	1.6
-0.05195795	0.2973957	1.6
-0.05195795	0.2973957	1.6
-0.05195795	0.2973957	1.6
-0.05045712	0.2963209	1.6
-0.05045712	0.2963209	1.6
-0.05045712	0.2963209	1.6
-0.04947466	0.2938376	1.6
-0.04947466	0.2938376	1.6
-0.04817117	0.290884	1.6
-0.04817117	0.290884	1.6
-0.0474605	0.2885845	1.6
-0.0474605	0.2885845	1.6
-0.0474605	0.2885845	1.6
-0.04702189	0.2860952	1.6
-0.04702189	0.2860952	1.6
-0.04667106	0.2846378	1.6
-0.04667106	0.2846378	1.6
-0.04667106	0.2846378	1.6
-0.04631326	0.2830068	1.6
-0.04631326	0.2830068	1.6
-0.04631326	0.2830068	1.6
-0.04631326	0.2830068	1.6
-0.04631326	0.2830068	1.6
-0.2272177	0.2204151	1.6
-0.2272177	0.2204151	1.6
-0.2272177	0.2204151	1.6
-0.2281583	0.2169805	1.6
-0.2281583	0.2169805	1.6
-0.2281583	0.2169805	1.6
-0.2281888	0.2142137	1.6
-0.2281888	0.2142137	1.6
-0.2276649	0.2119724	1.6
-0.2276649	0.2119724	1.6
-0.2276649	0.2119724	1.6
-0.227014	0.2099674	1.6
-0.227014	0.2099674	1.6
-0.227014	0.2099674	1.6
-0.2270877	0.2083286	1.6
-0.2270877	0.2083286	1.6
-0.226405	0.2068459	1.6
-0.226405	0.2068459	1.6
-0.226405	0.2068459	1.6
-0.2260087	0.2062479	1.6
-0.2260087	0.2062479	1.6
-0.2260921	0.2059197	1.6
-0.2260921	0.2059197	1.6
-0.2260921	0.2059197	1.6
-0.2257951	0.2051053	1.6
-0.2257951	0.2051053	1.6
-0.2257951	0.2051053	1.6
-0.2257951	0.2051053	1.6
-0.2257951	0.2051053	1.6
-0.2257951	0.2051053	1.6
-0.2257951	0.2051053	1.6
-0.2257951	0.2051053	1.6
-0.2257951	0.2051053	1.6
-0.2257951	0.2051053	1.6
-0.2257951	0.2051053	1.6
-0.2107178	0.02411335	1.6
-0.2107178	0.02411335	1.6
-0.2116435	0.02326189	1.6
-0.2116435	0.02326189	1.6
-0.2116435	0.02326189	1.6
-0.2106936	0.02380256	1.6
-0.2106936	0.02380256	1.6
-0.2106936	0.02380256	1.6
-0.2108488	0.02402478	1.6
-0.2108488	0.02402478	1.6
-0.2103418	0.02206612	1.6
-0.2103418	0.02206612	1.6
-0.2103418	0.02206612	1.6
-0.2100044	0.02140817	1.6
-0.2100044	0.02140817	1.6
-0.2096044	0.02075417	1.6
-0.2096044	0.02075417	1.6
-0.2096044	0.02075417	1.6
-0.2086751	0.02043348	1.6
-0.2086751	0.02043348	1.6
-0.2086751	0.02043348	1.6
-0.2086751	0.02043348	1.6
-0.2086751	0.02043348	1.6
-0.1344541	-0.0748404	1.6
-0.1344541	-0.0748404	1.6
-0.1344541	-0.0748404	1.6
-0.1274341	-0.08726802	1.6
-0.1274341	-0.08726802	1.6
-0.1274341	-0.08726802	1.6
-0.1247555	-0.09265517	1.6
-0.1247555	-0.09265517	1.6
-0.1205594	-0.09744116	1.6
-0.1205594	-0.09744116	1.6
0.01	0.01	1.6
-0.1355617	-0.1002844	1.6
-0.1355617	-0.1002844	1.6
-0.1355617	-0.1002844	1.6
-0.1205594	-0.09744116	1.6
-0.1205594	-0.09744116	1.6
-0.1360964	-0.1581136	1.6
-0.1360964	-0.1581136	1.6
-0.1360964	-0.1581136	1.6
-0.124232	-0.1696792	1.6
-0.124232	-0.1696792	1.6
-0.1198103	-0.1732805	1.6
-0.1198103	-0.1732805	1.6
-0.1198103	-0.1732805	1.6
-0.1278731	-0.1835617	1.6
-0.1278731	-0.1835617	1.6
-0.1278731	-0.1835617	1.6
-0.1198103	-0.1732805	1.6
-0.1198103	-0.1732805	1.6
-0.1198103	-0.1732805	1.6
-0.07603706	-0.269281	1.6
-0.07603706	-0.269281	1.6
-0.0713839	-0.2695906	1.6
-0.0713839	-0.2695906	1.6
-0.0713839	-0.2695906	1.6
-0.07112476	-0.2688114	1.6
-0.07112476	-0.2688114	1.6
-0.07030483	-0.2684465	1.6
-0.07030483	-0.2684465	1.6
-0.07030483	-0.2684465	1.6
-0.06961709	-0.2681593	1.6
-0.06961709	-0.2681593	1.6
-0.06961709	-0.2681593	1.6
-0.06929503	-0.26807	1.6
-0.06929503	-0.26807	1.6
-0.06869654	-0.2682148	1.6
-0.06869654	-0.2682148	1.6
-0.06869654	-0.2682148	1.6
-0.06838434	-0.2685483	1.6
-0.06838434	-0.2685483	1.6
-0.06771082	-0.2691115	1.6
-0.06771082	-0.2691115	1.6
-0.06771082	-0.2691115	1.6
-0.06700215	-0.2695076	1.6
-0.06700215	-0.2695076	1.6
-0.06601972	-0.2698931	1.6
-0.06601972	-0.2698931	1.6
-0.06601972	-0.2698931	1.6
-0.06601972	-0.2698931	1.6
-0.06601972	-0.2698931	1.6
-0.06601972	-0.2698931	1.6
-0.06240156	-0.3287221	1.6
-0.06240156	-0.3287221	1.6
-0.06222992	-0.3306364	1.6
-0.06222992	-0.3306364	1.6
-0.06222992	-0.3306364	1.6
-0.06299023	-0.3289219	1.6
-0.06299023	-0.3289219	1.6
-0.06269755	-0.3299198	1.6
-0.06269755	-0.3299198	1.6
-0.06269755	-0.3299198	1.6
-0.06269755	-0.3299198	1.6
-0.06269755	-0.3299198	1.6
-0.06269755	-0.3299198	1.6
-0.06463455	-0.3318503	1.6
-0.06463455	-0.3318503	1.6
-0.06463455	-0.3318503	1.6
-0.06463455	-0.3318503	1.6
-0.06463455	-0.3318503	1.6
-0.0648405	-0.3330353	1.6
-0.0648405	-0.3330353	1.6
-0.06545269	-0.3335313	1.6
-0.06545269	-0.3335313	1.6
-0.06545269	-0.3335313	1.6
-0.06548753	-0.3334399	1.6
-0.06548753	-0.3334399	1.6
-0.06548753	-0.3334399	1.6
-0.06562909	-0.3334509	1.6
-0.06562909	-0.3334509	1.6
-0.06536879	-0.3338066	1.6
-0.06536879	-0.3338066	1.6
-0.06536879	-0.3338066	1.6
-0.06519008	-0.3338468	1.6
-0.06519008	-0.3338468	1.6
-0.06519008	-0.3338468	1.6
-0.06506359	-0.3339679	1.6
-0.06506359	-0.3339679	1.6
-0.06482185	-0.3338736	1.6
-0.06482185	-0.3338736	1.6
-0.06482185	-0.3338736	1.6
-0.06457017	-0.3337811	1.6
-0.06457017	-0.3337811	1.6
-0.06504505	-0.3336851	1.6
-0.06504505	-0.3336851	1.6
-0.06504505	-0.3336851	1.6
-0.06504505	-0.3336851	1.6
-0.06504505	-0.3336851	1.6
0.2498898	-0.1662577	1.6
0.2498898	-0.1662577	1.6
0.2484453	-0.1655606	1.6
0.2484453	-0.1655606	1.6
0.2484453	-0.1655606	1.6
0.2483332	-0.1645878	1.6
0.2483332	-0.1645878	1.6
0.2483332	-0.1645878	1.6
0.249053	-0.1639462	1.6
0.249053	-0.1639462	1.6
0.2493528	-0.1652378	1.6
0.2493528	-0.1652378	1.6
0.2493528	-0.1652378	1.6
0.2503358	-0.1654701	1.6
0.2503358	-0.1654701	1.6
0.2503358	-0.1654701	1.6
0.250768	-0.165569	1.6
0.250768	-0.165569	1.6
0.2505925	-0.1659988	1.6
0.2505925	-0.1659988	1.6
0.2505925	-0.1659988	1.6
0.2507831	-0.1665098	1.6
0.2507831	-0.1665098	1.6
0.2507831	-0.1665098	1.6
0.2504926	-0.1671509	1.6
0.2504926	-0.1671509	1.6
0.2505154	-0.1677163	1.6
0.2505154	-0.1677163	1.6
0.2503613	-0.168403	1.6
0.2503613	-0.168403	1.6
0.2503613	-0.168403	1.6
0.2502467	-0.1689565	1.6
0.2502467	-0.1689565	1.6
0.2502467	-0.1689565	1.6
0.2504554	-0.1693504	1.6
0.2504554	-0.1693504	1.6
0.2504554	-0.1693504	1.6
0.2504554	-0.1693504	1.6
0.01	0.01	1.6
0.2504554	-0.1693504	1.6
0.2504554	-0.1693504	1.6
0.2299738	-0.03954706	1.6
0.2299738	-0.03954706	1.6
0.2299738	-0.03954706	1.6
0.2277946	-0.03895129	1.6
0.2277946	-0.03895129	1.6
0.2277946	-0.03895129	1.6
0.2238536	-0.03938805	1.6
0.2238536	-0.03938805	1.6
0.2224562	-0.03203328	1.6
0.2224562	-0.03203328	1.6
0.2224562	-0.03203328	1.6
0.2224837	-0.0337467	1.6
0.2224837	-0.0337467	1.6
0.2224497	-0.03539896	1.6
0.2224497	-0.03539896	1.6
0.2224497	-0.03539896	1.6
0.222662	-0.03662984	1.6
0.222662	-0.03662984	1.6
0.222662	-0.03662984	1.6
0.222609	-0.03819826	1.6
0.222609	-0.03819826	1.6
0.2226034	-0.03969271	1.6
0.2226034	-0.03969271	1.6
0.2226034	-0.03969271	1.6
0.2227001	-0.0408432	1.6
0.2227001	-0.0408432	1.6
0.2227001	-0.0408432	1.6
0.222817	-0.04173663	1.6
0.222817	-0.04173663	1.6
0.2227759	-0.04226283	1.6
0.2227759	-0.04226283	1.6
0.2227759	-0.04226283	1.6
0.2229008	-0.04303131	1.6
0.2229008	-0.04303131	1.6
0.2229008	-0.04303131	1.6
0.222937	-0.04366834	1.6
0.222937	-0.04366834	1.6
0.2228044	-0.04407353	1.6
0.2228044	-0.04407353	1.6
0.2228044	-0.04407353	1.6
0.2227135	-0.04467151	1.6
0.2227135	-0.04467151	1.6
0.2224826	-0.04331589	1.6
0.2224826	-0.04331589	1.6
0.2224826	-0.04331589	1.6
0.2223596	-0.04210213	1.6
0.2223596	-0.04210213	1.6
0.2223596	-0.04210213	1.6
0.2221394	-0.041435	1.6
0.2221394	-0.041435	1.6
0.2221394	-0.041435	1.6
0.2221394	-0.041435	1.6
0.2221394	-0.041435	1.6
0.1966073	-0.09400912	1.6
0.1966073	-0.09400912	1.6
0.1983283	-0.09517185	1.6
0.1983283	-0.09517185	1.6
0.1983283	-0.09517185	1.6
0.1983283	-0.09517185	1.6
0.1983283	-0.09517185	1.6
0.1983283	-0.09517185	1.6
0.2022625	-0.09517131	1.6
0.2022625	-0.09517131	1.6
0.202903	-0.09387578	1.6
0.202903	-0.09387578	1.6
0.202903	-0.09387578	1.6
0.2023402	-0.09360057	1.6
0.2023402	-0.09360057	1.6
0.2013902	-0.09316408	1.6
0.2013902	-0.09316408	1.6
0.2013902	-0.09316408	1.6
0.2014249	-0.09443523	1.6
0.2014249	-0.09443523	1.6
0.2014249	-0.09443523	1.6
0.2012185	-0.09413045	1.6
0.2012185	-0.09413045	1.6
0.2012237	-0.0948431	1.6
0.2012237	-0.0948431	1.6
0.2012237	-0.0948431	1.6
0.2012452	-0.09549341	1.6
0.2012452	-0.09549341	1.6
0.2012452	-0.09549341	1.6
0.2012452	-0.09549341	1.6
0.2012452	-0.09549341	1.6
0.1810703	-0.1764063	1.6
0.1810703	-0.1764063	1.6
0.1810703	-0.1764063	1.6
0.1826623	-0.1817413	1.6
0.1826623	-0.1817413	1.6
0.1838913	-0.1842372	1.6
0.1838913	-0.1842372	1.6
0.1838913	-0.1842372	1.6
0.1845656	-0.1857439	1.6
0.1845656	-0.1857439	1.6
0.184607	-0.1874464	1.6
0.184607	-0.1874464	1.6
0.184607	-0.1874464	1.6
0.1841736	-0.1887146	1.6
0.1841736	-0.1887146	1.6
0.1841736	-0.1887146	1.6
0.1839664	-0.1898777	1.6
0.1839664	-0.1898777	1.6
0.183783	-0.1905975	1.6
0.183783	-0.1905975	1.6
0.183783	-0.1905975	1.6
0.1837073	-0.191811	1.6
0.1837073	-0.191811	1.6
0.1837073	-0.191811	1.6
0.1837399	-0.1930348	1.6
0.1837399	-0.1930348	1.6
0.1837194	-0.1940836	1.6
0.1837194	-0.1940836	1.6
0.1837194	-0.1940836	1.6
0.1835281	-0.1949274	1.6
0.1835281	-0.1949274	1.6
0.1836353	-0.1955901	1.6
0.1836353	-0.1955901	1.6
0.1836353	-0.1955901	1.6
0.1835987	-0.1963041	1.6
0.1835987	-0.1963041	1.6
0.1835987	-0.1963041	1.6
0.1835987	-0.1963041	1.6
0.1835987	-0.1963041	1.6
0.2308582	-0.2441285	1.6
0.2308582	-0.2441285	1.6
0.2308582	-0.2441285	1.6
0.2322743	-0.2442773	1.6
0.2322743	-0.2442773	1.6
0.2322743	-0.2442773	1.6
0.2327425	-0.244509	1.6
0.2327425	-0.244509	1.6
0.2329107	-0.2445156	1.6
0.2329107	-0.2445156	1.6
0.2329107	-0.2445156	1.6
0.2328771	-0.2442504	1.6
0.2328771	-0.2442504	1.6
0.2326289	-0.2443673	1.6
0.2326289	-0.2443673	1.6
0.2326289	-0.2443673	1.6
0.2331801	-0.2444332	1.6
0.2331801	-0.2444332	1.6
0.2331801	-0.2444332	1.6
0.2333978	-0.2445412	1.6
0.2333978	-0.2445412	1.6
0.2336255	-0.2446267	1.6
0.2336255	-0.2446267	1.6
0.2336255	-0.2446267	1.6
0.2336255	-0.2446267	1.6
0.2336255	-0.2446267	1.6
0.2336255	-0.2446267	1.6
0.2493523	-0.2346664	1.6
0.2493523	-0.2346664	1.6
0.2485447	-0.2387965	1.6
0.2485447	-0.2387965	1.6
0.2485447	-0.2387965	1.6
0.2489877	-0.2400801	1.6
0.2489877	-0.2400801	1.6
0.2493626	-0.238513	1.6
0.2493626	-0.238513	1.6
0.2493626	-0.238513	1.6
0.2515147	-0.2371141	1.6
0.2515147	-0.2371141	1.6
0.2515147	-0.2371141	1.6
0.2515147	-0.2371141	1.6
0.2515147	-0.2371141	1.6
0.2515147	-0.2371141	1.6
0.2515147	-0.2371141	1.6
0.2515147	-0.2371141	1.6
0.0419088	-0.2899586	1.6
0.0419088	-0.2899586	1.6
0.0419088	-0.2899586	1.6
0.04425588	-0.2935708	1.6
0.04425588	-0.2935708	1.6
0.04587971	-0.2966565	1.6
0.04587971	-0.2966565	1.6
0.04587971	-0.2966565	1.6
0.04745005	-0.2986395	1.6
0.04745005	-0.2986395	1.6
0.04745005	-0.2986395	1.6
0.04745005	-0.2986395	1.6
0.04745005	-0.2986395	1.6
0.04745005	-0.2986395	1.6
0.04745005	-0.2986395	1.6
0.04745005	-0.2986395	1.6
0.2125245	-0.2690109	1.6
0.2125245	-0.2690109	1.6
0.2146759	-0.2710348	1.6
0.2146759	-0.2710348	1.6
0.2146759	-0.2710348	1.6
0.215409	-0.272229	1.6
0.215409	-0.272229	1.6
0.215409	-0.272229	1.6
0.2156894	-0.2724862	1.6
0.2156894	-0.2724862	1.6
0.2158011	-0.2726416	1.6
0.2158011	-0.2726416	1.6
0.2158011	-0.2726416	1.6
0.2158011	-0.2726416	1.6
0.2158011	-0.2726416	1.6
0.2158011	-0.2726416	1.6
0.2158011	-0.2726416	1.6
0.2158011	-0.2726416	1.6
0.07605014	-0.2810882	1.6
0.07605014	-0.2810882	1.6
0.07711042	-0.2844182	1.6
0.07711042	-0.2844182	1.6
0.07711042	-0.2844182	1.6
0.07781034	-0.2873161	1.6
0.07781034	-0.2873161	1.6
0.07781034	-0.2873161	1.6
0.0771886	-0.2865344	1.6
0.0771886	-0.2865344	1.6
0.07679902	-0.2880036	1.6
0.07679902	-0.2880036	1.6
0.07679902	-0.2880036	1.6
0.07700831	-0.2887862	1.6
0.07700831	-0.2887862	1.6
0.07700831	-0.2887862	1.6
0.07691318	-0.2892541	1.6
0.07691318	-0.2892541	1.6
0.07677681	-0.2898272	1.6
0.07677681	-0.2898272	1.6
0.07677681	-0.2898272	1.6
0.07651056	-0.2901541	1.6
0.07651056	-0.2901541	1.6
0.0768311	-0.2902797	1.6
0.0768311	-0.2902797	1.6
0.0768311	-0.2902797	1.6
0.0768311	-0.2902797	1.6
0.0768311	-0.2902797	1.6
0.0768311	-0.2902797	1.6
0.0781992	-0.288803	1.6
0.0781992	-0.288803	1.6
0.07746758	-0.2880273	1.6
0.07746758	-0.2880273	1.6
0.07746758	-0.2880273	1.6
0.07694257	-0.2873348	1.6
0.07694257	-0.2873348	1.6
0.0757996	-0.2873278	1.6
0.0757996	-0.2873278	1.6
0.0757996	-0.2873278	1.6
0.0757996	-0.2873278	1.6
0.0757996	-0.2873278	1.6
0.0757996	-0.2873278	1.6
0.01232339	-0.3086331	1.6
0.01232339	-0.3086331	1.6
0.01293629	-0.3069354	1.6
0.01293629	-0.3069354	1.6
0.01293629	-0.3069354	1.6
0.01310908	-0.3075027	1.6
0.01310908	-0.3075027	1.6
0.0130348	-0.3074694	1.6
0.0130348	-0.3074694	1.6
0.0130348	-0.3074694	1.6
0.01387624	-0.307629	1.6
0.01387624	-0.307629	1.6
0.01387624	-0.307629	1.6
0.01417412	-0.3078712	1.6
0.01417412	-0.3078712	1.6
0.01449518	-0.3080645	1.6
0.01449518	-0.3080645	1.6
0.01449518	-0.3080645	1.6
0.01390225	-0.3076639	1.6
0.01390225	-0.3076639	1.6
0.013856	-0.3077411	1.6
0.013856	-0.3077411	1.6
0.013856	-0.3077411	1.6
0.01294918	-0.3078715	1.6
0.01294918	-0.3078715	1.6
0.01294918	-0.3078715	1.6
0.01234258	-0.3079123	1.6
0.01234258	-0.3079123	1.6
0.0118253	-0.3081334	1.6
0.0118253	-0.3081334	1.6
0.0118253	-0.3081334	1.6
0.01142749	-0.3080834	1.6
0.01142749	-0.3080834	1.6
0.01142749	-0.3080834	1.6
0.01119509	-0.3082331	1.6
0.01119509	-0.3082331	1.6
0.01073559	-0.3083804	1.6
0.01073559	-0.3083804	1.6
0.01073559	-0.3083804	1.6
0.01041536	-0.3083729	1.6
0.01041536	-0.3083729	1.6
0.01041536	-0.3083729	1.6
0.01023535	-0.30843	1.6
0.01023535	-0.30843	1.6
0.01023535	-0.30843	1.6
0.01023535	-0.30843	1.6
0.01023535	-0.30843	1.6
0.01021852	-0.307969	1.6
0.01021852	-0.307969	1.6
0.005587418	-0.2800748	1.6
0.005587418	-0.2800748	1.6
0.005587418	-0.2800748	1.6
0.002516593	-0.2829573	1.6
0.002516593	-0.2829573	1.6
0.002516593	-0.2829573	1.6
0.0004588999	-0.2876816	1.6
0.0004588999	-0.2876816	1.6
-0.0008939207	-0.2921786	1.6
-0.0008939207	-0.2921786	1.6
-0.0008939207	-0.2921786	1.6
-0.003473903	-0.2945199	1.6
-0.003473903	-0.2945199	1.6
-0.004814	-0.2958893	1.6
-0.004814	-0.2958893	1.6
-0.004814	-0.2958893	1.6
-0.005530267	-0.2963821	1.6
-0.005530267	-0.2963821	1.6
-0.005458697	-0.296654	1.6
-0.005458697	-0.296654	1.6
-0.005458697	-0.296654	1.6
-0.005411007	-0.2968024	1.6
-0.005411007	-0.2968024	1.6
-0.005411007	-0.2968024	1.6
-0.005459388	-0.2965379	1.6
-0.005459388	-0.2965379	1.6
-0.005765663	-0.2968243	1.6
-0.005765663	-0.2968243	1.6
-0.005765663	-0.2968243	1.6
-0.004775516	-0.2977678	1.6
-0.004775516	-0.2977678	1.6
-0.02173415	-0.3120375	1.6
-0.02173415	-0.3120375	1.6
-0.02173415	-0.3120375	1.6
-0.02173415	-0.3120375	1.6
-0.02173415	-0.3120375	1.6
-0.004775516	-0.2977678	1.6
-0.004775516	-0.2977678	1.6
-0.1328955	-0.07278065	1.6
-0.1328955	-0.07278065	1.6
-0.1328955	-0.07278065	1.6
