# Supplementary material for: Saliency detection of textured 3D models based on multi-view information and texel descriptor
Source: PeerJ Comput Sci. 2023 Oct 25;9:e1584. doi: 10.7717/peerj-cs.1584 (PMC10703070; doi:10.7717/peerj-cs.1584)
Supplement: Supplemental Information 2 [file peerj-cs-09-1584-s002.zip › lxj/0.txt]

0.02112744	-0.02980956	1.6
0.02117326	-0.03010728	1.6
0.02117326	-0.03010728	1.6
0.02135746	-0.03046648	1.6
0.02135746	-0.03046648	1.6
0.02135746	-0.03046648	1.6
0.0215203	-0.03081474	1.6
0.0215203	-0.03081474	1.6
0.02163504	-0.031072	1.6
0.02163504	-0.031072	1.6
0.02163504	-0.031072	1.6
0.02180636	-0.03140684	1.6
0.02180636	-0.03140684	1.6
0.02211095	-0.0313772	1.6
0.02211095	-0.0313772	1.6
0.02211095	-0.0313772	1.6
0.02239123	-0.03148413	1.6
0.02239123	-0.03148413	1.6
0.02239123	-0.03148413	1.6
0.02263213	-0.0316254	1.6
0.02263213	-0.0316254	1.6
0.02289029	-0.03180929	1.6
0.02289029	-0.03180929	1.6
0.02289029	-0.03180929	1.6
0.02331597	-0.0318746	1.6
0.02331597	-0.0318746	1.6
0.02371212	-0.03200398	1.6
0.02371212	-0.03200398	1.6
0.02371212	-0.03200398	1.6
0.02410568	-0.03206555	1.6
0.02410568	-0.03206555	1.6
0.02410568	-0.03206555	1.6
0.02427177	-0.03203995	1.6
0.02427177	-0.03203995	1.6
0.02427177	-0.03203995	1.6
0.02427177	-0.03203995	1.6
0.02427177	-0.03203995	1.6
0.02452859	-0.0314958	1.6
0.02452859	-0.0314958	1.6
0.02452859	-0.0314958	1.6
0.02447693	-0.03101217	1.6
0.02447693	-0.03101217	1.6
0.02430058	-0.03052318	1.6
0.02430058	-0.03052318	1.6
0.02430058	-0.03052318	1.6
0.02430058	-0.03052318	1.6
0.02430058	-0.03052318	1.6
0.02430058	-0.03052318	1.6
0.02433737	-0.02977113	1.6
0.02433737	-0.02977113	1.6
0.02429401	-0.0293823	1.6
0.02429401	-0.0293823	1.6
0.02429401	-0.0293823	1.6
0.02414043	-0.02889719	1.6
0.02414043	-0.02889719	1.6
0.02414043	-0.02889719	1.6
0.02386191	-0.02837325	1.6
0.02386191	-0.02837325	1.6
0.02351602	-0.02776761	1.6
0.02351602	-0.02776761	1.6
0.02351602	-0.02776761	1.6
0.02311023	-0.02726726	1.6
0.02311023	-0.02726726	1.6
0.02311023	-0.02726726	1.6
0.02311023	-0.02726726	1.6
0.02311023	-0.02726726	1.6
0.02311023	-0.02726726	1.6
0.02264689	-0.02668559	1.6
0.02264689	-0.02668559	1.6
-0.03439961	0.02790781	1.6
-0.03439961	0.02790781	1.6
-0.03439961	0.02790781	1.6
-0.03477405	0.02957446	1.6
-0.03477405	0.02957446	1.6
-0.03381948	0.03089464	1.6
-0.03381948	0.03089464	1.6
-0.03381948	0.03089464	1.6
-0.03361672	0.0320336	1.6
-0.03361672	0.0320336	1.6
-0.03361672	0.0320336	1.6
-0.03361672	0.0320336	1.6
-0.03361672	0.0320336	1.6
-0.05571	0.112144	1.6
-0.05571	0.112144	1.6
-0.05571	0.112144	1.6
-0.05768093	0.1149993	1.6
-0.05768093	0.1149993	1.6
-0.05961401	0.1176766	1.6
-0.05961401	0.1176766	1.6
-0.05961401	0.1176766	1.6
-0.06104753	0.1197956	1.6
-0.06104753	0.1197956	1.6
-0.06104753	0.1197956	1.6
-0.06191695	0.1211708	1.6
-0.06191695	0.1211708	1.6
-0.06243869	0.1225901	1.6
-0.06243869	0.1225901	1.6
-0.06243869	0.1225901	1.6
-0.06337091	0.1231631	1.6
-0.06337091	0.1231631	1.6
-0.06386543	0.1231614	1.6
-0.06386543	0.1231614	1.6
-0.06386543	0.1231614	1.6
-0.06386543	0.1231614	1.6
-0.06386543	0.1231614	1.6
-0.06386543	0.1231614	1.6
-0.06733797	0.2273013	1.6
-0.06733797	0.2273013	1.6
-0.06806979	0.2264502	1.6
-0.06806979	0.2264502	1.6
-0.06806979	0.2264502	1.6
-0.06914106	0.2264004	1.6
-0.06914106	0.2264004	1.6
-0.06914106	0.2264004	1.6
-0.06950877	0.2259763	1.6
-0.06950877	0.2259763	1.6
-0.06996613	0.2255124	1.6
-0.06996613	0.2255124	1.6
-0.06996613	0.2255124	1.6
-0.07025953	0.2253284	1.6
-0.07025953	0.2253284	1.6
-0.07025953	0.2253284	1.6
-0.07058389	0.2249472	1.6
-0.07058389	0.2249472	1.6
-0.07058389	0.2249472	1.6
-0.07058389	0.2249472	1.6
-0.07058389	0.2249472	1.6
-0.07058389	0.2249472	1.6
-0.07058389	0.2249472	1.6
-0.1526082	0.2856119	1.6
-0.1526082	0.2856119	1.6
-0.1526082	0.2856119	1.6
-0.1516778	0.2879054	1.6
-0.1516778	0.2879054	1.6
-0.1516778	0.2879054	1.6
-0.1508286	0.289682	1.6
-0.1508286	0.289682	1.6
-0.1508286	0.289682	1.6
-0.1508286	0.289682	1.6
-0.1508286	0.289682	1.6
-0.1496777	0.2910612	1.6
-0.1496777	0.2910612	1.6
-0.1496777	0.2910612	1.6
-0.1490611	0.2903807	1.6
-0.1490611	0.2903807	1.6
-0.1490611	0.2903807	1.6
-0.148829	0.2899331	1.6
-0.148829	0.2899331	1.6
-0.148829	0.2899331	1.6
-0.148829	0.2899331	1.6
-0.148829	0.2899331	1.6
-0.148829	0.2899331	1.6
-0.148829	0.2899331	1.6
-0.2566007	0.1356539	1.6
-0.2566007	0.1356539	1.6
-0.2566007	0.1356539	1.6
-0.2567973	0.1366428	1.6
-0.2567973	0.1366428	1.6
-0.2567973	0.1366428	1.6
-0.2567973	0.1366428	1.6
-0.2567973	0.1366428	1.6
-0.2550659	0.1366968	1.6
-0.2550659	0.1366968	1.6
-0.2550659	0.1366968	1.6
-0.2545641	0.1362747	1.6
-0.2545641	0.1362747	1.6
-0.2545641	0.1362747	1.6
-0.254666	0.1361195	1.6
-0.254666	0.1361195	1.6
-0.2546695	0.1361094	1.6
-0.2546695	0.1361094	1.6
-0.2546695	0.1361094	1.6
-0.2534313	0.133722	1.6
-0.2534313	0.133722	1.6
-0.2534313	0.133722	1.6
-0.2534313	0.133722	1.6
-0.2534313	0.133722	1.6
-0.2534313	0.133722	1.6
-0.1937687	-0.08545075	1.6
-0.1937687	-0.08545075	1.6
-0.1948476	-0.08075429	1.6
-0.1948476	-0.08075429	1.6
-0.1948476	-0.08075429	1.6
-0.1955049	-0.07762942	1.6
-0.1955049	-0.07762942	1.6
-0.1957238	-0.07521974	1.6
-0.1957238	-0.07521974	1.6
-0.1957238	-0.07521974	1.6
-0.19569	-0.07391383	1.6
-0.19569	-0.07391383	1.6
-0.1960405	-0.07354072	1.6
-0.1960405	-0.07354072	1.6
-0.1960405	-0.07354072	1.6
-0.1960405	-0.07354072	1.6
-0.1960405	-0.07354072	1.6
-0.1960405	-0.07354072	1.6
-0.1516851	-0.09255142	1.6
-0.1516851	-0.09255142	1.6
-0.1428835	-0.09173416	1.6
-0.1428835	-0.09173416	1.6
-0.1428835	-0.09173416	1.6
-0.1378612	-0.09134706	1.6
-0.1378612	-0.09134706	1.6
-0.1378612	-0.09134706	1.6
-0.1378612	-0.09134706	1.6
-0.1378612	-0.09134706	1.6
-0.1378612	-0.09134706	1.6
-0.1378612	-0.09134706	1.6
-0.1378612	-0.09134706	1.6
0.1461378	-0.08031053	1.6
0.1461378	-0.08031053	1.6
0.1461378	-0.08031053	1.6
0.1440805	-0.07903454	1.6
0.1440805	-0.07903454	1.6
0.1440342	-0.07923061	1.6
0.1440342	-0.07923061	1.6
0.1440342	-0.07923061	1.6
0.1443636	-0.07981626	1.6
0.1443636	-0.07981626	1.6
0.1443636	-0.07981626	1.6
0.1448098	-0.07946616	1.6
0.1448098	-0.07946616	1.6
0.1449691	-0.07908645	1.6
0.1449691	-0.07908645	1.6
0.1449691	-0.07908645	1.6
0.1452055	-0.0786247	1.6
0.1452055	-0.0786247	1.6
0.1453017	-0.07840002	1.6
0.1453017	-0.07840002	1.6
0.1453017	-0.07840002	1.6
0.1446366	-0.0779252	1.6
0.1446366	-0.0779252	1.6
0.144596	-0.07767012	1.6
0.144596	-0.07767012	1.6
0.144596	-0.07767012	1.6
0.1446826	-0.07709659	1.6
0.1446826	-0.07709659	1.6
0.1446826	-0.07709659	1.6
0.1450005	-0.07701483	1.6
0.1450005	-0.07701483	1.6
0.1450005	-0.07701483	1.6
0.1450005	-0.07701483	1.6
0.1450005	-0.07701483	1.6
0.1461007	-0.07703318	1.6
0.1461007	-0.07703318	1.6
0.1461007	-0.07703318	1.6
0.1464828	-0.07704724	1.6
0.1464828	-0.07704724	1.6
0.1468674	-0.07653669	1.6
0.1468674	-0.07653669	1.6
0.1468674	-0.07653669	1.6
0.1468674	-0.07653669	1.6
0.1468674	-0.07653669	1.6
0.1468674	-0.07653669	1.6
0.02971137	0.01023587	1.6
0.02971137	0.01023587	1.6
0.02812576	0.01189959	1.6
0.02812576	0.01189959	1.6
0.02812576	0.01189959	1.6
0.02753749	0.01263424	1.6
0.02753749	0.01263424	1.6
0.02753749	0.01263424	1.6
0.02774055	0.01168497	1.6
0.02774055	0.01168497	1.6
0.02708562	0.01118034	1.6
0.02708562	0.01118034	1.6
0.02708562	0.01118034	1.6
0.02492166	0.0115364	1.6
0.02492166	0.0115364	1.6
0.02492166	0.0115364	1.6
0.02254092	0.01211002	1.6
0.02254092	0.01211002	1.6
0.02254092	0.01211002	1.6
0.02254092	0.01211002	1.6
0.02254092	0.01211002	1.6
0.02254092	0.01211002	1.6
0.02254092	0.01211002	1.6
0.02254092	0.01211002	1.6
-0.02172645	0.1292088	1.6
-0.02172645	0.1292088	1.6
-0.02165375	0.126242	1.6
-0.02165375	0.126242	1.6
-0.02165375	0.126242	1.6
-0.02192607	0.1253327	1.6
-0.02192607	0.1253327	1.6
-0.02259676	0.124205	1.6
-0.02259676	0.124205	1.6
-0.02259676	0.124205	1.6
-0.02302154	0.1230707	1.6
-0.02302154	0.1230707	1.6
-0.02302154	0.1230707	1.6
-0.02379367	0.1230883	1.6
-0.02379367	0.1230883	1.6
-0.0238045	0.1228497	1.6
-0.0238045	0.1228497	1.6
-0.0238045	0.1228497	1.6
-0.02370395	0.1224484	1.6
-0.02370395	0.1224484	1.6
-0.02370395	0.1224484	1.6
-0.02370395	0.1224484	1.6
-0.02370395	0.1224484	1.6
-0.02686758	0.1624379	1.6
-0.02686758	0.1624379	1.6
-0.02686758	0.1624379	1.6
-0.02719555	0.1669849	1.6
-0.02719555	0.1669849	1.6
-0.02731157	0.1684962	1.6
-0.02731157	0.1684962	1.6
-0.02731157	0.1684962	1.6
-0.02741451	0.1687343	1.6
-0.02741451	0.1687343	1.6
-0.02741451	0.1687343	1.6
-0.02745302	0.1684373	1.6
-0.02745302	0.1684373	1.6
-0.02787046	0.1687548	1.6
-0.02787046	0.1687548	1.6
-0.02787046	0.1687548	1.6
-0.02823676	0.1695332	1.6
-0.02823676	0.1695332	1.6
-0.02823676	0.1695332	1.6
-0.02849856	0.1699201	1.6
-0.02849856	0.1699201	1.6
-0.02872515	0.1705494	1.6
-0.02872515	0.1705494	1.6
-0.02872515	0.1705494	1.6
-0.02872515	0.1705494	1.6
-0.02872515	0.1705494	1.6
-0.02872515	0.1705494	1.6
-0.02825323	0.2121257	1.6
-0.02825323	0.2121257	1.6
-0.02997445	0.2113234	1.6
-0.02997445	0.2113234	1.6
-0.02997445	0.2113234	1.6
-0.02997445	0.2113234	1.6
-0.02997445	0.2113234	1.6
-0.02997445	0.2113234	1.6
-0.03077886	0.2108949	1.6
-0.03077886	0.2108949	1.6
-0.03041708	0.2104641	1.6
-0.03041708	0.2104641	1.6
-0.03041708	0.2104641	1.6
-0.03005499	0.2098611	1.6
-0.03005499	0.2098611	1.6
-0.03005499	0.2098611	1.6
-0.02966012	0.2085395	1.6
-0.02966012	0.2085395	1.6
-0.02966012	0.2085395	1.6
-0.02966012	0.2085395	1.6
-0.02966012	0.2085395	1.6
-0.02966012	0.2085395	1.6
-0.02966012	0.2085395	1.6
-0.01455029	-0.1190316	1.6
-0.01455029	-0.1190316	1.6
-0.01455029	-0.1190316	1.6
-0.01725544	-0.113018	1.6
-0.01725544	-0.113018	1.6
-0.01725544	-0.113018	1.6
-0.01879713	-0.108818	1.6
-0.01879713	-0.108818	1.6
-0.01936971	-0.10629	1.6
-0.01936971	-0.10629	1.6
-0.01936971	-0.10629	1.6
-0.01959924	-0.1050561	1.6
-0.01959924	-0.1050561	1.6
-0.01938954	-0.1062933	1.6
-0.01938954	-0.1062933	1.6
-0.01938954	-0.1062933	1.6
-0.01889118	-0.1073622	1.6
-0.01889118	-0.1073622	1.6
-0.01889118	-0.1073622	1.6
-0.01906258	-0.1082648	1.6
-0.01906258	-0.1082648	1.6
-0.01928232	-0.1094962	1.6
-0.01928232	-0.1094962	1.6
-0.01928232	-0.1094962	1.6
-0.01928232	-0.1094962	1.6
-0.01928232	-0.1094962	1.6
-0.01928232	-0.1094962	1.6
-0.01928232	-0.1094962	1.6
-0.01928232	-0.1094962	1.6
0.02116556	-0.1683013	1.6
0.02116556	-0.1683013	1.6
0.02116556	-0.1683013	1.6
0.0249609	-0.1717433	1.6
0.0249609	-0.1717433	1.6
0.02675546	-0.1742713	1.6
0.02675546	-0.1742713	1.6
0.02675546	-0.1742713	1.6
0.02771801	-0.1763284	1.6
0.02771801	-0.1763284	1.6
0.02771801	-0.1763284	1.6
0.02771801	-0.1763284	1.6
0.02771801	-0.1763284	1.6
0.02771801	-0.1763284	1.6
0.02771801	-0.1763284	1.6
0.02771801	-0.1763284	1.6
0.2236695	-0.1924965	1.6
0.2236695	-0.1924965	1.6
0.2236695	-0.1924965	1.6
0.2249269	-0.1929695	1.6
0.2249269	-0.1929695	1.6
0.2252625	-0.1931962	1.6
0.2252625	-0.1931962	1.6
0.2252625	-0.1931962	1.6
0.224322	-0.1940136	1.6
0.224322	-0.1940136	1.6
0.224322	-0.1940136	1.6
0.2244103	-0.1947765	1.6
0.2244103	-0.1947765	1.6
0.2242597	-0.1950615	1.6
0.2242597	-0.1950615	1.6
0.2242597	-0.1950615	1.6
0.2243456	-0.195262	1.6
0.2243456	-0.195262	1.6
0.2243456	-0.195262	1.6
0.2246404	-0.1951709	1.6
0.2246404	-0.1951709	1.6
0.2251921	-0.194784	1.6
0.2251921	-0.194784	1.6
0.2251921	-0.194784	1.6
0.2258736	-0.1943486	1.6
0.2258736	-0.1943486	1.6
0.2258736	-0.1943486	1.6
0.2263583	-0.1939163	1.6
0.2263583	-0.1939163	1.6
0.2268522	-0.1935024	1.6
0.2268522	-0.1935024	1.6
0.2268522	-0.1935024	1.6
0.2272435	-0.1930223	1.6
0.2272435	-0.1930223	1.6
0.2272435	-0.1930223	1.6
0.2277245	-0.1925469	1.6
0.2277245	-0.1925469	1.6
0.2282412	-0.1923137	1.6
0.2282412	-0.1923137	1.6
0.2282412	-0.1923137	1.6
0.2288641	-0.191771	1.6
0.2288641	-0.191771	1.6
0.2288641	-0.191771	1.6
0.2288641	-0.191771	1.6
0.2288641	-0.191771	1.6
0.26752	-0.184451	1.6
0.26752	-0.184451	1.6
0.26752	-0.184451	1.6
0.2718033	-0.1814549	1.6
0.2718033	-0.1814549	1.6
0.2738685	-0.1784054	1.6
0.2738685	-0.1784054	1.6
0.2738685	-0.1784054	1.6
0.2750684	-0.177181	1.6
0.2750684	-0.177181	1.6
0.2750684	-0.177181	1.6
0.2762142	-0.176722	1.6
0.2762142	-0.176722	1.6
0.2769423	-0.1760602	1.6
0.2769423	-0.1760602	1.6
0.2769423	-0.1760602	1.6
0.2769423	-0.1760602	1.6
0.2769423	-0.1760602	1.6
0.2769423	-0.1760602	1.6
0.2769423	-0.1760602	1.6
0.2769423	-0.1760602	1.6
0.1053008	-0.08802982	1.6
0.1053008	-0.08802982	1.6
0.1053008	-0.08802982	1.6
0.1083961	-0.09102768	1.6
0.1083961	-0.09102768	1.6
0.1083961	-0.09102768	1.6
0.1101318	-0.09219725	1.6
0.1101318	-0.09219725	1.6
0.110794	-0.0929024	1.6
0.110794	-0.0929024	1.6
0.1106106	-0.0939566	1.6
0.1106106	-0.0939566	1.6
0.1106106	-0.0939566	1.6
0.1109407	-0.09415496	1.6
0.1109407	-0.09415496	1.6
0.1109407	-0.09415496	1.6
0.1111051	-0.09475737	1.6
0.1111051	-0.09475737	1.6
0.1111051	-0.09475737	1.6
0.1111051	-0.09475737	1.6
0.1111051	-0.09475737	1.6
0.1111051	-0.09475737	1.6
0.1111051	-0.09475737	1.6
0.1111051	-0.09475737	1.6
0.1007941	-0.0842163	1.6
0.1007941	-0.0842163	1.6
-0.2136183	-0.1985582	1.6
-0.2136183	-0.1985582	1.6
-0.2136183	-0.1985582	1.6
-0.2106465	-0.2025724	1.6
-0.2106465	-0.2025724	1.6
-0.2106465	-0.2025724	1.6
-0.2091652	-0.2043677	1.6
-0.2091652	-0.2043677	1.6
-0.2081921	-0.2055507	1.6
-0.2081921	-0.2055507	1.6
-0.2081921	-0.2055507	1.6
-0.2070419	-0.2057529	1.6
-0.2070419	-0.2057529	1.6
-0.2070419	-0.2057529	1.6
-0.2064701	-0.2067295	1.6
-0.2064701	-0.2067295	1.6
-0.207122	-0.2073323	1.6
-0.207122	-0.2073323	1.6
-0.207122	-0.2073323	1.6
-0.2072716	-0.2080295	1.6
-0.2072716	-0.2080295	1.6
-0.2072716	-0.2080295	1.6
-0.207679	-0.2085056	1.6
-0.207679	-0.2085056	1.6
-0.2076147	-0.2090836	1.6
-0.2076147	-0.2090836	1.6
-0.2076147	-0.2090836	1.6
-0.2074614	-0.2098029	1.6
-0.2074614	-0.2098029	1.6
-0.2074614	-0.2098029	1.6
-0.2075251	-0.2089439	1.6
-0.2075251	-0.2089439	1.6
-0.2075251	-0.2089439	1.6
-0.2075251	-0.2089439	1.6
-0.2075251	-0.2089439	1.6
-0.2075251	-0.2089439	1.6
-0.2075251	-0.2089439	1.6
-0.2295944	-0.04424471	1.6
-0.2295944	-0.04424471	1.6
-0.2295944	-0.04424471	1.6
-0.2303246	-0.04240891	1.6
-0.2303246	-0.04240891	1.6
-0.2303246	-0.04240891	1.6
-0.2312171	-0.04047128	1.6
-0.2312171	-0.04047128	1.6
-0.2316361	-0.03917573	1.6
-0.2316361	-0.03917573	1.6
-0.2316361	-0.03917573	1.6
-0.2322402	-0.0380662	1.6
-0.2322402	-0.0380662	1.6
-0.2322402	-0.0380662	1.6
-0.2341881	-0.03657369	1.6
-0.2341881	-0.03657369	1.6
-0.2341881	-0.03657369	1.6
-0.2341881	-0.03657369	1.6
-0.2341881	-0.03657369	1.6
-0.2341881	-0.03657369	1.6
-0.2341881	-0.03657369	1.6
-0.2341881	-0.03657369	1.6
-0.1392034	0.255895	1.6
-0.1392034	0.255895	1.6
-0.1391997	0.2483984	1.6
-0.1391997	0.2483984	1.6
-0.1391997	0.2483984	1.6
-0.138645	0.2441865	1.6
-0.138645	0.2441865	1.6
-0.138645	0.2441865	1.6
-0.1378199	0.2417306	1.6
-0.1378199	0.2417306	1.6
-0.1369947	0.2399457	1.6
-0.1369947	0.2399457	1.6
-0.1369947	0.2399457	1.6
-0.1369947	0.2399457	1.6
-0.1369947	0.2399457	1.6
-0.1369947	0.2399457	1.6
-0.1369947	0.2399457	1.6
-0.1369947	0.2399457	1.6
-0.0251936	0.2061026	1.6
-0.0251936	0.2061026	1.6
-0.0251936	0.2061026	1.6
-0.02670301	0.2072863	1.6
-0.02670301	0.2072863	1.6
-0.0274316	0.2079812	1.6
-0.0274316	0.2079812	1.6
-0.0274316	0.2079812	1.6
-0.02731824	0.2091042	1.6
-0.02731824	0.2091042	1.6
-0.02731824	0.2091042	1.6
-0.02685078	0.2099612	1.6
-0.02685078	0.2099612	1.6
-0.02685078	0.2099612	1.6
-0.02732237	0.2104607	1.6
-0.02732237	0.2104607	1.6
-0.02769277	0.2096395	1.6
-0.02769277	0.2096395	1.6
-0.02769277	0.2096395	1.6
-0.02759122	0.2086295	1.6
-0.02759122	0.2086295	1.6
-0.02759122	0.2086295	1.6
-0.02765949	0.2078705	1.6
-0.02765949	0.2078705	1.6
-0.02772891	0.2072902	1.6
-0.02772891	0.2072902	1.6
-0.02772891	0.2072902	1.6
-0.0276512	0.2067054	1.6
-0.0276512	0.2067054	1.6
-0.0276512	0.2067054	1.6
-0.0276512	0.2067054	1.6
-0.0276512	0.2067054	1.6
-0.02735167	0.2067892	1.6
-0.02735167	0.2067892	1.6
-0.02735167	0.2067892	1.6
-0.02709453	0.2082902	1.6
-0.02709453	0.2082902	1.6
-0.02709453	0.2082902	1.6
-0.02689358	0.2092081	1.6
-0.02689358	0.2092081	1.6
-0.02677408	0.209918	1.6
-0.02677408	0.209918	1.6
-0.02677408	0.209918	1.6
-0.02663213	0.2104141	1.6
-0.02663213	0.2104141	1.6
-0.02663213	0.2104141	1.6
-0.02668825	0.2110203	1.6
-0.02668825	0.2110203	1.6
-0.02663188	0.2115028	1.6
-0.02663188	0.2115028	1.6
-0.02663188	0.2115028	1.6
-0.02653811	0.2120828	1.6
-0.02653811	0.2120828	1.6
-0.02653811	0.2120828	1.6
-0.02657251	0.2125404	1.6
-0.02657251	0.2125404	1.6
-0.02662188	0.213157	1.6
-0.02662188	0.213157	1.6
-0.02662188	0.213157	1.6
-0.0266511	0.2137295	1.6
-0.0266511	0.2137295	1.6
-0.0266511	0.2137295	1.6
-0.02687597	0.214391	1.6
-0.02687597	0.214391	1.6
-0.02714038	0.214859	1.6
-0.02714038	0.214859	1.6
-0.02714038	0.214859	1.6
-0.02715946	0.2152254	1.6
-0.02715946	0.2152254	1.6
-0.02715946	0.2152254	1.6
-0.02715946	0.2152254	1.6
-0.02715946	0.2152254	1.6
0.0007597785	0.1433046	1.6
0.0007597785	0.1433046	1.6
-0.0004902184	0.1397974	1.6
-2.337899E-05	0.1390292	1.6
-2.337899E-05	0.1390292	1.6
-0.0001211874	0.138262	1.6
-0.0001211874	0.138262	1.6
-0.0001211874	0.138262	1.6
-0.0005863514	0.137804	1.6
-0.0005863514	0.137804	1.6
-0.0005863514	0.137804	1.6
-0.0003314465	0.1375618	1.6
-0.0003314465	0.1375618	1.6
-0.0003465582	0.1370777	1.6
-0.0003465582	0.1370777	1.6
-0.0003465582	0.1370777	1.6
-0.0004821699	0.1369645	1.6
-0.0004821699	0.1369645	1.6
-0.0004821699	0.1369645	1.6
-0.0006560199	0.1360597	1.6
-0.0006560199	0.1360597	1.6
-0.0006922111	0.1358077	1.6
-0.0006922111	0.1358077	1.6
-0.0006922111	0.1358077	1.6
-0.001144602	0.135326	1.6
-0.001144602	0.135326	1.6
-0.001144602	0.135326	1.6
-0.001144602	0.135326	1.6
-0.001144602	0.135326	1.6
-0.07576624	0.1970669	1.6
-0.07576624	0.1970669	1.6
-0.07576624	0.1970669	1.6
-0.07254238	0.1968784	1.6
-0.07254238	0.1968784	1.6
-0.07059149	0.1962708	1.6
-0.07059149	0.1962708	1.6
-0.07059149	0.1962708	1.6
-0.06992784	0.1958958	1.6
-0.06992784	0.1958958	1.6
-0.06992784	0.1958958	1.6
-0.0695583	0.1954454	1.6
-0.0695583	0.1954454	1.6
-0.06946612	0.1948834	1.6
-0.06946612	0.1948834	1.6
-0.06946612	0.1948834	1.6
-0.06932425	0.194693	1.6
-0.06932425	0.194693	1.6
-0.06932425	0.194693	1.6
-0.06920741	0.193893	1.6
-0.06920741	0.193893	1.6
-0.06920741	0.193893	1.6
-0.06920741	0.193893	1.6
-0.06920741	0.193893	1.6
-0.1137645	0.1965644	1.6
-0.1137645	0.1965644	1.6
-0.1170643	0.1974227	1.6
-0.1170643	0.1974227	1.6
-0.1170643	0.1974227	1.6
-0.1182365	0.1978584	1.6
-0.1182365	0.1978584	1.6
-0.1182365	0.1978584	1.6
-0.1188608	0.1978175	1.6
-0.1188608	0.1978175	1.6
-0.1191233	0.1978755	1.6
-0.1191233	0.1978755	1.6
-0.1191233	0.1978755	1.6
-0.1194488	0.1980302	1.6
-0.1194488	0.1980302	1.6
-0.1195793	0.1976613	1.6
-0.1195793	0.1976613	1.6
-0.1195793	0.1976613	1.6
-0.1201277	0.1979917	1.6
-0.1201277	0.1979917	1.6
-0.1201277	0.1979917	1.6
-0.1201277	0.1979917	1.6
-0.1201277	0.1979917	1.6
-0.1349717	0.2388836	1.6
-0.1349717	0.2388836	1.6
-0.1349717	0.2388836	1.6
-0.134391	0.2399593	1.6
-0.134391	0.2399593	1.6
-0.1338419	0.2409928	1.6
