# Supplementary material for: Saliency detection of textured 3D models based on multi-view information and texel descriptor
Source: PeerJ Comput Sci. 2023 Oct 25;9:e1584. doi: 10.7717/peerj-cs.1584 (PMC10703070; doi:10.7717/peerj-cs.1584)
Supplement: Supplemental Information 2 [file peerj-cs-09-1584-s002.zip › lxj/1.txt]

-0.1338419	0.2409928	1.6
-0.1338419	0.2409928	1.6
-0.1329835	0.2426361	1.6
-0.1329835	0.2426361	1.6
-0.1322075	0.2442004	1.6
-0.1322075	0.2442004	1.6
-0.1322075	0.2442004	1.6
-0.1319675	0.2448143	1.6
-0.1319675	0.2448143	1.6
-0.1318126	0.2452179	1.6
-0.1318126	0.2452179	1.6
-0.1318126	0.2452179	1.6
-0.1319812	0.2456179	1.6
-0.1319812	0.2456179	1.6
-0.1319812	0.2456179	1.6
-0.1319495	0.2461318	1.6
-0.1319495	0.2461318	1.6
-0.1318471	0.2462912	1.6
-0.1318471	0.2462912	1.6
-0.1318471	0.2462912	1.6
-0.1316953	0.2463107	1.6
-0.1316953	0.2463107	1.6
-0.1316953	0.2463107	1.6
-0.1316472	0.246345	1.6
-0.1316472	0.246345	1.6
-0.1312227	0.2461885	1.6
-0.1312227	0.2461885	1.6
-0.1312227	0.2461885	1.6
-0.1312227	0.2461885	1.6
-0.1312227	0.2461885	1.6
-0.1312227	0.2461885	1.6
-0.0001496468	0.1217846	1.6
-0.0001496468	0.1217846	1.6
-0.0006622644	0.1210148	1.6
-0.0006622644	0.1210148	1.6
-0.0006622644	0.1210148	1.6
-0.001104257	0.119785	1.6
-0.001104257	0.119785	1.6
-0.001104257	0.119785	1.6
-0.001788873	0.119625	1.6
-0.001788873	0.119625	1.6
-0.001788873	0.119625	1.6
-0.001788873	0.119625	1.6
-0.001788873	0.119625	1.6
-0.001788873	0.119625	1.6
-0.001788873	0.119625	1.6
-0.001788873	0.119625	1.6
0.03267988	0.1881716	1.6
0.03267988	0.1881716	1.6
0.03209909	0.1913275	1.6
0.03209909	0.1913275	1.6
0.03209909	0.1913275	1.6
0.03178044	0.1932935	1.6
0.03178044	0.1932935	1.6
0.03178044	0.1932935	1.6
0.03139134	0.1943869	1.6
0.03139134	0.1943869	1.6
0.03076407	0.1953077	1.6
0.03076407	0.1953077	1.6
0.03076407	0.1953077	1.6
0.03042484	0.1956913	1.6
0.03042484	0.1956913	1.6
0.03042484	0.1956913	1.6
0.03032238	0.1960172	1.6
0.03032238	0.1960172	1.6
0.03032238	0.1960172	1.6
0.03032238	0.1960172	1.6
0.03032238	0.1960172	1.6
0.03032238	0.1960172	1.6
0.03032238	0.1960172	1.6
0.1542433	0.2632533	1.6
0.1542433	0.2632533	1.6
0.1542433	0.2632533	1.6
0.1535037	0.2624729	1.6
0.1535037	0.2624729	1.6
0.1535037	0.2624729	1.6
0.1522005	0.2630632	1.6
0.1522005	0.2630632	1.6
0.1512514	0.2636615	1.6
0.1512514	0.2636615	1.6
0.1512514	0.2636615	1.6
0.1505546	0.2634362	1.6
0.1505546	0.2634362	1.6
0.1496658	0.2631753	1.6
0.1496658	0.2631753	1.6
0.1496658	0.2631753	1.6
0.1489385	0.2629995	1.6
0.1489385	0.2629995	1.6
0.1489385	0.2629995	1.6
0.1485061	0.2630847	1.6
0.1485061	0.2630847	1.6
0.1485061	0.2630847	1.6
0.1485061	0.2630847	1.6
0.1485061	0.2630847	1.6
0.01	0.01	1.6
0.01	0.01	1.6
0.01	0.01	1.6
0.1605435	0.2698579	1.6
0.1605435	0.2698579	1.6
0.1518748	0.2632651	1.6
0.1518748	0.2632651	1.6
0.1518748	0.2632651	1.6
0.153895	0.2622326	1.6
0.153895	0.2622326	1.6
0.1557544	0.2613178	1.6
0.1557544	0.2613178	1.6
0.1557544	0.2613178	1.6
0.1569836	0.2603605	1.6
0.1569836	0.2603605	1.6
0.1569836	0.2603605	1.6
0.158854	0.2605716	1.6
0.158854	0.2605716	1.6
0.1596993	0.2590812	1.6
0.1596993	0.2590812	1.6
0.1596993	0.2590812	1.6
0.1603746	0.2577293	1.6
0.1603746	0.2577293	1.6
0.1603746	0.2577293	1.6
0.16095	0.2562987	1.6
0.16095	0.2562987	1.6
0.16095	0.2562987	1.6
0.16095	0.2562987	1.6
0.16095	0.2562987	1.6
0.161309	0.2533695	1.6
0.161309	0.2533695	1.6
0.161309	0.2533695	1.6
0.1616783	0.2521518	1.6
0.1616783	0.2521518	1.6
0.1614984	0.2509117	1.6
0.1614984	0.2509117	1.6
0.1614984	0.2509117	1.6
0.1614984	0.2509117	1.6
0.1614984	0.2509117	1.6
0.1614984	0.2509117	1.6
0.1954792	0.2145475	1.6
0.1954792	0.2145475	1.6
0.1912457	0.2136109	1.6
0.1912457	0.2136109	1.6
0.1912457	0.2136109	1.6
0.1874928	0.2129712	1.6
0.1874928	0.2129712	1.6
0.1874928	0.2129712	1.6
0.1852304	0.2122712	1.6
0.1852304	0.2122712	1.6
0.1852304	0.2122712	1.6
0.1852304	0.2122712	1.6
0.1852304	0.2122712	1.6
0.1799895	0.2120587	1.6
0.1799895	0.2120587	1.6
0.1799895	0.2120587	1.6
0.1786528	0.2121585	1.6
0.1786528	0.2121585	1.6
0.1775955	0.2122764	1.6
0.1775955	0.2122764	1.6
0.1775955	0.2122764	1.6
0.1772038	0.2121801	1.6
0.1772038	0.2121801	1.6
0.1767925	0.2122875	1.6
0.1767925	0.2122875	1.6
0.1767925	0.2122875	1.6
0.1762124	0.2123266	1.6
0.1762124	0.2123266	1.6
0.1762124	0.2123266	1.6
0.1754805	0.2119793	1.6
0.1754805	0.2119793	1.6
0.1757459	0.2119214	1.6
0.1757459	0.2119214	1.6
0.1757459	0.2119214	1.6
0.1757459	0.2119214	1.6
0.1757459	0.2119214	1.6
0.2130976	0.1853956	1.6
0.2130976	0.1853956	1.6
0.2130976	0.1853956	1.6
0.2106334	0.1858507	1.6
0.2106334	0.1858507	1.6
0.2106334	0.1858507	1.6
0.2089493	0.1875658	1.6
0.2089493	0.1875658	1.6
0.2081155	0.1883795	1.6
0.2081155	0.1883795	1.6
0.2081155	0.1883795	1.6
0.2071942	0.189595	1.6
0.2071942	0.189595	1.6
0.2071942	0.189595	1.6
0.2071942	0.189595	1.6
0.2071942	0.189595	1.6
0.2071942	0.189595	1.6
0.2406048	0.15051	1.6
0.2406048	0.15051	1.6
0.2392643	0.1402908	1.6
0.2392643	0.1402908	1.6
0.2392643	0.1402908	1.6
0.2383112	0.1466369	1.6
0.2383112	0.1466369	1.6
0.2379338	0.1508908	1.6
0.2379338	0.1508908	1.6
0.2379338	0.1508908	1.6
0.2379925	0.1461666	1.6
0.2379925	0.1461666	1.6
0.2379925	0.1461666	1.6
0.2378134	0.1426434	1.6
0.2378134	0.1426434	1.6
0.2381401	0.1451258	1.6
0.2381401	0.1451258	1.6
0.2381401	0.1451258	1.6
0.2395015	0.1474016	1.6
0.2395015	0.1474016	1.6
0.2407138	0.1491346	1.6
0.2407138	0.1491346	1.6
0.2407138	0.1491346	1.6
0.2415559	0.1502795	1.6
0.2415559	0.1502795	1.6
0.2415559	0.1502795	1.6
0.2427262	0.1507242	1.6
0.2427262	0.1507242	1.6
0.2427262	0.1507242	1.6
0.2427262	0.1507242	1.6
0.2427262	0.1507242	1.6
0.278379	0.06162718	1.6
0.278379	0.06162718	1.6
0.278379	0.06162718	1.6
0.2779287	0.05438248	1.6
0.2779287	0.05438248	1.6
0.2774974	0.05055662	1.6
0.2774974	0.05055662	1.6
0.2774974	0.05055662	1.6
0.2781097	0.04890792	1.6
0.2781097	0.04890792	1.6
0.2781097	0.04890792	1.6
0.279379	0.04778332	1.6
0.279379	0.04778332	1.6
0.2798743	0.04697912	1.6
0.2798743	0.04697912	1.6
0.2798743	0.04697912	1.6
0.2798978	0.04635093	1.6
0.2798978	0.04635093	1.6
0.2798978	0.04635093	1.6
0.2799634	0.04586302	1.6
0.2799634	0.04586302	1.6
0.2798846	0.0458528	1.6
0.2798846	0.0458528	1.6
0.2798846	0.0458528	1.6
0.2802663	0.04633047	1.6
0.2802663	0.04633047	1.6
0.2802663	0.04633047	1.6
0.2807548	0.04649941	1.6
0.2807548	0.04649941	1.6
0.2809281	0.04655351	1.6
0.2809281	0.04655351	1.6
0.2809281	0.04655351	1.6
0.2815549	0.04698937	1.6
0.2815549	0.04698937	1.6
0.2828202	0.04778483	1.6
0.2828202	0.04778483	1.6
0.2828202	0.04778483	1.6
0.2838545	0.04844842	1.6
0.2838545	0.04844842	1.6
0.2838545	0.04844842	1.6
0.2838545	0.04844842	1.6
0.2838545	0.04844842	1.6
0.2838545	0.04844842	1.6
0.2838545	0.04844842	1.6
0.2838545	0.04844842	1.6
0.2772629	-0.09419592	1.6
0.2772629	-0.09419592	1.6
0.2772629	-0.09419592	1.6
0.2786328	-0.09458204	1.6
0.2786328	-0.09458204	1.6
0.281163	-0.09403203	1.6
0.281163	-0.09403203	1.6
0.281163	-0.09403203	1.6
0.2831595	-0.09417061	1.6
0.2831595	-0.09417061	1.6
0.2831595	-0.09417061	1.6
0.2839226	-0.09476482	1.6
0.2839226	-0.09476482	1.6
0.2842647	-0.09479097	1.6
0.2842647	-0.09479097	1.6
0.2842647	-0.09479097	1.6
0.2844247	-0.09494451	1.6
0.2844247	-0.09494451	1.6
0.2844247	-0.09494451	1.6
0.2842214	-0.09594277	1.6
0.2842214	-0.09594277	1.6
0.2842214	-0.09594277	1.6
0.2842214	-0.09594277	1.6
0.2842214	-0.09594277	1.6
0.2510736	-0.2146091	1.6
0.2510736	-0.2146091	1.6
0.2520456	-0.2126683	1.6
0.2520456	-0.2126683	1.6
0.2520456	-0.2126683	1.6
0.2509181	-0.2115954	1.6
0.2509181	-0.2115954	1.6
0.2509181	-0.2115954	1.6
0.2503508	-0.2107036	1.6
0.2503508	-0.2107036	1.6
0.2503508	-0.2107036	1.6
0.2501542	-0.2089973	1.6
0.2501542	-0.2089973	1.6
0.2502954	-0.2087279	1.6
0.2502954	-0.2087279	1.6
0.2502954	-0.2087279	1.6
0.2500587	-0.2083369	1.6
0.2500587	-0.2083369	1.6
0.2500587	-0.2083369	1.6
0.2500587	-0.2083369	1.6
0.2500587	-0.2083369	1.6
0.09912019	-0.0909516	1.6
0.09912019	-0.0909516	1.6
0.09912019	-0.0909516	1.6
0.09868578	-0.0902416	1.6
0.09868578	-0.0902416	1.6
0.09689707	-0.0919302	1.6
0.09689707	-0.0919302	1.6
0.09689707	-0.0919302	1.6
0.09606902	-0.09266395	1.6
0.09606902	-0.09266395	1.6
0.09606902	-0.09266395	1.6
0.09587068	-0.09217106	1.6
0.09587068	-0.09217106	1.6
0.09584469	-0.09121797	1.6
0.09584469	-0.09121797	1.6
0.09584469	-0.09121797	1.6
0.09607581	-0.0908036	1.6
0.09607581	-0.0908036	1.6
0.09607581	-0.0908036	1.6
0.09607581	-0.0908036	1.6
0.09607581	-0.0908036	1.6
0.04860339	-0.03579451	1.6
0.04860339	-0.03579451	1.6
0.04860339	-0.03579451	1.6
0.04323445	-0.02872703	1.6
0.04323445	-0.02872703	1.6
0.04323445	-0.02872703	1.6
0.04125778	-0.02355701	1.6
0.04125778	-0.02355701	1.6
0.03991574	-0.02113113	1.6
0.03991574	-0.02113113	1.6
0.03991574	-0.02113113	1.6
0.0390731	-0.0194119	1.6
0.0390731	-0.0194119	1.6
0.0390731	-0.0194119	1.6
0.03836081	-0.01819044	1.6
0.03836081	-0.01819044	1.6
0.03783011	-0.01752245	1.6
0.03783011	-0.01752245	1.6
0.03783011	-0.01752245	1.6
0.03783011	-0.01752245	1.6
0.03783011	-0.01752245	1.6
0.02203574	-0.03454319	1.6
0.02203574	-0.03454319	1.6
0.02203574	-0.03454319	1.6
0.02197386	-0.03295115	1.6
0.02197386	-0.03295115	1.6
0.02197386	-0.03295115	1.6
0.0218359	-0.03129639	1.6
0.0218359	-0.03129639	1.6
0.02151615	-0.0297811	1.6
0.02151615	-0.0297811	1.6
0.02151615	-0.0297811	1.6
0.02165452	-0.02861047	1.6
0.02165452	-0.02861047	1.6
0.02165452	-0.02861047	1.6
0.02165452	-0.02861047	1.6
0.02165452	-0.02861047	1.6
0.02165452	-0.02861047	1.6
-0.007720847	0.01668316	1.6
-0.007720847	0.01668316	1.6
-0.007344415	0.01572384	1.6
-0.007344415	0.01572384	1.6
-0.007344415	0.01572384	1.6
-0.00730774	0.01608525	1.6
-0.00730774	0.01608525	1.6
-0.00730774	0.01608525	1.6
-0.007142026	0.01532223	1.6
-0.007142026	0.01532223	1.6
-0.006812202	0.01482126	1.6
-0.006812202	0.01482126	1.6
-0.006812202	0.01482126	1.6
-0.006732302	0.01507591	1.6
-0.006732302	0.01507591	1.6
-0.006105071	0.01493743	1.6
-0.006105071	0.01493743	1.6
-0.006105071	0.01493743	1.6
-0.006105071	0.01493743	1.6
-0.006105071	0.01493743	1.6
-0.006105071	0.01493743	1.6
-0.1011442	-0.005356254	1.6
-0.1011442	-0.005356254	1.6
-0.1011442	-0.005356254	1.6
-0.09710128	-0.005497284	1.6
-0.09710128	-0.005497284	1.6
-0.09494946	-0.005540628	1.6
-0.09494946	-0.005540628	1.6
-0.09494946	-0.005540628	1.6
-0.09296947	-0.006142737	1.6
-0.09296947	-0.006142737	1.6
-0.09201955	-0.006583536	1.6
-0.09201955	-0.006583536	1.6
-0.09201955	-0.006583536	1.6
-0.09136192	-0.006985107	1.6
-0.09136192	-0.006985107	1.6
-0.09136192	-0.006985107	1.6
-0.09083729	-0.00659365	1.6
-0.09083729	-0.00659365	1.6
-0.09083729	-0.00659365	1.6
-0.09036256	-0.006385168	1.6
-0.09036256	-0.006385168	1.6
-0.08982141	-0.006073942	1.6
-0.08982141	-0.006073942	1.6
-0.08982141	-0.006073942	1.6
-0.0895135	-0.005846197	1.6
-0.0895135	-0.005846197	1.6
-0.0890864	-0.005755451	1.6
-0.0890864	-0.005755451	1.6
-0.0890864	-0.005755451	1.6
-0.08993167	-0.0057161	1.6
-0.08993167	-0.0057161	1.6
-0.08993167	-0.0057161	1.6
-0.08993167	-0.0057161	1.6
-0.08993167	-0.0057161	1.6
-0.1529214	-0.08072826	1.6
-0.1529214	-0.08072826	1.6
-0.1529214	-0.08072826	1.6
-0.1509268	-0.08271056	1.6
-0.1509268	-0.08271056	1.6
-0.1505315	-0.08370642	1.6
-0.1505315	-0.08370642	1.6
-0.1505315	-0.08370642	1.6
-0.1505006	-0.08430768	1.6
-0.1505006	-0.08430768	1.6
-0.1505006	-0.08430768	1.6
-0.1506537	-0.08341367	1.6
-0.1506537	-0.08341367	1.6
-0.1508356	-0.08276398	1.6
-0.1508356	-0.08276398	1.6
-0.1508356	-0.08276398	1.6
-0.1510671	-0.08222013	1.6
-0.1510671	-0.08222013	1.6
-0.1510671	-0.08222013	1.6
-0.1512046	-0.08245235	1.6
-0.1512046	-0.08245235	1.6
-0.1513135	-0.0825401	1.6
-0.1513135	-0.0825401	1.6
-0.1513135	-0.0825401	1.6
-0.1514432	-0.08257129	1.6
-0.1514432	-0.08257129	1.6
-0.1514432	-0.08257129	1.6
-0.1514432	-0.08257129	1.6
-0.1514432	-0.08257129	1.6
-0.1514432	-0.08257129	1.6
-0.1514432	-0.08257129	1.6
-0.1514432	-0.08257129	1.6
-0.0563165	-0.1451759	1.6
-0.0563165	-0.1451759	1.6
-0.0563165	-0.1451759	1.6
-0.05452757	-0.1457555	1.6
-0.05452757	-0.1457555	1.6
-0.05351846	-0.1463092	1.6
-0.05351846	-0.1463092	1.6
-0.05351846	-0.1463092	1.6
-0.05235541	-0.1474938	1.6
-0.05235541	-0.1474938	1.6
-0.05235541	-0.1474938	1.6
-0.05235541	-0.1474938	1.6
-0.05235541	-0.1474938	1.6
-0.0505287	-0.1494509	1.6
-0.0505287	-0.1494509	1.6
-0.0505287	-0.1494509	1.6
-0.05013909	-0.1500833	1.6
-0.05013909	-0.1500833	1.6
-0.05013909	-0.1500833	1.6
-0.04942914	-0.1507478	1.6
-0.04942914	-0.1507478	1.6
-0.04895775	-0.1511883	1.6
-0.04895775	-0.1511883	1.6
-0.04895775	-0.1511883	1.6
-0.04851899	-0.1513639	1.6
-0.04851899	-0.1513639	1.6
-0.04851899	-0.1513639	1.6
-0.04851899	-0.1513639	1.6
-0.04851899	-0.1513639	1.6
-0.04851899	-0.1513639	1.6
-0.04851899	-0.1513639	1.6
-0.04851899	-0.1513639	1.6
-0.2194843	-0.1836434	1.6
-0.2194843	-0.1836434	1.6
-0.2194843	-0.1836434	1.6
-0.2165517	-0.1855339	1.6
-0.2165517	-0.1855339	1.6
-0.2135129	-0.1875643	1.6
-0.2135129	-0.1875643	1.6
-0.2135129	-0.1875643	1.6
-0.2117971	-0.1898257	1.6
-0.2117971	-0.1898257	1.6
-0.2117971	-0.1898257	1.6
-0.2103479	-0.1903756	1.6
-0.2103479	-0.1903756	1.6
-0.2093969	-0.1908484	1.6
-0.2093969	-0.1908484	1.6
-0.2093969	-0.1908484	1.6
-0.2086316	-0.191514	1.6
-0.2098421	-0.1918891	1.6
-0.2098421	-0.1918891	1.6
-0.2098421	-0.1918891	1.6
-0.2098421	-0.1918891	1.6
-0.2098421	-0.1918891	1.6
-0.2865213	-0.2304036	1.6
-0.2865213	-0.2304036	1.6
-0.2865213	-0.2304036	1.6
-0.2858258	-0.2297383	1.6
-0.2858258	-0.2297383	1.6
-0.2858258	-0.2297383	1.6
-0.2840875	-0.230375	1.6
-0.2840875	-0.230375	1.6
-0.2827314	-0.2309089	1.6
-0.2827314	-0.2309089	1.6
-0.2827314	-0.2309089	1.6
-0.2819692	-0.2308744	1.6
-0.2819692	-0.2308744	1.6
-0.2808743	-0.2304121	1.6
-0.2808743	-0.2304121	1.6
-0.2808743	-0.2304121	1.6
-0.2800067	-0.2297816	1.6
-0.2800067	-0.2297816	1.6
-0.2800067	-0.2297816	1.6
-0.2794691	-0.2292708	1.6
-0.2794691	-0.2292708	1.6
-0.2792423	-0.2290121	1.6
-0.2792423	-0.2290121	1.6
-0.2792423	-0.2290121	1.6
-0.2787246	-0.2288036	1.6
-0.2787246	-0.2288036	1.6
-0.2787246	-0.2288036	1.6
-0.2787246	-0.2288036	1.6
-0.2787246	-0.2288036	1.6
-0.2869173	-0.2332425	1.6
-0.2869173	-0.2332425	1.6
-0.2869173	-0.2332425	1.6
-0.2787246	-0.2288036	1.6
-0.2787246	-0.2288036	1.6
-0.29511	-0.2376815	1.6
-0.29511	-0.2376815	1.6
-0.29511	-0.2376815	1.6
0.06344201	0.1517478	1.6
0.06344201	0.1517478	1.6
0.06344201	0.1517478	1.6
0.06323628	0.1475975	1.6
0.06323628	0.1475975	1.6
0.06220786	0.1454201	1.6
0.06220786	0.1454201	1.6
0.06220786	0.1454201	1.6
0.06112484	0.1439015	1.6
0.06112484	0.1439015	1.6
0.06112484	0.1439015	1.6
0.06060073	0.1420183	1.6
0.06060073	0.1420183	1.6
0.06060073	0.1420183	1.6
0.06060073	0.1420183	1.6
0.06060073	0.1420183	1.6
0.02133083	0.1583425	1.6
0.02133083	0.1583425	1.6
0.02133083	0.1583425	1.6
0.01856836	0.1611654	1.6
0.01856836	0.1611654	1.6
0.01673539	0.1638003	1.6
0.01673539	0.1638003	1.6
0.01673539	0.1638003	1.6
0.01567491	0.1659871	1.6
0.01567491	0.1659871	1.6
0.01567491	0.1659871	1.6
0.01511926	0.1685548	1.6
0.01511926	0.1685548	1.6
0.01450241	0.1697943	1.6
0.01450241	0.1697943	1.6
0.01450241	0.1697943	1.6
0.01417572	0.1710347	1.6
0.01417572	0.1710347	1.6
0.01366854	0.17195	1.6
0.01366854	0.17195	1.6
0.01366854	0.17195	1.6
0.01366854	0.17195	1.6
0.01366854	0.17195	1.6
0.01366854	0.17195	1.6
-0.003812734	0.1829881	1.6
-0.003812734	0.1829881	1.6
-0.003171271	0.1800603	1.6
-0.003171271	0.1800603	1.6
-0.003171271	0.1800603	1.6
-0.002659442	0.1791743	1.6
-0.002659442	0.1791743	1.6
-0.002659442	0.1791743	1.6
-0.002710455	0.1792436	1.6
-0.002710455	0.1792436	1.6
-0.003194641	0.1795243	1.6
-0.003194641	0.1795243	1.6
-0.003194641	0.1795243	1.6
-0.003181581	0.1790659	1.6
-0.003181581	0.1790659	1.6
-0.003014497	0.1787327	1.6
-0.003014497	0.1787327	1.6
-0.003014497	0.1787327	1.6
-0.002928257	0.1784559	1.6
-0.002928257	0.1784559	1.6
-0.002928257	0.1784559	1.6
-0.002844693	0.1784422	1.6
-0.002844693	0.1784422	1.6
-0.00287216	0.1787516	1.6
-0.00287216	0.1787516	1.6
-0.00287216	0.1787516	1.6
-0.002775514	0.1789023	1.6
-0.002775514	0.1789023	1.6
-0.002775514	0.1789023	1.6
-0.002700601	0.1790417	1.6
-0.002700601	0.1790417	1.6
-0.002736457	0.1789711	1.6
-0.002736457	0.1789711	1.6
-0.002736457	0.1789711	1.6
-0.002782419	0.179075	1.6
-0.002782419	0.179075	1.6
-0.002782419	0.179075	1.6
-0.002816357	0.1792111	1.6
-0.002816357	0.1792111	1.6
-0.002816506	0.1792392	1.6
-0.002816506	0.1792392	1.6
-0.002816506	0.1792392	1.6
-0.002829123	0.1789551	1.6
-0.002829123	0.1789551	1.6
-0.002829123	0.1789551	1.6
-0.002829123	0.1789551	1.6
-0.002829123	0.1789551	1.6
0.1122588	0.1150734	1.6
0.1122588	0.1150734	1.6
0.1122588	0.1150734	1.6
0.1132247	0.1055434	1.6
0.1132247	0.1055434	1.6
0.1138184	0.1004161	1.6
0.1138184	0.1004161	1.6
0.1138184	0.1004161	1.6
0.1139356	0.09813158	1.6
0.1139356	0.09813158	1.6
0.1139356	0.09813158	1.6
0.1139336	0.09584522	1.6
0.1139336	0.09584522	1.6
0.1133044	0.09392176	1.6
0.1133044	0.09392176	1.6
0.1133044	0.09392176	1.6
0.1127671	0.09294274	1.6
0.1127671	0.09294274	1.6
0.1127671	0.09294274	1.6
0.1126155	0.09179569	1.6
0.1126155	0.09179569	1.6
0.1122166	0.09070834	1.6
0.1122166	0.09070834	1.6
0.1122166	0.09070834	1.6
0.1123349	0.08978223	1.6
0.1123349	0.08978223	1.6
0.1123349	0.08978223	1.6
0.1123349	0.08978223	1.6
0.1123349	0.08978223	1.6
0.1051561	0.03663985	1.6
0.1051561	0.03663985	1.6
0.1051561	0.03663985	1.6
0.1051354	0.03619035	1.6
0.1051354	0.03619035	1.6
0.1051354	0.03619035	1.6
0.1049142	0.03521641	1.6
0.1049142	0.03521641	1.6
0.1048434	0.03452404	1.6
0.1048434	0.03452404	1.6
0.1048434	0.03452404	1.6
0.1047091	0.03452349	1.6
0.1047091	0.03452349	1.6
0.1047091	0.03452349	1.6
0.1045066	0.03429199	1.6
0.1045066	0.03429199	1.6
0.1040911	0.03340671	1.6
0.1040911	0.03340671	1.6
0.1040911	0.03340671	1.6
0.103406	0.03295086	1.6
0.103406	0.03295086	1.6
0.103406	0.03295086	1.6
0.103406	0.03295086	1.6
0.103406	0.03295086	1.6
0.04010216	-0.02190263	1.6
0.04010216	-0.02190263	1.6
0.04010216	-0.02190263	1.6
0.03922349	-0.02683767	1.6
0.03922349	-0.02683767	1.6
0.03922349	-0.02683767	1.6
0.03825336	-0.02816336	1.6
0.03825336	-0.02816336	1.6
0.03738336	-0.02854303	1.6
0.03738336	-0.02854303	1.6
0.03738336	-0.02854303	1.6
0.03694405	-0.02913762	1.6
0.03694405	-0.02913762	1.6
0.03644997	-0.02924555	1.6
0.03644997	-0.02924555	1.6
0.03644997	-0.02924555	1.6
0.03678108	-0.02857774	1.6
0.03678108	-0.02857774	1.6
0.03678108	-0.02857774	1.6
0.03771259	-0.02815427	1.6
0.03771259	-0.02815427	1.6
0.03713629	-0.02821253	1.6
0.03713629	-0.02821253	1.6
0.03713629	-0.02821253	1.6
0.02633325	-0.03850009	1.6
0.02633325	-0.03850009	1.6
0.02633325	-0.03850009	1.6
0.01553021	-0.04878765	1.6
0.01553021	-0.04878765	1.6
-0.04947864	-0.01149901	1.6
-0.04947864	-0.01149901	1.6
-0.04947864	-0.01149901	1.6
-0.04879647	-0.01448971	1.6
-0.04879647	-0.01448971	1.6
-0.04785176	-0.01482737	1.6
