# Supplementary material for: Saliency detection of textured 3D models based on multi-view information and texel descriptor
Source: PeerJ Comput Sci. 2023 Oct 25;9:e1584. doi: 10.7717/peerj-cs.1584 (PMC10703070; doi:10.7717/peerj-cs.1584)
Supplement: Supplemental Information 2 [file peerj-cs-09-1584-s002.zip › lxj/10.txt]

-0.08208895	-0.2813252	1.6
-0.08208895	-0.2813252	1.6
-0.08108073	-0.2805095	1.6
-0.08108073	-0.2805095	1.6
-0.08108073	-0.2805095	1.6
-0.07960793	-0.2801079	1.6
-0.07960793	-0.2801079	1.6
-0.07872317	-0.2798584	1.6
-0.07872317	-0.2798584	1.6
-0.07872317	-0.2798584	1.6
-0.07780998	-0.2793753	1.6
-0.07780998	-0.2793753	1.6
-0.07780998	-0.2793753	1.6
-0.07744697	-0.2785114	1.6
-0.07744697	-0.2785114	1.6
-0.07744697	-0.2785114	1.6
-0.07744697	-0.2785114	1.6
-0.07744697	-0.2785114	1.6
-0.07744697	-0.2785114	1.6
-0.07744697	-0.2785114	1.6
-0.07240243	-0.02547585	1.6
-0.07240243	-0.02547585	1.6
-0.07240243	-0.02547585	1.6
-0.07342943	-0.02976662	1.6
-0.07342943	-0.02976662	1.6
-0.07342943	-0.02976662	1.6
-0.07443776	-0.03369511	1.6
-0.07443776	-0.03369511	1.6
-0.07573662	-0.03560497	1.6
-0.07573662	-0.03560497	1.6
-0.07573662	-0.03560497	1.6
-0.07573662	-0.03560497	1.6
-0.07573662	-0.03560497	1.6
-0.07573662	-0.03560497	1.6
0.03995039	-0.002396613	1.6
0.03995039	-0.002396613	1.6
0.03995039	-0.002396613	1.6
0.03995039	-0.002396613	1.6
0.03995039	-0.002396613	1.6
0.04204962	0.001817341	1.6
0.04204962	0.001817341	1.6
0.04267209	0.002171257	1.6
0.04267209	0.002171257	1.6
0.04267209	0.002171257	1.6
0.0438862	0.001843022	1.6
0.0438862	0.001843022	1.6
0.0438862	0.001843022	1.6
0.04488993	0.001650708	1.6
0.04488993	0.001650708	1.6
0.04544951	0.00112436	1.6
0.04544951	0.00112436	1.6
0.04544951	0.00112436	1.6
0.04569186	0.0007324256	1.6
0.04569186	0.0007324256	1.6
0.04569186	0.0007324256	1.6
0.04589871	0.0005602855	1.6
0.04589871	0.0005602855	1.6
0.04589871	0.0005602855	1.6
0.04589871	0.0005602855	1.6
0.04589871	0.0005602855	1.6
0.04589871	0.0005602855	1.6
0.04589871	0.0005602855	1.6
0.04589871	0.0005602855	1.6
0.1443365	-0.09870777	1.6
0.1443365	-0.09870777	1.6
0.145354	-0.1024956	1.6
0.145354	-0.1024956	1.6
0.145354	-0.1024956	1.6
0.146934	-0.1045375	1.6
0.146934	-0.1045375	1.6
0.1473289	-0.1064145	1.6
0.1473289	-0.1064145	1.6
0.1473289	-0.1064145	1.6
0.1477178	-0.1076516	1.6
0.1477178	-0.1076516	1.6
0.1477178	-0.1076516	1.6
0.1477178	-0.1076516	1.6
0.1477178	-0.1076516	1.6
0.1477178	-0.1076516	1.6
0.1477178	-0.1076516	1.6
0.1477178	-0.1076516	1.6
-0.09122171	-0.1690223	1.6
-0.09122171	-0.1690223	1.6
-0.09122171	-0.1690223	1.6
-0.08975012	-0.168738	1.6
-0.08975012	-0.168738	1.6
-0.08889211	-0.1686167	1.6
-0.08889211	-0.1686167	1.6
-0.08889211	-0.1686167	1.6
-0.0882853	-0.1686183	1.6
-0.0882853	-0.1686183	1.6
-0.0882853	-0.1686183	1.6
-0.08802642	-0.1687504	1.6
-0.08802642	-0.1687504	1.6
-0.08770185	-0.169208	1.6
-0.08770185	-0.169208	1.6
-0.08770185	-0.169208	1.6
-0.08770185	-0.169208	1.6
-0.08770185	-0.169208	1.6
-0.08770185	-0.169208	1.6
-0.08770185	-0.169208	1.6
-0.08770185	-0.169208	1.6
-0.196124	-0.2236731	1.6
-0.196124	-0.2236731	1.6
-0.1947322	-0.2234946	1.6
-0.1947322	-0.2234946	1.6
-0.1947322	-0.2234946	1.6
-0.1947322	-0.2234946	1.6
-0.1947322	-0.2234946	1.6
-0.1947322	-0.2234946	1.6
-0.1947322	-0.2234946	1.6
-0.1947322	-0.2234946	1.6
0.18309	-0.1853092	1.6
0.18309	-0.1853092	1.6
0.18309	-0.1853092	1.6
0.1772883	-0.1849167	1.6
0.1772883	-0.1849167	1.6
0.1772883	-0.1849167	1.6
0.1745619	-0.1847932	1.6
0.1745619	-0.1847932	1.6
0.1737638	-0.1853762	1.6
0.1737638	-0.1853762	1.6
0.1737638	-0.1853762	1.6
0.1727765	-0.1853251	1.6
0.1727765	-0.1853251	1.6
0.1727765	-0.1853251	1.6
0.1727765	-0.1853251	1.6
0.1727765	-0.1853251	1.6
0.1715982	-0.1861515	1.6
0.1715982	-0.1861515	1.6
0.1715982	-0.1861515	1.6
0.1710521	-0.1852167	1.6
0.1710521	-0.1852167	1.6
0.170969	-0.1861196	1.6
0.170969	-0.1861196	1.6
0.170969	-0.1861196	1.6
0.1707803	-0.1868547	1.6
0.1707803	-0.1868547	1.6
0.1707803	-0.1868547	1.6
0.1702087	-0.1863333	1.6
0.1702087	-0.1863333	1.6
0.1701567	-0.1870185	1.6
0.1701567	-0.1870185	1.6
0.1701567	-0.1870185	1.6
0.1695689	-0.1864134	1.6
0.1695689	-0.1864134	1.6
0.1696107	-0.1870256	1.6
0.1696107	-0.1870256	1.6
0.1696107	-0.1870256	1.6
0.1680308	-0.1864216	1.6
0.1680308	-0.1864216	1.6
0.1680308	-0.1864216	1.6
0.1680308	-0.1864216	1.6
0.1680308	-0.1864216	1.6
0.03216446	-0.03040174	1.6
0.03216446	-0.03040174	1.6
0.03216446	-0.03040174	1.6
0.03182821	-0.0250336	1.6
0.03182821	-0.0250336	1.6
0.03182821	-0.0250336	1.6
0.03033772	-0.02538971	1.6
0.03033772	-0.02538971	1.6
0.03033772	-0.02538971	1.6
0.03033772	-0.02538971	1.6
0.03033772	-0.02538971	1.6
0.03033772	-0.02538971	1.6
0.03033772	-0.02538971	1.6
0.03033772	-0.02538971	1.6
-0.1965236	-0.2169313	1.6
-0.1965236	-0.2169313	1.6
-0.1937269	-0.2146218	1.6
-0.1937269	-0.2146218	1.6
-0.1937269	-0.2146218	1.6
-0.1919768	-0.2127056	1.6
-0.1919768	-0.2127056	1.6
-0.1919768	-0.2127056	1.6
-0.1914471	-0.2114092	1.6
-0.1914471	-0.2114092	1.6
-0.1910388	-0.2106195	1.6
-0.1910388	-0.2106195	1.6
-0.1910388	-0.2106195	1.6
-0.1909233	-0.2103642	1.6
-0.1909233	-0.2103642	1.6
-0.1909233	-0.2103642	1.6
-0.1906079	-0.2103992	1.6
-0.1906079	-0.2103992	1.6
-0.1906079	-0.2103992	1.6
-0.1906079	-0.2103992	1.6
-0.1906079	-0.2103992	1.6
-0.1901875	-0.2105898	1.6
-0.1901875	-0.2105898	1.6
-0.1901875	-0.2105898	1.6
-0.1898983	-0.2106085	1.6
-0.1898983	-0.2106085	1.6
-0.189622	-0.2109189	1.6
-0.189622	-0.2109189	1.6
-0.189622	-0.2109189	1.6
-0.1893254	-0.2110392	1.6
-0.1893254	-0.2110392	1.6
-0.1893254	-0.2110392	1.6
-0.1893254	-0.2110392	1.6
-0.1893254	-0.2110392	1.6
-0.2312629	-0.2145909	1.6
-0.2312629	-0.2145909	1.6
-0.2312629	-0.2145909	1.6
-0.2294387	-0.214683	1.6
-0.2294387	-0.214683	1.6
-0.2294387	-0.214683	1.6
-0.2280641	-0.2156512	1.6
-0.2280641	-0.2156512	1.6
-0.2276296	-0.2172673	1.6
-0.2276296	-0.2172673	1.6
-0.2276296	-0.2172673	1.6
-0.2276296	-0.2172673	1.6
-0.2276296	-0.2172673	1.6
-0.2276296	-0.2172673	1.6
-0.2276296	-0.2172673	1.6
-0.2276296	-0.2172673	1.6
0.1186003	-0.1641056	1.6
0.1186003	-0.1641056	1.6
0.1186003	-0.1641056	1.6
0.1240538	-0.1652596	1.6
0.1240538	-0.1652596	1.6
0.1240538	-0.1652596	1.6
0.1240538	-0.1652596	1.6
0.1240538	-0.1652596	1.6
0.1857312	-0.133545	1.6
0.1857312	-0.133545	1.6
0.1857312	-0.133545	1.6
0.1840801	-0.1367257	1.6
0.1840801	-0.1367257	1.6
0.1840801	-0.1367257	1.6
0.1824761	-0.1390327	1.6
0.1824761	-0.1390327	1.6
0.1815026	-0.1406252	1.6
0.1815026	-0.1406252	1.6
0.1815026	-0.1406252	1.6
0.1807434	-0.1409911	1.6
0.1807434	-0.1409911	1.6
0.178523	-0.1403759	1.6
0.178523	-0.1403759	1.6
0.178523	-0.1403759	1.6
0.178523	-0.1403759	1.6
0.178523	-0.1403759	1.6
0.178523	-0.1403759	1.6
0.1543921	-0.1014658	1.6
0.1543921	-0.1014658	1.6
0.1543921	-0.1014658	1.6
0.1543946	-0.1020041	1.6
0.1543946	-0.1020041	1.6
0.1543946	-0.1020041	1.6
0.1543946	-0.1020041	1.6
0.1543946	-0.1020041	1.6
0.1543946	-0.1020041	1.6
0.1543946	-0.1020041	1.6
-0.03516834	-0.02733799	1.6
-0.03516834	-0.02733799	1.6
-0.03516834	-0.02733799	1.6
-0.03599213	-0.02979274	1.6
-0.03599213	-0.02979274	1.6
-0.03599213	-0.02979274	1.6
-0.0360442	-0.03205945	1.6
-0.0360442	-0.03205945	1.6
-0.0360442	-0.03205945	1.6
-0.0367578	-0.03244742	1.6
-0.0367578	-0.03244742	1.6
-0.0367578	-0.03244742	1.6
-0.0367578	-0.03244742	1.6
-0.0367578	-0.03244742	1.6
-0.0360762	-0.03199555	1.6
-0.0360762	-0.03199555	1.6
-0.03572376	-0.03246926	1.6
-0.03572376	-0.03246926	1.6
-0.03572376	-0.03246926	1.6
-0.03572376	-0.03246926	1.6
-0.03572376	-0.03246926	1.6
-0.03572376	-0.03246926	1.6
-0.07979678	-0.006711019	1.6
-0.07979678	-0.006711019	1.6
-0.07979678	-0.006711019	1.6
-0.07979678	-0.006711019	1.6
-0.07979678	-0.006711019	1.6
-0.08146241	-0.004556908	1.6
-0.08146241	-0.004556908	1.6
-0.08146241	-0.004556908	1.6
-0.08180736	-0.004603462	1.6
-0.08180736	-0.004603462	1.6
-0.08189007	-0.004608661	1.6
-0.08189007	-0.004608661	1.6
-0.08189007	-0.004608661	1.6
-0.08219729	-0.005011325	1.6
-0.08219729	-0.005011325	1.6
-0.08219729	-0.005011325	1.6
-0.08218317	-0.005305866	1.6
-0.08218317	-0.005305866	1.6
-0.08216121	-0.00525667	1.6
-0.08216121	-0.00525667	1.6
-0.08216121	-0.00525667	1.6
-0.08258169	-0.005084284	1.6
-0.08258169	-0.005084284	1.6
-0.08258169	-0.005084284	1.6
-0.08242816	-0.00500885	1.6
-0.08242816	-0.00500885	1.6
-0.08216443	-0.005296988	1.6
-0.08216443	-0.005296988	1.6
-0.08216443	-0.005296988	1.6
-0.08210074	-0.005253417	1.6
-0.08210074	-0.005253417	1.6
-0.08210074	-0.005253417	1.6
-0.08210074	-0.005253417	1.6
-0.08210074	-0.005253417	1.6
-0.05668923	0.02429708	1.6
-0.05668923	0.02429708	1.6
-0.05668923	0.02429708	1.6
0.0716823	0.06376312	1.6
0.0716823	0.06376312	1.6
0.0716823	0.06376312	1.6
0.07363493	0.06759458	1.6
0.07363493	0.06759458	1.6
0.07459149	0.06990362	1.6
0.07459149	0.06990362	1.6
0.07459149	0.06990362	1.6
0.07491069	0.07045463	1.6
0.07491069	0.07045463	1.6
0.07524771	0.07054531	1.6
0.07524771	0.07054531	1.6
0.07524771	0.07054531	1.6
0.07543346	0.07034255	1.6
0.07543346	0.07034255	1.6
0.07543346	0.07034255	1.6
0.07508586	0.07180231	1.6
0.07508586	0.07180231	1.6
0.07508586	0.07180231	1.6
0.07508586	0.07180231	1.6
0.07508586	0.07180231	1.6
0.06336263	0.1737727	1.6
0.06336263	0.1737727	1.6
0.06336263	0.1737727	1.6
0.06344116	0.1725634	1.6
0.06344116	0.1725634	1.6
0.06503711	0.1728467	1.6
0.06503711	0.1728467	1.6
0.06503711	0.1728467	1.6
0.06606318	0.1731475	1.6
0.06606318	0.1731475	1.6
0.0665604	0.1732127	1.6
0.0665604	0.1732127	1.6
0.0665604	0.1732127	1.6
0.06689735	0.1732814	1.6
0.06689735	0.1732814	1.6
0.06672379	0.1733014	1.6
0.06672379	0.1733014	1.6
0.06672379	0.1733014	1.6
0.06643683	0.1730139	1.6
0.06643683	0.1730139	1.6
0.06643683	0.1730139	1.6
0.06643683	0.1730139	1.6
0.06643683	0.1730139	1.6
0.07966297	0.1512612	1.6
0.07966297	0.1512612	1.6
0.07966297	0.1512612	1.6
0.07726953	0.143677	1.6
0.07726953	0.143677	1.6
0.07650579	0.1399298	1.6
0.07650579	0.1399298	1.6
0.07650579	0.1399298	1.6
0.07663923	0.1373877	1.6
0.07663923	0.1373877	1.6
0.07663923	0.1373877	1.6
0.07703657	0.1351449	1.6
0.07703657	0.1351449	1.6
0.07677814	0.1337205	1.6
0.07677814	0.1337205	1.6
0.07677814	0.1337205	1.6
0.07675059	0.1329415	1.6
0.07675059	0.1329415	1.6
0.07685045	0.1326015	1.6
0.07685045	0.1326015	1.6
0.07685045	0.1326015	1.6
0.07654617	0.1315697	1.6
0.07654617	0.1315697	1.6
0.07654617	0.1315697	1.6
0.07645874	0.1311837	1.6
0.07645874	0.1311837	1.6
0.07645874	0.1311837	1.6
0.07645874	0.1311837	1.6
0.07645874	0.1311837	1.6
0.07645874	0.1311837	1.6
0.07645874	0.1311837	1.6
0.07645874	0.1311837	1.6
0.07838712	-0.04571848	1.6
0.07838712	-0.04571848	1.6
0.07438997	-0.04397474	1.6
0.07438997	-0.04397474	1.6
0.07438997	-0.04397474	1.6
0.070806	-0.04417618	1.6
0.070806	-0.04417618	1.6
0.070806	-0.04417618	1.6
0.070806	-0.04417618	1.6
0.070806	-0.04417618	1.6
0.0716989	-0.03844588	1.6
0.0716989	-0.03844588	1.6
0.0716989	-0.03844588	1.6
0.07179328	-0.03503314	1.6
0.07179328	-0.03503314	1.6
0.07179328	-0.03503314	1.6
0.07264255	-0.03246702	1.6
0.07264255	-0.03246702	1.6
0.07231024	-0.03156457	1.6
0.07231024	-0.03156457	1.6
0.07231024	-0.03156457	1.6
0.07251153	-0.03036569	1.6
0.07251153	-0.03036569	1.6
0.07251153	-0.03036569	1.6
0.07182816	-0.02987009	1.6
0.07182816	-0.02987009	1.6
0.07151485	-0.02908008	1.6
0.07151485	-0.02908008	1.6
0.07151485	-0.02908008	1.6
0.07105657	-0.02854506	1.6
0.07105657	-0.02854506	1.6
0.07105657	-0.02854506	1.6
0.07046394	-0.0285582	1.6
0.07046394	-0.0285582	1.6
0.06997401	-0.02869028	1.6
0.06997401	-0.02869028	1.6
0.06997401	-0.02869028	1.6
0.06941105	-0.02922649	1.6
0.06941105	-0.02922649	1.6
0.06941105	-0.02922649	1.6
0.06941105	-0.02922649	1.6
0.06941105	-0.02922649	1.6
0.04831481	-0.1062574	1.6
0.04831481	-0.1062574	1.6
0.04831481	-0.1062574	1.6
0.04746508	-0.1052746	1.6
0.04746508	-0.1052746	1.6
0.04746508	-0.1052746	1.6
0.04625908	-0.105394	1.6
0.04625908	-0.105394	1.6
0.04537747	-0.104804	1.6
0.04537747	-0.104804	1.6
0.04537747	-0.104804	1.6
0.04507463	-0.1042616	1.6
0.04507463	-0.1042616	1.6
0.04507463	-0.1042616	1.6
0.04576991	-0.1031621	1.6
0.04576991	-0.1031621	1.6
0.04629083	-0.1026797	1.6
0.04629083	-0.1026797	1.6
0.04629083	-0.1026797	1.6
0.04629083	-0.1026797	1.6
0.04629083	-0.1026797	1.6
0.04629083	-0.1026797	1.6
0.04629083	-0.1026797	1.6
0.04629083	-0.1026797	1.6
0.1362933	-0.1655024	1.6
0.1362933	-0.1655024	1.6
0.1362933	-0.1655024	1.6
0.1350341	-0.1675845	1.6
0.1350341	-0.1675845	1.6
0.1353101	-0.167064	1.6
0.1353101	-0.167064	1.6
0.1353101	-0.167064	1.6
0.1359401	-0.1666179	1.6
0.1359401	-0.1666179	1.6
0.1359401	-0.1666179	1.6
0.1371332	-0.1660364	1.6
0.1371332	-0.1660364	1.6
0.1379202	-0.1654539	1.6
0.1379202	-0.1654539	1.6
0.1379202	-0.1654539	1.6
0.1385227	-0.1650621	1.6
0.1385227	-0.1650621	1.6
0.1389424	-0.164945	1.6
0.1389424	-0.164945	1.6
0.1389424	-0.164945	1.6
0.1388615	-0.1643118	1.6
0.1388615	-0.1643118	1.6
0.1388615	-0.1643118	1.6
0.1390386	-0.1635249	1.6
0.1390386	-0.1635249	1.6
0.1390386	-0.1635249	1.6
0.1390386	-0.1635249	1.6
0.1390386	-0.1635249	1.6
0.1438092	-0.1648867	1.6
0.1438092	-0.1648867	1.6
0.1438092	-0.1648867	1.6
0.1461331	-0.1656884	1.6
0.1461331	-0.1656884	1.6
0.1461331	-0.1656884	1.6
0.1484484	-0.1662683	1.6
0.1484484	-0.1662683	1.6
0.1509429	-0.1667913	1.6
0.1509429	-0.1667913	1.6
0.1509429	-0.1667913	1.6
0.153315	-0.1673328	1.6
0.153315	-0.1673328	1.6
0.1554627	-0.1678828	1.6
0.1554627	-0.1678828	1.6
0.1554627	-0.1678828	1.6
0.1570847	-0.1683045	1.6
0.1570847	-0.1683045	1.6
0.1570847	-0.1683045	1.6
0.1570847	-0.1683045	1.6
0.1570847	-0.1683045	1.6
0.1570847	-0.1683045	1.6
0.1570847	-0.1683045	1.6
0.1570847	-0.1683045	1.6
-0.06800706	-0.1911723	1.6
-0.06800706	-0.1911723	1.6
-0.06287076	-0.1936622	1.6
-0.06287076	-0.1936622	1.6
-0.06287076	-0.1936622	1.6
-0.05997333	-0.195108	1.6
-0.05997333	-0.195108	1.6
-0.05997333	-0.195108	1.6
-0.05781273	-0.1955159	1.6
-0.05781273	-0.1955159	1.6
-0.05674029	-0.1956252	1.6
-0.05674029	-0.1956252	1.6
-0.05674029	-0.1956252	1.6
-0.05560451	-0.1958778	1.6
-0.05560451	-0.1958778	1.6
-0.05560451	-0.1958778	1.6
-0.05443821	-0.196155	1.6
-0.05443821	-0.196155	1.6
-0.05422478	-0.1959068	1.6
-0.05422478	-0.1959068	1.6
-0.05422478	-0.1959068	1.6
-0.05422478	-0.1959068	1.6
-0.05422478	-0.1959068	1.6
-0.05422478	-0.1959068	1.6
-0.2070944	-0.2206666	1.6
-0.2070944	-0.2206666	1.6
-0.2056021	-0.2205204	1.6
-0.2056021	-0.2205204	1.6
-0.2056021	-0.2205204	1.6
-0.2046354	-0.2209325	1.6
-0.2046354	-0.2209325	1.6
-0.2046354	-0.2209325	1.6
-0.2042259	-0.222202	1.6
-0.2042259	-0.222202	1.6
-0.2041979	-0.2235768	1.6
-0.2041979	-0.2235768	1.6
-0.2041979	-0.2235768	1.6
-0.2043465	-0.2239751	1.6
-0.2043465	-0.2239751	1.6
-0.2043465	-0.2239751	1.6
-0.2044868	-0.2240575	1.6
-0.2044868	-0.2240575	1.6
-0.2047959	-0.224202	1.6
-0.2047959	-0.224202	1.6
-0.2047959	-0.224202	1.6
-0.2050305	-0.2244847	1.6
-0.2050305	-0.2244847	1.6
-0.2050305	-0.2244847	1.6
-0.2052682	-0.2247186	1.6
-0.2052682	-0.2247186	1.6
-0.205204	-0.2250452	1.6
-0.205204	-0.2250452	1.6
-0.205204	-0.2250452	1.6
-0.2051443	-0.2256124	1.6
-0.2051443	-0.2256124	1.6
-0.2050628	-0.2260223	1.6
-0.2050628	-0.2260223	1.6
-0.2050628	-0.2260223	1.6
-0.2053846	-0.2265205	1.6
-0.2053846	-0.2265205	1.6
-0.2053846	-0.2265205	1.6
-0.2056371	-0.2269281	1.6
-0.2056371	-0.2269281	1.6
-0.2056635	-0.2273145	1.6
-0.2056635	-0.2273145	1.6
-0.2056635	-0.2273145	1.6
-0.2056635	-0.2273145	1.6
-0.2056635	-0.2273145	1.6
-0.2056635	-0.2273145	1.6
-0.2440688	-0.2265338	1.6
-0.2440688	-0.2265338	1.6
-0.2449892	-0.2250107	1.6
-0.2449892	-0.2250107	1.6
-0.2449892	-0.2250107	1.6
-0.2452335	-0.2243197	1.6
-0.2452335	-0.2243197	1.6
-0.2446908	-0.2242297	1.6
-0.2446908	-0.2242297	1.6
-0.2446908	-0.2242297	1.6
-0.2444959	-0.2241516	1.6
-0.2444959	-0.2241516	1.6
-0.2444959	-0.2241516	1.6
-0.243915	-0.2240489	1.6
-0.243915	-0.2240489	1.6
-0.243915	-0.2240489	1.6
-0.243915	-0.2240489	1.6
-0.243915	-0.2240489	1.6
-0.243915	-0.2240489	1.6
-0.243915	-0.2240489	1.6
-0.243915	-0.2240489	1.6
-0.08654475	0.03793593	1.6
-0.08654475	0.03793593	1.6
-0.09080704	0.03886374	1.6
-0.09080704	0.03886374	1.6
-0.09284503	0.03949783	1.6
-0.09284503	0.03949783	1.6
-0.09284503	0.03949783	1.6
-0.09435876	0.03895314	1.6
-0.09435876	0.03895314	1.6
-0.09435876	0.03895314	1.6
-0.09482818	0.03923998	1.6
-0.09482818	0.03923998	1.6
-0.09482818	0.03923998	1.6
-0.09490736	0.03927394	1.6
-0.09490736	0.03927394	1.6
-0.09490736	0.03927394	1.6
-0.09490736	0.03927394	1.6
-0.09490736	0.03927394	1.6
-0.09539533	0.03986692	1.6
-0.09539533	0.03986692	1.6
-0.09539533	0.03986692	1.6
-0.09539533	0.03986692	1.6
-0.09539533	0.03986692	1.6
-0.08438201	0.1004944	1.6
-0.08438201	0.1004944	1.6
-0.08438201	0.1004944	1.6
-0.0842141	0.1073127	1.6
-0.0842141	0.1073127	1.6
-0.0842141	0.1073127	1.6
-0.0828706	0.1107662	1.6
-0.0828706	0.1107662	1.6
-0.08227924	0.1119694	1.6
-0.08227924	0.1119694	1.6
-0.08227924	0.1119694	1.6
-0.08227924	0.1119694	1.6
-0.08227924	0.1119694	1.6
0.0005341861	0.2335282	1.6
0.0005341861	0.2335282	1.6
0.0005341861	0.2335282	1.6
0.001329133	0.2304437	1.6
0.001329133	0.2304437	1.6
0.001329133	0.2304437	1.6
0.001829189	0.2284547	1.6
0.001829189	0.2284547	1.6
0.002340165	0.2278673	1.6
0.002340165	0.2278673	1.6
0.002340165	0.2278673	1.6
0.002340165	0.2278673	1.6
0.002340165	0.2278673	1.6
0.002340165	0.2278673	1.6
0.05365477	0.2636856	1.6
0.05365477	0.2636856	1.6
0.0571099	0.2651949	1.6
0.0571099	0.2651949	1.6
0.0571099	0.2651949	1.6
0.05877304	0.2671312	1.6
0.05877304	0.2671312	1.6
0.05877304	0.2671312	1.6
0.05845856	0.2680585	1.6
0.05845856	0.2680585	1.6
0.05792493	0.2685933	1.6
0.05792493	0.2685933	1.6
0.05792493	0.2685933	1.6
0.0581942	0.268756	1.6
0.0581942	0.268756	1.6
0.05809648	0.2690728	1.6
0.05809648	0.2690728	1.6
0.05809648	0.2690728	1.6
0.05808742	0.2692767	1.6
0.05808742	0.2692767	1.6
0.05808742	0.2692767	1.6
0.05822846	0.2697697	1.6
0.05822846	0.2697697	1.6
0.05813584	0.2697819	1.6
0.05813584	0.2697819	1.6
0.05813584	0.2697819	1.6
0.0587441	0.2700808	1.6
0.0587441	0.2700808	1.6
0.0587441	0.2700808	1.6
0.0587441	0.2700808	1.6
0.0587441	0.2700808	1.6
0.1269362	0.2715519	1.6
0.1269362	0.2715519	1.6
0.1269362	0.2715519	1.6
0.1241903	0.268302	1.6
0.1241903	0.268302	1.6
0.1241903	0.268302	1.6
0.125887	0.2619647	1.6
0.125887	0.2619647	1.6
0.127299	0.2580912	1.6
0.127299	0.2580912	1.6
0.127299	0.2580912	1.6
0.1283122	0.2557438	1.6
0.1283122	0.2557438	1.6
0.1283122	0.2557438	1.6
0.1289199	0.2541175	1.6
0.1289199	0.2541175	1.6
0.1293345	0.2531681	1.6
0.1293345	0.2531681	1.6
0.1293345	0.2531681	1.6
0.1293345	0.2531681	1.6
0.1293345	0.2531681	1.6
0.1293345	0.2531681	1.6
0.1293345	0.2531681	1.6
0.1293345	0.2531681	1.6
0.2088638	0.1366631	1.6
0.2088638	0.1366631	1.6
0.2088638	0.1366631	1.6
0.2099514	0.1363844	1.6
0.2099514	0.1363844	1.6
0.2099514	0.1363844	1.6
0.2099238	0.1340717	1.6
0.2099238	0.1340717	1.6
0.2102745	0.1333181	1.6
0.2102745	0.1333181	1.6
0.2102745	0.1333181	1.6
0.2094295	0.1332849	1.6
0.2094295	0.1332849	1.6
0.2094295	0.1332849	1.6
0.2093055	0.133557	1.6
0.2093055	0.133557	1.6
