# Supplementary material for: Saliency detection of textured 3D models based on multi-view information and texel descriptor
Source: PeerJ Comput Sci. 2023 Oct 25;9:e1584. doi: 10.7717/peerj-cs.1584 (PMC10703070; doi:10.7717/peerj-cs.1584)
Supplement: Supplemental Information 2 [file peerj-cs-09-1584-s002.zip › lxj/11.txt]

0.2087534	0.1337956	1.6
0.2087534	0.1337956	1.6
0.2080789	0.1340764	1.6
0.2080789	0.1340764	1.6
0.2080789	0.1340764	1.6
0.2076153	0.1344825	1.6
0.2076153	0.1344825	1.6
0.2076153	0.1344825	1.6
0.2076153	0.1344825	1.6
0.2076153	0.1344825	1.6
0.2076153	0.1344825	1.6
0.2076153	0.1344825	1.6
0.2076153	0.1344825	1.6
0.1518954	0.001481771	1.6
0.1518954	0.001481771	1.6
0.1518954	0.001481771	1.6
0.1530655	0.001238517	1.6
0.1530655	0.001238517	1.6
0.1521671	-3.606081E-06	1.6
0.1521671	-3.606081E-06	1.6
0.1521671	-3.606081E-06	1.6
0.1522468	4.550815E-05	1.6
0.1522468	4.550815E-05	1.6
0.1519672	-0.0003140448	1.6
0.1519672	-0.0003140448	1.6
0.1519672	-0.0003140448	1.6
0.1521316	-0.0006553922	1.6
0.1521316	-0.0006553922	1.6
0.1515696	-0.001429021	1.6
0.1515696	-0.001429021	1.6
0.1515696	-0.001429021	1.6
0.1515696	-0.001429021	1.6
0.1515696	-0.001429021	1.6
0.1515696	-0.001429021	1.6
0.1515696	-0.001429021	1.6
0.1515696	-0.001429021	1.6
-0.06725537	-0.04512434	1.6
-0.06725537	-0.04512434	1.6
-0.06725537	-0.04512434	1.6
-0.06455342	-0.04381537	1.6
-0.06455342	-0.04381537	1.6
-0.06455342	-0.04381537	1.6
-0.06301533	-0.04356404	1.6
-0.06301533	-0.04356404	1.6
-0.06196474	-0.04238199	1.6
-0.06196474	-0.04238199	1.6
-0.06196474	-0.04238199	1.6
-0.06136721	-0.04155441	1.6
-0.06136721	-0.04155441	1.6
-0.06136721	-0.04155441	1.6
-0.06084178	-0.04071924	1.6
-0.06084178	-0.04071924	1.6
-0.06037617	-0.04028551	1.6
-0.06037617	-0.04028551	1.6
-0.06037617	-0.04028551	1.6
-0.06037617	-0.04028551	1.6
-0.06037617	-0.04028551	1.6
-0.06037617	-0.04028551	1.6
-0.08384478	-0.01766287	1.6
-0.08384478	-0.01766287	1.6
-0.08517077	-0.01135639	1.6
-0.08517077	-0.01135639	1.6
-0.08517077	-0.01135639	1.6
-0.08606753	-0.007704617	1.6
-0.08606753	-0.007704617	1.6
-0.08606753	-0.007704617	1.6
-0.08635685	-0.006297948	1.6
-0.08635685	-0.006297948	1.6
-0.08670001	-0.004786608	1.6
-0.08670001	-0.004786608	1.6
-0.08670001	-0.004786608	1.6
-0.08687346	-0.003736205	1.6
-0.08687346	-0.003736205	1.6
-0.08687346	-0.003736205	1.6
-0.08716374	-0.003322497	1.6
-0.08716374	-0.003322497	1.6
-0.08770307	-0.003954668	1.6
-0.08770307	-0.003954668	1.6
-0.08770307	-0.003954668	1.6
-0.08770307	-0.003954668	1.6
-0.08770307	-0.003954668	1.6
-0.08063777	-0.06842715	1.6
-0.08063777	-0.06842715	1.6
-0.08063777	-0.06842715	1.6
-0.07659992	-0.06708332	1.6
-0.07659992	-0.06708332	1.6
-0.07659992	-0.06708332	1.6
-0.07659992	-0.06708332	1.6
-0.07659992	-0.06708332	1.6
0.1143199	-0.09160656	1.6
0.1143199	-0.09160656	1.6
0.1143199	-0.09160656	1.6
0.1109574	-0.09551279	1.6
0.1109574	-0.09551279	1.6
0.1109574	-0.09551279	1.6
0.1103152	-0.0976323	1.6
0.1103152	-0.0976323	1.6
0.1094306	-0.0992952	1.6
0.1094306	-0.0992952	1.6
0.1094306	-0.0992952	1.6
0.1093139	-0.1003992	1.6
0.1093139	-0.1003992	1.6
0.1093139	-0.1003992	1.6
0.1096306	-0.1017603	1.6
0.1096306	-0.1017603	1.6
0.1100188	-0.1023982	1.6
0.1100188	-0.1023982	1.6
0.1100188	-0.1023982	1.6
0.1104532	-0.1029034	1.6
0.1104532	-0.1029034	1.6
0.1104532	-0.1029034	1.6
0.1104532	-0.1029034	1.6
0.1104532	-0.1029034	1.6
0.1524691	-0.138427	1.6
0.1524691	-0.138427	1.6
0.1524691	-0.138427	1.6
0.1518906	-0.1381129	1.6
0.1518906	-0.1381129	1.6
0.1517812	-0.1361502	1.6
0.1517812	-0.1361502	1.6
0.1517812	-0.1361502	1.6
0.1516109	-0.1370371	1.6
0.1516109	-0.1370371	1.6
0.1516109	-0.1370371	1.6
0.1516109	-0.1370371	1.6
0.1516109	-0.1370371	1.6
0.1516109	-0.1370371	1.6
0.1516109	-0.1370371	1.6
0.1516109	-0.1370371	1.6
-0.1034914	-0.04393055	1.6
-0.1034914	-0.04393055	1.6
-0.1070885	-0.04339531	1.6
-0.1070885	-0.04339531	1.6
-0.1070885	-0.04339531	1.6
-0.1089396	-0.04367077	1.6
-0.1089396	-0.04367077	1.6
-0.1103376	-0.04406375	1.6
-0.1103376	-0.04406375	1.6
-0.1103376	-0.04406375	1.6
-0.111453	-0.04349659	1.6
-0.111453	-0.04349659	1.6
-0.1117607	-0.04332275	1.6
-0.1117607	-0.04332275	1.6
-0.1117607	-0.04332275	1.6
-0.1124133	-0.04362458	1.6
-0.1124133	-0.04362458	1.6
-0.1124133	-0.04362458	1.6
-0.1124133	-0.04362458	1.6
-0.1124133	-0.04362458	1.6
-0.1124133	-0.04362458	1.6
-0.1124133	-0.04362458	1.6
-0.1124133	-0.04362458	1.6
-0.08492117	0.2740402	1.6
-0.08492117	0.2740402	1.6
-0.08492117	0.2740402	1.6
-0.08446129	0.2687821	1.6
-0.08446129	0.2687821	1.6
-0.0855097	0.2650947	1.6
-0.0855097	0.2650947	1.6
-0.0855097	0.2650947	1.6
-0.08621799	0.2641498	1.6
-0.08621799	0.2641498	1.6
-0.08672538	0.2636675	1.6
-0.08672538	0.2636675	1.6
-0.08672538	0.2636675	1.6
-0.08722764	0.2627017	1.6
-0.08722764	0.2627017	1.6
-0.08722764	0.2627017	1.6
-0.08766135	0.2622473	1.6
-0.08766135	0.2622473	1.6
-0.08766135	0.2622473	1.6
-0.08766135	0.2622473	1.6
-0.08766135	0.2622473	1.6
-0.08830158	0.2609111	1.6
-0.08830158	0.2609111	1.6
-0.08830158	0.2609111	1.6
-0.08830158	0.2609111	1.6
-0.08830158	0.2609111	1.6
-0.03184567	0.2750839	1.6
-0.03184567	0.2750839	1.6
-0.03184567	0.2750839	1.6
-0.03363288	0.2733753	1.6
-0.03363288	0.2733753	1.6
-0.03363288	0.2733753	1.6
-0.03361333	0.2730742	1.6
-0.03361333	0.2730742	1.6
-0.03361333	0.2730742	1.6
-0.03361333	0.2730742	1.6
-0.03361333	0.2730742	1.6
-0.03361333	0.2730742	1.6
-0.03361333	0.2730742	1.6
-0.03361333	0.2730742	1.6
-0.03361333	0.2730742	1.6
-0.03361333	0.2730742	1.6
-0.2173951	-0.007200567	1.6
-0.2173951	-0.007200567	1.6
-0.2173951	-0.007200567	1.6
-0.2149086	-0.004308782	1.6
-0.2149086	-0.004308782	1.6
-0.2149086	-0.004308782	1.6
-0.2140933	-0.002581408	1.6
-0.2140933	-0.002581408	1.6
-0.2132415	-0.002446689	1.6
-0.2132415	-0.002446689	1.6
-0.2132415	-0.002446689	1.6
-0.2124214	-0.002269756	1.6
-0.2124214	-0.002269756	1.6
-0.2124214	-0.002269756	1.6
-0.2119282	-0.002469415	1.6
-0.2119282	-0.002469415	1.6
-0.2118983	-0.002251384	1.6
-0.2118983	-0.002251384	1.6
-0.2118983	-0.002251384	1.6
-0.21171	-0.002134174	1.6
-0.21171	-0.002134174	1.6
-0.21171	-0.002134174	1.6
-0.2119228	-0.002127441	1.6
-0.2119228	-0.002127441	1.6
-0.2120547	-0.002485348	1.6
-0.2120547	-0.002485348	1.6
-0.2120547	-0.002485348	1.6
-0.2121394	-0.003088071	1.6
-0.2121394	-0.003088071	1.6
-0.2121394	-0.003088071	1.6
-0.2122232	-0.003769645	1.6
-0.2122232	-0.003769645	1.6
-0.2121406	-0.00430711	1.6
-0.2121406	-0.00430711	1.6
-0.2121406	-0.00430711	1.6
-0.2121406	-0.00430711	1.6
-0.2121406	-0.00430711	1.6
-0.2121406	-0.00430711	1.6
-0.2121406	-0.00430711	1.6
-0.2121406	-0.00430711	1.6
-0.08648394	-0.1403267	1.6
-0.08648394	-0.1403267	1.6
-0.08648394	-0.1403267	1.6
-0.08468706	-0.1390259	1.6
-0.08468706	-0.1390259	1.6
-0.08468706	-0.1390259	1.6
-0.08333284	-0.1383033	1.6
-0.08333284	-0.1383033	1.6
-0.08369543	-0.1384329	1.6
-0.08369543	-0.1384329	1.6
-0.08369543	-0.1384329	1.6
-0.08431064	-0.1388748	1.6
-0.08431064	-0.1388748	1.6
-0.08431064	-0.1388748	1.6
-0.08374127	-0.1398796	1.6
-0.08374127	-0.1398796	1.6
-0.08261717	-0.140056	1.6
-0.08261717	-0.140056	1.6
-0.08261717	-0.140056	1.6
-0.08193733	-0.1403655	1.6
-0.08193733	-0.1403655	1.6
-0.08179984	-0.1401183	1.6
-0.08179984	-0.1401183	1.6
-0.08179984	-0.1401183	1.6
-0.08184282	-0.1402695	1.6
-0.08184282	-0.1402695	1.6
-0.08184282	-0.1402695	1.6
-0.08184282	-0.1402695	1.6
-0.08184282	-0.1402695	1.6
-0.06540717	-0.225959	1.6
-0.06540717	-0.225959	1.6
-0.06540717	-0.225959	1.6
-0.06548395	-0.2260121	1.6
-0.06548395	-0.2260121	1.6
-0.06548395	-0.2260121	1.6
-0.06637177	-0.2257724	1.6
-0.06637177	-0.2257724	1.6
-0.06641049	-0.2263015	1.6
-0.06641049	-0.2263015	1.6
-0.06641049	-0.2263015	1.6
-0.0666096	-0.2264563	1.6
-0.0666096	-0.2264563	1.6
-0.0666096	-0.2264563	1.6
-0.06658726	-0.2264081	1.6
-0.06658726	-0.2264081	1.6
-0.06653751	-0.2263752	1.6
-0.06653751	-0.2263752	1.6
-0.06653751	-0.2263752	1.6
-0.06653751	-0.2263752	1.6
-0.06653751	-0.2263752	1.6
-0.06653751	-0.2263752	1.6
-0.06653751	-0.2263752	1.6
-0.06653751	-0.2263752	1.6
0.1144801	-0.1680314	1.6
0.1144801	-0.1680314	1.6
0.1144801	-0.1680314	1.6
0.1126805	-0.1671129	1.6
0.1126805	-0.1671129	1.6
0.1123017	-0.1671418	1.6
0.1123017	-0.1671418	1.6
0.1123017	-0.1671418	1.6
0.1123017	-0.1671418	1.6
0.1123017	-0.1671418	1.6
0.1561912	-0.1376275	1.6
0.1561912	-0.1376275	1.6
0.1561912	-0.1376275	1.6
0.1555098	-0.1368321	1.6
0.1555098	-0.1368321	1.6
0.1555098	-0.1368321	1.6
0.1547346	-0.1355882	1.6
0.1547346	-0.1355882	1.6
0.1542323	-0.1341987	1.6
0.1542323	-0.1341987	1.6
0.1542323	-0.1341987	1.6
0.1534693	-0.132721	1.6
0.1534693	-0.132721	1.6
0.1534693	-0.132721	1.6
0.1526967	-0.132531	1.6
0.1526967	-0.132531	1.6
0.1526967	-0.132531	1.6
0.1526967	-0.132531	1.6
0.1526967	-0.132531	1.6
0.1526967	-0.132531	1.6
0.1526967	-0.132531	1.6
0.1526967	-0.132531	1.6
0.1168683	0.160184	1.6
0.1168683	0.160184	1.6
0.1145054	0.1649019	1.6
0.1145054	0.1649019	1.6
0.1145054	0.1649019	1.6
0.1125413	0.1672474	1.6
0.1125413	0.1672474	1.6
0.1125413	0.1672474	1.6
0.1108922	0.1674875	1.6
0.1108922	0.1674875	1.6
0.1108922	0.1674875	1.6
0.1102577	0.1676953	1.6
0.1102577	0.1676953	1.6
0.1095497	0.1689519	1.6
0.1095497	0.1689519	1.6
0.1095497	0.1689519	1.6
0.1088087	0.1699361	1.6
0.1088087	0.1699361	1.6
0.1082223	0.170474	1.6
0.1082223	0.170474	1.6
0.1082223	0.170474	1.6
0.1082223	0.170474	1.6
0.1082223	0.170474	1.6
0.1082223	0.170474	1.6
-0.01414322	0.2651284	1.6
-0.01414322	0.2651284	1.6
-0.01992692	0.267236	1.6
-0.01992692	0.267236	1.6
-0.01992692	0.267236	1.6
-0.02344716	0.2671235	1.6
-0.02344716	0.2671235	1.6
-0.02344716	0.2671235	1.6
-0.02602323	0.2674983	1.6
-0.02602323	0.2674983	1.6
-0.02738833	0.2684991	1.6
-0.02738833	0.2684991	1.6
-0.02738833	0.2684991	1.6
-0.02854503	0.2691185	1.6
-0.02854503	0.2691185	1.6
-0.02854503	0.2691185	1.6
-0.02886734	0.2697152	1.6
-0.02886734	0.2697152	1.6
-0.02886734	0.2697152	1.6
-0.02886734	0.2697152	1.6
-0.02886734	0.2697152	1.6
-0.06677112	0.2726404	1.6
-0.06677112	0.2726404	1.6
-0.06677112	0.2726404	1.6
-0.06928589	0.2666133	1.6
-0.06928589	0.2666133	1.6
-0.07016424	0.2638727	1.6
-0.07016424	0.2638727	1.6
-0.07016424	0.2638727	1.6
-0.07012162	0.2636281	1.6
-0.07012162	0.2636281	1.6
-0.07012162	0.2636281	1.6
-0.07010224	0.2630663	1.6
-0.07010224	0.2630663	1.6
-0.0699221	0.2625598	1.6
-0.0699221	0.2625598	1.6
-0.0699221	0.2625598	1.6
-0.07000834	0.2626916	1.6
-0.07000834	0.2626916	1.6
-0.07000834	0.2626916	1.6
-0.06945451	0.2619043	1.6
-0.06945451	0.2619043	1.6
-0.06889693	0.2615679	1.6
-0.06889693	0.2615679	1.6
-0.06889693	0.2615679	1.6
-0.06866752	0.2611564	1.6
-0.06866752	0.2611564	1.6
-0.06866752	0.2611564	1.6
-0.06839943	0.2600635	1.6
-0.06839943	0.2600635	1.6
-0.06818414	0.2591742	1.6
-0.06818414	0.2591742	1.6
-0.06818414	0.2591742	1.6
-0.06818414	0.2591742	1.6
-0.06818414	0.2591742	1.6
-0.1036333	0.1838769	1.6
-0.1036333	0.1838769	1.6
-0.1036333	0.1838769	1.6
-0.1020938	0.181804	1.6
-0.1020938	0.181804	1.6
-0.1020773	0.1814515	1.6
-0.1020773	0.1814515	1.6
-0.1020773	0.1814515	1.6
-0.1014815	0.1809928	1.6
-0.1014815	0.1809928	1.6
-0.1014815	0.1809928	1.6
-0.1014815	0.1809928	1.6
-0.1014815	0.1809928	1.6
-0.1014815	0.1809928	1.6
-0.1014815	0.1809928	1.6
-0.1014815	0.1809928	1.6
-0.1892924	0.07580446	1.6
-0.1892924	0.07580446	1.6
-0.1892924	0.07580446	1.6
-0.1885305	0.07552495	1.6
-0.1885305	0.07552495	1.6
-0.1889942	0.07470103	1.6
-0.1889942	0.07470103	1.6
-0.1889942	0.07470103	1.6
-0.1891238	0.07509989	1.6
-0.1891238	0.07509989	1.6
-0.1887193	0.0751727	1.6
-0.1887193	0.0751727	1.6
-0.1887193	0.0751727	1.6
-0.1887193	0.0751727	1.6
-0.1887193	0.0751727	1.6
-0.1887193	0.0751727	1.6
-0.235576	-0.0434435	1.6
-0.235576	-0.0434435	1.6
-0.2328751	-0.05061641	1.6
-0.2328751	-0.05061641	1.6
-0.2328751	-0.05061641	1.6
-0.2312558	-0.05407638	1.6
-0.2312558	-0.05407638	1.6
-0.2312558	-0.05407638	1.6
-0.2305859	-0.05612881	1.6
-0.2305859	-0.05612881	1.6
-0.2300911	-0.0583949	1.6
-0.2300911	-0.0583949	1.6
-0.2300911	-0.0583949	1.6
-0.2293245	-0.05955856	1.6
-0.2293245	-0.05955856	1.6
-0.2293245	-0.05955856	1.6
-0.2289842	-0.06039444	1.6
-0.2289842	-0.06039444	1.6
-0.2284731	-0.06179067	1.6
-0.2284731	-0.06179067	1.6
-0.2284731	-0.06179067	1.6
-0.2281738	-0.06300576	1.6
-0.2281738	-0.06300576	1.6
-0.2281738	-0.06300576	1.6
-0.2279067	-0.06435247	1.6
-0.2279067	-0.06435247	1.6
-0.2279067	-0.06435247	1.6
-0.2279067	-0.06435247	1.6
-0.2279067	-0.06435247	1.6
-0.2279067	-0.06435247	1.6
-0.2279067	-0.06435247	1.6
-0.2279067	-0.06435247	1.6
-0.1719619	-0.1554518	1.6
-0.1719619	-0.1554518	1.6
-0.1722205	-0.1564546	1.6
-0.1722205	-0.1564546	1.6
-0.1722205	-0.1564546	1.6
-0.1715053	-0.1573112	1.6
-0.1715053	-0.1573112	1.6
-0.1711204	-0.1580161	1.6
-0.1711204	-0.1580161	1.6
-0.1711204	-0.1580161	1.6
-0.1707193	-0.1589392	1.6
-0.1707193	-0.1589392	1.6
-0.1707193	-0.1589392	1.6
-0.1703219	-0.1603991	1.6
-0.1703219	-0.1603991	1.6
-0.1699694	-0.1608977	1.6
-0.1699694	-0.1608977	1.6
-0.1699694	-0.1608977	1.6
-0.169292	-0.1612749	1.6
-0.169292	-0.1612749	1.6
-0.1695855	-0.1607963	1.6
-0.1695855	-0.1607963	1.6
-0.1695855	-0.1607963	1.6
-0.1695279	-0.1603786	1.6
-0.1695279	-0.1603786	1.6
-0.1695279	-0.1603786	1.6
-0.1695279	-0.1603786	1.6
-0.1695279	-0.1603786	1.6
-0.09495998	-0.1272291	1.6
-0.09495998	-0.1272291	1.6
-0.09495998	-0.1272291	1.6
-0.09293995	-0.1230165	1.6
-0.09293995	-0.1230165	1.6
-0.09293995	-0.1230165	1.6
-0.09216446	-0.1189627	1.6
-0.09216446	-0.1189627	1.6
-0.09151524	-0.1170662	1.6
-0.09151524	-0.1170662	1.6
-0.09151524	-0.1170662	1.6
-0.08989129	-0.1180302	1.6
-0.08989129	-0.1180302	1.6
-0.08989129	-0.1180302	1.6
-0.08866032	-0.1180277	1.6
-0.08866032	-0.1180277	1.6
-0.08763229	-0.118383	1.6
-0.08763229	-0.118383	1.6
-0.08763229	-0.118383	1.6
-0.08763229	-0.118383	1.6
-0.08763229	-0.118383	1.6
-0.08763229	-0.118383	1.6
-0.08763229	-0.118383	1.6
-0.08763229	-0.118383	1.6
-0.05361184	0.00121768	1.6
-0.05361184	0.00121768	1.6
-0.05361184	0.00121768	1.6
-0.05259109	0.008064881	1.6
-0.05259109	0.008064881	1.6
-0.05259109	0.008064881	1.6
-0.05353776	0.005215492	1.6
-0.05353776	0.005215492	1.6
-0.05353776	0.005215492	1.6
-0.05353776	0.005215492	1.6
-0.05353776	0.005215492	1.6
-0.05553424	0.003609977	1.6
-0.05553424	0.003609977	1.6
-0.05553424	0.003609977	1.6
-0.05615216	0.003087224	1.6
-0.05615216	0.003087224	1.6
-0.05680601	0.002701927	1.6
-0.05680601	0.002701927	1.6
-0.05680601	0.002701927	1.6
-0.05703973	0.002761982	1.6
-0.05703973	0.002761982	1.6
-0.05703973	0.002761982	1.6
-0.05703973	0.002761982	1.6
-0.05703973	0.002761982	1.6
-0.05703973	0.002761982	1.6
-0.05703973	0.002761982	1.6
-0.05703973	0.002761982	1.6
-0.07127323	0.08869822	1.6
-0.07127323	0.08869822	1.6
-0.07127323	0.08869822	1.6
-0.07208505	0.09684463	1.6
-0.07208505	0.09684463	1.6
-0.07208505	0.09684463	1.6
-0.07208505	0.09684463	1.6
-0.07208505	0.09684463	1.6
-0.08532951	0.167573	1.6
-0.08532951	0.167573	1.6
-0.08602571	0.1649744	1.6
-0.08602571	0.1649744	1.6
-0.08602571	0.1649744	1.6
-0.08585996	0.1644102	1.6
-0.08585996	0.1644102	1.6
-0.08585996	0.1644102	1.6
-0.08567848	0.1645247	1.6
-0.08567848	0.1645247	1.6
-0.08576693	0.1643626	1.6
-0.08576693	0.1643626	1.6
-0.08576693	0.1643626	1.6
-0.08579939	0.1643263	1.6
-0.08579939	0.1643263	1.6
-0.08579939	0.1643263	1.6
-0.08568231	0.1643439	1.6
-0.08568231	0.1643439	1.6
-0.08559025	0.1644104	1.6
-0.08559025	0.1644104	1.6
-0.08559025	0.1644104	1.6
-0.0857177	0.1645039	1.6
-0.0857177	0.1645039	1.6
-0.0857177	0.1645039	1.6
-0.08576793	0.1646847	1.6
-0.08576793	0.1646847	1.6
-0.08576793	0.1646847	1.6
-0.08576793	0.1646847	1.6
-0.08576793	0.1646847	1.6
-0.08576793	0.1646847	1.6
-0.08576793	0.1646847	1.6
-0.08576793	0.1646847	1.6
-0.08576793	0.1646847	1.6
-0.08576793	0.1646847	1.6
0.01375633	-0.06936396	1.6
0.01375633	-0.06936396	1.6
0.01375633	-0.06936396	1.6
0.01239122	-0.06999796	1.6
0.01239122	-0.06999796	1.6
0.01239122	-0.06999796	1.6
0.01239122	-0.06999796	1.6
0.01239122	-0.06999796	1.6
-0.07471722	-0.1899476	1.6
-0.07471722	-0.1899476	1.6
-0.07471722	-0.1899476	1.6
-0.07116496	-0.1915522	1.6
-0.07116496	-0.1915522	1.6
-0.07116496	-0.1915522	1.6
-0.06715255	-0.192459	1.6
-0.06715255	-0.192459	1.6
-0.06589593	-0.1929028	1.6
-0.06589593	-0.1929028	1.6
-0.06589593	-0.1929028	1.6
-0.06377018	-0.1938834	1.6
-0.06377018	-0.1938834	1.6
-0.06377018	-0.1938834	1.6
-0.06228109	-0.1950946	1.6
-0.06228109	-0.1950946	1.6
-0.06125958	-0.1958444	1.6
-0.06125958	-0.1958444	1.6
-0.06125958	-0.1958444	1.6
-0.06028724	-0.1964727	1.6
-0.06028724	-0.1964727	1.6
-0.06028724	-0.1964727	1.6
-0.05972417	-0.1970727	1.6
-0.05972417	-0.1970727	1.6
-0.05912861	-0.1975085	1.6
-0.05912861	-0.1975085	1.6
-0.05912861	-0.1975085	1.6
-0.05912861	-0.1975085	1.6
-0.05912861	-0.1975085	1.6
0.0268935	-0.1518805	1.6
0.0268935	-0.1518805	1.6
0.0268935	-0.1518805	1.6
0.02638963	-0.1524787	1.6
0.02638963	-0.1524787	1.6
0.02638963	-0.1524787	1.6
0.02611454	-0.1530242	1.6
0.02611454	-0.1530242	1.6
0.02506113	-0.1534993	1.6
0.02506113	-0.1534993	1.6
0.02506113	-0.1534993	1.6
0.02425351	-0.1543072	1.6
0.02425351	-0.1543072	1.6
0.02425351	-0.1543072	1.6
0.02391786	-0.1547997	1.6
0.02391786	-0.1547997	1.6
0.02391786	-0.1547997	1.6
0.02391786	-0.1547997	1.6
0.02391786	-0.1547997	1.6
0.02391786	-0.1547997	1.6
0.02391786	-0.1547997	1.6
0.02391786	-0.1547997	1.6
0.05853961	0.08972322	1.6
0.05853961	0.08972322	1.6
0.05581635	0.08861371	1.6
0.05581635	0.08861371	1.6
0.05581635	0.08861371	1.6
0.05417277	0.08836346	1.6
0.05417277	0.08836346	1.6
0.05417277	0.08836346	1.6
0.05270094	0.0887439	1.6
0.05270094	0.0887439	1.6
0.05270094	0.0887439	1.6
0.05270094	0.0887439	1.6
0.05270094	0.0887439	1.6
-0.0158935	0.1402813	1.6
-0.0158935	0.1402813	1.6
-0.01698649	0.1389176	1.6
-0.01698649	0.1389176	1.6
-0.01698649	0.1389176	1.6
-0.01659092	0.1399747	1.6
-0.01659092	0.1399747	1.6
-0.01641603	0.1398605	1.6
-0.01641603	0.1398605	1.6
-0.01641603	0.1398605	1.6
-0.01600967	0.1400145	1.6
-0.01600967	0.1400145	1.6
-0.01600967	0.1400145	1.6
-0.0165149	0.1408165	1.6
-0.0165149	0.1408165	1.6
-0.01664197	0.141685	1.6
-0.01664197	0.141685	1.6
-0.01664197	0.141685	1.6
-0.01664197	0.141685	1.6
-0.01664197	0.141685	1.6
-0.01664197	0.141685	1.6
-0.01664197	0.141685	1.6
-0.01664197	0.141685	1.6
-0.0126019	0.03126543	1.6
-0.0126019	0.03126543	1.6
-0.0126019	0.03126543	1.6
-0.01266092	0.03176836	1.6
-0.01266092	0.03176836	1.6
-0.01266092	0.03176836	1.6
-0.01126605	0.03150989	1.6
-0.01126605	0.03150989	1.6
-0.01095051	0.03063818	1.6
-0.01095051	0.03063818	1.6
-0.01095051	0.03063818	1.6
-0.01029901	0.02965651	1.6
-0.01029901	0.02965651	1.6
-0.01029901	0.02965651	1.6
-0.01010105	0.02866561	1.6
-0.01010105	0.02866561	1.6
-0.01010105	0.02866561	1.6
-0.009762144	0.02817732	1.6
-0.009762144	0.02817732	1.6
-0.009440189	0.02772654	1.6
-0.009440189	0.02772654	1.6
-0.009440189	0.02772654	1.6
-0.009252826	0.02713547	1.6
-0.009252826	0.02713547	1.6
-0.008960588	0.02655277	1.6
-0.008960588	0.02655277	1.6
-0.008960588	0.02655277	1.6
-0.008895116	0.02605512	1.6
-0.008895116	0.02605512	1.6
-0.008895116	0.02605512	1.6
-0.008895116	0.02605512	1.6
-0.008895116	0.02605512	1.6
-0.008895116	0.02605512	1.6
-0.06607142	-0.03920543	1.6
-0.06607142	-0.03920543	1.6
-0.06559673	-0.0447527	1.6
-0.06559673	-0.0447527	1.6
-0.06559673	-0.0447527	1.6
-0.06484213	-0.04696281	1.6
-0.06484213	-0.04696281	1.6
-0.06359676	-0.04833399	1.6
-0.06359676	-0.04833399	1.6
