# Supplementary material for: Saliency detection of textured 3D models based on multi-view information and texel descriptor
Source: PeerJ Comput Sci. 2023 Oct 25;9:e1584. doi: 10.7717/peerj-cs.1584 (PMC10703070; doi:10.7717/peerj-cs.1584)
Supplement: Supplemental Information 2 [file peerj-cs-09-1584-s002.zip › lxj/12.txt]

-0.06359676	-0.04833399	1.6
-0.06261732	-0.04990701	1.6
-0.06261732	-0.04990701	1.6
-0.06177948	-0.05117847	1.6
-0.06177948	-0.05117847	1.6
-0.06177948	-0.05117847	1.6
-0.06117728	-0.05226076	1.6
-0.06117728	-0.05226076	1.6
-0.06066266	-0.05331276	1.6
-0.06066266	-0.05331276	1.6
-0.06066266	-0.05331276	1.6
-0.0603136	-0.05447585	1.6
-0.0603136	-0.05447585	1.6
-0.0603136	-0.05447585	1.6
-0.06000187	-0.05529609	1.6
-0.06000187	-0.05529609	1.6
-0.06002814	-0.05566754	1.6
-0.06002814	-0.05566754	1.6
-0.06002814	-0.05566754	1.6
-0.06023045	-0.05599947	1.6
-0.06023045	-0.05599947	1.6
-0.06023045	-0.05599947	1.6
-0.0603461	-0.05617376	1.6
-0.0603461	-0.05617376	1.6
-0.0603461	-0.05617376	1.6
-0.0603461	-0.05617376	1.6
-0.0603461	-0.05617376	1.6
-0.06764552	-0.01852563	1.6
-0.06764552	-0.01852563	1.6
-0.06764552	-0.01852563	1.6
-0.06601512	-0.009938596	1.6
-0.06601512	-0.009938596	1.6
-0.06488106	-0.006451549	1.6
-0.06488106	-0.006451549	1.6
-0.06488106	-0.006451549	1.6
-0.06432994	-0.003556481	1.6
-0.06432994	-0.003556481	1.6
-0.06432994	-0.003556481	1.6
-0.06432994	-0.003556481	1.6
-0.06432994	-0.003556481	1.6
-0.2137441	0.06721675	1.6
-0.2137441	0.06721675	1.6
-0.2137441	0.06721675	1.6
-0.2129642	0.06841213	1.6
-0.2129642	0.06841213	1.6
-0.2121882	0.06948882	1.6
-0.2121882	0.06948882	1.6
-0.2121882	0.06948882	1.6
-0.2119399	0.07094691	1.6
-0.2119399	0.07094691	1.6
-0.2119399	0.07094691	1.6
-0.2116364	0.07218274	1.6
-0.2116364	0.07218274	1.6
-0.2114634	0.07272837	1.6
-0.2114634	0.07272837	1.6
-0.2114634	0.07272837	1.6
-0.2111426	0.07308375	1.6
-0.2111426	0.07308375	1.6
-0.2111426	0.07308375	1.6
-0.2109316	0.07287803	1.6
-0.2109316	0.07287803	1.6
-0.2104892	0.07272311	1.6
-0.2104892	0.07272311	1.6
-0.2104892	0.07272311	1.6
-0.2104892	0.07272311	1.6
-0.2104892	0.07272311	1.6
-0.2104892	0.07272311	1.6
-0.2476039	0.07560215	1.6
-0.2476039	0.07560215	1.6
-0.2469637	0.07680116	1.6
-0.2469637	0.07680116	1.6
-0.2469637	0.07680116	1.6
-0.246934	0.07732875	1.6
-0.246934	0.07732875	1.6
-0.246934	0.07732875	1.6
-0.246934	0.07732875	1.6
-0.246934	0.07732875	1.6
-0.2467195	0.07813588	1.6
-0.2467195	0.07813588	1.6
-0.2467195	0.07813588	1.6
-0.2464116	0.07800836	1.6
-0.2464116	0.07800836	1.6
-0.2464116	0.07800836	1.6
-0.2462457	0.07852755	1.6
-0.2462457	0.07852755	1.6
-0.246309	0.07928518	1.6
-0.246309	0.07928518	1.6
-0.246309	0.07928518	1.6
-0.2462234	0.07974242	1.6
-0.2462234	0.07974242	1.6
-0.2462234	0.07974242	1.6
-0.2458509	0.08014254	1.6
-0.2458509	0.08014254	1.6
-0.2455953	0.08045331	1.6
-0.2455953	0.08045331	1.6
-0.2455953	0.08045331	1.6
-0.245393	0.08078138	1.6
-0.245393	0.08078138	1.6
-0.2452189	0.08103427	1.6
-0.2452189	0.08103427	1.6
-0.2452189	0.08103427	1.6
-0.2450741	0.08124777	1.6
-0.2450741	0.08124777	1.6
-0.2450741	0.08124777	1.6
-0.2448708	0.08116568	1.6
-0.2448708	0.08116568	1.6
-0.244734	0.08080075	1.6
-0.244734	0.08080075	1.6
-0.244734	0.08080075	1.6
-0.2444939	0.08061638	1.6
-0.2444939	0.08061638	1.6
-0.2444939	0.08061638	1.6
-0.2445745	0.08015379	1.6
-0.2445745	0.08015379	1.6
-0.2445745	0.08015379	1.6
-0.2445745	0.08015379	1.6
-0.2445745	0.08015379	1.6
-0.2673595	0.05418467	1.6
-0.2673595	0.05418467	1.6
-0.2673595	0.05418467	1.6
-0.2678881	0.05399156	1.6
-0.2678881	0.05399156	1.6
-0.267861	0.0541142	1.6
-0.267861	0.0541142	1.6
-0.267861	0.0541142	1.6
-0.2684054	0.0531105	1.6
-0.2684054	0.0531105	1.6
-0.2687864	0.05268788	1.6
-0.2687864	0.05268788	1.6
-0.2687864	0.05268788	1.6
-0.2686191	0.05193883	1.6
-0.2686191	0.05193883	1.6
-0.2686191	0.05193883	1.6
-0.2683423	0.05141307	1.6
-0.2683423	0.05141307	1.6
-0.2683423	0.05141307	1.6
-0.2683423	0.05141307	1.6
-0.2683423	0.05141307	1.6
-0.2633833	0.04842806	1.6
-0.2633833	0.04842806	1.6
-0.2633833	0.04842806	1.6
-0.263921	0.04853108	1.6
-0.263921	0.04853108	1.6
-0.2635322	0.04825939	1.6
-0.2635322	0.04825939	1.6
-0.2635322	0.04825939	1.6
-0.263438	0.04836266	1.6
-0.263438	0.04836266	1.6
-0.263438	0.04836266	1.6
-0.2635937	0.04862878	1.6
-0.2635937	0.04862878	1.6
-0.2637511	0.04834919	1.6
-0.2637511	0.04834919	1.6
-0.2637511	0.04834919	1.6
-0.263833	0.04813883	1.6
-0.263833	0.04813883	1.6
-0.263833	0.04813883	1.6
-0.2642437	0.04794067	1.6
-0.2642437	0.04794067	1.6
-0.2644773	0.04750101	1.6
-0.2644773	0.04750101	1.6
-0.2644773	0.04750101	1.6
-0.2644773	0.04750101	1.6
-0.2644773	0.04750101	1.6
-0.2644773	0.04750101	1.6
-0.2644773	0.04750101	1.6
-0.2644773	0.04750101	1.6
0.1012814	0.02382959	1.6
0.1012814	0.02382959	1.6
0.1012814	0.02382959	1.6
0.09936669	0.0235072	1.6
0.09936669	0.0235072	1.6
0.09936669	0.0235072	1.6
0.09936669	0.0235072	1.6
0.09936669	0.0235072	1.6
0.09936669	0.0235072	1.6
0.09936669	0.0235072	1.6
0.09936669	0.0235072	1.6
0.2231601	0.09926087	1.6
0.2231601	0.09926087	1.6
0.221934	0.09866906	1.6
0.221934	0.09866906	1.6
0.221934	0.09866906	1.6
0.2209302	0.09870309	1.6
0.2209302	0.09870309	1.6
0.2209302	0.09870309	1.6
0.2204072	0.09928068	1.6
0.2204072	0.09928068	1.6
0.2196969	0.09975473	1.6
0.2196969	0.09975473	1.6
0.2196969	0.09975473	1.6
0.2192241	0.1004234	1.6
0.2192241	0.1004234	1.6
0.2190629	0.100973	1.6
0.2190629	0.100973	1.6
0.2190629	0.100973	1.6
0.2190629	0.100973	1.6
0.2190629	0.100973	1.6
0.2897028	0.1824429	1.6
0.2897028	0.1824429	1.6
0.2897028	0.1824429	1.6
0.2892498	0.180024	1.6
0.2892498	0.180024	1.6
0.2892498	0.180024	1.6
0.2881149	0.1777843	1.6
0.2881149	0.1777843	1.6
0.2870566	0.1756155	1.6
0.2870566	0.1756155	1.6
0.2870566	0.1756155	1.6
0.285795	0.174818	1.6
0.285795	0.174818	1.6
0.285795	0.174818	1.6
0.2848756	0.1746928	1.6
0.2848756	0.1746928	1.6
0.2841949	0.1746369	1.6
0.2841949	0.1746369	1.6
0.2841949	0.1746369	1.6
0.2841949	0.1746369	1.6
0.2841949	0.1746369	1.6
0.2841949	0.1746369	1.6
0.2832001	0.1745351	1.6
0.2832001	0.1745351	1.6
0.2829846	0.1743107	1.6
0.2829846	0.1743107	1.6
0.2829846	0.1743107	1.6
0.2819223	0.1740901	1.6
0.2819223	0.1740901	1.6
0.2819223	0.1740901	1.6
0.2819223	0.1740901	1.6
0.2819223	0.1740901	1.6
0.2819223	0.1740901	1.6
0.2819223	0.1740901	1.6
0.2819223	0.1740901	1.6
0.08366726	-0.06997938	1.6
0.08366726	-0.06997938	1.6
0.08366726	-0.06997938	1.6
0.08202332	-0.07447889	1.6
0.08202332	-0.07447889	1.6
0.0806207	-0.07643832	1.6
0.0806207	-0.07643832	1.6
0.0806207	-0.07643832	1.6
0.07929631	-0.07816561	1.6
0.07929631	-0.07816561	1.6
0.07929631	-0.07816561	1.6
0.07920066	-0.07866409	1.6
0.07920066	-0.07866409	1.6
0.07924031	-0.07899673	1.6
0.07924031	-0.07899673	1.6
0.07924031	-0.07899673	1.6
0.07951231	-0.07947515	1.6
0.07951231	-0.07947515	1.6
0.07951231	-0.07947515	1.6
0.07964269	-0.08004998	1.6
0.07964269	-0.08004998	1.6
0.07989115	-0.08028006	1.6
0.07989115	-0.08028006	1.6
0.07989115	-0.08028006	1.6
0.07993996	-0.08030982	1.6
0.07993996	-0.08030982	1.6
0.07993996	-0.08030982	1.6
0.07993996	-0.08030982	1.6
0.07993996	-0.08030982	1.6
0.008446176	-0.1002183	1.6
0.008446176	-0.1002183	1.6
0.008446176	-0.1002183	1.6
0.009877302	-0.1010594	1.6
0.009877302	-0.1010594	1.6
0.009877302	-0.1010594	1.6
0.01039524	-0.1012308	1.6
0.01039524	-0.1012308	1.6
0.01177164	-0.1020466	1.6
0.01177164	-0.1020466	1.6
0.01177164	-0.1020466	1.6
0.012632	-0.1025624	1.6
0.012632	-0.1025624	1.6
0.01286864	-0.1035695	1.6
0.01286864	-0.1035695	1.6
0.01286864	-0.1035695	1.6
0.01314783	-0.1039734	1.6
0.01314783	-0.1039734	1.6
0.01314783	-0.1039734	1.6
0.01314783	-0.1039734	1.6
0.01314783	-0.1039734	1.6
0.01314783	-0.1039734	1.6
-0.06445672	-0.01390973	1.6
-0.06445672	-0.01390973	1.6
-0.06445672	-0.01390973	1.6
-0.06445672	-0.01390973	1.6
-0.06445672	-0.01390973	1.6
-0.06777466	-0.007240223	1.6
-0.06777466	-0.007240223	1.6
-0.06777466	-0.007240223	1.6
-0.06855725	-0.006438075	1.6
-0.06855725	-0.006438075	1.6
-0.06896299	-0.006509049	1.6
-0.06896299	-0.006509049	1.6
-0.06896299	-0.006509049	1.6
-0.06900845	-0.00652319	1.6
-0.06900845	-0.00652319	1.6
-0.06900845	-0.00652319	1.6
-0.06870203	-0.006639468	1.6
-0.06870203	-0.006639468	1.6
-0.06854598	-0.00695475	1.6
-0.06854598	-0.00695475	1.6
-0.06854598	-0.00695475	1.6
-0.06854598	-0.00695475	1.6
-0.06854598	-0.00695475	1.6
-0.06854598	-0.00695475	1.6
-0.06854598	-0.00695475	1.6
-0.06854598	-0.00695475	1.6
-0.2057848	-0.01141088	1.6
-0.2057848	-0.01141088	1.6
-0.2057848	-0.01141088	1.6
-0.2089185	-0.008323504	1.6
-0.2089185	-0.008323504	1.6
-0.2089185	-0.008323504	1.6
-0.2089185	-0.008323504	1.6
-0.2089185	-0.008323504	1.6
-0.2278727	0.04931256	1.6
-0.2278727	0.04931256	1.6
-0.2278727	0.04931256	1.6
-0.227881	0.04991029	1.6
-0.227881	0.04991029	1.6
-0.227881	0.04991029	1.6
-0.2272266	0.04897895	1.6
-0.2272266	0.04897895	1.6
-0.2269288	0.04879611	1.6
-0.2269288	0.04879611	1.6
-0.2269288	0.04879611	1.6
-0.2268372	0.04867238	1.6
-0.2268372	0.04867238	1.6
-0.2268372	0.04867238	1.6
-0.2268163	0.04893779	1.6
-0.2268163	0.04893779	1.6
-0.2269982	0.05004759	1.6
-0.2269982	0.05004759	1.6
-0.2269982	0.05004759	1.6
-0.2270863	0.05084974	1.6
-0.2270863	0.05084974	1.6
-0.2269931	0.05133744	1.6
-0.2269931	0.05133744	1.6
-0.2269931	0.05133744	1.6
-0.2269101	0.05207231	1.6
-0.2269101	0.05207231	1.6
-0.2269101	0.05207231	1.6
-0.2268199	0.05267975	1.6
-0.2268199	0.05267975	1.6
-0.2264832	0.05267639	1.6
-0.2264832	0.05267639	1.6
-0.2264832	0.05267639	1.6
-0.226524	0.05253991	1.6
-0.226524	0.05253991	1.6
-0.226524	0.05253991	1.6
-0.2267677	0.05258132	1.6
-0.2267677	0.05258132	1.6
-0.2268038	0.05257259	1.6
-0.2268038	0.05257259	1.6
-0.2268038	0.05257259	1.6
-0.2269544	0.0526485	1.6
-0.2269544	0.0526485	1.6
-0.2269544	0.0526485	1.6
-0.2269451	0.05262085	1.6
-0.2269451	0.05262085	1.6
-0.2269239	0.05257101	1.6
-0.2269239	0.05257101	1.6
-0.2269239	0.05257101	1.6
-0.2271125	0.05248435	1.6
-0.2271125	0.05248435	1.6
-0.2271125	0.05248435	1.6
-0.2271631	0.05251957	1.6
-0.2271631	0.05251957	1.6
-0.2268935	0.05231355	1.6
-0.2268935	0.05231355	1.6
-0.2268935	0.05231355	1.6
-0.2268935	0.05231355	1.6
-0.2268935	0.05231355	1.6
-0.2268935	0.05231355	1.6
-0.1627511	-0.04717247	1.6
-0.1627511	-0.04717247	1.6
-0.1630259	-0.04686174	1.6
-0.1630259	-0.04686174	1.6
-0.1630259	-0.04686174	1.6
-0.1631186	-0.04589	1.6
-0.1631186	-0.04589	1.6
-0.1631186	-0.04589	1.6
-0.1633026	-0.04609144	1.6
-0.1633026	-0.04609144	1.6
-0.1635953	-0.04549507	1.6
-0.1635953	-0.04549507	1.6
-0.1635953	-0.04549507	1.6
-0.1639448	-0.04611395	1.6
-0.1639448	-0.04611395	1.6
-0.1639448	-0.04611395	1.6
-0.1642713	-0.04680849	1.6
-0.1642713	-0.04680849	1.6
-0.1642713	-0.04680849	1.6
-0.1643953	-0.04746544	1.6
-0.1643953	-0.04746544	1.6
-0.1644723	-0.04809288	1.6
-0.1644723	-0.04809288	1.6
-0.1644723	-0.04809288	1.6
-0.1647285	-0.04826199	1.6
-0.1647285	-0.04826199	1.6
-0.1647285	-0.04826199	1.6
-0.1647285	-0.04826199	1.6
-0.1647285	-0.04826199	1.6
-0.1356846	-0.02283781	1.6
-0.1356846	-0.02283781	1.6
-0.1356846	-0.02283781	1.6
-0.1304768	-0.01447358	1.6
-0.1304768	-0.01447358	1.6
-0.1282691	-0.01114332	1.6
-0.1282691	-0.01114332	1.6
-0.1282691	-0.01114332	1.6
-0.127052	-0.008402085	1.6
-0.127052	-0.008402085	1.6
-0.127052	-0.008402085	1.6
-0.1262428	-0.006712662	1.6
-0.1262428	-0.006712662	1.6
-0.124454	-0.005720513	1.6
-0.124454	-0.005720513	1.6
-0.124454	-0.005720513	1.6
-0.1231399	-0.004941528	1.6
-0.1231399	-0.004941528	1.6
-0.1231399	-0.004941528	1.6
-0.1224955	-0.003910795	1.6
-0.1224955	-0.003910795	1.6
-0.1226852	-0.002975596	1.6
-0.1226852	-0.002975596	1.6
-0.1226852	-0.002975596	1.6
-0.1226852	-0.002975596	1.6
-0.1226852	-0.002975596	1.6
-0.1226852	-0.002975596	1.6
-0.1799193	-0.03893532	1.6
-0.1799193	-0.03893532	1.6
-0.1811559	-0.04622447	1.6
-0.1811559	-0.04622447	1.6
-0.1811559	-0.04622447	1.6
-0.1807407	-0.0512297	1.6
-0.1807407	-0.0512297	1.6
-0.1807407	-0.0512297	1.6
-0.1801206	-0.05426138	1.6
-0.1801206	-0.05426138	1.6
-0.1796691	-0.05614867	1.6
-0.1796691	-0.05614867	1.6
-0.1796691	-0.05614867	1.6
-0.1792414	-0.05774736	1.6
-0.1792414	-0.05774736	1.6
-0.1789207	-0.0590177	1.6
-0.1789207	-0.0590177	1.6
-0.1789207	-0.0590177	1.6
-0.1785639	-0.0594751	1.6
-0.1785639	-0.0594751	1.6
-0.1785639	-0.0594751	1.6
-0.1785639	-0.0594751	1.6
-0.1785639	-0.0594751	1.6
-0.2178932	-0.101054	1.6
-0.2178932	-0.101054	1.6
-0.2178932	-0.101054	1.6
-0.2210075	-0.1070379	1.6
-0.2210075	-0.1070379	1.6
-0.2224291	-0.1089565	1.6
-0.2224291	-0.1089565	1.6
-0.2224291	-0.1089565	1.6
-0.2224291	-0.1089565	1.6
-0.2224291	-0.1089565	1.6
-0.2224291	-0.1089565	1.6
-0.2224291	-0.1089565	1.6
-0.2224291	-0.1089565	1.6
-0.07099651	-0.14055	1.6
-0.07099651	-0.14055	1.6
-0.07099651	-0.14055	1.6
-0.07158555	-0.1399071	1.6
-0.07158555	-0.1399071	1.6
-0.07170531	-0.1393168	1.6
-0.07170531	-0.1393168	1.6
-0.07170531	-0.1393168	1.6
-0.07269615	-0.138195	1.6
-0.07269615	-0.138195	1.6
-0.07269615	-0.138195	1.6
-0.07269615	-0.138195	1.6
-0.07269615	-0.138195	1.6
0.03477641	-0.07588917	1.6
0.03477641	-0.07588917	1.6
0.03477641	-0.07588917	1.6
0.03574683	-0.07130454	1.6
0.03574683	-0.07130454	1.6
0.03574683	-0.07130454	1.6
0.03581589	-0.06873542	1.6
0.03581589	-0.06873542	1.6
0.03565811	-0.06672686	1.6
0.03565811	-0.06672686	1.6
0.03565811	-0.06672686	1.6
0.03565811	-0.06672686	1.6
0.03565811	-0.06672686	1.6
0.03565811	-0.06672686	1.6
0.1742657	-0.000106506	1.6
0.1742657	-0.000106506	1.6
0.1759962	0.003439039	1.6
0.1759962	0.003439039	1.6
0.1759962	0.003439039	1.6
0.1758599	0.006429357	1.6
0.1758599	0.006429357	1.6
0.1758599	0.006429357	1.6
0.1763371	0.008704435	1.6
0.1763371	0.008704435	1.6
0.177036	0.00951563	1.6
0.177036	0.00951563	1.6
0.177036	0.00951563	1.6
0.177036	0.00951563	1.6
0.177036	0.00951563	1.6
0.177036	0.00951563	1.6
0.1642052	0.05576671	1.6
0.1642052	0.05576671	1.6
0.1650284	0.05872691	1.6
0.1650284	0.05872691	1.6
0.1650284	0.05872691	1.6
0.1655574	0.0601432	1.6
0.1655574	0.0601432	1.6
0.1655574	0.0601432	1.6
0.1655574	0.0601432	1.6
0.1655574	0.0601432	1.6
0.166487	0.06298181	1.6
0.166487	0.06298181	1.6
0.166487	0.06298181	1.6
0.166715	0.06469788	1.6
0.166715	0.06469788	1.6
0.166715	0.06469788	1.6
0.1666789	0.0659879	1.6
0.1666789	0.0659879	1.6
0.1665785	0.06673082	1.6
0.1665785	0.06673082	1.6
0.1665785	0.06673082	1.6
0.1665785	0.06673082	1.6
0.1665785	0.06673082	1.6
0.1665785	0.06673082	1.6
0.1665785	0.06673082	1.6
0.1665785	0.06673082	1.6
-0.236204	0.064689	1.6
-0.236204	0.064689	1.6
-0.2328851	0.06487153	1.6
-0.2328851	0.06487153	1.6
-0.2328851	0.06487153	1.6
-0.2306451	0.0648176	1.6
-0.2306451	0.0648176	1.6
-0.2306451	0.0648176	1.6
-0.2298407	0.06491475	1.6
-0.2298407	0.06491475	1.6
-0.2298645	0.06492059	1.6
-0.2298645	0.06492059	1.6
-0.2298645	0.06492059	1.6
-0.2293861	0.0646614	1.6
-0.2293861	0.0646614	1.6
-0.2293861	0.0646614	1.6
-0.2293104	0.06459614	1.6
-0.2293104	0.06459614	1.6
-0.229338	0.06466851	1.6
-0.229338	0.06466851	1.6
-0.229338	0.06466851	1.6
-0.2290983	0.06451128	1.6
-0.2290983	0.06451128	1.6
-0.2290983	0.06451128	1.6
-0.2290934	0.06452353	1.6
-0.2290934	0.06452353	1.6
-0.2290934	0.06452353	1.6
-0.2290934	0.06452353	1.6
-0.2290934	0.06452353	1.6
-0.2393775	0.0838053	1.6
-0.2393775	0.0838053	1.6
-0.2393775	0.0838053	1.6
-0.2388052	0.08555194	1.6
-0.2388052	0.08555194	1.6
-0.2389479	0.08618006	1.6
-0.2389479	0.08618006	1.6
-0.2389479	0.08618006	1.6
-0.2386465	0.08562759	1.6
-0.2386465	0.08562759	1.6
-0.2386465	0.08562759	1.6
-0.237085	0.08441643	1.6
-0.237085	0.08441643	1.6
-0.237085	0.08441643	1.6
-0.237085	0.08441643	1.6
-0.237085	0.08441643	1.6
-0.002840666	0.009415179	1.6
-0.002840666	0.009415179	1.6
-0.002840666	0.009415179	1.6
-0.003366715	0.008680562	1.6
-0.003366715	0.008680562	1.6
-0.003704194	0.008081568	1.6
-0.003704194	0.008081568	1.6
-0.003704194	0.008081568	1.6
-0.003661845	0.00722177	1.6
-0.003661845	0.00722177	1.6
-0.003661845	0.00722177	1.6
-0.004120417	0.007252024	1.6
-0.004120417	0.007252024	1.6
-0.004373254	0.006451654	1.6
-0.004373254	0.006451654	1.6
-0.004373254	0.006451654	1.6
-0.004097575	0.005978795	1.6
-0.004097575	0.005978795	1.6
-0.003987808	0.005953563	1.6
-0.003987808	0.005953563	1.6
-0.003987808	0.005953563	1.6
-0.003856721	0.005858957	1.6
-0.003856721	0.005858957	1.6
-0.003856721	0.005858957	1.6
-0.002763705	0.005988604	1.6
-0.002763705	0.005988604	1.6
-0.002763705	0.005988604	1.6
-0.002763705	0.005988604	1.6
-0.002763705	0.005988604	1.6
0.2312652	0.1169152	1.6
0.2312652	0.1169152	1.6
0.2312652	0.1169152	1.6
0.2304055	0.1193739	1.6
0.2304055	0.1193739	1.6
0.2274861	0.1195183	1.6
0.2274861	0.1195183	1.6
0.2274861	0.1195183	1.6
0.2274861	0.1195183	1.6
0.2274861	0.1195183	1.6
0.3033189	0.1729515	1.6
0.3033189	0.1729515	1.6
0.3033189	0.1729515	1.6
0.3033189	0.1729515	1.6
0.3033189	0.1729515	1.6
0.302161	0.1727117	1.6
0.302161	0.1727117	1.6
0.302161	0.1727117	1.6
0.3007531	0.1718753	1.6
0.3007531	0.1718753	1.6
0.3000025	0.1718584	1.6
0.3000025	0.1718584	1.6
0.3000025	0.1718584	1.6
0.2994734	0.1717998	1.6
0.2994734	0.1717998	1.6
0.2989256	0.1720089	1.6
0.2989256	0.1720089	1.6
0.2989256	0.1720089	1.6
0.2986694	0.1721463	1.6
0.2986694	0.1721463	1.6
0.2986694	0.1721463	1.6
0.2983339	0.1720861	1.6
0.2983339	0.1720861	1.6
0.2985502	0.1721242	1.6
0.2985502	0.1721242	1.6
0.2985502	0.1721242	1.6
0.2985591	0.172134	1.6
0.2985591	0.172134	1.6
0.2985591	0.172134	1.6
0.2985591	0.172134	1.6
0.2985591	0.172134	1.6
0.2985591	0.172134	1.6
0.2985591	0.172134	1.6
0.2985591	0.172134	1.6
-0.1005376	0.05148103	1.6
-0.1005376	0.05148103	1.6
-0.1005376	0.05148103	1.6
-0.09826728	0.05168953	1.6
-0.09826728	0.05168953	1.6
-0.09689287	0.05332877	1.6
-0.09689287	0.05332877	1.6
-0.09689287	0.05332877	1.6
-0.09689287	0.05332877	1.6
-0.09689287	0.05332877	1.6
-0.2102051	0.06957361	1.6
-0.2102051	0.06957361	1.6
-0.2102051	0.06957361	1.6
-0.2141551	0.06723977	1.6
-0.2141551	0.06723977	1.6
-0.2141551	0.06723977	1.6
-0.216591	0.06587004	1.6
-0.216591	0.06587004	1.6
-0.216591	0.06587004	1.6
-0.2174156	0.06472255	1.6
-0.2174156	0.06472255	1.6
-0.2182647	0.06454713	1.6
-0.2182647	0.06454713	1.6
-0.2182647	0.06454713	1.6
-0.2185926	0.06521228	1.6
-0.2185926	0.06521228	1.6
-0.2185926	0.06521228	1.6
-0.2191978	0.06471347	1.6
-0.2191978	0.06471347	1.6
-0.2197677	0.06458587	1.6
-0.2197677	0.06458587	1.6
-0.2197677	0.06458587	1.6
-0.219992	0.0639112	1.6
-0.219992	0.0639112	1.6
-0.219992	0.0639112	1.6
-0.2203604	0.0636394	1.6
-0.2203604	0.0636394	1.6
-0.2205545	0.06343818	1.6
-0.2205545	0.06343818	1.6
-0.2205545	0.06343818	1.6
-0.2208067	0.06279895	1.6
-0.2206385	0.06246288	1.6
-0.2206385	0.06246288	1.6
-0.2206783	0.06219125	1.6
-0.2206783	0.06219125	1.6
-0.2206783	0.06219125	1.6
-0.2205272	0.0621824	1.6
-0.2205272	0.0621824	1.6
-0.2203509	0.06224982	1.6
-0.2203509	0.06224982	1.6
-0.2203509	0.06224982	1.6
-0.220109	0.06251802	1.6
-0.220109	0.06251802	1.6
-0.220109	0.06251802	1.6
-0.2200555	0.06287097	1.6
-0.2200555	0.06287097	1.6
-0.2197896	0.06305837	1.6
-0.2197896	0.06305837	1.6
-0.2197896	0.06305837	1.6
-0.2194366	0.06299329	1.6
-0.2194366	0.06299329	1.6
-0.2194366	0.06299329	1.6
-0.2190845	0.06285311	1.6
-0.2190845	0.06285311	1.6
