# Supplementary material for: Saliency detection of textured 3D models based on multi-view information and texel descriptor
Source: PeerJ Comput Sci. 2023 Oct 25;9:e1584. doi: 10.7717/peerj-cs.1584 (PMC10703070; doi:10.7717/peerj-cs.1584)
Supplement: Supplemental Information 2 [file peerj-cs-09-1584-s002.zip › lxj/13.txt]

-0.218819	0.06272501	1.6
-0.218819	0.06272501	1.6
-0.218819	0.06272501	1.6
-0.2185038	0.06266356	1.6
-0.2185038	0.06266356	1.6
-0.2185038	0.06266356	1.6
-0.2185038	0.06266356	1.6
-0.2209487	0.03968164	1.6
-0.2209487	0.03968164	1.6
-0.2204662	0.03794936	1.6
-0.2204662	0.03794936	1.6
-0.2204662	0.03794936	1.6
-0.2201404	0.03631684	1.6
-0.2201404	0.03631684	1.6
-0.2213584	0.03573245	1.6
-0.2213584	0.03573245	1.6
-0.2213584	0.03573245	1.6
-0.2215823	0.03492443	1.6
-0.2215823	0.03492443	1.6
-0.2215823	0.03492443	1.6
-0.2208027	0.03447403	1.6
-0.2208027	0.03447403	1.6
-0.2197872	0.03372915	1.6
-0.2197872	0.03372915	1.6
-0.2197872	0.03372915	1.6
-0.2192128	0.03339776	1.6
-0.2192128	0.03339776	1.6
-0.2192128	0.03339776	1.6
-0.2192128	0.03339776	1.6
-0.2192128	0.03339776	1.6
-0.2187236	0.03285252	1.6
-0.2187236	0.03285252	1.6
-0.2187236	0.03285252	1.6
-0.2187596	0.03264517	1.6
-0.2187596	0.03264517	1.6
-0.2187596	0.03264517	1.6
-0.218502	0.03227361	1.6
-0.218502	0.03227361	1.6
-0.2182612	0.032028	1.6
-0.2182612	0.032028	1.6
-0.2182612	0.032028	1.6
-0.2180588	0.03149048	1.6
-0.2180588	0.03149048	1.6
-0.2180588	0.03149048	1.6
-0.2183347	0.03119495	1.6
-0.2183347	0.03119495	1.6
-0.2183347	0.03119495	1.6
-0.2183347	0.03119495	1.6
-0.2183347	0.03119495	1.6
-0.1936874	0.04302241	1.6
-0.1936874	0.04302241	1.6
-0.1936874	0.04302241	1.6
-0.2183347	0.03119495	1.6
-0.2183347	0.03119495	1.6
0.2645354	0.08459166	1.6
0.2645354	0.08459166	1.6
0.2645354	0.08459166	1.6
0.2558609	0.07712912	1.6
0.2558609	0.07712912	1.6
0.2558609	0.07712912	1.6
0.2507959	0.07545901	1.6
0.2507959	0.07545901	1.6
0.2484034	0.07338908	1.6
0.2484034	0.07338908	1.6
0.2484034	0.07338908	1.6
0.2461975	0.07159939	1.6
0.2461975	0.07159939	1.6
0.2443758	0.07034124	1.6
0.2443758	0.07034124	1.6
0.2443758	0.07034124	1.6
0.2428317	0.06952248	1.6
0.2428317	0.06952248	1.6
0.2428317	0.06952248	1.6
0.2428317	0.06952248	1.6
0.2428317	0.06952248	1.6
0.2574251	0.04846334	1.6
0.2574251	0.04846334	1.6
0.2574251	0.04846334	1.6
0.2598186	0.04644162	1.6
0.2598186	0.04644162	1.6
0.2598186	0.04644162	1.6
0.2611844	0.04913426	1.6
0.2611844	0.04913426	1.6
0.2615613	0.05036326	1.6
0.2615613	0.05036326	1.6
0.2615613	0.05036326	1.6
0.2626708	0.05134387	1.6
0.2633137	0.05239356	1.6
0.2633137	0.05239356	1.6
0.2641089	0.05331908	1.6
0.2641089	0.05331908	1.6
0.2643743	0.05425865	1.6
0.2643743	0.05425865	1.6
0.2643743	0.05425865	1.6
0.264011	0.05468489	1.6
0.264011	0.05468489	1.6
0.264011	0.05468489	1.6
0.264011	0.05468489	1.6
0.264011	0.05468489	1.6
0.2868013	0.05745772	1.6
0.2868013	0.05745772	1.6
0.2868013	0.05745772	1.6
0.2855118	0.05690996	1.6
0.2855118	0.05690996	1.6
0.2848487	0.05673105	1.6
0.2848487	0.05673105	1.6
0.2848487	0.05673105	1.6
0.2852295	0.0561045	1.6
0.2852295	0.0561045	1.6
0.2852295	0.0561045	1.6
0.284984	0.05651697	1.6
0.284984	0.05651697	1.6
0.284896	0.0564116	1.6
0.284896	0.0564116	1.6
0.284896	0.0564116	1.6
0.2844986	0.05598086	1.6
0.2844986	0.05598086	1.6
0.2844986	0.05598086	1.6
0.2844607	0.05637703	1.6
0.2844607	0.05637703	1.6
0.2844607	0.05637703	1.6
0.2844607	0.05637703	1.6
0.2844607	0.05637703	1.6
0.299016	0.06469035	1.6
0.299016	0.06469035	1.6
0.299016	0.06469035	1.6
0.2988408	0.06477423	1.6
0.2988408	0.06477423	1.6
0.2984101	0.06383715	1.6
0.2984101	0.06383715	1.6
0.2984101	0.06383715	1.6
0.2981379	0.06337727	1.6
0.2981379	0.06337727	1.6
0.2981379	0.06337727	1.6
0.2980136	0.06300711	1.6
0.2980136	0.06300711	1.6
0.2979252	0.06246179	1.6
0.2979252	0.06246179	1.6
0.2979252	0.06246179	1.6
0.2982662	0.06222722	1.6
0.2982662	0.06222722	1.6
0.2982662	0.06222722	1.6
0.2982662	0.06222722	1.6
0.2982662	0.06222722	1.6
0.2982662	0.06222722	1.6
0.2982662	0.06222722	1.6
0.2982662	0.06222722	1.6
0.2982662	0.06222722	1.6
0.2982662	0.06222722	1.6
0.2982662	0.06222722	1.6
0.08948233	0.007880384	1.6
0.08948233	0.007880384	1.6
0.09117547	0.00668003	1.6
0.09117547	0.00668003	1.6
0.09117547	0.00668003	1.6
0.09173288	0.005777639	1.6
0.09173288	0.005777639	1.6
0.09173288	0.005777639	1.6
0.09197614	0.005653608	1.6
0.09197614	0.005653608	1.6
0.09238628	0.006187678	1.6
0.09238628	0.006187678	1.6
0.09238628	0.006187678	1.6
0.09245176	0.006365422	1.6
0.09245176	0.006365422	1.6
0.09298293	0.006986641	1.6
0.09298293	0.006986641	1.6
0.09298293	0.006986641	1.6
0.0932859	0.007638048	1.6
0.0932859	0.007638048	1.6
0.0932859	0.007638048	1.6
0.09336751	0.007978361	1.6
0.09336751	0.007978361	1.6
0.09340271	0.008535447	1.6
0.09340271	0.008535447	1.6
0.09340271	0.008535447	1.6
0.09357653	0.008744263	1.6
0.09357653	0.008744263	1.6
0.09357653	0.008744263	1.6
0.09357653	0.008744263	1.6
0.09357653	0.008744263	1.6
0.09914526	0.04009482	1.6
0.09914526	0.04009482	1.6
0.09914526	0.04009482	1.6
0.09818158	0.04343296	1.6
0.09818158	0.04343296	1.6
0.09818158	0.04343296	1.6
0.0985643	0.04457276	1.6
0.0985643	0.04457276	1.6
0.09868886	0.04552638	1.6
0.09868886	0.04552638	1.6
0.09868886	0.04552638	1.6
0.09868886	0.04552638	1.6
0.09868886	0.04552638	1.6
0.09868886	0.04552638	1.6
0.09868886	0.04552638	1.6
0.09868886	0.04552638	1.6
-0.0871008	0.08347767	1.6
-0.0871008	0.08347767	1.6
-0.0871008	0.08347767	1.6
-0.08422093	0.08215665	1.6
-0.08422093	0.08215665	1.6
-0.08253928	0.08041348	1.6
-0.08253928	0.08041348	1.6
-0.08253928	0.08041348	1.6
-0.08253928	0.08041348	1.6
-0.08253928	0.08041348	1.6
-0.08253928	0.08041348	1.6
-0.08253928	0.08041348	1.6
-0.08253928	0.08041348	1.6
-0.2437255	0.1683924	1.6
-0.2437255	0.1683924	1.6
-0.2437255	0.1683924	1.6
-0.2412422	0.1673767	1.6
-0.2412422	0.1673767	1.6
-0.2401754	0.1662084	1.6
-0.2401754	0.1662084	1.6
-0.2401754	0.1662084	1.6
-0.2393963	0.1663775	1.6
-0.2393963	0.1663775	1.6
-0.2393963	0.1663775	1.6
-0.2390147	0.1667737	1.6
-0.2390147	0.1667737	1.6
-0.2384158	0.1666351	1.6
-0.2384158	0.1666351	1.6
-0.2384158	0.1666351	1.6
-0.2376447	0.1662661	1.6
-0.2376447	0.1662661	1.6
-0.2376447	0.1662661	1.6
-0.2373533	0.1659759	1.6
-0.2373533	0.1659759	1.6
-0.2370578	0.1660718	1.6
-0.2370578	0.1660718	1.6
-0.2370578	0.1660718	1.6
-0.2367603	0.1662434	1.6
-0.2367603	0.1662434	1.6
-0.2368623	0.1663831	1.6
-0.2368623	0.1663831	1.6
-0.2368623	0.1663831	1.6
-0.2368623	0.1663831	1.6
-0.2368623	0.1663831	1.6
-0.1042027	-0.01302367	1.6
-0.1042027	-0.01302367	1.6
-0.1042027	-0.01302367	1.6
-0.0988179	-0.0199496	1.6
-0.0988179	-0.0199496	1.6
-0.09568977	-0.02429862	1.6
-0.09568977	-0.02429862	1.6
-0.09568977	-0.02429862	1.6
-0.09409789	-0.02670323	1.6
-0.09409789	-0.02670323	1.6
-0.09409789	-0.02670323	1.6
-0.0931777	-0.02827768	1.6
-0.0931777	-0.02827768	1.6
-0.09276066	-0.028764	1.6
-0.09276066	-0.028764	1.6
-0.09276066	-0.028764	1.6
-0.09249087	-0.02907453	1.6
-0.09249087	-0.02907453	1.6
-0.09249087	-0.02907453	1.6
-0.09253887	-0.02884525	1.6
-0.09253887	-0.02884525	1.6
-0.09298108	-0.03001814	1.6
-0.09298108	-0.03001814	1.6
-0.09298108	-0.03001814	1.6
-0.09298108	-0.03001814	1.6
-0.09298108	-0.03001814	1.6
-0.09298108	-0.03001814	1.6
-0.1190983	-0.09009479	1.6
-0.1190983	-0.09009479	1.6
-0.1162549	-0.09100948	1.6
-0.1162549	-0.09100948	1.6
-0.1162549	-0.09100948	1.6
-0.1153859	-0.09193056	1.6
-0.1153859	-0.09193056	1.6
-0.1153859	-0.09193056	1.6
-0.1139818	-0.09358474	1.6
-0.1139818	-0.09358474	1.6
-0.1139818	-0.09358474	1.6
-0.1139818	-0.09358474	1.6
-0.1139818	-0.09358474	1.6
-0.1139818	-0.09358474	1.6
-0.1139818	-0.09358474	1.6
-0.1139818	-0.09358474	1.6
-0.1450174	-0.09047001	1.6
-0.1450174	-0.09047001	1.6
-0.1461061	-0.09168986	1.6
-0.1461061	-0.09168986	1.6
-0.1461061	-0.09168986	1.6
-0.1472059	-0.09310241	1.6
-0.1472059	-0.09310241	1.6
-0.1472059	-0.09310241	1.6
-0.1472059	-0.09310241	1.6
-0.1472059	-0.09310241	1.6
-0.1839963	-0.1048398	1.6
-0.1839963	-0.1048398	1.6
-0.1839963	-0.1048398	1.6
-0.1851514	-0.1050583	1.6
-0.1851514	-0.1050583	1.6
-0.1860544	-0.1044338	1.6
-0.1860544	-0.1044338	1.6
-0.1860544	-0.1044338	1.6
-0.1861146	-0.1035369	1.6
-0.1861146	-0.1035369	1.6
-0.1861146	-0.1035369	1.6
-0.1861478	-0.1034509	1.6
-0.1861478	-0.1034509	1.6
-0.1859717	-0.1036102	1.6
-0.1859717	-0.1036102	1.6
-0.1859717	-0.1036102	1.6
-0.1856781	-0.1035643	1.6
-0.1856781	-0.1035643	1.6
-0.1856781	-0.1035643	1.6
-0.1853812	-0.103535	1.6
-0.1853812	-0.103535	1.6
-0.1853812	-0.103535	1.6
-0.1853812	-0.103535	1.6
-0.1853812	-0.103535	1.6
-0.1853812	-0.103535	1.6
-0.1853812	-0.103535	1.6
-0.2553472	0.02684046	1.6
-0.2553472	0.02684046	1.6
-0.2553472	0.02684046	1.6
-0.2516926	0.0240325	1.6
-0.2516926	0.0240325	1.6
-0.2516926	0.0240325	1.6
-0.2516926	0.0240325	1.6
-0.2516926	0.0240325	1.6
-0.2516926	0.0240325	1.6
-0.2516926	0.0240325	1.6
-0.2516926	0.0240325	1.6
-0.2497504	0.1404702	1.6
-0.2497504	0.1404702	1.6
-0.2497504	0.1404702	1.6
-0.2500392	0.1392794	1.6
-0.2500392	0.1392794	1.6
-0.2500392	0.1392794	1.6
-0.2500392	0.1392794	1.6
-0.2500392	0.1392794	1.6
-0.2543755	0.1387019	1.6
-0.2543755	0.1387019	1.6
-0.2543755	0.1387019	1.6
-0.254439	0.138325	1.6
-0.254439	0.138325	1.6
-0.2559439	0.137666	1.6
-0.2559439	0.137666	1.6
-0.2559439	0.137666	1.6
-0.2556089	0.1371058	1.6
-0.2556089	0.1371058	1.6
-0.2556857	0.1370417	1.6
-0.2556857	0.1370417	1.6
-0.2556857	0.1370417	1.6
-0.2552528	0.1370667	1.6
-0.2552528	0.1370667	1.6
-0.2552528	0.1370667	1.6
-0.2548347	0.1371656	1.6
-0.2548347	0.1371656	1.6
-0.2554084	0.1372589	1.6
-0.2554084	0.1372589	1.6
-0.2554084	0.1372589	1.6
-0.2554872	0.1370485	1.6
-0.2554872	0.1370485	1.6
-0.2554872	0.1370485	1.6
-0.2568712	0.1383378	1.6
-0.2568712	0.1383378	1.6
-0.2568712	0.1383378	1.6
-0.2568712	0.1383378	1.6
-0.2568712	0.1383378	1.6
-0.2827615	0.1417404	1.6
-0.2827615	0.1417404	1.6
-0.2827615	0.1417404	1.6
-0.28399	0.1355873	1.6
-0.28399	0.1355873	1.6
-0.2846556	0.1341156	1.6
-0.2846556	0.1341156	1.6
-0.2846556	0.1341156	1.6
-0.2813452	0.1303258	1.6
-0.2813452	0.1303258	1.6
-0.2813452	0.1303258	1.6
-0.2813452	0.1303258	1.6
-0.2813452	0.1303258	1.6
-0.2813452	0.1303258	1.6
-0.2813452	0.1303258	1.6
-0.2813452	0.1303258	1.6
-0.2866827	0.1382448	1.6
-0.2866827	0.1382448	1.6
-0.2866827	0.1382448	1.6
-0.2880038	0.1381538	1.6
-0.2880038	0.1381538	1.6
-0.2888795	0.1382277	1.6
-0.2888795	0.1382277	1.6
-0.2888795	0.1382277	1.6
-0.2895085	0.1378876	1.6
-0.2895085	0.1378876	1.6
-0.2895085	0.1378876	1.6
-0.2880905	0.1367432	1.6
-0.2880905	0.1367432	1.6
-0.2880905	0.1367432	1.6
-0.2880905	0.1367432	1.6
-0.2880905	0.1367432	1.6
-0.2949546	0.1850841	1.6
-0.2949546	0.1850841	1.6
-0.2949546	0.1850841	1.6
-0.2934549	0.1875455	1.6
-0.2934549	0.1875455	1.6
-0.2923675	0.1877564	1.6
-0.2923675	0.1877564	1.6
-0.2923675	0.1877564	1.6
-0.2913492	0.1877191	1.6
-0.2913492	0.1877191	1.6
-0.2909036	0.1875346	1.6
-0.2909036	0.1875346	1.6
-0.2909036	0.1875346	1.6
-0.2901048	0.1873082	1.6
-0.2901048	0.1873082	1.6
-0.2901048	0.1873082	1.6
-0.2901048	0.1873082	1.6
-0.2901048	0.1873082	1.6
-0.2901048	0.1873082	1.6
-0.2901048	0.1873082	1.6
-0.2901048	0.1873082	1.6
-0.05176917	0.005166466	1.6
-0.05176917	0.005166466	1.6
-0.05142269	0.006104729	1.6
-0.05142269	0.006104729	1.6
-0.05142269	0.006104729	1.6
-0.05145986	0.005784414	1.6
-0.05145986	0.005784414	1.6
-0.05145986	0.005784414	1.6
-0.05145986	0.005784414	1.6
-0.05145986	0.005784414	1.6
-0.05115396	0.003584877	1.6
-0.05115396	0.003584877	1.6
-0.05115396	0.003584877	1.6
-0.05065827	0.002712081	1.6
-0.05065827	0.002712081	1.6
-0.05065827	0.002712081	1.6
-0.05023471	0.002374335	1.6
-0.05023471	0.002374335	1.6
-0.04967296	0.001739268	1.6
-0.04967296	0.001739268	1.6
-0.04967296	0.001739268	1.6
-0.04922402	0.001320068	1.6
-0.04922402	0.001320068	1.6
-0.04922402	0.001320068	1.6
-0.04855934	0.0009985752	1.6
-0.04855934	0.0009985752	1.6
-0.04790562	0.0005909391	1.6
-0.04790562	0.0005909391	1.6
-0.04790562	0.0005909391	1.6
-0.04722463	0.000268722	1.6
-0.04722463	0.000268722	1.6
-0.04722463	0.000268722	1.6
-0.04681686	-7.366855E-05	1.6
-0.04681686	-7.366855E-05	1.6
-0.04681686	-7.366855E-05	1.6
-0.04681686	-7.366855E-05	1.6
-0.04681686	-7.366855E-05	1.6
-0.0462624	-0.0007921197	1.6
-0.0462624	-0.0007921197	1.6
-0.0462624	-0.0007921197	1.6
-0.0462624	-0.0007921197	1.6
-0.0462624	-0.0007921197	1.6
-0.0462624	-0.0007921197	1.6
-0.0462624	-0.0007921197	1.6
-0.0462624	-0.0007921197	1.6
0.008704972	-0.07327568	1.6
0.008704972	-0.07327568	1.6
0.008704972	-0.07327568	1.6
0.006953807	-0.07484394	1.6
0.006953807	-0.07484394	1.6
0.006953807	-0.07484394	1.6
0.006953807	-0.07484394	1.6
0.006953807	-0.07484394	1.6
0.007699738	-0.07611132	1.6
0.007699738	-0.07611132	1.6
0.007866872	-0.07551048	1.6
0.007866872	-0.07551048	1.6
0.007866872	-0.07551048	1.6
0.007127847	-0.07464648	1.6
0.007127847	-0.07464648	1.6
0.006885365	-0.0734383	1.6
0.006885365	-0.0734383	1.6
0.006885365	-0.0734383	1.6
0.006253941	-0.07293236	1.6
0.006253941	-0.07293236	1.6
0.006253941	-0.07293236	1.6
0.006253941	-0.07293236	1.6
0.006253941	-0.07293236	1.6
-0.002794364	-0.08792318	1.6
-0.002794364	-0.08792318	1.6
-0.002794364	-0.08792318	1.6
-0.003079078	-0.08909369	1.6
-0.003079078	-0.08909369	1.6
-0.003079078	-0.08909369	1.6
-0.002325517	-0.0890772	1.6
-0.002325517	-0.0890772	1.6
-0.002087942	-0.08829486	1.6
-0.002087942	-0.08829486	1.6
-0.002087942	-0.08829486	1.6
-0.002087942	-0.08829486	1.6
-0.002087942	-0.08829486	1.6
-0.002087942	-0.08829486	1.6
-0.0005907435	-0.08765988	1.6
-0.0005907435	-0.08765988	1.6
-0.0002822792	-0.08781908	1.6
-0.0002822792	-0.08781908	1.6
-0.0002822792	-0.08781908	1.6
-4.592538E-05	-0.087933	1.6
-4.592538E-05	-0.087933	1.6
-0.0005338117	-0.08813658	1.6
-0.0005338117	-0.08813658	1.6
-0.0005338117	-0.08813658	1.6
-0.0005181227	-0.08781459	1.6
-0.0005181227	-0.08781459	1.6
-0.0005181227	-0.08781459	1.6
-0.0006820858	-0.08774658	1.6
-0.0006820858	-0.08774658	1.6
0.0002330896	-0.08799142	1.6
0.0002330896	-0.08799142	1.6
0.0002330896	-0.08799142	1.6
0.0002330896	-0.08799142	1.6
0.0002330896	-0.08799142	1.6
0.0002330896	-0.08799142	1.6
0.09814138	-0.1088046	1.6
0.09814138	-0.1088046	1.6
0.1034157	-0.1055257	1.6
0.1034157	-0.1055257	1.6
0.1034157	-0.1055257	1.6
0.1034157	-0.1055257	1.6
0.1034157	-0.1055257	1.6
0.1034157	-0.1055257	1.6
0.1523891	-0.05970241	1.6
0.1523891	-0.05970241	1.6
0.1500133	-0.06165096	1.6
0.1500133	-0.06165096	1.6
0.1500133	-0.06165096	1.6
0.1473269	-0.06338559	1.6
0.1473269	-0.06338559	1.6
0.1473269	-0.06338559	1.6
0.146276	-0.062999	1.6
0.146276	-0.062999	1.6
0.1460936	-0.06269269	1.6
0.1460936	-0.06269269	1.6
0.1460936	-0.06269269	1.6
0.1462547	-0.06228418	1.6
0.1462547	-0.06228418	1.6
0.1462547	-0.06228418	1.6
0.1463843	-0.06188343	1.6
0.1463843	-0.06188343	1.6
0.1463843	-0.06188343	1.6
0.1463843	-0.06188343	1.6
0.1463843	-0.06188343	1.6
0.2548006	0.03091221	1.6
0.2548006	0.03091221	1.6
0.2548006	0.03091221	1.6
0.2571068	0.03201297	1.6
0.2571068	0.03201297	1.6
0.2578099	0.03343182	1.6
0.2578099	0.03343182	1.6
0.2578099	0.03343182	1.6
0.258407	0.03489795	1.6
0.258407	0.03489795	1.6
0.2596234	0.03790525	1.6
0.2596234	0.03790525	1.6
0.2596234	0.03790525	1.6
0.2598952	0.03981168	1.6
0.2598952	0.03981168	1.6
0.2598952	0.03981168	1.6
0.2602281	0.04118416	1.6
0.2602281	0.04118416	1.6
0.2608341	0.04208532	1.6
0.2608341	0.04208532	1.6
0.2608341	0.04208532	1.6
0.2608341	0.04208532	1.6
0.2608341	0.04208532	1.6
0.2608341	0.04208532	1.6
0.2540459	0.05654136	1.6
0.2540459	0.05654136	1.6
0.2543923	0.08499218	1.6
0.2543923	0.08499218	1.6
0.2543923	0.08499218	1.6
0.2546894	0.08430175	1.6
0.2546894	0.08430175	1.6
0.2559886	0.08520867	1.6
0.2559886	0.08520867	1.6
0.2559886	0.08520867	1.6
0.2573393	0.0860163	1.6
0.2573393	0.0860163	1.6
0.2573393	0.0860163	1.6
0.2575689	0.08660876	1.6
0.2575689	0.08660876	1.6
0.2576763	0.08703116	1.6
0.2576763	0.08703116	1.6
0.2576763	0.08703116	1.6
0.2579057	0.08694948	1.6
0.2579057	0.08694948	1.6
0.2579631	0.08677157	1.6
0.2579631	0.08677157	1.6
0.2579631	0.08677157	1.6
0.2579631	0.08677157	1.6
0.2579631	0.08677157	1.6
0.2579631	0.08677157	1.6
0.2579631	0.08677157	1.6
0.2579631	0.08677157	1.6
0.2579631	0.08677157	1.6
0.1629888	0.04953045	1.6
0.1629888	0.04953045	1.6
0.1629888	0.04953045	1.6
0.1629888	0.04953045	1.6
0.1629888	0.04953045	1.6
0.1326527	0.04337101	1.6
0.1326527	0.04337101	1.6
0.2397823	0.06349435	1.6
0.2397823	0.06349435	1.6
0.2397823	0.06349435	1.6
0.2442744	0.06409296	1.6
0.2442744	0.06409296	1.6
0.2442744	0.06409296	1.6
0.2469513	0.06466048	1.6
0.2469513	0.06466048	1.6
0.2481838	0.06503014	1.6
0.2481838	0.06503014	1.6
0.2481838	0.06503014	1.6
0.2493386	0.06581701	1.6
0.2493386	0.06581701	1.6
0.2493386	0.06581701	1.6
0.2493386	0.06581701	1.6
0.2493386	0.06581701	1.6
0.2511027	0.06663766	1.6
0.2511027	0.06663766	1.6
0.2511027	0.06663766	1.6
0.2511027	0.06663766	1.6
0.2511027	0.06663766	1.6
0.2511027	0.06663766	1.6
0.2516666	0.06700069	1.6
0.2516666	0.06700069	1.6
0.09785955	0.06401093	1.6
0.09785955	0.06401093	1.6
0.09785955	0.06401093	1.6
0.09320222	0.06167904	1.6
0.09320222	0.06167904	1.6
0.09320222	0.06167904	1.6
0.09064986	0.06084119	1.6
0.09064986	0.06084119	1.6
0.09015357	0.05937409	1.6
0.09015357	0.05937409	1.6
0.09015357	0.05937409	1.6
0.08947798	0.05854564	1.6
0.08947798	0.05854564	1.6
0.08947798	0.05854564	1.6
0.089319	0.05788161	1.6
0.089319	0.05788161	1.6
0.0893053	0.05769622	1.6
0.0893053	0.05769622	1.6
0.0893053	0.05769622	1.6
0.08835009	0.05849149	1.6
0.08835009	0.05849149	1.6
0.08835009	0.05849149	1.6
0.09070159	0.05587181	1.6
0.09070159	0.05587181	1.6
0.09120053	0.05614088	1.6
0.09120053	0.05614088	1.6
0.09120053	0.05614088	1.6
0.09120053	0.05614088	1.6
0.09120053	0.05614088	1.6
0.09120053	0.05614088	1.6
0.03369073	0.06506325	1.6
0.03369073	0.06506325	1.6
0.034481	0.06481847	1.6
0.034481	0.06481847	1.6
0.034481	0.06481847	1.6
0.03515281	0.06521914	1.6
0.03515281	0.06521914	1.6
0.03515281	0.06521914	1.6
0.03656144	0.0657133	1.6
0.03656144	0.0657133	1.6
0.03725031	0.0662495	1.6
0.03725031	0.0662495	1.6
0.03725031	0.0662495	1.6
0.03789144	0.06599606	1.6
0.03789144	0.06599606	1.6
0.03789144	0.06599606	1.6
0.0381574	0.06603457	1.6
0.0381574	0.06603457	1.6
0.03803179	0.06652396	1.6
0.03803179	0.06652396	1.6
0.03803179	0.06652396	1.6
0.0380698	0.06640841	1.6
0.0380698	0.06640841	1.6
0.03851336	0.06625689	1.6
0.03851336	0.06625689	1.6
0.03851336	0.06625689	1.6
0.03851336	0.06625689	1.6
0.03851336	0.06625689	1.6
0.03851336	0.06625689	1.6
0.03912264	0.06513973	1.6
0.03912264	0.06513973	1.6
0.03936692	0.06499574	1.6
0.03936692	0.06499574	1.6
0.03936692	0.06499574	1.6
0.03936692	0.06499574	1.6
0.03936692	0.06499574	1.6
0.03936692	0.06499574	1.6
-0.00857137	0.06816898	1.6
-0.00857137	0.06816898	1.6
-0.01652854	0.06734923	1.6
-0.01652854	0.06734923	1.6
-0.01652854	0.06734923	1.6
-0.02052743	0.06804834	1.6
-0.02052743	0.06804834	1.6
-0.02214065	0.06807248	1.6
-0.02214065	0.06807248	1.6
-0.02214065	0.06807248	1.6
-0.02250085	0.06776204	1.6
-0.02250085	0.06776204	1.6
-0.02250085	0.06776204	1.6
-0.02342854	0.06765398	1.6
-0.02342854	0.06765398	1.6
-0.02399861	0.06853051	1.6
