# Supplementary material for: Saliency detection of textured 3D models based on multi-view information and texel descriptor
Source: PeerJ Comput Sci. 2023 Oct 25;9:e1584. doi: 10.7717/peerj-cs.1584 (PMC10703070; doi:10.7717/peerj-cs.1584)
Supplement: Supplemental Information 2 [file peerj-cs-09-1584-s002.zip › lxj/14.txt]

-0.02399861	0.06853051	1.6
-0.02399861	0.06853051	1.6
-0.02399861	0.06853051	1.6
-0.1145628	0.02409004	1.6
-0.1145628	0.02409004	1.6
-0.1145628	0.02409004	1.6
-0.1136839	0.02589065	1.6
-0.1136839	0.02589065	1.6
-0.1136839	0.02589065	1.6
-0.1132247	0.02743549	1.6
-0.1132247	0.02743549	1.6
-0.112798	0.02846899	1.6
-0.112798	0.02846899	1.6
-0.112798	0.02846899	1.6
-0.1128455	0.02846741	1.6
-0.1128455	0.02846741	1.6
-0.1128455	0.02846741	1.6
-0.1124049	0.02791919	1.6
-0.1124049	0.02791919	1.6
-0.1124049	0.02791919	1.6
-0.1124049	0.02791919	1.6
-0.1124049	0.02791919	1.6
-0.03987766	0.02548737	1.6
-0.03987766	0.02548737	1.6
-0.03972772	0.02781845	1.6
-0.03972772	0.02781845	1.6
-0.03972772	0.02781845	1.6
-0.04035854	0.0274459	1.6
-0.04035854	0.0274459	1.6
-0.04035854	0.0274459	1.6
-0.04117191	0.02714471	1.6
-0.04117191	0.02714471	1.6
-0.04139975	0.0268055	1.6
-0.04139975	0.0268055	1.6
-0.04139975	0.0268055	1.6
-0.04134672	0.02681166	1.6
-0.04134672	0.02681166	1.6
-0.04134672	0.02681166	1.6
-0.04104143	0.02679063	1.6
-0.04104143	0.02679063	1.6
-0.04071917	0.02587175	1.6
-0.04071917	0.02587175	1.6
-0.04071917	0.02587175	1.6
-0.04071917	0.02587175	1.6
-0.04071917	0.02587175	1.6
-0.04071917	0.02587175	1.6
-0.002394518	0.007156684	1.6
-0.002394518	0.007156684	1.6
-0.003438154	0.007454249	1.6
-0.003438154	0.007454249	1.6
-0.003438154	0.007454249	1.6
-0.00383085	0.007552365	1.6
-0.00383085	0.007552365	1.6
-0.00445311	0.007652495	1.6
-0.00445311	0.007652495	1.6
-0.00445311	0.007652495	1.6
-0.005072448	0.007503125	1.6
-0.005072448	0.007503125	1.6
-0.005072448	0.007503125	1.6
-0.005823156	0.007134441	1.6
-0.005823156	0.007134441	1.6
-0.006178996	0.006754579	1.6
-0.006178996	0.006754579	1.6
-0.006178996	0.006754579	1.6
-0.006178996	0.006754579	1.6
-0.006178996	0.006754579	1.6
-0.006178996	0.006754579	1.6
-0.006178996	0.006754579	1.6
-0.006178996	0.006754579	1.6
0.0330782	-0.07303323	1.6
0.0330782	-0.07303323	1.6
0.0330782	-0.07303323	1.6
0.03167521	-0.07388227	1.6
0.03167521	-0.07388227	1.6
0.03167521	-0.07388227	1.6
0.03140559	-0.073551	1.6
0.03140559	-0.073551	1.6
0.0308794	-0.07226534	1.6
0.0308794	-0.07226534	1.6
0.0308794	-0.07226534	1.6
0.0307742	-0.07194588	1.6
0.0307742	-0.07194588	1.6
0.0307742	-0.07194588	1.6
0.03070983	-0.0721956	1.6
0.03070983	-0.0721956	1.6
0.03069094	-0.07330129	1.6
0.03069094	-0.07330129	1.6
0.03069094	-0.07330129	1.6
0.03088075	-0.07416479	1.6
0.03088075	-0.07416479	1.6
0.03112708	-0.07458014	1.6
0.03112708	-0.07458014	1.6
0.03112708	-0.07458014	1.6
0.03119941	-0.07499561	1.6
0.03119941	-0.07499561	1.6
0.03119941	-0.07499561	1.6
0.03112807	-0.07497858	1.6
0.03112807	-0.07497858	1.6
0.03112807	-0.07497858	1.6
0.03112807	-0.07497858	1.6
0.03112807	-0.07497858	1.6
0.08377721	-0.127932	1.6
0.08377721	-0.127932	1.6
0.08377721	-0.127932	1.6
0.08214664	-0.1266243	1.6
0.08214664	-0.1266243	1.6
0.0815735	-0.1261926	1.6
0.0815735	-0.1261926	1.6
0.0815735	-0.1261926	1.6
0.08136176	-0.1266209	1.6
0.08136176	-0.1266209	1.6
0.08136176	-0.1266209	1.6
0.08136176	-0.1266209	1.6
0.08136176	-0.1266209	1.6
0.04852797	-0.1060121	1.6
0.04852797	-0.1060121	1.6
0.04852797	-0.1060121	1.6
0.04396617	-0.1045279	1.6
0.04396617	-0.1045279	1.6
0.04396617	-0.1045279	1.6
0.04123808	-0.1046522	1.6
0.04123808	-0.1046522	1.6
0.03992056	-0.1037214	1.6
0.03992056	-0.1037214	1.6
0.03992056	-0.1037214	1.6
0.03891503	-0.1030664	1.6
0.03891503	-0.1030664	1.6
0.03787037	-0.1024075	1.6
0.03787037	-0.1024075	1.6
0.03787037	-0.1024075	1.6
0.03724722	-0.1020489	1.6
0.03724722	-0.1020489	1.6
0.03724722	-0.1020489	1.6
0.03599545	-0.1028913	1.6
0.03599545	-0.1028913	1.6
0.03599545	-0.1028913	1.6
0.03599545	-0.1028913	1.6
0.03599545	-0.1028913	1.6
0.03599545	-0.1028913	1.6
0.03599545	-0.1028913	1.6
0.03599545	-0.1028913	1.6
-0.01915719	-0.1009953	1.6
-0.01915719	-0.1009953	1.6
-0.01915719	-0.1009953	1.6
-0.01915719	-0.1009953	1.6
-0.01915719	-0.1009953	1.6
-0.01723234	-0.1003959	1.6
-0.01723234	-0.1003959	1.6
-0.01607364	-0.0992484	1.6
-0.01607364	-0.0992484	1.6
-0.01607364	-0.0992484	1.6
-0.01501715	-0.09842387	1.6
-0.01501715	-0.09842387	1.6
-0.01501715	-0.09842387	1.6
-0.01501715	-0.09842387	1.6
-0.01501715	-0.09842387	1.6
-0.01501715	-0.09842387	1.6
-0.01501715	-0.09842387	1.6
-0.01501715	-0.09842387	1.6
-0.02811579	0.0812567	1.6
-0.02811579	0.0812567	1.6
-0.02811579	0.0812567	1.6
-0.02961498	0.07934246	1.6
-0.02961498	0.07934246	1.6
-0.02894786	0.08332086	1.6
-0.02894786	0.08332086	1.6
-0.02894786	0.08332086	1.6
-0.02894786	0.08332086	1.6
-0.02894786	0.08332086	1.6
-0.02894786	0.08332086	1.6
-0.02418694	0.1689105	1.6
-0.02418694	0.1689105	1.6
-0.02329413	0.1679388	1.6
-0.02329413	0.1679388	1.6
-0.02329413	0.1679388	1.6
-0.02332962	0.1666902	1.6
-0.02332962	0.1666902	1.6
-0.02332962	0.1666902	1.6
-0.02359128	0.1657225	1.6
-0.02359128	0.1657225	1.6
-0.02316952	0.1648929	1.6
-0.02316952	0.1648929	1.6
-0.02316952	0.1648929	1.6
-0.02338465	0.1648467	1.6
-0.02338465	0.1648467	1.6
-0.02421222	0.1649582	1.6
-0.02421222	0.1649582	1.6
-0.02421222	0.1649582	1.6
-0.02421222	0.1649582	1.6
-0.02421222	0.1649582	1.6
-0.02421222	0.1649582	1.6
-0.02421222	0.1649582	1.6
-0.02421222	0.1649582	1.6
-0.02677631	0.255296	1.6
-0.02677631	0.255296	1.6
-0.02677631	0.255296	1.6
-0.02718459	0.2541687	1.6
-0.02718459	0.2541687	1.6
-0.02718459	0.2541687	1.6
-0.02875946	0.2539385	1.6
-0.02875946	0.2539385	1.6
-0.02867596	0.2529633	1.6
-0.02867596	0.2529633	1.6
-0.02867596	0.2529633	1.6
-0.02878854	0.2517281	1.6
-0.02878854	0.2517281	1.6
-0.02878854	0.2517281	1.6
-0.02914349	0.2509178	1.6
-0.02914349	0.2509178	1.6
-0.02928109	0.2502997	1.6
-0.02928109	0.2502997	1.6
-0.02928109	0.2502997	1.6
-0.02960424	0.2499773	1.6
-0.02960424	0.2499773	1.6
-0.02960424	0.2499773	1.6
-0.02960424	0.2499773	1.6
-0.02960424	0.2499773	1.6
-0.02984363	0.2500805	1.6
-0.02984363	0.2500805	1.6
-0.02984363	0.2500805	1.6
-0.03006981	0.2502225	1.6
-0.03006981	0.2502225	1.6
-0.03026742	0.2506793	1.6
-0.03026742	0.2506793	1.6
-0.03026742	0.2506793	1.6
-0.03076215	0.2492707	1.6
-0.03076215	0.2492707	1.6
-0.03076215	0.2492707	1.6
-0.03076215	0.2492707	1.6
-0.03076215	0.2492707	1.6
-0.01104884	0.07163867	1.6
-0.01104884	0.07163867	1.6
-0.01104884	0.07163867	1.6
-0.01064723	0.07002756	1.6
-0.01064723	0.07002756	1.6
-0.01062962	0.06947839	1.6
-0.01062962	0.06947839	1.6
-0.01062962	0.06947839	1.6
-0.01014696	0.07053692	1.6
-0.01014696	0.07053692	1.6
-0.01014696	0.07053692	1.6
-0.009780223	0.07159641	1.6
-0.009780223	0.07159641	1.6
-0.009303888	0.07240566	1.6
-0.009303888	0.07240566	1.6
-0.009303888	0.07240566	1.6
-0.009116648	0.07257273	1.6
-0.009116648	0.07257273	1.6
-0.008903937	0.07260171	1.6
-0.008903937	0.07260171	1.6
-0.008595703	0.07256617	1.6
-0.008595703	0.07256617	1.6
-0.008595703	0.07256617	1.6
-0.008595703	0.07256617	1.6
-0.008595703	0.07256617	1.6
-0.008595703	0.07256617	1.6
-0.01035427	0.03951326	1.6
-0.01035427	0.03951326	1.6
-0.009866517	0.03879765	1.6
-0.009866517	0.03879765	1.6
-0.009866517	0.03879765	1.6
-0.01061357	0.0380678	1.6
-0.01061357	0.0380678	1.6
-0.01032491	0.0374378	1.6
-0.01032491	0.0374378	1.6
-0.01032491	0.0374378	1.6
-0.009908115	0.03663378	1.6
-0.009908115	0.03663378	1.6
-0.009908115	0.03663378	1.6
-0.009630824	0.03601923	1.6
-0.009630824	0.03601923	1.6
-0.00928366	0.03537416	1.6
-0.00928366	0.03537416	1.6
-0.00928366	0.03537416	1.6
-0.008826228	0.0350293	1.6
-0.008826228	0.0350293	1.6
-0.008826228	0.0350293	1.6
-0.00839938	0.03460445	1.6
-0.00839938	0.03460445	1.6
-0.007852091	0.03406125	1.6
-0.007852091	0.03406125	1.6
-0.007852091	0.03406125	1.6
-0.007638361	0.03370859	1.6
-0.007638361	0.03370859	1.6
-0.007638361	0.03370859	1.6
-0.007638361	0.03370859	1.6
-0.007638361	0.03370859	1.6
-0.003461597	0.06282046	1.6
-0.003461597	0.06282046	1.6
-0.003461597	0.06282046	1.6
-0.006118992	0.0589418	1.6
-0.006118992	0.0589418	1.6
-0.006118992	0.0589418	1.6
-0.006837452	0.05706095	1.6
-0.006837452	0.05706095	1.6
-0.006931592	0.05550575	1.6
-0.006931592	0.05550575	1.6
-0.006931592	0.05550575	1.6
-0.006593043	0.05353233	1.6
-0.006593043	0.05353233	1.6
-0.006593043	0.05353233	1.6
-0.007378494	0.05292591	1.6
-0.007378494	0.05292591	1.6
-0.007378494	0.05292591	1.6
-0.007378494	0.05292591	1.6
-0.007378494	0.05292591	1.6
-0.05686609	-0.04803474	1.6
-0.05686609	-0.04803474	1.6
-0.05430046	-0.05679073	1.6
-0.05430046	-0.05679073	1.6
-0.05430046	-0.05679073	1.6
-0.05248359	-0.06168308	1.6
-0.05248359	-0.06168308	1.6
-0.05248359	-0.06168308	1.6
-0.05125412	-0.06470568	1.6
-0.05125412	-0.06470568	1.6
-0.05125412	-0.06470568	1.6
-0.05125412	-0.06470568	1.6
-0.05125412	-0.06470568	1.6
-0.04894207	-0.0672042	1.6
-0.04894207	-0.0672042	1.6
-0.04894207	-0.0672042	1.6
-0.04806755	-0.06772659	1.6
-0.04806755	-0.06772659	1.6
-0.04726935	-0.06807145	1.6
-0.04726935	-0.06807145	1.6
-0.04726935	-0.06807145	1.6
-0.04633752	-0.06816075	1.6
-0.04633752	-0.06816075	1.6
-0.04579589	-0.06817497	1.6
-0.04579589	-0.06817497	1.6
-0.04579589	-0.06817497	1.6
-0.04579589	-0.06817497	1.6
-0.04579589	-0.06817497	1.6
-0.04579589	-0.06817497	1.6
-0.02076817	-0.08870452	1.6
-0.02076817	-0.08870452	1.6
-0.01698051	-0.09369174	1.6
-0.01698051	-0.09369174	1.6
-0.01698051	-0.09369174	1.6
-0.01454149	-0.09657639	1.6
-0.01454149	-0.09657639	1.6
-0.01454149	-0.09657639	1.6
-0.01001902	-0.09499098	1.6
-0.01001902	-0.09499098	1.6
-0.01001902	-0.09499098	1.6
-0.01001902	-0.09499098	1.6
-0.01001902	-0.09499098	1.6
-0.003929924	-0.07399931	1.6
-0.003929924	-0.07399931	1.6
-0.003929924	-0.07399931	1.6
-0.004077319	-0.06809312	1.6
-0.004077319	-0.06809312	1.6
-0.00438307	-0.06461722	1.6
-0.00438307	-0.06461722	1.6
-0.00438307	-0.06461722	1.6
-0.004002596	-0.06326134	1.6
-0.004002596	-0.06326134	1.6
-0.004002596	-0.06326134	1.6
-0.003683697	-0.06238952	1.6
-0.003683697	-0.06238952	1.6
-0.00394995	-0.06184071	1.6
-0.00394995	-0.06184071	1.6
-0.00394995	-0.06184071	1.6
-0.003879949	-0.06103417	1.6
-0.003879949	-0.06103417	1.6
-0.003879949	-0.06103417	1.6
-0.003999581	-0.05977049	1.6
-0.003999581	-0.05977049	1.6
-0.004240474	-0.05852839	1.6
-0.004240474	-0.05852839	1.6
-0.004240474	-0.05852839	1.6
-0.004240474	-0.05852839	1.6
-0.004240474	-0.05852839	1.6
-0.004240474	-0.05852839	1.6
-0.004240474	-0.05852839	1.6
-0.004240474	-0.05852839	1.6
0.0185185	-0.04085264	1.6
0.0185185	-0.04085264	1.6
0.0185185	-0.04085264	1.6
0.01818839	-0.0426333	1.6
0.01818839	-0.0426333	1.6
0.01818839	-0.0426333	1.6
0.01707264	-0.04333378	1.6
0.01707264	-0.04333378	1.6
0.01678431	-0.04338	1.6
0.01678431	-0.04338	1.6
0.01678431	-0.04338	1.6
0.01678431	-0.04338	1.6
0.01678431	-0.04338	1.6
0.01678431	-0.04338	1.6
0.01604083	-0.04274622	1.6
0.01604083	-0.04274622	1.6
0.01574059	-0.04295309	1.6
0.01574059	-0.04295309	1.6
0.01574059	-0.04295309	1.6
0.01574751	-0.04341296	1.6
0.01574751	-0.04341296	1.6
0.01488576	-0.04287809	1.6
0.01488576	-0.04287809	1.6
0.01488576	-0.04287809	1.6
0.01488576	-0.04287809	1.6
0.01488576	-0.04287809	1.6
0.01488576	-0.04287809	1.6
-0.007255876	0.0001458786	1.6
-0.007255876	0.0001458786	1.6
-0.00644693	-0.0009414535	1.6
-0.00644693	-0.0009414535	1.6
-0.00644693	-0.0009414535	1.6
-0.006237783	-0.002076915	1.6
-0.006237783	-0.002076915	1.6
-0.006237783	-0.002076915	1.6
-0.0058219	-0.002797952	1.6
-0.0058219	-0.002797952	1.6
-0.005367666	-0.002539546	1.6
-0.005367666	-0.002539546	1.6
-0.005367666	-0.002539546	1.6
-0.004924139	-0.002981777	1.6
-0.004924139	-0.002981777	1.6
-0.004924139	-0.002981777	1.6
-0.004898308	-0.002667383	1.6
-0.004898308	-0.002667383	1.6
-0.004503796	-0.002970792	1.6
-0.004503796	-0.002970792	1.6
-0.004503796	-0.002970792	1.6
-0.004469262	-0.002731792	1.6
-0.004469262	-0.002731792	1.6
-0.004421787	-0.002369631	1.6
-0.004421787	-0.002369631	1.6
-0.004421787	-0.002369631	1.6
-0.004421787	-0.002369631	1.6
-0.004421787	-0.002369631	1.6
-0.004421787	-0.002369631	1.6
0.04220665	-0.02866642	1.6
0.04220665	-0.02866642	1.6
0.04308065	-0.02561842	1.6
0.04308065	-0.02561842	1.6
0.04308065	-0.02561842	1.6
0.04195881	-0.02526262	1.6
0.04195881	-0.02526262	1.6
0.04195881	-0.02526262	1.6
0.04092016	-0.02439097	1.6
0.04092016	-0.02439097	1.6
0.04092016	-0.02439097	1.6
0.0398605	-0.02422526	1.6
0.0398605	-0.02422526	1.6
0.03878566	-0.02389207	1.6
0.03878566	-0.02389207	1.6
0.03878566	-0.02389207	1.6
0.03801198	-0.02425058	1.6
0.03801198	-0.02425058	1.6
0.03779323	-0.02418709	1.6
0.03779323	-0.02418709	1.6
0.03779323	-0.02418709	1.6
0.03772966	-0.02375382	1.6
0.03772966	-0.02375382	1.6
0.03772966	-0.02375382	1.6
0.03790429	-0.02417672	1.6
0.03790429	-0.02417672	1.6
0.03765979	-0.02460031	1.6
0.03765979	-0.02460031	1.6
0.03765979	-0.02460031	1.6
0.03723187	-0.02500744	1.6
0.03723187	-0.02500744	1.6
0.03723187	-0.02500744	1.6
0.03723187	-0.02500744	1.6
0.03723187	-0.02500744	1.6
0.04469952	-0.07163965	1.6
0.04469952	-0.07163965	1.6
0.04469952	-0.07163965	1.6
0.04469952	-0.07163965	1.6
0.04469952	-0.07163965	1.6
0.04469952	-0.07163965	1.6
0.04469952	-0.07163965	1.6
0.04469952	-0.07163965	1.6
0.04468615	-0.07520632	1.6
0.04468615	-0.07520632	1.6
0.04468615	-0.07520632	1.6
0.04472668	-0.07421057	1.6
0.04472668	-0.07421057	1.6
0.04532655	-0.07323287	1.6
0.04532655	-0.07323287	1.6
0.04532655	-0.07323287	1.6
0.04532655	-0.07323287	1.6
0.04532655	-0.07323287	1.6
0.04532655	-0.07323287	1.6
0.08031394	-0.1184735	1.6
0.08031394	-0.1184735	1.6
0.08194574	-0.1278397	1.6
0.08194574	-0.1278397	1.6
0.08194574	-0.1278397	1.6
0.08124568	-0.1340554	1.6
0.08124568	-0.1340554	1.6
0.08066455	-0.1368269	1.6
0.08066455	-0.1368269	1.6
0.08066455	-0.1368269	1.6
0.07694209	-0.1356449	1.6
0.07694209	-0.1356449	1.6
0.07694209	-0.1356449	1.6
0.07492612	-0.1343664	1.6
0.07492612	-0.1343664	1.6
0.07368151	-0.1332268	1.6
0.07368151	-0.1332268	1.6
0.07368151	-0.1332268	1.6
0.07274134	-0.1325283	1.6
0.07274134	-0.1325283	1.6
0.07274134	-0.1325283	1.6
0.0711357	-0.1334204	1.6
0.0711357	-0.1334204	1.6
0.0711357	-0.1334204	1.6
0.0711357	-0.1334204	1.6
0.0711357	-0.1334204	1.6
0.06929692	-0.1338746	1.6
0.06929692	-0.1338746	1.6
0.06929692	-0.1338746	1.6
0.0682169	-0.1338995	1.6
0.0682169	-0.1338995	1.6
0.0682169	-0.1338995	1.6
0.06794811	-0.1329782	1.6
0.06794811	-0.1329782	1.6
0.06780778	-0.1321243	1.6
0.06780778	-0.1321243	1.6
0.06780778	-0.1321243	1.6
0.06779055	-0.1313361	1.6
0.06779055	-0.1313361	1.6
0.06779055	-0.1313361	1.6
0.06749846	-0.1306736	1.6
0.06749846	-0.1306736	1.6
0.06724826	-0.1300428	1.6
0.06724826	-0.1300428	1.6
0.06724826	-0.1300428	1.6
0.06699858	-0.1295388	1.6
0.06699858	-0.1295388	1.6
0.06699858	-0.1295388	1.6
0.06709172	-0.1291043	1.6
0.06709172	-0.1291043	1.6
0.06680288	-0.1293391	1.6
0.06680288	-0.1293391	1.6
0.06680288	-0.1293391	1.6
0.06680288	-0.1293391	1.6
0.06680288	-0.1293391	1.6
0.06680288	-0.1293391	1.6
0.01612086	-0.1375508	1.6
0.01612086	-0.1375508	1.6
0.01206066	-0.1375681	1.6
0.01206066	-0.1375681	1.6
0.01206066	-0.1375681	1.6
0.01098328	-0.1357468	1.6
0.01098328	-0.1357468	1.6
0.009762926	-0.1349817	1.6
0.009762926	-0.1349817	1.6
0.009762926	-0.1349817	1.6
0.008833639	-0.1344511	1.6
0.008833639	-0.1344511	1.6
0.008833639	-0.1344511	1.6
0.008002225	-0.133657	1.6
0.008002225	-0.133657	1.6
0.008002225	-0.133657	1.6
0.007461809	-0.1330066	1.6
0.007461809	-0.1330066	1.6
0.007416727	-0.1326393	1.6
0.007416727	-0.1326393	1.6
0.007416727	-0.1326393	1.6
0.007416727	-0.1326393	1.6
0.007416727	-0.1326393	1.6
0.006911596	-0.1323124	1.6
0.006911596	-0.1323124	1.6
0.006911596	-0.1323124	1.6
-0.03500116	-0.08751166	1.6
-0.03500116	-0.08751166	1.6
-0.03279663	-0.08852748	1.6
-0.03279663	-0.08852748	1.6
-0.03279663	-0.08852748	1.6
-0.03169105	-0.08922548	1.6
-0.03169105	-0.08922548	1.6
-0.03169105	-0.08922548	1.6
-0.03154428	-0.08988682	1.6
-0.03154428	-0.08988682	1.6
-0.03125411	-0.09055444	1.6
-0.03125411	-0.09055444	1.6
-0.03125411	-0.09055444	1.6
-0.03125411	-0.09055444	1.6
-0.03125411	-0.09055444	1.6
-0.03125411	-0.09055444	1.6
-0.05150589	-0.045026	1.6
-0.05150589	-0.045026	1.6
-0.05020455	-0.04659435	1.6
-0.05020455	-0.04659435	1.6
-0.05020455	-0.04659435	1.6
-0.05018499	-0.0479508	1.6
-0.05018499	-0.0479508	1.6
-0.0502564	-0.04816477	1.6
-0.0502564	-0.04816477	1.6
-0.0502564	-0.04816477	1.6
-0.05099273	-0.04890194	1.6
-0.05099273	-0.04890194	1.6
-0.05099273	-0.04890194	1.6
-0.05099273	-0.04890194	1.6
-0.05099273	-0.04890194	1.6
-0.0454108	0.0114893	1.6
-0.0454108	0.0114893	1.6
-0.0454108	0.0114893	1.6
-0.04798032	0.01311324	1.6
-0.04798032	0.01311324	1.6
-0.04798032	0.01311324	1.6
-0.04888245	0.01185549	1.6
-0.04888245	0.01185549	1.6
-0.04946134	0.01124742	1.6
-0.04946134	0.01124742	1.6
-0.04946134	0.01124742	1.6
-0.04963943	0.01044377	1.6
-0.04963943	0.01044377	1.6
-0.04963943	0.01044377	1.6
-0.04963943	0.01044377	1.6
-0.04963943	0.01044377	1.6
-0.04931184	0.009257437	1.6
-0.04931184	0.009257437	1.6
-0.04931184	0.009257437	1.6
-0.04931184	0.009257437	1.6
-0.04931184	0.009257437	1.6
-0.04931184	0.009257437	1.6
-0.0511195	0.04026695	1.6
-0.0511195	0.04026695	1.6
-0.04920866	0.04427051	1.6
-0.04920866	0.04427051	1.6
-0.04920866	0.04427051	1.6
-0.04788725	0.0469538	1.6
-0.04788725	0.0469538	1.6
-0.04788725	0.0469538	1.6
-0.04711901	0.04873011	1.6
-0.04711901	0.04873011	1.6
-0.04721351	0.05005256	1.6
-0.04721351	0.05005256	1.6
-0.04721351	0.05005256	1.6
-0.04740838	0.04997615	1.6
-0.04740838	0.04997615	1.6
-0.04740964	0.05011435	1.6
-0.04740964	0.05011435	1.6
-0.04740964	0.05011435	1.6
-0.04740964	0.05011435	1.6
-0.04740964	0.05011435	1.6
-0.04740964	0.05011435	1.6
-0.0367545	0.1532001	1.6
-0.0367545	0.1532001	1.6
-0.0367545	0.1532001	1.6
-0.03741515	0.1533586	1.6
-0.03741515	0.1533586	1.6
-0.0386113	0.1530797	1.6
-0.0386113	0.1530797	1.6
-0.0386113	0.1530797	1.6
-0.03929606	0.1527839	1.6
-0.03929606	0.1527839	1.6
-0.04034663	0.1516786	1.6
-0.04034663	0.1516786	1.6
-0.04034663	0.1516786	1.6
-0.04109149	0.1508978	1.6
-0.04109149	0.1508978	1.6
-0.04109149	0.1508978	1.6
-0.04151004	0.1506387	1.6
-0.04151004	0.1506387	1.6
-0.041638	0.150365	1.6
-0.041638	0.150365	1.6
-0.041638	0.150365	1.6
-0.04175185	0.1501779	1.6
-0.04175185	0.1501779	1.6
-0.04185682	0.1499583	1.6
-0.04185682	0.1499583	1.6
-0.04185682	0.1499583	1.6
-0.04206994	0.1497683	1.6
-0.04206994	0.1497683	1.6
-0.04206994	0.1497683	1.6
-0.04206994	0.1497683	1.6
-0.04206994	0.1497683	1.6
-0.0301751	0.2210167	1.6
-0.0301751	0.2210167	1.6
-0.0301751	0.2210167	1.6
-0.03043572	0.2187235	1.6
-0.03043572	0.2187235	1.6
-0.03043572	0.2187235	1.6
-0.03096019	0.2164813	1.6
-0.03096019	0.2164813	1.6
-0.03132142	0.214342	1.6
-0.03132142	0.214342	1.6
-0.03132142	0.214342	1.6
-0.03132142	0.214342	1.6
-0.03132142	0.214342	1.6
-0.03132142	0.214342	1.6
-0.03168508	0.2121654	1.6
-0.03168508	0.2121654	1.6
-0.03168508	0.2121654	1.6
-0.03168508	0.2121654	1.6
-0.03168508	0.2121654	1.6
-0.03168508	0.2121654	1.6
-0.03181794	0.2121789	1.6
-0.03199579	0.2122094	1.6
-0.03199579	0.2122094	1.6
-0.03199579	0.2122094	1.6
-0.03231477	0.2120492	1.6
-0.03231477	0.2120492	1.6
-0.03231477	0.2120492	1.6
-0.03231477	0.2120492	1.6
-0.03231477	0.2120492	1.6
-0.02028682	0.244355	1.6
-0.02028682	0.244355	1.6
-0.02028682	0.244355	1.6
-0.02028682	0.244355	1.6
-0.02028682	0.244355	1.6
-0.02377371	0.2469455	1.6
-0.02377371	0.2469455	1.6
-0.02377371	0.2469455	1.6
-0.02343048	0.2476154	1.6
-0.02343048	0.2476154	1.6
-0.02343048	0.2476154	1.6
-0.02376788	0.2475603	1.6
-0.02376788	0.2475603	1.6
-0.02349658	0.2480924	1.6
-0.02349658	0.2480924	1.6
-0.02349658	0.2480924	1.6
-0.02366727	0.2482551	1.6
-0.02366727	0.2482551	1.6
