# Supplementary material for: Saliency detection of textured 3D models based on multi-view information and texel descriptor
Source: PeerJ Comput Sci. 2023 Oct 25;9:e1584. doi: 10.7717/peerj-cs.1584 (PMC10703070; doi:10.7717/peerj-cs.1584)
Supplement: Supplemental Information 2 [file peerj-cs-09-1584-s002.zip › lxj/15.txt]

-0.02366727	0.2482551	1.6
-0.02366727	0.2482551	1.6
-0.02366727	0.2482551	1.6
-0.0238818	0.2487338	1.6
-0.0238818	0.2487338	1.6
-0.0238818	0.2487338	1.6
-0.0238818	0.2487338	1.6
-0.0238818	0.2487338	1.6
-0.0238818	0.2487338	1.6
-0.0238818	0.2487338	1.6
-0.0238818	0.2487338	1.6
0.01223371	0.02470673	1.6
0.01223371	0.02470673	1.6
0.01350579	0.02597302	1.6
0.01350579	0.02597302	1.6
0.01350579	0.02597302	1.6
0.01338575	0.02725716	1.6
0.01338575	0.02725716	1.6
0.01387701	0.02770492	1.6
0.01387701	0.02770492	1.6
0.01387701	0.02770492	1.6
0.01407597	0.02804756	1.6
0.01407597	0.02804756	1.6
0.01407597	0.02804756	1.6
0.01407597	0.02804756	1.6
0.01407597	0.02804756	1.6
-0.008631559	0.01945039	1.6
-0.008631559	0.01945039	1.6
-0.008357516	0.01837823	1.6
-0.008357516	0.01837823	1.6
-0.008357516	0.01837823	1.6
-0.008598581	0.01903251	1.6
-0.008598581	0.01903251	1.6
-0.008523198	0.0190881	1.6
-0.008523198	0.0190881	1.6
-0.008523198	0.0190881	1.6
-0.007989192	0.01912974	1.6
-0.007989192	0.01912974	1.6
-0.007432094	0.01946079	1.6
-0.007432094	0.01946079	1.6
-0.007432094	0.01946079	1.6
-0.007004911	0.02003331	1.6
-0.007004911	0.02003331	1.6
-0.007004911	0.02003331	1.6
-0.006390315	0.02019446	1.6
-0.006390315	0.02019446	1.6
-0.006453244	0.02041559	1.6
-0.006453244	0.02041559	1.6
-0.006453244	0.02041559	1.6
-0.00651608	0.0205398	1.6
-0.00651608	0.0205398	1.6
-0.00651608	0.0205398	1.6
-0.006093016	0.02046609	1.6
-0.006093016	0.02046609	1.6
-0.00546487	0.02013357	1.6
-0.00546487	0.02013357	1.6
-0.00546487	0.02013357	1.6
-0.005310213	0.02055184	1.6
-0.005310213	0.02055184	1.6
-0.005310213	0.02055184	1.6
-0.005202347	0.02094507	1.6
-0.005202347	0.02094507	1.6
-0.005153811	0.02117776	1.6
-0.005153811	0.02117776	1.6
-0.005153811	0.02117776	1.6
-0.005159976	0.02139452	1.6
-0.005159976	0.02139452	1.6
-0.005159976	0.02139452	1.6
-0.005044274	0.02159286	1.6
-0.005044274	0.02159286	1.6
-0.005044274	0.02159286	1.6
-0.005044274	0.02159286	1.6
-0.005044274	0.02159286	1.6
0.02807202	0.04123025	1.6
0.02807202	0.04123025	1.6
0.02807202	0.04123025	1.6
0.02694205	0.04082256	1.6
0.02694205	0.04082256	1.6
0.02694205	0.04082256	1.6
0.02671127	0.03981867	1.6
0.02671127	0.03981867	1.6
0.02615355	0.03918205	1.6
0.02615355	0.03918205	1.6
0.02615355	0.03918205	1.6
0.02560998	0.03919519	1.6
0.02560998	0.03919519	1.6
0.02560998	0.03919519	1.6
0.0245249	0.03889765	1.6
0.0245249	0.03889765	1.6
0.02418789	0.03938983	1.6
0.02418789	0.03938983	1.6
0.02418789	0.03938983	1.6
0.02387885	0.0404305	1.6
0.02387885	0.0404305	1.6
0.0243427	0.04116176	1.6
0.0243427	0.04116176	1.6
0.0243427	0.04116176	1.6
0.0243427	0.04116176	1.6
0.0243427	0.04116176	1.6
0.0243427	0.04116176	1.6
-0.02055977	0.04479669	1.6
-0.02055977	0.04479669	1.6
-0.01544484	0.04164802	1.6
-0.01544484	0.04164802	1.6
-0.01544484	0.04164802	1.6
-0.01160105	0.04011873	1.6
-0.01160105	0.04011873	1.6
-0.009519666	0.03839935	1.6
-0.009519666	0.03839935	1.6
-0.009519666	0.03839935	1.6
-0.007937087	0.03843846	1.6
-0.007937087	0.03843846	1.6
-0.006411565	0.0387303	1.6
-0.006411565	0.0387303	1.6
-0.006411565	0.0387303	1.6
-0.004733705	0.03844966	1.6
-0.004733705	0.03844966	1.6
-0.004733705	0.03844966	1.6
-0.003083972	0.03786612	1.6
-0.003083972	0.03786612	1.6
-0.002010272	0.0373572	1.6
-0.002010272	0.0373572	1.6
-0.002010272	0.0373572	1.6
-0.0009808596	0.03667859	1.6
-0.0009808596	0.03667859	1.6
-0.0009808596	0.03667859	1.6
-0.0003213501	0.03624623	1.6
-0.0003213501	0.03624623	1.6
0.0001946939	0.03581355	1.6
0.0001946939	0.03581355	1.6
0.0001946939	0.03581355	1.6
0.0005938811	0.03538969	1.6
0.0005938811	0.03538969	1.6
0.0005938811	0.03538969	1.6
0.0005938811	0.03538969	1.6
0.0005938811	0.03538969	1.6
0.02737341	0.04116727	1.6
0.02737341	0.04116727	1.6
0.02737341	0.04116727	1.6
0.02737341	0.04116727	1.6
0.02737341	0.04116727	1.6
0.02737341	0.04116727	1.6
0.02575558	0.04316844	1.6
0.02575558	0.04316844	1.6
0.02566177	0.04454909	1.6
0.02566177	0.04454909	1.6
0.02566177	0.04454909	1.6
0.02512346	0.04561703	1.6
0.02512346	0.04561703	1.6
0.02486634	0.04608306	1.6
0.02486634	0.04608306	1.6
0.02486634	0.04608306	1.6
0.02450921	0.04560176	1.6
0.02450921	0.04560176	1.6
0.02450921	0.04560176	1.6
0.02411827	0.04559971	1.6
0.02411827	0.04559971	1.6
0.02392058	0.04532637	1.6
0.02392058	0.04532637	1.6
0.02392058	0.04532637	1.6
0.02374064	0.04525908	1.6
0.02374064	0.04525908	1.6
0.02374064	0.04525908	1.6
0.02366919	0.04505753	1.6
0.02366919	0.04505753	1.6
0.02366919	0.04505753	1.6
0.02366919	0.04505753	1.6
0.02366919	0.04505753	1.6
0.03524876	0.04864497	1.6
0.03524876	0.04864497	1.6
0.03524876	0.04864497	1.6
0.03541111	0.04808068	1.6
0.03541111	0.04808068	1.6
0.03599973	0.04728343	1.6
0.03599973	0.04728343	1.6
0.03599973	0.04728343	1.6
0.03636929	0.04639611	1.6
0.03636929	0.04639611	1.6
0.03636929	0.04639611	1.6
0.03679914	0.04573701	1.6
0.03679914	0.04573701	1.6
0.03714588	0.0451198	1.6
0.03714588	0.0451198	1.6
0.03714588	0.0451198	1.6
0.03743917	0.04451701	1.6
0.03743917	0.04451701	1.6
0.03743917	0.04451701	1.6
0.03806909	0.04446068	1.6
0.03806909	0.04446068	1.6
0.03846649	0.04440284	1.6
0.03846649	0.04440284	1.6
0.03846649	0.04440284	1.6
0.03862817	0.04431316	1.6
0.03862817	0.04431316	1.6
0.03862817	0.04431316	1.6
0.03862817	0.04431316	1.6
0.03862817	0.04431316	1.6
0.03703714	-0.01274248	1.6
0.03703714	-0.01274248	1.6
0.03703714	-0.01274248	1.6
0.03718504	-0.0143566	1.6
0.03718504	-0.0143566	1.6
0.03743879	-0.01522193	1.6
0.03743879	-0.01522193	1.6
0.03743879	-0.01522193	1.6
0.03709734	-0.01590448	1.6
0.03709734	-0.01590448	1.6
0.03709734	-0.01590448	1.6
0.03650754	-0.01622336	1.6
0.03650754	-0.01622336	1.6
0.03590146	-0.01599918	1.6
0.03590146	-0.01599918	1.6
0.03590146	-0.01599918	1.6
0.03590146	-0.01599918	1.6
0.03590146	-0.01599918	1.6
-0.005194861	-0.03718735	1.6
-0.005194861	-0.03718735	1.6
-0.005194861	-0.03718735	1.6
-0.005460247	-0.04108132	1.6
-0.005460247	-0.04108132	1.6
-0.005460247	-0.04108132	1.6
-0.005073816	-0.04361225	1.6
-0.005073816	-0.04361225	1.6
-0.005169202	-0.04503667	1.6
-0.005169202	-0.04503667	1.6
-0.005169202	-0.04503667	1.6
-0.004911352	-0.04584505	1.6
-0.004911352	-0.04584505	1.6
-0.004911352	-0.04584505	1.6
-0.004911352	-0.04584505	1.6
-0.004911352	-0.04584505	1.6
-0.003854332	-0.04539819	1.6
-0.003854332	-0.04539819	1.6
-0.00326868	-0.04536893	1.6
-0.00326868	-0.04536893	1.6
-0.00326868	-0.04536893	1.6
-0.002598759	-0.04506563	1.6
-0.002598759	-0.04506563	1.6
-0.002598759	-0.04506563	1.6
-0.00204967	-0.04479588	1.6
-0.00204967	-0.04479588	1.6
-0.0016055	-0.04451536	1.6
-0.0016055	-0.04451536	1.6
-0.0016055	-0.04451536	1.6
-0.00107903	-0.04445741	1.6
-0.00107903	-0.04445741	1.6
-0.0008385926	-0.04454828	1.6
-0.0008385926	-0.04454828	1.6
-0.0008385926	-0.04454828	1.6
-0.0003532823	-0.04463824	1.6
-0.0003532823	-0.04463824	1.6
-0.0003532823	-0.04463824	1.6
1.724437E-05	-0.04462107	1.6
1.724437E-05	-0.04462107	1.6
0.0004929602	-0.04434462	1.6
0.0004929602	-0.04434462	1.6
0.0004929602	-0.04434462	1.6
0.0008460321	-0.04392763	1.6
0.0008460321	-0.04392763	1.6
0.0008460321	-0.04392763	1.6
0.0008460321	-0.04392763	1.6
0.0008460321	-0.04392763	1.6
0.01100158	-0.04473113	1.6
0.01100158	-0.04473113	1.6
0.01100158	-0.04473113	1.6
0.01094159	-0.04309148	1.6
0.01094159	-0.04309148	1.6
0.01094159	-0.04309148	1.6
0.0114806	-0.04055624	1.6
0.0114806	-0.04055624	1.6
0.01011981	-0.04027638	1.6
0.01011981	-0.04027638	1.6
0.01011981	-0.04027638	1.6
0.01011981	-0.04027638	1.6
0.01011981	-0.04027638	1.6
0.03964629	-0.0323908	1.6
0.03964629	-0.0323908	1.6
0.03964629	-0.0323908	1.6
0.04153157	-0.03051987	1.6
0.04153157	-0.03051987	1.6
0.04153157	-0.03051987	1.6
0.04153157	-0.03051987	1.6
0.04153157	-0.03051987	1.6
0.04250955	-0.0274036	1.6
0.04250955	-0.0274036	1.6
0.04250955	-0.0274036	1.6
0.04276015	-0.02654842	1.6
0.04276015	-0.02654842	1.6
0.04276015	-0.02654842	1.6
0.04296728	-0.02588413	1.6
0.04296728	-0.02588413	1.6
0.04311046	-0.02602065	1.6
0.04311046	-0.02602065	1.6
0.04311046	-0.02602065	1.6
0.0432649	-0.02620342	1.6
0.0432649	-0.02620342	1.6
0.04293319	-0.02705201	1.6
0.04293319	-0.02705201	1.6
0.04293319	-0.02705201	1.6
0.04238212	-0.02818956	1.6
0.04238212	-0.02818956	1.6
0.04238212	-0.02818956	1.6
0.04238212	-0.02818956	1.6
0.04238212	-0.02818956	1.6
0.04238212	-0.02818956	1.6
0.04238212	-0.02818956	1.6
0.04238212	-0.02818956	1.6
-0.00582909	-0.1101644	1.6
-0.00582909	-0.1101644	1.6
-0.00582909	-0.1101644	1.6
-0.006215807	-0.1108442	1.6
-0.006215807	-0.1108442	1.6
-0.00552705	-0.1116066	1.6
-0.00552705	-0.1116066	1.6
-0.00552705	-0.1116066	1.6
-0.005113425	-0.1124207	1.6
-0.005113425	-0.1124207	1.6
-0.005113425	-0.1124207	1.6
-0.004595858	-0.1134884	1.6
-0.004595858	-0.1134884	1.6
-0.003955418	-0.1145729	1.6
-0.003955418	-0.1145729	1.6
-0.003955418	-0.1145729	1.6
-0.003834433	-0.1152805	1.6
-0.003834433	-0.1152805	1.6
-0.003834433	-0.1152805	1.6
-0.002837502	-0.1164677	1.6
-0.002837502	-0.1164677	1.6
-0.002210917	-0.1171469	1.6
-0.002210917	-0.1171469	1.6
-0.002210917	-0.1171469	1.6
-0.002210917	-0.1171469	1.6
-0.002210917	-0.1171469	1.6
-0.01909708	-0.1450742	1.6
-0.01909708	-0.1450742	1.6
-0.01909708	-0.1450742	1.6
-0.0190242	-0.1452439	1.6
-0.0190242	-0.1452439	1.6
-0.0190242	-0.1452439	1.6
-0.01877593	-0.1454441	1.6
-0.01877593	-0.1454441	1.6
-0.01877593	-0.1454441	1.6
-0.01787051	-0.1450915	1.6
-0.01787051	-0.1450915	1.6
-0.01787051	-0.1450915	1.6
-0.01787051	-0.1450915	1.6
-0.01787051	-0.1450915	1.6
-0.01509761	-0.1423606	1.6
-0.01509761	-0.1423606	1.6
-0.01509761	-0.1423606	1.6
-0.01405444	-0.1412992	1.6
-0.01405444	-0.1412992	1.6
-0.01405444	-0.1412992	1.6
-0.01405444	-0.1412992	1.6
-0.01405444	-0.1412992	1.6
0.02994631	-0.1388441	1.6
0.02994631	-0.1388441	1.6
0.02994631	-0.1388441	1.6
0.03794979	-0.137484	1.6
0.03794979	-0.137484	1.6
0.04081796	-0.1356107	1.6
0.04081796	-0.1356107	1.6
0.04081796	-0.1356107	1.6
0.04172781	-0.1341102	1.6
0.04172781	-0.1341102	1.6
0.04336796	-0.133427	1.6
0.04336796	-0.133427	1.6
0.04336796	-0.133427	1.6
0.04411349	-0.1330393	1.6
0.04411349	-0.1330393	1.6
0.04411349	-0.1330393	1.6
0.04400644	-0.1324684	1.6
0.04400644	-0.1324684	1.6
0.04363402	-0.1318257	1.6
0.04363402	-0.1318257	1.6
0.04363402	-0.1318257	1.6
0.04363402	-0.1318257	1.6
0.04363402	-0.1318257	1.6
0.07367987	-0.1206255	1.6
0.07367987	-0.1206255	1.6
0.07367987	-0.1206255	1.6
0.07367549	-0.1188787	1.6
0.07367549	-0.1188787	1.6
0.07367549	-0.1188787	1.6
0.07365277	-0.1173625	1.6
0.07365277	-0.1173625	1.6
0.07365949	-0.1163304	1.6
0.07365949	-0.1163304	1.6
0.07365949	-0.1163304	1.6
0.07365992	-0.1157116	1.6
0.07365992	-0.1157116	1.6
0.07365992	-0.1157116	1.6
0.07378567	-0.1151009	1.6
0.07378567	-0.1151009	1.6
0.07397635	-0.1146742	1.6
0.07397635	-0.1146742	1.6
0.07397635	-0.1146742	1.6
0.07397635	-0.1146742	1.6
0.07397635	-0.1146742	1.6
0.07397635	-0.1146742	1.6
0.07397635	-0.1146742	1.6
0.07397635	-0.1146742	1.6
0.008450544	0.03518876	1.6
0.008450544	0.03518876	1.6
0.008450544	0.03518876	1.6
0.005203521	0.04314637	1.6
0.005203521	0.04314637	1.6
0.004694987	0.04568744	1.6
0.004694987	0.04568744	1.6
0.004694987	0.04568744	1.6
0.003243669	0.04691152	1.6
0.003243669	0.04691152	1.6
0.002497612	0.04885023	1.6
0.002497612	0.04885023	1.6
0.002497612	0.04885023	1.6
0.002516161	0.05086003	1.6
0.002516161	0.05086003	1.6
0.002516161	0.05086003	1.6
0.002911	0.05183083	1.6
0.002911	0.05183083	1.6
0.002911	0.05183083	1.6
0.002911	0.05183083	1.6
0.002911	0.05183083	1.6
-0.00895785	0.102201	1.6
-0.00895785	0.102201	1.6
-0.00895785	0.102201	1.6
-0.008333532	0.1022671	1.6
-0.008333532	0.1022671	1.6
-0.007843757	0.1024887	1.6
-0.007843757	0.1024887	1.6
-0.007843757	0.1024887	1.6
-0.00736686	0.103039	1.6
-0.00736686	0.103039	1.6
-0.00736686	0.103039	1.6
-0.007248526	0.1039169	1.6
-0.007248526	0.1039169	1.6
-0.006617231	0.1041316	1.6
-0.006617231	0.1041316	1.6
-0.006617231	0.1041316	1.6
-0.006365465	0.1039528	1.6
-0.006365465	0.1039528	1.6
-0.006365465	0.1039528	1.6
-0.006365465	0.1039528	1.6
-0.006365465	0.1039528	1.6
0.001721322	0.1724129	1.6
0.001721322	0.1724129	1.6
0.001721322	0.1724129	1.6
-0.0007677227	0.1707179	1.6
-0.0007677227	0.1707179	1.6
-0.002258966	0.1702445	1.6
-0.002258966	0.1702445	1.6
-0.002258966	0.1702445	1.6
-0.003175898	0.1700718	1.6
-0.003175898	0.1700718	1.6
-0.003175898	0.1700718	1.6
-0.003808049	0.1696041	1.6
-0.003808049	0.1696041	1.6
-0.003808049	0.1696041	1.6
-0.004515981	0.168824	1.6
-0.004515981	0.168824	1.6
-0.005033858	0.1683759	1.6
-0.005033858	0.1683759	1.6
-0.005033858	0.1683759	1.6
-0.005090149	0.1681066	1.6
-0.005090149	0.1681066	1.6
-0.004506719	0.1676077	1.6
-0.004506719	0.1676077	1.6
-0.004506719	0.1676077	1.6
-0.004252687	0.1669974	1.6
-0.004252687	0.1669974	1.6
-0.004252687	0.1669974	1.6
-0.003923379	0.1669533	1.6
-0.003923379	0.1669533	1.6
-0.003817484	0.1667893	1.6
-0.003817484	0.1667893	1.6
-0.003817484	0.1667893	1.6
-0.003817484	0.1667893	1.6
-0.003817484	0.1667893	1.6
0.0005451711	0.1802236	1.6
0.0005451711	0.1802236	1.6
0.0005451711	0.1802236	1.6
0.00160895	0.179086	1.6
0.00160895	0.179086	1.6
0.00160895	0.179086	1.6
0.002615013	0.1785126	1.6
0.002615013	0.1785126	1.6
0.003624632	0.1773328	1.6
0.003624632	0.1773328	1.6
0.003624632	0.1773328	1.6
0.004509449	0.176645	1.6
0.004509449	0.176645	1.6
0.004509449	0.176645	1.6
0.004509449	0.176645	1.6
0.004509449	0.176645	1.6
-0.01098154	0.1361639	1.6
-0.01098154	0.1361639	1.6
-0.01098154	0.1361639	1.6
-0.01062803	0.1366362	1.6
-0.01062803	0.1366362	1.6
-0.0106557	0.1368845	1.6
-0.0106557	0.1368845	1.6
-0.0106557	0.1368845	1.6
-0.01085876	0.1368616	1.6
-0.01085876	0.1368616	1.6
-0.01085876	0.1368616	1.6
-0.01127351	0.136509	1.6
-0.01127351	0.136509	1.6
-0.01103728	0.1360105	1.6
-0.01103728	0.1360105	1.6
-0.01103728	0.1360105	1.6
-0.0108004	0.1356904	1.6
-0.0108004	0.1356904	1.6
-0.01070401	0.1352309	1.6
-0.01070401	0.1352309	1.6
-0.01070401	0.1352309	1.6
-0.01047343	0.1347643	1.6
-0.01047343	0.1347643	1.6
-0.01047343	0.1347643	1.6
-0.01027823	0.1345652	1.6
-0.01027823	0.1345652	1.6
-0.01018258	0.1345559	1.6
-0.01018258	0.1345559	1.6
-0.01018258	0.1345559	1.6
-0.0101642	0.1347639	1.6
-0.0101642	0.1347639	1.6
-0.0101642	0.1347639	1.6
-0.00975897	0.1346831	1.6
-0.00975897	0.1346831	1.6
-0.00975897	0.1346831	1.6
-0.00975897	0.1346831	1.6
-0.00975897	0.1346831	1.6
0.01078746	0.09788419	1.6
0.01078746	0.09788419	1.6
0.01078746	0.09788419	1.6
0.01162086	0.0957647	1.6
0.01162086	0.0957647	1.6
0.01082137	0.09479397	1.6
0.01082137	0.09479397	1.6
0.01082137	0.09479397	1.6
0.01088446	0.09369203	1.6
0.01088446	0.09369203	1.6
0.01119053	0.09330849	1.6
0.01119053	0.09330849	1.6
0.01119053	0.09330849	1.6
0.01140235	0.09299601	1.6
0.01140235	0.09299601	1.6
0.01140235	0.09299601	1.6
0.01143919	0.09292489	1.6
0.01143919	0.09292489	1.6
0.01153842	0.09337946	1.6
0.01153842	0.09337946	1.6
0.01153842	0.09337946	1.6
0.01153842	0.09337946	1.6
0.01153842	0.09337946	1.6
0.01153842	0.09337946	1.6
0.01153842	0.09337946	1.6
0.01153842	0.09337946	1.6
0.01392978	0.1079484	1.6
0.01392978	0.1079484	1.6
0.01392978	0.1079484	1.6
0.01407657	0.1078701	1.6
0.01407657	0.1078701	1.6
0.01407657	0.1078701	1.6
0.01407657	0.1078701	1.6
0.01407657	0.1078701	1.6
0.02065896	0.1061873	1.6
0.02065896	0.1061873	1.6
0.02065896	0.1061873	1.6
0.01918349	0.105713	1.6
0.01918349	0.105713	1.6
0.01918349	0.105713	1.6
0.01918349	0.105713	1.6
0.01918349	0.105713	1.6
0.05045284	0.1031904	1.6
0.05045284	0.1031904	1.6
0.05045284	0.1031904	1.6
0.05080512	0.1028498	1.6
0.05080512	0.1028498	1.6
0.05085022	0.1024393	1.6
0.05085022	0.1024393	1.6
0.05085022	0.1024393	1.6
0.05067252	0.1024615	1.6
0.05067252	0.1024615	1.6
0.05067252	0.1024615	1.6
0.05060349	0.1020655	1.6
0.05060349	0.1020655	1.6
0.05068794	0.102324	1.6
0.05068794	0.102324	1.6
0.05068794	0.102324	1.6
0.05077545	0.1020554	1.6
0.05077545	0.1020554	1.6
0.05077545	0.1020554	1.6
0.05097137	0.1025787	1.6
0.05097137	0.1025787	1.6
0.05096947	0.1028804	1.6
0.05096947	0.1028804	1.6
0.05096947	0.1028804	1.6
0.05072975	0.1035259	1.6
0.05072975	0.1035259	1.6
0.05053294	0.1037246	1.6
0.05053294	0.1037246	1.6
0.05053294	0.1037246	1.6
0.05042151	0.1038963	1.6
0.05042151	0.1038963	1.6
0.05042151	0.1038963	1.6
0.05042151	0.1038963	1.6
0.05042151	0.1038963	1.6
0.06761251	0.1207783	1.6
0.06761251	0.1207783	1.6
0.06761251	0.1207783	1.6
0.06699402	0.1207373	1.6
0.06699402	0.1207373	1.6
0.06699402	0.1207373	1.6
0.0670611	0.1203763	1.6
0.0670611	0.1203763	1.6
0.06768826	0.1206343	1.6
0.06768826	0.1206343	1.6
0.06768826	0.1206343	1.6
0.06771801	0.1209917	1.6
0.06771801	0.1209917	1.6
0.06771801	0.1209917	1.6
0.06794029	0.121606	1.6
0.06794029	0.121606	1.6
0.06794029	0.121606	1.6
0.06794029	0.121606	1.6
0.06794029	0.121606	1.6
0.06845509	0.1221051	1.6
0.06845509	0.1221051	1.6
0.06845509	0.1221051	1.6
0.06845509	0.1221051	1.6
0.06845509	0.1221051	1.6
0.02880394	0.09958216	1.6
0.02880394	0.09958216	1.6
0.02880394	0.09958216	1.6
0.02838566	0.09445373	1.6
0.02838566	0.09445373	1.6
0.02838566	0.09445373	1.6
0.02902417	0.09203934	1.6
0.02902417	0.09203934	1.6
0.0290547	0.09079676	1.6
0.0290547	0.09079676	1.6
0.0290547	0.09079676	1.6
0.02906203	0.09004118	1.6
0.02906203	0.09004118	1.6
0.02905317	0.08976152	1.6
0.02905317	0.08976152	1.6
0.02905317	0.08976152	1.6
0.0287116	0.08933947	1.6
0.0287116	0.08933947	1.6
0.0287116	0.08933947	1.6
0.02873458	0.08867247	1.6
0.02873458	0.08867247	1.6
0.02859362	0.08804473	1.6
0.02859362	0.08804473	1.6
0.02859362	0.08804473	1.6
0.02866377	0.08761231	1.6
0.02866377	0.08761231	1.6
0.02866377	0.08761231	1.6
0.02901928	0.08755524	1.6
0.02901928	0.08755524	1.6
0.02901928	0.08755524	1.6
0.02901928	0.08755524	1.6
0.02901928	0.08755524	1.6
0.05304676	0.09112403	1.6
0.05304676	0.09112403	1.6
0.05304676	0.09112403	1.6
0.05312239	0.0905867	1.6
0.05312239	0.0905867	1.6
0.05356868	0.0907597	1.6
0.05356868	0.0907597	1.6
0.05356868	0.0907597	1.6
0.05393697	0.09124411	1.6
0.05393697	0.09124411	1.6
0.05393697	0.09124411	1.6
0.05393697	0.09124411	1.6
0.05393697	0.09124411	1.6
0.01388583	-0.02241301	1.6
0.01388583	-0.02241301	1.6
0.01388583	-0.02241301	1.6
0.013739	-0.03165121	1.6
0.013739	-0.03165121	1.6
0.013739	-0.03165121	1.6
0.01380054	-0.03664754	1.6
0.01380054	-0.03664754	1.6
0.01530594	-0.03894701	1.6
0.01530594	-0.03894701	1.6
0.01530594	-0.03894701	1.6
0.01530594	-0.03894701	1.6
0.01530594	-0.03894701	1.6
0.01530594	-0.03894701	1.6
0.01519303	-0.01482339	1.6
0.01519303	-0.01482339	1.6
0.0135007	-0.01399511	1.6
0.0135007	-0.01399511	1.6
0.0135007	-0.01399511	1.6
0.01242078	-0.01253244	1.6
0.01242078	-0.01253244	1.6
0.01242078	-0.01253244	1.6
0.01159765	-0.01233105	1.6
0.01159765	-0.01233105	1.6
0.01148595	-0.01219947	1.6
0.01148595	-0.01219947	1.6
0.01148595	-0.01219947	1.6
0.01143554	-0.01216339	1.6
0.01143554	-0.01216339	1.6
0.01143554	-0.01216339	1.6
0.01175376	-0.01201727	1.6
0.01175376	-0.01201727	1.6
0.01187046	-0.01157333	1.6
0.01187046	-0.01157333	1.6
0.01187046	-0.01157333	1.6
0.01117371	-0.01248662	1.6
0.01117371	-0.01248662	1.6
0.01117371	-0.01248662	1.6
0.01117371	-0.01248662	1.6
0.01117371	-0.01248662	1.6
0.009147005	-0.06473509	1.6
0.009147005	-0.06473509	1.6
0.009147005	-0.06473509	1.6
0.01099745	-0.06417931	1.6
