# Supplementary material for: Saliency detection of textured 3D models based on multi-view information and texel descriptor
Source: PeerJ Comput Sci. 2023 Oct 25;9:e1584. doi: 10.7717/peerj-cs.1584 (PMC10703070; doi:10.7717/peerj-cs.1584)
Supplement: Supplemental Information 2 [file peerj-cs-09-1584-s002.zip › lxj/16.txt]

0.01099745	-0.06417931	1.6
0.01185666	-0.06408685	1.6
0.01185666	-0.06408685	1.6
0.01185666	-0.06408685	1.6
0.01238753	-0.06427518	1.6
0.01238753	-0.06427518	1.6
0.01248032	-0.06477659	1.6
0.01248032	-0.06477659	1.6
0.01248032	-0.06477659	1.6
0.01361748	-0.06485035	1.6
0.01361748	-0.06485035	1.6
0.01463693	-0.06465864	1.6
0.01463693	-0.06465864	1.6
0.01463693	-0.06465864	1.6
0.01535586	-0.0648946	1.6
0.01535586	-0.0648946	1.6
0.01535586	-0.0648946	1.6
0.01630475	-0.06527744	1.6
0.01630475	-0.06527744	1.6
0.0167504	-0.06529396	1.6
0.0167504	-0.06529396	1.6
0.0167504	-0.06529396	1.6
0.0167504	-0.06529396	1.6
0.0167504	-0.06529396	1.6
0.0167504	-0.06529396	1.6
0.007655124	-0.01932711	1.6
0.007655124	-0.01932711	1.6
0.007493434	-0.02021185	1.6
0.007493434	-0.02021185	1.6
0.007493434	-0.02021185	1.6
0.006928987	-0.02033223	1.6
0.006928987	-0.02033223	1.6
0.006928987	-0.02033223	1.6
0.006137458	-0.02050651	1.6
0.006137458	-0.02050651	1.6
0.005188793	-0.02224776	1.6
0.005188793	-0.02224776	1.6
0.005188793	-0.02224776	1.6
0.005188793	-0.02224776	1.6
0.005188793	-0.02224776	1.6
0.005188793	-0.02224776	1.6
0.005188793	-0.02224776	1.6
0.005188793	-0.02224776	1.6
0.1628927	0.05928286	1.6
0.1628927	0.05928286	1.6
0.1628927	0.05928286	1.6
0.1613882	0.05878241	1.6
0.1613882	0.05878241	1.6
0.1613882	0.05878241	1.6
0.1590999	0.06007844	1.6
0.1590999	0.06007844	1.6
0.1590999	0.06007844	1.6
0.1590999	0.06007844	1.6
0.1590999	0.06007844	1.6
0.1590999	0.06007844	1.6
0.1590999	0.06007844	1.6
0.1590999	0.06007844	1.6
0.2577323	0.06342158	1.6
0.2577323	0.06342158	1.6
0.2577323	0.06342158	1.6
0.2579562	0.06385768	1.6
0.2579562	0.06385768	1.6
0.2576008	0.06303854	1.6
0.2576008	0.06303854	1.6
0.2576008	0.06303854	1.6
0.257464	0.06166124	1.6
0.257464	0.06166124	1.6
0.256992	0.06101577	1.6
0.256992	0.06101577	1.6
0.256992	0.06101577	1.6
0.2563393	0.06060234	1.6
0.2563393	0.06060234	1.6
0.2563393	0.06060234	1.6
0.2557729	0.06041321	1.6
0.2557729	0.06041321	1.6
0.2553445	0.06055049	1.6
0.2553445	0.06055049	1.6
0.2553445	0.06055049	1.6
0.2550328	0.06021936	1.6
0.2550328	0.06021936	1.6
0.2550328	0.06021936	1.6
0.2551293	0.05981909	1.6
0.2551293	0.05981909	1.6
0.2548545	0.05916685	1.6
0.2548545	0.05916685	1.6
0.2548545	0.05916685	1.6
0.2545837	0.05862933	1.6
0.2545837	0.05862933	1.6
0.2545837	0.05862933	1.6
0.2545837	0.05862933	1.6
0.2545837	0.05862933	1.6
0.2546875	0.05841261	1.6
0.2546875	0.05841261	1.6
0.2546875	0.05841261	1.6
0.2546875	0.05841261	1.6
0.2546875	0.05841261	1.6
-0.1587363	0.04812273	1.6
-0.1587363	0.04812273	1.6
-0.1587363	0.04812273	1.6
-0.1593453	0.04414453	1.6
-0.1593453	0.04414453	1.6
-0.1593453	0.04414453	1.6
-0.1581967	0.04308968	1.6
-0.1581967	0.04308968	1.6
-0.157676	0.04222494	1.6
-0.157676	0.04222494	1.6
-0.157676	0.04222494	1.6
-0.1573246	0.04075029	1.6
-0.1573246	0.04075029	1.6
-0.1573246	0.04075029	1.6
-0.1569605	0.03958751	1.6
-0.1569605	0.03958751	1.6
-0.1566772	0.03812446	1.6
-0.1566772	0.03812446	1.6
-0.1566772	0.03812446	1.6
-0.1564178	0.03728831	1.6
-0.1564178	0.03728831	1.6
-0.1564178	0.03728831	1.6
-0.1564178	0.03728831	1.6
-0.1564178	0.03728831	1.6
-0.2452828	0.0464437	1.6
-0.2452828	0.0464437	1.6
-0.2452828	0.0464437	1.6
-0.2446796	0.04790913	1.6
-0.2446796	0.04790913	1.6
-0.2446796	0.04790913	1.6
-0.2438737	0.04905437	1.6
-0.2438737	0.04905437	1.6
-0.2437684	0.05008396	1.6
-0.2437684	0.05008396	1.6
-0.2437684	0.05008396	1.6
-0.2432349	0.05045647	1.6
-0.2432349	0.05045647	1.6
-0.2432349	0.05045647	1.6
-0.2434252	0.05108745	1.6
-0.2434252	0.05108745	1.6
-0.2434252	0.05108745	1.6
-0.2434252	0.05108745	1.6
-0.2434252	0.05108745	1.6
-0.2820452	0.05866462	1.6
-0.2820452	0.05866462	1.6
-0.2820452	0.05866462	1.6
-0.2836229	0.05965862	1.6
-0.2836229	0.05965862	1.6
-0.283228	0.05985361	1.6
-0.283228	0.05985361	1.6
-0.283228	0.05985361	1.6
-0.283884	0.06045804	1.6
-0.283884	0.06045804	1.6
-0.283884	0.06045804	1.6
-0.2871689	0.06547429	1.6
-0.2871689	0.06547429	1.6
-0.2900364	0.06895415	1.6
-0.2900364	0.06895415	1.6
-0.2900364	0.06895415	1.6
-0.2917024	0.07177478	1.6
-0.2917024	0.07177478	1.6
-0.2917024	0.07177478	1.6
-0.2928078	0.07369312	1.6
-0.2928078	0.07369312	1.6
-0.2941948	0.07499087	1.6
-0.2941948	0.07499087	1.6
-0.2941948	0.07499087	1.6
-0.2954244	0.07620662	1.6
-0.2954244	0.07620662	1.6
-0.2954244	0.07620662	1.6
-0.2954244	0.07620662	1.6
-0.2954244	0.07620662	1.6
-0.2954244	0.07620662	1.6
-0.2954244	0.07620662	1.6
-0.2954244	0.07620662	1.6
-0.08609707	0.0247126	1.6
-0.08609707	0.0247126	1.6
-0.08829696	0.02099001	1.6
-0.08829696	0.02099001	1.6
-0.08829696	0.02099001	1.6
-0.08768671	0.02507374	1.6
-0.08768671	0.02507374	1.6
-0.08768671	0.02507374	1.6
-0.08710999	0.02686195	1.6
-0.08710999	0.02686195	1.6
-0.08793472	0.02794601	1.6
-0.08793472	0.02794601	1.6
-0.08793472	0.02794601	1.6
-0.08793472	0.02794601	1.6
-0.08793472	0.02794601	1.6
0.0633399	0.02274267	1.6
0.0633399	0.02274267	1.6
0.06382281	0.02114423	1.6
0.06382281	0.02114423	1.6
0.06382281	0.02114423	1.6
0.06314951	0.02202115	1.6
0.06314951	0.02202115	1.6
0.06294808	0.02209175	1.6
0.06294808	0.02209175	1.6
0.06294808	0.02209175	1.6
0.06320746	0.022074	1.6
0.06320746	0.022074	1.6
0.06266542	0.02221196	1.6
0.06266542	0.02221196	1.6
0.06266542	0.02221196	1.6
0.06271186	0.02214083	1.6
0.06271186	0.02214083	1.6
0.06271186	0.02214083	1.6
0.06292687	0.02218992	1.6
0.06292687	0.02218992	1.6
0.06265429	0.02247629	1.6
0.06265429	0.02247629	1.6
0.06265429	0.02247629	1.6
0.06276052	0.02257899	1.6
0.06276052	0.02257899	1.6
0.06276052	0.02257899	1.6
0.06327779	0.02230299	1.6
0.06327779	0.02230299	1.6
0.0636322	0.02236922	1.6
0.0636322	0.02236922	1.6
0.0636322	0.02236922	1.6
0.06375762	0.02218653	1.6
0.06375762	0.02218653	1.6
0.06417221	0.02208892	1.6
0.06417221	0.02208892	1.6
0.06417221	0.02208892	1.6
0.06460945	0.02180379	1.6
0.06460945	0.02180379	1.6
0.06460945	0.02180379	1.6
0.065052	0.02155496	1.6
0.065052	0.02155496	1.6
0.065052	0.02155496	1.6
0.06541698	0.02129053	1.6
0.06541698	0.02129053	1.6
0.06596962	0.02123016	1.6
0.06596962	0.02123016	1.6
0.06596962	0.02123016	1.6
0.06596962	0.02123016	1.6
0.06596962	0.02123016	1.6
0.2211139	0.07377695	1.6
0.2211139	0.07377695	1.6
0.2211139	0.07377695	1.6
0.2199437	0.0725671	1.6
0.2199437	0.0725671	1.6
0.2199437	0.0725671	1.6
0.2198918	0.07159362	1.6
0.2198918	0.07159362	1.6
0.2197682	0.07101198	1.6
0.2197682	0.07101198	1.6
0.2197682	0.07101198	1.6
0.2196789	0.0705935	1.6
0.2196789	0.0705935	1.6
0.2194553	0.07040881	1.6
0.2194553	0.07040881	1.6
0.2194553	0.07040881	1.6
0.2192468	0.07013894	1.6
0.2192468	0.07013894	1.6
0.2192468	0.07013894	1.6
0.2185671	0.06937201	1.6
0.2185671	0.06937201	1.6
0.2182107	0.06875072	1.6
0.2182107	0.06875072	1.6
0.2182107	0.06875072	1.6
0.2179488	0.06792679	1.6
0.2179488	0.06792679	1.6
0.2179488	0.06792679	1.6
0.217635	0.06733177	1.6
0.217635	0.06733177	1.6
0.217635	0.06733177	1.6
0.217635	0.06733177	1.6
0.217635	0.06733177	1.6
0.2748435	0.05795756	1.6
0.2748435	0.05795756	1.6
0.2748435	0.05795756	1.6
0.2762899	0.05834552	1.6
0.2762899	0.05834552	1.6
0.2772395	0.05828918	1.6
0.2772395	0.05828918	1.6
0.2772395	0.05828918	1.6
0.277461	0.05842267	1.6
0.277461	0.05842267	1.6
0.277461	0.05842267	1.6
0.2765118	0.05849163	1.6
0.2765118	0.05849163	1.6
0.2765118	0.05849163	1.6
0.2765118	0.05849163	1.6
0.2765118	0.05849163	1.6
0.2782736	0.0512001	1.6
0.2782736	0.0512001	1.6
0.2782736	0.0512001	1.6
0.2782736	0.0512001	1.6
0.2782736	0.0512001	1.6
0.2789169	0.052649	1.6
0.2789169	0.052649	1.6
0.2789169	0.052649	1.6
0.2791255	0.05340213	1.6
0.2791255	0.05340213	1.6
0.2791255	0.05340213	1.6
0.2791642	0.05364877	1.6
0.2791642	0.05364877	1.6
0.2791642	0.05364877	1.6
0.2791642	0.05364877	1.6
0.2791642	0.05364877	1.6
0.3105492	0.05710328	1.6
0.3105492	0.05710328	1.6
0.3105492	0.05710328	1.6
0.303614	0.04781522	1.6
0.303614	0.04781522	1.6
0.3061089	0.0459721	1.6
0.3061089	0.0459721	1.6
0.3061089	0.0459721	1.6
0.3066889	0.04286367	1.6
0.3066889	0.04286367	1.6
0.3066889	0.04286367	1.6
0.3126765	0.03954098	1.6
0.3126765	0.03954098	1.6
0.317979	0.03841335	1.6
0.317979	0.03841335	1.6
0.317979	0.03841335	1.6
0.3224478	0.03824325	1.6
0.3224478	0.03824325	1.6
0.3224478	0.03824325	1.6
0.3259477	0.0381916	1.6
0.3259477	0.0381916	1.6
0.328721	0.03779318	1.6
0.328721	0.03779318	1.6
0.328721	0.03779318	1.6
0.3310212	0.03715542	1.6
0.3310212	0.03715542	1.6
0.3294263	0.03739929	1.6
0.3294263	0.03739929	1.6
0.3294263	0.03739929	1.6
0.3281663	0.03775464	1.6
0.3281663	0.03775464	1.6
0.3281663	0.03775464	1.6
0.3273339	0.03807256	1.6
0.3273339	0.03807256	1.6
0.3268425	0.03824464	1.6
0.3268425	0.03824464	1.6
0.3268425	0.03824464	1.6
0.325141	0.03826064	1.6
0.325141	0.03826064	1.6
0.325141	0.03826064	1.6
0.325141	0.03826064	1.6
0.325141	0.03826064	1.6
0.1535962	0.02887705	1.6
0.1535962	0.02887705	1.6
0.1535962	0.02887705	1.6
0.1548418	0.02735147	1.6
0.1548418	0.02735147	1.6
0.1554801	0.02667163	1.6
0.1554801	0.02667163	1.6
0.1554801	0.02667163	1.6
0.1561327	0.02570246	1.6
0.1561327	0.02570246	1.6
0.1561327	0.02570246	1.6
0.1569929	0.02462866	1.6
0.1569929	0.02462866	1.6
0.1575119	0.02365142	1.6
0.1575119	0.02365142	1.6
0.1575119	0.02365142	1.6
0.157347	0.02336108	1.6
0.157347	0.02336108	1.6
0.157347	0.02336108	1.6
0.1573186	0.02369226	1.6
0.1573186	0.02369226	1.6
0.1573453	0.0239407	1.6
0.1573453	0.0239407	1.6
0.1573453	0.0239407	1.6
0.1571238	0.02397567	1.6
0.1571238	0.02397567	1.6
0.1569547	0.02404482	1.6
0.1569547	0.02404482	1.6
0.1569547	0.02404482	1.6
0.1570569	0.02401318	1.6
0.1570569	0.02401318	1.6
0.1570569	0.02401318	1.6
0.1567882	0.02403246	1.6
0.1567882	0.02403246	1.6
0.1567882	0.02403246	1.6
0.1567882	0.02403246	1.6
0.1567882	0.02403246	1.6
0.1567882	0.02403246	1.6
0.1567882	0.02403246	1.6
0.1567882	0.02403246	1.6
0.0367807	0.03858738	1.6
0.0367807	0.03858738	1.6
0.03785991	0.03968686	1.6
0.03785991	0.03968686	1.6
0.03785991	0.03968686	1.6
0.0385376	0.04074394	1.6
0.0385376	0.04074394	1.6
0.0385376	0.04074394	1.6
0.03866373	0.04132721	1.6
0.03866373	0.04132721	1.6
0.03834198	0.04086308	1.6
0.03834198	0.04086308	1.6
0.03834198	0.04086308	1.6
0.03840247	0.04077046	1.6
0.03840247	0.04077046	1.6
0.03837043	0.04062441	1.6
0.03837043	0.04062441	1.6
0.03837043	0.04062441	1.6
0.03817873	0.04021887	1.6
0.03817873	0.04021887	1.6
0.03817873	0.04021887	1.6
0.03817873	0.04021887	1.6
0.03817873	0.04021887	1.6
-0.02038802	0.05517457	1.6
-0.02038802	0.05517457	1.6
-0.02038802	0.05517457	1.6
-0.02475896	0.05603973	1.6
-0.02475896	0.05603973	1.6
-0.02475896	0.05603973	1.6
-0.02703629	0.0572727	1.6
-0.02703629	0.0572727	1.6
-0.02703629	0.0572727	1.6
-0.02872194	0.05828144	1.6
-0.02872194	0.05828144	1.6
-0.02992993	0.05944189	1.6
-0.02992993	0.05944189	1.6
-0.02992993	0.05944189	1.6
-0.0305459	0.05973163	1.6
-0.0305459	0.05973163	1.6
-0.03099054	0.06031218	1.6
-0.03099054	0.06031218	1.6
-0.03099054	0.06031218	1.6
-0.03111263	0.0607594	1.6
-0.03111263	0.0607594	1.6
-0.03111263	0.0607594	1.6
-0.03129557	0.0613936	1.6
-0.03129557	0.0613936	1.6
-0.03115791	0.06182292	1.6
-0.03115791	0.06182292	1.6
-0.03115791	0.06182292	1.6
-0.03138921	0.05993532	1.6
-0.03138921	0.05993532	1.6
-0.03138921	0.05993532	1.6
-0.03138921	0.05993532	1.6
-0.03138921	0.05993532	1.6
-0.1963984	0.0567065	1.6
-0.1963984	0.0567065	1.6
-0.1963984	0.0567065	1.6
-0.1944308	0.05511121	1.6
-0.1944308	0.05511121	1.6
-0.1944308	0.05511121	1.6
-0.1944308	0.05511121	1.6
-0.1944308	0.05511121	1.6
-0.1944308	0.05511121	1.6
-0.1944308	0.05511121	1.6
-0.1944308	0.05511121	1.6
-0.2471492	0.03026169	1.6
-0.2471492	0.03026169	1.6
-0.2901515	0.04491864	1.6
-0.2901515	0.04491864	1.6
-0.2901515	0.04491864	1.6
-0.2880637	0.04613508	1.6
-0.2880637	0.04613508	1.6
-0.2880637	0.04613508	1.6
-0.2869985	0.0470302	1.6
-0.2869985	0.0470302	1.6
-0.2869025	0.04720432	1.6
-0.2869025	0.04720432	1.6
-0.2869025	0.04720432	1.6
-0.2871248	0.04699953	1.6
-0.2871248	0.04699953	1.6
-0.2871248	0.04699953	1.6
-0.2871484	0.04702862	1.6
-0.2871484	0.04702862	1.6
-0.2875059	0.04736403	1.6
-0.2875059	0.04736403	1.6
-0.2875059	0.04736403	1.6
-0.2875373	0.04779217	1.6
-0.2875373	0.04779217	1.6
-0.2875373	0.04779217	1.6
-0.2876932	0.04798622	1.6
-0.2876932	0.04798622	1.6
-0.2878399	0.04784758	1.6
-0.2878399	0.04784758	1.6
-0.2878399	0.04784758	1.6
-0.2882044	0.04808068	1.6
-0.2882044	0.04808068	1.6
-0.2882044	0.04808068	1.6
-0.2880453	0.04839412	1.6
-0.2880453	0.04839412	1.6
-0.2880453	0.04839412	1.6
-0.2880453	0.04839412	1.6
-0.2880453	0.04839412	1.6
-0.3178521	0.05755538	1.6
-0.3178521	0.05755538	1.6
-0.3178521	0.05755538	1.6
-0.3151454	0.05875854	1.6
-0.3151454	0.05875854	1.6
-0.3104413	0.05373923	1.6
-0.3104413	0.05373923	1.6
-0.3104413	0.05373923	1.6
-0.3074452	0.05077697	1.6
-0.3074452	0.05077697	1.6
-0.3047062	0.04767839	1.6
-0.3047062	0.04767839	1.6
-0.3047062	0.04767839	1.6
-0.304689	0.04835755	1.6
-0.304689	0.04835755	1.6
-0.304689	0.04835755	1.6
-0.304689	0.04835755	1.6
-0.304689	0.04835755	1.6
-0.2822499	0.05553357	1.6
-0.2822499	0.05553357	1.6
-0.2822499	0.05553357	1.6
-0.2812651	0.05223463	1.6
-0.2812651	0.05223463	1.6
-0.2817736	0.05143229	1.6
-0.2817736	0.05143229	1.6
-0.2817736	0.05143229	1.6
-0.2812355	0.05163351	1.6
-0.2812355	0.05163351	1.6
-0.2810656	0.05033972	1.6
-0.2810656	0.05033972	1.6
-0.2810656	0.05033972	1.6
-0.2810656	0.05033972	1.6
-0.2810656	0.05033972	1.6
-0.2810656	0.05033972	1.6
-0.2884983	0.02129268	1.6
-0.2884983	0.02129268	1.6
-0.2889203	0.019508	1.6
-0.2889203	0.019508	1.6
-0.2889203	0.019508	1.6
-0.2904028	0.01855964	1.6
-0.2904028	0.01855964	1.6
-0.2904028	0.01855964	1.6
-0.2916579	0.0187251	1.6
-0.2916579	0.0187251	1.6
-0.2925588	0.01843731	1.6
-0.2925588	0.01843731	1.6
-0.2925588	0.01843731	1.6
-0.2931097	0.0186254	1.6
-0.2931097	0.0186254	1.6
-0.2931097	0.0186254	1.6
-0.2940751	0.01877414	1.6
-0.2940751	0.01877414	1.6
-0.294543	0.01928301	1.6
-0.294543	0.01928301	1.6
-0.294543	0.01928301	1.6
-0.2942407	0.01906021	1.6
-0.2942407	0.01906021	1.6
-0.2943046	0.01872122	1.6
-0.2943046	0.01872122	1.6
-0.2943046	0.01872122	1.6
-0.2938915	0.01804698	1.6
-0.2938915	0.01804698	1.6
-0.2938915	0.01804698	1.6
-0.2935491	0.01738754	1.6
-0.2935491	0.01738754	1.6
-0.2932103	0.0170569	1.6
-0.2932103	0.0170569	1.6
-0.2932103	0.0170569	1.6
-0.2932926	0.01680819	1.6
-0.2932926	0.01680819	1.6
-0.2932926	0.01680819	1.6
-0.2932783	0.01670564	1.6
-0.2932783	0.01670564	1.6
-0.2932783	0.01670564	1.6
-0.2932783	0.01670564	1.6
-0.2932783	0.01670564	1.6
-0.1521972	0.03038611	1.6
-0.1521972	0.03038611	1.6
-0.1521972	0.03038611	1.6
-0.1508195	0.03036965	1.6
-0.1508195	0.03036965	1.6
-0.1499209	0.02984223	1.6
-0.1499209	0.02984223	1.6
-0.1499209	0.02984223	1.6
-0.1486716	0.03041985	1.6
-0.1486716	0.03041985	1.6
-0.1492967	0.03047204	1.6
-0.1492967	0.03047204	1.6
-0.1492967	0.03047204	1.6
-0.1497674	0.03072307	1.6
-0.1497674	0.03072307	1.6
-0.150068	0.03086402	1.6
-0.150068	0.03086402	1.6
-0.150068	0.03086402	1.6
-0.1505667	0.03108896	1.6
-0.1505667	0.03108896	1.6
-0.1505667	0.03108896	1.6
-0.1505667	0.03108896	1.6
-0.1505667	0.03108896	1.6
0.02870318	0.02180446	1.6
0.02870318	0.02180446	1.6
0.02870318	0.02180446	1.6
0.02707191	0.02259857	1.6
0.02707191	0.02259857	1.6
0.02707191	0.02259857	1.6
0.02651381	0.02339527	1.6
0.02651381	0.02339527	1.6
0.02596457	0.02260752	1.6
0.02596457	0.02260752	1.6
0.02596457	0.02260752	1.6
0.02536413	0.02190964	1.6
0.02536413	0.02190964	1.6
0.02536413	0.02190964	1.6
0.02477665	0.02148137	1.6
0.02477665	0.02148137	1.6
0.02445359	0.02071385	1.6
0.02445359	0.02071385	1.6
0.02445359	0.02071385	1.6
0.02452694	0.02033567	1.6
0.02452694	0.02033567	1.6
0.02452694	0.02033567	1.6
0.02434706	0.01989129	1.6
0.02434706	0.01989129	1.6
0.02421246	0.01936047	1.6
0.02421246	0.01936047	1.6
0.02421246	0.01936047	1.6
0.02421246	0.01936047	1.6
0.02421246	0.01936047	1.6
0.02421246	0.01936047	1.6
0.02421246	0.01936047	1.6
0.02421246	0.01936047	1.6
0.1937264	0.05931728	1.6
0.1937264	0.05931728	1.6
0.1937264	0.05931728	1.6
0.1922223	0.05870315	1.6
0.1922223	0.05870315	1.6
0.1901241	0.05900347	1.6
0.1901241	0.05900347	1.6
0.1901241	0.05900347	1.6
0.1896415	0.05872386	1.6
0.1896415	0.05872386	1.6
0.1896415	0.05872386	1.6
0.1895326	0.05849298	1.6
0.1895326	0.05849298	1.6
0.1895638	0.05881873	1.6
0.1895638	0.05881873	1.6
0.1895638	0.05881873	1.6
0.1891216	0.05867396	1.6
0.1891216	0.05867396	1.6
0.1891216	0.05867396	1.6
0.1891216	0.05867396	1.6
0.1891216	0.05867396	1.6
0.1891216	0.05867396	1.6
0.1891216	0.05867396	1.6
0.1891216	0.05867396	1.6
0.2733605	0.04677668	1.6
0.2733605	0.04677668	1.6
0.2733605	0.04677668	1.6
0.2732481	0.04480981	1.6
0.2732481	0.04480981	1.6
0.2730826	0.04398269	1.6
0.2730826	0.04398269	1.6
0.2730826	0.04398269	1.6
0.2724717	0.04415937	1.6
0.2724717	0.04415937	1.6
0.2724717	0.04415937	1.6
0.2725998	0.04413155	1.6
0.2725998	0.04413155	1.6
0.2725998	0.04413155	1.6
0.2725998	0.04413155	1.6
0.2725998	0.04413155	1.6
0.2676757	0.04861191	1.6
0.2676757	0.04861191	1.6
0.2665642	0.05153471	1.6
0.2665642	0.05153471	1.6
0.2665642	0.05153471	1.6
0.2655116	0.05379239	1.6
0.2655116	0.05379239	1.6
0.2655116	0.05379239	1.6
0.2647798	0.05564303	1.6
0.2647798	0.05564303	1.6
0.2631414	0.05577295	1.6
0.2631414	0.05577295	1.6
0.2631414	0.05577295	1.6
0.2615194	0.05573762	1.6
0.2615194	0.05573762	1.6
0.2615194	0.05573762	1.6
0.260235	0.05583064	1.6
0.260235	0.05583064	1.6
0.2600289	0.05718657	1.6
0.2600289	0.05718657	1.6
0.2600289	0.05718657	1.6
0.259879	0.05827557	1.6
0.259879	0.05827557	1.6
0.259879	0.05827557	1.6
0.2588474	0.0583555	1.6
0.2588474	0.0583555	1.6
0.2588474	0.0583555	1.6
0.2588474	0.0583555	1.6
0.2588474	0.0583555	1.6
0.2867467	0.0341666	1.6
0.2867467	0.0341666	1.6
0.2864924	0.03409173	1.6
0.2864924	0.03409173	1.6
0.2864924	0.03409173	1.6
0.2863647	0.0348727	1.6
0.2863647	0.0348727	1.6
0.2863647	0.0348727	1.6
0.2857881	0.03427765	1.6
0.2857881	0.03427765	1.6
0.2854721	0.03466787	1.6
0.2854721	0.03466787	1.6
0.2854721	0.03466787	1.6
0.2852052	0.03511473	1.6
0.2852052	0.03511473	1.6
0.2850807	0.03466625	1.6
0.2850807	0.03466625	1.6
0.2850807	0.03466625	1.6
0.2849413	0.03493936	1.6
0.2849413	0.03493936	1.6
0.2849413	0.03493936	1.6
0.2847538	0.03501128	1.6
0.2847538	0.03501128	1.6
0.2847538	0.03501128	1.6
0.2847538	0.03501128	1.6
0.2847538	0.03501128	1.6
0.1213179	0.0480586	1.6
0.1213179	0.0480586	1.6
0.1213179	0.0480586	1.6
0.122083	0.04489591	1.6
0.122083	0.04489591	1.6
0.1230276	0.04385058	1.6
0.1230276	0.04385058	1.6
0.1230276	0.04385058	1.6
0.1234562	0.04440689	1.6
0.1234562	0.04440689	1.6
