# Supplementary material for: Saliency detection of textured 3D models based on multi-view information and texel descriptor
Source: PeerJ Comput Sci. 2023 Oct 25;9:e1584. doi: 10.7717/peerj-cs.1584 (PMC10703070; doi:10.7717/peerj-cs.1584)
Supplement: Supplemental Information 2 [file peerj-cs-09-1584-s002.zip › lxj/17.txt]

0.1234562	0.04440689	1.6
0.1240484	0.0455275	1.6
0.1240484	0.0455275	1.6
0.1243111	0.04615561	1.6
0.1243111	0.04615561	1.6
0.1243111	0.04615561	1.6
0.1242587	0.04660204	1.6
0.1242587	0.04660204	1.6
0.1245053	0.04754861	1.6
0.1245053	0.04754861	1.6
0.1245053	0.04754861	1.6
0.1245232	0.04869805	1.6
0.1245232	0.04869805	1.6
0.1245232	0.04869805	1.6
0.1248145	0.04926234	1.6
0.1248145	0.04926234	1.6
0.1252529	0.04987416	1.6
0.1252529	0.04987416	1.6
0.1252529	0.04987416	1.6
0.1255566	0.05009542	1.6
0.1255566	0.05009542	1.6
0.1258165	0.05030337	1.6
0.1258165	0.05030337	1.6
0.1258165	0.05030337	1.6
0.1258031	0.0504609	1.6
0.1258031	0.0504609	1.6
0.1257201	0.0506788	1.6
0.1257201	0.0506788	1.6
0.1257201	0.0506788	1.6
0.1255883	0.05092061	1.6
0.1255883	0.05092061	1.6
0.1255045	0.05111746	1.6
0.1255045	0.05111746	1.6
0.1255045	0.05111746	1.6
0.1254854	0.05111317	1.6
0.1254854	0.05111317	1.6
0.1254854	0.05111317	1.6
0.1254738	0.05109482	1.6
0.1254738	0.05109482	1.6
0.1255055	0.05097745	1.6
0.1255055	0.05097745	1.6
0.1255055	0.05097745	1.6
0.125705	0.05139986	1.6
0.125705	0.05139986	1.6
0.125705	0.05139986	1.6
0.125705	0.05139986	1.6
0.125705	0.05139986	1.6
0.1281714	0.07566943	1.6
0.1281714	0.07566943	1.6
0.1281714	0.07566943	1.6
0.1287288	0.07589816	1.6
0.1287288	0.07589816	1.6
0.1287288	0.07589816	1.6
0.1287288	0.07589816	1.6
0.1287288	0.07589816	1.6
0.1287288	0.07589816	1.6
0.1287288	0.07589816	1.6
0.1287288	0.07589816	1.6
-0.1980907	0.07770144	1.6
-0.1980907	0.07770144	1.6
-0.1957969	0.07750953	1.6
-0.1957969	0.07750953	1.6
-0.1957969	0.07750953	1.6
-0.1943561	0.07720027	1.6
-0.1943561	0.07720027	1.6
-0.1934412	0.07694022	1.6
-0.1934412	0.07694022	1.6
-0.1934412	0.07694022	1.6
-0.1920264	0.07590672	1.6
-0.1920264	0.07590672	1.6
-0.1920264	0.07590672	1.6
-0.1911895	0.07467619	1.6
-0.1911895	0.07467619	1.6
-0.1911895	0.07467619	1.6
-0.1911895	0.07467619	1.6
-0.1911895	0.07467619	1.6
-0.2400562	0.07034691	1.6
-0.2400562	0.07034691	1.6
-0.2400562	0.07034691	1.6
-0.239288	0.07060877	1.6
-0.239288	0.07060877	1.6
-0.2395857	0.07152177	1.6
-0.2395857	0.07152177	1.6
-0.2395857	0.07152177	1.6
-0.2393398	0.07204104	1.6
-0.2393398	0.07204104	1.6
-0.2393398	0.07204104	1.6
-0.2393398	0.07204104	1.6
-0.2393398	0.07204104	1.6
-0.2394841	0.07272091	1.6
-0.2394841	0.07272091	1.6
-0.2394841	0.07272091	1.6
-0.2394199	0.07304824	1.6
-0.2394199	0.07304824	1.6
-0.2386773	0.07286374	1.6
-0.2386773	0.07286374	1.6
-0.2386773	0.07286374	1.6
0.01	0.01	1.6
-0.2386773	0.07286374	1.6
-0.2386773	0.07286374	1.6
-0.2359155	0.07743682	1.6
-0.2359155	0.07743682	1.6
-0.2359155	0.07743682	1.6
-0.2343826	0.07870764	1.6
-0.2343826	0.07870764	1.6
-0.2325084	0.07939962	1.6
-0.2325084	0.07939962	1.6
-0.2325084	0.07939962	1.6
-0.2303479	0.07944412	1.6
-0.2303479	0.07944412	1.6
-0.2303479	0.07944412	1.6
-0.2289394	0.07970981	1.6
-0.2289394	0.07970981	1.6
-0.2277053	0.07974713	1.6
-0.2277053	0.07974713	1.6
-0.2277053	0.07974713	1.6
-0.2265736	0.07987044	1.6
-0.2265736	0.07987044	1.6
-0.2265736	0.07987044	1.6
-0.225701	0.08015979	1.6
-0.225701	0.08015979	1.6
-0.2249028	0.08072536	1.6
-0.2249028	0.08072536	1.6
-0.2249028	0.08072536	1.6
-0.2243373	0.08102297	1.6
-0.2243373	0.08102297	1.6
-0.2240096	0.08108053	1.6
-0.2240096	0.08108053	1.6
-0.2240096	0.08108053	1.6
-0.2235519	0.08119037	1.6
-0.2235519	0.08119037	1.6
-0.2235519	0.08119037	1.6
-0.2230889	0.08119165	1.6
-0.2230889	0.08119165	1.6
-0.2230865	0.08124035	1.6
-0.2230865	0.08124035	1.6
-0.2230865	0.08124035	1.6
-0.223788	0.08138663	1.6
-0.223788	0.08138663	1.6
-0.223788	0.08138663	1.6
-0.2244193	0.08132751	1.6
-0.2244193	0.08132751	1.6
-0.2249162	0.08145972	1.6
-0.2249162	0.08145972	1.6
-0.2249162	0.08145972	1.6
-0.2252708	0.08182167	1.6
-0.2252708	0.08182167	1.6
-0.2254485	0.08201329	1.6
-0.2254485	0.08201329	1.6
-0.2254485	0.08201329	1.6
-0.2257093	0.08221047	1.6
-0.2257093	0.08221047	1.6
-0.2257093	0.08221047	1.6
-0.2259496	0.08243097	1.6
-0.2259496	0.08243097	1.6
-0.226166	0.08257582	1.6
-0.226166	0.08257582	1.6
-0.226166	0.08257582	1.6
-0.2261849	0.08301289	1.6
-0.2261849	0.08301289	1.6
-0.2261849	0.08301289	1.6
-0.2261849	0.08301289	1.6
-0.2261849	0.08301289	1.6
-0.2324456	0.07821811	1.6
-0.2324456	0.07821811	1.6
-0.2324456	0.07821811	1.6
-0.235647	0.08067069	1.6
-0.235647	0.08067069	1.6
-0.235647	0.08067069	1.6
-0.2376037	0.08213573	1.6
-0.2376037	0.08213573	1.6
-0.2386762	0.0831259	1.6
-0.2386762	0.0831259	1.6
-0.2386762	0.0831259	1.6
-0.2390881	0.08357869	1.6
-0.2390881	0.08357869	1.6
-0.2403241	0.08382065	1.6
-0.2403241	0.08382065	1.6
-0.2403241	0.08382065	1.6
-0.2412467	0.08347217	1.6
-0.2412467	0.08347217	1.6
-0.2412467	0.08347217	1.6
-0.2426904	0.08353259	1.6
-0.2426904	0.08353259	1.6
-0.2426904	0.08353259	1.6
-0.2426904	0.08353259	1.6
-0.2426904	0.08353259	1.6
-0.2502273	0.07019412	1.6
-0.2502273	0.07019412	1.6
-0.2502273	0.07019412	1.6
-0.2472299	0.06949719	1.6
-0.2472299	0.06949719	1.6
-0.2456204	0.06936887	1.6
-0.2456204	0.06936887	1.6
-0.2456204	0.06936887	1.6
-0.2442719	0.07012969	1.6
-0.2442719	0.07012969	1.6
-0.2442719	0.07012969	1.6
-0.2436621	0.07084449	1.6
-0.2436621	0.07084449	1.6
-0.2431559	0.07099453	1.6
-0.2431559	0.07099453	1.6
-0.2431559	0.07099453	1.6
-0.2422496	0.07103614	1.6
-0.2422496	0.07103614	1.6
-0.2422496	0.07103614	1.6
-0.2415975	0.07087196	1.6
-0.2415975	0.07087196	1.6
-0.2415975	0.07087196	1.6
-0.2415975	0.07087196	1.6
-0.2415975	0.07087196	1.6
-0.2506127	-0.002539456	1.6
-0.2506127	-0.002539456	1.6
-0.2506127	-0.002539456	1.6
-0.2464186	-0.00817276	1.6
-0.2464186	-0.00817276	1.6
-0.2447634	-0.01060722	1.6
-0.2447634	-0.01060722	1.6
-0.2447634	-0.01060722	1.6
-0.2437479	-0.007212294	1.6
-0.2437479	-0.007212294	1.6
-0.2437479	-0.007212294	1.6
-0.243486	-0.004290348	1.6
-0.243486	-0.004290348	1.6
-0.2428989	-0.002586117	1.6
-0.2428989	-0.002586117	1.6
-0.2428989	-0.002586117	1.6
-0.2427298	-0.001546806	1.6
-0.2427298	-0.001546806	1.6
-0.2427298	-0.001546806	1.6
-0.2424215	-0.0007595271	1.6
-0.2424215	-0.0007595271	1.6
-0.2422982	0.0001009535	1.6
-0.2422982	0.0001009535	1.6
-0.2422982	0.0001009535	1.6
-0.2420394	0.0008892566	1.6
-0.2420394	0.0008892566	1.6
-0.2420394	0.0008892566	1.6
-0.2419163	0.001619733	1.6
-0.2419163	0.001619733	1.6
-0.241593	0.002031812	1.6
-0.241593	0.002031812	1.6
-0.241593	0.002031812	1.6
-0.241224	0.002610204	1.6
-0.241224	0.002610204	1.6
-0.241224	0.002610204	1.6
-0.2405974	0.002665668	1.6
-0.2405974	0.002665668	1.6
-0.2402152	0.002677775	1.6
-0.2402152	0.002677775	1.6
-0.2402152	0.002677775	1.6
-0.2402152	0.002677775	1.6
-0.2402152	0.002677775	1.6
-0.2402152	0.002677775	1.6
-0.2618853	0.02793265	1.6
-0.2618853	0.02793265	1.6
-0.2599275	0.02825578	1.6
-0.2599275	0.02825578	1.6
-0.2599275	0.02825578	1.6
-0.2599275	0.02825578	1.6
-0.2599275	0.02825578	1.6
-0.2599275	0.02825578	1.6
-0.259504	0.02775703	1.6
-0.259504	0.02775703	1.6
-0.2599768	0.0280035	1.6
-0.2599768	0.0280035	1.6
-0.2599768	0.0280035	1.6
-0.2604433	0.02877912	1.6
-0.2604433	0.02877912	1.6
-0.2604433	0.02877912	1.6
-0.2591551	0.02735185	1.6
-0.2591551	0.02735185	1.6
-0.2582868	0.02621948	1.6
-0.2582868	0.02621948	1.6
-0.2582868	0.02621948	1.6
-0.2574732	0.02503573	1.6
-0.2574732	0.02503573	1.6
-0.2566861	0.02426406	1.6
-0.2566861	0.02426406	1.6
-0.2566861	0.02426406	1.6
-0.2559906	0.02340385	1.6
-0.2559906	0.02340385	1.6
-0.2559906	0.02340385	1.6
-0.2552471	0.02281003	1.6
-0.2552471	0.02281003	1.6
-0.2546246	0.02231632	1.6
-0.2546246	0.02231632	1.6
-0.2546246	0.02231632	1.6
-0.2542355	0.02192494	1.6
-0.2542355	0.02192494	1.6
-0.2542355	0.02192494	1.6
-0.254123	0.02178482	1.6
-0.254123	0.02178482	1.6
-0.254123	0.02178482	1.6
-0.254123	0.02178482	1.6
-0.254123	0.02178482	1.6
-0.2308417	0.02199362	1.6
-0.2308417	0.02199362	1.6
-0.2308417	0.02199362	1.6
-0.2308417	0.02199362	1.6
-0.2314682	0.02356114	1.6
-0.2314682	0.02356114	1.6
-0.2314682	0.02356114	1.6
-0.2275089	0.0204961	1.6
-0.2275089	0.0204961	1.6
-0.2275089	0.0204961	1.6
-0.2246067	0.01852171	1.6
-0.2246067	0.01852171	1.6
-0.2237044	0.01751708	1.6
-0.2237044	0.01751708	1.6
-0.2237044	0.01751708	1.6
-0.2227111	0.01647189	1.6
-0.2227111	0.01647189	1.6
-0.2228768	0.01636868	1.6
-0.2228768	0.01636868	1.6
-0.2228768	0.01636868	1.6
-0.2223971	0.01578346	1.6
-0.2223971	0.01578346	1.6
-0.2223971	0.01578346	1.6
-0.2217286	0.01459555	1.6
-0.2217286	0.01459555	1.6
-0.2213747	0.01395977	1.6
-0.2213747	0.01395977	1.6
-0.2213747	0.01395977	1.6
-0.2208347	0.0129355	1.6
-0.2208347	0.0129355	1.6
-0.2208347	0.0129355	1.6
-0.2204195	0.01229977	1.6
-0.2204195	0.01229977	1.6
-0.2200707	0.01171052	1.6
-0.2200707	0.01171052	1.6
-0.2200707	0.01171052	1.6
-0.2200707	0.01171052	1.6
-0.2200707	0.01171052	1.6
-0.2200707	0.01171052	1.6
-0.2222337	0.009869886	1.6
-0.2222337	0.009869886	1.6
-0.2201671	0.01156395	1.6
-0.2201671	0.01156395	1.6
-0.2201671	0.01156395	1.6
-0.219451	0.0130329	1.6
-0.219451	0.0130329	1.6
-0.219451	0.0130329	1.6
-0.219451	0.0130329	1.6
-0.219451	0.0130329	1.6
-0.219451	0.0130329	1.6
-0.219451	0.0130329	1.6
-0.219451	0.0130329	1.6
-0.04409945	-0.009251857	1.6
-0.04409945	-0.009251857	1.6
-0.04508878	-0.01019242	1.6
-0.04508878	-0.01019242	1.6
-0.04508878	-0.01019242	1.6
-0.04627682	-0.01094065	1.6
-0.04627682	-0.01094065	1.6
-0.04627682	-0.01094065	1.6
-0.04713365	-0.0116318	1.6
-0.04713365	-0.0116318	1.6
-0.04713365	-0.0116318	1.6
-0.04764549	-0.01253962	1.6
-0.04764549	-0.01253962	1.6
-0.04806048	-0.01320225	1.6
-0.04806048	-0.01320225	1.6
-0.04806048	-0.01320225	1.6
-0.04831282	-0.01370838	1.6
-0.04831282	-0.01370838	1.6
-0.04858513	-0.01371516	1.6
-0.04858513	-0.01371516	1.6
-0.04858513	-0.01371516	1.6
-0.04874243	-0.01387683	1.6
-0.04874243	-0.01387683	1.6
-0.04874243	-0.01387683	1.6
-0.04891163	-0.01431386	1.6
-0.04891163	-0.01431386	1.6
-0.04908658	-0.01457979	1.6
-0.04908658	-0.01457979	1.6
-0.04908658	-0.01457979	1.6
-0.04935943	-0.0145552	1.6
-0.04935943	-0.0145552	1.6
-0.04951327	-0.01464712	1.6
-0.04951327	-0.01464712	1.6
-0.04951327	-0.01464712	1.6
-0.04951327	-0.01464712	1.6
-0.04951327	-0.01464712	1.6
-0.04951327	-0.01464712	1.6
-0.02495254	0.01430022	1.6
-0.02495254	0.01430022	1.6
0.01	0.01	1.6
-0.02495254	0.01430022	1.6
-0.02495254	0.01430022	1.6
-0.02547414	0.01502464	1.6
-0.02547414	0.01502464	1.6
-0.02547414	0.01502464	1.6
-0.02328308	0.01495492	1.6
-0.02328308	0.01495492	1.6
-0.02147947	0.01389013	1.6
-0.02147947	0.01389013	1.6
-0.02147947	0.01389013	1.6
-0.02209185	0.01383611	1.6
-0.02209185	0.01383611	1.6
-0.02209185	0.01383611	1.6
-0.02308071	0.01337934	1.6
-0.02308071	0.01337934	1.6
-0.02319626	0.01373294	1.6
-0.02319626	0.01373294	1.6
-0.02319626	0.01373294	1.6
-0.02243372	0.01447083	1.6
-0.02243372	0.01447083	1.6
-0.02243372	0.01447083	1.6
-0.02221367	0.01360697	1.6
-0.02221367	0.01360697	1.6
-0.02221367	0.01360697	1.6
-0.02163255	0.01266721	1.6
-0.02163255	0.01266721	1.6
-0.02102562	0.01154177	1.6
-0.02102562	0.01154177	1.6
-0.02102562	0.01154177	1.6
-0.02041128	0.01074061	1.6
-0.02041128	0.01074061	1.6
-0.02041128	0.01074061	1.6
-0.02041128	0.01074061	1.6
-0.02041128	0.01074061	1.6
0.1171412	0.0227407	1.6
0.1171412	0.0227407	1.6
0.1171412	0.0227407	1.6
0.1157523	0.02104522	1.6
0.1157523	0.02104522	1.6
0.1157523	0.02104522	1.6
0.1152716	0.02104126	1.6
0.1152716	0.02104126	1.6
0.1159908	0.02049712	1.6
0.1159908	0.02049712	1.6
0.1159908	0.02049712	1.6
0.1157366	0.02023207	1.6
0.1157366	0.02023207	1.6
0.1157366	0.02023207	1.6
0.1167113	0.0198824	1.6
0.1167113	0.0198824	1.6
0.1172596	0.01938924	1.6
0.1172596	0.01938924	1.6
0.1172596	0.01938924	1.6
0.1174805	0.01946504	1.6
0.1174805	0.01946504	1.6
0.1174805	0.01946504	1.6
0.1174805	0.01946504	1.6
0.1174805	0.01946504	1.6
0.2027944	0.06281796	1.6
0.2027944	0.06281796	1.6
0.2027944	0.06281796	1.6
0.2009507	0.06263708	1.6
0.2009507	0.06263708	1.6
0.2007366	0.06254506	1.6
0.2007366	0.06254506	1.6
0.2007366	0.06254506	1.6
0.2012118	0.06229993	1.6
0.2012118	0.06229993	1.6
0.2012118	0.06229993	1.6
0.2011135	0.06139409	1.6
0.2011135	0.06139409	1.6
0.2011135	0.06139409	1.6
0.2011135	0.06139409	1.6
0.2011135	0.06139409	1.6
0.1620147	0.047859	1.6
0.1620147	0.047859	1.6
0.1620147	0.047859	1.6
0.1636083	0.04758071	1.6
0.1636083	0.04758071	1.6
0.1645418	0.048864	1.6
0.1645418	0.048864	1.6
0.1645418	0.048864	1.6
0.1644905	0.0484916	1.6
0.1644905	0.0484916	1.6
0.1647595	0.0487942	1.6
0.1647595	0.0487942	1.6
0.1647595	0.0487942	1.6
0.1662845	0.0490697	1.6
0.1662845	0.0490697	1.6
0.1662845	0.0490697	1.6
0.1662845	0.0490697	1.6
0.1662845	0.0490697	1.6
0.1889159	0.06231187	1.6
0.1889159	0.06231187	1.6
0.1889159	0.06231187	1.6
0.1889159	0.06231187	1.6
0.1889159	0.06231187	1.6
0.1889159	0.06231187	1.6
0.1766606	0.06549103	1.6
0.1766606	0.06549103	1.6
0.1732138	0.06415504	1.6
0.1732138	0.06415504	1.6
0.1732138	0.06415504	1.6
0.01	0.01	1.6
0.1732138	0.06415504	1.6
0.1732138	0.06415504	1.6
0.2521512	0.05723265	1.6
0.2521512	0.05723265	1.6
0.2521512	0.05723265	1.6
0.2463036	0.06300183	1.6
0.2463036	0.06300183	1.6
0.2463036	0.06300183	1.6
0.2413376	0.0637223	1.6
0.2413376	0.0637223	1.6
0.2397513	0.06530343	1.6
0.2397513	0.06530343	1.6
0.2397513	0.06530343	1.6
0.2374516	0.06664934	1.6
0.2374516	0.06664934	1.6
0.2374516	0.06664934	1.6
0.2368522	0.06802558	1.6
0.2368522	0.06802558	1.6
0.236629	0.06915741	1.6
0.236629	0.06915741	1.6
0.236629	0.06915741	1.6
0.23632	0.07039232	1.6
0.23632	0.07039232	1.6
0.23632	0.07039232	1.6
0.236131	0.07132769	1.6
0.236131	0.07132769	1.6
0.2357752	0.07196943	1.6
0.2357752	0.07196943	1.6
0.2357752	0.07196943	1.6
0.2359728	0.07213152	1.6
0.2359728	0.07213152	1.6
0.2358521	0.07200214	1.6
0.2358521	0.07200214	1.6
0.2358521	0.07200214	1.6
0.2359334	0.07187176	1.6
0.2359334	0.07187176	1.6
0.235277	0.07146493	1.6
0.235277	0.07146493	1.6
0.235277	0.07146493	1.6
0.235277	0.07146493	1.6
0.235277	0.07146493	1.6
0.235277	0.07146493	1.6
0.235277	0.07146493	1.6
0.235277	0.07146493	1.6
-0.1205729	0.05183017	1.6
-0.1205729	0.05183017	1.6
-0.1205729	0.05183017	1.6
-0.1190623	0.05055884	1.6
-0.1190623	0.05055884	1.6
-0.1190623	0.05055884	1.6
-0.1190623	0.05055884	1.6
-0.1190623	0.05055884	1.6
-0.2414362	0.04657169	1.6
-0.2414362	0.04657169	1.6
-0.2414362	0.04657169	1.6
-0.2389172	0.04451493	1.6
-0.2389172	0.04451493	1.6
-0.2373391	0.04487899	1.6
-0.2373391	0.04487899	1.6
-0.2373391	0.04487899	1.6
-0.2387007	0.04808459	1.6
-0.2387007	0.04808459	1.6
-0.2387007	0.04808459	1.6
-0.2387007	0.04808459	1.6
-0.2387007	0.04808459	1.6
-0.2384549	0.04795448	1.6
-0.2384549	0.04795448	1.6
-0.2384549	0.04795448	1.6
-0.1789792	0.06796364	1.6
-0.1789792	0.06796364	1.6
-0.1789792	0.06796364	1.6
-0.1815944	0.06707899	1.6
-0.1815944	0.06707899	1.6
-0.1832544	0.06711824	1.6
-0.1832544	0.06711824	1.6
-0.1832544	0.06711824	1.6
-0.1842593	0.06591889	1.6
-0.1842593	0.06591889	1.6
-0.1842593	0.06591889	1.6
-0.1842593	0.06591889	1.6
-0.1842593	0.06591889	1.6
-0.1842593	0.06591889	1.6
-0.1842593	0.06591889	1.6
-0.1842593	0.06591889	1.6
-0.2330028	0.05630312	1.6
-0.2330028	0.05630312	1.6
-0.2330028	0.05630312	1.6
-0.2361705	0.0526095	1.6
-0.2361705	0.0526095	1.6
-0.2380053	0.05072917	1.6
-0.2380053	0.05072917	1.6
-0.2380053	0.05072917	1.6
-0.238966	0.04883569	1.6
-0.238966	0.04883569	1.6
-0.238966	0.04883569	1.6
-0.2401516	0.04746665	1.6
-0.2401516	0.04746665	1.6
-0.2409846	0.04714091	1.6
-0.2409846	0.04714091	1.6
-0.2409846	0.04714091	1.6
-0.2415976	0.04686993	1.6
-0.2415976	0.04686993	1.6
-0.2420878	0.04646303	1.6
-0.2420878	0.04646303	1.6
-0.2420878	0.04646303	1.6
-0.2426313	0.04620448	1.6
-0.2426313	0.04620448	1.6
-0.2426313	0.04620448	1.6
-0.2428943	0.04613697	1.6
-0.2428943	0.04613697	1.6
-0.2428559	0.04619098	1.6
-0.2428559	0.04619098	1.6
-0.2428559	0.04619098	1.6
-0.2427955	0.0462893	1.6
-0.2427955	0.0462893	1.6
-0.2427955	0.0462893	1.6
-0.2427271	0.0461616	1.6
-0.2427271	0.0461616	1.6
-0.2427271	0.0461616	1.6
-0.2426027	0.04638144	1.6
-0.2426027	0.04638144	1.6
-0.2426538	0.04677224	1.6
-0.2426538	0.04677224	1.6
-0.2426538	0.04677224	1.6
-0.2427151	0.04722028	1.6
-0.2427151	0.04722028	1.6
-0.2427064	0.04761482	1.6
-0.2427064	0.04761482	1.6
-0.2427064	0.04761482	1.6
-0.2425973	0.04767489	1.6
-0.2425973	0.04767489	1.6
-0.2425973	0.04767489	1.6
-0.2425973	0.04767489	1.6
-0.2425973	0.04767489	1.6
-0.2422781	0.04785207	1.6
-0.2422781	0.04785207	1.6
-0.2422781	0.04785207	1.6
-0.2421227	0.04797499	1.6
-0.2421227	0.04797499	1.6
-0.2421677	0.04779855	1.6
-0.2421677	0.04779855	1.6
-0.2421677	0.04779855	1.6
-0.2423183	0.04751498	1.6
-0.2423183	0.04751498	1.6
-0.2423183	0.04751498	1.6
-0.242481	0.04727475	1.6
-0.242481	0.04727475	1.6
-0.2426323	0.04694228	1.6
-0.2426323	0.04694228	1.6
-0.2426323	0.04694228	1.6
-0.242919	0.04684599	1.6
-0.242919	0.04684599	1.6
-0.2432293	0.0465133	1.6
-0.2432293	0.0465133	1.6
-0.2432293	0.0465133	1.6
-0.2432416	0.04609185	1.6
-0.2432416	0.04609185	1.6
-0.2432416	0.04609185	1.6
-0.2432161	0.04581241	1.6
-0.2432161	0.04581241	1.6
-0.2432213	0.04577067	1.6
-0.2432213	0.04577067	1.6
-0.2432213	0.04577067	1.6
-0.2431605	0.04569618	1.6
-0.2431605	0.04569618	1.6
-0.2431605	0.04569618	1.6
-0.2430417	0.04554891	1.6
-0.2430417	0.04554891	1.6
-0.2429545	0.04544671	1.6
-0.2429545	0.04544671	1.6
-0.2429545	0.04544671	1.6
-0.2427513	0.04544754	1.6
-0.2427513	0.04544754	1.6
-0.2427513	0.04544754	1.6
-0.2426747	0.04574943	1.6
-0.2426747	0.04574943	1.6
-0.2426747	0.04574943	1.6
-0.2426747	0.04574943	1.6
-0.2426747	0.04574943	1.6
-0.2397497	0.06132605	1.6
-0.2397497	0.06132605	1.6
-0.2397497	0.06132605	1.6
-0.2382468	0.06166086	1.6
-0.2382468	0.06166086	1.6
-0.2383306	0.06357811	1.6
-0.2383306	0.06357811	1.6
-0.2383306	0.06357811	1.6
-0.2383952	0.06543199	1.6
-0.2383952	0.06543199	1.6
-0.2383952	0.06543199	1.6
-0.2386702	0.06718533	1.6
-0.2386702	0.06718533	1.6
-0.2390031	0.0689155	1.6
-0.2390031	0.0689155	1.6
-0.2390031	0.0689155	1.6
-0.2393395	0.07059387	1.6
-0.2393395	0.07059387	1.6
-0.2393395	0.07059387	1.6
-0.2393395	0.07059387	1.6
-0.2393395	0.07059387	1.6
-0.2376521	0.08499447	1.6
-0.2376521	0.08499447	1.6
-0.2376521	0.08499447	1.6
-0.2370872	0.08353975	1.6
-0.2370872	0.08353975	1.6
-0.2370872	0.08353975	1.6
-0.2369801	0.08236216	1.6
-0.2369801	0.08236216	1.6
-0.236493	0.08169877	1.6
-0.236493	0.08169877	1.6
-0.236493	0.08169877	1.6
-0.236493	0.08169877	1.6
-0.236493	0.08169877	1.6
-0.236493	0.08169877	1.6
-0.236493	0.08169877	1.6
-0.2288814	0.02201285	1.6
-0.2288814	0.02201285	1.6
-0.2294388	0.02336667	1.6
-0.2294388	0.02336667	1.6
-0.2294388	0.02336667	1.6
-0.2290035	0.02325415	1.6
-0.2290035	0.02325415	1.6
-0.2290035	0.02325415	1.6
-0.2286472	0.02457479	1.6
-0.2286472	0.02457479	1.6
-0.2288388	0.02603026	1.6
-0.2288388	0.02603026	1.6
-0.2288388	0.02603026	1.6
