# Supplementary material for: Saliency detection of textured 3D models based on multi-view information and texel descriptor
Source: PeerJ Comput Sci. 2023 Oct 25;9:e1584. doi: 10.7717/peerj-cs.1584 (PMC10703070; doi:10.7717/peerj-cs.1584)
Supplement: Supplemental Information 2 [file peerj-cs-09-1584-s002.zip › lxj/18.txt]

-0.2285721	0.02587645	1.6
-0.2216462	0.05052341	1.6
-0.2216462	0.05052341	1.6
-0.2195801	0.04915271	1.6
-0.2195801	0.04915271	1.6
-0.2202137	0.04914349	1.6
-0.2202137	0.04914349	1.6
-0.2202137	0.04914349	1.6
-0.2199116	0.04904613	1.6
-0.2199116	0.04904613	1.6
-0.2199116	0.04904613	1.6
-0.2196773	0.04825587	1.6
-0.2196773	0.04825587	1.6
-0.2197183	0.04817181	1.6
-0.2197183	0.04817181	1.6
-0.2197183	0.04817181	1.6
-0.2199581	0.04760674	1.6
-0.2199581	0.04760674	1.6
-0.2199581	0.04760674	1.6
-0.2199581	0.04760674	1.6
-0.2199581	0.04760674	1.6
-0.2199479	0.04728912	1.6
-0.2199479	0.04728912	1.6
-0.2199479	0.04728912	1.6
-0.2199479	0.04728912	1.6
-0.2199479	0.04728912	1.6
-0.05673099	0.05247086	1.6
-0.05673099	0.05247086	1.6
-0.05673099	0.05247086	1.6
-0.05893955	0.05099433	1.6
-0.05893955	0.05099433	1.6
-0.06232987	0.04956998	1.6
-0.06232987	0.04956998	1.6
-0.06232987	0.04956998	1.6
-0.06232987	0.04956998	1.6
-0.06232987	0.04956998	1.6
-0.06232987	0.04956998	1.6
-0.04747012	0.1668677	1.6
-0.04747012	0.1668677	1.6
-0.04747012	0.1668677	1.6
-0.04719461	0.1651451	1.6
-0.04719461	0.1651451	1.6
-0.0460766	0.1630634	1.6
-0.0460766	0.1630634	1.6
-0.0460766	0.1630634	1.6
-0.04584829	0.1619623	1.6
-0.04584829	0.1619623	1.6
-0.04584829	0.1619623	1.6
-0.04602664	0.1610301	1.6
-0.04602664	0.1610301	1.6
-0.04602664	0.1610301	1.6
-0.04602664	0.1610301	1.6
-0.03316548	0.2198801	1.6
-0.03316548	0.2198801	1.6
-0.03316548	0.2198801	1.6
-0.03313949	0.2192234	1.6
-0.03313949	0.2192234	1.6
-0.03313949	0.2192234	1.6
-0.0338322	0.2172558	1.6
-0.0338322	0.2172558	1.6
-0.0339907	0.2150305	1.6
-0.0339907	0.2150305	1.6
-0.0339907	0.2150305	1.6
-0.03380324	0.2140362	1.6
-0.03380324	0.2140362	1.6
-0.03380324	0.2140362	1.6
-0.0334932	0.213514	1.6
-0.0334932	0.213514	1.6
-0.03348938	0.2130437	1.6
-0.03348938	0.2130437	1.6
-0.03348938	0.2130437	1.6
-0.03319071	0.2128381	1.6
-0.03319071	0.2128381	1.6
-0.0325309	0.2127538	1.6
-0.0325309	0.2127538	1.6
-0.0325309	0.2127538	1.6
-0.03206991	0.2134127	1.6
-0.03206991	0.2134127	1.6
-0.03206991	0.2134127	1.6
-0.03156622	0.2142722	1.6
-0.03156622	0.2142722	1.6
-0.03137343	0.2149297	1.6
-0.03137343	0.2149297	1.6
-0.03137343	0.2149297	1.6
-0.03156683	0.2155096	1.6
-0.03156683	0.2155096	1.6
-0.03156683	0.2155096	1.6
-0.03143255	0.2157952	1.6
-0.03143255	0.2157952	1.6
-0.03124583	0.2163451	1.6
-0.03124583	0.2163451	1.6
-0.03124583	0.2163451	1.6
-0.03133101	0.2168393	1.6
-0.03133101	0.2168393	1.6
-0.03123092	0.2172609	1.6
-0.03123092	0.2172609	1.6
-0.03123092	0.2172609	1.6
-0.03128538	0.2176981	1.6
-0.03128538	0.2176981	1.6
-0.03128538	0.2176981	1.6
-0.03060533	0.2175562	1.6
-0.03060533	0.2175562	1.6
-0.03027884	0.2175625	1.6
-0.03027884	0.2175625	1.6
-0.03027884	0.2175625	1.6
-0.02980942	0.2174654	1.6
-0.02980942	0.2174654	1.6
-0.02980942	0.2174654	1.6
-0.02936093	0.2174126	1.6
-0.02936093	0.2174126	1.6
-0.0294761	0.2177302	1.6
-0.0294761	0.2177302	1.6
-0.0294761	0.2177302	1.6
-0.02961155	0.2179676	1.6
-0.02961155	0.2179676	1.6
-0.02972949	0.2181602	1.6
-0.02972949	0.2181602	1.6
-0.02972949	0.2181602	1.6
-0.02972949	0.2181602	1.6
-0.02972949	0.2181602	1.6
-0.02972949	0.2181602	1.6
-0.02972949	0.2181602	1.6
-0.02972949	0.2181602	1.6
-0.01690709	0.06484036	1.6
-0.01690709	0.06484036	1.6
-0.01690709	0.06484036	1.6
-0.01665063	0.06305207	1.6
-0.01665063	0.06305207	1.6
-0.01546023	0.06272098	1.6
-0.01546023	0.06272098	1.6
-0.01546023	0.06272098	1.6
-0.0149093	0.06354669	1.6
-0.0149093	0.06354669	1.6
-0.0149093	0.06354669	1.6
-0.01506341	0.06441855	1.6
-0.01506341	0.06441855	1.6
-0.01453948	0.06530354	1.6
-0.01453948	0.06530354	1.6
-0.01453948	0.06530354	1.6
-0.01453845	0.06587113	1.6
-0.01453845	0.06587113	1.6
-0.01453845	0.06587113	1.6
-0.01428462	0.06605482	1.6
-0.01428462	0.06605482	1.6
-0.01422715	0.06609619	1.6
-0.01422715	0.06609619	1.6
-0.01422715	0.06609619	1.6
-0.01453946	0.06677123	1.6
-0.01453946	0.06677123	1.6
-0.01453946	0.06677123	1.6
-0.01474123	0.06763814	1.6
-0.01474123	0.06763814	1.6
-0.01474123	0.06763814	1.6
-0.01474123	0.06763814	1.6
-0.01474123	0.06763814	1.6
0.03562942	0.002146613	1.6
0.03562942	0.002146613	1.6
0.03562942	0.002146613	1.6
0.03980473	-0.003532008	1.6
0.03980473	-0.003532008	1.6
0.04163625	-0.006389154	1.6
0.04163625	-0.006389154	1.6
0.04163625	-0.006389154	1.6
0.04339438	-0.008220254	1.6
0.04339438	-0.008220254	1.6
0.04339438	-0.008220254	1.6
0.04339438	-0.008220254	1.6
0.04339438	-0.008220254	1.6
0.05675443	0.03196235	1.6
0.05675443	0.03196235	1.6
0.05675443	0.03196235	1.6
0.05622675	0.03667054	1.6
0.05622675	0.03667054	1.6
0.05622675	0.03667054	1.6
0.056252	0.03978	1.6
0.056252	0.03978	1.6
0.056252	0.03978	1.6
0.056252	0.03978	1.6
0.056252	0.03978	1.6
0.1010068	0.1408414	1.6
0.1010068	0.1408414	1.6
0.1010068	0.1408414	1.6
0.1007757	0.1436634	1.6
0.1007757	0.1436634	1.6
0.1014328	0.1456872	1.6
0.1014328	0.1456872	1.6
0.1014328	0.1456872	1.6
0.1010493	0.1478159	1.6
0.1010493	0.1478159	1.6
0.1014093	0.1489093	1.6
0.1014093	0.1489093	1.6
0.1014093	0.1489093	1.6
0.1012172	0.1493377	1.6
0.1012172	0.1493377	1.6
0.1012172	0.1493377	1.6
0.1007551	0.1497704	1.6
0.1007551	0.1497704	1.6
0.1002959	0.1499677	1.6
0.1002959	0.1499677	1.6
0.1002959	0.1499677	1.6
0.09965347	0.1498371	1.6
0.09965347	0.1498371	1.6
0.09965347	0.1498371	1.6
0.09934796	0.150445	1.6
0.09934796	0.150445	1.6
0.09934796	0.150445	1.6
0.09934796	0.150445	1.6
0.09934796	0.150445	1.6
0.002764137	0.2003577	1.6
0.002764137	0.2003577	1.6
0.002764137	0.2003577	1.6
0.001109016	0.199867	1.6
0.001109016	0.199867	1.6
0.0005995296	0.2002896	1.6
0.0005995296	0.2002896	1.6
0.0005995296	0.2002896	1.6
0.001184621	0.200208	1.6
0.001184621	0.200208	1.6
0.0008008787	0.2008483	1.6
0.0008008787	0.2008483	1.6
0.0008008787	0.2008483	1.6
0.0005467152	0.2013945	1.6
0.0005467152	0.2013945	1.6
0.0005467152	0.2013945	1.6
0.0005158689	0.2016315	1.6
0.0005158689	0.2016315	1.6
0.0006850287	0.2017906	1.6
0.0006850287	0.2017906	1.6
0.0006850287	0.2017906	1.6
0.0006850287	0.2017906	1.6
0.0006850287	0.2017906	1.6
0.0006850287	0.2017906	1.6
-0.03154717	0.2224044	1.6
-0.03154717	0.2224044	1.6
-0.03421061	0.2236916	1.6
-0.03421061	0.2236916	1.6
-0.03421061	0.2236916	1.6
-0.03320745	0.2243795	1.6
-0.03320745	0.2243795	1.6
-0.03104468	0.2238839	1.6
-0.03104468	0.2238839	1.6
-0.03104468	0.2238839	1.6
-0.02808291	0.2225241	1.6
-0.02808291	0.2225241	1.6
-0.02808291	0.2225241	1.6
-0.0247064	0.223047	1.6
-0.0247064	0.223047	1.6
-0.02212603	0.222795	1.6
-0.02212603	0.222795	1.6
-0.02212603	0.222795	1.6
-0.02033904	0.2231325	1.6
-0.02033904	0.2231325	1.6
-0.02033904	0.2231325	1.6
-0.02033904	0.2231325	1.6
-0.02033904	0.2231325	1.6
-0.0193833	0.2234907	1.6
-0.0193833	0.2234907	1.6
-0.0193833	0.2234907	1.6
-0.05464537	0.236421	1.6
-0.05464537	0.236421	1.6
-0.05464537	0.236421	1.6
-0.05361781	0.2362909	1.6
-0.05361781	0.2362909	1.6
-0.05296898	0.2360706	1.6
-0.05296898	0.2360706	1.6
-0.05296898	0.2360706	1.6
-0.05254112	0.2367385	1.6
-0.05254112	0.2367385	1.6
-0.05254112	0.2367385	1.6
-0.05233455	0.2368262	1.6
-0.05233455	0.2368262	1.6
-0.05198802	0.2369104	1.6
-0.05198802	0.2369104	1.6
-0.05198802	0.2369104	1.6
-0.05127341	0.2367083	1.6
-0.05127341	0.2367083	1.6
-0.05127341	0.2367083	1.6
-0.0509731	0.2366906	1.6
-0.0509731	0.2366906	1.6
-0.05104485	0.2369131	1.6
-0.05104485	0.2369131	1.6
-0.05104485	0.2369131	1.6
-0.05063786	0.2371164	1.6
-0.05063786	0.2371164	1.6
-0.05063786	0.2371164	1.6
-0.05042144	0.2369753	1.6
-0.05042144	0.2369753	1.6
-0.05054407	0.2370252	1.6
-0.05054407	0.2370252	1.6
-0.05054407	0.2370252	1.6
-0.04997186	0.2368423	1.6
-0.04997186	0.2368423	1.6
-0.04997186	0.2368423	1.6
-0.04985318	0.2365446	1.6
-0.04985318	0.2365446	1.6
-0.04985318	0.2365446	1.6
-0.05011261	0.2362055	1.6
-0.05011261	0.2362055	1.6
-0.04994134	0.2360691	1.6
-0.04994134	0.2360691	1.6
-0.04994134	0.2360691	1.6
-0.0499555	0.2358322	1.6
-0.0499555	0.2358322	1.6
-0.0499555	0.2358322	1.6
-0.0499555	0.2358322	1.6
-0.0499555	0.2358322	1.6
-0.03618317	0.2586858	1.6
-0.03618317	0.2586858	1.6
-0.03618317	0.2586858	1.6
-0.03542531	0.2579708	1.6
-0.03542531	0.2579708	1.6
-0.03421482	0.2576901	1.6
-0.03421482	0.2576901	1.6
-0.03421482	0.2576901	1.6
-0.03294893	0.2579862	1.6
-0.03294893	0.2579862	1.6
-0.03241727	0.258124	1.6
-0.03241727	0.258124	1.6
-0.03241727	0.258124	1.6
-0.03187098	0.258453	1.6
-0.03187098	0.258453	1.6
-0.03187098	0.258453	1.6
-0.03123876	0.2591271	1.6
-0.03123876	0.2591271	1.6
-0.03087823	0.2602592	1.6
-0.03087823	0.2602592	1.6
-0.03087823	0.2602592	1.6
-0.0302318	0.2612441	1.6
-0.0302318	0.2612441	1.6
-0.0302318	0.2612441	1.6
-0.02983017	0.2621796	1.6
-0.02983017	0.2621796	1.6
-0.02951557	0.2630243	1.6
-0.02951557	0.2630243	1.6
-0.02951557	0.2630243	1.6
-0.02951557	0.2630243	1.6
-0.02951557	0.2630243	1.6
-0.02951557	0.2630243	1.6
-0.02951557	0.2630243	1.6
-0.02951557	0.2630243	1.6
0.005128947	0.3015044	1.6
0.005128947	0.3015044	1.6
0.005128947	0.3015044	1.6
0.008499161	-0.04748114	1.6
0.008499161	-0.04748114	1.6
0.008499161	-0.04748114	1.6
0.007220565	-0.05238003	1.6
0.007220565	-0.05238003	1.6
0.007984551	-0.05513058	1.6
0.007984551	-0.05513058	1.6
0.007984551	-0.05513058	1.6
0.008805197	-0.05744343	1.6
0.008805197	-0.05744343	1.6
0.008805197	-0.05744343	1.6
0.008908032	-0.05894848	1.6
0.008908032	-0.05894848	1.6
0.008908032	-0.05894848	1.6
0.008908032	-0.05894848	1.6
0.008908032	-0.05894848	1.6
0.02766467	-0.05378092	1.6
0.02766467	-0.05378092	1.6
0.02766467	-0.05378092	1.6
-0.02310265	-0.01334038	1.6
-0.02310265	-0.01334038	1.6
-0.02416524	-0.01057794	1.6
-0.02416524	-0.01057794	1.6
-0.02416524	-0.01057794	1.6
-0.02419411	-0.008821638	1.6
-0.02419411	-0.008821638	1.6
-0.02419411	-0.008821638	1.6
-0.02428618	-0.007797664	1.6
-0.02428618	-0.007797664	1.6
-0.02395052	-0.007089125	1.6
-0.02395052	-0.007089125	1.6
-0.02395052	-0.007089125	1.6
-0.02420983	-0.006125653	1.6
-0.02420983	-0.006125653	1.6
-0.02420983	-0.006125653	1.6
-0.02418528	-0.005584292	1.6
-0.02418528	-0.005584292	1.6
-0.02424425	-0.005132684	1.6
-0.02424425	-0.005132684	1.6
-0.02424425	-0.005132684	1.6
-0.02419568	-0.004778506	1.6
-0.02419568	-0.004778506	1.6
-0.02419568	-0.004778506	1.6
-0.02415689	-0.005388828	1.6
-0.02415689	-0.005388828	1.6
-0.02415689	-0.005388828	1.6
-0.02415689	-0.005388828	1.6
-0.02415689	-0.005388828	1.6
-0.02851907	0.01672071	1.6
-0.02851907	0.01672071	1.6
-0.03061069	0.007145732	1.6
-0.03061069	0.007145732	1.6
-0.03061069	0.007145732	1.6
-0.03119577	0.002614522	1.6
-0.03119577	0.002614522	1.6
-0.03119577	0.002614522	1.6
-0.03210359	-0.0004031137	1.6
-0.03210359	-0.0004031137	1.6
-0.03210359	-0.0004031137	1.6
-0.03210359	-0.0004031137	1.6
-0.03210359	-0.0004031137	1.6
-0.03210359	-0.0004031137	1.6
-0.03210359	-0.0004031137	1.6
-0.03210359	-0.0004031137	1.6
-0.07062183	-0.1823971	1.6
-0.07062183	-0.1823971	1.6
-0.06948664	-0.1831594	1.6
-0.06948664	-0.1831594	1.6
-0.06948664	-0.1831594	1.6
-0.06951316	-0.1827707	1.6
-0.06951316	-0.1827707	1.6
-0.06951316	-0.1827707	1.6
-0.06950896	-0.1830813	1.6
-0.06950896	-0.1830813	1.6
-0.06958096	-0.1830139	1.6
-0.06958096	-0.1830139	1.6
-0.06958096	-0.1830139	1.6
-0.06957798	-0.1830442	1.6
-0.06957798	-0.1830442	1.6
-0.06957798	-0.1830442	1.6
-0.06948378	-0.1827083	1.6
-0.06948378	-0.1827083	1.6
-0.06937987	-0.1823229	1.6
-0.06937987	-0.1823229	1.6
-0.06937987	-0.1823229	1.6
-0.06950624	-0.1821136	1.6
-0.06950624	-0.1821136	1.6
-0.06950624	-0.1821136	1.6
-0.06950624	-0.1821136	1.6
-0.06950624	-0.1821136	1.6
-0.08144594	-0.2476396	1.6
-0.08144594	-0.2476396	1.6
-0.08144594	-0.2476396	1.6
-0.08082656	-0.2525364	1.6
-0.08082656	-0.2525364	1.6
-0.0802292	-0.2548805	1.6
-0.0802292	-0.2548805	1.6
-0.0802292	-0.2548805	1.6
-0.07974205	-0.255715	1.6
-0.07974205	-0.255715	1.6
-0.07974205	-0.255715	1.6
-0.07689357	-0.2538053	1.6
-0.07689357	-0.2538053	1.6
-0.07689357	-0.2538053	1.6
-0.07689357	-0.2538053	1.6
-0.07689357	-0.2538053	1.6
-0.04892558	-0.2087347	1.6
-0.04892558	-0.2087347	1.6
-0.04892558	-0.2087347	1.6
-0.05031297	-0.2084249	1.6
-0.05031297	-0.2084249	1.6
-0.05105039	-0.2083761	1.6
-0.05105039	-0.2083761	1.6
-0.05105039	-0.2083761	1.6
-0.05127826	-0.2078706	1.6
-0.05127826	-0.2078706	1.6
-0.05127826	-0.2078706	1.6
-0.05127826	-0.2078706	1.6
-0.05127826	-0.2078706	1.6
0.01882321	-0.189424	1.6
0.01882321	-0.189424	1.6
0.01882321	-0.189424	1.6
0.01612467	-0.1889895	1.6
0.01612467	-0.1889895	1.6
0.01612467	-0.1889895	1.6
0.0139752	-0.187733	1.6
0.0139752	-0.187733	1.6
0.01274203	-0.1868831	1.6
0.01274203	-0.1868831	1.6
0.01274203	-0.1868831	1.6
0.01257369	-0.1857947	1.6
0.01257369	-0.1857947	1.6
0.01257369	-0.1857947	1.6
0.01144265	-0.1844428	1.6
0.01144265	-0.1844428	1.6
0.01072828	-0.1834647	1.6
0.01072828	-0.1834647	1.6
0.01072828	-0.1834647	1.6
0.01057869	-0.1831744	1.6
0.01057869	-0.1831744	1.6
0.01057869	-0.1831744	1.6
0.01019939	-0.1830719	1.6
0.01019939	-0.1830719	1.6
0.01009131	-0.1828699	1.6
0.01009131	-0.1828699	1.6
0.01009131	-0.1828699	1.6
0.009906193	-0.1824532	1.6
0.009906193	-0.1824532	1.6
0.009906193	-0.1824532	1.6
0.009906193	-0.1824532	1.6
0.009906193	-0.1824532	1.6
0.009926514	-0.1820016	1.6
0.009926514	-0.1820016	1.6
0.009926514	-0.1820016	1.6
0.004297705	-0.1415275	1.6
0.004297705	-0.1415275	1.6
0.005107203	-0.1345441	1.6
0.005107203	-0.1345441	1.6
0.005107203	-0.1345441	1.6
0.005412493	-0.1323924	1.6
0.005412493	-0.1323924	1.6
0.005412493	-0.1323924	1.6
0.005476424	-0.1311666	1.6
0.005476424	-0.1311666	1.6
0.00586892	-0.1308493	1.6
0.00586892	-0.1308493	1.6
0.00586892	-0.1308493	1.6
0.006345649	-0.1301239	1.6
0.006345649	-0.1301239	1.6
0.006345649	-0.1301239	1.6
0.006552451	-0.1292791	1.6
0.006552451	-0.1292791	1.6
0.006707805	-0.1285209	1.6
0.006707805	-0.1285209	1.6
0.006707805	-0.1285209	1.6
0.006937819	-0.1276473	1.6
0.006937819	-0.1276473	1.6
0.006937819	-0.1276473	1.6
0.006824489	-0.126804	1.6
0.006824489	-0.126804	1.6
0.006595733	-0.1264244	1.6
0.006595733	-0.1264244	1.6
0.006595733	-0.1264244	1.6
0.006595733	-0.1264244	1.6
0.006595733	-0.1264244	1.6
0.004679737	-0.03713622	1.6
0.004679737	-0.03713622	1.6
0.004679737	-0.03713622	1.6
0.002777261	-0.03833162	1.6
0.002777261	-0.03833162	1.6
0.002777261	-0.03833162	1.6
0.001929736	-0.03844557	1.6
0.001929736	-0.03844557	1.6
0.0006357469	-0.0381805	1.6
0.0006357469	-0.0381805	1.6
0.0006357469	-0.0381805	1.6
0.0006357469	-0.0381805	1.6
0.0006357469	-0.0381805	1.6
0.0006357469	-0.0381805	1.6
-0.02762362	0.02399542	1.6
-0.02762362	0.02399542	1.6
-0.02976446	0.02486338	1.6
-0.02976446	0.02486338	1.6
-0.02976446	0.02486338	1.6
-0.03140239	0.02410507	1.6
-0.03140239	0.02410507	1.6
-0.03140239	0.02410507	1.6
-0.03172214	0.02482786	1.6
-0.03172214	0.02482786	1.6
-0.03178722	0.02494461	1.6
-0.03178722	0.02494461	1.6
-0.03178722	0.02494461	1.6
-0.03126436	0.02484043	1.6
-0.03126436	0.02484043	1.6
-0.03126436	0.02484043	1.6
-0.03117024	0.02511477	1.6
-0.03117024	0.02511477	1.6
-0.03117024	0.02511477	1.6
-0.03117024	0.02511477	1.6
-0.03117024	0.02511477	1.6
-0.04269276	0.06738814	1.6
-0.04269276	0.06738814	1.6
-0.04269276	0.06738814	1.6
-0.04338502	0.06980815	1.6
-0.04338502	0.06980815	1.6
-0.04339542	0.06957253	1.6
-0.04339542	0.06957253	1.6
-0.04332718	0.06990469	1.6
-0.04332718	0.06990469	1.6
-0.04332718	0.06990469	1.6
-0.04323882	0.06979556	1.6
-0.04323882	0.06979556	1.6
-0.04323882	0.06979556	1.6
-0.04298957	0.06957676	1.6
-0.04298957	0.06957676	1.6
-0.04252401	0.06906878	1.6
-0.04252401	0.06906878	1.6
-0.04252401	0.06906878	1.6
-0.04220957	0.06823526	1.6
-0.04220957	0.06823526	1.6
-0.04220957	0.06823526	1.6
-0.04220957	0.06823526	1.6
-0.04220957	0.06823526	1.6
-0.05465681	0.1411979	1.6
-0.05465681	0.1411979	1.6
-0.05465681	0.1411979	1.6
-0.05463918	0.1511375	1.6
-0.05463918	0.1511375	1.6
-0.05507641	0.1565196	1.6
-0.05507641	0.1565196	1.6
-0.05507641	0.1565196	1.6
-0.05519544	0.1591734	1.6
-0.05519544	0.1591734	1.6
-0.05519544	0.1591734	1.6
-0.05492426	0.1604493	1.6
-0.05492426	0.1604493	1.6
-0.05492426	0.1604493	1.6
-0.05492426	0.1604493	1.6
-0.05492426	0.1604493	1.6
-0.05492426	0.1604493	1.6
-0.05492426	0.1604493	1.6
0.09935924	0.1696502	1.6
0.09935924	0.1696502	1.6
0.09935924	0.1696502	1.6
0.09935924	0.1696502	1.6
0.09935924	0.1696502	1.6
0.09935924	0.1696502	1.6
0.09956788	0.1714649	1.6
0.09956788	0.1714649	1.6
0.09953614	0.1719223	1.6
0.09953614	0.1719223	1.6
0.09953614	0.1719223	1.6
0.0996682	0.1719134	1.6
0.0996682	0.1719134	1.6
0.0996682	0.1719134	1.6
0.09939132	0.1722266	1.6
0.09939132	0.1722266	1.6
0.09939132	0.1722266	1.6
0.09877267	0.1722771	1.6
0.09877267	0.1722771	1.6
0.09832385	0.1721699	1.6
0.09832385	0.1721699	1.6
0.09832385	0.1721699	1.6
0.09832385	0.1721699	1.6
0.09832385	0.1721699	1.6
0.1215218	0.2351521	1.6
0.1215218	0.2351521	1.6
0.1215218	0.2351521	1.6
0.1194324	0.2324697	1.6
0.1194324	0.2324697	1.6
0.1194324	0.2324697	1.6
0.1180538	0.2297686	1.6
0.1180538	0.2297686	1.6
0.1173909	0.2262962	1.6
0.1173909	0.2262962	1.6
0.1173909	0.2262962	1.6
0.1170485	0.2254022	1.6
0.1170485	0.2254022	1.6
0.1170485	0.2254022	1.6
0.1168119	0.2250209	1.6
0.1168119	0.2250209	1.6
0.1165658	0.2250149	1.6
0.1165658	0.2250149	1.6
0.1165658	0.2250149	1.6
0.1164707	0.2247752	1.6
0.1164707	0.2247752	1.6
0.1164707	0.2247752	1.6
0.1163867	0.2242263	1.6
0.1163867	0.2242263	1.6
0.1161509	0.2240634	1.6
0.1161509	0.2240634	1.6
0.1161509	0.2240634	1.6
0.11608	0.2241759	1.6
0.11608	0.2241759	1.6
0.11608	0.2241759	1.6
0.1161921	0.2243581	1.6
0.1161921	0.2243581	1.6
0.1162562	0.2243332	1.6
0.1162562	0.2243332	1.6
0.1162562	0.2243332	1.6
0.1163488	0.2242727	1.6
0.1163488	0.2242727	1.6
0.1162863	0.2244255	1.6
0.1162863	0.2244255	1.6
0.1162863	0.2244255	1.6
0.1162863	0.2244255	1.6
0.1162863	0.2244255	1.6
0.1162863	0.2244255	1.6
0.1162863	0.2244255	1.6
0.1162863	0.2244255	1.6
0.1347984	0.1207361	1.6
0.1347984	0.1207361	1.6
0.1347984	0.1207361	1.6
0.1354663	0.1178747	1.6
0.1354663	0.1178747	1.6
0.1357393	0.1175645	1.6
0.1357393	0.1175645	1.6
0.1357393	0.1175645	1.6
0.1366332	0.1170077	1.6
0.1366332	0.1170077	1.6
0.1366332	0.1170077	1.6
0.136902	0.1168575	1.6
0.136902	0.1168575	1.6
0.1367876	0.1170205	1.6
0.1367876	0.1170205	1.6
0.1367876	0.1170205	1.6
0.1369254	0.1170555	1.6
0.1369254	0.1170555	1.6
0.1369673	0.1170893	1.6
0.1369673	0.1170893	1.6
0.1369673	0.1170893	1.6
0.1371027	0.1169746	1.6
0.1371027	0.1169746	1.6
0.1371027	0.1169746	1.6
0.1371762	0.1168698	1.6
0.1371762	0.1168698	1.6
0.1371762	0.1168698	1.6
0.1371204	0.1166987	1.6
0.1371204	0.1166987	1.6
0.1371204	0.1166987	1.6
0.1371204	0.1166987	1.6
0.1371204	0.1166987	1.6
0.1088952	0.05634453	1.6
0.1088952	0.05634453	1.6
0.1094876	0.04755902	1.6
0.1094876	0.04755902	1.6
0.1094876	0.04755902	1.6
0.1097048	0.04378691	1.6
0.1097048	0.04378691	1.6
0.1097048	0.04378691	1.6
0.110231	0.04149347	1.6
0.110231	0.04149347	1.6
0.1098836	0.04036832	1.6
0.1098836	0.04036832	1.6
0.1098836	0.04036832	1.6
0.1094913	0.03926465	1.6
0.1094913	0.03926465	1.6
