# Supplementary material for: Saliency detection of textured 3D models based on multi-view information and texel descriptor
Source: PeerJ Comput Sci. 2023 Oct 25;9:e1584. doi: 10.7717/peerj-cs.1584 (PMC10703070; doi:10.7717/peerj-cs.1584)
Supplement: Supplemental Information 2 [file peerj-cs-09-1584-s002.zip › lxj/19.txt]

0.1094913	0.03926465	1.6
0.1094172	0.03828204	1.6
0.1094172	0.03828204	1.6
0.109485	0.03750818	1.6
0.109485	0.03750818	1.6
0.109485	0.03750818	1.6
0.1094932	0.03714314	1.6
0.1094932	0.03714314	1.6
0.1095307	0.03679565	1.6
0.1095307	0.03679565	1.6
0.1095307	0.03679565	1.6
0.1100004	0.03709807	1.6
0.1100004	0.03709807	1.6
0.1100004	0.03709807	1.6
0.1101698	0.03736967	1.6
0.1101698	0.03736967	1.6
0.1104972	0.03754105	1.6
0.1104972	0.03754105	1.6
0.1104972	0.03754105	1.6
0.1101791	0.03807892	1.6
0.1101791	0.03807892	1.6
0.1101791	0.03807892	1.6
0.1101791	0.03807892	1.6
0.1101791	0.03807892	1.6
0.00208083	0.1326727	1.6
0.00208083	0.1326727	1.6
0.00208083	0.1326727	1.6
0.001462456	0.1330547	1.6
0.001462456	0.1330547	1.6
0.001448048	0.1326751	1.6
0.001448048	0.1326751	1.6
0.001448048	0.1326751	1.6
0.001702853	0.1315323	1.6
0.001702853	0.1315323	1.6
0.001702853	0.1315323	1.6
0.001702853	0.1315323	1.6
0.001702853	0.1315323	1.6
0.001702853	0.1315323	1.6
0.001702853	0.1315323	1.6
0.001702853	0.1315323	1.6
0.05900354	0.1157501	1.6
0.05900354	0.1157501	1.6
0.05999282	0.1162973	1.6
0.05999282	0.1162973	1.6
0.05999282	0.1162973	1.6
0.05999282	0.1162973	1.6
0.05999282	0.1162973	1.6
0.05999282	0.1162973	1.6
0.02392391	0.1711952	1.6
0.02392391	0.1711952	1.6
0.02505044	0.1745244	1.6
0.02505044	0.1745244	1.6
0.02505044	0.1745244	1.6
0.02505044	0.1745244	1.6
0.02505044	0.1745244	1.6
0.02505044	0.1745244	1.6
0.02492121	0.1747297	1.6
0.02492121	0.1747297	1.6
0.02489104	0.1738567	1.6
0.02489104	0.1738567	1.6
0.02489104	0.1738567	1.6
0.02477976	0.1733831	1.6
0.02477976	0.1733831	1.6
0.02477976	0.1733831	1.6
0.02431906	0.1730293	1.6
0.02431906	0.1730293	1.6
0.02431906	0.1730293	1.6
0.02421673	0.172896	1.6
0.02421673	0.172896	1.6
0.02384498	0.1729215	1.6
0.02384498	0.1729215	1.6
0.02384498	0.1729215	1.6
0.02343841	0.1728	1.6
0.02343841	0.1728	1.6
0.02343841	0.1728	1.6
0.02314282	0.1729657	1.6
0.02314282	0.1729657	1.6
0.02279988	0.1729499	1.6
0.02279988	0.1729499	1.6
0.02279988	0.1729499	1.6
0.02264453	0.1729916	1.6
0.02264453	0.1729916	1.6
0.02264453	0.1729916	1.6
0.02243777	0.1731685	1.6
0.02243777	0.1731685	1.6
0.02206784	0.1733014	1.6
0.02206784	0.1733014	1.6
0.02206784	0.1733014	1.6
0.02188236	0.1744367	1.6
0.02188236	0.1744367	1.6
0.02188236	0.1744367	1.6
0.02202791	0.1753716	1.6
0.02202791	0.1753716	1.6
0.02196409	0.1763897	1.6
0.02196409	0.1763897	1.6
0.02196409	0.1763897	1.6
0.02173982	0.1771474	1.6
0.02173982	0.1771474	1.6
0.02173982	0.1771474	1.6
0.02158279	0.1777963	1.6
0.02158279	0.1777963	1.6
0.0214483	0.1783501	1.6
0.0214483	0.1783501	1.6
0.0214483	0.1783501	1.6
0.02140491	0.1786281	1.6
0.02140491	0.1786281	1.6
0.02140491	0.1786281	1.6
0.02140491	0.1786281	1.6
0.02140491	0.1786281	1.6
0.02140491	0.1786281	1.6
0.02140491	0.1786281	1.6
0.02140491	0.1786281	1.6
0.03423838	0.1018926	1.6
0.03423838	0.1018926	1.6
0.03420059	0.09948134	1.6
0.03420059	0.09948134	1.6
0.03420059	0.09948134	1.6
0.03397172	0.09764539	1.6
0.03397172	0.09764539	1.6
0.03397172	0.09764539	1.6
0.03455319	0.0972806	1.6
0.03455319	0.0972806	1.6
0.03452884	0.09684091	1.6
0.03452884	0.09684091	1.6
0.03452884	0.09684091	1.6
0.03413876	0.09583294	1.6
0.03413876	0.09583294	1.6
0.03380328	0.09498539	1.6
0.03380328	0.09498539	1.6
0.03380328	0.09498539	1.6
0.03380328	0.09498539	1.6
0.03380328	0.09498539	1.6
0.03380328	0.09498539	1.6
0.03327712	0.09466769	1.6
0.03327712	0.09466769	1.6
0.06113726	-0.02384448	1.6
0.06113726	-0.02384448	1.6
0.06113726	-0.02384448	1.6
0.06022435	-0.02603608	1.6
0.06022435	-0.02603608	1.6
0.06022435	-0.02603608	1.6
0.05949008	-0.0261141	1.6
0.05949008	-0.0261141	1.6
0.05949008	-0.0261141	1.6
0.0594784	-0.02644276	1.6
0.0594784	-0.02644276	1.6
0.0594784	-0.02644276	1.6
0.0594784	-0.02644276	1.6
0.0594784	-0.02644276	1.6
0.05902754	-0.02795848	1.6
0.05902754	-0.02795848	1.6
0.05902754	-0.02795848	1.6
0.05939032	-0.02829067	1.6
0.05939032	-0.02829067	1.6
0.05946466	-0.02835665	1.6
0.05946466	-0.02835665	1.6
0.05946466	-0.02835665	1.6
0.05942769	-0.0284632	1.6
0.05942769	-0.0284632	1.6
0.05942769	-0.0284632	1.6
0.05937935	-0.02866793	1.6
0.05937935	-0.02866793	1.6
0.05937935	-0.02866793	1.6
0.05937935	-0.02866793	1.6
0.05937935	-0.02866793	1.6
0.0285915	-0.1297845	1.6
0.0285915	-0.1297845	1.6
0.0285915	-0.1297845	1.6
0.02966077	-0.132779	1.6
0.02966077	-0.132779	1.6
0.03088588	-0.1342627	1.6
0.03088588	-0.1342627	1.6
0.03088588	-0.1342627	1.6
0.03196643	-0.1352679	1.6
0.03196643	-0.1352679	1.6
0.03196643	-0.1352679	1.6
0.03240979	-0.1360578	1.6
0.03240979	-0.1360578	1.6
0.0326102	-0.1360662	1.6
0.0326102	-0.1360662	1.6
0.0326102	-0.1360662	1.6
0.03215497	-0.1364734	1.6
0.03215497	-0.1364734	1.6
0.03215497	-0.1364734	1.6
0.0316041	-0.1369127	1.6
0.0316041	-0.1369127	1.6
0.03156536	-0.1368302	1.6
0.03156536	-0.1368302	1.6
0.03156536	-0.1368302	1.6
0.03156381	-0.1366076	1.6
0.03156381	-0.1366076	1.6
0.03156381	-0.1366076	1.6
0.03156381	-0.1366076	1.6
0.03156381	-0.1366076	1.6
0.03156381	-0.1366076	1.6
0.03156381	-0.1366076	1.6
0.03156381	-0.1366076	1.6
0.03639476	-0.1133753	1.6
0.03639476	-0.1133753	1.6
0.03639476	-0.1133753	1.6
0.0371972	-0.1116078	1.6
0.0371972	-0.1116078	1.6
0.03724072	-0.1110585	1.6
0.03724072	-0.1110585	1.6
0.03724072	-0.1110585	1.6
0.03724072	-0.1110585	1.6
0.03724072	-0.1110585	1.6
0.03724072	-0.1110585	1.6
0.03724072	-0.1110585	1.6
0.03724072	-0.1110585	1.6
-0.004580921	0.05495121	1.6
-0.004580921	0.05495121	1.6
-0.004580921	0.05495121	1.6
-0.004849179	0.06130023	1.6
-0.004849179	0.06130023	1.6
-0.004849179	0.06130023	1.6
-0.004849179	0.06130023	1.6
-0.004849179	0.06130023	1.6
-0.04916568	0.09827913	1.6
-0.04916568	0.09827913	1.6
-0.04916568	0.09827913	1.6
-0.04992147	0.09691678	1.6
-0.04992147	0.09691678	1.6
-0.04992147	0.09691678	1.6
-0.04967723	0.09624457	1.6
-0.04967723	0.09624457	1.6
-0.04965624	0.09592475	1.6
-0.04965624	0.09592475	1.6
-0.04965624	0.09592475	1.6
-0.04930717	0.09575804	1.6
-0.04930717	0.09575804	1.6
-0.04930717	0.09575804	1.6
-0.04934075	0.09537216	1.6
-0.04934075	0.09537216	1.6
-0.04934041	0.09524582	1.6
-0.04934041	0.09524582	1.6
-0.04934041	0.09524582	1.6
-0.04934041	0.09524582	1.6
-0.04934041	0.09524582	1.6
-0.08707153	0.1578367	1.6
-0.08707153	0.1578367	1.6
-0.08707153	0.1578367	1.6
-0.0874263	0.1589134	1.6
-0.0874263	0.1589134	1.6
-0.0874263	0.1589134	1.6
-0.0874263	0.1589134	1.6
-0.0874263	0.1589134	1.6
-0.08823431	0.1589946	1.6
-0.08823431	0.1589946	1.6
-0.08823431	0.1589946	1.6
-0.08876919	0.1586925	1.6
-0.08876919	0.1586925	1.6
-0.08858854	0.158131	1.6
-0.08858854	0.158131	1.6
-0.08858854	0.158131	1.6
-0.0890394	0.1579345	1.6
-0.0890394	0.1579345	1.6
-0.0890394	0.1579345	1.6
-0.08940299	0.1580795	1.6
-0.08940299	0.1580795	1.6
-0.08953632	0.158184	1.6
-0.08953632	0.158184	1.6
-0.08953632	0.158184	1.6
-0.08953632	0.158184	1.6
-0.08953632	0.158184	1.6
-0.08953632	0.158184	1.6
0.08940953	0.1761088	1.6
0.08940953	0.1761088	1.6
0.09528633	0.1752522	1.6
0.09528633	0.1752522	1.6
0.09528633	0.1752522	1.6
0.09719015	0.1738985	1.6
0.09719015	0.1738985	1.6
0.09719015	0.1738985	1.6
0.09832603	0.173002	1.6
0.09832603	0.173002	1.6
0.09885735	0.1720738	1.6
0.09885735	0.1720738	1.6
0.09885735	0.1720738	1.6
0.09925769	0.1716905	1.6
0.09925769	0.1716905	1.6
0.09925769	0.1716905	1.6
0.09926007	0.1717686	1.6
0.09926007	0.1717686	1.6
0.09888371	0.1713824	1.6
0.09888371	0.1713824	1.6
0.09888371	0.1713824	1.6
0.09835762	0.1713739	1.6
0.09835762	0.1713739	1.6
0.09799513	0.1714188	1.6
0.09799513	0.1714188	1.6
0.09799513	0.1714188	1.6
0.09766989	0.1714766	1.6
0.09766989	0.1714766	1.6
0.09766989	0.1714766	1.6
0.09733541	0.1711512	1.6
0.09733541	0.1711512	1.6
0.0975454	0.1710058	1.6
0.0975454	0.1710058	1.6
0.0975454	0.1710058	1.6
0.09760045	0.170876	1.6
0.09760045	0.170876	1.6
0.09760045	0.170876	1.6
0.09782105	0.1705853	1.6
0.09782105	0.1705853	1.6
0.09792335	0.1701937	1.6
0.09792335	0.1701937	1.6
0.09792335	0.1701937	1.6
0.09792335	0.1701937	1.6
0.09792335	0.1701937	1.6
0.09792335	0.1701937	1.6
0.07561725	0.1818422	1.6
0.07561725	0.1818422	1.6
0.06700059	0.1808103	1.6
0.06700059	0.1808103	1.6
0.06700059	0.1808103	1.6
0.06139234	0.1804597	1.6
0.06139234	0.1804597	1.6
0.06139234	0.1804597	1.6
0.06139234	0.1804597	1.6
0.06139234	0.1804597	1.6
-0.006016744	0.1750427	1.6
-0.006016744	0.1750427	1.6
-0.006016744	0.1750427	1.6
-0.005360317	0.1756507	1.6
-0.005360317	0.1756507	1.6
-0.005360317	0.1756507	1.6
-0.005360317	0.1756507	1.6
-0.005360317	0.1756507	1.6
-0.04984931	0.179541	1.6
-0.04984931	0.179541	1.6
-0.04984931	0.179541	1.6
-0.04853028	0.1784746	1.6
-0.04853028	0.1784746	1.6
-0.04853028	0.1784746	1.6
-0.04825271	0.1774773	1.6
-0.04825271	0.1774773	1.6
-0.04825271	0.1774773	1.6
-0.04877841	0.1774192	1.6
-0.04877841	0.1774192	1.6
-0.04891998	0.1776523	1.6
-0.04891998	0.1776523	1.6
-0.04891998	0.1776523	1.6
-0.04927183	0.178005	1.6
-0.04927183	0.178005	1.6
-0.04927183	0.178005	1.6
-0.0493582	0.1776013	1.6
-0.0493582	0.1776013	1.6
-0.04956037	0.1773608	1.6
-0.04956037	0.1773608	1.6
-0.04956037	0.1773608	1.6
-0.04943503	0.1771255	1.6
-0.04943503	0.1771255	1.6
-0.04943503	0.1771255	1.6
-0.04954701	0.1773389	1.6
-0.04954701	0.1773389	1.6
-0.04957762	0.1779023	1.6
-0.04957762	0.1779023	1.6
-0.04957762	0.1779023	1.6
-0.04961689	0.1783483	1.6
-0.04961689	0.1783483	1.6
-0.04970068	0.1786983	1.6
-0.04970068	0.1786983	1.6
-0.04974625	0.1789111	1.6
-0.04974625	0.1789111	1.6
-0.04974625	0.1789111	1.6
-0.04974625	0.1789111	1.6
-0.04974625	0.1789111	1.6
0.03600486	0.132601	1.6
0.03600486	0.132601	1.6
0.03600486	0.132601	1.6
0.03386992	0.1304577	1.6
0.03386992	0.1304577	1.6
0.03159895	0.1303707	1.6
0.03159895	0.1303707	1.6
0.03159895	0.1303707	1.6
0.03164013	0.1300587	1.6
0.03164013	0.1300587	1.6
0.03112459	0.1308755	1.6
0.03112459	0.1308755	1.6
0.03112459	0.1308755	1.6
0.03106573	0.1319304	1.6
0.03106573	0.1319304	1.6
0.03110834	0.1324638	1.6
0.03110834	0.1324638	1.6
0.03110834	0.1324638	1.6
0.03080879	0.132872	1.6
0.03080879	0.132872	1.6
0.03080879	0.132872	1.6
0.03042122	0.1323818	1.6
0.03042122	0.1323818	1.6
0.03042122	0.1323818	1.6
0.03042122	0.1323818	1.6
0.03042122	0.1323818	1.6
0.03042122	0.1323818	1.6
0.03042122	0.1323818	1.6
0.03042122	0.1323818	1.6
0.06652674	-0.06458729	1.6
0.06652674	-0.06458729	1.6
0.06272417	-0.06490623	1.6
0.06272417	-0.06490623	1.6
0.06272417	-0.06490623	1.6
0.06153252	-0.06490747	1.6
0.06153252	-0.06490747	1.6
0.06153252	-0.06490747	1.6
0.06153252	-0.06490747	1.6
0.06153252	-0.06490747	1.6
0.06153252	-0.06490747	1.6
0.03733101	-0.03862498	1.6
0.03733101	-0.03862498	1.6
0.0386368	-0.04135767	1.6
0.0386368	-0.04135767	1.6
0.0386368	-0.04135767	1.6
0.03996835	-0.04280513	1.6
0.03996835	-0.04280513	1.6
0.03996835	-0.04280513	1.6
0.04043876	-0.04398172	1.6
0.04043876	-0.04398172	1.6
0.04066564	-0.0448193	1.6
0.04066564	-0.0448193	1.6
0.04066564	-0.0448193	1.6
0.04088283	-0.04567504	1.6
0.04088283	-0.04567504	1.6
0.04088283	-0.04567504	1.6
0.04134177	-0.04592524	1.6
0.04134177	-0.04592524	1.6
0.04171591	-0.04629038	1.6
0.04171591	-0.04629038	1.6
0.04171591	-0.04629038	1.6
0.0419571	-0.04654967	1.6
0.0419571	-0.04654967	1.6
0.0419571	-0.04654967	1.6
0.04217009	-0.04678167	1.6
0.04217009	-0.04678167	1.6
0.04225896	-0.04681893	1.6
0.04225896	-0.04681893	1.6
0.04225896	-0.04681893	1.6
0.04225896	-0.04681893	1.6
0.04225896	-0.04681893	1.6
0.04225896	-0.04681893	1.6
0.01392242	-0.05883486	1.6
0.01392242	-0.05883486	1.6
0.0009055026	-0.135036	1.6
0.0009055026	-0.135036	1.6
0.0009055026	-0.135036	1.6
0.00236573	-0.1407659	1.6
0.00236573	-0.1407659	1.6
0.001795935	-0.1438418	1.6
0.001795935	-0.1438418	1.6
0.001795935	-0.1438418	1.6
0.001863624	-0.1453951	1.6
0.001863624	-0.1453951	1.6
0.001863624	-0.1453951	1.6
0.001771307	-0.1463044	1.6
0.001771307	-0.1463044	1.6
0.001877117	-0.1469989	1.6
0.001877117	-0.1469989	1.6
0.001877117	-0.1469989	1.6
0.00313841	-0.1473037	1.6
0.00313841	-0.1473037	1.6
0.00313841	-0.1473037	1.6
0.00313841	-0.1473037	1.6
0.00313841	-0.1473037	1.6
0.03469855	-0.1191415	1.6
0.03469855	-0.1191415	1.6
0.03469855	-0.1191415	1.6
0.03694269	-0.1121368	1.6
0.03694269	-0.1121368	1.6
0.03819309	-0.1096323	1.6
0.03819309	-0.1096323	1.6
0.03819309	-0.1096323	1.6
0.03819309	-0.1096323	1.6
0.03819309	-0.1096323	1.6
0.03819309	-0.1096323	1.6
0.03819309	-0.1096323	1.6
0.03819309	-0.1096323	1.6
0.1081428	-0.05331139	1.6
0.1081428	-0.05331139	1.6
0.1081428	-0.05331139	1.6
0.112559	-0.04878237	1.6
0.112559	-0.04878237	1.6
0.1143876	-0.04679099	1.6
0.1143876	-0.04679099	1.6
0.1143876	-0.04679099	1.6
0.1151956	-0.04518621	1.6
0.1151956	-0.04518621	1.6
0.1151956	-0.04518621	1.6
0.1155051	-0.04390701	1.6
0.1155051	-0.04390701	1.6
0.1153613	-0.04299981	1.6
0.1153613	-0.04299981	1.6
0.1153613	-0.04299981	1.6
0.1150513	-0.04213016	1.6
0.1150513	-0.04213016	1.6
0.1150513	-0.04213016	1.6
0.1147837	-0.04133935	1.6
0.1147837	-0.04133935	1.6
0.1147837	-0.04133935	1.6
0.1147837	-0.04133935	1.6
0.1147837	-0.04133935	1.6
0.1173492	0.0172892	1.6
0.1173492	0.0172892	1.6
0.1173492	0.0172892	1.6
0.1157755	0.01631213	1.6
0.1157755	0.01631213	1.6
0.1145822	0.02093545	1.6
0.1145822	0.02093545	1.6
0.1145822	0.02093545	1.6
0.1137054	0.02335097	1.6
0.1137054	0.02335097	1.6
0.1137054	0.02335097	1.6
0.112895	0.02479604	1.6
0.112895	0.02479604	1.6
0.1136093	0.02207109	1.6
0.1136093	0.02207109	1.6
0.1136093	0.02207109	1.6
0.1136093	0.02207109	1.6
0.1136093	0.02207109	1.6
0.1136093	0.02207109	1.6
0.0436775	0.132076	1.6
0.0436775	0.132076	1.6
0.04298438	0.1359112	1.6
0.04298438	0.1359112	1.6
0.04298438	0.1359112	1.6
0.04421643	0.1365021	1.6
0.04421643	0.1365021	1.6
0.04421643	0.1365021	1.6
0.04569039	0.1378291	1.6
0.04569039	0.1378291	1.6
0.04662515	0.1390157	1.6
0.04662515	0.1390157	1.6
0.04662515	0.1390157	1.6
0.04726077	0.1396361	1.6
0.04726077	0.1396361	1.6
0.04726077	0.1396361	1.6
0.04731017	0.1391482	1.6
0.04731017	0.1391482	1.6
0.04745948	0.1389746	1.6
0.04745948	0.1389746	1.6
0.04745948	0.1389746	1.6
0.04745948	0.1389746	1.6
0.04745948	0.1389746	1.6
0.03403677	0.1981749	1.6
0.03403677	0.1981749	1.6
0.03403677	0.1981749	1.6
0.03385413	0.198824	1.6
0.03385413	0.198824	1.6
0.03385413	0.198824	1.6
0.03317263	0.1983756	1.6
0.03317263	0.1983756	1.6
0.03292871	0.1979442	1.6
0.03292871	0.1979442	1.6
0.03292871	0.1979442	1.6
0.03274336	0.197586	1.6
0.03274336	0.197586	1.6
0.0333195	0.1979702	1.6
0.0333195	0.1979702	1.6
0.0333195	0.1979702	1.6
0.03346864	0.1984946	1.6
0.03346864	0.1984946	1.6
0.03346864	0.1984946	1.6
0.03390944	0.1989654	1.6
0.03390944	0.1989654	1.6
0.03421058	0.1990378	1.6
0.03421058	0.1990378	1.6
0.03421058	0.1990378	1.6
0.03412098	0.1990608	1.6
0.03412098	0.1990608	1.6
0.03412098	0.1990608	1.6
0.03412098	0.1990608	1.6
0.03412098	0.1990608	1.6
0.03412098	0.1990608	1.6
0.03412098	0.1990608	1.6
0.03412098	0.1990608	1.6
0.09009141	0.04232868	1.6
0.09009141	0.04232868	1.6
0.09009141	0.04232868	1.6
0.09147025	0.04173554	1.6
0.09147025	0.04173554	1.6
0.09181628	0.04067946	1.6
0.09181628	0.04067946	1.6
0.09181628	0.04067946	1.6
0.092701	0.04007887	1.6
0.092701	0.04007887	1.6
0.092701	0.04007887	1.6
0.09293667	0.03876004	1.6
0.09293667	0.03876004	1.6
0.09288213	0.03740879	1.6
0.09288213	0.03740879	1.6
0.09288213	0.03740879	1.6
0.09288507	0.03629266	1.6
0.09288507	0.03629266	1.6
0.09288507	0.03629266	1.6
0.09275331	0.03572386	1.6
0.09275331	0.03572386	1.6
0.09329786	0.03559014	1.6
0.09329786	0.03559014	1.6
0.09329786	0.03559014	1.6
0.09329786	0.03559014	1.6
0.09329786	0.03559014	1.6
0.1054772	0.03390638	1.6
0.1054772	0.03390638	1.6
0.1054772	0.03390638	1.6
0.1060546	0.03332823	1.6
0.1060546	0.03332823	1.6
0.1060546	0.03332823	1.6
0.1060456	0.03245664	1.6
0.1060456	0.03245664	1.6
0.1063073	0.03180345	1.6
0.1063073	0.03180345	1.6
0.1063073	0.03180345	1.6
0.1062234	0.03131013	1.6
0.1062234	0.03131013	1.6
0.1062234	0.03131013	1.6
0.1062757	0.0308656	1.6
0.1062757	0.0308656	1.6
0.1060895	0.0301444	1.6
0.1060895	0.0301444	1.6
0.1060895	0.0301444	1.6
0.1056504	0.03028895	1.6
0.1056504	0.03028895	1.6
0.1056504	0.03028895	1.6
0.1053848	0.02957831	1.6
0.1053848	0.02957831	1.6
0.1053848	0.02957831	1.6
0.1053848	0.02957831	1.6
0.1053848	0.02957831	1.6
0.1289545	0.01783974	1.6
0.1289545	0.01783974	1.6
0.1289545	0.01783974	1.6
0.1284619	0.01350513	1.6
0.1284619	0.01350513	1.6
0.1278012	0.01123229	1.6
0.1278012	0.01123229	1.6
0.1278012	0.01123229	1.6
0.127378	0.00967746	1.6
0.127378	0.00967746	1.6
0.127378	0.00967746	1.6
0.127378	0.00967746	1.6
0.127378	0.00967746	1.6
0.127378	0.00967746	1.6
0.127378	0.00967746	1.6
0.1580366	-0.1572982	1.6
0.1580366	-0.1572982	1.6
0.157574	-0.1580842	1.6
0.157574	-0.1580842	1.6
0.1574467	-0.158078	1.6
0.1574467	-0.158078	1.6
0.1574467	-0.158078	1.6
0.1574467	-0.158078	1.6
0.1574467	-0.158078	1.6
0.1574467	-0.158078	1.6
0.1574467	-0.158078	1.6
0.1574467	-0.158078	1.6
0.1323832	-0.07811192	1.6
0.1323832	-0.07811192	1.6
0.1323832	-0.07811192	1.6
0.1329619	-0.07794521	1.6
0.1329619	-0.07794521	1.6
0.1329619	-0.07794521	1.6
0.1343047	-0.07679779	1.6
0.1343047	-0.07679779	1.6
0.1346815	-0.07517897	1.6
0.1346815	-0.07517897	1.6
0.1346815	-0.07517897	1.6
0.1328591	-0.0752557	1.6
0.1328591	-0.0752557	1.6
0.1328591	-0.0752557	1.6
0.1328591	-0.0752557	1.6
0.1328591	-0.0752557	1.6
0.1450851	-0.1418995	1.6
0.1450851	-0.1418995	1.6
0.1450851	-0.1418995	1.6
0.1450851	-0.1418995	1.6
0.1450851	-0.1418995	1.6
0.1470623	-0.1450253	1.6
0.1470623	-0.1450253	1.6
0.1470623	-0.1450253	1.6
0.1477856	-0.1457324	1.6
0.1477856	-0.1457324	1.6
0.1477856	-0.1457324	1.6
0.1481423	-0.1458928	1.6
0.1481423	-0.1458928	1.6
0.1481423	-0.1458928	1.6
0.1481423	-0.1458928	1.6
0.1481423	-0.1458928	1.6
0.1481423	-0.1458928	1.6
0.1481423	-0.1458928	1.6
0.1481423	-0.1458928	1.6
0.07784345	-0.0861235	1.6
0.07784345	-0.0861235	1.6
0.07887587	-0.08590773	1.6
0.07887587	-0.08590773	1.6
0.07887587	-0.08590773	1.6
0.07911862	-0.08526162	1.6
0.07911862	-0.08526162	1.6
0.07911862	-0.08526162	1.6
0.07972167	-0.08512934	1.6
0.07972167	-0.08512934	1.6
0.08069097	-0.08483274	1.6
0.08069097	-0.08483274	1.6
0.08069097	-0.08483274	1.6
0.08132822	-0.08478402	1.6
0.08132822	-0.08478402	1.6
0.08132822	-0.08478402	1.6
0.08233631	-0.0841587	1.6
0.08233631	-0.0841587	1.6
0.08233631	-0.0841587	1.6
0.08233631	-0.0841587	1.6
0.08233631	-0.0841587	1.6
0.08303409	-0.08316312	1.6
0.08303409	-0.08316312	1.6
0.0834867	-0.08283149	1.6
0.0834867	-0.08283149	1.6
0.0834867	-0.08283149	1.6
0.0834867	-0.08283149	1.6
0.0834867	-0.08283149	1.6
0.0834867	-0.08283149	1.6
0.05340528	-0.1079279	1.6
0.05340528	-0.1079279	1.6
