# Supplementary material for: Saliency detection of textured 3D models based on multi-view information and texel descriptor
Source: PeerJ Comput Sci. 2023 Oct 25;9:e1584. doi: 10.7717/peerj-cs.1584 (PMC10703070; doi:10.7717/peerj-cs.1584)
Supplement: Supplemental Information 2 [file peerj-cs-09-1584-s002.zip › lxj/2.txt]

-0.04785176	-0.01482737	1.6
-0.04785176	-0.01482737	1.6
-0.04802592	-0.01501567	1.6
-0.04802592	-0.01501567	1.6
-0.04802592	-0.01501567	1.6
-0.04718874	-0.01460841	1.6
-0.04718874	-0.01460841	1.6
-0.04648227	-0.01454373	1.6
-0.04648227	-0.01454373	1.6
-0.04648227	-0.01454373	1.6
-0.04708261	-0.01493481	1.6
-0.04708261	-0.01493481	1.6
-0.04641832	-0.01484473	1.6
-0.04641832	-0.01484473	1.6
-0.04641832	-0.01484473	1.6
-0.04616441	-0.01497198	1.6
-0.04616441	-0.01497198	1.6
-0.04616441	-0.01497198	1.6
-0.04573223	-0.01523778	1.6
-0.04573223	-0.01523778	1.6
-0.04527273	-0.01546922	1.6
-0.04527273	-0.01546922	1.6
-0.04527273	-0.01546922	1.6
-0.04488914	-0.01559762	1.6
-0.04488914	-0.01559762	1.6
-0.04488914	-0.01559762	1.6
-0.04474484	-0.01549389	1.6
-0.04474484	-0.01549389	1.6
-0.04440682	-0.01533123	1.6
-0.04440682	-0.01533123	1.6
-0.04440682	-0.01533123	1.6
-0.04440682	-0.01533123	1.6
-0.04440682	-0.01533123	1.6
0.01604215	0.03237097	1.6
0.01604215	0.03237097	1.6
0.01604215	0.03237097	1.6
0.01138028	0.03292485	1.6
0.01138028	0.03292485	1.6
0.01235005	0.04152952	1.6
0.01235005	0.04152952	1.6
0.01235005	0.04152952	1.6
0.01235005	0.04152952	1.6
0.01235005	0.04152952	1.6
0.01235005	0.04152952	1.6
0.00586566	0.1423084	1.6
0.00586566	0.1423084	1.6
0.00586566	0.1423084	1.6
0.00586566	0.1423084	1.6
0.00586566	0.1423084	1.6
0.006671716	0.1389755	1.6
0.006671716	0.1389755	1.6
0.007096954	0.1380637	1.6
0.007096954	0.1380637	1.6
0.007096954	0.1380637	1.6
0.007681627	0.1372013	1.6
0.007681627	0.1372013	1.6
0.007681627	0.1372013	1.6
0.007681627	0.1372013	1.6
0.007681627	0.1372013	1.6
0.002595463	0.1764804	1.6
0.002595463	0.1764804	1.6
0.002595463	0.1764804	1.6
0.001651427	0.1826209	1.6
0.001651427	0.1826209	1.6
0.001651427	0.1826209	1.6
0.001402196	0.1846721	1.6
0.001402196	0.1846721	1.6
0.00184069	0.1861295	1.6
0.00184069	0.1861295	1.6
0.00184069	0.1861295	1.6
0.002006907	0.1871152	1.6
0.002006907	0.1871152	1.6
0.002006907	0.1871152	1.6
0.00191482	0.187653	1.6
0.00191482	0.187653	1.6
0.00164906	0.1882231	1.6
0.00164906	0.1882231	1.6
0.00164906	0.1882231	1.6
0.001315163	0.1886205	1.6
0.001315163	0.1886205	1.6
0.001315163	0.1886205	1.6
0.001315163	0.1886205	1.6
0.001315163	0.1886205	1.6
-0.02742226	0.2077727	1.6
-0.02716351	0.20775	1.6
-0.02716351	0.20775	1.6
-0.02716351	0.20775	1.6
-0.02756471	0.2080423	1.6
-0.02756471	0.2080423	1.6
-0.02765472	0.2088159	1.6
-0.02765472	0.2088159	1.6
-0.02765472	0.2088159	1.6
-0.02737307	0.2094606	1.6
-0.02737307	0.2094606	1.6
-0.02737307	0.2094606	1.6
-0.0277292	0.2097562	1.6
-0.0277292	0.2097562	1.6
-0.0277292	0.2097562	1.6
-0.0277292	0.2097562	1.6
-0.0277292	0.2097562	1.6
0.02326885	0.2074106	1.6
0.02326885	0.2074106	1.6
0.03162963	0.2046515	1.6
0.03162963	0.2046515	1.6
0.03162963	0.2046515	1.6
0.03446104	0.2036632	1.6
0.03446104	0.2036632	1.6
0.03446104	0.2036632	1.6
0.03446104	0.2036632	1.6
0.03446104	0.2036632	1.6
0.1768162	0.1436274	1.6
0.1768162	0.1436274	1.6
0.1768162	0.1436274	1.6
0.1755197	0.1357964	1.6
0.1755197	0.1357964	1.6
0.1755197	0.1357964	1.6
0.1743985	0.1313687	1.6
0.1743985	0.1313687	1.6
0.1732807	0.1293069	1.6
0.1732807	0.1293069	1.6
0.1732807	0.1293069	1.6
0.1731868	0.12767	1.6
0.1731868	0.12767	1.6
0.1731868	0.12767	1.6
0.1724292	0.1265975	1.6
0.1724292	0.1265975	1.6
0.1717411	0.1258409	1.6
0.1717411	0.1258409	1.6
0.1717411	0.1258409	1.6
0.1713827	0.1251772	1.6
0.1713827	0.1251772	1.6
0.1713209	0.1248344	1.6
0.1713209	0.1248344	1.6
0.1713209	0.1248344	1.6
0.1713796	0.1245197	1.6
0.1713796	0.1245197	1.6
0.1713796	0.1245197	1.6
0.1714736	0.1244086	1.6
0.1714736	0.1244086	1.6
0.1713386	0.124667	1.6
0.1713386	0.124667	1.6
0.1713386	0.124667	1.6
0.1715421	0.1247494	1.6
0.1715421	0.1247494	1.6
0.1715421	0.1247494	1.6
0.1715421	0.1247494	1.6
0.1715421	0.1247494	1.6
0.1527258	0.1616112	1.6
0.1527258	0.1616112	1.6
0.1527258	0.1616112	1.6
0.1541855	0.1583503	1.6
0.1541855	0.1583503	1.6
0.1541855	0.1583503	1.6
0.1545084	0.1568258	1.6
0.1545084	0.1568258	1.6
0.1548774	0.1559948	1.6
0.1548774	0.1559948	1.6
0.1548774	0.1559948	1.6
0.1552186	0.1556329	1.6
0.1552186	0.1556329	1.6
0.1552186	0.1556329	1.6
0.1552598	0.1555521	1.6
0.1552598	0.1555521	1.6
0.1552598	0.1555521	1.6
0.1552598	0.1555521	1.6
0.1552598	0.1555521	1.6
0.1552598	0.1555521	1.6
0.1552598	0.1555521	1.6
0.1552598	0.1555521	1.6
-0.1043901	0.09719072	1.6
-0.1043901	0.09719072	1.6
-0.1011335	0.09473313	1.6
-0.1011335	0.09473313	1.6
-0.1011335	0.09473313	1.6
-0.09907586	0.0936101	1.6
-0.09907586	0.0936101	1.6
-0.09763447	0.09247208	1.6
-0.09763447	0.09247208	1.6
-0.09763447	0.09247208	1.6
-0.09531937	0.09177285	1.6
-0.09531937	0.09177285	1.6
-0.09531937	0.09177285	1.6
-0.09325183	0.091521	1.6
-0.09325183	0.091521	1.6
-0.09217846	0.09098104	1.6
-0.09217846	0.09098104	1.6
-0.09217846	0.09098104	1.6
-0.09217846	0.09098104	1.6
-0.09217846	0.09098104	1.6
-0.09217846	0.09098104	1.6
-0.1490683	0.02425184	1.6
-0.1490683	0.02425184	1.6
-0.1479577	0.02337146	1.6
-0.1479577	0.02337146	1.6
-0.1479577	0.02337146	1.6
-0.1469129	0.02477076	1.6
-0.1469129	0.02477076	1.6
-0.1469129	0.02477076	1.6
-0.1469129	0.02477076	1.6
-0.1469129	0.02477076	1.6
-0.09630496	0.01098903	1.6
-0.09630496	0.01098903	1.6
-0.09630496	0.01098903	1.6
-0.09714683	0.01068492	1.6
-0.09714683	0.01068492	1.6
-0.09800679	0.01116204	1.6
-0.09800679	0.01116204	1.6
-0.09800679	0.01116204	1.6
-0.09859737	0.01195338	1.6
-0.09859737	0.01195338	1.6
-0.09859737	0.01195338	1.6
-0.09837486	0.01201709	1.6
-0.09837486	0.01201709	1.6
-0.09864229	0.01240642	1.6
-0.09864229	0.01240642	1.6
-0.09864229	0.01240642	1.6
-0.09865438	0.01257427	1.6
-0.09865438	0.01257427	1.6
-0.09865438	0.01257427	1.6
-0.09865438	0.01257427	1.6
-0.09865438	0.01257427	1.6
0.02458663	-0.02446593	1.6
0.02458663	-0.02446593	1.6
0.02458663	-0.02446593	1.6
0.02414885	-0.02396115	1.6
0.02414885	-0.02396115	1.6
0.02414885	-0.02396115	1.6
0.02512068	-0.02352213	1.6
0.02512068	-0.02352213	1.6
0.02512068	-0.02352213	1.6
0.02512068	-0.02352213	1.6
0.02512068	-0.02352213	1.6
0.02577003	-0.02223462	1.6
0.02577003	-0.02223462	1.6
0.02577003	-0.02223462	1.6
0.02583036	-0.02243907	1.6
0.02583036	-0.02243907	1.6
0.02587339	-0.02223902	1.6
0.02587339	-0.02223902	1.6
0.02587339	-0.02223902	1.6
0.02587339	-0.02223902	1.6
0.02587339	-0.02223902	1.6
0.02587339	-0.02223902	1.6
0.02587339	-0.02223902	1.6
0.02587339	-0.02223902	1.6
0.1523922	-0.04545454	1.6
0.1523922	-0.04545454	1.6
0.1523922	-0.04545454	1.6
0.1492006	-0.04499754	1.6
0.1492006	-0.04499754	1.6
0.1492006	-0.04499754	1.6
0.1492895	-0.04405268	1.6
0.1492895	-0.04405268	1.6
0.1496126	-0.04255152	1.6
0.1496126	-0.04255152	1.6
0.1496126	-0.04255152	1.6
0.1500701	-0.04202073	1.6
0.1500701	-0.04202073	1.6
0.1500701	-0.04202073	1.6
0.1503986	-0.04149726	1.6
0.1503986	-0.04149726	1.6
0.1516668	-0.04120614	1.6
0.1516668	-0.04120614	1.6
0.1516668	-0.04120614	1.6
0.1524226	-0.04091023	1.6
0.1524226	-0.04091023	1.6
0.1524226	-0.04091023	1.6
0.1524226	-0.04091023	1.6
0.1524226	-0.04091023	1.6
0.2369613	-0.1159929	1.6
0.2369613	-0.1159929	1.6
0.2369613	-0.1159929	1.6
0.2367419	-0.116597	1.6
0.2367419	-0.116597	1.6
0.2367419	-0.116597	1.6
0.2361781	-0.1174816	1.6
0.2361781	-0.1174816	1.6
0.2361781	-0.1174816	1.6
0.2363712	-0.1177346	1.6
0.2363712	-0.1177346	1.6
0.236253	-0.117552	1.6
0.236253	-0.117552	1.6
0.236253	-0.117552	1.6
0.2362858	-0.1174178	1.6
0.2362858	-0.1174178	1.6
0.2362858	-0.1174178	1.6
0.236366	-0.1170156	1.6
0.236366	-0.1170156	1.6
0.2358732	-0.1172434	1.6
0.2358732	-0.1172434	1.6
0.2358732	-0.1172434	1.6
0.2356399	-0.1173221	1.6
0.2356399	-0.1173221	1.6
0.2356399	-0.1173221	1.6
0.2356399	-0.1173221	1.6
0.2356399	-0.1173221	1.6
0.2356399	-0.1173221	1.6
0.2356399	-0.1173221	1.6
0.08251704	-0.1590661	1.6
0.08251704	-0.1590661	1.6
0.08251704	-0.1590661	1.6
0.08538057	-0.1567777	1.6
0.08538057	-0.1567777	1.6
0.08538057	-0.1567777	1.6
0.08601878	-0.1566503	1.6
0.08601878	-0.1566503	1.6
0.08601878	-0.1566503	1.6
0.0856855	-0.1559627	1.6
0.0856855	-0.1559627	1.6
0.08603331	-0.1561274	1.6
0.08603331	-0.1561274	1.6
0.08603331	-0.1561274	1.6
0.086652	-0.1556935	1.6
0.086652	-0.1556935	1.6
0.086652	-0.1556935	1.6
0.086652	-0.1556935	1.6
0.086652	-0.1556935	1.6
0.086652	-0.1556935	1.6
0.04261552	-0.1145258	1.6
0.04261552	-0.1145258	1.6
0.0403756	-0.1167748	1.6
0.0403756	-0.1167748	1.6
0.0403756	-0.1167748	1.6
0.03983779	-0.1179881	1.6
0.03983779	-0.1179881	1.6
0.03983779	-0.1179881	1.6
0.03992701	-0.1181593	1.6
0.03992701	-0.1181593	1.6
0.0399605	-0.1191595	1.6
0.0399605	-0.1191595	1.6
0.0399605	-0.1191595	1.6
0.04002554	-0.1193997	1.6
0.04002554	-0.1193997	1.6
0.03976929	-0.1195842	1.6
0.03976929	-0.1195842	1.6
0.03976929	-0.1195842	1.6
0.03976929	-0.1195842	1.6
0.03976929	-0.1195842	1.6
0.03976929	-0.1195842	1.6
0.003772813	-0.101981	1.6
0.003772813	-0.101981	1.6
0.005347594	-0.10178	1.6
0.005347594	-0.10178	1.6
0.005347594	-0.10178	1.6
0.005487128	-0.1017476	1.6
0.005487128	-0.1017476	1.6
0.005487128	-0.1017476	1.6
0.005319187	-0.1014323	1.6
0.005319187	-0.1014323	1.6
0.004283627	-0.1014975	1.6
0.004283627	-0.1014975	1.6
0.004283627	-0.1014975	1.6
0.003535958	-0.1019553	1.6
0.003535958	-0.1019553	1.6
0.003535958	-0.1019553	1.6
0.003344286	-0.1020399	1.6
0.003344286	-0.1020399	1.6
0.003147929	-0.1018622	1.6
0.003147929	-0.1018622	1.6
0.003147929	-0.1018622	1.6
0.003147929	-0.1018622	1.6
0.003147929	-0.1018622	1.6
0.003147929	-0.1018622	1.6
0.003147929	-0.1018622	1.6
0.003147929	-0.1018622	1.6
-0.1923902	-0.1047492	1.6
-0.1923902	-0.1047492	1.6
-0.1923902	-0.1047492	1.6
-0.1896896	-0.1046118	1.6
-0.1896896	-0.1046118	1.6
-0.1896896	-0.1046118	1.6
-0.1878449	-0.1056657	1.6
-0.1878449	-0.1056657	1.6
-0.1867183	-0.1059644	1.6
-0.1867183	-0.1059644	1.6
-0.1867183	-0.1059644	1.6
-0.1864817	-0.1064024	1.6
-0.1864817	-0.1064024	1.6
-0.1864817	-0.1064024	1.6
-0.1863605	-0.1062727	1.6
-0.1863605	-0.1062727	1.6
-0.1868406	-0.1057393	1.6
-0.1868406	-0.1057393	1.6
-0.1868406	-0.1057393	1.6
-0.1874227	-0.1055921	1.6
-0.1874227	-0.1055921	1.6
-0.1871373	-0.1054799	1.6
-0.1871373	-0.1054799	1.6
-0.1871373	-0.1054799	1.6
-0.1871373	-0.1054799	1.6
-0.1871373	-0.1054799	1.6
-0.1871373	-0.1054799	1.6
-0.1871373	-0.1054799	1.6
-0.1871373	-0.1054799	1.6
0.1042053	-0.3037953	1.6
0.1042053	-0.3037953	1.6
0.1042053	-0.3037953	1.6
0.1008607	-0.302609	1.6
0.1008607	-0.302609	1.6
0.1008607	-0.302609	1.6
0.09799915	-0.3012016	1.6
0.09799915	-0.3012016	1.6
0.09762217	-0.3009027	1.6
0.09762217	-0.3009027	1.6
0.09762217	-0.3009027	1.6
0.09766597	-0.3003522	1.6
0.09766597	-0.3003522	1.6
0.09766597	-0.3003522	1.6
0.09727355	-0.3005696	1.6
0.09727355	-0.3005696	1.6
0.09659599	-0.3005595	1.6
0.09659599	-0.3005595	1.6
0.09659599	-0.3005595	1.6
0.09594836	-0.3007552	1.6
0.09594836	-0.3007552	1.6
0.09594836	-0.3007552	1.6
0.0954551	-0.3008893	1.6
0.0954551	-0.3008893	1.6
0.09525827	-0.3011501	1.6
0.09525827	-0.3011501	1.6
0.09525827	-0.3011501	1.6
0.09518337	-0.3011765	1.6
0.09518337	-0.3011765	1.6
0.09508464	-0.3009818	1.6
0.09508464	-0.3009818	1.6
0.09508464	-0.3009818	1.6
0.09490655	-0.3008564	1.6
0.09490655	-0.3008564	1.6
0.09490655	-0.3008564	1.6
0.09475305	-0.3007599	1.6
0.09475305	-0.3007599	1.6
0.09459887	-0.3007592	1.6
0.09459887	-0.3007592	1.6
0.09459887	-0.3007592	1.6
0.09459887	-0.3007592	1.6
0.09459887	-0.3007592	1.6
0.09459887	-0.3007592	1.6
0.09459887	-0.3007592	1.6
0.09459887	-0.3007592	1.6
0.01750313	-0.1025625	1.6
0.01750313	-0.1025625	1.6
0.01750313	-0.1025625	1.6
0.0171472	-0.1058289	1.6
0.0171472	-0.1058289	1.6
0.0171472	-0.1058289	1.6
0.01788315	-0.107525	1.6
0.01788315	-0.107525	1.6
0.018132	-0.1080531	1.6
0.018132	-0.1080531	1.6
0.018132	-0.1080531	1.6
0.01815532	-0.1089975	1.6
0.01815532	-0.1089975	1.6
0.01815532	-0.1089975	1.6
0.0178978	-0.1102775	1.6
0.0178978	-0.1102775	1.6
0.01749241	-0.1114853	1.6
0.01749241	-0.1114853	1.6
0.01749241	-0.1114853	1.6
0.01693752	-0.1125182	1.6
0.01693752	-0.1125182	1.6
0.0170201	-0.113261	1.6
0.0170201	-0.113261	1.6
0.0170201	-0.113261	1.6
0.01769845	-0.1139899	1.6
0.01769845	-0.1139899	1.6
0.01769845	-0.1139899	1.6
0.01769845	-0.1139899	1.6
0.01769845	-0.1139899	1.6
0.01769845	-0.1139899	1.6
0.01769845	-0.1139899	1.6
0.01769845	-0.1139899	1.6
0.000209569	0.09506855	1.6
0.000209569	0.09506855	1.6
0.000209569	0.09506855	1.6
-0.002607405	0.09243483	1.6
-0.002607405	0.09243483	1.6
-0.003908149	0.09107888	1.6
-0.003908149	0.09107888	1.6
-0.003908149	0.09107888	1.6
-0.002550291	0.09234256	1.6
-0.002550291	0.09234256	1.6
-0.001442715	0.0918067	1.6
-0.001442715	0.0918067	1.6
-0.001442715	0.0918067	1.6
0.0002947412	0.09089711	1.6
0.0002947412	0.09089711	1.6
0.0002947412	0.09089711	1.6
0.001465132	0.09001298	1.6
0.001465132	0.09001298	1.6
0.002191525	0.08956853	1.6
0.002191525	0.08956853	1.6
0.002191525	0.08956853	1.6
0.002191525	0.08956853	1.6
0.002191525	0.08956853	1.6
0.002191525	0.08956853	1.6
0.004784222	0.1846569	1.6
0.004784222	0.1846569	1.6
0.004601348	0.1827259	1.6
0.004601348	0.1827259	1.6
0.004601348	0.1827259	1.6
0.004951244	0.1807184	1.6
0.004951244	0.1807184	1.6
0.004951244	0.1807184	1.6
0.005342042	0.1793695	1.6
0.005342042	0.1793695	1.6
0.004724985	0.1784682	1.6
0.004724985	0.1784682	1.6
0.004724985	0.1784682	1.6
0.005024445	0.1784917	1.6
0.005024445	0.1784917	1.6
0.00496963	0.1779309	1.6
0.00496963	0.1779309	1.6
0.00496963	0.1779309	1.6
0.00496963	0.1779309	1.6
0.00496963	0.1779309	1.6
0.00496963	0.1779309	1.6
-0.003332628	0.2360009	1.6
-0.003332628	0.2360009	1.6
-0.003978961	0.2376999	1.6
-0.003978961	0.2376999	1.6
-0.003978961	0.2376999	1.6
-0.004455777	0.2377261	1.6
-0.004455777	0.2377261	1.6
-0.004455777	0.2377261	1.6
-0.004480598	0.2380827	1.6
-0.004480598	0.2380827	1.6
-0.004175819	0.237674	1.6
-0.004175819	0.237674	1.6
-0.004175819	0.237674	1.6
-0.003826132	0.2369394	1.6
-0.003826132	0.2369394	1.6
-0.003826132	0.2369394	1.6
-0.003241021	0.2364507	1.6
-0.003241021	0.2364507	1.6
-0.003241021	0.2364507	1.6
-0.003241021	0.2364507	1.6
-0.003241021	0.2364507	1.6
0.003697893	0.2263729	1.6
0.003697893	0.2263729	1.6
0.003697893	0.2263729	1.6
0.001469549	0.2277384	1.6
0.001469549	0.2277384	1.6
0.001689022	0.2300077	1.6
0.001689022	0.2300077	1.6
0.001689022	0.2300077	1.6
0.001689022	0.2300077	1.6
0.001689022	0.2300077	1.6
0.001689022	0.2300077	1.6
0.01846667	0.2486119	1.6
0.01846667	0.2486119	1.6
0.001689022	0.2300077	1.6
0.001689022	0.2300077	1.6
0.001689022	0.2300077	1.6
0.001689022	0.2300077	1.6
0.001689022	0.2300077	1.6
0.1512108	0.07728539	1.6
0.1512108	0.07728539	1.6
0.1512108	0.07728539	1.6
0.1506148	0.07600463	1.6
0.1506148	0.07600463	1.6
0.1493415	0.07550871	1.6
0.1493415	0.07550871	1.6
0.1493415	0.07550871	1.6
0.148824	0.07594222	1.6
0.148824	0.07594222	1.6
0.148824	0.07594222	1.6
0.1490133	0.0764112	1.6
0.1490133	0.0764112	1.6
0.1486887	0.07690682	1.6
0.1486887	0.07690682	1.6
0.1486887	0.07690682	1.6
0.1483506	0.07669751	1.6
0.1483506	0.07669751	1.6
0.1483506	0.07669751	1.6
0.1480996	0.07635962	1.6
0.1480996	0.07635962	1.6
0.1478694	0.07604487	1.6
0.1478694	0.07604487	1.6
0.1478694	0.07604487	1.6
0.147454	0.07566822	1.6
0.147454	0.07566822	1.6
0.1472739	0.0753194	1.6
0.1472739	0.0753194	1.6
0.1472739	0.0753194	1.6
0.147318	0.07549024	1.6
0.147318	0.07549024	1.6
0.147318	0.07549024	1.6
0.1482121	0.07615005	1.6
0.1482121	0.07615005	1.6
0.1482121	0.07615005	1.6
0.1482121	0.07615005	1.6
0.1482121	0.07615005	1.6
0.1482121	0.07615005	1.6
0.1482121	0.07615005	1.6
0.1482121	0.07615005	1.6
-0.0782279	0.04141582	1.6
-0.0782279	0.04141582	1.6
-0.07356811	0.03860898	1.6
-0.07356811	0.03860898	1.6
-0.07356811	0.03860898	1.6
-0.07196979	0.03790989	1.6
-0.07196979	0.03790989	1.6
-0.07196979	0.03790989	1.6
-0.07144832	0.03712568	1.6
-0.07144832	0.03712568	1.6
-0.07031109	0.03624706	1.6
-0.07031109	0.03624706	1.6
-0.07031109	0.03624706	1.6
-0.06894694	0.03548654	1.6
-0.06894694	0.03548654	1.6
-0.06894694	0.03548654	1.6
-0.06740812	0.03527922	1.6
-0.06740812	0.03527922	1.6
-0.06740812	0.03527922	1.6
-0.06740812	0.03527922	1.6
-0.06740812	0.03527922	1.6
-0.1427984	0.04236363	1.6
-0.1427984	0.04236363	1.6
-0.1427984	0.04236363	1.6
-0.141669	0.0433754	1.6
-0.141669	0.0433754	1.6
-0.1409767	0.04392482	1.6
-0.1409767	0.04392482	1.6
-0.1409767	0.04392482	1.6
-0.1401013	0.04346359	1.6
-0.1401013	0.04346359	1.6
-0.1401013	0.04346359	1.6
-0.1392984	0.04299303	1.6
-0.1392984	0.04299303	1.6
-0.1393959	0.04293627	1.6
-0.1393959	0.04293627	1.6
-0.1393959	0.04293627	1.6
-0.1390144	0.0420645	1.6
-0.1390144	0.0420645	1.6
-0.1390144	0.0420645	1.6
-0.1387404	0.04136779	1.6
-0.1387404	0.04136779	1.6
-0.1382536	0.04073587	1.6
-0.1382536	0.04073587	1.6
-0.1382536	0.04073587	1.6
-0.1382193	0.04027349	1.6
-0.1382193	0.04027349	1.6
-0.1382193	0.04027349	1.6
-0.1382193	0.04027349	1.6
-0.1382193	0.04027349	1.6
-0.1958699	0.01334337	1.6
-0.1958699	0.01334337	1.6
-0.1958699	0.01334337	1.6
-0.1946448	0.01176943	1.6
-0.1946448	0.01176943	1.6
-0.1923843	0.009285571	1.6
-0.1923843	0.009285571	1.6
-0.1923843	0.009285571	1.6
-0.1913565	0.008346992	1.6
-0.1913565	0.008346992	1.6
-0.1913565	0.008346992	1.6
-0.1899442	0.007640245	1.6
-0.1899442	0.007640245	1.6
-0.1899442	0.007640245	1.6
-0.1892478	0.007916249	1.6
-0.1892478	0.007916249	1.6
-0.1888581	0.008080126	1.6
-0.1888581	0.008080126	1.6
-0.1888581	0.008080126	1.6
-0.1883801	0.008085387	1.6
-0.1883801	0.008085387	1.6
-0.1883801	0.008085387	1.6
-0.1877773	0.007864621	1.6
-0.1877773	0.007864621	1.6
-0.1877773	0.007864621	1.6
-0.1877773	0.007864621	1.6
-0.1877773	0.007864621	1.6
-0.1877773	0.007864621	1.6
-0.1877773	0.007864621	1.6
-0.1877773	0.007864621	1.6
-0.02409328	-0.1041327	1.6
-0.02409328	-0.1041327	1.6
-0.02463052	-0.1065356	1.6
-0.02463052	-0.1065356	1.6
-0.02463052	-0.1065356	1.6
-0.02592743	-0.1088114	1.6
-0.02592743	-0.1088114	1.6
-0.02592743	-0.1088114	1.6
-0.02718387	-0.1101008	1.6
-0.02718387	-0.1101008	1.6
-0.02769122	-0.1101492	1.6
-0.02769122	-0.1101492	1.6
-0.02769122	-0.1101492	1.6
-0.02803326	-0.1096874	1.6
-0.02803326	-0.1096874	1.6
-0.02803326	-0.1096874	1.6
-0.0288872	-0.1098004	1.6
-0.0288872	-0.1098004	1.6
-0.02898627	-0.1098125	1.6
-0.02898627	-0.1098125	1.6
-0.02898627	-0.1098125	1.6
-0.02898627	-0.1098125	1.6
-0.02898627	-0.1098125	1.6
0.1525977	-0.09505094	1.6
0.1525977	-0.09505094	1.6
0.1525977	-0.09505094	1.6
0.1595176	-0.09113514	1.6
0.1595176	-0.09113514	1.6
0.1595176	-0.09113514	1.6
0.1621632	-0.08918283	1.6
0.1621632	-0.08918283	1.6
0.1621632	-0.08918283	1.6
0.164106	-0.08775434	1.6
0.164106	-0.08775434	1.6
0.164106	-0.08775434	1.6
0.164106	-0.08775434	1.6
0.164106	-0.08775434	1.6
0.2088961	-0.07894938	1.6
0.2088961	-0.07894938	1.6
0.2088961	-0.07894938	1.6
0.2101904	-0.07791187	1.6
0.2101904	-0.07791187	1.6
0.2098929	-0.07688857	1.6
0.2098929	-0.07688857	1.6
0.2098929	-0.07688857	1.6
