# Supplementary material for: Saliency detection of textured 3D models based on multi-view information and texel descriptor
Source: PeerJ Comput Sci. 2023 Oct 25;9:e1584. doi: 10.7717/peerj-cs.1584 (PMC10703070; doi:10.7717/peerj-cs.1584)
Supplement: Supplemental Information 2 [file peerj-cs-09-1584-s002.zip › lxj/20.txt]

0.05361639	-0.1152264	1.6
0.05361639	-0.1152264	1.6
0.05361639	-0.1152264	1.6
0.05401269	-0.1190059	1.6
0.05401269	-0.1190059	1.6
0.05425362	-0.1211117	1.6
0.05425362	-0.1211117	1.6
0.05425362	-0.1211117	1.6
0.05457843	-0.1222404	1.6
0.05457843	-0.1222404	1.6
0.05457843	-0.1222404	1.6
0.05421468	-0.12337	1.6
0.05421468	-0.12337	1.6
0.05411961	-0.1242088	1.6
0.05411961	-0.1242088	1.6
0.05411961	-0.1242088	1.6
0.05442403	-0.124362	1.6
0.05442403	-0.124362	1.6
0.05448157	-0.1246876	1.6
0.05448157	-0.1246876	1.6
0.05448157	-0.1246876	1.6
0.05440943	-0.1252057	1.6
0.05440943	-0.1252057	1.6
0.05440943	-0.1252057	1.6
0.05440943	-0.1252057	1.6
0.05440943	-0.1252057	1.6
0.05440943	-0.1252057	1.6
0.05440943	-0.1252057	1.6
0.05440943	-0.1252057	1.6
0.0006513316	-0.08406157	1.6
0.0006513316	-0.08406157	1.6
0.0006513316	-0.08406157	1.6
0.0006513316	-0.08406157	1.6
0.0006513316	-0.08406157	1.6
0.001846913	-0.0764286	1.6
0.001846913	-0.0764286	1.6
0.001846913	-0.0764286	1.6
0.001853943	-0.07374682	1.6
0.001853943	-0.07374682	1.6
0.001853943	-0.07374682	1.6
0.002067545	-0.07175896	1.6
0.002067545	-0.07175896	1.6
0.001851072	-0.07044689	1.6
0.001851072	-0.07044689	1.6
0.001851072	-0.07044689	1.6
0.001969165	-0.06913564	1.6
0.001969165	-0.06913564	1.6
0.001969165	-0.06913564	1.6
0.001969165	-0.06913564	1.6
0.001969165	-0.06913564	1.6
-0.126847	0.07892437	1.6
-0.126847	0.07892437	1.6
-0.126847	0.07892437	1.6
-0.1309142	0.07986081	1.6
-0.1309142	0.07986081	1.6
-0.1328568	0.08193307	1.6
-0.1328568	0.08193307	1.6
-0.1328568	0.08193307	1.6
-0.1339409	0.0826978	1.6
-0.1339409	0.0826978	1.6
-0.1339409	0.0826978	1.6
-0.1346238	0.08305038	1.6
-0.1346238	0.08305038	1.6
-0.1346238	0.08305038	1.6
-0.1346238	0.08305038	1.6
-0.1346238	0.08305038	1.6
-0.1871131	0.1620648	1.6
-0.1871131	0.1620648	1.6
-0.1871131	0.1620648	1.6
-0.1894067	0.1626745	1.6
-0.1894067	0.1626745	1.6
-0.19013	0.162706	1.6
-0.19013	0.162706	1.6
-0.19013	0.162706	1.6
-0.1906537	0.1618219	1.6
-0.1906537	0.1618219	1.6
-0.1906537	0.1618219	1.6
-0.1917118	0.1625049	1.6
-0.1917118	0.1625049	1.6
-0.1917118	0.1625049	1.6
-0.1917118	0.1625049	1.6
-0.1917118	0.1625049	1.6
-0.232527	0.1879346	1.6
-0.232527	0.1879346	1.6
-0.23251	0.1903056	1.6
-0.23251	0.1903056	1.6
-0.23251	0.1903056	1.6
-0.2332151	0.190625	1.6
-0.2332151	0.190625	1.6
-0.2332151	0.190625	1.6
-0.2329462	0.1900452	1.6
-0.2329462	0.1900452	1.6
-0.2328146	0.18926	1.6
-0.2328146	0.18926	1.6
-0.2328146	0.18926	1.6
-0.2334283	0.1890487	1.6
-0.2334283	0.1890487	1.6
-0.2347922	0.1906851	1.6
-0.2347922	0.1906851	1.6
-0.2347922	0.1906851	1.6
-0.2341108	0.1869161	1.6
-0.2341108	0.1869161	1.6
-0.2341108	0.1869161	1.6
-0.2341108	0.1869161	1.6
-0.2341108	0.1869161	1.6
-0.2333497	0.1817138	1.6
-0.2333497	0.1817138	1.6
-0.2333497	0.1817138	1.6
-0.2330509	0.1800408	1.6
-0.2330509	0.1800408	1.6
-0.2330509	0.1800408	1.6
-0.2330509	0.1800408	1.6
-0.2330509	0.1800408	1.6
-0.1849813	0.2376344	1.6
-0.1849813	0.2376344	1.6
-0.1849813	0.2376344	1.6
-0.1791317	0.2372479	1.6
-0.1791317	0.2372479	1.6
-0.1791317	0.2372479	1.6
-0.1768749	0.235368	1.6
-0.1768749	0.235368	1.6
-0.1768749	0.235368	1.6
-0.1755676	0.234328	1.6
-0.1755676	0.234328	1.6
-0.1747258	0.2340685	1.6
-0.1747258	0.2340685	1.6
-0.1747258	0.2340685	1.6
-0.1739142	0.2338515	1.6
-0.1739142	0.2338515	1.6
-0.1736193	0.2334174	1.6
-0.1736193	0.2334174	1.6
-0.1736193	0.2334174	1.6
-0.1732047	0.2330084	1.6
-0.1732047	0.2330084	1.6
-0.1732047	0.2330084	1.6
-0.1733426	0.2329779	1.6
-0.1733426	0.2329779	1.6
-0.1731376	0.232941	1.6
-0.1731376	0.232941	1.6
-0.1731376	0.232941	1.6
-0.1731417	0.2326143	1.6
-0.1731417	0.2326143	1.6
-0.1731417	0.2326143	1.6
-0.1731417	0.2326143	1.6
-0.1731417	0.2326143	1.6
-0.1567161	0.2345305	1.6
-0.1567161	0.2345305	1.6
-0.1567161	0.2345305	1.6
-0.1562445	0.2324409	1.6
-0.1562445	0.2324409	1.6
-0.1562445	0.2324409	1.6
-0.1568027	0.2314297	1.6
-0.1568027	0.2314297	1.6
-0.156239	0.2315961	1.6
-0.156239	0.2315961	1.6
-0.156239	0.2315961	1.6
-0.1566625	0.2308476	1.6
-0.1566625	0.2308476	1.6
-0.1567583	0.2303651	1.6
-0.1567583	0.2303651	1.6
-0.1567583	0.2303651	1.6
-0.1562733	0.2296791	1.6
-0.1562733	0.2296791	1.6
-0.1562733	0.2296791	1.6
-0.1562733	0.2296791	1.6
-0.1562733	0.2296791	1.6
-0.1617918	0.2223356	1.6
-0.1617918	0.2223356	1.6
-0.1617918	0.2223356	1.6
-0.1618005	0.2195776	1.6
-0.1618005	0.2195776	1.6
-0.1618519	0.2178151	1.6
-0.1618519	0.2178151	1.6
-0.1618519	0.2178151	1.6
-0.1618519	0.2178151	1.6
-0.1618519	0.2178151	1.6
-0.1612615	0.2168277	1.6
-0.1612615	0.2168277	1.6
-0.1612615	0.2168277	1.6
-0.161056	0.2163357	1.6
-0.161056	0.2163357	1.6
-0.161056	0.2163357	1.6
-0.1609209	0.2147091	1.6
-0.1609209	0.2147091	1.6
-0.1609209	0.2147091	1.6
-0.1609209	0.2147091	1.6
-0.1609209	0.2147091	1.6
-0.09759303	0.0614272	1.6
-0.09759303	0.0614272	1.6
-0.09759303	0.0614272	1.6
-0.09716117	0.05861041	1.6
-0.09716117	0.05861041	1.6
-0.09638434	0.05651227	1.6
-0.09638434	0.05651227	1.6
-0.09638434	0.05651227	1.6
-0.09561215	0.05540308	1.6
-0.09561215	0.05540308	1.6
-0.09561215	0.05540308	1.6
-0.09476214	0.05456153	1.6
-0.09476214	0.05456153	1.6
-0.09428649	0.0546314	1.6
-0.09428649	0.0546314	1.6
-0.09428649	0.0546314	1.6
-0.09419244	0.05459739	1.6
-0.09419244	0.05459739	1.6
-0.09419244	0.05459739	1.6
-0.09414	0.05446377	1.6
-0.09414	0.05446377	1.6
-0.09414	0.05446377	1.6
-0.09414	0.05446377	1.6
-0.09414	0.05446377	1.6
-0.03345359	0.07662155	1.6
-0.03345359	0.07662155	1.6
-0.03345359	0.07662155	1.6
-0.03454746	0.07683461	1.6
-0.03454746	0.07683461	1.6
-0.03475011	0.07880365	1.6
-0.03475011	0.07880365	1.6
-0.03475011	0.07880365	1.6
-0.03475011	0.07880365	1.6
-0.03475011	0.07880365	1.6
-0.03475011	0.07880365	1.6
-0.06458924	0.164464	1.6
-0.06458924	0.164464	1.6
-0.06595578	0.1637669	1.6
-0.06595578	0.1637669	1.6
-0.06595578	0.1637669	1.6
-0.06627286	0.163776	1.6
-0.06627286	0.163776	1.6
-0.06627286	0.163776	1.6
-0.06627286	0.163776	1.6
-0.06627286	0.163776	1.6
-0.04439633	0.2174102	1.6
-0.04439633	0.2174102	1.6
-0.04439633	0.2174102	1.6
-0.04535645	0.2165809	1.6
-0.04535645	0.2165809	1.6
-0.04535645	0.2165809	1.6
-0.0466309	0.2155761	1.6
-0.0466309	0.2155761	1.6
-0.04745581	0.2154933	1.6
-0.04745581	0.2154933	1.6
-0.04745581	0.2154933	1.6
-0.04770073	0.2148331	1.6
-0.04770073	0.2148331	1.6
-0.04770073	0.2148331	1.6
-0.04796857	0.2147872	1.6
-0.04796857	0.2147872	1.6
-0.04765014	0.2145819	1.6
-0.04765014	0.2145819	1.6
-0.04765014	0.2145819	1.6
-0.04765014	0.2145819	1.6
-0.04765014	0.2145819	1.6
-0.04765014	0.2145819	1.6
-0.04765014	0.2145819	1.6
-0.04765014	0.2145819	1.6
0.2724309	0.01299833	1.6
0.2724309	0.01299833	1.6
0.2724309	0.01299833	1.6
0.2686781	0.01385646	1.6
0.2686781	0.01385646	1.6
0.2676246	0.01647036	1.6
0.2676246	0.01647036	1.6
0.2676246	0.01647036	1.6
0.2658104	0.01618057	1.6
0.2658104	0.01618057	1.6
0.2658104	0.01618057	1.6
0.2658104	0.01618057	1.6
0.2658104	0.01618057	1.6
0.1135562	0.04118169	1.6
0.1135562	0.04118169	1.6
0.1135562	0.04118169	1.6
0.1137237	0.04253056	1.6
0.1137237	0.04253056	1.6
0.1137237	0.04253056	1.6
0.1143291	0.04301967	1.6
0.1143291	0.04301967	1.6
0.1139024	0.04433583	1.6
0.1139024	0.04433583	1.6
0.1139024	0.04433583	1.6
0.1139024	0.04433583	1.6
0.1139024	0.04433583	1.6
0.2487566	0.01604532	1.6
0.2487566	0.01604532	1.6
0.2487566	0.01604532	1.6
0.2470029	0.01195284	1.6
0.2470029	0.01195284	1.6
0.2470029	0.01195284	1.6
0.2457875	0.007858215	1.6
0.2457875	0.007858215	1.6
0.2474737	0.008035457	1.6
0.2474737	0.008035457	1.6
0.2474737	0.008035457	1.6
0.2490899	0.008111315	1.6
0.2490899	0.008111315	1.6
0.2490899	0.008111315	1.6
0.2505202	0.00817481	1.6
0.2505202	0.00817481	1.6
0.2510155	0.007849226	1.6
0.2510155	0.007849226	1.6
0.2512763	0.008054446	1.6
0.2512763	0.008054446	1.6
0.2515148	0.008021999	1.6
0.2515148	0.008021999	1.6
0.2515148	0.008021999	1.6
0.2516971	0.007862477	1.6
0.2516971	0.007862477	1.6
0.2516971	0.007862477	1.6
0.2520205	0.007292921	1.6
0.2520205	0.007292921	1.6
0.2520205	0.007292921	1.6
0.2520205	0.007292921	1.6
0.2520205	0.007292921	1.6
0.2787952	-0.04992304	1.6
0.2787952	-0.04992304	1.6
0.2787952	-0.04992304	1.6
0.2787952	-0.04992304	1.6
0.2787952	-0.04992304	1.6
0.2736992	-0.06342001	1.6
0.2736992	-0.06342001	1.6
0.2736992	-0.06342001	1.6
0.2727193	-0.06770831	1.6
0.2727193	-0.06770831	1.6
0.2717083	-0.07166583	1.6
0.2717083	-0.07166583	1.6
0.2717083	-0.07166583	1.6
0.2709656	-0.07443029	1.6
0.2709656	-0.07443029	1.6
0.2709656	-0.07443029	1.6
0.270786	-0.07709898	1.6
0.270786	-0.07709898	1.6
0.2709813	-0.07916965	1.6
0.2709813	-0.07916965	1.6
0.2709813	-0.07916965	1.6
0.2713011	-0.08098149	1.6
0.2713011	-0.08098149	1.6
0.2713011	-0.08098149	1.6
0.2713011	-0.08098149	1.6
0.2713011	-0.08098149	1.6
0.2694824	-0.1054294	1.6
0.2694824	-0.1054294	1.6
0.2694824	-0.1054294	1.6
0.2691913	-0.107203	1.6
0.2691913	-0.107203	1.6
0.2684701	-0.108943	1.6
0.2684701	-0.108943	1.6
0.2684701	-0.108943	1.6
0.2675768	-0.1086019	1.6
0.2675768	-0.1086019	1.6
0.2675768	-0.1086019	1.6
0.2676409	-0.1087822	1.6
0.2676409	-0.1087822	1.6
0.2672568	-0.1087707	1.6
0.2672568	-0.1087707	1.6
0.2672568	-0.1087707	1.6
0.2672152	-0.1089693	1.6
0.2672152	-0.1089693	1.6
0.2671025	-0.1090904	1.6
0.2671025	-0.1090904	1.6
0.2671025	-0.1090904	1.6
0.2671244	-0.1095154	1.6
0.2671244	-0.1095154	1.6
0.2671244	-0.1095154	1.6
0.26726	-0.109229	1.6
0.26726	-0.109229	1.6
0.26726	-0.109229	1.6
0.26726	-0.109229	1.6
0.26726	-0.109229	1.6
0.2521335	-0.08850098	1.6
0.2521335	-0.08850098	1.6
0.2521335	-0.08850098	1.6
0.2535259	-0.08627086	1.6
0.2535259	-0.08627086	1.6
0.2537649	-0.08576069	1.6
0.2537649	-0.08576069	1.6
0.2537649	-0.08576069	1.6
0.2532936	-0.08514325	1.6
0.2532936	-0.08514325	1.6
0.2532936	-0.08514325	1.6
0.2532385	-0.08439262	1.6
0.2532385	-0.08439262	1.6
0.2535959	-0.08313011	1.6
0.2535959	-0.08313011	1.6
0.2535959	-0.08313011	1.6
0.2542899	-0.08255949	1.6
0.2542899	-0.08255949	1.6
0.2542899	-0.08255949	1.6
0.2542899	-0.08255949	1.6
0.2542899	-0.08255949	1.6
0.2311617	-0.073796	1.6
0.2311617	-0.073796	1.6
0.2311617	-0.073796	1.6
0.2082934	-0.09254592	1.6
0.2082934	-0.09254592	1.6
0.2053545	-0.09351805	1.6
0.2053545	-0.09351805	1.6
0.2053545	-0.09351805	1.6
0.2043406	-0.09388197	1.6
0.2043406	-0.09388197	1.6
0.2043406	-0.09388197	1.6
0.20328	-0.09385136	1.6
0.20328	-0.09385136	1.6
0.2026008	-0.09418515	1.6
0.2026008	-0.09418515	1.6
0.2026008	-0.09418515	1.6
0.2026008	-0.09418515	1.6
0.2026008	-0.09418515	1.6
0.2026008	-0.09418515	1.6
0.2026008	-0.09418515	1.6
0.2026008	-0.09418515	1.6
0.07976446	-0.02908666	1.6
0.07976446	-0.02908666	1.6
0.07976446	-0.02908666	1.6
0.08105974	-0.03000677	1.6
0.08105974	-0.03000677	1.6
0.08105974	-0.03000677	1.6
0.08134077	-0.03000785	1.6
0.08134077	-0.03000785	1.6
0.08180475	-0.02889438	1.6
0.08180475	-0.02889438	1.6
0.08180475	-0.02889438	1.6
0.08180475	-0.02889438	1.6
0.08180475	-0.02889438	1.6
0.08180475	-0.02889438	1.6
0.1343894	-0.06033135	1.6
0.1343894	-0.06033135	1.6
0.1320511	-0.0618147	1.6
0.1320511	-0.0618147	1.6
0.1320511	-0.0618147	1.6
0.1307155	-0.06291702	1.6
0.1307155	-0.06291702	1.6
0.1300052	-0.06258421	1.6
0.1300052	-0.06258421	1.6
0.1300052	-0.06258421	1.6
0.1300052	-0.06258421	1.6
0.1300052	-0.06258421	1.6
0.007114571	-0.03119506	1.6
0.007114571	-0.03119506	1.6
0.007114571	-0.03119506	1.6
0.006778693	-0.03220792	1.6
0.006778693	-0.03220792	1.6
0.006778693	-0.03220792	1.6
0.006778693	-0.03220792	1.6
0.006778693	-0.03220792	1.6
0.005366626	-0.03415199	1.6
0.005366626	-0.03415199	1.6
0.005366626	-0.03415199	1.6
0.005098345	-0.03504394	1.6
0.005098345	-0.03504394	1.6
0.005098345	-0.03504394	1.6
0.004908713	-0.03597946	1.6
0.004908713	-0.03597946	1.6
0.004908713	-0.03597946	1.6
0.004908713	-0.03597946	1.6
0.004908713	-0.03597946	1.6
0.004908713	-0.03597946	1.6
0.004908713	-0.03597946	1.6
0.004908713	-0.03597946	1.6
-0.1541892	-0.1022404	1.6
-0.1541892	-0.1022404	1.6
-0.1541892	-0.1022404	1.6
-0.1528895	-0.1004943	1.6
-0.1528895	-0.1004943	1.6
-0.1507661	-0.1008338	1.6
-0.1507661	-0.1008338	1.6
-0.1507661	-0.1008338	1.6
-0.1499691	-0.09969168	1.6
-0.1499691	-0.09969168	1.6
-0.1497746	-0.09939871	1.6
-0.1497746	-0.09939871	1.6
-0.1497746	-0.09939871	1.6
-0.1493682	-0.09953917	1.6
-0.1493682	-0.09953917	1.6
-0.1493682	-0.09953917	1.6
-0.1493332	-0.09981293	1.6
-0.1493332	-0.09981293	1.6
-0.1493332	-0.09981293	1.6
-0.1493113	-0.1004111	1.6
-0.1493113	-0.1004111	1.6
-0.1492483	-0.1008846	1.6
-0.1492483	-0.1008846	1.6
-0.1492483	-0.1008846	1.6
-0.1492452	-0.1011084	1.6
-0.1492452	-0.1011084	1.6
-0.1492452	-0.1011084	1.6
-0.1496502	-0.0996029	1.6
-0.1496502	-0.0996029	1.6
-0.1497851	-0.09983807	1.6
-0.1497851	-0.09983807	1.6
-0.1497851	-0.09983807	1.6
-0.1500444	-0.09991498	1.6
-0.1500444	-0.09991498	1.6
-0.1500444	-0.09991498	1.6
-0.1500444	-0.09991498	1.6
-0.1500444	-0.09991498	1.6
-0.1620947	-0.1634909	1.6
-0.1620947	-0.1634909	1.6
-0.1620947	-0.1634909	1.6
-0.1621797	-0.163851	1.6
-0.1621797	-0.163851	1.6
-0.1621797	-0.163851	1.6
-0.1633293	-0.1638507	1.6
-0.1633293	-0.1638507	1.6
-0.1633293	-0.1638507	1.6
-0.1633293	-0.1638507	1.6
-0.1633293	-0.1638507	1.6
-0.1633293	-0.1638507	1.6
-0.1633293	-0.1638507	1.6
-0.1633293	-0.1638507	1.6
-0.1630429	-0.02214154	1.6
-0.1630429	-0.02214154	1.6
-0.1621048	-0.02451135	1.6
-0.1621048	-0.02451135	1.6
-0.1621048	-0.02451135	1.6
-0.1601377	-0.02593447	1.6
-0.1601377	-0.02593447	1.6
-0.1589291	-0.02651026	1.6
-0.1589291	-0.02651026	1.6
-0.1589291	-0.02651026	1.6
-0.1604586	-0.02550954	1.6
-0.1604586	-0.02550954	1.6
-0.1604586	-0.02550954	1.6
-0.1614595	-0.02502628	1.6
-0.1614595	-0.02502628	1.6
-0.162781	-0.02495363	1.6
-0.162781	-0.02495363	1.6
-0.162781	-0.02495363	1.6
-0.162781	-0.02495363	1.6
-0.162781	-0.02495363	1.6
-0.162781	-0.02495363	1.6
-0.1530291	-0.08950626	1.6
-0.1530291	-0.08950626	1.6
-0.1535816	-0.09113242	1.6
-0.1535816	-0.09113242	1.6
-0.1535816	-0.09113242	1.6
-0.1535816	-0.09113242	1.6
-0.1535816	-0.09113242	1.6
-0.1535816	-0.09113242	1.6
-0.1130658	-0.07100689	1.6
-0.1130658	-0.07100689	1.6
-0.2288756	0.1281392	1.6
-0.2288756	0.1281392	1.6
-0.2288756	0.1281392	1.6
-0.2490783	0.1884772	1.6
-0.2490783	0.1884772	1.6
-0.2496108	0.1881069	1.6
-0.2496108	0.1881069	1.6
-0.2496108	0.1881069	1.6
-0.2491843	0.1869066	1.6
-0.2491843	0.1869066	1.6
-0.2491843	0.1869066	1.6
-0.2492644	0.1866371	1.6
-0.2492644	0.1866371	1.6
-0.2479117	0.1861355	1.6
-0.2479117	0.1861355	1.6
-0.2479117	0.1861355	1.6
-0.2472691	0.1862608	1.6
-0.2472691	0.1862608	1.6
-0.2472691	0.1862608	1.6
-0.2462187	0.1857635	1.6
-0.2462187	0.1857635	1.6
-0.2464925	0.1862381	1.6
-0.2464925	0.1862381	1.6
-0.2464925	0.1862381	1.6
-0.2461494	0.1867983	1.6
-0.2461494	0.1867983	1.6
-0.2461494	0.1867983	1.6
-0.2461854	0.1875566	1.6
-0.2461854	0.1875566	1.6
-0.2461854	0.1875566	1.6
-0.2461854	0.1875566	1.6
-0.2461854	0.1875566	1.6
-0.2079838	0.2214424	1.6
-0.2079838	0.2214424	1.6
-0.2048536	0.2251325	1.6
-0.2048536	0.2251325	1.6
-0.2048536	0.2251325	1.6
-0.2039115	0.2272187	1.6
-0.2039115	0.2272187	1.6
-0.2039115	0.2272187	1.6
-0.2033942	0.2287959	1.6
-0.2033942	0.2287959	1.6
-0.2027533	0.2302613	1.6
-0.2027533	0.2302613	1.6
-0.2027533	0.2302613	1.6
-0.2030143	0.231208	1.6
-0.2030143	0.231208	1.6
-0.2030143	0.231208	1.6
-0.2029889	0.2320498	1.6
-0.2029889	0.2320498	1.6
-0.2027888	0.2318425	1.6
-0.2027888	0.2318425	1.6
-0.2027888	0.2318425	1.6
-0.2028586	0.2318806	1.6
-0.2028586	0.2318806	1.6
-0.2028586	0.2318806	1.6
-0.2033119	0.2311673	1.6
-0.2033119	0.2311673	1.6
-0.2037312	0.2307475	1.6
-0.2037312	0.2307475	1.6
-0.2037312	0.2307475	1.6
-0.2039987	0.2307163	1.6
-0.2039987	0.2307163	1.6
-0.2039181	0.2304033	1.6
-0.2039181	0.2304033	1.6
-0.2039181	0.2304033	1.6
-0.2039181	0.2304033	1.6
-0.2039181	0.2304033	1.6
-0.2039181	0.2304033	1.6
-0.2039181	0.2304033	1.6
-0.2039181	0.2304033	1.6
-0.07848088	0.08186716	1.6
-0.07848088	0.08186716	1.6
-0.07848088	0.08186716	1.6
-0.07950564	0.08210938	1.6
-0.07950564	0.08210938	1.6
-0.07950564	0.08210938	1.6
-0.0809858	0.08250456	1.6
-0.0809858	0.08250456	1.6
-0.08013692	0.08095197	1.6
-0.08013692	0.08095197	1.6
-0.08013692	0.08095197	1.6
-0.08037724	0.07943721	1.6
-0.08037724	0.07943721	1.6
-0.08037724	0.07943721	1.6
-0.08033419	0.07816543	1.6
-0.08033419	0.07816543	1.6
-0.08035678	0.07651619	1.6
-0.08035678	0.07651619	1.6
-0.08035678	0.07651619	1.6
-0.08036899	0.07572111	1.6
-0.08036899	0.07572111	1.6
-0.08025777	0.07521951	1.6
-0.08025777	0.07521951	1.6
-0.08025777	0.07521951	1.6
-0.08025777	0.07521951	1.6
-0.08025777	0.07521951	1.6
-0.08025777	0.07521951	1.6
-0.08010933	0.07378852	1.6
-0.08010933	0.07378852	1.6
-0.07977504	0.07391395	1.6
-0.07977504	0.07391395	1.6
-0.07977504	0.07391395	1.6
-0.07977504	0.07391395	1.6
-0.07977504	0.07391395	1.6
-0.07977504	0.07391395	1.6
-0.07081918	0.1291917	1.6
-0.07081918	0.1291917	1.6
-0.07315766	0.131775	1.6
-0.07315766	0.131775	1.6
-0.07315766	0.131775	1.6
-0.07528462	0.1330426	1.6
-0.07528462	0.1330426	1.6
-0.07528462	0.1330426	1.6
-0.0763249	0.1335076	1.6
-0.0763249	0.1335076	1.6
-0.07735212	0.1343148	1.6
-0.07735212	0.1343148	1.6
-0.07735212	0.1343148	1.6
-0.07838602	0.135514	1.6
-0.07838602	0.135514	1.6
-0.07838602	0.135514	1.6
-0.07876954	0.1369303	1.6
-0.07876954	0.1369303	1.6
-0.07892495	0.1373531	1.6
-0.07892495	0.1373531	1.6
-0.07892495	0.1373531	1.6
-0.07903954	0.1375928	1.6
-0.07903954	0.1375928	1.6
-0.07903954	0.1375928	1.6
-0.07903954	0.1375928	1.6
-0.07903954	0.1375928	1.6
-0.08111162	0.1985839	1.6
-0.08111162	0.1985839	1.6
-0.08111162	0.1985839	1.6
-0.08111162	0.1985839	1.6
-0.08111162	0.1985839	1.6
-0.08111162	0.1985839	1.6
-0.07984109	0.1955249	1.6
-0.07984109	0.1955249	1.6
-0.07967449	0.1950882	1.6
-0.07967449	0.1950882	1.6
-0.07967449	0.1950882	1.6
-0.0793454	0.1950789	1.6
-0.0793454	0.1950789	1.6
-0.0793454	0.1950789	1.6
-0.07969065	0.1955124	1.6
-0.07969065	0.1955124	1.6
-0.08000753	0.195537	1.6
-0.08000753	0.195537	1.6
-0.08000753	0.195537	1.6
-0.08030275	0.1956988	1.6
-0.08030275	0.1956988	1.6
-0.08030275	0.1956988	1.6
-0.08030275	0.1956988	1.6
-0.08030275	0.1956988	1.6
-0.06107328	0.2280876	1.6
-0.06107328	0.2280876	1.6
-0.06107328	0.2280876	1.6
-0.06107328	0.2280876	1.6
-0.06107328	0.2280876	1.6
-0.06190082	0.2235352	1.6
-0.06190082	0.2235352	1.6
-0.06190082	0.2235352	1.6
-0.06353461	0.2276415	1.6
-0.06353461	0.2276415	1.6
-0.06353461	0.2276415	1.6
-0.06286925	0.2297795	1.6
-0.06286925	0.2297795	1.6
-0.06286925	0.2297795	1.6
-0.06286925	0.2297795	1.6
-0.06286925	0.2297795	1.6
-0.06286925	0.2297795	1.6
-0.06286925	0.2297795	1.6
-0.06286925	0.2297795	1.6
0.08531506	-0.05405463	1.6
0.08531506	-0.05405463	1.6
0.07907443	-0.0544467	1.6
0.07907443	-0.0544467	1.6
0.07907443	-0.0544467	1.6
