# Supplementary material for: Saliency detection of textured 3D models based on multi-view information and texel descriptor
Source: PeerJ Comput Sci. 2023 Oct 25;9:e1584. doi: 10.7717/peerj-cs.1584 (PMC10703070; doi:10.7717/peerj-cs.1584)
Supplement: Supplemental Information 2 [file peerj-cs-09-1584-s002.zip › lxj/21.txt]

0.07802077	-0.05409192	1.6
0.07802077	-0.05409192	1.6
0.07444622	-0.0530794	1.6
0.07444622	-0.0530794	1.6
0.07444622	-0.0530794	1.6
0.07444622	-0.0530794	1.6
0.07444622	-0.0530794	1.6
0.07444622	-0.0530794	1.6
0.0162026	0.01057029	1.6
0.0162026	0.01057029	1.6
0.01679861	0.01153745	1.6
0.01679861	0.01153745	1.6
0.01679861	0.01153745	1.6
0.01704908	0.01216917	1.6
0.01704908	0.01216917	1.6
0.01718109	0.01208653	1.6
0.01718109	0.01208653	1.6
0.01718109	0.01208653	1.6
0.01738567	0.01182436	1.6
0.01738567	0.01182436	1.6
0.01772954	0.01147131	1.6
0.01772954	0.01147131	1.6
0.01772954	0.01147131	1.6
0.01825559	0.01087703	1.6
0.01825559	0.01087703	1.6
0.01825559	0.01087703	1.6
0.01849773	0.0104011	1.6
0.01849773	0.0104011	1.6
0.01869254	0.01011426	1.6
0.01869254	0.01011426	1.6
0.01869254	0.01011426	1.6
0.01869254	0.01011426	1.6
0.01869254	0.01011426	1.6
0.01869254	0.01011426	1.6
0.08128155	0.03239448	1.6
0.08128155	0.03239448	1.6
0.08138713	0.03391965	1.6
0.08138713	0.03391965	1.6
0.08138713	0.03391965	1.6
0.08076753	0.03517463	1.6
0.08076753	0.03517463	1.6
0.08164158	0.03541665	1.6
0.08164158	0.03541665	1.6
0.08164158	0.03541665	1.6
0.08164158	0.03541665	1.6
0.08164158	0.03541665	1.6
0.08164158	0.03541665	1.6
0.1437047	0.1300998	1.6
0.1437047	0.1300998	1.6
0.1445161	0.1322436	1.6
0.1445161	0.1322436	1.6
0.1445161	0.1322436	1.6
0.1444447	0.1327049	1.6
0.1444447	0.1327049	1.6
0.1431326	0.1335584	1.6
0.1431326	0.1335584	1.6
0.1431326	0.1335584	1.6
0.1422501	0.1344468	1.6
0.1422501	0.1344468	1.6
0.1422501	0.1344468	1.6
0.141534	0.1350609	1.6
0.141534	0.1350609	1.6
0.1409698	0.1349543	1.6
0.1409698	0.1349543	1.6
0.1409698	0.1349543	1.6
0.1409698	0.1349543	1.6
0.1409698	0.1349543	1.6
0.1409698	0.1349543	1.6
0.1894782	0.1784831	1.6
0.1894782	0.1784831	1.6
0.1913936	0.1846843	1.6
0.1913936	0.1846843	1.6
0.1913936	0.1846843	1.6
0.1917045	0.185503	1.6
0.1917045	0.185503	1.6
0.1917045	0.185503	1.6
0.1917045	0.185503	1.6
0.1917045	0.185503	1.6
0.1925601	0.1877546	1.6
0.1925601	0.1877546	1.6
0.1925601	0.1877546	1.6
0.1925601	0.1877546	1.6
0.1925601	0.1877546	1.6
0.1925601	0.1877546	1.6
0.1937538	0.189108	1.6
0.1937538	0.189108	1.6
0.1932987	0.1889023	1.6
0.1932987	0.1889023	1.6
0.1932987	0.1889023	1.6
0.1932987	0.1889023	1.6
0.1932987	0.1889023	1.6
0.1932987	0.1889023	1.6
0.1929889	0.1885264	1.6
0.1929889	0.1885264	1.6
0.2375696	0.2268571	1.6
0.2375696	0.2268571	1.6
0.2375696	0.2268571	1.6
0.2288858	0.226269	1.6
0.2288858	0.226269	1.6
0.2236655	0.2240353	1.6
0.2236655	0.2240353	1.6
0.2236655	0.2240353	1.6
0.2214488	0.2230229	1.6
0.2214488	0.2230229	1.6
0.2214488	0.2230229	1.6
0.2197702	0.2222578	1.6
0.2197702	0.2222578	1.6
0.2197702	0.2222578	1.6
0.2197702	0.2222578	1.6
0.2197702	0.2222578	1.6
0.2150171	0.2182845	1.6
0.2150171	0.2182845	1.6
0.2150171	0.2182845	1.6
0.2138695	0.2172964	1.6
0.2138695	0.2172964	1.6
0.2134905	0.2172429	1.6
0.2134905	0.2172429	1.6
0.2134905	0.2172429	1.6
0.2134158	0.2181649	1.6
0.2134158	0.2181649	1.6
0.2134158	0.2181649	1.6
0.2134696	0.2174752	1.6
0.2134696	0.2174752	1.6
0.2134696	0.2174752	1.6
0.2134696	0.2174752	1.6
0.2134696	0.2174752	1.6
0.1243243	0.2768995	1.6
0.1243243	0.2768995	1.6
0.1243243	0.2768995	1.6
0.1260746	0.2781255	1.6
0.1260746	0.2781255	1.6
0.1269585	0.2787462	1.6
0.1269585	0.2787462	1.6
0.1269585	0.2787462	1.6
0.127709	0.2783785	1.6
0.127709	0.2783785	1.6
0.127709	0.2783785	1.6
0.1289543	0.277649	1.6
0.1289543	0.277649	1.6
0.1301416	0.2771693	1.6
0.1301416	0.2771693	1.6
0.1301416	0.2771693	1.6
0.1297897	0.2764345	1.6
0.1297897	0.2764345	1.6
0.1297897	0.2764345	1.6
0.1297897	0.2764345	1.6
0.1297897	0.2764345	1.6
0.04215716	0.2392075	1.6
0.04215716	0.2392075	1.6
0.04215716	0.2392075	1.6
0.04383549	0.237447	1.6
0.04383549	0.237447	1.6
0.04465697	0.236089	1.6
0.04465697	0.236089	1.6
0.04465697	0.236089	1.6
0.04565883	0.2350849	1.6
0.04565883	0.2350849	1.6
0.04565883	0.2350849	1.6
0.04664306	0.23471	1.6
0.04664306	0.23471	1.6
0.04664306	0.23471	1.6
0.04664306	0.23471	1.6
0.04664306	0.23471	1.6
0.04664306	0.23471	1.6
0.04664306	0.23471	1.6
0.04664306	0.23471	1.6
-0.1077374	0.0134059	1.6
-0.1077374	0.0134059	1.6
-0.1067319	0.01227439	1.6
-0.1067319	0.01227439	1.6
-0.1067319	0.01227439	1.6
-0.1059569	0.01227093	1.6
-0.1059569	0.01227093	1.6
-0.1058694	0.01382332	1.6
-0.1058694	0.01382332	1.6
-0.1058694	0.01382332	1.6
-0.1058694	0.01382332	1.6
-0.1058694	0.01382332	1.6
-0.1058694	0.01382332	1.6
-0.006702449	-0.03319088	1.6
-0.006702449	-0.03319088	1.6
-0.006702449	-0.03319088	1.6
-0.007697012	-0.03280432	1.6
-0.007697012	-0.03280432	1.6
-0.006247902	-0.03246548	1.6
-0.006247902	-0.03246548	1.6
-0.006247902	-0.03246548	1.6
-0.005827997	-0.03383925	1.6
-0.005827997	-0.03383925	1.6
-0.005789729	-0.03394685	1.6
-0.005789729	-0.03394685	1.6
-0.005789729	-0.03394685	1.6
-0.005450737	-0.03415862	1.6
-0.005450737	-0.03415862	1.6
-0.005450737	-0.03415862	1.6
-0.00566175	-0.03446911	1.6
-0.00566175	-0.03446911	1.6
-0.00566175	-0.03446911	1.6
-0.00607918	-0.0347601	1.6
-0.00607918	-0.0347601	1.6
-0.006167769	-0.03495762	1.6
-0.006167769	-0.03495762	1.6
-0.006167769	-0.03495762	1.6
-0.006167769	-0.03495762	1.6
-0.006167769	-0.03495762	1.6
-0.006167769	-0.03495762	1.6
0.1728091	-0.09914569	1.6
0.1728091	-0.09914569	1.6
0.1716459	-0.1021971	1.6
0.1716459	-0.1021971	1.6
0.1716459	-0.1021971	1.6
0.1704747	-0.1044961	1.6
0.1704747	-0.1044961	1.6
0.1704747	-0.1044961	1.6
0.1705682	-0.1054451	1.6
0.1705682	-0.1054451	1.6
0.1704132	-0.1061357	1.6
0.1704132	-0.1061357	1.6
0.1704132	-0.1061357	1.6
0.1704132	-0.1061357	1.6
0.1704132	-0.1061357	1.6
0.1704132	-0.1061357	1.6
0.1418101	-0.07241582	1.6
0.1418101	-0.07241582	1.6
0.1438365	-0.07223873	1.6
0.1438365	-0.07223873	1.6
0.1438365	-0.07223873	1.6
0.1451964	-0.07056566	1.6
0.1451964	-0.07056566	1.6
0.1451964	-0.07056566	1.6
0.146659	-0.07009015	1.6
0.146659	-0.07009015	1.6
0.147845	-0.06942914	1.6
0.147845	-0.06942914	1.6
0.147845	-0.06942914	1.6
0.1493667	-0.06885249	1.6
0.1493667	-0.06885249	1.6
0.1493667	-0.06885249	1.6
0.1487147	-0.0680892	1.6
0.1487147	-0.0680892	1.6
0.1487147	-0.0680892	1.6
0.1487147	-0.0680892	1.6
0.1487147	-0.0680892	1.6
-0.1538326	-0.0627402	1.6
-0.1538326	-0.0627402	1.6
-0.1538326	-0.0627402	1.6
-0.1514619	-0.0632186	1.6
-0.1514619	-0.0632186	1.6
-0.1509466	-0.06487998	1.6
-0.1509466	-0.06487998	1.6
-0.1509466	-0.06487998	1.6
-0.1509466	-0.06487998	1.6
-0.1509466	-0.06487998	1.6
-0.1509466	-0.06487998	1.6
-0.1504855	-0.06604296	1.6
-0.1504855	-0.06604296	1.6
-0.1503184	-0.06575818	1.6
-0.1503184	-0.06575818	1.6
-0.1503184	-0.06575818	1.6
-0.1498846	-0.06583703	1.6
-0.1498846	-0.06583703	1.6
-0.1498846	-0.06583703	1.6
-0.1494919	-0.06567941	1.6
-0.1494919	-0.06567941	1.6
-0.1494919	-0.06567941	1.6
-0.1494919	-0.06567941	1.6
-0.1494919	-0.06567941	1.6
-0.2200013	-0.005044098	1.6
-0.2200013	-0.005044098	1.6
-0.2200013	-0.005044098	1.6
-0.2185676	-0.006165318	1.6
-0.2185676	-0.006165318	1.6
-0.2185043	-0.007428536	1.6
-0.2185043	-0.007428536	1.6
-0.2185043	-0.007428536	1.6
-0.2178692	-0.008504096	1.6
-0.2178692	-0.008504096	1.6
-0.2181913	-0.007901203	1.6
-0.2181913	-0.007901203	1.6
-0.2181913	-0.007901203	1.6
-0.2183689	-0.007166998	1.6
-0.2183689	-0.007166998	1.6
-0.2183689	-0.007166998	1.6
-0.2184587	-0.006576685	1.6
-0.2184587	-0.006576685	1.6
-0.2187567	-0.006373433	1.6
-0.2187567	-0.006373433	1.6
-0.2187567	-0.006373433	1.6
-0.2185744	-0.006138762	1.6
-0.2185744	-0.006138762	1.6
-0.2185744	-0.006138762	1.6
-0.2184595	-0.005506389	1.6
-0.2184595	-0.005506389	1.6
-0.2184595	-0.005506389	1.6
-0.2184595	-0.005506389	1.6
-0.2184595	-0.005506389	1.6
-0.258302	0.02390766	1.6
-0.258302	0.02390766	1.6
-0.258302	0.02390766	1.6
-0.256905	0.02511137	1.6
-0.256905	0.02511137	1.6
-0.2556739	0.02490959	1.6
-0.2556739	0.02490959	1.6
-0.2556739	0.02490959	1.6
-0.2542207	0.02339407	1.6
-0.2542207	0.02339407	1.6
-0.2538204	0.02134516	1.6
-0.2538204	0.02134516	1.6
-0.2538204	0.02134516	1.6
-0.2538204	0.02134516	1.6
-0.2538204	0.02134516	1.6
-0.2538204	0.02134516	1.6
-0.1947788	-0.1176924	1.6
-0.1947788	-0.1176924	1.6
-0.1960165	-0.1149126	1.6
-0.1960165	-0.1149126	1.6
-0.1960165	-0.1149126	1.6
-0.1958334	-0.1134294	1.6
-0.1958334	-0.1134294	1.6
-0.1958334	-0.1134294	1.6
-0.1954085	-0.1125145	1.6
-0.1954085	-0.1125145	1.6
-0.1954085	-0.1125145	1.6
-0.1954085	-0.1125145	1.6
-0.1954085	-0.1125145	1.6
-0.1933436	-0.1109061	1.6
-0.1933436	-0.1109061	1.6
-0.1933436	-0.1109061	1.6
-0.192952	-0.1102492	1.6
-0.192952	-0.1102492	1.6
-0.1925958	-0.1100326	1.6
-0.1925958	-0.1100326	1.6
-0.1925958	-0.1100326	1.6
-0.192412	-0.1097862	1.6
-0.192412	-0.1097862	1.6
-0.192887	-0.1096258	1.6
-0.192887	-0.1096258	1.6
-0.192887	-0.1096258	1.6
-0.192887	-0.1096258	1.6
-0.192887	-0.1096258	1.6
-0.192887	-0.1096258	1.6
-0.1262744	-0.1690338	1.6
-0.1262744	-0.1690338	1.6
-0.1265543	-0.1699429	1.6
-0.1265543	-0.1699429	1.6
-0.1265543	-0.1699429	1.6
-0.1262582	-0.1701381	1.6
-0.1262582	-0.1701381	1.6
-0.1262582	-0.1701381	1.6
-0.126621	-0.1726363	1.6
-0.126621	-0.1726363	1.6
-0.126621	-0.1726363	1.6
-0.126621	-0.1726363	1.6
-0.126621	-0.1726363	1.6
0.05511212	-0.1050233	1.6
0.05511212	-0.1050233	1.6
0.05511212	-0.1050233	1.6
0.05558806	-0.1055635	1.6
0.05558806	-0.1055635	1.6
0.05699336	-0.1047105	1.6
0.05699336	-0.1047105	1.6
0.05699336	-0.1047105	1.6
0.05755273	-0.1032107	1.6
0.05755273	-0.1032107	1.6
0.05755273	-0.1032107	1.6
0.05915421	-0.1020548	1.6
0.05915421	-0.1020548	1.6
0.05974492	-0.1009585	1.6
0.05974492	-0.1009585	1.6
0.05974492	-0.1009585	1.6
0.05988929	-0.1000853	1.6
0.05988929	-0.1000853	1.6
0.05988929	-0.1000853	1.6
0.06014387	-0.09969021	1.6
0.06014387	-0.09969021	1.6
0.06031546	-0.09945351	1.6
0.06031546	-0.09945351	1.6
0.06031546	-0.09945351	1.6
0.06039937	-0.09925596	1.6
0.06039937	-0.09925596	1.6
0.06039937	-0.09925596	1.6
0.06039937	-0.09925596	1.6
0.06039937	-0.09925596	1.6
0.1920856	-0.1786065	1.6
0.1920856	-0.1786065	1.6
0.1891999	-0.1804938	1.6
0.1891999	-0.1804938	1.6
0.1891999	-0.1804938	1.6
0.1856568	-0.1827777	1.6
0.1856568	-0.1827777	1.6
0.1856568	-0.1827777	1.6
0.1839166	-0.1849519	1.6
0.1839166	-0.1849519	1.6
0.1841094	-0.1844064	1.6
0.1841094	-0.1844064	1.6
0.1841094	-0.1844064	1.6
0.1841094	-0.1844064	1.6
0.1841094	-0.1844064	1.6
0.1841094	-0.1844064	1.6
0.1841094	-0.1844064	1.6
0.1841094	-0.1844064	1.6
0.1746998	-0.1446946	1.6
0.1746998	-0.1446946	1.6
0.1746998	-0.1446946	1.6
0.1740202	-0.1444284	1.6
0.1740202	-0.1444284	1.6
0.1751545	-0.1424015	1.6
0.1751545	-0.1424015	1.6
0.1751545	-0.1424015	1.6
0.1558521	-0.1476873	1.6
0.1558521	-0.1476873	1.6
0.01	0.01	1.6
0.01	0.01	1.6
0.01	0.01	1.6
0.1751545	-0.1424015	1.6
0.1751545	-0.1424015	1.6
0.1751545	-0.1424015	1.6
0.1330945	-0.1138086	1.6
0.1330945	-0.1138086	1.6
0.1311205	-0.1171571	1.6
0.1311205	-0.1171571	1.6
0.1311205	-0.1171571	1.6
0.1311205	-0.1171571	1.6
0.1311205	-0.1171571	1.6
0.1311205	-0.1171571	1.6
0.1364353	-0.109445	1.6
0.1364353	-0.109445	1.6
0.1391841	-0.1072516	1.6
0.1391841	-0.1072516	1.6
0.1391841	-0.1072516	1.6
0.1375243	-0.1065202	1.6
0.1375243	-0.1065202	1.6
0.1375243	-0.1065202	1.6
0.1375243	-0.1065202	1.6
0.1375243	-0.1065202	1.6
0.1375243	-0.1065202	1.6
0.1375243	-0.1065202	1.6
0.1375243	-0.1065202	1.6
-0.1027079	-0.1476928	1.6
-0.1027079	-0.1476928	1.6
-0.1027079	-0.1476928	1.6
-0.1006878	-0.1478682	1.6
-0.1006878	-0.1478682	1.6
-0.09780028	-0.1477096	1.6
-0.09780028	-0.1477096	1.6
-0.09780028	-0.1477096	1.6
-0.09574877	-0.1474323	1.6
-0.09574877	-0.1474323	1.6
-0.09574877	-0.1474323	1.6
-0.09368622	-0.1471034	1.6
-0.09368622	-0.1471034	1.6
-0.09319721	-0.1465736	1.6
-0.09319721	-0.1465736	1.6
-0.09319721	-0.1465736	1.6
-0.09335413	-0.1457418	1.6
-0.09335413	-0.1457418	1.6
-0.09369653	-0.1451068	1.6
-0.09369653	-0.1451068	1.6
-0.09369653	-0.1451068	1.6
-0.09341418	-0.1444931	1.6
-0.09341418	-0.1444931	1.6
-0.09341418	-0.1444931	1.6
-0.09347264	-0.1436659	1.6
-0.09347264	-0.1436659	1.6
-0.09360159	-0.1428245	1.6
-0.09360159	-0.1428245	1.6
-0.09360159	-0.1428245	1.6
-0.09360159	-0.1428245	1.6
-0.09360159	-0.1428245	1.6
-0.09360159	-0.1428245	1.6
-0.09340189	-0.1419236	1.6
-0.09340189	-0.1419236	1.6
-0.09306165	-0.1418014	1.6
-0.09306165	-0.1418014	1.6
-0.09306165	-0.1418014	1.6
-0.09270217	-0.1416423	1.6
-0.09270217	-0.1416423	1.6
-0.09270217	-0.1416423	1.6
-0.09270217	-0.1416423	1.6
-0.09270217	-0.1416423	1.6
-0.09270217	-0.1416423	1.6
-0.09270217	-0.1416423	1.6
-0.09270217	-0.1416423	1.6
-0.177802	-0.1501319	1.6
-0.177802	-0.1501319	1.6
-0.1773993	-0.1501823	1.6
-0.1773993	-0.1501823	1.6
-0.1773993	-0.1501823	1.6
-0.1768998	-0.1506806	1.6
-0.1768998	-0.1506806	1.6
-0.1768998	-0.1506806	1.6
-0.1768998	-0.1506806	1.6
-0.1768998	-0.1506806	1.6
-0.1753978	-0.1521369	1.6
-0.1753978	-0.1521369	1.6
-0.1753978	-0.1521369	1.6
-0.1753978	-0.1521369	1.6
-0.1753978	-0.1521369	1.6
-0.1753978	-0.1521369	1.6
-0.2451418	-0.1289465	1.6
-0.2451418	-0.1289465	1.6
-0.2420676	-0.1283721	1.6
-0.2420676	-0.1283721	1.6
-0.2420676	-0.1283721	1.6
-0.2395801	-0.1280387	1.6
-0.2395801	-0.1280387	1.6
-0.2395801	-0.1280387	1.6
-0.2395801	-0.1280387	1.6
-0.2395801	-0.1280387	1.6
-0.2380702	-0.1270815	1.6
-0.2380702	-0.1270815	1.6
-0.2380702	-0.1270815	1.6
-0.2380702	-0.1270815	1.6
-0.2380702	-0.1270815	1.6
-0.2380702	-0.1270815	1.6
-0.2492927	-0.0566062	1.6
-0.2492927	-0.0566062	1.6
-0.2498301	-0.05882817	1.6
-0.2498301	-0.05882817	1.6
-0.2498301	-0.05882817	1.6
-0.2503648	-0.06149287	1.6
-0.2503648	-0.06149287	1.6
-0.2503648	-0.06149287	1.6
-0.2503648	-0.06149287	1.6
-0.2503648	-0.06149287	1.6
-0.2503648	-0.06149287	1.6
-0.2503648	-0.06149287	1.6
-0.2503648	-0.06149287	1.6
0.02650508	0.05534382	1.6
0.02650508	0.05534382	1.6
0.02650508	0.05534382	1.6
0.02650508	0.05534382	1.6
0.02650508	0.05534382	1.6
0.02650508	0.05534382	1.6
0.02650508	0.05534382	1.6
0.02650508	0.05534382	1.6
-0.2523917	-0.0177217	1.6
-0.2523917	-0.0177217	1.6
-0.2491882	-0.01951488	1.6
-0.2491882	-0.01951488	1.6
-0.2491882	-0.01951488	1.6
-0.248438	-0.01866583	1.6
-0.248438	-0.01866583	1.6
-0.248438	-0.01866583	1.6
-0.2477373	-0.01704565	1.6
-0.2477373	-0.01704565	1.6
-0.2477373	-0.01704565	1.6
-0.2477373	-0.01704565	1.6
-0.2477373	-0.01704565	1.6
-0.2970306	-0.08765876	1.6
-0.2970306	-0.08765876	1.6
-0.2970306	-0.08765876	1.6
-0.296515	-0.09013439	1.6
-0.296515	-0.09013439	1.6
-0.2945327	-0.09256233	1.6
-0.2945327	-0.09256233	1.6
-0.2945327	-0.09256233	1.6
-0.2932047	-0.0941343	1.6
-0.2932047	-0.0941343	1.6
-0.2932047	-0.0941343	1.6
-0.2926374	-0.0957671	1.6
-0.2926374	-0.0957671	1.6
-0.2920523	-0.09754989	1.6
-0.2920523	-0.09754989	1.6
-0.2920523	-0.09754989	1.6
-0.2918177	-0.09903758	1.6
-0.2918177	-0.09903758	1.6
-0.2918177	-0.09903758	1.6
-0.2919928	-0.1005367	1.6
-0.2919928	-0.1005367	1.6
-0.2924	-0.1015081	1.6
-0.2924	-0.1015081	1.6
-0.2924	-0.1015081	1.6
-0.2931308	-0.1023935	1.6
-0.2931308	-0.1023935	1.6
-0.2941228	-0.1028266	1.6
-0.2941228	-0.1028266	1.6
-0.2941228	-0.1028266	1.6
-0.2949454	-0.1029661	1.6
-0.2949454	-0.1029661	1.6
-0.2949454	-0.1029661	1.6
-0.2957293	-0.1029676	1.6
-0.2957293	-0.1029676	1.6
-0.2957293	-0.1029676	1.6
-0.2955046	-0.1033055	1.6
-0.2955046	-0.1033055	1.6
-0.2948231	-0.1036601	1.6
-0.2948231	-0.1036601	1.6
-0.2948231	-0.1036601	1.6
-0.2942873	-0.1037244	1.6
-0.2942873	-0.1037244	1.6
-0.2942873	-0.1037244	1.6
-0.2939166	-0.1038409	1.6
-0.2939166	-0.1038409	1.6
-0.2939166	-0.1038409	1.6
-0.2939166	-0.1038409	1.6
-0.2939166	-0.1038409	1.6
-0.2939166	-0.1038409	1.6
-0.2939166	-0.1038409	1.6
-0.2939166	-0.1038409	1.6
-0.293818	-0.01205233	1.6
-0.293818	-0.01205233	1.6
-0.293818	-0.01205233	1.6
-0.293818	-0.01205233	1.6
-0.293818	-0.01205233	1.6
-0.293818	-0.01205233	1.6
-0.293818	-0.01205233	1.6
-0.293818	-0.01205233	1.6
-0.293818	-0.01205233	1.6
-0.293818	-0.01205233	1.6
-0.1843596	0.08021805	1.6
-0.1843596	0.08021805	1.6
-0.1843596	0.08021805	1.6
-0.1855114	0.07835668	1.6
-0.1855114	0.07835668	1.6
-0.1855114	0.07835668	1.6
-0.1861955	0.07651626	1.6
-0.1861955	0.07651626	1.6
-0.1865415	0.07497151	1.6
-0.1865415	0.07497151	1.6
-0.1865415	0.07497151	1.6
-0.1869649	0.0741046	1.6
-0.1869649	0.0741046	1.6
-0.1875215	0.07274853	1.6
-0.1875215	0.07274853	1.6
-0.1875215	0.07274853	1.6
-0.1880213	0.07157411	1.6
-0.1880213	0.07157411	1.6
-0.1880213	0.07157411	1.6
-0.1880213	0.07157411	1.6
-0.1880213	0.07157411	1.6
-0.1880213	0.07157411	1.6
-0.1880213	0.07157411	1.6
-0.1880213	0.07157411	1.6
0.08288614	0.1291775	1.6
0.08288614	0.1291775	1.6
0.08288614	0.1291775	1.6
0.08024102	0.1269077	1.6
0.08024102	0.1269077	1.6
0.07877544	0.125662	1.6
0.07877544	0.125662	1.6
0.07877544	0.125662	1.6
0.07761479	0.1256805	1.6
0.07761479	0.1256805	1.6
0.07761479	0.1256805	1.6
0.07695916	0.1259022	1.6
0.07695916	0.1259022	1.6
0.07677091	0.12596	1.6
0.07677091	0.12596	1.6
0.07677091	0.12596	1.6
0.07584284	0.1257666	1.6
0.07584284	0.1257666	1.6
0.07584284	0.1257666	1.6
0.07591259	0.1247509	1.6
0.07591259	0.1247509	1.6
0.07591259	0.1247509	1.6
0.07591259	0.1247509	1.6
0.07591259	0.1247509	1.6
0.07557208	0.1241637	1.6
0.07557208	0.1241637	1.6
0.07557208	0.1241637	1.6
0.07557208	0.1241637	1.6
0.07557208	0.1241637	1.6
0.205988	0.1922623	1.6
0.205988	0.1922623	1.6
0.205988	0.1922623	1.6
0.204985	0.1900825	1.6
0.204985	0.1900825	1.6
0.204125	0.1883967	1.6
0.204125	0.1883967	1.6
0.204125	0.1883967	1.6
0.2038247	0.188198	1.6
0.2038247	0.188198	1.6
0.2033205	0.1885079	1.6
0.2033205	0.1885079	1.6
0.2033205	0.1885079	1.6
0.2033205	0.1885079	1.6
0.2033205	0.1885079	1.6
0.2033205	0.1885079	1.6
0.2027073	0.188467	1.6
0.2027073	0.188467	1.6
0.2019983	0.1883743	1.6
0.2019983	0.1883743	1.6
0.2019983	0.1883743	1.6
0.2019983	0.1883743	1.6
0.2019983	0.1883743	1.6
0.2019983	0.1883743	1.6
0.2248433	0.1596053	1.6
0.2248433	0.1596053	1.6
0.2247301	0.1590696	1.6
0.2247301	0.1590696	1.6
0.2247301	0.1590696	1.6
0.2251941	0.1582293	1.6
0.2251941	0.1582293	1.6
0.2251941	0.1582293	1.6
0.2267307	0.1591404	1.6
0.2267307	0.1591404	1.6
0.226829	0.1599962	1.6
0.226829	0.1599962	1.6
0.226829	0.1599962	1.6
0.2269313	0.1602556	1.6
0.2269313	0.1602556	1.6
0.2269313	0.1602556	1.6
0.2267806	0.1609006	1.6
0.2267806	0.1609006	1.6
0.2267806	0.1609006	1.6
0.2267806	0.1609006	1.6
0.2267806	0.1609006	1.6
0.2269033	0.1609336	1.6
0.2269033	0.1609336	1.6
0.2269033	0.1609336	1.6
0.2269033	0.1609336	1.6
0.2269033	0.1609336	1.6
0.2056133	-0.03338258	1.6
0.2056133	-0.03338258	1.6
0.2056133	-0.03338258	1.6
0.2067981	-0.0328704	1.6
0.2067981	-0.0328704	1.6
0.2067981	-0.0328704	1.6
0.2090841	-0.03181138	1.6
