# Supplementary material for: Saliency detection of textured 3D models based on multi-view information and texel descriptor
Source: PeerJ Comput Sci. 2023 Oct 25;9:e1584. doi: 10.7717/peerj-cs.1584 (PMC10703070; doi:10.7717/peerj-cs.1584)
Supplement: Supplemental Information 2 [file peerj-cs-09-1584-s002.zip › lxj/22.txt]

0.2090841	-0.03181138	1.6
0.2092241	-0.03216308	1.6
0.2092241	-0.03216308	1.6
0.2092241	-0.03216308	1.6
0.208904	-0.03291477	1.6
0.208904	-0.03291477	1.6
0.2083913	-0.03348941	1.6
0.2083913	-0.03348941	1.6
0.2083913	-0.03348941	1.6
0.2089074	-0.03445341	1.6
0.2089074	-0.03445341	1.6
0.2095539	-0.03542772	1.6
0.2095539	-0.03542772	1.6
0.2095539	-0.03542772	1.6
0.2095016	-0.0360342	1.6
0.2095016	-0.0360342	1.6
0.2095016	-0.0360342	1.6
0.2098586	-0.03636711	1.6
0.2098586	-0.03636711	1.6
0.2103467	-0.03638746	1.6
0.2103467	-0.03638746	1.6
0.2103467	-0.03638746	1.6
0.2103467	-0.03638746	1.6
0.2103467	-0.03638746	1.6
0.09272971	0.03116946	1.6
0.09272971	0.03116946	1.6
0.09272971	0.03116946	1.6
0.08667932	0.03783339	1.6
0.08667932	0.03783339	1.6
0.08667932	0.03783339	1.6
0.0853538	0.04085872	1.6
0.0853538	0.04085872	1.6
0.08501821	0.04242158	1.6
0.08501821	0.04242158	1.6
0.08501821	0.04242158	1.6
0.08470506	0.04431599	1.6
0.08470506	0.04431599	1.6
0.08470506	0.04431599	1.6
0.08432848	0.04538462	1.6
0.08432848	0.04538462	1.6
0.08366344	0.04613131	1.6
0.08366344	0.04613131	1.6
0.08366344	0.04613131	1.6
0.08372846	0.04704919	1.6
0.08372846	0.04704919	1.6
0.08372846	0.04704919	1.6
0.08372846	0.04704919	1.6
0.08372846	0.04704919	1.6
0.03447948	0.2086298	1.6
0.03447948	0.2086298	1.6
0.03447948	0.2086298	1.6
0.03499854	0.2052838	1.6
0.03499854	0.2052838	1.6
0.03593591	0.2027962	1.6
0.03593591	0.2027962	1.6
0.03593591	0.2027962	1.6
0.03575292	0.2015646	1.6
0.03575292	0.2015646	1.6
0.03575292	0.2015646	1.6
0.03583338	0.2003137	1.6
0.03583338	0.2003137	1.6
0.03593928	0.1997176	1.6
0.03593928	0.1997176	1.6
0.03593928	0.1997176	1.6
0.03570455	0.1987377	1.6
0.03570455	0.1987377	1.6
0.03570455	0.1987377	1.6
0.03570455	0.1987377	1.6
0.03570455	0.1987377	1.6
0.03509971	0.1982089	1.6
0.03509971	0.1982089	1.6
0.03509971	0.1982089	1.6
0.03442004	0.1978917	1.6
0.03442004	0.1978917	1.6
0.03442004	0.1978917	1.6
0.03361864	0.1978702	1.6
0.03361864	0.1978702	1.6
0.033299	0.1975073	1.6
0.033299	0.1975073	1.6
0.033299	0.1975073	1.6
0.033299	0.1975073	1.6
0.033299	0.1975073	1.6
0.02726555	0.1736299	1.6
0.02726555	0.1736299	1.6
0.02726555	0.1736299	1.6
0.0278635	0.1664614	1.6
0.0278635	0.1664614	1.6
0.0278635	0.1664614	1.6
0.02766172	0.1589918	1.6
0.02766172	0.1589918	1.6
0.02793634	0.1514409	1.6
0.02793634	0.1514409	1.6
0.02793634	0.1514409	1.6
0.02793634	0.1514409	1.6
0.02793634	0.1514409	1.6
0.02793634	0.1514409	1.6
0.05847082	0.168127	1.6
0.05847082	0.168127	1.6
0.06118587	0.1255861	1.6
0.06118587	0.1255861	1.6
0.06118587	0.1255861	1.6
0.06066052	0.124954	1.6
0.06066052	0.124954	1.6
0.05942464	0.1247634	1.6
0.05942464	0.1247634	1.6
0.05942464	0.1247634	1.6
0.0590277	0.1244314	1.6
0.0590277	0.1244314	1.6
0.0590277	0.1244314	1.6
0.0596228	0.1244888	1.6
0.0596228	0.1244888	1.6
0.0596228	0.1244888	1.6
0.0596228	0.1244888	1.6
0.0596228	0.1244888	1.6
0.07742976	-0.03467022	1.6
0.07742976	-0.03467022	1.6
0.07742976	-0.03467022	1.6
0.07752153	-0.03589991	1.6
0.07752153	-0.03589991	1.6
0.07752236	-0.03533167	1.6
0.07752236	-0.03533167	1.6
0.07752236	-0.03533167	1.6
0.07885776	-0.03533009	1.6
0.07885776	-0.03533009	1.6
0.07885776	-0.03533009	1.6
0.07834818	-0.0358405	1.6
0.07834818	-0.0358405	1.6
0.07851122	-0.03658967	1.6
0.07851122	-0.03658967	1.6
0.07851122	-0.03658967	1.6
0.07829679	-0.0366661	1.6
0.07829679	-0.0366661	1.6
0.07861248	-0.03609275	1.6
0.07861248	-0.03609275	1.6
0.07861248	-0.03609275	1.6
0.07861248	-0.03609275	1.6
0.07861248	-0.03609275	1.6
0.09708878	-0.1439518	1.6
0.09708878	-0.1439518	1.6
0.09708878	-0.1439518	1.6
0.09392914	-0.1449569	1.6
0.09392914	-0.1449569	1.6
0.0927423	-0.1446977	1.6
0.0927423	-0.1446977	1.6
0.0927423	-0.1446977	1.6
0.09270545	-0.1446883	1.6
0.09270545	-0.1446883	1.6
0.09270545	-0.1446883	1.6
0.09155677	-0.1447785	1.6
0.09155677	-0.1447785	1.6
0.0910848	-0.1450203	1.6
0.0910848	-0.1450203	1.6
0.0910848	-0.1450203	1.6
0.09118048	-0.1450127	1.6
0.09118048	-0.1450127	1.6
0.09118048	-0.1450127	1.6
0.09028327	-0.1449196	1.6
0.09028327	-0.1449196	1.6
0.08979527	-0.143978	1.6
0.08979527	-0.143978	1.6
0.08979527	-0.143978	1.6
0.08922995	-0.1432304	1.6
0.08922995	-0.1432304	1.6
0.08922995	-0.1432304	1.6
0.08880431	-0.1427473	1.6
0.08880431	-0.1427473	1.6
0.08880431	-0.1427473	1.6
0.088712	-0.1424824	1.6
0.088712	-0.1424824	1.6
0.088712	-0.1424824	1.6
0.088712	-0.1424824	1.6
0.088712	-0.1424824	1.6
0.06348343	-0.07543544	1.6
0.06348343	-0.07543544	1.6
0.06348343	-0.07543544	1.6
0.06365091	-0.07534113	1.6
0.06365091	-0.07534113	1.6
0.06398433	-0.07462092	1.6
0.06398433	-0.07462092	1.6
0.06398433	-0.07462092	1.6
0.06325582	-0.07440772	1.6
0.06325582	-0.07440772	1.6
0.06325582	-0.07440772	1.6
0.06283763	-0.07438304	1.6
0.06283763	-0.07438304	1.6
0.06311403	-0.07446084	1.6
0.06311403	-0.07446084	1.6
0.06311403	-0.07446084	1.6
0.06307872	-0.07461654	1.6
0.06307872	-0.07461654	1.6
0.06307872	-0.07461654	1.6
0.06307872	-0.07461654	1.6
0.06307872	-0.07461654	1.6
0.06358548	-0.07495183	1.6
0.06358548	-0.07495183	1.6
0.06358548	-0.07495183	1.6
0.06358548	-0.07495183	1.6
0.06358548	-0.07495183	1.6
0.06358548	-0.07495183	1.6
0.06358548	-0.07495183	1.6
0.06358548	-0.07495183	1.6
0.03694649	0.1165945	1.6
0.03694649	0.1165945	1.6
0.03694649	0.1165945	1.6
0.033666	0.1202944	1.6
0.033666	0.1202944	1.6
0.03308471	0.1226302	1.6
0.03308471	0.1226302	1.6
0.03308471	0.1226302	1.6
0.03189648	0.1226705	1.6
0.03189648	0.1226705	1.6
0.03189648	0.1226705	1.6
0.03228249	0.1264547	1.6
0.03228249	0.1264547	1.6
0.03228249	0.1264547	1.6
0.03228249	0.1264547	1.6
0.03228249	0.1264547	1.6
0.04484465	0.1870237	1.6
0.04484465	0.1870237	1.6
0.04366984	0.1863318	1.6
0.04366984	0.1863318	1.6
0.04366984	0.1863318	1.6
0.04373544	0.1866338	1.6
0.04373544	0.1866338	1.6
0.04373544	0.1866338	1.6
0.04373544	0.1866338	1.6
0.04373544	0.1866338	1.6
0.03159554	0.2340506	1.6
0.03159554	0.2340506	1.6
0.03159554	0.2340506	1.6
0.03073669	0.2357716	1.6
0.03073669	0.2357716	1.6
0.03073669	0.2357716	1.6
0.0301274	0.236701	1.6
0.0301274	0.236701	1.6
0.02980907	0.2355228	1.6
0.02980907	0.2355228	1.6
0.02980907	0.2355228	1.6
0.02933047	0.2349854	1.6
0.02933047	0.2349854	1.6
0.02971357	0.23376	1.6
0.02971357	0.23376	1.6
0.02971357	0.23376	1.6
0.02963485	0.2338204	1.6
0.02963485	0.2338204	1.6
0.02963485	0.2338204	1.6
0.02959041	0.2335334	1.6
0.02959041	0.2335334	1.6
0.02952655	0.2336638	1.6
0.02952655	0.2336638	1.6
0.02952655	0.2336638	1.6
0.02921882	0.2339629	1.6
0.02921882	0.2339629	1.6
0.02921882	0.2339629	1.6
0.02885352	0.2341769	1.6
0.02885352	0.2341769	1.6
0.02885352	0.2341769	1.6
0.02885352	0.2341769	1.6
0.02885352	0.2341769	1.6
0.02849794	0.2339477	1.6
0.02849794	0.2339477	1.6
0.02849794	0.2339477	1.6
0.0169741	0.2402634	1.6
0.0169741	0.2402634	1.6
0.01129274	0.2322772	1.6
0.01129274	0.2322772	1.6
0.01129274	0.2322772	1.6
0.007893443	0.2279434	1.6
0.007893443	0.2279434	1.6
0.007893443	0.2279434	1.6
0.005691085	0.225024	1.6
0.005691085	0.225024	1.6
0.004095438	0.223489	1.6
0.004095438	0.223489	1.6
0.004095438	0.223489	1.6
0.003228894	0.2220326	1.6
0.003228894	0.2220326	1.6
0.002551722	0.2210286	1.6
0.002551722	0.2210286	1.6
0.002551722	0.2210286	1.6
0.002122663	0.2202712	1.6
0.002122663	0.2202712	1.6
0.002122663	0.2202712	1.6
0.001743993	0.2193093	1.6
0.001743993	0.2193093	1.6
0.001164212	0.2184846	1.6
0.001164212	0.2184846	1.6
0.001164212	0.2184846	1.6
0.001164212	0.2184846	1.6
0.001164212	0.2184846	1.6
0.0008858927	0.2178079	1.6
0.0008858927	0.2178079	1.6
0.0008858927	0.2178079	1.6
-0.05107913	0.1907606	1.6
-0.05107913	0.1907606	1.6
-0.05107913	0.1907606	1.6
-0.04980269	0.1911637	1.6
-0.04980269	0.1911637	1.6
-0.04908892	0.1920656	1.6
-0.04908892	0.1920656	1.6
-0.04908892	0.1920656	1.6
-0.04881322	0.1921061	1.6
-0.04881322	0.1921061	1.6
-0.04849898	0.1920427	1.6
-0.04849898	0.1920427	1.6
-0.04849898	0.1920427	1.6
-0.04863146	0.193133	1.6
-0.04863146	0.193133	1.6
-0.04863146	0.193133	1.6
-0.04863146	0.193133	1.6
-0.04863146	0.193133	1.6
-0.01951233	0.1944794	1.6
-0.01951233	0.1944794	1.6
-0.01951233	0.1944794	1.6
-0.01885919	0.1950909	1.6
-0.01885919	0.1950909	1.6
-0.01885919	0.1950909	1.6
-0.01895771	0.1948461	1.6
-0.01895771	0.1948461	1.6
-0.01895918	0.1958557	1.6
-0.01895918	0.1958557	1.6
-0.01895918	0.1958557	1.6
-0.018542	0.1972664	1.6
-0.018542	0.1972664	1.6
-0.018542	0.1972664	1.6
-0.01834421	0.1980873	1.6
-0.01834421	0.1980873	1.6
-0.0179818	0.198522	1.6
-0.0179818	0.198522	1.6
-0.0179818	0.198522	1.6
-0.01764967	0.1986622	1.6
-0.01764967	0.1986622	1.6
-0.01764967	0.1986622	1.6
-0.01764967	0.1986622	1.6
-0.01764967	0.1986622	1.6
0.109543	0.1434361	1.6
0.109543	0.1434361	1.6
0.109543	0.1434361	1.6
0.1087928	0.1404283	1.6
0.1087928	0.1404283	1.6
0.1087928	0.1404283	1.6
0.1081641	0.1402353	1.6
0.1081641	0.1402353	1.6
0.1078289	0.1402325	1.6
0.1078289	0.1402325	1.6
0.1078289	0.1402325	1.6
0.1077783	0.1405541	1.6
0.1077783	0.1405541	1.6
0.1077783	0.1405541	1.6
0.1068991	0.140961	1.6
0.1068991	0.140961	1.6
0.1068991	0.140961	1.6
0.1068991	0.140961	1.6
0.1068991	0.140961	1.6
0.1068991	0.140961	1.6
0.1068991	0.140961	1.6
0.07747378	-0.1047719	1.6
0.07747378	-0.1047719	1.6
0.07747378	-0.1047719	1.6
0.07560117	-0.1028426	1.6
0.07560117	-0.1028426	1.6
0.07537369	-0.103054	1.6
0.07537369	-0.103054	1.6
0.07537369	-0.103054	1.6
0.0739636	-0.1084419	1.6
0.0739636	-0.1084419	1.6
0.0739636	-0.1084419	1.6
0.0739636	-0.1084419	1.6
0.0739636	-0.1084419	1.6
0.07282045	-0.107706	1.6
0.07282045	-0.107706	1.6
0.07282045	-0.107706	1.6
0.07231993	-0.1077288	1.6
0.07231993	-0.1077288	1.6
0.07231993	-0.1077288	1.6
0.07220887	-0.1081322	1.6
0.07220887	-0.1081322	1.6
0.07234427	-0.1082406	1.6
0.07234427	-0.1082406	1.6
0.07234427	-0.1082406	1.6
0.07200656	-0.1083125	1.6
0.07200656	-0.1083125	1.6
0.07200656	-0.1083125	1.6
0.07200656	-0.1083125	1.6
0.07200656	-0.1083125	1.6
0.07229479	-0.1084836	1.6
0.07229479	-0.1084836	1.6
0.07229479	-0.1084836	1.6
0.072391	-0.1086263	1.6
0.072391	-0.1086263	1.6
0.07285014	-0.109654	1.6
0.07285014	-0.109654	1.6
0.07285014	-0.109654	1.6
0.07285014	-0.109654	1.6
0.07285014	-0.109654	1.6
0.07285014	-0.109654	1.6
0.06912863	-0.1880387	1.6
0.06912863	-0.1880387	1.6
0.07125968	-0.1930742	1.6
0.07125968	-0.1930742	1.6
0.07125968	-0.1930742	1.6
0.06649464	-0.1903352	1.6
0.06649464	-0.1903352	1.6
0.06649464	-0.1903352	1.6
0.06450113	-0.1857711	1.6
0.06450113	-0.1857711	1.6
0.06233858	-0.1842109	1.6
0.06233858	-0.1842109	1.6
0.06233858	-0.1842109	1.6
0.06051601	-0.1834304	1.6
0.06051601	-0.1834304	1.6
0.06051601	-0.1834304	1.6
0.05937261	-0.1817518	1.6
0.05937261	-0.1817518	1.6
0.05827589	-0.1800681	1.6
0.05827589	-0.1800681	1.6
0.05827589	-0.1800681	1.6
0.05740058	-0.1789618	1.6
0.05740058	-0.1789618	1.6
0.05740058	-0.1789618	1.6
0.05740058	-0.1789618	1.6
0.05740058	-0.1789618	1.6
0.07268227	-0.1521163	1.6
0.07268227	-0.1521163	1.6
0.07268227	-0.1521163	1.6
-0.01535556	-0.1711918	1.6
-0.01535556	-0.1711918	1.6
-0.01535556	-0.1711918	1.6
-0.02041395	-0.1711622	1.6
-0.02041395	-0.1711622	1.6
-0.02041395	-0.1711622	1.6
-0.02041395	-0.1711622	1.6
-0.02041395	-0.1711622	1.6
-0.02041395	-0.1711622	1.6
-0.02041395	-0.1711622	1.6
-0.02041395	-0.1711622	1.6
0.005970671	-0.03521609	1.6
0.005970671	-0.03521609	1.6
0.006244754	-0.04321083	1.6
0.006244754	-0.04321083	1.6
0.006244754	-0.04321083	1.6
0.007715531	-0.04104733	1.6
0.007715531	-0.04104733	1.6
0.007715531	-0.04104733	1.6
0.007715531	-0.04104733	1.6
0.007715531	-0.04104733	1.6
0.05847046	0.09642602	1.6
0.05847046	0.09642602	1.6
0.05607994	0.09380708	1.6
0.05607994	0.09380708	1.6
0.05607994	0.09380708	1.6
0.05474252	0.09423209	1.6
0.05474252	0.09423209	1.6
0.05474252	0.09423209	1.6
0.0540711	0.09413595	1.6
0.0540711	0.09413595	1.6
0.05408521	0.09424514	1.6
0.05408521	0.09424514	1.6
0.05408521	0.09424514	1.6
0.05351655	0.09403791	1.6
0.05351655	0.09403791	1.6
0.05278704	0.0939811	1.6
0.05278704	0.0939811	1.6
0.05278704	0.0939811	1.6
0.05220713	0.09411582	1.6
0.05220713	0.09411582	1.6
0.05220713	0.09411582	1.6
0.05185999	0.09455696	1.6
0.05185999	0.09455696	1.6
0.05185999	0.09455696	1.6
0.05185999	0.09455696	1.6
0.05185999	0.09455696	1.6
0.002312155	0.157868	1.6
0.002312155	0.157868	1.6
0.002312155	0.157868	1.6
1.884252E-05	0.1601804	1.6
1.884252E-05	0.1601804	1.6
-0.0005434547	0.1612508	1.6
-0.0005434547	0.1612508	1.6
-0.0005434547	0.1612508	1.6
-0.0007060021	0.1624791	1.6
-0.0007060021	0.1624791	1.6
-0.0007060021	0.1624791	1.6
-0.0007060021	0.1624791	1.6
-0.0007060021	0.1624791	1.6
0.000279272	0.1641019	1.6
0.000279272	0.1641019	1.6
0.000279272	0.1641019	1.6
0.02580472	0.1883228	1.6
0.02580472	0.1883228	1.6
0.02580472	0.1883228	1.6
0.02506435	0.1880304	1.6
0.02506435	0.1880304	1.6
0.02573968	0.1886809	1.6
0.02573968	0.1886809	1.6
0.02573968	0.1886809	1.6
0.02612963	0.1885608	1.6
0.02612963	0.1885608	1.6
0.02612963	0.1885608	1.6
0.02612963	0.1885608	1.6
0.02612963	0.1885608	1.6
-0.05531924	0.2118807	1.6
-0.05531924	0.2118807	1.6
-0.05531924	0.2118807	1.6
-0.0521245	0.2088847	1.6
-0.0521245	0.2088847	1.6
-0.0521245	0.2088847	1.6
-0.0521245	0.2088847	1.6
-0.0521245	0.2088847	1.6
0.01487923	0.2439937	1.6
0.01487923	0.2439937	1.6
0.01487923	0.2439937	1.6
0.01381734	0.2447364	1.6
0.01381734	0.2447364	1.6
0.01313419	0.2464922	1.6
0.01313419	0.2464922	1.6
0.01313419	0.2464922	1.6
0.01208503	0.247139	1.6
0.01208503	0.247139	1.6
0.01127195	0.2467551	1.6
0.01127195	0.2467551	1.6
0.01127195	0.2467551	1.6
0.01071763	0.2457751	1.6
0.01071763	0.2457751	1.6
0.01071763	0.2457751	1.6
0.01006714	0.2451422	1.6
0.01006714	0.2451422	1.6
0.01006714	0.2451422	1.6
0.01006714	0.2451422	1.6
0.01006714	0.2451422	1.6
0.02929935	0.2759761	1.6
0.02929935	0.2759761	1.6
0.03117189	0.2789254	1.6
0.03117189	0.2789254	1.6
0.03117189	0.2789254	1.6
0.03194467	0.2824928	1.6
0.03194467	0.2824928	1.6
0.03194467	0.2824928	1.6
0.03316825	0.2834797	1.6
0.03316825	0.2834797	1.6
0.0329539	0.2843199	1.6
0.0329539	0.2843199	1.6
0.0329539	0.2843199	1.6
0.03268009	0.2851439	1.6
0.03268009	0.2851439	1.6
0.03207201	0.2853121	1.6
0.03207201	0.2853121	1.6
0.03207201	0.2853121	1.6
0.03207201	0.2853121	1.6
0.03207201	0.2853121	1.6
0.03207201	0.2853121	1.6
0.03207201	0.2853121	1.6
0.03207201	0.2853121	1.6
0.03207201	0.2853121	1.6
0.03207201	0.2853121	1.6
0.03207201	0.2853121	1.6
0.1252033	0.03604152	1.6
0.1252033	0.03604152	1.6
0.1252033	0.03604152	1.6
0.1270489	0.03644414	1.6
0.1270489	0.03644414	1.6
0.1278769	0.03579747	1.6
0.1278769	0.03579747	1.6
0.1278769	0.03579747	1.6
0.1278769	0.03579747	1.6
0.1278769	0.03579747	1.6
0.1278769	0.03579747	1.6
0.1278769	0.03579747	1.6
0.1278769	0.03579747	1.6
0.1046854	0.06373647	1.6
0.1046854	0.06373647	1.6
0.1041439	0.06247683	1.6
0.1041439	0.06247683	1.6
0.1041439	0.06247683	1.6
0.1043174	0.06263606	1.6
0.1043174	0.06263606	1.6
0.1037554	0.06283857	1.6
0.1037554	0.06283857	1.6
0.1037554	0.06283857	1.6
0.1034936	0.06293454	1.6
0.1034936	0.06293454	1.6
0.1034936	0.06293454	1.6
0.1034936	0.06293454	1.6
0.1034936	0.06293454	1.6
0.1034936	0.06293454	1.6
0.1034936	0.06293454	1.6
0.1034936	0.06293454	1.6
-0.05167213	0.1860267	1.6
-0.05167213	0.1860267	1.6
-0.05167213	0.1860267	1.6
-0.04872452	0.1843711	1.6
-0.04872452	0.1843711	1.6
-0.04647271	0.1824541	1.6
-0.04647271	0.1824541	1.6
-0.04647271	0.1824541	1.6
-0.04528993	0.1799144	1.6
-0.04528993	0.1799144	1.6
-0.04528993	0.1799144	1.6
-0.04453459	0.17878	1.6
-0.04453459	0.17878	1.6
-0.04402413	0.1782852	1.6
-0.04402413	0.1782852	1.6
-0.04402413	0.1782852	1.6
-0.04366995	0.1785984	1.6
-0.04366995	0.1785984	1.6
-0.04366995	0.1785984	1.6
-0.04400089	0.1794502	1.6
-0.04400089	0.1794502	1.6
-0.04409765	0.1798603	1.6
-0.04409765	0.1798603	1.6
-0.04441635	0.1793056	1.6
-0.04441635	0.1793056	1.6
-0.04441635	0.1793056	1.6
-0.0442845	0.1789288	1.6
-0.0442845	0.1789288	1.6
-0.04430142	0.1787705	1.6
-0.04430142	0.1787705	1.6
-0.04430142	0.1787705	1.6
-0.04430142	0.1787705	1.6
-0.04430142	0.1787705	1.6
-0.04430142	0.1787705	1.6
-0.04430142	0.1787705	1.6
-0.04430142	0.1787705	1.6
-0.01365276	-0.08731396	1.6
-0.01365276	-0.08731396	1.6
-0.01365276	-0.08731396	1.6
-0.01216675	-0.08748806	1.6
-0.01216675	-0.08748806	1.6
-0.0124993	-0.08705474	1.6
-0.0124993	-0.08705474	1.6
-0.0124993	-0.08705474	1.6
-0.01227367	-0.08613862	1.6
-0.01227367	-0.08613862	1.6
-0.01227367	-0.08613862	1.6
-0.01227367	-0.08613862	1.6
-0.01227367	-0.08613862	1.6
-0.01797304	-0.0423077	1.6
-0.01797304	-0.0423077	1.6
-0.01797304	-0.0423077	1.6
-0.01857921	-0.04271962	1.6
-0.01857921	-0.04271962	1.6
-0.0174989	-0.04364057	1.6
-0.0174989	-0.04364057	1.6
-0.0174989	-0.04364057	1.6
-0.01674394	-0.04440355	1.6
-0.01674394	-0.04440355	1.6
-0.01674394	-0.04440355	1.6
-0.01600262	-0.04418521	1.6
-0.01600262	-0.04418521	1.6
-0.01600262	-0.04418521	1.6
-0.01600262	-0.04418521	1.6
-0.01600262	-0.04418521	1.6
-0.01527565	-0.04458097	1.6
-0.01527565	-0.04458097	1.6
-0.01527565	-0.04458097	1.6
-0.01508363	-0.04501626	1.6
-0.01508363	-0.04501626	1.6
-0.01484847	-0.04549655	1.6
-0.01484847	-0.04549655	1.6
-0.01484847	-0.04549655	1.6
-0.01488539	-0.04622544	1.6
-0.01488539	-0.04622544	1.6
-0.01492135	-0.04662038	1.6
-0.01492135	-0.04662038	1.6
-0.01492135	-0.04662038	1.6
-0.01487844	-0.04686254	1.6
-0.01487844	-0.04686254	1.6
-0.01487844	-0.04686254	1.6
-0.01487844	-0.04686254	1.6
-0.01487844	-0.04686254	1.6
-0.01487844	-0.04686254	1.6
-0.01487844	-0.04686254	1.6
-0.01487844	-0.04686254	1.6
0.02691459	-0.06320518	1.6
0.02691459	-0.06320518	1.6
0.02691459	-0.06320518	1.6
0.02921613	-0.06484505	1.6
0.02921613	-0.06484505	1.6
0.030468	-0.06619454	1.6
0.030468	-0.06619454	1.6
0.030468	-0.06619454	1.6
0.03099638	-0.06700724	1.6
0.03099638	-0.06700724	1.6
0.03099638	-0.06700724	1.6
0.03179613	-0.06804535	1.6
0.03179613	-0.06804535	1.6
0.03202788	-0.06911147	1.6
0.03202788	-0.06911147	1.6
0.03202788	-0.06911147	1.6
0.03219878	-0.0697437	1.6
0.03219878	-0.0697437	1.6
0.03219878	-0.0697437	1.6
0.03219878	-0.0697437	1.6
0.03219878	-0.0697437	1.6
0.03176252	-0.07109799	1.6
0.03176252	-0.07109799	1.6
0.03176252	-0.07109799	1.6
0.03196485	-0.07162815	1.6
0.03196485	-0.07162815	1.6
0.03196485	-0.07162815	1.6
0.03196485	-0.07162815	1.6
0.03196485	-0.07162815	1.6
0.0829849	-0.1860607	1.6
0.0829849	-0.1860607	1.6
0.0829849	-0.1860607	1.6
0.08255593	-0.1865154	1.6
0.08255593	-0.1865154	1.6
0.08170523	-0.1873232	1.6
0.08170523	-0.1873232	1.6
0.08170523	-0.1873232	1.6
0.08170523	-0.1873232	1.6
0.08170523	-0.1873232	1.6
0.08170523	-0.1873232	1.6
0.09433455	-0.1804443	1.6
0.09433455	-0.1804443	1.6
0.09434942	-0.1801143	1.6
0.09434942	-0.1801143	1.6
0.09434942	-0.1801143	1.6
0.09118985	-0.181521	1.6
0.09118985	-0.181521	1.6
