# Supplementary material for: Saliency detection of textured 3D models based on multi-view information and texel descriptor
Source: PeerJ Comput Sci. 2023 Oct 25;9:e1584. doi: 10.7717/peerj-cs.1584 (PMC10703070; doi:10.7717/peerj-cs.1584)
Supplement: Supplemental Information 2 [file peerj-cs-09-1584-s002.zip › lxj/23.txt]

0.08914471	-0.1823752	1.6
0.08914471	-0.1823752	1.6
0.08914471	-0.1823752	1.6
0.08721483	-0.1833812	1.6
0.08721483	-0.1833812	1.6
0.08598257	-0.1838919	1.6
0.08598257	-0.1838919	1.6
0.08598257	-0.1838919	1.6
0.08545204	-0.1843438	1.6
0.08545204	-0.1843438	1.6
0.08545204	-0.1843438	1.6
0.08556006	-0.1845769	1.6
0.08556006	-0.1845769	1.6
0.08554664	-0.1846639	1.6
0.08554664	-0.1846639	1.6
0.08554664	-0.1846639	1.6
0.08548541	-0.1847931	1.6
0.08548541	-0.1847931	1.6
0.08548541	-0.1847931	1.6
0.08521881	-0.1848926	1.6
0.08521881	-0.1848926	1.6
0.08521881	-0.1848926	1.6
0.08521881	-0.1848926	1.6
0.08521881	-0.1848926	1.6
0.08521881	-0.1848926	1.6
0.08521881	-0.1848926	1.6
0.08521881	-0.1848926	1.6
-0.03006503	0.01288417	1.6
-0.03006503	0.01288417	1.6
-0.03134096	0.01254159	1.6
-0.03134096	0.01254159	1.6
-0.03134096	0.01254159	1.6
-0.0314898	0.01205946	1.6
-0.0314898	0.01205946	1.6
-0.0314898	0.01205946	1.6
-0.03030691	0.009515902	1.6
-0.03030691	0.009515902	1.6
-0.02951073	0.009126683	1.6
-0.02951073	0.009126683	1.6
-0.02951073	0.009126683	1.6
-0.02889864	0.008387807	1.6
-0.02889864	0.008387807	1.6
-0.02909576	0.007742473	1.6
-0.02909576	0.007742473	1.6
-0.02909576	0.007742473	1.6
-0.02909576	0.007742473	1.6
-0.02909576	0.007742473	1.6
-0.02909576	0.007742473	1.6
-0.02316716	0.15131	1.6
-0.02316716	0.15131	1.6
-0.02250915	0.1571039	1.6
-0.02250915	0.1571039	1.6
-0.02250915	0.1571039	1.6
-0.02256778	0.1592064	1.6
-0.02256778	0.1592064	1.6
-0.02256778	0.1592064	1.6
-0.02319184	0.1600844	1.6
-0.02319184	0.1600844	1.6
-0.02342959	0.1612013	1.6
-0.02342959	0.1612013	1.6
-0.02342959	0.1612013	1.6
-0.02409953	0.1615485	1.6
-0.02409953	0.1615485	1.6
-0.02409953	0.1615485	1.6
-0.0241958	0.1614024	1.6
-0.0241958	0.1614024	1.6
-0.02503829	0.1631876	1.6
-0.02503829	0.1631876	1.6
-0.02503829	0.1631876	1.6
-0.02503829	0.1631876	1.6
-0.02503829	0.1631876	1.6
-0.02503829	0.1631876	1.6
-0.04154996	0.2167801	1.6
-0.04154996	0.2167801	1.6
-0.04151557	0.2153498	1.6
-0.04151557	0.2153498	1.6
-0.04151557	0.2153498	1.6
-0.04223073	0.2137777	1.6
-0.04223073	0.2137777	1.6
-0.04223073	0.2137777	1.6
-0.04200005	0.2133457	1.6
-0.04200005	0.2133457	1.6
-0.04180489	0.213184	1.6
-0.04180489	0.213184	1.6
-0.04180489	0.213184	1.6
-0.04195452	0.2122565	1.6
-0.04195452	0.2122565	1.6
-0.04216408	0.2116891	1.6
-0.04216408	0.2116891	1.6
-0.04216408	0.2116891	1.6
-0.0423495	0.2111894	1.6
-0.0423495	0.2111894	1.6
-0.0423495	0.2111894	1.6
-0.0423495	0.2111894	1.6
-0.0423495	0.2111894	1.6
-0.0423495	0.2111894	1.6
-0.0423495	0.2111894	1.6
-0.0423495	0.2111894	1.6
-0.04250509	0.2115811	1.6
-0.04250509	0.2115811	1.6
-0.04250509	0.2115811	1.6
0.04703407	0.1470111	1.6
0.04703407	0.1470111	1.6
0.04703407	0.1470111	1.6
0.0470155	0.1432844	1.6
0.0470155	0.1432844	1.6
0.0471526	0.1399618	1.6
0.0471526	0.1399618	1.6
0.0471526	0.1399618	1.6
0.0462542	0.1378429	1.6
0.0462542	0.1378429	1.6
0.0462542	0.1378429	1.6
0.04567268	0.1361015	1.6
0.04567268	0.1361015	1.6
0.04560612	0.1351027	1.6
0.04560612	0.1351027	1.6
0.04560612	0.1351027	1.6
0.0451121	0.1342429	1.6
0.0451121	0.1342429	1.6
0.0451121	0.1342429	1.6
0.04499392	0.1335075	1.6
0.04499392	0.1335075	1.6
0.04473859	0.1323212	1.6
0.04473859	0.1323212	1.6
0.04473859	0.1323212	1.6
0.04480293	0.1314644	1.6
0.04480293	0.1314644	1.6
0.04480293	0.1314644	1.6
0.04495931	0.1303091	1.6
0.04495931	0.1303091	1.6
0.04526634	0.1295467	1.6
0.04526634	0.1295467	1.6
0.04526634	0.1295467	1.6
0.04528055	0.1290928	1.6
0.04528055	0.1290928	1.6
0.04528055	0.1290928	1.6
0.04528055	0.1290928	1.6
0.04528055	0.1290928	1.6
0.04528055	0.1290928	1.6
0.04528055	0.1290928	1.6
0.04528055	0.1290928	1.6
-0.02420918	0.2261762	1.6
-0.02420918	0.2261762	1.6
-0.02420918	0.2261762	1.6
-0.02420918	0.2261762	1.6
-0.02420918	0.2261762	1.6
-0.02621639	0.2285064	1.6
-0.02621639	0.2285064	1.6
-0.02621639	0.2285064	1.6
-0.03436911	0.2228847	1.6
-0.03436911	0.2228847	1.6
-0.03488556	0.2227757	1.6
-0.03488556	0.2227757	1.6
-0.03488556	0.2227757	1.6
-0.0334895	0.2209386	1.6
-0.0334895	0.2209386	1.6
-0.03285206	0.2201216	1.6
-0.03285206	0.2201216	1.6
-0.03285206	0.2201216	1.6
-0.03285206	0.2201216	1.6
-0.03285206	0.2201216	1.6
-0.0569414	0.2582317	1.6
-0.0569414	0.2582317	1.6
-0.0569414	0.2582317	1.6
-0.06555081	0.2571429	1.6
-0.06555081	0.2571429	1.6
-0.06555081	0.2571429	1.6
-0.0689723	0.2574382	1.6
-0.0689723	0.2574382	1.6
-0.07189851	0.2578535	1.6
-0.07189851	0.2578535	1.6
-0.07189851	0.2578535	1.6
-0.07398375	0.2574208	1.6
-0.07398375	0.2574208	1.6
-0.07398375	0.2574208	1.6
-0.07544629	0.2568395	1.6
-0.07544629	0.2568395	1.6
-0.07648578	0.2564166	1.6
-0.07648578	0.2564166	1.6
-0.07648578	0.2564166	1.6
-0.07752103	0.2558263	1.6
-0.07752103	0.2558263	1.6
-0.07793941	0.2552808	1.6
-0.07793941	0.2552808	1.6
-0.07793941	0.2552808	1.6
-0.07814682	0.2548718	1.6
-0.07814682	0.2548718	1.6
-0.07814682	0.2548718	1.6
-0.07837504	0.2547755	1.6
-0.07837504	0.2547755	1.6
-0.07837504	0.2547755	1.6
-0.07837504	0.2547755	1.6
-0.07837504	0.2547755	1.6
-0.07837504	0.2547755	1.6
-0.07837504	0.2547755	1.6
-0.07837504	0.2547755	1.6
-0.002898904	-0.07653247	1.6
-0.002898904	-0.07653247	1.6
-0.0002517067	-0.07725149	1.6
-0.0002517067	-0.07725149	1.6
-0.0002517067	-0.07725149	1.6
0.001295362	-0.07631478	1.6
0.001295362	-0.07631478	1.6
0.001295362	-0.07631478	1.6
0.002571735	-0.07537448	1.6
0.002571735	-0.07537448	1.6
0.003353582	-0.07535572	1.6
0.003353582	-0.07535572	1.6
0.003353582	-0.07535572	1.6
0.003642659	-0.07463629	1.6
0.003642659	-0.07463629	1.6
0.003642659	-0.07463629	1.6
0.003669062	-0.07357686	1.6
0.003669062	-0.07357686	1.6
0.00379839	-0.07275821	1.6
0.00379839	-0.07275821	1.6
0.00379839	-0.07275821	1.6
0.004009229	-0.07178466	1.6
0.004009229	-0.07178466	1.6
0.004009229	-0.07178466	1.6
0.003947832	-0.07141723	1.6
0.003947832	-0.07141723	1.6
0.004096198	-0.07115631	1.6
0.004096198	-0.07115631	1.6
0.004096198	-0.07115631	1.6
0.00434976	-0.07073539	1.6
0.00434976	-0.07073539	1.6
0.00434976	-0.07073539	1.6
0.004567193	-0.07052805	1.6
0.004567193	-0.07052805	1.6
0.004937925	-0.07035977	1.6
0.004937925	-0.07035977	1.6
0.004937925	-0.07035977	1.6
0.005198646	-0.06994108	1.6
0.005198646	-0.06994108	1.6
0.005198646	-0.06994108	1.6
0.00554282	-0.06945673	1.6
0.00554282	-0.06945673	1.6
0.00554282	-0.06945673	1.6
0.00554282	-0.06945673	1.6
0.00554282	-0.06945673	1.6
-0.0234885	-0.03039126	1.6
-0.0234885	-0.03039126	1.6
-0.02386252	-0.02985198	1.6
-0.02386252	-0.02985198	1.6
-0.02386252	-0.02985198	1.6
-0.02383742	-0.03030686	1.6
-0.02383742	-0.03030686	1.6
-0.02383742	-0.03030686	1.6
-0.0239447	-0.03043739	1.6
-0.0239447	-0.03043739	1.6
-0.02411948	-0.03113913	1.6
-0.02411948	-0.03113913	1.6
-0.02411948	-0.03113913	1.6
-0.02411948	-0.03113913	1.6
-0.02411948	-0.03113913	1.6
-0.02411948	-0.03113913	1.6
-0.02411948	-0.03113913	1.6
-0.02411948	-0.03113913	1.6
-0.02411948	-0.03113913	1.6
-0.02411948	-0.03113913	1.6
-0.02411948	-0.03113913	1.6
-0.05596559	-0.06732479	1.6
-0.05596559	-0.06732479	1.6
-0.0560501	-0.06995338	1.6
-0.0560501	-0.06995338	1.6
-0.0560501	-0.06995338	1.6
-0.05581812	-0.07190507	1.6
-0.05581812	-0.07190507	1.6
-0.05581812	-0.07190507	1.6
-0.05581812	-0.07190507	1.6
-0.05581812	-0.07190507	1.6
-0.05581812	-0.07190507	1.6
-0.05581812	-0.07190507	1.6
-0.05581812	-0.07190507	1.6
-0.06062045	-0.2404556	1.6
-0.06062045	-0.2404556	1.6
-0.06062045	-0.2404556	1.6
-0.05840567	-0.2476284	1.6
-0.05840567	-0.2476284	1.6
-0.05920503	-0.2443253	1.6
-0.05920503	-0.2443253	1.6
-0.05920503	-0.2443253	1.6
-0.05920503	-0.2443253	1.6
-0.05920503	-0.2443253	1.6
-0.05920503	-0.2443253	1.6
-0.1067535	-0.2339138	1.6
-0.1067535	-0.2339138	1.6
-0.107064	-0.2321271	1.6
-0.107064	-0.2321271	1.6
-0.107064	-0.2321271	1.6
-0.1070153	-0.2308448	1.6
-0.1070153	-0.2308448	1.6
-0.1070153	-0.2308448	1.6
-0.1070738	-0.229956	1.6
-0.1070738	-0.229956	1.6
-0.1071117	-0.2292598	1.6
-0.1071117	-0.2292598	1.6
-0.1071117	-0.2292598	1.6
-0.1068454	-0.2286793	1.6
-0.1068454	-0.2286793	1.6
-0.1068454	-0.2286793	1.6
-0.1066883	-0.2285898	1.6
-0.1066883	-0.2285898	1.6
-0.1067744	-0.2281161	1.6
-0.1067744	-0.2281161	1.6
-0.1067744	-0.2281161	1.6
-0.1067401	-0.2275782	1.6
-0.1067401	-0.2275782	1.6
-0.1067401	-0.2275782	1.6
-0.1068633	-0.2270542	1.6
-0.1068633	-0.2270542	1.6
-0.1068504	-0.226645	1.6
-0.1068504	-0.226645	1.6
-0.1068504	-0.226645	1.6
-0.1068663	-0.2262307	1.6
-0.1068663	-0.2262307	1.6
-0.1068663	-0.2262307	1.6
-0.1066827	-0.2256079	1.6
-0.1066827	-0.2256079	1.6
-0.1065193	-0.2248882	1.6
-0.1065193	-0.2248882	1.6
-0.1065193	-0.2248882	1.6
-0.1065193	-0.2248882	1.6
-0.1065193	-0.2248882	1.6
-0.1065193	-0.2248882	1.6
-0.07487042	-0.04475352	1.6
-0.07487042	-0.04475352	1.6
-0.07598118	-0.03807328	1.6
-0.07598118	-0.03807328	1.6
-0.07598118	-0.03807328	1.6
-0.0760204	-0.03420064	1.6
-0.0760204	-0.03420064	1.6
-0.0760204	-0.03420064	1.6
-0.07608234	-0.03199165	1.6
-0.07608234	-0.03199165	1.6
-0.0759582	-0.03081038	1.6
-0.0759582	-0.03081038	1.6
-0.0759582	-0.03081038	1.6
-0.07598629	-0.02976497	1.6
-0.07598629	-0.02976497	1.6
-0.07582547	-0.0294049	1.6
-0.07582547	-0.0294049	1.6
-0.07582547	-0.0294049	1.6
-0.07554101	-0.02899181	1.6
-0.07554101	-0.02899181	1.6
-0.07554101	-0.02899181	1.6
-0.07554101	-0.02899181	1.6
-0.07554101	-0.02899181	1.6
-0.06290635	0.06031101	1.6
-0.06290635	0.06031101	1.6
-0.06290635	0.06031101	1.6
-0.06247709	0.06442162	1.6
-0.06247709	0.06442162	1.6
-0.06247709	0.06442162	1.6
-0.06207681	0.06636281	1.6
-0.06207681	0.06636281	1.6
-0.06253167	0.06856247	1.6
-0.06253167	0.06856247	1.6
-0.06253167	0.06856247	1.6
-0.06288514	0.06922199	1.6
-0.06288514	0.06922199	1.6
-0.06288514	0.06922199	1.6
-0.0627691	0.06996071	1.6
-0.0627691	0.06996071	1.6
-0.0627691	0.06996071	1.6
-0.0627691	0.06996071	1.6
-0.0627691	0.06996071	1.6
-0.0627691	0.06996071	1.6
-0.0627691	0.06996071	1.6
-0.0627691	0.06996071	1.6
-0.0627691	0.06996071	1.6
-0.0627691	0.06996071	1.6
-0.05529602	0.1867513	1.6
-0.05529602	0.1867513	1.6
-0.05529602	0.1867513	1.6
-0.05561643	0.1868572	1.6
-0.05561643	0.1868572	1.6
-0.05561643	0.1868572	1.6
-0.05579595	0.1869228	1.6
-0.05579595	0.1869228	1.6
-0.05553889	0.1867802	1.6
-0.05553889	0.1867802	1.6
-0.05553889	0.1867802	1.6
-0.05572687	0.1866835	1.6
-0.05572687	0.1866835	1.6
-0.05572687	0.1866835	1.6
-0.0559415	0.1868774	1.6
-0.0559415	0.1868774	1.6
-0.05608778	0.1868056	1.6
-0.05608778	0.1868056	1.6
-0.05608778	0.1868056	1.6
-0.05608778	0.1868056	1.6
-0.05608778	0.1868056	1.6
-0.05608778	0.1868056	1.6
-0.0183137	0.2233656	1.6
-0.0183137	0.2233656	1.6
0.06722644	0.1476232	1.6
0.06722644	0.1476232	1.6
0.06722644	0.1476232	1.6
0.07022819	0.1453715	1.6
0.07022819	0.1453715	1.6
0.07022819	0.1453715	1.6
0.07212134	0.143723	1.6
0.07212134	0.143723	1.6
0.07388251	0.1421958	1.6
0.07388251	0.1421958	1.6
0.07551905	0.1411144	1.6
0.07551905	0.1411144	1.6
0.07551905	0.1411144	1.6
0.07684834	0.1400328	1.6
0.07684834	0.1400328	1.6
0.07684834	0.1400328	1.6
0.07812681	0.1392869	1.6
0.07812681	0.1392869	1.6
0.07918618	0.1383545	1.6
0.07918618	0.1383545	1.6
0.07918618	0.1383545	1.6
0.08018779	0.1375283	1.6
0.08018779	0.1375283	1.6
0.08018779	0.1375283	1.6
0.08018779	0.1375283	1.6
0.08018779	0.1375283	1.6
0.08560809	0.1529347	1.6
0.08560809	0.1529347	1.6
0.08560809	0.1529347	1.6
0.08362024	0.1535047	1.6
0.08362024	0.1535047	1.6
0.08271182	0.1537622	1.6
0.08271182	0.1537622	1.6
0.08271182	0.1537622	1.6
0.08252382	0.1538497	1.6
0.08252382	0.1538497	1.6
0.08252382	0.1538497	1.6
0.08252382	0.1538497	1.6
0.08252382	0.1538497	1.6
0.08252382	0.1538497	1.6
-0.05263736	0.136333	1.6
-0.05263736	0.136333	1.6
-0.05130409	0.1328014	1.6
-0.05130409	0.1328014	1.6
-0.05130409	0.1328014	1.6
-0.04970443	0.1310655	1.6
-0.04970443	0.1310655	1.6
-0.04904683	0.1297313	1.6
-0.04904683	0.1297313	1.6
-0.04904683	0.1297313	1.6
-0.04872651	0.1302116	1.6
-0.04872651	0.1302116	1.6
-0.04872651	0.1302116	1.6
-0.04791506	0.1307802	1.6
-0.04791506	0.1307802	1.6
-0.04742894	0.1312248	1.6
-0.04742894	0.1312248	1.6
-0.04742894	0.1312248	1.6
-0.04742894	0.1312248	1.6
-0.04742894	0.1312248	1.6
-0.04742894	0.1312248	1.6
-0.04742894	0.1312248	1.6
-0.04742894	0.1312248	1.6
-0.1179449	0.2261067	1.6
-0.1179449	0.2261067	1.6
-0.1179449	0.2261067	1.6
-0.1186357	0.225335	1.6
-0.1186357	0.225335	1.6
-0.1186357	0.225335	1.6
-0.118992	0.2239578	1.6
-0.118992	0.2239578	1.6
-0.1189831	0.2237869	1.6
-0.1189831	0.2237869	1.6
-0.1189831	0.2237869	1.6
-0.1189202	0.2231529	1.6
-0.1189202	0.2231529	1.6
-0.1189202	0.2231529	1.6
-0.1187434	0.2231936	1.6
-0.1187434	0.2231936	1.6
-0.1187875	0.2236177	1.6
-0.1187875	0.2236177	1.6
-0.1187875	0.2236177	1.6
-0.1186766	0.2236077	1.6
-0.1186766	0.2236077	1.6
-0.1185633	0.2235628	1.6
-0.1185633	0.2235628	1.6
-0.1185633	0.2235628	1.6
-0.118565	0.2231396	1.6
-0.118565	0.2231396	1.6
-0.118565	0.2231396	1.6
-0.118565	0.2231396	1.6
-0.118565	0.2231396	1.6
-0.118565	0.2231396	1.6
-0.118565	0.2231396	1.6
-0.118565	0.2231396	1.6
-0.02555711	0.2880443	1.6
-0.02555711	0.2880443	1.6
-0.02555711	0.2880443	1.6
-0.02643979	0.2883262	1.6
-0.02643979	0.2883262	1.6
-0.02619102	0.2880561	1.6
-0.02619102	0.2880561	1.6
-0.02619102	0.2880561	1.6
-0.02586999	0.2879086	1.6
-0.02586999	0.2879086	1.6
-0.02548896	0.2876072	1.6
-0.02548896	0.2876072	1.6
-0.02548896	0.2876072	1.6
-0.02548896	0.2876072	1.6
-0.02548896	0.2876072	1.6
-0.02548896	0.2876072	1.6
-0.02418705	0.2891366	1.6
-0.02418705	0.2891366	1.6
-0.02433194	0.2861352	1.6
-0.02433194	0.2861352	1.6
-0.02433194	0.2861352	1.6
-0.0237757	0.2848193	1.6
-0.0237757	0.2848193	1.6
-0.0237757	0.2848193	1.6
-0.02289278	0.2839842	1.6
-0.02289278	0.2839842	1.6
-0.02221931	0.2839107	1.6
-0.02221931	0.2839107	1.6
-0.02221931	0.2839107	1.6
-0.02184341	0.2835453	1.6
-0.02184341	0.2835453	1.6
-0.02184341	0.2835453	1.6
-0.02173177	0.2834974	1.6
-0.02173177	0.2834974	1.6
-0.02173177	0.2834974	1.6
-0.02173177	0.2834974	1.6
-0.02173177	0.2834974	1.6
-0.02064849	0.2829332	1.6
-0.02064849	0.2829332	1.6
-0.02064849	0.2829332	1.6
-0.02025029	0.2825331	1.6
-0.02025029	0.2825331	1.6
-0.02013324	0.2818865	1.6
-0.02013324	0.2818865	1.6
-0.02013324	0.2818865	1.6
-0.02024647	0.2813398	1.6
-0.02024647	0.2813398	1.6
-0.02024647	0.2813398	1.6
-0.01987188	0.2809983	1.6
-0.01987188	0.2809983	1.6
-0.01987188	0.2809983	1.6
-0.01987188	0.2809983	1.6
-0.01987188	0.2809983	1.6
-0.01987188	0.2809983	1.6
-0.01987188	0.2809983	1.6
-0.01987188	0.2809983	1.6
-0.03928576	0.06241416	1.6
-0.03928576	0.06241416	1.6
-0.03928576	0.06241416	1.6
-0.03928576	0.06241416	1.6
-0.03928576	0.06241416	1.6
-0.0322379	-0.0004638219	1.6
-0.0322379	-0.0004638219	1.6
-0.0322379	-0.0004638219	1.6
-0.03175645	-0.001007617	1.6
-0.03175645	-0.001007617	1.6
-0.03175645	-0.001007617	1.6
-0.03175645	-0.001007617	1.6
-0.03175645	-0.001007617	1.6
-0.0310462	-0.002743009	1.6
-0.0310462	-0.002743009	1.6
-0.02912712	-0.0004618978	1.6
-0.02912712	-0.0004618978	1.6
-0.02912712	-0.0004618978	1.6
-0.02912712	-0.0004618978	1.6
-0.02912712	-0.0004618978	1.6
-0.02912712	-0.0004618978	1.6
-0.05296323	-0.03927277	1.6
-0.05296323	-0.03927277	1.6
-0.05083504	-0.03654421	1.6
-0.05083504	-0.03654421	1.6
-0.05083504	-0.03654421	1.6
-0.04991038	-0.03798218	1.6
-0.04991038	-0.03798218	1.6
-0.04991038	-0.03798218	1.6
-0.04991038	-0.03798218	1.6
-0.04991038	-0.03798218	1.6
-0.04882406	-0.03928732	1.6
-0.04882406	-0.03928732	1.6
-0.04882406	-0.03928732	1.6
-0.03959314	-0.01942823	1.6
-0.03959314	-0.01942823	1.6
-0.03979882	-0.02042028	1.6
-0.03979882	-0.02042028	1.6
-0.03979882	-0.02042028	1.6
-0.04000253	-0.02183003	1.6
-0.04000253	-0.02183003	1.6
-0.04000253	-0.02183003	1.6
-0.04021566	-0.02212002	1.6
-0.04021566	-0.02212002	1.6
-0.04053272	-0.02189553	1.6
-0.04053272	-0.02189553	1.6
-0.04053272	-0.02189553	1.6
-0.0407619	-0.02148478	1.6
-0.0407619	-0.02148478	1.6
-0.0407619	-0.02148478	1.6
-0.04098328	-0.02162322	1.6
-0.04098328	-0.02162322	1.6
-0.04098328	-0.02162322	1.6
-0.04098328	-0.02162322	1.6
-0.04098328	-0.02162322	1.6
-0.04111554	-0.021524	1.6
-0.04111554	-0.021524	1.6
-0.04137274	-0.02136132	1.6
-0.04137274	-0.02136132	1.6
-0.04137274	-0.02136132	1.6
-0.04137274	-0.02136132	1.6
-0.04137274	-0.02136132	1.6
-0.04137274	-0.02136132	1.6
-0.04354764	-0.02649075	1.6
-0.04354764	-0.02649075	1.6
-0.04161283	-0.02946874	1.6
-0.04161283	-0.02946874	1.6
-0.04161283	-0.02946874	1.6
-0.04125495	-0.03028715	1.6
-0.04125495	-0.03028715	1.6
-0.04125495	-0.03028715	1.6
-0.04040069	-0.03079493	1.6
-0.04040069	-0.03079493	1.6
-0.0394199	-0.03121846	1.6
-0.0394199	-0.03121846	1.6
-0.0394199	-0.03121846	1.6
-0.03875056	-0.03202301	1.6
-0.03875056	-0.03202301	1.6
-0.03875056	-0.03202301	1.6
-0.03768734	-0.0324988	1.6
-0.03768734	-0.0324988	1.6
-0.03768734	-0.0324988	1.6
-0.03768734	-0.0324988	1.6
-0.03768734	-0.0324988	1.6
-0.03768734	-0.0324988	1.6
-0.03768734	-0.0324988	1.6
-0.03768734	-0.0324988	1.6
-0.0387645	-0.125517	1.6
-0.0387645	-0.125517	1.6
-0.03816597	-0.1253625	1.6
-0.03816597	-0.1253625	1.6
-0.03816597	-0.1253625	1.6
-0.03804108	-0.1246552	1.6
-0.03804108	-0.1246552	1.6
-0.03798617	-0.1239393	1.6
-0.03798617	-0.1239393	1.6
-0.03798617	-0.1239393	1.6
-0.03737664	-0.1210505	1.6
-0.03737664	-0.1210505	1.6
-0.03737664	-0.1210505	1.6
-0.03698387	-0.121198	1.6
-0.03698387	-0.121198	1.6
-0.03673352	-0.1212818	1.6
-0.03673352	-0.1212818	1.6
-0.03673352	-0.1212818	1.6
-0.03642431	-0.1218959	1.6
-0.03642431	-0.1218959	1.6
-0.03642431	-0.1218959	1.6
-0.03614662	-0.1222881	1.6
-0.03614662	-0.1222881	1.6
-0.03589407	-0.1221483	1.6
-0.03589407	-0.1221483	1.6
-0.03589407	-0.1221483	1.6
-0.03574793	-0.1218252	1.6
-0.03574793	-0.1218252	1.6
-0.03573194	-0.1213522	1.6
-0.03573194	-0.1213522	1.6
-0.03573194	-0.1213522	1.6
-0.03605763	-0.1204761	1.6
-0.03605763	-0.1204761	1.6
-0.03605763	-0.1204761	1.6
-0.03605763	-0.1204761	1.6
-0.03605763	-0.1204761	1.6
-0.06796936	-0.1613136	1.6
-0.06796936	-0.1613136	1.6
-0.06796936	-0.1613136	1.6
-0.06661262	-0.1650536	1.6
-0.06661262	-0.1650536	1.6
-0.06570759	-0.1669451	1.6
-0.06570759	-0.1669451	1.6
-0.06570759	-0.1669451	1.6
-0.0653543	-0.1674308	1.6
-0.0653543	-0.1674308	1.6
-0.0653543	-0.1674308	1.6
-0.06573511	-0.1677547	1.6
-0.06573511	-0.1677547	1.6
-0.06581501	-0.1682564	1.6
-0.06581501	-0.1682564	1.6
-0.06581501	-0.1682564	1.6
-0.06587746	-0.1685095	1.6
-0.06587746	-0.1685095	1.6
-0.06587746	-0.1685095	1.6
-0.06579044	-0.1688071	1.6
-0.06579044	-0.1688071	1.6
-0.06558507	-0.1689891	1.6
-0.06558507	-0.1689891	1.6
-0.06558507	-0.1689891	1.6
-0.06555915	-0.16904	1.6
-0.06555915	-0.16904	1.6
-0.06555915	-0.16904	1.6
-0.06555915	-0.16904	1.6
-0.06555915	-0.16904	1.6
-0.09385069	-0.1657495	1.6
-0.09385069	-0.1657495	1.6
-0.09385069	-0.1657495	1.6
-0.09385069	-0.1657495	1.6
-0.09385069	-0.1657495	1.6
-0.09189972	-0.1646814	1.6
-0.09189972	-0.1646814	1.6
-0.09189972	-0.1646814	1.6
-0.09189972	-0.1646814	1.6
-0.09189972	-0.1646814	1.6
-0.09189972	-0.1646814	1.6
-0.0114078	-0.08087385	1.6
-0.0114078	-0.08087385	1.6
-0.01328683	-0.07993895	1.6
-0.01328683	-0.07993895	1.6
-0.01328683	-0.07993895	1.6
-0.01409277	-0.08025773	1.6
-0.01409277	-0.08025773	1.6
-0.01409277	-0.08025773	1.6
-0.01316903	-0.08083917	1.6
