# Supplementary material for: Saliency detection of textured 3D models based on multi-view information and texel descriptor
Source: PeerJ Comput Sci. 2023 Oct 25;9:e1584. doi: 10.7717/peerj-cs.1584 (PMC10703070; doi:10.7717/peerj-cs.1584)
Supplement: Supplemental Information 2 [file peerj-cs-09-1584-s002.zip › lxj/24.txt]

-0.01316903	-0.08083917	1.6
-0.01434031	-0.08209594	1.6
-0.01434031	-0.08209594	1.6
-0.01434031	-0.08209594	1.6
-0.01434031	-0.08209594	1.6
-0.01434031	-0.08209594	1.6
-0.08543906	-0.1396971	1.6
-0.08543906	-0.1396971	1.6
-0.08543906	-0.1396971	1.6
-0.08421186	-0.1390843	1.6
-0.08421186	-0.1390843	1.6
-0.08421186	-0.1390843	1.6
-0.08025054	-0.1403597	1.6
-0.08025054	-0.1403597	1.6
-0.07547199	-0.1409793	1.6
-0.07547199	-0.1409793	1.6
-0.07547199	-0.1409793	1.6
-0.07228822	-0.1415104	1.6
-0.07228822	-0.1415104	1.6
-0.07085038	-0.1418752	1.6
-0.07085038	-0.1418752	1.6
-0.07085038	-0.1418752	1.6
-0.06966806	-0.1422562	1.6
-0.06966806	-0.1422562	1.6
-0.06966806	-0.1422562	1.6
-0.06890966	-0.1426601	1.6
-0.06890966	-0.1426601	1.6
-0.06890966	-0.1426601	1.6
-0.06890966	-0.1426601	1.6
-0.06890966	-0.1426601	1.6
-0.06890966	-0.1426601	1.6
-0.06890966	-0.1426601	1.6
-0.06890966	-0.1426601	1.6
-0.06890966	-0.1426601	1.6
-0.06890966	-0.1426601	1.6
-0.06643026	-0.02636691	1.6
-0.06643026	-0.02636691	1.6
-0.06643026	-0.02636691	1.6
-0.06645861	-0.02579593	1.6
-0.06645861	-0.02579593	1.6
-0.06744172	-0.02659663	1.6
-0.06744172	-0.02659663	1.6
-0.06744172	-0.02659663	1.6
-0.06744172	-0.02659663	1.6
-0.06744172	-0.02659663	1.6
-0.06744172	-0.02659663	1.6
-0.2064094	0.1034064	1.6
-0.2064094	0.1034064	1.6
-0.2060329	0.1018458	1.6
-0.2060329	0.1018458	1.6
-0.2060329	0.1018458	1.6
-0.2057877	0.1012538	1.6
-0.2048587	0.1011041	1.6
-0.2048587	0.1011041	1.6
-0.2048729	0.1005389	1.6
-0.2048729	0.1005389	1.6
-0.2049227	0.1006535	1.6
-0.2049227	0.1006535	1.6
-0.2049227	0.1006535	1.6
-0.205157	0.1009281	1.6
-0.205157	0.1009281	1.6
-0.205157	0.1009281	1.6
-0.205157	0.1009281	1.6
-0.205157	0.1009281	1.6
-0.2639855	0.1155367	1.6
-0.2639855	0.1155367	1.6
-0.2639855	0.1155367	1.6
-0.2615631	0.1151508	1.6
-0.2615631	0.1151508	1.6
-0.2610469	0.1149876	1.6
-0.2610469	0.1149876	1.6
-0.2610469	0.1149876	1.6
-0.2611657	0.1152667	1.6
-0.2611657	0.1152667	1.6
-0.2611657	0.1152667	1.6
-0.2612113	0.1157184	1.6
-0.2612113	0.1157184	1.6
-0.2610103	0.1158784	1.6
-0.2610103	0.1158784	1.6
-0.2610103	0.1158784	1.6
-0.2608927	0.1162897	1.6
-0.2608927	0.1162897	1.6
-0.2608927	0.1162897	1.6
-0.2609138	0.1168194	1.6
-0.2609138	0.1168194	1.6
-0.2605808	0.1173752	1.6
-0.2605808	0.1173752	1.6
-0.2605808	0.1173752	1.6
-0.2604512	0.1175614	1.6
-0.2604512	0.1175614	1.6
-0.2604512	0.1175614	1.6
-0.2599639	0.1179323	1.6
-0.2599639	0.1179323	1.6
-0.2599639	0.1179323	1.6
-0.2599639	0.1179323	1.6
-0.2599639	0.1179323	1.6
-0.02748207	0.03722923	1.6
-0.02748207	0.03722923	1.6
-0.01967025	0.03366513	1.6
-0.01967025	0.03366513	1.6
-0.01967025	0.03366513	1.6
-0.01627334	0.03096214	1.6
-0.01627334	0.03096214	1.6
-0.01627334	0.03096214	1.6
-0.01475407	0.02910333	1.6
-0.01475407	0.02910333	1.6
-0.01332379	0.02779934	1.6
-0.01332379	0.02779934	1.6
-0.01332379	0.02779934	1.6
-0.01259026	0.02665367	1.6
-0.01259026	0.02665367	1.6
-0.01259026	0.02665367	1.6
-0.01178285	0.02527497	1.6
-0.01178285	0.02527497	1.6
-0.01143555	0.02403025	1.6
-0.01143555	0.02403025	1.6
-0.01143555	0.02403025	1.6
-0.01107927	0.02285246	1.6
-0.01107927	0.02285246	1.6
-0.01085474	0.02207035	1.6
-0.01085474	0.02207035	1.6
-0.01085474	0.02207035	1.6
-0.010636	0.02103561	1.6
-0.010636	0.02103561	1.6
-0.010636	0.02103561	1.6
-0.010636	0.02103561	1.6
-0.010636	0.02103561	1.6
0.1271798	0.04622953	1.6
0.1271798	0.04622953	1.6
0.1271798	0.04622953	1.6
0.1266978	0.04646026	1.6
0.1266978	0.04646026	1.6
0.1252497	0.04581396	1.6
0.1252497	0.04581396	1.6
0.1252497	0.04581396	1.6
0.1245033	0.04510855	1.6
0.1245033	0.04510855	1.6
0.1245033	0.04510855	1.6
0.1238735	0.04440104	1.6
0.1238735	0.04440104	1.6
0.1236125	0.04340136	1.6
0.1236125	0.04340136	1.6
0.1236125	0.04340136	1.6
0.1239254	0.04275656	1.6
0.1239254	0.04275656	1.6
0.1239254	0.04275656	1.6
0.1244023	0.04254032	1.6
0.1244023	0.04254032	1.6
0.1244982	0.04205233	1.6
0.1244982	0.04205233	1.6
0.1244982	0.04205233	1.6
0.1244982	0.04205233	1.6
0.1244982	0.04205233	1.6
0.1244982	0.04205233	1.6
0.09269737	0.04081697	1.6
0.09269737	0.04081697	1.6
0.09269274	0.04071379	1.6
0.09269274	0.04071379	1.6
0.09269274	0.04071379	1.6
0.09169763	0.0400271	1.6
0.09169763	0.0400271	1.6
0.09169763	0.0400271	1.6
0.09125101	0.03909524	1.6
0.09125101	0.03909524	1.6
0.09155197	0.0393099	1.6
0.09155197	0.0393099	1.6
0.09155197	0.0393099	1.6
0.09236325	0.03927164	1.6
0.09236325	0.03927164	1.6
0.09236325	0.03927164	1.6
0.09319576	0.0393801	1.6
0.09319576	0.0393801	1.6
0.0937093	0.03953882	1.6
0.0937093	0.03953882	1.6
0.0937093	0.03953882	1.6
0.0937093	0.03953882	1.6
0.0937093	0.03953882	1.6
0.0937093	0.03953882	1.6
0.128201	0.02557624	1.6
0.128201	0.02557624	1.6
0.1277857	0.02195353	1.6
0.1277857	0.02195353	1.6
0.1277857	0.02195353	1.6
0.1280932	0.02076622	1.6
0.1280932	0.02076622	1.6
0.1280932	0.02076622	1.6
0.1286215	0.01934621	1.6
0.1286215	0.01934621	1.6
0.1289622	0.01840098	1.6
0.1289622	0.01840098	1.6
0.1289468	0.01782277	1.6
0.1289468	0.01782277	1.6
0.1289468	0.01782277	1.6
0.1294371	0.01712332	1.6
0.1294371	0.01712332	1.6
0.1294371	0.01712332	1.6
0.1293718	0.01702643	1.6
0.1293718	0.01702643	1.6
0.1295493	0.01717156	1.6
0.1295493	0.01717156	1.6
0.1295493	0.01717156	1.6
0.1296263	0.01743676	1.6
0.1296263	0.01743676	1.6
0.1296263	0.01743676	1.6
0.1299523	0.01716595	1.6
0.1299523	0.01716595	1.6
0.1300499	0.01689336	1.6
0.1300499	0.01689336	1.6
0.1300499	0.01689336	1.6
0.1300499	0.01689336	1.6
0.1300499	0.01689336	1.6
0.02104586	-0.04188236	1.6
0.02104586	-0.04188236	1.6
0.02104586	-0.04188236	1.6
0.02206836	-0.04370319	1.6
0.02206836	-0.04370319	1.6
0.02206836	-0.04370319	1.6
0.02361233	-0.04331499	1.6
0.02361233	-0.04331499	1.6
0.02393823	-0.04294731	1.6
0.02393823	-0.04294731	1.6
0.02393823	-0.04294731	1.6
0.02435957	-0.04169498	1.6
0.02435957	-0.04169498	1.6
0.02422721	-0.04018888	1.6
0.02422721	-0.04018888	1.6
0.02422721	-0.04018888	1.6
0.02422721	-0.04018888	1.6
0.02422721	-0.04018888	1.6
0.02422721	-0.04018888	1.6
-0.03767897	0.002666518	1.6
-0.03767897	0.002666518	1.6
-0.03087572	0.01039092	1.6
-0.03087572	0.01039092	1.6
-0.03087572	0.01039092	1.6
-0.0287077	0.01451005	1.6
-0.0287077	0.01451005	1.6
-0.0287077	0.01451005	1.6
-0.02652519	0.0180637	1.6
-0.02652519	0.0180637	1.6
-0.02468963	0.02011171	1.6
-0.02468963	0.02011171	1.6
-0.02468963	0.02011171	1.6
-0.0243257	0.02172924	1.6
-0.0243257	0.02172924	1.6
-0.0243257	0.02172924	1.6
-0.02343581	0.02360353	1.6
-0.02343581	0.02360353	1.6
-0.02343581	0.02360353	1.6
-0.02343581	0.02360353	1.6
-0.02343581	0.02360353	1.6
-0.08908396	0.0966898	1.6
-0.08908396	0.0966898	1.6
-0.08908396	0.0966898	1.6
-0.09472022	0.101122	1.6
-0.09472022	0.101122	1.6
-0.09628774	0.1029863	1.6
-0.09628774	0.1029863	1.6
-0.09628774	0.1029863	1.6
-0.09651484	0.1045652	1.6
-0.09651484	0.1045652	1.6
-0.09705401	0.1055651	1.6
-0.09705401	0.1055651	1.6
-0.09705401	0.1055651	1.6
-0.09679001	0.106458	1.6
-0.09679001	0.106458	1.6
-0.09679001	0.106458	1.6
-0.09621393	0.1074067	1.6
-0.09621393	0.1074067	1.6
-0.09621393	0.1074067	1.6
-0.09621393	0.1074067	1.6
-0.09621393	0.1074067	1.6
-0.239867	0.1305367	1.6
-0.239867	0.1305367	1.6
-0.239867	0.1305367	1.6
-0.2375624	0.1316975	1.6
-0.2375624	0.1316975	1.6
-0.2361592	0.1313718	1.6
-0.2361592	0.1313718	1.6
-0.2361592	0.1313718	1.6
-0.2347777	0.1309002	1.6
-0.2347777	0.1309002	1.6
-0.2347777	0.1309002	1.6
-0.2342762	0.1303596	1.6
-0.2342762	0.1303596	1.6
-0.233834	0.1294043	1.6
-0.233834	0.1294043	1.6
-0.233834	0.1294043	1.6
-0.2334516	0.1285489	1.6
-0.2334516	0.1285489	1.6
-0.2334516	0.1285489	1.6
-0.2333386	0.1282085	1.6
-0.2333386	0.1282085	1.6
-0.2333386	0.1282085	1.6
-0.2329275	0.1281743	1.6
-0.2329275	0.1281743	1.6
-0.2328675	0.1276658	1.6
-0.2328675	0.1276658	1.6
-0.2328675	0.1276658	1.6
-0.2325896	0.1269814	1.6
-0.2325896	0.1269814	1.6
-0.2325896	0.1269814	1.6
-0.2325896	0.1269814	1.6
-0.2325896	0.1269814	1.6
-0.2616141	0.1097754	1.6
-0.2616141	0.1097754	1.6
-0.2616141	0.1097754	1.6
-0.2616425	0.1061611	1.6
-0.2616425	0.1061611	1.6
-0.2626409	0.104825	1.6
-0.2626409	0.104825	1.6
-0.2626409	0.104825	1.6
-0.2626409	0.104825	1.6
-0.2626409	0.104825	1.6
-0.2626409	0.104825	1.6
-0.2325079	0.03155612	1.6
-0.2325079	0.03155612	1.6
-0.2314532	0.0311306	1.6
-0.2314532	0.0311306	1.6
-0.2314532	0.0311306	1.6
-0.2306145	0.03110841	1.6
-0.2306145	0.03110841	1.6
-0.2306145	0.03110841	1.6
-0.2306145	0.03110841	1.6
-0.2306145	0.03110841	1.6
-0.2510102	0.07573505	1.6
-0.2510102	0.07573505	1.6
-0.2510102	0.07573505	1.6
-0.2491207	0.07458378	1.6
-0.2491207	0.07458378	1.6
-0.2491207	0.07458378	1.6
-0.2482033	0.07415295	1.6
-0.2482033	0.07415295	1.6
-0.2478533	0.07573704	1.6
-0.2478533	0.07573704	1.6
-0.2478533	0.07573704	1.6
-0.2474286	0.07660522	1.6
-0.2474286	0.07660522	1.6
-0.2472043	0.07696778	1.6
-0.2472043	0.07696778	1.6
-0.2472043	0.07696778	1.6
-0.2491422	0.07989768	1.6
-0.2491422	0.07989768	1.6
-0.2491422	0.07989768	1.6
-0.2506357	0.08257458	1.6
-0.2506357	0.08257458	1.6
-0.2500522	0.08235184	1.6
-0.2500522	0.08235184	1.6
-0.2500522	0.08235184	1.6
-0.248692	0.08214299	1.6
-0.248692	0.08214299	1.6
-0.2749318	0.06136611	1.6
-0.2749318	0.06136611	1.6
-0.2749318	0.06136611	1.6
-0.2749318	0.06136611	1.6
-0.2749318	0.06136611	1.6
-0.2749318	0.06136611	1.6
-0.248692	0.08214299	1.6
-0.248692	0.08214299	1.6
-0.248692	0.08214299	1.6
-0.248692	0.08214299	1.6
-0.248692	0.08214299	1.6
-0.2126213	0.07036018	1.6
-0.2126213	0.07036018	1.6
-0.2126213	0.07036018	1.6
-0.2104818	0.07004426	1.6
-0.2104818	0.07004426	1.6
-0.2099622	0.06886819	1.6
-0.2099622	0.06886819	1.6
-0.2099622	0.06886819	1.6
-0.2080985	0.06829295	1.6
-0.2080985	0.06829295	1.6
-0.2080985	0.06829295	1.6
-0.2063435	0.06747797	1.6
-0.2063435	0.06747797	1.6
-0.2052726	0.06712403	1.6
-0.2052726	0.06712403	1.6
-0.2052726	0.06712403	1.6
-0.2052726	0.06712403	1.6
-0.2052726	0.06712403	1.6
-0.2047153	0.06592634	1.6
-0.2047153	0.06592634	1.6
-0.2047153	0.06592634	1.6
-0.2051545	0.06585259	1.6
-0.2051545	0.06585259	1.6
-0.2051545	0.06585259	1.6
-0.2053886	0.0652772	1.6
-0.2053886	0.0652772	1.6
-0.2053954	0.0644374	1.6
-0.2053954	0.0644374	1.6
-0.2053954	0.0644374	1.6
-0.2053954	0.0644374	1.6
-0.2053954	0.0644374	1.6
-0.2053954	0.0644374	1.6
-0.1045249	-0.03976614	1.6
-0.1045249	-0.03976614	1.6
-0.106762	-0.04012172	1.6
-0.106762	-0.04012172	1.6
-0.106762	-0.04012172	1.6
-0.1074036	-0.04087742	1.6
-0.1074036	-0.04087742	1.6
-0.1073626	-0.0412612	1.6
-0.1073626	-0.0412612	1.6
-0.1073626	-0.0412612	1.6
-0.1074184	-0.04125749	1.6
-0.1074184	-0.04125749	1.6
-0.1074184	-0.04125749	1.6
-0.1076184	-0.04127108	1.6
-0.1076184	-0.04127108	1.6
-0.1074581	-0.04104059	1.6
-0.1074581	-0.04104059	1.6
-0.1074581	-0.04104059	1.6
-0.1069925	-0.04112701	1.6
-0.1069925	-0.04112701	1.6
-0.1069925	-0.04112701	1.6
-0.1069925	-0.04112701	1.6
-0.1069925	-0.04112701	1.6
-0.1523279	-0.0869064	1.6
-0.1523279	-0.0869064	1.6
-0.1523279	-0.0869064	1.6
-0.1540463	-0.08954548	1.6
-0.1540463	-0.08954548	1.6
-0.1549619	-0.09026507	1.6
-0.1549619	-0.09026507	1.6
-0.1549619	-0.09026507	1.6
-0.1557447	-0.0904003	1.6
-0.1557447	-0.0904003	1.6
-0.1557447	-0.0904003	1.6
-0.1557447	-0.0904003	1.6
-0.1557447	-0.0904003	1.6
-0.1560422	-0.09141444	1.6
-0.1560422	-0.09141444	1.6
-0.1560422	-0.09141444	1.6
-0.1560422	-0.09141444	1.6
-0.1560422	-0.09141444	1.6
-0.1560422	-0.09141444	1.6
-0.01770937	-0.1599141	1.6
-0.01770937	-0.1599141	1.6
-0.01770937	-0.1599141	1.6
-0.01697524	-0.15993	1.6
-0.01697524	-0.15993	1.6
-0.01806281	-0.1600934	1.6
-0.01806281	-0.1600934	1.6
-0.01806281	-0.1600934	1.6
-0.01493992	-0.1596103	1.6
-0.01493992	-0.1596103	1.6
-0.01493992	-0.1596103	1.6
-0.01493992	-0.1596103	1.6
-0.01493992	-0.1596103	1.6
0.09150933	-0.133624	1.6
0.09150933	-0.133624	1.6
0.09150933	-0.133624	1.6
0.09101964	-0.1331843	1.6
0.09101964	-0.1331843	1.6
0.09046482	-0.1328428	1.6
0.09046482	-0.1328428	1.6
0.09046482	-0.1328428	1.6
0.09046206	-0.1329084	1.6
0.09046206	-0.1329084	1.6
0.09076087	-0.1333063	1.6
0.09076087	-0.1333063	1.6
0.09076087	-0.1333063	1.6
0.09099034	-0.1336351	1.6
0.09099034	-0.1336351	1.6
0.09099034	-0.1336351	1.6
0.09108809	-0.1340367	1.6
0.09108809	-0.1340367	1.6
0.09108809	-0.1340367	1.6
0.09108809	-0.1340367	1.6
0.09108809	-0.1340367	1.6
0.2098824	-0.08828595	1.6
0.2098824	-0.08828595	1.6
0.2100314	-0.08950569	1.6
0.2100314	-0.08950569	1.6
0.2100314	-0.08950569	1.6
0.2099742	-0.09030149	1.6
0.2099742	-0.09030149	1.6
0.2094348	-0.0905916	1.6
0.2094348	-0.0905916	1.6
0.2094348	-0.0905916	1.6
0.2089787	-0.09071114	1.6
0.2089787	-0.09071114	1.6
0.2089787	-0.09071114	1.6
0.2087367	-0.09106652	1.6
0.2087367	-0.09106652	1.6
0.2090696	-0.09083838	1.6
0.2090696	-0.09083838	1.6
0.2090696	-0.09083838	1.6
0.2090696	-0.09083838	1.6
0.2090696	-0.09083838	1.6
0.2090696	-0.09083838	1.6
0.2090696	-0.09083838	1.6
0.2090696	-0.09083838	1.6
0.2586963	-0.03016907	1.6
0.2586963	-0.03016907	1.6
0.2586963	-0.03016907	1.6
0.257838	-0.0328491	1.6
0.257838	-0.0328491	1.6
0.257838	-0.0328491	1.6
0.2562476	-0.03421333	1.6
0.2562476	-0.03421333	1.6
0.2562476	-0.03421333	1.6
0.2562476	-0.03421333	1.6
0.2562476	-0.03421333	1.6
0.2722068	-0.02019116	1.6
0.2722068	-0.02019116	1.6
0.2722068	-0.02019116	1.6
0.2701858	0.1075812	1.6
0.2701858	0.1075812	1.6
0.2696446	0.1081668	1.6
0.2696446	0.1081668	1.6
0.2696446	0.1081668	1.6
0.2691312	0.107446	1.6
0.2691312	0.107446	1.6
0.2676248	0.1051305	1.6
0.2676248	0.1051305	1.6
0.2676248	0.1051305	1.6
0.2662665	0.1040291	1.6
0.2662665	0.1040291	1.6
0.2662665	0.1040291	1.6
0.2656478	0.1034498	1.6
0.2656478	0.1034498	1.6
0.2656478	0.1034498	1.6
0.2656478	0.1034498	1.6
0.2656478	0.1034498	1.6
0.2998063	0.1802654	1.6
0.2998063	0.1802654	1.6
0.2998063	0.1802654	1.6
0.2990179	0.1750903	1.6
0.2990179	0.1750903	1.6
0.2992815	0.1726358	1.6
0.2992815	0.1726358	1.6
0.2992815	0.1726358	1.6
0.2986276	0.1722815	1.6
0.2986276	0.1722815	1.6
0.2986276	0.1722815	1.6
0.298548	0.1725054	1.6
0.298548	0.1725054	1.6
0.2992056	0.1740312	1.6
0.2992056	0.1740312	1.6
0.2992056	0.1740312	1.6
0.2999364	0.1754154	1.6
0.2999364	0.1754154	1.6
0.3006918	0.1772305	1.6
0.3006918	0.1772305	1.6
0.3006918	0.1772305	1.6
0.3003958	0.178809	1.6
0.3003958	0.178809	1.6
0.3003958	0.178809	1.6
0.3004965	0.1801833	1.6
0.3004965	0.1801833	1.6
0.3003827	0.1815223	1.6
0.3003827	0.1815223	1.6
0.3003827	0.1815223	1.6
0.3003827	0.1815223	1.6
0.3003827	0.1815223	1.6
0.3003827	0.1815223	1.6
0.3003827	0.1815223	1.6
0.3003827	0.1815223	1.6
-0.06288772	0.09161309	1.6
-0.06288772	0.09161309	1.6
-0.06288772	0.09161309	1.6
-0.06119628	0.09011751	1.6
-0.06119628	0.09011751	1.6
-0.05912093	0.08925315	1.6
-0.05912093	0.08925315	1.6
-0.05912093	0.08925315	1.6
-0.05879826	0.08963466	1.6
-0.05879826	0.08963466	1.6
-0.05879826	0.08963466	1.6
-0.05837636	0.08973494	1.6
-0.05837636	0.08973494	1.6
-0.05836127	0.08936644	1.6
-0.05836127	0.08936644	1.6
-0.05836127	0.08936644	1.6
-0.05836127	0.08936644	1.6
-0.05836127	0.08936644	1.6
-0.05836127	0.08936644	1.6
-0.05836127	0.08936644	1.6
-0.05836127	0.08936644	1.6
-0.2018837	0.08458795	1.6
-0.2018837	0.08458795	1.6
-0.2018837	0.08458795	1.6
-0.1999403	0.08371513	1.6
-0.1999403	0.08371513	1.6
-0.1999403	0.08371513	1.6
-0.1978112	0.08185201	1.6
-0.1978112	0.08185201	1.6
-0.196519	0.0808322	1.6
-0.196519	0.0808322	1.6
-0.196519	0.0808322	1.6
-0.1958514	0.08087033	1.6
-0.1958514	0.08087033	1.6
-0.1953964	0.08014489	1.6
-0.1953964	0.08014489	1.6
-0.1953964	0.08014489	1.6
-0.195153	0.07917468	1.6
-0.195153	0.07917468	1.6
-0.195153	0.07917468	1.6
-0.1951127	0.07867497	1.6
-0.1951127	0.07867497	1.6
-0.1949714	0.07830109	1.6
-0.1949714	0.07830109	1.6
-0.1949714	0.07830109	1.6
-0.1951462	0.07804367	1.6
-0.1951462	0.07804367	1.6
-0.1951462	0.07804367	1.6
-0.1951462	0.07804367	1.6
-0.1951462	0.07804367	1.6
-0.1324493	0.05726913	1.6
-0.1324493	0.05726913	1.6
-0.1324493	0.05726913	1.6
-0.1363015	0.05861989	1.6
-0.1363015	0.05861989	1.6
-0.1363015	0.05861989	1.6
-0.1363015	0.05861989	1.6
-0.1363015	0.05861989	1.6
-0.1363015	0.05861989	1.6
-0.1363015	0.05861989	1.6
-0.1363015	0.05861989	1.6
0.08321948	0.01272106	1.6
0.08321948	0.01272106	1.6
0.08321948	0.01272106	1.6
0.08009952	0.01008432	1.6
0.08009952	0.01008432	1.6
0.07824356	0.008591503	1.6
0.07824356	0.008591503	1.6
0.07824356	0.008591503	1.6
0.07722923	0.008187858	1.6
0.07722923	0.008187858	1.6
0.07722923	0.008187858	1.6
0.0769285	0.007124085	1.6
0.0769285	0.007124085	1.6
0.07651691	0.006492245	1.6
0.07651691	0.006492245	1.6
0.07651691	0.006492245	1.6
0.07651691	0.006492245	1.6
0.07651691	0.006492245	1.6
0.07602784	0.00502647	1.6
0.07602784	0.00502647	1.6
0.07602784	0.00502647	1.6
0.07525883	0.004569336	1.6
0.07525883	0.004569336	1.6
0.07525883	0.004569336	1.6
0.07462907	0.004706781	1.6
0.07462907	0.004706781	1.6
0.07459623	0.004439448	1.6
0.07459623	0.004439448	1.6
0.07459623	0.004439448	1.6
0.07459623	0.004439448	1.6
0.07459623	0.004439448	1.6
0.07459623	0.004439448	1.6
0.07459623	0.004439448	1.6
0.07459623	0.004439448	1.6
0.03296003	0.04550482	1.6
0.03296003	0.04550482	1.6
0.03296003	0.04550482	1.6
0.02831547	0.04482449	1.6
0.02831547	0.04482449	1.6
0.02525529	0.04489843	1.6
0.02525529	0.04489843	1.6
0.02525529	0.04489843	1.6
0.02332885	0.04496548	1.6
0.02332885	0.04496548	1.6
0.02332885	0.04496548	1.6
0.02185667	0.04494978	1.6
0.02185667	0.04494978	1.6
0.02127271	0.04396011	1.6
0.02127271	0.04396011	1.6
0.02127271	0.04396011	1.6
0.02127271	0.04396011	1.6
0.02127271	0.04396011	1.6
0.02127271	0.04396011	1.6
0.02046511	0.04333829	1.6
0.02046511	0.04333829	1.6
0.02046511	0.04333829	1.6
0.02046511	0.04333829	1.6
0.02046511	0.04333829	1.6
-0.09168024	-0.06709592	1.6
-0.09168024	-0.06709592	1.6
-0.09168024	-0.06709592	1.6
-0.09207158	-0.0687307	1.6
-0.09207158	-0.0687307	1.6
-0.09207158	-0.0687307	1.6
-0.09207158	-0.0687307	1.6
-0.09207158	-0.0687307	1.6
-0.09214558	-0.06769056	1.6
-0.09214558	-0.06769056	1.6
-0.09214558	-0.06769056	1.6
-0.09214558	-0.06769056	1.6
-0.09214558	-0.06769056	1.6
-0.08088832	-0.07170887	1.6
-0.08088832	-0.07170887	1.6
-0.08088832	-0.07170887	1.6
-0.07612533	-0.06384154	1.6
-0.07612533	-0.06384154	1.6
-0.07612533	-0.06384154	1.6
-0.07407806	-0.06029703	1.6
-0.07407806	-0.06029703	1.6
-0.07289388	-0.05794381	1.6
-0.07289388	-0.05794381	1.6
-0.07289388	-0.05794381	1.6
-0.07278623	-0.05622919	1.6
-0.07278623	-0.05622919	1.6
-0.07278623	-0.05622919	1.6
-0.07262601	-0.05433427	1.6
-0.07262601	-0.05433427	1.6
-0.07260006	-0.05247619	1.6
-0.07260006	-0.05247619	1.6
-0.07260006	-0.05247619	1.6
-0.07230441	-0.05110095	1.6
-0.07230441	-0.05110095	1.6
-0.07219657	-0.05006506	1.6
-0.07219657	-0.05006506	1.6
-0.07219657	-0.05006506	1.6
-0.07219657	-0.05006506	1.6
-0.07219657	-0.05006506	1.6
-0.07219657	-0.05006506	1.6
-0.0726589	-0.04831765	1.6
-0.0726589	-0.04831765	1.6
