# Supplementary material for: Saliency detection of textured 3D models based on multi-view information and texel descriptor
Source: PeerJ Comput Sci. 2023 Oct 25;9:e1584. doi: 10.7717/peerj-cs.1584 (PMC10703070; doi:10.7717/peerj-cs.1584)
Supplement: Supplemental Information 2 [file peerj-cs-09-1584-s002.zip › lxj/25.txt]

-0.07294842	-0.04755986	1.6
-0.07294842	-0.04755986	1.6
-0.07294842	-0.04755986	1.6
-0.07326148	-0.04702611	1.6
-0.07326148	-0.04702611	1.6
-0.07326148	-0.04702611	1.6
-0.07326148	-0.04702611	1.6
-0.07326148	-0.04702611	1.6
-0.07743867	-0.01264122	1.6
-0.07743867	-0.01264122	1.6
-0.07601426	-0.01035816	1.6
-0.07601426	-0.01035816	1.6
-0.07601426	-0.01035816	1.6
-0.07523838	-0.009002035	1.6
-0.07523838	-0.009002035	1.6
-0.07523838	-0.009002035	1.6
-0.07523838	-0.009002035	1.6
-0.07523838	-0.009002035	1.6
-0.1533223	-0.005996464	1.6
-0.1533223	-0.005996464	1.6
-0.1533223	-0.005996464	1.6
-0.1499964	-0.009602893	1.6
-0.1499964	-0.009602893	1.6
-0.147928	-0.01067309	1.6
-0.147928	-0.01067309	1.6
-0.147928	-0.01067309	1.6
-0.1467347	-0.0121668	1.6
-0.1467347	-0.0121668	1.6
-0.1467347	-0.0121668	1.6
-0.1467347	-0.0121668	1.6
-0.1467347	-0.0121668	1.6
-0.1467347	-0.0121668	1.6
-0.1467347	-0.0121668	1.6
-0.1467347	-0.0121668	1.6
0.04570342	-0.001172407	1.6
0.04570342	-0.001172407	1.6
0.04570342	-0.001172407	1.6
0.04635524	-0.001490654	1.6
0.04635524	-0.001490654	1.6
0.04646527	-0.001384124	1.6
0.04646527	-0.001384124	1.6
0.04646527	-0.001384124	1.6
0.04548171	-0.001695862	1.6
0.04548171	-0.001695862	1.6
0.04548171	-0.001695862	1.6
0.04538716	-0.002023905	1.6
0.04538716	-0.002023905	1.6
0.04529629	-0.002131451	1.6
0.04529629	-0.002131451	1.6
0.04529629	-0.002131451	1.6
0.04467857	-0.002433098	1.6
0.04467857	-0.002433098	1.6
0.04467857	-0.002433098	1.6
0.04410717	-0.003315229	1.6
0.04410717	-0.003315229	1.6
0.04410717	-0.003315229	1.6
0.04410717	-0.003315229	1.6
0.04410717	-0.003315229	1.6
0.04410717	-0.003315229	1.6
0.04410717	-0.003315229	1.6
0.2348897	0.08427014	1.6
0.2348897	0.08427014	1.6
0.2348897	0.08427014	1.6
0.2352322	0.08182547	1.6
0.2352322	0.08182547	1.6
0.2352322	0.08182547	1.6
0.234873	0.08166527	1.6
0.234873	0.08166527	1.6
0.2345744	0.08165	1.6
0.2345744	0.08165	1.6
0.2345744	0.08165	1.6
0.2344758	0.08116677	1.6
0.2344758	0.08116677	1.6
0.2344758	0.08116677	1.6
0.2340414	0.08095915	1.6
0.2340414	0.08095915	1.6
0.2339492	0.08080337	1.6
0.2339492	0.08080337	1.6
0.2339492	0.08080337	1.6
0.2342647	0.08070234	1.6
0.2342647	0.08070234	1.6
0.2346563	0.08077041	1.6
0.2346563	0.08077041	1.6
0.2346563	0.08077041	1.6
0.2347998	0.0812091	1.6
0.2347998	0.0812091	1.6
0.2347998	0.0812091	1.6
0.2347998	0.0812091	1.6
0.2347998	0.0812091	1.6
0.2714466	0.08426546	1.6
0.2714466	0.08426546	1.6
0.2714466	0.08426546	1.6
0.2701549	0.08371738	1.6
0.2701549	0.08371738	1.6
0.2701549	0.08371738	1.6
0.2694812	0.08316864	1.6
0.2694812	0.08316864	1.6
0.2689272	0.08294594	1.6
0.2689272	0.08294594	1.6
0.2689272	0.08294594	1.6
0.2691667	0.0828316	1.6
0.2691667	0.0828316	1.6
0.2691667	0.0828316	1.6
0.2692402	0.08311607	1.6
0.2692402	0.08311607	1.6
0.2692452	0.08402234	1.6
0.2692452	0.08402234	1.6
0.2692452	0.08402234	1.6
0.2695609	0.08499949	1.6
0.2695609	0.08499949	1.6
0.2695609	0.08499949	1.6
0.2698681	0.08561104	1.6
0.2698681	0.08561104	1.6
0.2698681	0.08561104	1.6
0.2698681	0.08561104	1.6
0.2698681	0.08561104	1.6
0.2698681	0.08561104	1.6
0.2698681	0.08561104	1.6
0.2698681	0.08561104	1.6
-0.02196216	0.09647246	1.6
-0.02196216	0.09647246	1.6
-0.02053442	0.0954359	1.6
-0.02053442	0.0954359	1.6
-0.02053442	0.0954359	1.6
-0.01930193	0.09460302	1.6
-0.01930193	0.09460302	1.6
-0.01930193	0.09460302	1.6
-0.01814377	0.09423576	1.6
-0.01814377	0.09423576	1.6
-0.01725751	0.09401353	1.6
-0.01725751	0.09401353	1.6
-0.01725751	0.09401353	1.6
-0.01720837	0.0933099	1.6
-0.01720837	0.0933099	1.6
-0.01720837	0.0933099	1.6
-0.01665938	0.09329564	1.6
-0.01665938	0.09329564	1.6
-0.01642748	0.09326915	1.6
-0.01642748	0.09326915	1.6
-0.01642748	0.09326915	1.6
-0.01588256	0.09316657	1.6
-0.01588256	0.09316657	1.6
-0.01588256	0.09316657	1.6
-0.01550439	0.09263087	1.6
-0.01550439	0.09263087	1.6
-0.01513654	0.09230999	1.6
-0.01513654	0.09230999	1.6
-0.01513654	0.09230999	1.6
-0.01513654	0.09230999	1.6
-0.01513654	0.09230999	1.6
-0.01513654	0.09230999	1.6
-0.1066309	0.1267956	1.6
-0.1066309	0.1267956	1.6
-0.1051809	0.1256069	1.6
-0.1051809	0.1256069	1.6
-0.1051809	0.1256069	1.6
-0.1049759	0.1245851	1.6
-0.1049759	0.1245851	1.6
-0.1049759	0.1245851	1.6
-0.1050932	0.1241143	1.6
-0.1050932	0.1241143	1.6
-0.1050842	0.1228944	1.6
-0.1050842	0.1228944	1.6
-0.1050842	0.1228944	1.6
-0.1049059	0.1213977	1.6
-0.1049059	0.1213977	1.6
-0.1049059	0.1213977	1.6
-0.1046998	0.1202515	1.6
-0.1046998	0.1202515	1.6
-0.1049357	0.1193848	1.6
-0.1049357	0.1193848	1.6
-0.1049357	0.1193848	1.6
-0.1049357	0.1193848	1.6
-0.1049357	0.1193848	1.6
-0.1049357	0.1193848	1.6
-0.1049357	0.1193848	1.6
-0.1049357	0.1193848	1.6
-0.1044813	-0.04422028	1.6
-0.1044813	-0.04422028	1.6
-0.1044813	-0.04422028	1.6
-0.1047827	-0.04131074	1.6
-0.1047827	-0.04131074	1.6
-0.1033567	-0.0409198	1.6
-0.1033567	-0.0409198	1.6
-0.1033567	-0.0409198	1.6
-0.1028422	-0.04077077	1.6
-0.1028422	-0.04077077	1.6
-0.1028422	-0.04077077	1.6
-0.1026879	-0.04087922	1.6
-0.1026879	-0.04087922	1.6
-0.1020847	-0.04081811	1.6
-0.1020847	-0.04081811	1.6
-0.1020847	-0.04081811	1.6
-0.1013056	-0.04067148	1.6
-0.1013056	-0.04067148	1.6
-0.1013056	-0.04067148	1.6
-0.1005444	-0.04045819	1.6
-0.1005444	-0.04045819	1.6
-0.1005444	-0.04045819	1.6
-0.1005444	-0.04045819	1.6
-0.1005444	-0.04045819	1.6
-0.1005444	-0.04045819	1.6
-0.1005444	-0.04045819	1.6
-0.1005444	-0.04045819	1.6
-0.1157304	-0.1586535	1.6
-0.1157304	-0.1586535	1.6
-0.1129736	-0.157579	1.6
-0.1129736	-0.157579	1.6
-0.1129736	-0.157579	1.6
-0.1129736	-0.157579	1.6
-0.1129736	-0.157579	1.6
-0.09847488	-0.1152451	1.6
-0.09847488	-0.1152451	1.6
-0.09847488	-0.1152451	1.6
-0.09943484	-0.1143693	1.6
-0.09904768	-0.1151454	1.6
-0.09904768	-0.1151454	1.6
-0.09904768	-0.1151454	1.6
-0.09905215	-0.1155016	1.6
-0.09905215	-0.1155016	1.6
-0.09905215	-0.1155016	1.6
-0.09859776	-0.114713	1.6
-0.09859776	-0.114713	1.6
-0.09903504	-0.1151509	1.6
-0.09903504	-0.1151509	1.6
-0.09903504	-0.1151509	1.6
-0.09951756	-0.1153976	1.6
-0.09951756	-0.1153976	1.6
-0.09951756	-0.1153976	1.6
-0.09965741	-0.1148889	1.6
-0.09965741	-0.1148889	1.6
-0.09968301	-0.1144677	1.6
-0.09968301	-0.1144677	1.6
-0.09968301	-0.1144677	1.6
-0.09947529	-0.1139431	1.6
-0.09947529	-0.1139431	1.6
-0.09947529	-0.1139431	1.6
-0.09947529	-0.1139431	1.6
-0.09947529	-0.1139431	1.6
-0.1920287	-0.06570345	1.6
-0.1920287	-0.06570345	1.6
-0.1920287	-0.06570345	1.6
-0.1941814	-0.06681575	1.6
-0.1941814	-0.06681575	1.6
-0.1950936	-0.06845896	1.6
-0.1950936	-0.06845896	1.6
-0.1950936	-0.06845896	1.6
-0.1955973	-0.06926152	1.6
-0.1955973	-0.06926152	1.6
-0.1964476	-0.06884749	1.6
-0.1964476	-0.06884749	1.6
-0.1964476	-0.06884749	1.6
-0.1970336	-0.06790302	1.6
-0.1970336	-0.06790302	1.6
-0.1970336	-0.06790302	1.6
-0.197404	-0.06678004	1.6
-0.197404	-0.06678004	1.6
-0.1974944	-0.06653985	1.6
-0.1974944	-0.06653985	1.6
-0.1974944	-0.06653985	1.6
-0.1974944	-0.06653985	1.6
-0.1974944	-0.06653985	1.6
-0.1974944	-0.06653985	1.6
-0.2124817	-0.05520626	1.6
-0.2124817	-0.05520626	1.6
-0.2137735	-0.05460526	1.6
-0.2137735	-0.05460526	1.6
-0.2137735	-0.05460526	1.6
-0.2148034	-0.05286714	1.6
-0.2148034	-0.05286714	1.6
-0.2148034	-0.05286714	1.6
-0.2162133	-0.05192702	1.6
-0.2162133	-0.05192702	1.6
-0.2170437	-0.05156503	1.6
-0.2170437	-0.05156503	1.6
-0.2170437	-0.05156503	1.6
-0.2179626	-0.05058365	1.6
-0.2179626	-0.05058365	1.6
-0.2170666	-0.0511432	1.6
-0.2170666	-0.0511432	1.6
-0.2170666	-0.0511432	1.6
-0.2170666	-0.0511432	1.6
-0.2170666	-0.0511432	1.6
-0.2170666	-0.0511432	1.6
-0.2479784	0.03227898	1.6
-0.2479784	0.03227898	1.6
-0.2482236	0.03090392	1.6
-0.2482236	0.03090392	1.6
-0.2482236	0.03090392	1.6
-0.2501825	0.03120781	1.6
-0.2501825	0.03120781	1.6
-0.2501825	0.03120781	1.6
-0.2511369	0.0305171	1.6
-0.2511369	0.0305171	1.6
-0.2510418	0.03099307	1.6
-0.2510418	0.03099307	1.6
-0.2510418	0.03099307	1.6
-0.2498364	0.03155383	1.6
-0.2498364	0.03155383	1.6
-0.2498364	0.03155383	1.6
-0.2498364	0.03155383	1.6
-0.2498364	0.03155383	1.6
-0.2757336	0.09204991	1.6
-0.2757336	0.09204991	1.6
-0.2757336	0.09204991	1.6
-0.2756739	0.09672437	1.6
-0.2756739	0.09672437	1.6
-0.2752174	0.09752043	1.6
-0.2752174	0.09752043	1.6
-0.2752174	0.09752043	1.6
-0.2754553	0.09797867	1.6
-0.2754553	0.09797867	1.6
-0.2754553	0.09797867	1.6
-0.2752734	0.09815369	1.6
-0.2752734	0.09815369	1.6
-0.2753767	0.09869283	1.6
-0.2753767	0.09869283	1.6
-0.2753767	0.09869283	1.6
-0.2753767	0.09869283	1.6
-0.2753767	0.09869283	1.6
-0.2753767	0.09869283	1.6
-0.2998301	0.1283704	1.6
-0.2998301	0.1283704	1.6
-0.2983451	0.1334819	1.6
-0.2983451	0.1334819	1.6
-0.2983451	0.1334819	1.6
-0.2975055	0.135747	1.6
-0.2975055	0.135747	1.6
-0.2975055	0.135747	1.6
-0.2975198	0.1375497	1.6
-0.2975198	0.1375497	1.6
-0.2975198	0.1375497	1.6
-0.2980856	0.1381873	1.6
-0.2980856	0.1381873	1.6
-0.2977068	0.1390806	1.6
-0.2977068	0.1390806	1.6
-0.2977068	0.1390806	1.6
-0.2956094	0.1384839	1.6
-0.2956094	0.1384839	1.6
-0.2956094	0.1384839	1.6
-0.2956094	0.1384839	1.6
-0.2956094	0.1384839	1.6
0.001694656	0.03185043	1.6
0.001694656	0.03185043	1.6
0.001694656	0.03185043	1.6
0.005316177	0.02667271	1.6
0.005316177	0.02667271	1.6
0.005980455	0.02419957	1.6
0.005980455	0.02419957	1.6
0.005980455	0.02419957	1.6
0.006430487	0.02221033	1.6
0.006430487	0.02221033	1.6
0.006467215	0.01957404	1.6
0.006467215	0.01957404	1.6
0.006467215	0.01957404	1.6
0.007127716	0.01825984	1.6
0.007127716	0.01825984	1.6
0.007127716	0.01825984	1.6
0.007885491	0.01756724	1.6
0.007885491	0.01756724	1.6
0.008457515	0.01708577	1.6
0.008457515	0.01708577	1.6
0.008457515	0.01708577	1.6
0.008567782	0.01652655	1.6
0.008567782	0.01652655	1.6
0.008342112	0.01567183	1.6
0.008342112	0.01567183	1.6
0.008342112	0.01567183	1.6
0.008374976	0.01483635	1.6
0.008374976	0.01483635	1.6
0.008374976	0.01483635	1.6
0.007878598	0.01365802	1.6
0.007878598	0.01365802	1.6
0.007878598	0.01365802	1.6
0.007878598	0.01365802	1.6
0.007878598	0.01365802	1.6
0.004327775	0.01710019	1.6
0.004327775	0.01710019	1.6
0.004327775	0.01710019	1.6
0.00370574	0.01723264	1.6
0.00370574	0.01723264	1.6
0.003119646	0.01744576	1.6
0.003119646	0.01744576	1.6
0.003119646	0.01744576	1.6
0.00251303	0.01760052	1.6
0.00251303	0.01760052	1.6
0.00251303	0.01760052	1.6
0.002591474	0.01755737	1.6
0.002591474	0.01755737	1.6
0.002293065	0.01752517	1.6
0.002293065	0.01752517	1.6
0.002293065	0.01752517	1.6
0.002455743	0.01763731	1.6
0.002455743	0.01763731	1.6
0.002455743	0.01763731	1.6
0.002455743	0.01763731	1.6
0.002455743	0.01763731	1.6
0.08428476	-0.003392673	1.6
0.08428476	-0.003392673	1.6
0.08428476	-0.003392673	1.6
0.08428476	-0.003392673	1.6
0.08428476	-0.003392673	1.6
0.08428476	-0.003392673	1.6
0.08932181	-0.008948224	1.6
0.08932181	-0.008948224	1.6
0.09152284	-0.0104969	1.6
0.09152284	-0.0104969	1.6
0.09152284	-0.0104969	1.6
0.0925446	-0.01094709	1.6
0.0925446	-0.01094709	1.6
0.0925446	-0.01094709	1.6
0.09300692	-0.01045837	1.6
0.09300692	-0.01045837	1.6
0.09277181	-0.01017151	1.6
0.09277181	-0.01017151	1.6
0.09277181	-0.01017151	1.6
0.09262042	-0.01008869	1.6
0.09262042	-0.01008869	1.6
0.09262042	-0.01008869	1.6
0.09267593	-0.009936484	1.6
0.09267593	-0.009936484	1.6
0.09263935	-0.01004115	1.6
0.09263935	-0.01004115	1.6
0.09263935	-0.01004115	1.6
0.09263935	-0.01004115	1.6
0.09263935	-0.01004115	1.6
0.09263935	-0.01004115	1.6
0.06401414	-0.09223328	1.6
0.06401414	-0.09223328	1.6
0.06401414	-0.09223328	1.6
0.06401414	-0.09223328	1.6
0.06401414	-0.09223328	1.6
0.05990839	-0.1088514	1.6
0.05990839	-0.1088514	1.6
0.05990839	-0.1088514	1.6
0.05872845	-0.1111228	1.6
0.05872845	-0.1111228	1.6
0.05872845	-0.1111228	1.6
0.05804586	-0.1120853	1.6
0.05804586	-0.1120853	1.6
0.05786157	-0.1121008	1.6
0.05786157	-0.1121008	1.6
0.05786157	-0.1121008	1.6
0.05761987	-0.1123529	1.6
0.05761987	-0.1123529	1.6
0.05706812	-0.1129583	1.6
0.05706812	-0.1129583	1.6
0.05706812	-0.1129583	1.6
0.05681098	-0.1133225	1.6
0.05681098	-0.1133225	1.6
0.05681098	-0.1133225	1.6
0.0561476	-0.1132572	1.6
0.0561476	-0.1132572	1.6
0.05565652	-0.1135015	1.6
0.05565652	-0.1135015	1.6
0.05565652	-0.1135015	1.6
0.05533005	-0.1135081	1.6
0.05533005	-0.1135081	1.6
0.05533005	-0.1135081	1.6
0.0549409	-0.113329	1.6
0.0549409	-0.113329	1.6
0.0549409	-0.113329	1.6
0.0549409	-0.113329	1.6
0.0549409	-0.113329	1.6
0.08481614	-0.122632	1.6
0.08481614	-0.122632	1.6
0.08481614	-0.122632	1.6
0.2066227	-0.0861682	1.6
0.2066227	-0.0861682	1.6
0.2083034	-0.08783868	1.6
0.2083034	-0.08783868	1.6
0.2083034	-0.08783868	1.6
0.2089688	-0.08877745	1.6
0.2089688	-0.08877745	1.6
0.2089688	-0.08877745	1.6
0.2055252	-0.08764322	1.6
0.2055252	-0.08764322	1.6
0.2055252	-0.08764322	1.6
0.2055252	-0.08764322	1.6
0.2055252	-0.08764322	1.6
0.2150455	-0.07507849	1.6
0.2150455	-0.07507849	1.6
0.2150455	-0.07507849	1.6
0.2146959	-0.0733047	1.6
0.2146959	-0.0733047	1.6
0.2146959	-0.0733047	1.6
0.2146959	-0.0733047	1.6
0.2146959	-0.0733047	1.6
0.2148614	-0.07145895	1.6
0.2148614	-0.07145895	1.6
0.2148614	-0.07145895	1.6
0.2145876	-0.07056732	1.6
0.2145876	-0.07056732	1.6
0.2144218	-0.06958907	1.6
0.2144218	-0.06958907	1.6
0.2144218	-0.06958907	1.6
0.2146501	-0.06898029	1.6
0.2146501	-0.06898029	1.6
0.2146501	-0.06898029	1.6
0.2152328	-0.0685843	1.6
0.2152328	-0.0685843	1.6
0.2152328	-0.0685843	1.6
0.2152328	-0.0685843	1.6
0.2152328	-0.0685843	1.6
0.2672325	-0.1169791	1.6
0.2672325	-0.1169791	1.6
0.2676277	-0.1178402	1.6
0.2676277	-0.1178402	1.6
0.2676277	-0.1178402	1.6
0.2686271	-0.1190323	1.6
0.2686271	-0.1190323	1.6
0.2686239	-0.1202733	1.6
0.2686239	-0.1202733	1.6
0.2686239	-0.1202733	1.6
0.2692954	-0.1220264	1.6
0.2692954	-0.1220264	1.6
0.2692954	-0.1220264	1.6
0.269586	-0.1232936	1.6
0.269586	-0.1232936	1.6
0.270306	-0.1201196	1.6
0.270306	-0.1201196	1.6
0.270306	-0.1201196	1.6
0.2709499	-0.1177508	1.6
0.2709499	-0.1177508	1.6
0.2709499	-0.1177508	1.6
0.2709499	-0.1177508	1.6
0.2709499	-0.1177508	1.6
0.2709499	-0.1177508	1.6
0.2709499	-0.1177508	1.6
0.2709499	-0.1177508	1.6
0.2124028	0.05124156	1.6
0.2124028	0.05124156	1.6
0.2124028	0.05124156	1.6
0.2124028	0.05124156	1.6
0.2124028	0.05124156	1.6
0.215155	0.04928758	1.6
0.215155	0.04928758	1.6
0.215155	0.04928758	1.6
0.215155	0.04928758	1.6
0.215155	0.04928758	1.6
0.01	0.01	1.6
0.215155	0.04928758	1.6
0.215155	0.04928758	1.6
0.1982915	0.05073836	1.6
0.1982915	0.05073836	1.6
0.1982915	0.05073836	1.6
0.215155	0.04928758	1.6
0.215155	0.04928758	1.6
0.215155	0.04928758	1.6
0.2240692	0.09478619	1.6
0.2240692	0.09478619	1.6
0.2251812	0.09888274	1.6
0.2251812	0.09888274	1.6
0.2251812	0.09888274	1.6
0.2243419	0.09701919	1.6
0.2243419	0.09701919	1.6
0.2243419	0.09701919	1.6
0.2249862	0.09694404	1.6
0.2249862	0.09694404	1.6
0.2264776	0.09677222	1.6
0.2264776	0.09677222	1.6
0.2264776	0.09677222	1.6
0.2256205	0.09496876	1.6
0.2256205	0.09496876	1.6
0.2256205	0.09496876	1.6
0.227229	0.09521747	1.6
0.227229	0.09521747	1.6
0.227229	0.09521747	1.6
0.227229	0.09521747	1.6
0.227229	0.09521747	1.6
0.227229	0.09521747	1.6
0.227229	0.09521747	1.6
0.227229	0.09521747	1.6
0.006353335	0.05803791	1.6
0.006353335	0.05803791	1.6
0.0103091	0.05913121	1.6
0.0103091	0.05913121	1.6
0.0103091	0.05913121	1.6
0.0120849	0.06059204	1.6
0.0120849	0.06059204	1.6
0.0120849	0.06059204	1.6
0.01320679	0.06179059	1.6
0.01320679	0.06179059	1.6
0.01411055	0.06304193	1.6
0.01411055	0.06304193	1.6
0.01411055	0.06304193	1.6
0.01411055	0.06304193	1.6
0.01411055	0.06304193	1.6
0.1189521	0.05590915	1.6
0.1189521	0.05590915	1.6
0.1189521	0.05590915	1.6
0.1172375	0.05499309	1.6
0.1172375	0.05499309	1.6
0.1172375	0.05499309	1.6
0.1172375	0.05499309	1.6
0.1172375	0.05499309	1.6
0.1160959	0.05385499	1.6
0.1160959	0.05385499	1.6
0.1160959	0.05385499	1.6
0.1155101	0.05405749	1.6
0.1155101	0.05405749	1.6
0.1155101	0.05405749	1.6
0.1151227	0.05389999	1.6
0.1151227	0.05389999	1.6
0.1149632	0.05372857	1.6
0.1149632	0.05372857	1.6
0.1149632	0.05372857	1.6
0.114946	0.05375457	1.6
0.114946	0.05375457	1.6
0.1152048	0.05362633	1.6
0.1152048	0.05362633	1.6
0.1152048	0.05362633	1.6
0.1155937	0.05375783	1.6
0.1155937	0.05375783	1.6
0.1155937	0.05375783	1.6
0.1155937	0.05375783	1.6
0.1155937	0.05375783	1.6
-0.06680505	0.05412431	1.6
-0.06680505	0.05412431	1.6
-0.06680505	0.05412431	1.6
-0.07032891	0.05011138	1.6
-0.07032891	0.05011138	1.6
-0.07032891	0.05011138	1.6
-0.07038193	0.04847769	1.6
-0.07038193	0.04847769	1.6
-0.07174578	0.04692972	1.6
-0.07174578	0.04692972	1.6
-0.07174578	0.04692972	1.6
-0.07337635	0.0464344	1.6
-0.07337635	0.0464344	1.6
-0.07337635	0.0464344	1.6
-0.07426264	0.04644542	1.6
-0.07426264	0.04644542	1.6
-0.07516133	0.04704234	1.6
-0.07516133	0.04704234	1.6
-0.07516133	0.04704234	1.6
-0.07584915	0.04743584	1.6
-0.07584915	0.04743584	1.6
-0.07608365	0.04733301	1.6
-0.07608365	0.04733301	1.6
-0.07608365	0.04733301	1.6
-0.07597934	0.0473659	1.6
-0.07597934	0.0473659	1.6
-0.07597934	0.0473659	1.6
-0.07583754	0.04824672	1.6
-0.07583754	0.04824672	1.6
-0.07583754	0.04824672	1.6
-0.07592603	0.04908584	1.6
-0.07592603	0.04908584	1.6
-0.0761034	0.04974389	1.6
-0.0761034	0.04974389	1.6
-0.0761034	0.04974389	1.6
-0.07637332	0.0504982	1.6
-0.07637332	0.0504982	1.6
-0.07635033	0.05080814	1.6
-0.07635033	0.05080814	1.6
-0.07635033	0.05080814	1.6
-0.07632019	0.05151047	1.6
-0.07632019	0.05151047	1.6
-0.07632019	0.05151047	1.6
-0.07610887	0.05166575	1.6
-0.07610887	0.05166575	1.6
-0.07610887	0.05166575	1.6
-0.07580075	0.05192292	1.6
-0.07580075	0.05192292	1.6
-0.07536209	0.05252725	1.6
-0.07536209	0.05252725	1.6
-0.07536209	0.05252725	1.6
0.01	0.01	1.6
0.01	0.01	1.6
0.01	0.01	1.6
0.01	0.01	1.6
0.01	0.01	1.6
-0.07536209	0.05252725	1.6
-0.07536209	0.05252725	1.6
-0.07536209	0.05252725	1.6
-0.07493123	0.05341918	1.6
-0.07493123	0.05341918	1.6
-0.07471272	0.05437386	1.6
-0.07471272	0.05437386	1.6
-0.07471272	0.05437386	1.6
-0.07431617	0.05515502	1.6
-0.07431617	0.05515502	1.6
-0.07431617	0.05515502	1.6
-0.07420328	0.05596598	1.6
-0.07420328	0.05596598	1.6
-0.07411098	0.05667534	1.6
-0.07411098	0.05667534	1.6
-0.07411098	0.05667534	1.6
-0.07413074	0.05722597	1.6
-0.07413074	0.05722597	1.6
-0.07413074	0.05722597	1.6
-0.07400621	0.05766635	1.6
-0.07400621	0.05766635	1.6
-0.07395152	0.05809316	1.6
-0.07395152	0.05809316	1.6
-0.07395152	0.05809316	1.6
-0.07385655	0.05844088	1.6
-0.07385655	0.05844088	1.6
-0.07380799	0.05887105	1.6
-0.07380799	0.05887105	1.6
-0.07380799	0.05887105	1.6
-0.07353971	0.05912977	1.6
-0.07353971	0.05912977	1.6
-0.07353971	0.05912977	1.6
-0.07327777	0.05942233	1.6
-0.07327777	0.05942233	1.6
-0.07327777	0.05942233	1.6
-0.07327777	0.05942233	1.6
-0.07327777	0.05942233	1.6
-0.001217091	-0.006262155	1.6
-0.001217091	-0.006262155	1.6
-0.001217091	-0.006262155	1.6
-0.0006522778	-0.006787453	1.6
-0.0006522778	-0.006787453	1.6
4.116353E-05	-0.007892458	1.6
4.116353E-05	-0.007892458	1.6
4.116353E-05	-0.007892458	1.6
0.0004620291	-0.008201027	1.6
0.0004620291	-0.008201027	1.6
