# Supplementary material for: Saliency detection of textured 3D models based on multi-view information and texel descriptor
Source: PeerJ Comput Sci. 2023 Oct 25;9:e1584. doi: 10.7717/peerj-cs.1584 (PMC10703070; doi:10.7717/peerj-cs.1584)
Supplement: Supplemental Information 2 [file peerj-cs-09-1584-s002.zip › lxj/26.txt]

0.0004620291	-0.008201027	1.6
0.0004620291	-0.008201027	1.6
-0.09416974	0.03818699	1.6
-0.09416974	0.03818699	1.6
-0.09416974	0.03818699	1.6
-0.09206436	0.03700306	1.6
-0.09206436	0.03700306	1.6
-0.09206436	0.03700306	1.6
-0.09489699	0.03589493	1.6
-0.09489699	0.03589493	1.6
-0.09489699	0.03589493	1.6
-0.09489699	0.03589493	1.6
-0.09489699	0.03589493	1.6
-0.2184628	-0.03425469	1.6
-0.2184628	-0.03425469	1.6
-0.2170482	-0.03480411	1.6
-0.2170482	-0.03480411	1.6
-0.2170482	-0.03480411	1.6
-0.2166909	-0.03579962	1.6
-0.2166909	-0.03579962	1.6
-0.2166909	-0.03579962	1.6
-0.2166909	-0.03579962	1.6
-0.2166909	-0.03579962	1.6
-0.2166909	-0.03579962	1.6
-0.2166909	-0.03579962	1.6
-0.2166909	-0.03579962	1.6
-0.05516288	-0.01754296	1.6
-0.05516288	-0.01754296	1.6
-0.05516288	-0.01754296	1.6
-0.04985154	-0.01386422	1.6
-0.04985154	-0.01386422	1.6
-0.0465613	-0.01187527	1.6
-0.0465613	-0.01187527	1.6
-0.0465613	-0.01187527	1.6
-0.04448953	-0.01092305	1.6
-0.04448953	-0.01092305	1.6
-0.04448953	-0.01092305	1.6
-0.04290725	-0.01238885	1.6
-0.04290725	-0.01238885	1.6
-0.04172856	-0.01092353	1.6
-0.04172856	-0.01092353	1.6
-0.04172856	-0.01092353	1.6
-0.04119123	-0.0116061	1.6
-0.04119123	-0.0116061	1.6
-0.04121064	-0.0118402	1.6
-0.04121064	-0.0118402	1.6
-0.04121064	-0.0118402	1.6
-0.04093341	-0.01154013	1.6
-0.04093341	-0.01154013	1.6
-0.04093341	-0.01154013	1.6
-0.04093341	-0.01154013	1.6
-0.04093341	-0.01154013	1.6
-0.02173724	0.0504364	1.6
-0.02173724	0.0504364	1.6
-0.02244589	0.0501042	1.6
-0.02244589	0.0501042	1.6
-0.02341368	0.04923368	1.6
-0.02341368	0.04923368	1.6
-0.02530841	0.04876526	1.6
-0.02530841	0.04876526	1.6
-0.02530841	0.04876526	1.6
-0.02530841	0.04876526	1.6
-0.02530841	0.04876526	1.6
-0.02290502	0.1326445	1.6
-0.02290502	0.1326445	1.6
-0.02491769	0.1384293	1.6
-0.02491769	0.1384293	1.6
-0.02491769	0.1384293	1.6
-0.02480625	0.1415948	1.6
-0.02480625	0.1415948	1.6
-0.02480625	0.1415948	1.6
-0.02459299	0.1447864	1.6
-0.02459299	0.1447864	1.6
-0.02459299	0.1447864	1.6
-0.02459299	0.1447864	1.6
-0.02459299	0.1447864	1.6
-0.02353594	0.2352094	1.6
-0.02353594	0.2352094	1.6
-0.02353594	0.2352094	1.6
-0.02377076	0.2344673	1.6
-0.02377076	0.2344673	1.6
-0.02377076	0.2344673	1.6
-0.02334137	0.2351809	1.6
-0.02334137	0.2351809	1.6
-0.02253404	0.2350067	1.6
-0.02253404	0.2350067	1.6
-0.02253404	0.2350067	1.6
-0.02259394	0.2347968	1.6
-0.02259394	0.2347968	1.6
-0.02265012	0.2346286	1.6
-0.02265012	0.2346286	1.6
-0.02265012	0.2346286	1.6
-0.02277512	0.2341715	1.6
-0.02277512	0.2341715	1.6
-0.02277512	0.2341715	1.6
-0.02277512	0.2341715	1.6
-0.02277512	0.2341715	1.6
-0.02277512	0.2341715	1.6
-0.01253164	0.2685315	1.6
-0.01253164	0.2685315	1.6
-0.01216418	0.2719777	1.6
-0.01216418	0.2719777	1.6
-0.01216418	0.2719777	1.6
-0.01123959	0.273323	1.6
-0.01123959	0.273323	1.6
-0.01123959	0.273323	1.6
-0.01070058	0.2745904	1.6
-0.01070058	0.2745904	1.6
-0.01027762	0.2758625	1.6
-0.01027762	0.2758625	1.6
-0.01027762	0.2758625	1.6
-0.0106023	0.276952	1.6
-0.0106023	0.276952	1.6
-0.0106023	0.276952	1.6
-0.00980334	0.277092	1.6
-0.00980334	0.277092	1.6
-0.00980334	0.277092	1.6
-0.00980334	0.277092	1.6
-0.00980334	0.277092	1.6
0.01982304	0.05477913	1.6
0.01982304	0.05477913	1.6
0.01982304	0.05477913	1.6
0.02170116	0.04799628	1.6
0.02170116	0.04799628	1.6
0.02176702	0.0506835	1.6
0.02176702	0.0506835	1.6
0.02176702	0.0506835	1.6
0.02176702	0.0506835	1.6
0.02176702	0.0506835	1.6
0.02176702	0.0506835	1.6
0.01789949	0.09480368	1.6
0.01789949	0.09480368	1.6
0.01690668	0.09577515	1.6
0.01690668	0.09577515	1.6
0.01690668	0.09577515	1.6
0.01691755	0.09655196	1.6
0.01691755	0.09655196	1.6
0.01691755	0.09655196	1.6
0.0169421	0.09680008	1.6
0.0169421	0.09680008	1.6
0.01713436	0.09681507	1.6
0.01713436	0.09681507	1.6
0.01713436	0.09681507	1.6
0.01685111	0.09655228	1.6
0.01685111	0.09655228	1.6
0.01685111	0.09655228	1.6
0.01632542	0.09653419	1.6
0.01632542	0.09653419	1.6
0.01584713	0.09664875	1.6
0.01584713	0.09664875	1.6
0.01584713	0.09664875	1.6
0.01584713	0.09664875	1.6
0.01584713	0.09664875	1.6
-0.006991014	0.04939093	1.6
-0.006991014	0.04939093	1.6
-0.006991014	0.04939093	1.6
-0.008244108	0.04268264	1.6
-0.008244108	0.04268264	1.6
-0.008244108	0.04268264	1.6
-0.0076863	0.03876757	1.6
-0.0076863	0.03876757	1.6
-0.007565351	0.036235	1.6
-0.007565351	0.036235	1.6
-0.007565351	0.036235	1.6
-0.006582431	0.03429356	1.6
-0.006582431	0.03429356	1.6
-0.005976563	0.03265188	1.6
-0.005976563	0.03265188	1.6
-0.005976563	0.03265188	1.6
-0.005277196	0.03125276	1.6
-0.005277196	0.03125276	1.6
-0.005277196	0.03125276	1.6
-0.004363025	0.03056722	1.6
-0.004363025	0.03056722	1.6
-0.004363025	0.03056722	1.6
-0.004363025	0.03056722	1.6
-0.004363025	0.03056722	1.6
-0.004363025	0.03056722	1.6
-0.004363025	0.03056722	1.6
-0.004363025	0.03056722	1.6
-0.05111289	-0.06627657	1.6
-0.05111289	-0.06627657	1.6
-0.05111289	-0.06627657	1.6
-0.04840226	-0.06567781	1.6
-0.04840226	-0.06567781	1.6
-0.04621656	-0.06540141	1.6
-0.04621656	-0.06540141	1.6
-0.04621656	-0.06540141	1.6
-0.04461011	-0.06550077	1.6
-0.04461011	-0.06550077	1.6
-0.04461011	-0.06550077	1.6
-0.04461011	-0.06550077	1.6
-0.04461011	-0.06550077	1.6
-0.03275401	-0.04882303	1.6
-0.03275401	-0.04882303	1.6
-0.03275401	-0.04882303	1.6
-0.03129593	-0.04271591	1.6
-0.03129593	-0.04271591	1.6
-0.03129593	-0.04271591	1.6
-0.03130465	-0.0383037	1.6
-0.03130465	-0.0383037	1.6
-0.03130465	-0.0383037	1.6
-0.03130465	-0.0383037	1.6
-0.03130465	-0.0383037	1.6
-0.04213738	-0.0641444	1.6
-0.04213738	-0.0641444	1.6
-0.04213738	-0.0641444	1.6
-0.04185647	-0.06709	1.6
-0.04185647	-0.06709	1.6
-0.04071476	-0.06922246	1.6
-0.04071476	-0.06922246	1.6
-0.04071476	-0.06922246	1.6
-0.03973274	-0.07025329	1.6
-0.03973274	-0.07025329	1.6
-0.03973274	-0.07025329	1.6
-0.0372517	-0.07074647	1.6
-0.0372517	-0.07074647	1.6
-0.03579167	-0.07088488	1.6
-0.03579167	-0.07088488	1.6
-0.03579167	-0.07088488	1.6
-0.03500752	-0.07084499	1.6
-0.03500752	-0.07084499	1.6
-0.03500752	-0.07084499	1.6
-0.03500752	-0.07084499	1.6
-0.03500752	-0.07084499	1.6
-0.0502452	-0.1077264	1.6
-0.0502452	-0.1077264	1.6
-0.0502452	-0.1077264	1.6
-0.04992362	-0.1098833	1.6
-0.04992362	-0.1098833	1.6
-0.04992362	-0.1098833	1.6
-0.05006746	-0.1115917	1.6
-0.05006746	-0.1115917	1.6
-0.0497531	-0.1121508	1.6
-0.0497531	-0.1121508	1.6
-0.0497531	-0.1121508	1.6
-0.04953831	-0.1126737	1.6
-0.04953831	-0.1126737	1.6
-0.04954292	-0.1127289	1.6
-0.04954292	-0.1127289	1.6
-0.04954292	-0.1127289	1.6
-0.04944625	-0.1124239	1.6
-0.04944625	-0.1124239	1.6
-0.04944625	-0.1124239	1.6
-0.0493294	-0.1123942	1.6
-0.0493294	-0.1123942	1.6
-0.04994065	-0.1119768	1.6
-0.04994065	-0.1119768	1.6
-0.04994065	-0.1119768	1.6
-0.04994065	-0.1119768	1.6
-0.04994065	-0.1119768	1.6
-0.04994065	-0.1119768	1.6
-0.04994065	-0.1119768	1.6
-0.04994065	-0.1119768	1.6
0.1011473	-0.1194756	1.6
0.1011473	-0.1194756	1.6
0.1011473	-0.1194756	1.6
0.09695914	-0.1231982	1.6
0.09695914	-0.1231982	1.6
0.09613361	-0.1241539	1.6
0.09613361	-0.1241539	1.6
0.09613361	-0.1241539	1.6
0.09613361	-0.1241539	1.6
0.09613361	-0.1241539	1.6
0.09613361	-0.1241539	1.6
0.08353128	-0.08665935	1.6
0.08353128	-0.08665935	1.6
0.08348554	-0.08189096	1.6
0.08348554	-0.08189096	1.6
0.08348554	-0.08189096	1.6
0.0831464	-0.08070665	1.6
0.0831464	-0.08070665	1.6
0.0831464	-0.08070665	1.6
0.08286797	-0.08028299	1.6
0.08286797	-0.08028299	1.6
0.08273979	-0.07929694	1.6
0.08273979	-0.07929694	1.6
0.08273979	-0.07929694	1.6
0.08304679	-0.07847912	1.6
0.08304679	-0.07847912	1.6
0.08304679	-0.07847912	1.6
0.08304553	-0.07767332	1.6
0.08304553	-0.07767332	1.6
0.08300751	-0.07695977	1.6
0.08300751	-0.07695977	1.6
0.08300751	-0.07695977	1.6
0.08284745	-0.0763266	1.6
0.08284745	-0.0763266	1.6
0.08270422	-0.07593896	1.6
0.08270422	-0.07593896	1.6
0.08270422	-0.07593896	1.6
0.0825204	-0.07568832	1.6
0.0825204	-0.07568832	1.6
0.0825204	-0.07568832	1.6
0.08241781	-0.07555775	1.6
0.08241781	-0.07555775	1.6
0.08241781	-0.07555775	1.6
0.08241781	-0.07555775	1.6
0.08241781	-0.07555775	1.6
0.0140637	-0.002946429	1.6
0.0140637	-0.002946429	1.6
0.0140637	-0.002946429	1.6
0.01283956	0.001022609	1.6
0.01283956	0.001022609	1.6
0.01372335	0.002280984	1.6
0.01372335	0.002280984	1.6
0.01511648	0.003630003	1.6
0.01511648	0.003630003	1.6
0.01511648	0.003630003	1.6
0.01638862	0.004653006	1.6
0.01638862	0.004653006	1.6
0.01638862	0.004653006	1.6
0.01725147	0.00549258	1.6
0.01725147	0.00549258	1.6
0.0173418	0.006377902	1.6
0.0173418	0.006377902	1.6
0.0173418	0.006377902	1.6
0.01766984	0.006951357	1.6
0.01766984	0.006951357	1.6
0.01766984	0.006951357	1.6
0.01800406	0.006930603	1.6
0.01800406	0.006930603	1.6
0.0183197	0.007242069	1.6
0.0183197	0.007242069	1.6
0.0183197	0.007242069	1.6
0.01848837	0.007225874	1.6
0.01848837	0.007225874	1.6
0.01859152	0.007450199	1.6
0.01859152	0.007450199	1.6
0.01859152	0.007450199	1.6
0.01800499	0.007487526	1.6
0.01800499	0.007487526	1.6
0.01800499	0.007487526	1.6
0.01800499	0.007487526	1.6
0.01800499	0.007487526	1.6
-0.02205794	0.02206301	1.6
-0.02205794	0.02206301	1.6
-0.02205794	0.02206301	1.6
-0.02102734	0.02089363	1.6
-0.02102734	0.02089363	1.6
-0.02102734	0.02089363	1.6
-0.02117463	0.02066661	1.6
-0.02117463	0.02066661	1.6
-0.02117463	0.02066661	1.6
-0.02117463	0.02066661	1.6
-0.02117463	0.02066661	1.6
-0.02838743	-0.006630702	1.6
-0.02838743	-0.006630702	1.6
-0.02838743	-0.006630702	1.6
-0.02818025	-0.01352801	1.6
-0.02818025	-0.01352801	1.6
-0.0269945	-0.01657653	1.6
-0.0269945	-0.01657653	1.6
-0.0269945	-0.01657653	1.6
-0.02643689	-0.01821475	1.6
-0.02643689	-0.01821475	1.6
-0.02611843	-0.01866114	1.6
-0.02611843	-0.01866114	1.6
-0.02611843	-0.01866114	1.6
-0.02574365	-0.01920522	1.6
-0.02574365	-0.01920522	1.6
-0.02574365	-0.01920522	1.6
-0.02563942	-0.01972239	1.6
-0.02563942	-0.01972239	1.6
-0.02563942	-0.01972239	1.6
-0.02556716	-0.02045336	1.6
-0.02556716	-0.02045336	1.6
-0.02562233	-0.02115467	1.6
-0.02562233	-0.02115467	1.6
-0.02562233	-0.02115467	1.6
-0.02570096	-0.02221624	1.6
-0.02570096	-0.02221624	1.6
-0.02581619	-0.02294742	1.6
-0.02581619	-0.02294742	1.6
-0.02581619	-0.02294742	1.6
-0.02581619	-0.02294742	1.6
-0.02581619	-0.02294742	1.6
-0.02581619	-0.02294742	1.6
-0.06519047	-0.07754508	1.6
-0.06519047	-0.07754508	1.6
-0.07454743	-0.08178935	1.6
-0.07454743	-0.08178935	1.6
-0.07454743	-0.08178935	1.6
-0.07454743	-0.08178935	1.6
-0.07454743	-0.08178935	1.6
-0.07454743	-0.08178935	1.6
-0.07058576	-0.1517115	1.6
-0.07058576	-0.1517115	1.6
-0.06587011	-0.1505323	1.6
-0.06587011	-0.1505323	1.6
-0.06587011	-0.1505323	1.6
-0.06320002	-0.149934	1.6
-0.06320002	-0.149934	1.6
-0.06320002	-0.149934	1.6
-0.06320002	-0.149934	1.6
-0.06320002	-0.149934	1.6
-0.02887614	-0.07265853	1.6
-0.02887614	-0.07265853	1.6
-0.02887614	-0.07265853	1.6
-0.0295861	-0.07199808	1.6
-0.0295861	-0.07199808	1.6
-0.03002	-0.07084934	1.6
-0.03002	-0.07084934	1.6
-0.03002	-0.07084934	1.6
-0.03126542	-0.0702503	1.6
-0.03126542	-0.0702503	1.6
-0.03126542	-0.0702503	1.6
-0.03236298	-0.06987146	1.6
-0.03236298	-0.06987146	1.6
-0.03427026	-0.06971649	1.6
-0.03427026	-0.06971649	1.6
-0.03427026	-0.06971649	1.6
-0.03427026	-0.06971649	1.6
-0.03427026	-0.06971649	1.6
-0.03514268	-0.0699937	1.6
-0.03514268	-0.0699937	1.6
-0.03514268	-0.0699937	1.6
-0.03514268	-0.0699937	1.6
-0.03514268	-0.0699937	1.6
-0.03514268	-0.0699937	1.6
-0.1033042	-0.1474773	1.6
-0.1033042	-0.1474773	1.6
-0.1008304	-0.1473164	1.6
-0.1008304	-0.1473164	1.6
-0.1008304	-0.1473164	1.6
-0.1002111	-0.147607	1.6
-0.1002111	-0.147607	1.6
-0.1002111	-0.147607	1.6
-0.09900462	-0.147309	1.6
-0.09900462	-0.147309	1.6
-0.09863086	-0.1472431	1.6
-0.09863086	-0.1472431	1.6
-0.09863086	-0.1472431	1.6
-0.09847143	-0.1473758	1.6
-0.09847143	-0.1473758	1.6
-0.09847143	-0.1473758	1.6
-0.09842039	-0.1466723	1.6
-0.09842039	-0.1466723	1.6
-0.09865612	-0.1463587	1.6
-0.09865612	-0.1463587	1.6
-0.09865612	-0.1463587	1.6
-0.09865612	-0.1463587	1.6
-0.09865612	-0.1463587	1.6
-0.09865612	-0.1463587	1.6
-0.0904695	-0.1169586	1.6
-0.0904695	-0.1169586	1.6
-0.09002282	-0.115665	1.6
-0.09002282	-0.115665	1.6
-0.09002282	-0.115665	1.6
-0.09000789	-0.115049	1.6
-0.09000789	-0.115049	1.6
-0.09134692	-0.1123973	1.6
-0.09134692	-0.1123973	1.6
-0.09134692	-0.1123973	1.6
-0.09203267	-0.110369	1.6
-0.09203267	-0.110369	1.6
-0.09203267	-0.110369	1.6
-0.0919148	-0.1090233	1.6
-0.0919148	-0.1090233	1.6
-0.09160171	-0.1081261	1.6
-0.09160171	-0.1081261	1.6
-0.09160171	-0.1081261	1.6
-0.09156676	-0.1074307	1.6
-0.09156676	-0.1074307	1.6
-0.09156676	-0.1074307	1.6
-0.09122249	-0.1067527	1.6
-0.09122249	-0.1067527	1.6
-0.09146069	-0.1059375	1.6
-0.09146069	-0.1059375	1.6
-0.09146069	-0.1059375	1.6
-0.09196816	-0.1048322	1.6
-0.09196816	-0.1048322	1.6
-0.09196816	-0.1048322	1.6
-0.09196816	-0.1048322	1.6
-0.09196816	-0.1048322	1.6
-0.09196816	-0.1048322	1.6
-0.09196816	-0.1048322	1.6
-0.09196816	-0.1048322	1.6
-0.03266275	0.02553483	1.6
-0.03266275	0.02553483	1.6
-0.03266275	0.02553483	1.6
-0.03502686	0.02390647	1.6
-0.03502686	0.02390647	1.6
-0.03564581	0.02306938	1.6
-0.03564581	0.02306938	1.6
-0.03564581	0.02306938	1.6
-0.03555585	0.02422041	1.6
-0.03555585	0.02422041	1.6
-0.03555585	0.02422041	1.6
-0.03601561	0.02475974	1.6
-0.03601561	0.02475974	1.6
-0.03614534	0.02538335	1.6
-0.03614534	0.02538335	1.6
-0.03614534	0.02538335	1.6
-0.03612813	0.02597515	1.6
-0.03612813	0.02597515	1.6
-0.0363725	0.02622461	1.6
-0.0363725	0.02622461	1.6
-0.0363725	0.02622461	1.6
-0.03675638	0.02682569	1.6
-0.03675638	0.02682569	1.6
-0.03667493	0.02810802	1.6
-0.03667493	0.02810802	1.6
-0.03667493	0.02810802	1.6
-0.03667493	0.02810802	1.6
-0.03667493	0.02810802	1.6
-0.03667493	0.02810802	1.6
-0.02410373	0.07633092	1.6
-0.02410373	0.07633092	1.6
-0.02461841	0.07522739	1.6
-0.02461841	0.07522739	1.6
-0.02461841	0.07522739	1.6
-0.02440525	0.07375329	1.6
-0.02440525	0.07375329	1.6
-0.02440525	0.07375329	1.6
-0.02453778	0.07263704	1.6
-0.02453778	0.07263704	1.6
-0.02458498	0.07167084	1.6
-0.02458498	0.07167084	1.6
-0.02458498	0.07167084	1.6
-0.02431954	0.0712216	1.6
-0.02431954	0.0712216	1.6
-0.02431954	0.0712216	1.6
-0.02396032	0.07027868	1.6
-0.02396032	0.07027868	1.6
-0.02341157	0.06934975	1.6
-0.02341157	0.06934975	1.6
-0.02341157	0.06934975	1.6
-0.02330002	0.06862372	1.6
-0.02330002	0.06862372	1.6
-0.02330002	0.06862372	1.6
-0.02308843	0.06783614	1.6
-0.02308843	0.06783614	1.6
-0.023021	0.06702801	1.6
-0.023021	0.06702801	1.6
-0.023021	0.06702801	1.6
-0.023021	0.06702801	1.6
-0.023021	0.06702801	1.6
-0.02283536	0.06585659	1.6
-0.02283536	0.06585659	1.6
-0.02283536	0.06585659	1.6
-0.02257784	0.0651626	1.6
-0.02257784	0.0651626	1.6
-0.02257784	0.0651626	1.6
-0.02232992	0.06487048	1.6
-0.02232992	0.06487048	1.6
-0.02225039	0.06439201	1.6
-0.02225039	0.06439201	1.6
-0.02225039	0.06439201	1.6
-0.02248235	0.0641942	1.6
-0.02248235	0.0641942	1.6
-0.02248235	0.0641942	1.6
-0.02250146	0.06381658	1.6
-0.02250146	0.06381658	1.6
-0.02232133	0.06346794	1.6
-0.02232133	0.06346794	1.6
-0.02232133	0.06346794	1.6
-0.02223944	0.06316506	1.6
-0.02223944	0.06316506	1.6
-0.02223944	0.06316506	1.6
-0.02223944	0.06316506	1.6
-0.02223944	0.06316506	1.6
-0.02207732	0.06228691	1.6
-0.02207732	0.06228691	1.6
-0.02207732	0.06228691	1.6
-0.02225921	0.06189745	1.6
-0.02225921	0.06189745	1.6
-0.02251345	0.06163663	1.6
-0.02251345	0.06163663	1.6
-0.02280916	0.06143321	1.6
-0.02280916	0.06143321	1.6
-0.02280916	0.06143321	1.6
-0.02308128	0.06127653	1.6
-0.02308128	0.06127653	1.6
-0.0234498	0.06104454	1.6
-0.0234498	0.06104454	1.6
-0.0234498	0.06104454	1.6
-0.0234498	0.06104454	1.6
-0.0234498	0.06104454	1.6
-0.01042452	0.02197007	1.6
-0.01042452	0.02197007	1.6
-0.01042452	0.02197007	1.6
-0.008734813	0.01286385	1.6
-0.008734813	0.01286385	1.6
-0.00890279	0.0074904	1.6
-0.00890279	0.0074904	1.6
-0.00890279	0.0074904	1.6
-0.008543136	0.003968241	1.6
-0.008543136	0.003968241	1.6
-0.008543136	0.003968241	1.6
-0.008433314	0.001467784	1.6
-0.008433314	0.001467784	1.6
-0.008397156	-0.000375797	1.6
-0.008397156	-0.000375797	1.6
-0.008397156	-0.000375797	1.6
-0.008310357	-0.00150582	1.6
-0.008310357	-0.00150582	1.6
-0.007681102	-0.002471294	1.6
-0.007681102	-0.002471294	1.6
-0.007681102	-0.002471294	1.6
-0.007151883	-0.003945395	1.6
-0.007151883	-0.003945395	1.6
-0.007151883	-0.003945395	1.6
-0.006613022	-0.004639342	1.6
-0.006613022	-0.004639342	1.6
-0.006183825	-0.005441967	1.6
-0.006183825	-0.005441967	1.6
-0.006183825	-0.005441967	1.6
-0.006183825	-0.005441967	1.6
-0.006183825	-0.005441967	1.6
-0.006183825	-0.005441967	1.6
0.01827267	-0.03888427	1.6
0.01827267	-0.03888427	1.6
0.01847943	-0.04007766	1.6
0.01847943	-0.04007766	1.6
0.01847943	-0.04007766	1.6
0.01718646	-0.04136662	1.6
0.01718646	-0.04136662	1.6
0.01718646	-0.04136662	1.6
0.01583096	-0.04254132	1.6
0.01583096	-0.04254132	1.6
0.01487591	-0.0443733	1.6
0.01487591	-0.0443733	1.6
0.01487591	-0.0443733	1.6
0.01453234	-0.04568526	1.6
0.01453234	-0.04568526	1.6
0.01453234	-0.04568526	1.6
0.01428504	-0.04654618	1.6
0.01428504	-0.04654618	1.6
0.01447364	-0.04677793	1.6
0.01447364	-0.04677793	1.6
0.01447364	-0.04677793	1.6
0.01518358	-0.04704111	1.6
0.01518358	-0.04704111	1.6
0.01573312	-0.0467114	1.6
0.01573312	-0.0467114	1.6
0.01573312	-0.0467114	1.6
0.01610569	-0.04657131	1.6
0.01610569	-0.04657131	1.6
0.01610569	-0.04657131	1.6
0.01638612	-0.04619971	1.6
0.01638612	-0.04619971	1.6
0.01638612	-0.04619971	1.6
0.01638612	-0.04619971	1.6
0.01638612	-0.04619971	1.6
0.02299086	-0.03190105	1.6
0.02299086	-0.03190105	1.6
0.02299086	-0.03190105	1.6
0.02256585	-0.03128945	1.6
0.02256585	-0.03128945	1.6
0.02205409	-0.03127196	1.6
0.02205409	-0.03127196	1.6
0.02205409	-0.03127196	1.6
0.02223456	-0.03145976	1.6
0.02223456	-0.03145976	1.6
0.02212108	-0.03254057	1.6
0.02212108	-0.03254057	1.6
0.02212108	-0.03254057	1.6
0.02230285	-0.03344616	1.6
0.02230285	-0.03344616	1.6
0.02230285	-0.03344616	1.6
0.02230285	-0.03344616	1.6
0.02230285	-0.03344616	1.6
0.02226136	-0.03598578	1.6
0.02226136	-0.03598578	1.6
0.02226136	-0.03598578	1.6
0.02206827	-0.03771074	1.6
0.02206827	-0.03771074	1.6
0.02171668	-0.03925907	1.6
0.02171668	-0.03925907	1.6
0.02171668	-0.03925907	1.6
0.02181908	-0.03967901	1.6
0.02181908	-0.03967901	1.6
0.02181908	-0.03967901	1.6
0.02192672	-0.0407007	1.6
0.02192672	-0.0407007	1.6
0.02203371	-0.04071496	1.6
0.02203371	-0.04071496	1.6
0.02203371	-0.04071496	1.6
0.02203371	-0.04071496	1.6
0.02203371	-0.04071496	1.6
0.02203371	-0.04071496	1.6
0.02261518	-0.03974751	1.6
0.02261518	-0.03974751	1.6
0.02323519	-0.03951407	1.6
0.02323519	-0.03951407	1.6
0.02323519	-0.03951407	1.6
0.02394604	-0.03923291	1.6
0.02394604	-0.03923291	1.6
0.02466315	-0.03833871	1.6
0.02466315	-0.03833871	1.6
0.02466315	-0.03833871	1.6
0.02518925	-0.03746721	1.6
0.02518925	-0.03746721	1.6
0.02518925	-0.03746721	1.6
0.02542064	-0.03677472	1.6
0.02542064	-0.03677472	1.6
0.02624571	-0.03697598	1.6
0.02624571	-0.03697598	1.6
0.02624571	-0.03697598	1.6
0.02680259	-0.03626387	1.6
0.02680259	-0.03626387	1.6
0.02715326	-0.03579102	1.6
0.02715326	-0.03579102	1.6
0.02715326	-0.03579102	1.6
0.02715326	-0.03579102	1.6
0.02715326	-0.03579102	1.6
0.02715326	-0.03579102	1.6
0.04727115	-0.06799012	1.6
0.04727115	-0.06799012	1.6
0.04727115	-0.06799012	1.6
0.04614385	-0.06731571	1.6
0.04614385	-0.06731571	1.6
0.04535112	-0.0674834	1.6
0.04535112	-0.0674834	1.6
0.04535112	-0.0674834	1.6
0.04467794	-0.06796346	1.6
0.04467794	-0.06796346	1.6
0.0445058	-0.06858166	1.6
0.0445058	-0.06858166	1.6
