# Supplementary material for: Saliency detection of textured 3D models based on multi-view information and texel descriptor
Source: PeerJ Comput Sci. 2023 Oct 25;9:e1584. doi: 10.7717/peerj-cs.1584 (PMC10703070; doi:10.7717/peerj-cs.1584)
Supplement: Supplemental Information 2 [file peerj-cs-09-1584-s002.zip › lxj/27.txt]

0.0445058	-0.06858166	1.6
0.04408726	-0.06934842	1.6
0.04408726	-0.06934842	1.6
0.04390955	-0.06993056	1.6
0.04390955	-0.06993056	1.6
0.04390955	-0.06993056	1.6
0.04360546	-0.07043564	1.6
0.04360546	-0.07043564	1.6
0.04357752	-0.07088489	1.6
0.04357752	-0.07088489	1.6
0.04357752	-0.07088489	1.6
0.04362855	-0.07113574	1.6
0.04362855	-0.07113574	1.6
0.04362855	-0.07113574	1.6
0.0433507	-0.07172494	1.6
0.0433507	-0.07172494	1.6
0.04326178	-0.07212671	1.6
0.04326178	-0.07212671	1.6
0.04326178	-0.07212671	1.6
0.04315604	-0.07234386	1.6
0.04315604	-0.07234386	1.6
0.04315604	-0.07234386	1.6
0.04329609	-0.07246138	1.6
0.04329609	-0.07246138	1.6
0.04329609	-0.07246138	1.6
0.04329609	-0.07246138	1.6
0.04329609	-0.07246138	1.6
0.04334426	-0.07260329	1.6
0.04334426	-0.07260329	1.6
0.04334426	-0.07260329	1.6
0.04334426	-0.07260329	1.6
0.04334426	-0.07260329	1.6
0.01980255	-0.0358828	1.6
0.01980255	-0.0358828	1.6
0.01980255	-0.0358828	1.6
0.01915415	-0.037167	1.6
0.01915415	-0.037167	1.6
0.01820754	-0.03796081	1.6
0.01820754	-0.03796081	1.6
0.01820754	-0.03796081	1.6
0.01820754	-0.03796081	1.6
0.01820754	-0.03796081	1.6
0.01820754	-0.03796081	1.6
0.01820754	-0.03796081	1.6
0.01820754	-0.03796081	1.6
-0.01077895	0.06263286	1.6
-0.01077895	0.06263286	1.6
-0.01077895	0.06263286	1.6
-0.01241886	0.06138459	1.6
-0.01241886	0.06138459	1.6
-0.01310569	0.06077399	1.6
-0.01310569	0.06077399	1.6
-0.01310569	0.06077399	1.6
-0.01404535	0.0603377	1.6
-0.01404535	0.0603377	1.6
-0.01404535	0.0603377	1.6
-0.01417057	0.05992297	1.6
-0.01417057	0.05992297	1.6
-0.01374926	0.06086547	1.6
-0.01374926	0.06086547	1.6
-0.01374926	0.06086547	1.6
-0.01354984	0.0617377	1.6
-0.01354984	0.0617377	1.6
-0.01354984	0.0617377	1.6
-0.01322586	0.06238767	1.6
-0.01322586	0.06238767	1.6
-0.01322586	0.06238767	1.6
-0.01322586	0.06238767	1.6
-0.01322586	0.06238767	1.6
0.004301793	0.1010273	1.6
0.004301793	0.1010273	1.6
0.004301793	0.1010273	1.6
0.002144152	0.1005839	1.6
0.002144152	0.1005839	1.6
0.001356592	0.1011465	1.6
0.001356592	0.1011465	1.6
0.001356592	0.1011465	1.6
0.0008726008	0.1023967	1.6
0.0008726008	0.1023967	1.6
0.0008726008	0.1023967	1.6
0.0006858725	0.1029317	1.6
0.0006858725	0.1029317	1.6
0.0002208818	0.1029645	1.6
0.0002208818	0.1029645	1.6
3.719702E-06	0.1026607	1.6
3.719702E-06	0.1026607	1.6
3.719702E-06	0.1026607	1.6
0.0004798779	0.1024549	1.6
0.0004798779	0.1024549	1.6
0.0004798779	0.1024549	1.6
0.000766512	0.1019218	1.6
0.000766512	0.1019218	1.6
0.001021547	0.1016349	1.6
0.001021547	0.1016349	1.6
0.001021547	0.1016349	1.6
0.001227166	0.1012532	1.6
0.001227166	0.1012532	1.6
0.001406295	0.100894	1.6
0.001406295	0.100894	1.6
0.001406295	0.100894	1.6
0.001543242	0.1004006	1.6
0.001543242	0.1004006	1.6
0.001543242	0.1004006	1.6
0.001543242	0.1004006	1.6
0.001543242	0.1004006	1.6
-0.02663834	0.09671291	1.6
-0.02663834	0.09671291	1.6
-0.02663834	0.09671291	1.6
-0.02573704	0.09745815	1.6
-0.02573704	0.09745815	1.6
-0.02573704	0.09745815	1.6
-0.02513741	0.09777121	1.6
-0.02513741	0.09777121	1.6
-0.02486635	0.09685078	1.6
-0.02486635	0.09685078	1.6
-0.02486635	0.09685078	1.6
-0.02479003	0.09751392	1.6
-0.02479003	0.09751392	1.6
-0.02478081	0.09791131	1.6
-0.02478081	0.09791131	1.6
-0.02478081	0.09791131	1.6
-0.02435052	0.09821638	1.6
-0.02435052	0.09821638	1.6
-0.02429789	0.09831272	1.6
-0.02429789	0.09831272	1.6
-0.02429789	0.09831272	1.6
-0.02410584	0.09855045	1.6
-0.02410584	0.09855045	1.6
-0.02410584	0.09855045	1.6
-0.02411426	0.09830304	1.6
-0.02411426	0.09830304	1.6
-0.02424203	0.09832854	1.6
-0.02424203	0.09832854	1.6
-0.02424203	0.09832854	1.6
-0.02420583	0.09809919	1.6
-0.02420583	0.09809919	1.6
-0.02420583	0.09809919	1.6
-0.02411186	0.09771218	1.6
-0.02411186	0.09771218	1.6
-0.02388667	0.09725719	1.6
-0.02388667	0.09725719	1.6
-0.02388667	0.09725719	1.6
-0.02388667	0.09725719	1.6
-0.02388667	0.09725719	1.6
0.007563693	0.08829726	1.6
0.007563693	0.08829726	1.6
0.007563693	0.08829726	1.6
0.01241398	0.08587011	1.6
0.01241398	0.08587011	1.6
0.01241398	0.08587011	1.6
0.01532877	0.08512182	1.6
0.01532877	0.08512182	1.6
0.0169501	0.08538796	1.6
0.0169501	0.08538796	1.6
0.0169501	0.08538796	1.6
0.0178642	0.08520127	1.6
0.0178642	0.08520127	1.6
0.0178642	0.08520127	1.6
0.01840717	0.08463397	1.6
0.01840717	0.08463397	1.6
0.01878103	0.08430845	1.6
0.01878103	0.08430845	1.6
0.01878103	0.08430845	1.6
0.01906901	0.0839157	1.6
0.01906901	0.0839157	1.6
0.01906901	0.0839157	1.6
0.01946956	0.08340766	1.6
0.01946956	0.08340766	1.6
0.01973706	0.08323999	1.6
0.01973706	0.08323999	1.6
0.01973706	0.08323999	1.6
0.02021565	0.08337323	1.6
0.02021565	0.08337323	1.6
0.02021565	0.08337323	1.6
0.02078007	0.08348211	1.6
0.02078007	0.08348211	1.6
0.02118454	0.08362775	1.6
0.02118454	0.08362775	1.6
0.02118454	0.08362775	1.6
0.02137074	0.08365598	1.6
0.02137074	0.08365598	1.6
0.02160603	0.08346164	1.6
0.02160603	0.08346164	1.6
0.02160603	0.08346164	1.6
0.02160603	0.08346164	1.6
0.02160603	0.08346164	1.6
0.02160603	0.08346164	1.6
0.02160603	0.08346164	1.6
0.04529978	0.08356809	1.6
0.04529978	0.08356809	1.6
0.043281	0.08372354	1.6
0.043281	0.08372354	1.6
0.04292425	0.08321152	1.6
0.04292425	0.08321152	1.6
0.04292425	0.08321152	1.6
0.04211905	0.08258525	1.6
0.04211905	0.08258525	1.6
0.04204114	0.08334766	1.6
0.04204114	0.08334766	1.6
0.04204114	0.08334766	1.6
0.04204114	0.08334766	1.6
0.04204114	0.08334766	1.6
0.04204114	0.08334766	1.6
0.02663452	0.03452688	1.6
0.02663452	0.03452688	1.6
0.02821745	0.03462888	1.6
0.02821745	0.03462888	1.6
0.02821745	0.03462888	1.6
0.02855575	0.03404754	1.6
0.02855575	0.03404754	1.6
0.02855575	0.03404754	1.6
0.0289122	0.0356658	1.6
0.0289122	0.0356658	1.6
0.0289122	0.0356658	1.6
0.0289122	0.0356658	1.6
0.0289122	0.0356658	1.6
-0.001992439	0.03433569	1.6
-0.001992439	0.03433569	1.6
-0.001992439	0.03433569	1.6
-0.001458986	0.03632399	1.6
-0.001458986	0.03632399	1.6
-0.001049871	0.03699818	1.6
-0.001049871	0.03699818	1.6
-0.001049871	0.03699818	1.6
-0.0007407526	0.03758506	1.6
-0.0007407526	0.03758506	1.6
-0.0008217115	0.03859082	1.6
-0.0008217115	0.03859082	1.6
-0.0008217115	0.03859082	1.6
-0.0008217115	0.03859082	1.6
-0.0008217115	0.03859082	1.6
-0.0008217115	0.03859082	1.6
-0.0006362572	0.040201	1.6
-0.0006362572	0.040201	1.6
-0.0006362572	0.040201	1.6
-0.0006362572	0.040201	1.6
-0.0006362572	0.040201	1.6
0.001455337	0.01715715	1.6
0.001455337	0.01715715	1.6
0.001455337	0.01715715	1.6
-0.000326734	0.01647103	1.6
-0.000326734	0.01647103	1.6
-0.001702078	0.01707911	1.6
-0.001702078	0.01707911	1.6
-0.001702078	0.01707911	1.6
-0.002205365	0.01645716	1.6
-0.002205365	0.01645716	1.6
-0.002205365	0.01645716	1.6
-0.002677825	0.01567238	1.6
-0.002677825	0.01567238	1.6
-0.003160076	0.01500915	1.6
-0.003160076	0.01500915	1.6
-0.003160076	0.01500915	1.6
-0.002492894	0.01348401	1.6
-0.002492894	0.01348401	1.6
-0.002492894	0.01348401	1.6
-0.002492894	0.01348401	1.6
-0.002492894	0.01348401	1.6
-0.0002720859	-0.0938014	1.6
-0.0002720859	-0.0938014	1.6
-0.0002720859	-0.0938014	1.6
1.131557E-05	-0.1031545	1.6
1.131557E-05	-0.1031545	1.6
0.002096793	-0.1081269	1.6
0.002096793	-0.1081269	1.6
0.002096793	-0.1081269	1.6
0.002096793	-0.1081269	1.6
0.002096793	-0.1081269	1.6
0.002096793	-0.1081269	1.6
-0.03733037	-0.09158628	1.6
-0.03733037	-0.09158628	1.6
-0.03685942	-0.09389737	1.6
-0.03685942	-0.09389737	1.6
-0.03685942	-0.09389737	1.6
-0.03672969	-0.09388475	1.6
-0.03672969	-0.09388475	1.6
-0.03672969	-0.09388475	1.6
-0.0373577	-0.09390118	1.6
-0.0373577	-0.09390118	1.6
-0.03750624	-0.09360289	1.6
-0.03750624	-0.09360289	1.6
-0.03750624	-0.09360289	1.6
-0.03669515	-0.09352741	1.6
-0.03669515	-0.09352741	1.6
-0.03669515	-0.09352741	1.6
-0.03602456	-0.09405862	1.6
-0.03602456	-0.09405862	1.6
-0.03574052	-0.09448781	1.6
-0.03574052	-0.09448781	1.6
-0.03574052	-0.09448781	1.6
-0.03506665	-0.09477986	1.6
-0.03506665	-0.09477986	1.6
-0.03506665	-0.09477986	1.6
-0.03519931	-0.09424644	1.6
-0.03519931	-0.09424644	1.6
-0.03519931	-0.09424644	1.6
-0.03519931	-0.09424644	1.6
-0.03519931	-0.09424644	1.6
-0.04919969	-0.1338497	1.6
-0.04919969	-0.1338497	1.6
-0.04724822	-0.1332376	1.6
-0.04724822	-0.1332376	1.6
-0.04724822	-0.1332376	1.6
-0.04613277	-0.1331364	1.6
-0.04613277	-0.1331364	1.6
-0.04613277	-0.1331364	1.6
-0.0455852	-0.1328418	1.6
-0.0455852	-0.1328418	1.6
-0.0455852	-0.1328418	1.6
-0.0455852	-0.1328418	1.6
-0.0455852	-0.1328418	1.6
-0.03879669	-0.135079	1.6
-0.03879669	-0.135079	1.6
-0.03879669	-0.135079	1.6
-0.03452382	-0.1345046	1.6
-0.03452382	-0.1345046	1.6
-0.03165705	-0.1342577	1.6
-0.03165705	-0.1342577	1.6
-0.03165705	-0.1342577	1.6
-0.02956695	-0.1339623	1.6
-0.02956695	-0.1339623	1.6
-0.02765952	-0.1334006	1.6
-0.02765952	-0.1334006	1.6
-0.02765952	-0.1334006	1.6
-0.02622906	-0.1329111	1.6
-0.02622906	-0.1329111	1.6
-0.02622906	-0.1329111	1.6
-0.02497543	-0.1325044	1.6
-0.02497543	-0.1325044	1.6
-0.02384828	-0.1317784	1.6
-0.02384828	-0.1317784	1.6
-0.02384828	-0.1317784	1.6
-0.02384828	-0.1317784	1.6
-0.02384828	-0.1317784	1.6
-0.02384828	-0.1317784	1.6
-0.02557531	-0.135172	1.6
-0.02557531	-0.135172	1.6
-0.0253674	-0.1374523	1.6
-0.0253674	-0.1374523	1.6
-0.0253674	-0.1374523	1.6
-0.02501734	-0.1394871	1.6
-0.02501734	-0.1394871	1.6
-0.02501734	-0.1394871	1.6
-0.02481611	-0.1401636	1.6
-0.02481611	-0.1401636	1.6
-0.0244397	-0.1420612	1.6
-0.0244397	-0.1420612	1.6
-0.0244397	-0.1420612	1.6
-0.02411626	-0.1438468	1.6
-0.02411626	-0.1438468	1.6
-0.02411626	-0.1438468	1.6
-0.02374236	-0.1445686	1.6
-0.02374236	-0.1445686	1.6
-0.02330111	-0.1453701	1.6
-0.02330111	-0.1453701	1.6
-0.02330111	-0.1453701	1.6
-0.02191933	-0.1455744	1.6
-0.02191933	-0.1455744	1.6
-0.02191933	-0.1455744	1.6
-0.02191933	-0.1455744	1.6
-0.02191933	-0.1455744	1.6
0.04572792	-0.09881649	1.6
0.04572792	-0.09881649	1.6
0.04572792	-0.09881649	1.6
0.04692226	-0.09622227	1.6
0.04692226	-0.09622227	1.6
0.04565737	-0.09620453	1.6
0.04565737	-0.09620453	1.6
0.04565737	-0.09620453	1.6
0.0457064	-0.09603652	1.6
0.0457064	-0.09603652	1.6
0.04561695	-0.09469389	1.6
0.04561695	-0.09469389	1.6
0.04561695	-0.09469389	1.6
0.04453241	-0.09411167	1.6
0.04453241	-0.09411167	1.6
0.04453241	-0.09411167	1.6
0.04376958	-0.09295084	1.6
0.04376958	-0.09295084	1.6
0.04376958	-0.09295084	1.6
0.04376958	-0.09295084	1.6
0.04376958	-0.09295084	1.6
0.04321485	-0.09147381	1.6
0.04321485	-0.09147381	1.6
0.04321485	-0.09147381	1.6
0.04321485	-0.09147381	1.6
0.04321485	-0.09147381	1.6
0.0326541	-0.03839088	1.6
0.0326541	-0.03839088	1.6
0.0326541	-0.03839088	1.6
0.03411854	-0.03864736	1.6
0.03411854	-0.03864736	1.6
0.03419964	-0.03803021	1.6
0.03419964	-0.03803021	1.6
0.03419964	-0.03803021	1.6
0.03436365	-0.03745475	1.6
0.03436365	-0.03745475	1.6
0.03436365	-0.03745475	1.6
0.03392801	-0.03743041	1.6
0.03392801	-0.03743041	1.6
0.03301504	-0.0370372	1.6
0.03301504	-0.0370372	1.6
0.03301504	-0.0370372	1.6
0.03252113	-0.03685655	1.6
0.03252113	-0.03685655	1.6
0.03252113	-0.03685655	1.6
0.03200378	-0.03662121	1.6
0.03200378	-0.03662121	1.6
0.03195194	-0.03630367	1.6
0.03195194	-0.03630367	1.6
0.03195194	-0.03630367	1.6
0.03187978	-0.03626918	1.6
0.03187978	-0.03626918	1.6
0.03128761	-0.03635573	1.6
0.03128761	-0.03635573	1.6
0.03128761	-0.03635573	1.6
0.03128761	-0.03635573	1.6
0.03128761	-0.03635573	1.6
0.03128761	-0.03635573	1.6
0.07095956	-0.1295438	1.6
0.07095956	-0.1295438	1.6
0.06924126	-0.1335291	1.6
0.06924126	-0.1335291	1.6
0.06924126	-0.1335291	1.6
0.06905182	-0.1340141	1.6
0.06905182	-0.1340141	1.6
0.06905182	-0.1340141	1.6
0.06951252	-0.1357439	1.6
0.06951252	-0.1357439	1.6
0.07024126	-0.1373304	1.6
0.07024126	-0.1373304	1.6
0.07024126	-0.1373304	1.6
0.07099463	-0.1381	1.6
0.07099463	-0.1381	1.6
0.07178869	-0.139329	1.6
0.07178869	-0.139329	1.6
0.07178869	-0.139329	1.6
0.07211577	-0.14009	1.6
0.07211577	-0.14009	1.6
0.07211577	-0.14009	1.6
0.07266461	-0.1407632	1.6
0.07266461	-0.1407632	1.6
0.07297503	-0.141465	1.6
0.07297503	-0.141465	1.6
0.07297503	-0.141465	1.6
0.07271158	-0.142303	1.6
0.07271158	-0.142303	1.6
0.07271158	-0.142303	1.6
0.07307497	-0.1418457	1.6
0.07307497	-0.1418457	1.6
0.07322655	-0.1414918	1.6
0.07322655	-0.1414918	1.6
0.07322655	-0.1414918	1.6
0.07355314	-0.1417876	1.6
0.07355314	-0.1417876	1.6
0.07355314	-0.1417876	1.6
0.07355314	-0.1417876	1.6
0.07355314	-0.1417876	1.6
0.05725575	-0.1561851	1.6
0.05725575	-0.1561851	1.6
0.05725575	-0.1561851	1.6
0.05725575	-0.1561851	1.6
0.05725575	-0.1561851	1.6
0.05865492	-0.155448	1.6
0.05865492	-0.155448	1.6
0.05865492	-0.155448	1.6
0.05948796	-0.1545018	1.6
0.05948796	-0.1545018	1.6
0.06050016	-0.1532165	1.6
0.06050016	-0.1532165	1.6
0.06050016	-0.1532165	1.6
0.06074607	-0.1520219	1.6
0.06074607	-0.1520219	1.6
0.06074607	-0.1520219	1.6
0.06088196	-0.1515995	1.6
0.06088196	-0.1515995	1.6
0.06076515	-0.1513474	1.6
0.06076515	-0.1513474	1.6
0.06076515	-0.1513474	1.6
0.06094393	-0.1509917	1.6
0.06094393	-0.1509917	1.6
0.06094393	-0.1509917	1.6
0.06090214	-0.1504213	1.6
0.06090214	-0.1504213	1.6
0.06090214	-0.1504213	1.6
0.06090214	-0.1504213	1.6
0.06090214	-0.1504213	1.6
0.06090214	-0.1504213	1.6
0.06090214	-0.1504213	1.6
0.06090214	-0.1504213	1.6
0.02442297	0.09776018	1.6
0.02442297	0.09776018	1.6
0.02327766	0.09884546	1.6
0.02327766	0.09884546	1.6
0.02327766	0.09884546	1.6
0.02029205	0.09907783	1.6
0.02029205	0.09907783	1.6
0.02029205	0.09907783	1.6
0.01839396	0.09994102	1.6
0.01839396	0.09994102	1.6
0.0179534	0.1006315	1.6
0.0179534	0.1006315	1.6
0.0179534	0.1006315	1.6
0.01774281	0.1011104	1.6
0.01774281	0.1011104	1.6
0.01774281	0.1011104	1.6
0.01744171	0.1021167	1.6
0.01744171	0.1021167	1.6
0.01647854	0.1029076	1.6
0.01647854	0.1029076	1.6
0.01647854	0.1029076	1.6
0.01647854	0.1029076	1.6
0.01647854	0.1029076	1.6
0.01647854	0.1029076	1.6
-0.007585723	0.1649504	1.6
-0.007585723	0.1649504	1.6
-0.007041546	0.1659388	1.6
-0.007041546	0.1659388	1.6
-0.007041546	0.1659388	1.6
-0.007533768	0.1664347	1.6
-0.007533768	0.1664347	1.6
-0.007533768	0.1664347	1.6
-0.00741295	0.1669151	1.6
-0.00741295	0.1669151	1.6
-0.007599112	0.1672778	1.6
-0.007599112	0.1672778	1.6
-0.007599112	0.1672778	1.6
-0.007798776	0.1668708	1.6
-0.007798776	0.1668708	1.6
-0.007742641	0.1664238	1.6
-0.007742641	0.1664238	1.6
-0.007742641	0.1664238	1.6
-0.008589055	0.1656199	1.6
-0.008589055	0.1656199	1.6
-0.008589055	0.1656199	1.6
-0.008589055	0.1656199	1.6
-0.01036335	0.08738788	1.6
-0.01036335	0.08738788	1.6
-0.01036335	0.08738788	1.6
-0.007825812	0.0859741	1.6
-0.007825812	0.0859741	1.6
-0.006867673	0.08443758	1.6
-0.006867673	0.08443758	1.6
-0.006867673	0.08443758	1.6
-0.006682863	0.0840742	1.6
-0.006682863	0.0840742	1.6
-0.005900433	0.08365794	1.6
-0.005900433	0.08365794	1.6
-0.005900433	0.08365794	1.6
-0.005299191	0.08321702	1.6
-0.005299191	0.08321702	1.6
-0.004647705	0.08305924	1.6
-0.004647705	0.08305924	1.6
-0.004647705	0.08305924	1.6
-0.004435143	0.08275723	1.6
-0.004435143	0.08275723	1.6
-0.004252973	0.08243143	1.6
-0.004252973	0.08243143	1.6
-0.004252973	0.08243143	1.6
-0.004092783	0.08256729	1.6
-0.004092783	0.08256729	1.6
-0.004092783	0.08256729	1.6
-0.003924077	0.08279336	1.6
-0.003924077	0.08279336	1.6
-0.003988978	0.08319659	1.6
-0.003988978	0.08319659	1.6
-0.003988978	0.08319659	1.6
-0.003988978	0.08319659	1.6
-0.003988978	0.08319659	1.6
-0.003988978	0.08319659	1.6
-0.003988978	0.08319659	1.6
-0.003988978	0.08319659	1.6
-0.003867148	-0.04756685	1.6
-0.003867148	-0.04756685	1.6
-0.003867148	-0.04756685	1.6
-0.002460717	-0.05146988	1.6
-0.002460717	-0.05146988	1.6
-0.002460717	-0.05146988	1.6
-0.001978972	-0.05369214	1.6
-0.001978972	-0.05369214	1.6
-0.001997025	-0.0546172	1.6
-0.001997025	-0.0546172	1.6
-0.001997025	-0.0546172	1.6
-0.001997025	-0.0546172	1.6
-0.001997025	-0.0546172	1.6
-0.001997025	-0.0546172	1.6
-0.01535866	-0.03421633	1.6
-0.01535866	-0.03421633	1.6
-0.01671779	-0.0342506	1.6
-0.01671779	-0.0342506	1.6
-0.01671779	-0.0342506	1.6
-0.01768009	-0.03293776	1.6
-0.01768009	-0.03293776	1.6
-0.01768009	-0.03293776	1.6
-0.01775049	-0.03065342	1.6
-0.01775049	-0.03065342	1.6
-0.01774113	-0.02949498	1.6
-0.01774113	-0.02949498	1.6
-0.01774113	-0.02949498	1.6
-0.01746378	-0.0290348	1.6
-0.01746378	-0.0290348	1.6
-0.01746378	-0.0290348	1.6
-0.01746378	-0.0290348	1.6
-0.01746378	-0.0290348	1.6
-0.03666108	-0.03597951	1.6
-0.03666108	-0.03597951	1.6
-0.03666108	-0.03597951	1.6
-0.03561562	-0.04110494	1.6
-0.03561562	-0.04110494	1.6
-0.03561562	-0.04110494	1.6
-0.03504243	-0.04410349	1.6
-0.03504243	-0.04410349	1.6
-0.03403846	-0.04559918	1.6
-0.03403846	-0.04559918	1.6
-0.03403846	-0.04559918	1.6
-0.03335671	-0.04683886	1.6
-0.03335671	-0.04683886	1.6
-0.03335671	-0.04683886	1.6
-0.0334976	-0.04827385	1.6
-0.0334976	-0.04827385	1.6
-0.03360304	-0.04965588	1.6
-0.03360304	-0.04965588	1.6
-0.03360304	-0.04965588	1.6
-0.03228147	-0.04960342	1.6
-0.03228147	-0.04960342	1.6
-0.03228147	-0.04960342	1.6
-0.03100249	-0.04950623	1.6
-0.03100249	-0.04950623	1.6
-0.03163765	-0.05081642	1.6
-0.03163765	-0.05081642	1.6
-0.03163765	-0.05081642	1.6
-0.03163765	-0.05081642	1.6
-0.03163765	-0.05081642	1.6
-0.02738351	-0.156186	1.6
-0.02738351	-0.156186	1.6
-0.02738351	-0.156186	1.6
-0.02939223	-0.1562463	1.6
-0.02939223	-0.1562463	1.6
-0.02939223	-0.1562463	1.6
-0.03033494	-0.1559598	1.6
-0.03033494	-0.1559598	1.6
-0.03040965	-0.1557466	1.6
-0.03040965	-0.1557466	1.6
-0.03040965	-0.1557466	1.6
-0.03040965	-0.1557466	1.6
-0.03040965	-0.1557466	1.6
-0.03040965	-0.1557466	1.6
-0.03376997	-0.05038429	1.6
-0.03376997	-0.05038429	1.6
-0.03478378	-0.05066698	1.6
-0.03478378	-0.05066698	1.6
-0.03478378	-0.05066698	1.6
-0.03583575	-0.05069114	1.6
-0.03583575	-0.05069114	1.6
-0.03657599	-0.05096575	1.6
-0.03657599	-0.05096575	1.6
-0.03657599	-0.05096575	1.6
-0.03686273	-0.05034035	1.6
-0.03686273	-0.05034035	1.6
-0.03686273	-0.05034035	1.6
-0.03643803	-0.04964041	1.6
-0.03643803	-0.04964041	1.6
-0.03643803	-0.04964041	1.6
-0.03643803	-0.04964041	1.6
-0.03643803	-0.04964041	1.6
-0.04213605	-0.05318699	1.6
-0.04213605	-0.05318699	1.6
-0.04213605	-0.05318699	1.6
-0.04537464	-0.05594536	1.6
-0.04537464	-0.05594536	1.6
-0.04788981	-0.0583762	1.6
-0.04788981	-0.0583762	1.6
-0.04788981	-0.0583762	1.6
-0.04998957	-0.06102208	1.6
-0.04998957	-0.06102208	1.6
-0.04998957	-0.06102208	1.6
-0.04998957	-0.06102208	1.6
-0.04998957	-0.06102208	1.6
-0.05239654	-0.06567214	1.6
-0.05239654	-0.06567214	1.6
-0.05239654	-0.06567214	1.6
-0.05295927	-0.06739476	1.6
-0.05295927	-0.06739476	1.6
-0.05295927	-0.06739476	1.6
-0.05327849	-0.06911869	1.6
-0.05327849	-0.06911869	1.6
-0.05327849	-0.06911869	1.6
-0.05327849	-0.06911869	1.6
-0.05327849	-0.06911869	1.6
-0.03974541	-0.1719766	1.6
-0.03974541	-0.1719766	1.6
-0.03974541	-0.1719766	1.6
-0.03968421	-0.1711143	1.6
-0.03968421	-0.1711143	1.6
-0.04145565	-0.1703919	1.6
-0.04145565	-0.1703919	1.6
-0.04145565	-0.1703919	1.6
-0.0408773	-0.1748296	1.6
-0.0408773	-0.1748296	1.6
-0.0408773	-0.1748296	1.6
-0.0406072	-0.176472	1.6
-0.0406072	-0.176472	1.6
-0.04039384	-0.1747011	1.6
-0.04039384	-0.1747011	1.6
-0.04039384	-0.1747011	1.6
-0.04028527	-0.1731889	1.6
-0.04028527	-0.1731889	1.6
-0.04028527	-0.1731889	1.6
-0.04067255	-0.1719351	1.6
-0.04067255	-0.1719351	1.6
-0.04208013	-0.1705388	1.6
-0.04208013	-0.1705388	1.6
-0.04208013	-0.1705388	1.6
-0.04196481	-0.169965	1.6
-0.04196481	-0.169965	1.6
-0.04193363	-0.1695092	1.6
-0.04193363	-0.1695092	1.6
-0.04193363	-0.1695092	1.6
-0.04253796	-0.1702458	1.6
-0.04253796	-0.1702458	1.6
