# Supplementary material for: Saliency detection of textured 3D models based on multi-view information and texel descriptor
Source: PeerJ Comput Sci. 2023 Oct 25;9:e1584. doi: 10.7717/peerj-cs.1584 (PMC10703070; doi:10.7717/peerj-cs.1584)
Supplement: Supplemental Information 2 [file peerj-cs-09-1584-s002.zip › lxj/28.txt]

-0.04253796	-0.1702458	1.6
-0.04226147	-0.1700651	1.6
-0.04226147	-0.1700651	1.6
-0.04146158	-0.1697601	1.6
-0.04146158	-0.1697601	1.6
-0.04146158	-0.1697601	1.6
-0.04053752	-0.1694671	1.6
-0.04053752	-0.1694671	1.6
-0.03961083	-0.1694138	1.6
-0.03961083	-0.1694138	1.6
-0.03961083	-0.1694138	1.6
-0.03877165	-0.1691933	1.6
-0.03877165	-0.1691933	1.6
-0.03817374	-0.168828	1.6
-0.03817374	-0.168828	1.6
-0.03817374	-0.168828	1.6
-0.03745347	-0.1687155	1.6
-0.03745347	-0.1687155	1.6
-0.03745347	-0.1687155	1.6
-0.03666832	-0.1684265	1.6
-0.03666832	-0.1684265	1.6
-0.0359669	-0.1681864	1.6
-0.0359669	-0.1681864	1.6
-0.0359669	-0.1681864	1.6
-0.03525955	-0.16812	1.6
-0.03525955	-0.16812	1.6
-0.03525955	-0.16812	1.6
-0.03525955	-0.16812	1.6
-0.03525955	-0.16812	1.6
-0.04353371	-0.1094607	1.6
-0.04353371	-0.1094607	1.6
-0.04353371	-0.1094607	1.6
-0.04388332	-0.1080528	1.6
-0.04388332	-0.1080528	1.6
-0.04388332	-0.1080528	1.6
-0.04388332	-0.1080528	1.6
-0.04388332	-0.1080528	1.6
0.02412379	-0.01761295	1.6
0.02412379	-0.01761295	1.6
0.02412379	-0.01761295	1.6
0.02714049	-0.01454513	1.6
0.02714049	-0.01454513	1.6
0.02907778	-0.01320855	1.6
0.02907778	-0.01320855	1.6
0.02907778	-0.01320855	1.6
0.02982162	-0.01190679	1.6
0.02982162	-0.01190679	1.6
0.02982162	-0.01190679	1.6
0.02981662	-0.00999007	1.6
0.02981662	-0.00999007	1.6
0.03036417	-0.009088557	1.6
0.03036417	-0.009088557	1.6
0.03036417	-0.009088557	1.6
0.03104039	-0.008436797	1.6
0.03104039	-0.008436797	1.6
0.03104039	-0.008436797	1.6
0.03127088	-0.007991787	1.6
0.03127088	-0.007991787	1.6
0.03091275	-0.0077738	1.6
0.03091275	-0.0077738	1.6
0.03091275	-0.0077738	1.6
0.03079254	-0.007539252	1.6
0.03079254	-0.007539252	1.6
0.03079254	-0.007539252	1.6
0.03053553	-0.007506542	1.6
0.03053553	-0.007506542	1.6
0.03064943	-0.007597644	1.6
0.03064943	-0.007597644	1.6
0.03064943	-0.007597644	1.6
0.03034032	-0.008383911	1.6
0.03034032	-0.008383911	1.6
0.02982375	-0.009275082	1.6
0.02982375	-0.009275082	1.6
0.02982375	-0.009275082	1.6
0.02958966	-0.0100157	1.6
0.02958966	-0.0100157	1.6
0.02958966	-0.0100157	1.6
0.02958966	-0.0100157	1.6
0.02958966	-0.0100157	1.6
0.02958966	-0.0100157	1.6
0.02958966	-0.0100157	1.6
0.02958966	-0.0100157	1.6
0.1207227	0.03656969	1.6
0.1207227	0.03656969	1.6
0.1207227	0.03656969	1.6
0.1207227	0.03656969	1.6
0.1207227	0.03656969	1.6
0.1272072	0.04131235	1.6
0.1272072	0.04131235	1.6
0.1272072	0.04131235	1.6
0.1182652	0.04668974	1.6
0.1182652	0.04668974	1.6
0.1214079	0.04657631	1.6
0.1214079	0.04657631	1.6
0.1214079	0.04657631	1.6
0.1199948	0.04866015	1.6
0.1199948	0.04866015	1.6
0.1199948	0.04866015	1.6
0.1203208	0.04974932	1.6
0.1203208	0.04974932	1.6
0.114325	0.04419684	1.6
0.114325	0.04419684	1.6
0.114325	0.04419684	1.6
0.1203208	0.04974932	1.6
0.1203208	0.04974932	1.6
0.1098437	0.04439119	1.6
0.1098437	0.04439119	1.6
0.1098437	0.04439119	1.6
0.110754	0.04538214	1.6
0.110754	0.04538214	1.6
0.110754	0.04538214	1.6
0.111419	0.04514958	1.6
0.111419	0.04514958	1.6
0.1110215	0.04434203	1.6
0.1110215	0.04434203	1.6
0.1110215	0.04434203	1.6
0.1108325	0.04399505	1.6
0.1108325	0.04399505	1.6
0.1108325	0.04399505	1.6
0.1108412	0.04380069	1.6
0.1108412	0.04380069	1.6
0.1107131	0.04354121	1.6
0.1107131	0.04354121	1.6
0.1107131	0.04354121	1.6
0.1106715	0.04338013	1.6
0.1106715	0.04338013	1.6
0.1106715	0.04338013	1.6
0.1105529	0.04307842	1.6
0.1105529	0.04307842	1.6
0.1105529	0.04307842	1.6
0.1105529	0.04307842	1.6
0.01	0.01	1.6
0.1097412	0.04289685	1.6
0.1097412	0.04289685	1.6
0.1088181	0.04138852	1.6
0.1088181	0.04138852	1.6
0.1088181	0.04138852	1.6
0.1082105	0.03997503	1.6
0.1082105	0.03997503	1.6
0.1075141	0.0384547	1.6
0.1075141	0.0384547	1.6
0.1075141	0.0384547	1.6
0.1069218	0.03730562	1.6
0.1069218	0.03730562	1.6
0.1069218	0.03730562	1.6
0.1069218	0.03730562	1.6
0.1069218	0.03730562	1.6
0.09270828	0.01209798	1.6
0.09270828	0.01209798	1.6
0.09270828	0.01209798	1.6
0.09270828	0.01209798	1.6
0.09270828	0.01209798	1.6
0.09270828	0.01209798	1.6
0.09150439	0.009269375	1.6
0.09150439	0.009269375	1.6
0.09097625	0.00632232	1.6
0.09097625	0.00632232	1.6
0.09097625	0.00632232	1.6
0.09103315	0.004948028	1.6
0.09103315	0.004948028	1.6
0.09103315	0.004948028	1.6
0.09129796	0.004626874	1.6
0.09129796	0.004626874	1.6
0.09169529	0.004607758	1.6
0.09169529	0.004607758	1.6
0.09169529	0.004607758	1.6
0.09169529	0.004607758	1.6
0.09169529	0.004607758	1.6
0.09169529	0.004607758	1.6
0.09169529	0.004607758	1.6
0.09169529	0.004607758	1.6
0.1993565	0.04126396	1.6
0.1993565	0.04126396	1.6
0.1993565	0.04126396	1.6
0.2002789	0.03964509	1.6
0.2002789	0.03964509	1.6
0.2014791	0.03966915	1.6
0.2014791	0.03966915	1.6
0.2014791	0.03966915	1.6
0.2020562	0.03948389	1.6
0.2020562	0.03948389	1.6
0.2020562	0.03948389	1.6
0.2019219	0.03951309	1.6
0.2019219	0.03951309	1.6
0.2012509	0.03951933	1.6
0.2012509	0.03951933	1.6
0.2012509	0.03951933	1.6
0.2009298	0.03925648	1.6
0.2009298	0.03925648	1.6
0.2008011	0.03945199	1.6
0.2008011	0.03945199	1.6
0.2008011	0.03945199	1.6
0.2007236	0.03941768	1.6
0.2007236	0.03941768	1.6
0.2007236	0.03941768	1.6
0.2007236	0.03941768	1.6
0.2007236	0.03941768	1.6
0.2006571	0.03927455	1.6
0.2006571	0.03927455	1.6
0.2006571	0.03927455	1.6
0.2450758	0.06653254	1.6
0.2450758	0.06653254	1.6
0.2450758	0.06653254	1.6
0.2453889	0.06417747	1.6
0.2453889	0.06417747	1.6
0.2434924	0.06256916	1.6
0.2434924	0.06256916	1.6
0.2434924	0.06256916	1.6
0.2418752	0.06130119	1.6
0.2418752	0.06130119	1.6
0.2418752	0.06130119	1.6
0.2410881	0.06053342	1.6
0.2410881	0.06053342	1.6
0.2405153	0.05979905	1.6
0.2405153	0.05979905	1.6
0.2405153	0.05979905	1.6
0.2397713	0.05908656	1.6
0.2397713	0.05908656	1.6
0.2397713	0.05908656	1.6
0.240268	0.06011647	1.6
0.240268	0.06011647	1.6
0.2419388	0.06060296	1.6
0.2419388	0.06060296	1.6
0.2419388	0.06060296	1.6
0.2419388	0.06060296	1.6
0.2419388	0.06060296	1.6
0.2419388	0.06060296	1.6
0.2675425	0.04499803	1.6
0.2675425	0.04499803	1.6
0.2722776	0.04340697	1.6
0.2722776	0.04340697	1.6
0.2722776	0.04340697	1.6
0.2755074	0.04324453	1.6
0.2755074	0.04324453	1.6
0.2755074	0.04324453	1.6
0.2770467	0.04334334	1.6
0.2770467	0.04334334	1.6
0.2777624	0.04300635	1.6
0.2777624	0.04300635	1.6
0.2777624	0.04300635	1.6
0.2784647	0.04299976	1.6
0.2784647	0.04299976	1.6
0.2784647	0.04299976	1.6
0.2788713	0.04302309	1.6
0.2788713	0.04302309	1.6
0.2792867	0.04292454	1.6
0.2792867	0.04292454	1.6
0.2792867	0.04292454	1.6
0.2799842	0.042472	1.6
0.2799842	0.042472	1.6
0.2799842	0.042472	1.6
0.2803388	0.04170881	1.6
0.2803388	0.04170881	1.6
0.2805495	0.04147958	1.6
0.2805495	0.04147958	1.6
0.2805495	0.04147958	1.6
0.2810296	0.04123197	1.6
0.2810296	0.04123197	1.6
0.2810296	0.04123197	1.6
0.2810296	0.04123197	1.6
0.2810296	0.04123197	1.6
0.2706484	0.06215832	1.6
0.2706484	0.06215832	1.6
0.2706484	0.06215832	1.6
0.2708046	0.0600325	1.6
0.2708046	0.0600325	1.6
0.2717077	0.05988695	1.6
0.2717077	0.05988695	1.6
0.2717077	0.05988695	1.6
0.2720122	0.05953505	1.6
0.2720122	0.05953505	1.6
0.2720122	0.05953505	1.6
0.2737178	0.05912123	1.6
0.2737178	0.05912123	1.6
0.2737178	0.05912123	1.6
0.2737178	0.05912123	1.6
0.2737178	0.05912123	1.6
0.2737178	0.05912123	1.6
0.2737178	0.05912123	1.6
0.2737178	0.05912123	1.6
0.2745724	0.06038515	1.6
0.2745724	0.06038515	1.6
0.2766811	0.06277236	1.6
0.2766811	0.06277236	1.6
0.2766811	0.06277236	1.6
0.2768096	0.06279833	1.6
0.2768096	0.06279833	1.6
0.2768096	0.06279833	1.6
0.2770265	0.06287982	1.6
0.2770265	0.06287982	1.6
0.2770265	0.06287982	1.6
0.2770265	0.06287982	1.6
0.2770265	0.06287982	1.6
0.08146983	0.05298808	1.6
0.08146983	0.05298808	1.6
0.07373976	0.05034674	1.6
0.07373976	0.05034674	1.6
0.07373976	0.05034674	1.6
0.06948341	0.04731636	1.6
0.06948341	0.04731636	1.6
0.06948341	0.04731636	1.6
0.06647749	0.0463111	1.6
0.06647749	0.0463111	1.6
0.06524254	0.04654185	1.6
0.06524254	0.04654185	1.6
0.06431223	0.04664551	1.6
0.06431223	0.04664551	1.6
0.06431223	0.04664551	1.6
0.06346436	0.04665724	1.6
0.06346436	0.04665724	1.6
0.06346436	0.04665724	1.6
0.06270752	0.04679418	1.6
0.06270752	0.04679418	1.6
0.06270752	0.04679418	1.6
0.06270752	0.04679418	1.6
0.06270752	0.04679418	1.6
-0.09308089	0.0815548	1.6
-0.09308089	0.0815548	1.6
-0.09308089	0.0815548	1.6
-0.09488939	0.07726198	1.6
-0.09488939	0.07726198	1.6
-0.09531193	0.07504622	1.6
-0.09531193	0.07504622	1.6
-0.09531193	0.07504622	1.6
-0.09601558	0.07501955	1.6
-0.09601558	0.07501955	1.6
-0.09601558	0.07501955	1.6
-0.09617341	0.07501286	1.6
-0.09617341	0.07501286	1.6
-0.09561198	0.07406368	1.6
-0.09561198	0.07406368	1.6
-0.09561198	0.07406368	1.6
-0.09509277	0.07389143	1.6
-0.09509277	0.07389143	1.6
-0.09509277	0.07389143	1.6
-0.09509277	0.07389143	1.6
-0.09509277	0.07389143	1.6
-0.2707138	0.06075193	1.6
-0.2707138	0.06075193	1.6
-0.2707138	0.06075193	1.6
-0.2668932	0.0591064	1.6
-0.2668932	0.0591064	1.6
-0.2642301	0.05808812	1.6
-0.2642301	0.05808812	1.6
-0.2642301	0.05808812	1.6
-0.2625316	0.05747601	1.6
-0.2625316	0.05747601	1.6
-0.2625316	0.05747601	1.6
-0.2606211	0.0570543	1.6
-0.2606211	0.0570543	1.6
-0.2596247	0.05685687	1.6
-0.2596247	0.05685687	1.6
-0.2596247	0.05685687	1.6
-0.2588491	0.05686719	1.6
-0.2588491	0.05686719	1.6
-0.2588491	0.05686719	1.6
-0.258572	0.0565684	1.6
-0.258572	0.0565684	1.6
-0.2581806	0.05634794	1.6
-0.2581806	0.05634794	1.6
-0.2581806	0.05634794	1.6
-0.2579589	0.05662078	1.6
-0.2579589	0.05662078	1.6
-0.2579589	0.05662078	1.6
-0.257507	0.05651997	1.6
-0.257507	0.05651997	1.6
-0.2572373	0.05653013	1.6
-0.2572373	0.05653013	1.6
-0.2572373	0.05653013	1.6
-0.2569501	0.05660842	1.6
-0.2569501	0.05660842	1.6
-0.2569269	0.05693284	1.6
-0.2569269	0.05693284	1.6
-0.2569269	0.05693284	1.6
-0.2569269	0.05693284	1.6
-0.2569269	0.05693284	1.6
-0.2569269	0.05693284	1.6
-0.2951621	0.06443654	1.6
-0.2951621	0.06443654	1.6
-0.2941653	0.06591702	1.6
-0.2941653	0.06591702	1.6
-0.2941653	0.06591702	1.6
-0.2932963	0.06616519	1.6
-0.2932963	0.06616519	1.6
-0.2932963	0.06616519	1.6
-0.2932963	0.06616519	1.6
-0.2932963	0.06616519	1.6
-0.2833592	0.05952562	1.6
-0.2833592	0.05952562	1.6
-0.2833592	0.05952562	1.6
-0.2794791	0.06039399	1.6
-0.2794791	0.06039399	1.6
-0.2794791	0.06039399	1.6
-0.2813025	0.06538966	1.6
-0.2813025	0.06538966	1.6
-0.281206	0.06937508	1.6
-0.281206	0.06937508	1.6
-0.281206	0.06937508	1.6
-0.2819774	0.07117002	1.6
-0.2819774	0.07117002	1.6
-0.2819774	0.07117002	1.6
-0.2821295	0.07279833	1.6
-0.2821295	0.07279833	1.6
-0.282824	0.07365968	1.6
-0.282824	0.07365968	1.6
-0.282824	0.07365968	1.6
-0.2833053	0.0744966	1.6
-0.2833053	0.0744966	1.6
-0.2833053	0.0744966	1.6
-0.2833053	0.0744966	1.6
-0.2833053	0.0744966	1.6
-0.2833053	0.0744966	1.6
-0.2833053	0.0744966	1.6
-0.2833053	0.0744966	1.6
-0.3309346	0.04566292	1.6
-0.3309346	0.04566292	1.6
-0.3295717	0.04493249	1.6
-0.3295717	0.04493249	1.6
-0.3295717	0.04493249	1.6
-0.3284275	0.04325263	1.6
-0.3284275	0.04325263	1.6
-0.3284275	0.04325263	1.6
-0.3272786	0.04334615	1.6
-0.3272786	0.04334615	1.6
-0.3270614	0.04321686	1.6
-0.3270614	0.04321686	1.6
-0.3270614	0.04321686	1.6
-0.3266211	0.04360591	1.6
-0.3266211	0.04360591	1.6
-0.3258845	0.04422976	1.6
-0.3258845	0.04422976	1.6
-0.3258845	0.04422976	1.6
-0.3256754	0.04488885	1.6
-0.3256754	0.04488885	1.6
-0.3256754	0.04488885	1.6
-0.3251778	0.04521934	1.6
-0.3251778	0.04521934	1.6
-0.3248764	0.04579818	1.6
-0.3248764	0.04579818	1.6
-0.3248764	0.04579818	1.6
-0.3241214	0.04604678	1.6
-0.3241214	0.04604678	1.6
-0.3241214	0.04604678	1.6
-0.3235931	0.04599395	1.6
-0.3235931	0.04599395	1.6
-0.323141	0.04624147	1.6
-0.323141	0.04624147	1.6
-0.323141	0.04624147	1.6
-0.323141	0.04624147	1.6
-0.323141	0.04624147	1.6
-0.323141	0.04624147	1.6
-0.2000418	0.03095398	1.6
-0.2000418	0.03095398	1.6
-0.1995898	0.03052226	1.6
-0.1995898	0.03052226	1.6
-0.1995898	0.03052226	1.6
-0.1996808	0.03077706	1.6
-0.1996808	0.03077706	1.6
-0.1996808	0.03077706	1.6
-0.1990681	0.03071808	1.6
-0.1990681	0.03071808	1.6
-0.199858	0.02992207	1.6
-0.199858	0.02992207	1.6
-0.199858	0.02992207	1.6
-0.2002479	0.02882458	1.6
-0.2002479	0.02882458	1.6
-0.2002479	0.02882458	1.6
-0.2005557	0.02767671	1.6
-0.2005557	0.02767671	1.6
-0.2005748	0.02649213	1.6
-0.2005748	0.02649213	1.6
-0.2005748	0.02649213	1.6
-0.200139	0.0253189	1.6
-0.200139	0.0253189	1.6
-0.200139	0.0253189	1.6
-0.1998	0.02455826	1.6
-0.1998	0.02455826	1.6
-0.1995225	0.02418732	1.6
-0.1995225	0.02418732	1.6
-0.1995225	0.02418732	1.6
-0.1994584	0.02395259	1.6
-0.1994584	0.02395259	1.6
-0.1994584	0.02395259	1.6
-0.1994791	0.0237621	1.6
-0.1994791	0.0237621	1.6
-0.1994791	0.0237621	1.6
-0.1994791	0.0237621	1.6
-0.1994791	0.0237621	1.6
-0.1052222	0.02821985	1.6
-0.1052222	0.02821985	1.6
-0.1052222	0.02821985	1.6
-0.09684885	0.02464669	1.6
-0.09684885	0.02464669	1.6
-0.09479482	0.02153578	1.6
-0.09479482	0.02153578	1.6
-0.09479482	0.02153578	1.6
-0.09303922	0.01933547	1.6
-0.09303922	0.01933547	1.6
-0.09303922	0.01933547	1.6
-0.0917174	0.01762196	1.6
-0.0917174	0.01762196	1.6
-0.0909097	0.01615627	1.6
-0.0909097	0.01615627	1.6
-0.0909097	0.01615627	1.6
-0.09022311	0.01492412	1.6
-0.09022311	0.01492412	1.6
-0.09022311	0.01492412	1.6
-0.08938279	0.01397281	1.6
-0.08938279	0.01397281	1.6
-0.08938279	0.01397281	1.6
-0.08938279	0.01397281	1.6
-0.08938279	0.01397281	1.6
-0.08938279	0.01397281	1.6
-0.08938279	0.01397281	1.6
-0.08938279	0.01397281	1.6
0.1807125	0.05174121	1.6
0.1807125	0.05174121	1.6
0.1770755	0.04949135	1.6
0.1770755	0.04949135	1.6
0.1770755	0.04949135	1.6
0.175734	0.04831223	1.6
0.175734	0.04831223	1.6
0.175734	0.04831223	1.6
0.1755116	0.04868793	1.6
0.1755116	0.04868793	1.6
0.1752608	0.04898643	1.6
0.1752608	0.04898643	1.6
0.1752608	0.04898643	1.6
0.1753494	0.04916048	1.6
0.1753494	0.04916048	1.6
0.1753494	0.04916048	1.6
0.175349	0.04955577	1.6
0.175349	0.04955577	1.6
0.1750758	0.04939942	1.6
0.1750758	0.04939942	1.6
0.1750758	0.04939942	1.6
0.1745156	0.04893962	1.6
0.1745156	0.04893962	1.6
0.1745156	0.04893962	1.6
0.1745156	0.04893962	1.6
0.1745156	0.04893962	1.6
0.2312875	0.04671256	1.6
0.2312875	0.04671256	1.6
0.2312875	0.04671256	1.6
0.2392579	0.04322107	1.6
0.2392579	0.04322107	1.6
0.2421679	0.04249168	1.6
0.2421679	0.04249168	1.6
0.2421679	0.04249168	1.6
0.2448193	0.04204989	1.6
0.2448193	0.04204989	1.6
0.2448193	0.04204989	1.6
0.2448193	0.04204989	1.6
0.2448193	0.04204989	1.6
0.2473103	0.04076847	1.6
0.2473103	0.04076847	1.6
0.2473103	0.04076847	1.6
0.2481408	0.04043833	1.6
0.2481408	0.04043833	1.6
0.2481408	0.04043833	1.6
0.2491254	0.0396177	1.6
0.2491254	0.0396177	1.6
0.2498785	0.0393507	1.6
0.2498785	0.0393507	1.6
0.2498785	0.0393507	1.6
0.2502171	0.03917283	1.6
0.2502171	0.03917283	1.6
0.2502171	0.03917283	1.6
0.2508104	0.03893739	1.6
0.2508104	0.03893739	1.6
0.2508104	0.03893739	1.6
0.2511409	0.03867612	1.6
0.2511409	0.03867612	1.6
0.2511409	0.03867612	1.6
0.2511409	0.03867612	1.6
0.2511409	0.03867612	1.6
0.2511409	0.03867612	1.6
0.2511409	0.03867612	1.6
0.2511409	0.03867612	1.6
0.1750718	0.04002792	1.6
0.1750718	0.04002792	1.6
0.1708249	0.03902302	1.6
0.1708249	0.03902302	1.6
0.1708249	0.03902302	1.6
0.1685488	0.03819259	1.6
0.1685488	0.03819259	1.6
0.1685488	0.03819259	1.6
0.1673792	0.0374888	1.6
0.1673792	0.0374888	1.6
0.1673792	0.0374888	1.6
0.1673792	0.0374888	1.6
0.1673792	0.0374888	1.6
0.2534024	0.03831209	1.6
0.2534024	0.03831209	1.6
0.2534024	0.03831209	1.6
0.2533618	0.03949271	1.6
0.2533618	0.03949271	1.6
0.2526782	0.03991641	1.6
0.2526782	0.03991641	1.6
0.2526782	0.03991641	1.6
0.2515035	0.03919002	1.6
0.2515035	0.03919002	1.6
0.2515035	0.03919002	1.6
0.2504438	0.03844227	1.6
0.2504438	0.03844227	1.6
0.2504438	0.03844227	1.6
0.2504438	0.03844227	1.6
0.2504438	0.03844227	1.6
0.1738577	0.05254462	1.6
0.1738577	0.05254462	1.6
0.1738577	0.05254462	1.6
0.1752282	0.05191614	1.6
0.1752282	0.05191614	1.6
0.1748835	0.05199874	1.6
0.1748835	0.05199874	1.6
0.1748835	0.05199874	1.6
0.1751765	0.05290247	1.6
0.1751765	0.05290247	1.6
0.1754739	0.05395468	1.6
0.1754739	0.05395468	1.6
0.1754739	0.05395468	1.6
0.1759319	0.05523275	1.6
0.1759319	0.05523275	1.6
0.1759319	0.05523275	1.6
0.1763927	0.05629653	1.6
0.1763927	0.05629653	1.6
0.1763927	0.05629653	1.6
0.1763927	0.05629653	1.6
0.1763927	0.05629653	1.6
0.1763927	0.05629653	1.6
0.1763927	0.05629653	1.6
0.1763927	0.05629653	1.6
-0.04527371	0.06879712	1.6
-0.04527371	0.06879712	1.6
-0.04434517	0.06776035	1.6
-0.04434517	0.06776035	1.6
-0.04434517	0.06776035	1.6
-0.04254263	0.0673319	1.6
-0.04254263	0.0673319	1.6
-0.04254263	0.0673319	1.6
-0.0413588	0.0670811	1.6
-0.0413588	0.0670811	1.6
-0.040842	0.06662764	1.6
-0.040842	0.06662764	1.6
-0.040842	0.06662764	1.6
-0.04042897	0.06659913	1.6
-0.04042897	0.06659913	1.6
-0.04042897	0.06659913	1.6
-0.04030284	0.06671682	1.6
-0.04030284	0.06671682	1.6
-0.03995537	0.06681479	1.6
-0.03995537	0.06681479	1.6
-0.03995537	0.06681479	1.6
-0.03995537	0.06681479	1.6
-0.03995537	0.06681479	1.6
-0.03995537	0.06681479	1.6
-0.1844753	0.06383854	1.6
-0.1844753	0.06383854	1.6
-0.1844753	0.06383854	1.6
-0.1885052	0.05884077	1.6
-0.1885052	0.05884077	1.6
-0.1899328	0.05656207	1.6
-0.1899328	0.05656207	1.6
-0.1899328	0.05656207	1.6
-0.1899481	0.05512884	1.6
-0.1899481	0.05512884	1.6
-0.1899481	0.05512884	1.6
-0.1909799	0.05478628	1.6
-0.1909799	0.05478628	1.6
-0.1916302	0.05316126	1.6
-0.1916302	0.05316126	1.6
-0.1916302	0.05316126	1.6
-0.1924642	0.0528098	1.6
-0.1924642	0.0528098	1.6
-0.1924642	0.0528098	1.6
-0.1930057	0.05238945	1.6
-0.1930057	0.05238945	1.6
-0.1929582	0.05239065	1.6
-0.1929582	0.05239065	1.6
-0.1929582	0.05239065	1.6
-0.1930507	0.05234554	1.6
-0.1930507	0.05234554	1.6
-0.1930507	0.05234554	1.6
-0.192914	0.0525661	1.6
-0.192914	0.0525661	1.6
-0.1928554	0.05257559	1.6
-0.1928554	0.05257559	1.6
-0.1928554	0.05257559	1.6
-0.1928691	0.05260397	1.6
-0.1928691	0.05260397	1.6
-0.1930342	0.05300504	1.6
-0.1930342	0.05300504	1.6
-0.1930342	0.05300504	1.6
-0.1929151	0.0531876	1.6
-0.1934784	0.05346902	1.6
-0.1934784	0.05346902	1.6
-0.1934784	0.05346902	1.6
-0.1934784	0.05346902	1.6
-0.2943185	0.07403044	1.6
-0.2943185	0.07403044	1.6
-0.2943185	0.07403044	1.6
-0.2904867	0.07301043	1.6
-0.2904867	0.07301043	1.6
-0.2892794	0.07073674	1.6
-0.2892794	0.07073674	1.6
-0.2892794	0.07073674	1.6
-0.2885901	0.07019737	1.6
-0.2885901	0.07019737	1.6
-0.2885901	0.07019737	1.6
-0.2882183	0.06917996	1.6
-0.2882183	0.06917996	1.6
-0.2878753	0.06906193	1.6
-0.2878753	0.06906193	1.6
-0.2878753	0.06906193	1.6
-0.2878401	0.06884313	1.6
-0.2878401	0.06884313	1.6
-0.2878401	0.06884313	1.6
-0.2879657	0.06905757	1.6
-0.2879657	0.06905757	1.6
-0.2880178	0.06882692	1.6
