# Supplementary material for: Saliency detection of textured 3D models based on multi-view information and texel descriptor
Source: PeerJ Comput Sci. 2023 Oct 25;9:e1584. doi: 10.7717/peerj-cs.1584 (PMC10703070; doi:10.7717/peerj-cs.1584)
Supplement: Supplemental Information 2 [file peerj-cs-09-1584-s002.zip › lxj/29.txt]

-0.2880178	0.06882692	1.6
-0.2880178	0.06882692	1.6
-0.2879477	0.06912765	1.6
-0.2879477	0.06912765	1.6
-0.2882988	0.06951776	1.6
-0.2882988	0.06951776	1.6
-0.2882988	0.06951776	1.6
-0.288156	0.06995291	1.6
-0.288156	0.06995291	1.6
-0.2877105	0.07019253	1.6
-0.2877105	0.07019253	1.6
-0.2877105	0.07019253	1.6
-0.287322	0.07077576	1.6
-0.287322	0.07077576	1.6
-0.287322	0.07077576	1.6
-0.2869645	0.07076671	1.6
-0.2869645	0.07076671	1.6
-0.2869645	0.07076671	1.6
-0.2869645	0.07076671	1.6
-0.2869645	0.07076671	1.6
-0.2991877	0.1086074	1.6
-0.2991877	0.1086074	1.6
-0.2991877	0.1086074	1.6
-0.2991877	0.1086074	1.6
-0.2991877	0.1086074	1.6
-0.2991877	0.1086074	1.6
-0.2991877	0.1086074	1.6
-0.2991877	0.1086074	1.6
-0.1095676	0.06535184	1.6
-0.1095676	0.06535184	1.6
-0.1095676	0.06535184	1.6
-0.1108592	0.06481265	1.6
-0.1108592	0.06481265	1.6
-0.1110974	0.06319483	1.6
-0.1110974	0.06319483	1.6
-0.1110974	0.06319483	1.6
-0.1104659	0.06206831	1.6
-0.1104659	0.06206831	1.6
-0.1104659	0.06206831	1.6
-0.1105784	0.06229515	1.6
-0.1105784	0.06229515	1.6
-0.1114588	0.06303873	1.6
-0.1114588	0.06303873	1.6
-0.1114588	0.06303873	1.6
-0.1114588	0.06303873	1.6
-0.1114588	0.06303873	1.6
-0.1114588	0.06303873	1.6
-0.1735809	0.09204986	1.6
-0.1735809	0.09204986	1.6
-0.1734342	0.09444267	1.6
-0.1734342	0.09444267	1.6
-0.1734342	0.09444267	1.6
-0.173634	0.09549942	1.6
-0.173634	0.09549942	1.6
-0.173634	0.09549942	1.6
-0.1737099	0.0965054	1.6
-0.1737099	0.0965054	1.6
-0.1738423	0.09656955	1.6
-0.1738423	0.09656955	1.6
-0.1738423	0.09656955	1.6
-0.1739778	0.09672102	1.6
-0.1739778	0.09672102	1.6
-0.1740593	0.0967396	1.6
-0.1740593	0.0967396	1.6
-0.1740593	0.0967396	1.6
-0.1744546	0.0960133	1.6
-0.1744546	0.0960133	1.6
-0.1744546	0.0960133	1.6
-0.1744546	0.0960133	1.6
-0.1744546	0.0960133	1.6
-0.2247931	0.06717362	1.6
-0.2247931	0.06717362	1.6
-0.2247931	0.06717362	1.6
-0.223798	0.06723626	1.6
-0.223798	0.06723626	1.6
-0.2499201	0.0574792	1.6
-0.2499201	0.0574792	1.6
-0.2499201	0.0574792	1.6
0.01	0.01	1.6
0.01	0.01	1.6
-0.2499201	0.0574792	1.6
-0.2499201	0.0574792	1.6
-0.2499201	0.0574792	1.6
-0.2760421	0.04772214	1.6
-0.2760421	0.04772214	1.6
-0.2760421	0.04772214	1.6
-0.2541462	-0.01358285	1.6
-0.2541462	-0.01358285	1.6
-0.253097	-0.01188844	1.6
-0.253097	-0.01188844	1.6
-0.253097	-0.01188844	1.6
-0.2521366	-0.01062982	1.6
-0.2521366	-0.01062982	1.6
-0.2521366	-0.01062982	1.6
-0.2530935	-0.009116294	1.6
-0.2530935	-0.009116294	1.6
-0.2530935	-0.009116294	1.6
-0.2530935	-0.009116294	1.6
-0.2530935	-0.009116294	1.6
-0.3287526	-0.004020205	1.6
-0.3287526	-0.004020205	1.6
-0.3287526	-0.004020205	1.6
-0.3266546	-0.00502909	1.6
-0.3266546	-0.00502909	1.6
-0.3258935	-0.005230462	1.6
-0.3258935	-0.005230462	1.6
-0.3258935	-0.005230462	1.6
-0.3247026	-0.005453546	1.6
-0.3247026	-0.005453546	1.6
-0.3247026	-0.005453546	1.6
-0.3246739	-0.005900608	1.6
-0.3246739	-0.005900608	1.6
-0.3247048	-0.005749332	1.6
-0.3247048	-0.005749332	1.6
-0.3247048	-0.005749332	1.6
-0.3251317	-0.00589563	1.6
-0.3251317	-0.00589563	1.6
-0.3251317	-0.00589563	1.6
-0.3247499	-0.00596709	1.6
-0.3247499	-0.00596709	1.6
-0.3246675	-0.005921463	1.6
-0.3246675	-0.005921463	1.6
-0.3246675	-0.005921463	1.6
-0.3246462	-0.005927486	1.6
-0.3246462	-0.005927486	1.6
-0.3246462	-0.005927486	1.6
-0.3246356	-0.005658811	1.6
-0.3246356	-0.005658811	1.6
-0.3248517	-0.005331225	1.6
-0.3248517	-0.005331225	1.6
-0.3248517	-0.005331225	1.6
-0.3248257	-0.00531234	1.6
-0.3248257	-0.00531234	1.6
-0.3248257	-0.00531234	1.6
-0.3249209	-0.005525227	1.6
-0.3249209	-0.005525227	1.6
-0.3249209	-0.005525227	1.6
-0.3247929	-0.005668523	1.6
-0.3247929	-0.005668523	1.6
-0.3246305	-0.005773254	1.6
-0.3246305	-0.005773254	1.6
-0.3246305	-0.005773254	1.6
-0.3246305	-0.005773254	1.6
-0.3246305	-0.005773254	1.6
-0.3246305	-0.005773254	1.6
-0.3246305	-0.005773254	1.6
-0.3246305	-0.005773254	1.6
-0.2737721	-0.08886135	1.6
-0.2737721	-0.08886135	1.6
-0.2698641	-0.0925581	1.6
-0.2698641	-0.0925581	1.6
-0.2698641	-0.0925581	1.6
-0.2677895	-0.09332686	1.6
-0.2677895	-0.09332686	1.6
-0.2677895	-0.09332686	1.6
-0.2677895	-0.09332686	1.6
-0.2677895	-0.09332686	1.6
-0.3100253	-0.07442101	1.6
-0.3100253	-0.07442101	1.6
-0.3100253	-0.07442101	1.6
-0.3075979	-0.07181194	1.6
-0.3075979	-0.07181194	1.6
-0.3075979	-0.07181194	1.6
-0.3073161	-0.06964782	1.6
-0.3073161	-0.06964782	1.6
-0.306456	-0.06939571	1.6
-0.306456	-0.06939571	1.6
-0.306456	-0.06939571	1.6
-0.3062578	-0.06915978	1.6
-0.3062578	-0.06915978	1.6
-0.3062578	-0.06915978	1.6
-0.3063864	-0.06907587	1.6
-0.3063864	-0.06907587	1.6
-0.306399	-0.06879237	1.6
-0.306399	-0.06879237	1.6
-0.306399	-0.06879237	1.6
-0.306604	-0.06862394	1.6
-0.306604	-0.06862394	1.6
-0.3069569	-0.06845131	1.6
-0.3069569	-0.06845131	1.6
-0.3069569	-0.06845131	1.6
-0.3074867	-0.06848	1.6
-0.3074867	-0.06848	1.6
-0.3074867	-0.06848	1.6
-0.3074867	-0.06848	1.6
-0.3074867	-0.06848	1.6
-0.2805248	0.03642983	1.6
-0.2805248	0.03642983	1.6
-0.2805248	0.03642983	1.6
-0.280355	0.03453194	1.6
-0.280355	0.03453194	1.6
-0.280355	0.03453194	1.6
-0.280355	0.03453194	1.6
-0.280355	0.03453194	1.6
-0.2796062	0.03490108	1.6
-0.2796062	0.03490108	1.6
-0.2796062	0.03490108	1.6
-0.2793329	0.03536366	1.6
-0.2793329	0.03536366	1.6
-0.2793329	0.03536366	1.6
-0.2793999	0.03534931	1.6
-0.2793999	0.03534931	1.6
-0.2789793	0.03594337	1.6
-0.2789793	0.03594337	1.6
-0.2789793	0.03594337	1.6
-0.2787983	0.03672398	1.6
-0.2787983	0.03672398	1.6
-0.2787983	0.03672398	1.6
-0.2790294	0.03736266	1.6
-0.2790294	0.03736266	1.6
-0.2791137	0.03768839	1.6
-0.2791137	0.03768839	1.6
-0.2791137	0.03768839	1.6
-0.2796503	0.03769342	1.6
-0.2796503	0.03769342	1.6
-0.2796503	0.03769342	1.6
-0.2796503	0.03769342	1.6
-0.2796503	0.03769342	1.6
-0.2796503	0.03769342	1.6
-0.2796503	0.03769342	1.6
-0.2796503	0.03769342	1.6
-0.0469501	0.04741093	1.6
-0.0469501	0.04741093	1.6
-0.0469501	0.04741093	1.6
-0.04923154	0.04299894	1.6
-0.04923154	0.04299894	1.6
-0.04926155	0.042983	1.6
-0.04926155	0.042983	1.6
-0.04926155	0.042983	1.6
-0.05067913	0.04304611	1.6
-0.05067913	0.04304611	1.6
-0.05067913	0.04304611	1.6
-0.05277673	0.0439373	1.6
-0.05277673	0.0439373	1.6
-0.05275599	0.04268567	1.6
-0.05275599	0.04268567	1.6
-0.05275599	0.04268567	1.6
-0.05375544	0.04190799	1.6
-0.05375544	0.04190799	1.6
-0.05375544	0.04190799	1.6
-0.05457837	0.04138003	1.6
-0.05457837	0.04138003	1.6
-0.05512025	0.04097883	1.6
-0.05512025	0.04097883	1.6
-0.05512025	0.04097883	1.6
-0.05549134	0.04006787	1.6
-0.05549134	0.04006787	1.6
-0.05549134	0.04006787	1.6
-0.05549134	0.04006787	1.6
-0.05549134	0.04006787	1.6
-0.05549134	0.04006787	1.6
-0.05549134	0.04006787	1.6
-0.05549134	0.04006787	1.6
0.1512502	0.02415512	1.6
0.1512502	0.02415512	1.6
0.1512502	0.02415512	1.6
0.1500507	0.02376048	1.6
0.1500507	0.02376048	1.6
0.1500507	0.02376048	1.6
0.1502417	0.02354367	1.6
0.1502417	0.02354367	1.6
0.1496583	0.02231187	1.6
0.1496583	0.02231187	1.6
0.1496583	0.02231187	1.6
0.1491578	0.02114794	1.6
0.1491578	0.02114794	1.6
0.1489094	0.02020102	1.6
0.1489094	0.02020102	1.6
0.1487369	0.01886625	1.6
0.1487369	0.01886625	1.6
0.1488437	0.01813026	1.6
0.1488437	0.01813026	1.6
0.1488437	0.01813026	1.6
0.1488437	0.01813026	1.6
0.1488437	0.01813026	1.6
0.1488437	0.01813026	1.6
0.2307212	0.02082935	1.6
0.2307212	0.02082935	1.6
0.2363323	0.01976637	1.6
0.2363323	0.01976637	1.6
0.2363323	0.01976637	1.6
0.2446634	0.02438126	1.6
0.2446634	0.02438126	1.6
0.2446634	0.02438126	1.6
0.2460534	0.02239303	1.6
0.2460534	0.02239303	1.6
0.2468703	0.02092413	1.6
0.2468703	0.02092413	1.6
0.2468703	0.02092413	1.6
0.2480018	0.01966209	1.6
0.2480018	0.01966209	1.6
0.248823	0.01921272	1.6
0.248823	0.01921272	1.6
0.248823	0.01921272	1.6
0.2489084	0.01860848	1.6
0.2489084	0.01860848	1.6
0.2489084	0.01860848	1.6
0.2489084	0.01860848	1.6
0.2489084	0.01860848	1.6
0.3041267	-0.02626218	1.6
0.3041267	-0.02626218	1.6
0.3041267	-0.02626218	1.6
0.3041267	-0.02626218	1.6
0.3041267	-0.02626218	1.6
0.3041267	-0.02626218	1.6
0.3031005	-0.02659678	1.6
0.3031005	-0.02659678	1.6
0.3031005	-0.02659678	1.6
0.3031005	-0.02659678	1.6
0.3031005	-0.02659678	1.6
0.3031005	-0.02659678	1.6
0.3031005	-0.02659678	1.6
0.09502424	0.03085463	1.6
0.09502424	0.03085463	1.6
0.09502424	0.03085463	1.6
0.09710738	0.02826177	1.6
0.09710738	0.02826177	1.6
0.09766219	0.02666337	1.6
0.09766219	0.02666337	1.6
0.09766219	0.02666337	1.6
0.09832823	0.02649786	1.6
0.09832823	0.02649786	1.6
0.09832823	0.02649786	1.6
0.09903548	0.02660529	1.6
0.09903548	0.02660529	1.6
0.09941342	0.02663714	1.6
0.09941342	0.02663714	1.6
0.09941342	0.02663714	1.6
0.09953848	0.026804	1.6
0.09953848	0.026804	1.6
0.09953848	0.026804	1.6
0.09955356	0.02691546	1.6
0.09955356	0.02691546	1.6
0.0992643	0.02673073	1.6
0.0992643	0.02673073	1.6
0.0992643	0.02673073	1.6
0.09915456	0.0266857	1.6
0.09915456	0.0266857	1.6
0.09915456	0.0266857	1.6
0.09915456	0.0266857	1.6
0.09915456	0.0266857	1.6
0.02269014	0.04892853	1.6
0.02269014	0.04892853	1.6
0.02269014	0.04892853	1.6
0.02214397	0.04941409	1.6
0.02214397	0.04941409	1.6
0.02214397	0.04941409	1.6
0.02178373	0.0497929	1.6
0.02178373	0.0497929	1.6
0.02163169	0.05052816	1.6
0.02163169	0.05052816	1.6
0.02163169	0.05052816	1.6
0.02209824	0.05186789	1.6
0.02209824	0.05186789	1.6
0.02209824	0.05186789	1.6
0.02208542	0.0530656	1.6
0.02208542	0.0530656	1.6
0.02215976	0.05501011	1.6
0.02215976	0.05501011	1.6
0.02215976	0.05501011	1.6
0.02215976	0.05501011	1.6
0.02215976	0.05501011	1.6
-0.1929264	0.03402606	1.6
-0.1929264	0.03402606	1.6
-0.1929264	0.03402606	1.6
-0.1929984	0.02929477	1.6
-0.1929984	0.02929477	1.6
-0.1929984	0.02929477	1.6
-0.194013	0.02736771	1.6
-0.194013	0.02736771	1.6
-0.2000719	0.0268708	1.6
-0.2000719	0.0268708	1.6
-0.2000719	0.0268708	1.6
-0.2000719	0.0268708	1.6
-0.2000719	0.0268708	1.6
-0.2000719	0.0268708	1.6
-0.2483223	0.03025947	1.6
-0.2483223	0.03025947	1.6
-0.2483223	0.03025947	1.6
-0.2482008	0.02962119	1.6
-0.2482008	0.02962119	1.6
-0.2472042	0.02792189	1.6
-0.2472042	0.02792189	1.6
-0.2472042	0.02792189	1.6
-0.2465222	0.02645801	1.6
-0.2465222	0.02645801	1.6
-0.2465222	0.02645801	1.6
-0.2464814	0.02630197	1.6
-0.2464814	0.02630197	1.6
-0.2457566	0.02714771	1.6
-0.2457566	0.02714771	1.6
-0.2457566	0.02714771	1.6
-0.2453597	0.02808366	1.6
-0.2453597	0.02808366	1.6
-0.2453597	0.02808366	1.6
-0.245486	0.02884717	1.6
-0.245486	0.02884717	1.6
-0.2453098	0.02926931	1.6
-0.2453098	0.02926931	1.6
-0.2453098	0.02926931	1.6
-0.2451705	0.02967414	1.6
-0.2451705	0.02967414	1.6
-0.2449578	0.02964154	1.6
-0.2449578	0.02964154	1.6
-0.2449578	0.02964154	1.6
-0.2449578	0.02964154	1.6
-0.2449578	0.02964154	1.6
-0.2449578	0.02964154	1.6
-0.2453323	0.02530845	1.6
-0.2453323	0.02530845	1.6
-0.2443417	0.02272931	1.6
-0.2443417	0.02272931	1.6
-0.2443417	0.02272931	1.6
-0.2437527	0.02066487	1.6
-0.2437527	0.02066487	1.6
-0.2437527	0.02066487	1.6
-0.2434125	0.0183771	1.6
-0.2434125	0.0183771	1.6
-0.2431121	0.01637985	1.6
-0.2431121	0.01637985	1.6
-0.2431121	0.01637985	1.6
-0.2429095	0.01444501	1.6
-0.2429095	0.01444501	1.6
-0.2429095	0.01444501	1.6
-0.2426227	0.01273399	1.6
-0.2426227	0.01273399	1.6
-0.2423233	0.01140327	1.6
-0.2423233	0.01140327	1.6
-0.2423233	0.01140327	1.6
-0.2421206	0.01028608	1.6
-0.2421206	0.01028608	1.6
-0.2421206	0.01028608	1.6
-0.2421102	0.009344595	1.6
-0.2421102	0.009344595	1.6
-0.2420018	0.008285869	1.6
-0.2420018	0.008285869	1.6
-0.2420018	0.008285869	1.6
-0.2420018	0.008285869	1.6
-0.2420018	0.008285869	1.6
-0.2420018	0.008285869	1.6
-0.2969541	0.01056743	1.6
-0.2969541	0.01056743	1.6
-0.293879	0.007493907	1.6
-0.293879	0.007493907	1.6
-0.293879	0.007493907	1.6
-0.2918867	0.005272987	1.6
-0.2918867	0.005272987	1.6
-0.2918867	0.005272987	1.6
-0.2913228	0.004146105	1.6
-0.2913228	0.004146105	1.6
-0.2906296	0.003179608	1.6
-0.2906296	0.003179608	1.6
-0.2906296	0.003179608	1.6
-0.2910228	0.003584463	1.6
-0.2910228	0.003584463	1.6
-0.2910228	0.003584463	1.6
-0.2912003	0.003726218	1.6
-0.2912003	0.003726218	1.6
-0.291055	0.003569297	1.6
-0.291055	0.003569297	1.6
-0.291055	0.003569297	1.6
-0.2909232	0.002693452	1.6
-0.2909232	0.002693452	1.6
-0.2908984	0.002466857	1.6
-0.2908984	0.002466857	1.6
-0.2908984	0.002466857	1.6
-0.2908984	0.002466857	1.6
-0.2908984	0.002466857	1.6
-0.2908984	0.002466857	1.6
-0.2908984	0.002466857	1.6
-0.2908984	0.002466857	1.6
-0.2908984	0.002466857	1.6
-0.2842422	0.02444841	1.6
-0.2842422	0.02444841	1.6
-0.2856949	0.02643141	1.6
-0.2856949	0.02643141	1.6
-0.2856949	0.02643141	1.6
-0.286137	0.02754263	1.6
-0.286137	0.02754263	1.6
-0.286137	0.02754263	1.6
-0.286137	0.02754263	1.6
-0.286137	0.02754263	1.6
-0.286137	0.02754263	1.6
-0.286137	0.02754263	1.6
-0.286137	0.02754263	1.6
0.03402311	0.02010409	1.6
0.03402311	0.02010409	1.6
0.03402311	0.02010409	1.6
0.03318277	0.01653852	1.6
0.03318277	0.01653852	1.6
0.03283373	0.01406722	1.6
0.03283373	0.01406722	1.6
0.03283373	0.01406722	1.6
0.03283373	0.01406722	1.6
0.03283373	0.01406722	1.6
-0.02160545	0.04060404	1.6
-0.02160545	0.04060404	1.6
-0.02160545	0.04060404	1.6
-0.02028954	0.04099483	1.6
-0.02028954	0.04099483	1.6
-0.02028954	0.04099483	1.6
-0.02007397	0.04091737	1.6
-0.02007397	0.04091737	1.6
-0.0199113	0.04123787	1.6
-0.0199113	0.04123787	1.6
-0.0199113	0.04123787	1.6
-0.0199113	0.04123787	1.6
-0.0199113	0.04123787	1.6
-0.0199113	0.04123787	1.6
-0.01935485	0.04102115	1.6
-0.01935485	0.04102115	1.6
-0.01893662	0.04078012	1.6
-0.01893662	0.04078012	1.6
-0.01893662	0.04078012	1.6
-0.01868572	0.0403709	1.6
-0.01868572	0.0403709	1.6
-0.01868572	0.0403709	1.6
-0.01897417	0.04277789	1.6
-0.01897417	0.04277789	1.6
-0.01923789	0.04472234	1.6
-0.01923789	0.04472234	1.6
-0.01923789	0.04472234	1.6
-0.01988265	0.04619262	1.6
-0.01988265	0.04619262	1.6
-0.01988265	0.04619262	1.6
-0.01988265	0.04619262	1.6
-0.01988265	0.04619262	1.6
0.01326428	0.04917597	1.6
0.01326428	0.04917597	1.6
0.01326428	0.04917597	1.6
0.01272879	0.04826865	1.6
0.01272879	0.04826865	1.6
0.01272879	0.04826865	1.6
0.01195429	0.0477716	1.6
0.01195429	0.0477716	1.6
0.01131153	0.04696567	1.6
0.01131153	0.04696567	1.6
0.01131153	0.04696567	1.6
0.01113093	0.04639767	1.6
0.01113093	0.04639767	1.6
0.01113093	0.04639767	1.6
0.01170813	0.04574419	1.6
0.01170813	0.04574419	1.6
0.01221411	0.04497731	1.6
0.01221411	0.04497731	1.6
0.01221411	0.04497731	1.6
0.01254844	0.04463442	1.6
0.01254844	0.04463442	1.6
0.01254844	0.04463442	1.6
0.01322977	0.04534682	1.6
0.01322977	0.04534682	1.6
0.01322977	0.04534682	1.6
0.01322977	0.04534682	1.6
0.01695011	0.04691032	1.6
0.01695011	0.04691032	1.6
0.01695011	0.04691032	1.6
0.01743752	0.04806539	1.6
0.01743752	0.04806539	1.6
0.01786231	0.04872911	1.6
0.01786231	0.04872911	1.6
0.01786231	0.04872911	1.6
0.01786231	0.04872911	1.6
0.01825792	0.04953916	1.6
0.01825792	0.04953916	1.6
0.01861231	0.05020413	1.6
0.01861231	0.05020413	1.6
0.01891815	0.05065114	1.6
0.01891815	0.05065114	1.6
0.01891815	0.05065114	1.6
0.01919712	0.0508249	1.6
0.01919712	0.0508249	1.6
0.01957325	0.05123689	1.6
0.01957325	0.05123689	1.6
0.01957325	0.05123689	1.6
0.0198465	0.05132271	1.6
0.0198465	0.05132271	1.6
0.0198465	0.05132271	1.6
0.01999424	0.05149072	1.6
0.01999424	0.05149072	1.6
0.02005881	0.05158329	1.6
0.02005881	0.05158329	1.6
0.02005881	0.05158329	1.6
0.0201585	0.05160069	1.6
0.0201585	0.05160069	1.6
0.0201585	0.05160069	1.6
0.02023194	0.05152503	1.6
0.02023194	0.05152503	1.6
0.02036396	0.05150736	1.6
0.02036396	0.05150736	1.6
0.02036396	0.05150736	1.6
0.02036396	0.05150736	1.6
0.02036396	0.05150736	1.6
0.02036396	0.05150736	1.6
0.02088202	0.05197041	1.6
0.02088202	0.05197041	1.6
0.02106939	0.05252218	1.6
0.02106939	0.05252218	1.6
0.02106939	0.05252218	1.6
0.02124284	0.05299067	1.6
0.02124284	0.05299067	1.6
0.02137719	0.05349207	1.6
0.02137719	0.05349207	1.6
0.02137719	0.05349207	1.6
0.02160371	0.05388988	1.6
0.02160371	0.05388988	1.6
0.02160371	0.05388988	1.6
0.02160371	0.05388988	1.6
0.02160371	0.05388988	1.6
-0.007088641	0.01685631	1.6
-0.007088641	0.01685631	1.6
-0.007088641	0.01685631	1.6
-0.006698294	0.01383263	1.6
-0.006698294	0.01383263	1.6
-0.006698294	0.01383263	1.6
-0.0067614	0.01465366	1.6
-0.0067614	0.01465366	1.6
-0.006467184	0.0153817	1.6
-0.006467184	0.0153817	1.6
-0.006467184	0.0153817	1.6
-0.006556602	0.016206	1.6
-0.006556602	0.016206	1.6
-0.006556602	0.016206	1.6
-0.006584091	0.01648289	1.6
-0.006584091	0.01648289	1.6
-0.00565483	0.01734958	1.6
-0.00565483	0.01734958	1.6
-0.00565483	0.01734958	1.6
-0.005079677	0.01831532	1.6
-0.005079677	0.01831532	1.6
-0.005241659	0.01781494	1.6
-0.005241659	0.01781494	1.6
-0.005241659	0.01781494	1.6
-0.005063768	0.01746952	1.6
-0.005063768	0.01746952	1.6
-0.005063768	0.01746952	1.6
-0.004953131	0.01769135	1.6
-0.004953131	0.01769135	1.6
-0.004757255	0.01765172	1.6
-0.004757255	0.01765172	1.6
-0.004757255	0.01765172	1.6
-0.004757255	0.01765172	1.6
-0.004757255	0.01765172	1.6
-0.004757255	0.01765172	1.6
-0.0120191	-0.003919843	1.6
-0.0120191	-0.003919843	1.6
-0.0120191	-0.003919843	1.6
-0.01319064	0.000919072	1.6
-0.01319064	0.000919072	1.6
-0.01433412	0.004410334	1.6
-0.01433412	0.004410334	1.6
-0.01433412	0.004410334	1.6
-0.01632121	0.007551705	1.6
-0.01632121	0.007551705	1.6
-0.01623663	0.006856543	1.6
-0.01623663	0.006856543	1.6
-0.01623663	0.006856543	1.6
-0.01623663	0.006856543	1.6
-0.01623663	0.006856543	1.6
-0.01623663	0.006856543	1.6
-0.0009632725	0.02463078	1.6
-0.0009632725	0.02463078	1.6
-0.01439491	0.009900522	1.6
-0.01439491	0.009900522	1.6
-0.01439491	0.009900522	1.6
-0.0143916	0.01273152	1.6
-0.0143916	0.01273152	1.6
-0.0143916	0.01273152	1.6
-0.0147691	0.0155084	1.6
-0.0147691	0.0155084	1.6
-0.01466545	0.01705162	1.6
-0.01466545	0.01705162	1.6
-0.01466545	0.01705162	1.6
-0.01505526	0.01751545	1.6
-0.01505526	0.01751545	1.6
-0.01505526	0.01751545	1.6
-0.01531248	0.01910807	1.6
-0.01531248	0.01910807	1.6
-0.01537641	0.0200429	1.6
-0.01537641	0.0200429	1.6
-0.01537641	0.0200429	1.6
-0.01539881	0.02084656	1.6
-0.01539881	0.02084656	1.6
-0.01539881	0.02084656	1.6
-0.01557782	0.02142061	1.6
-0.01557782	0.02142061	1.6
-0.01561088	0.02225504	1.6
-0.01561088	0.02225504	1.6
-0.01561088	0.02225504	1.6
-0.01562475	0.02290505	1.6
-0.01562475	0.02290505	1.6
-0.01562738	0.02375474	1.6
-0.01562738	0.02375474	1.6
-0.01562738	0.02375474	1.6
-0.01540444	0.02499946	1.6
-0.01540444	0.02499946	1.6
-0.01540444	0.02499946	1.6
-0.01530076	0.02583217	1.6
-0.01530076	0.02583217	1.6
-0.01589906	0.02630348	1.6
-0.01589906	0.02630348	1.6
-0.01589906	0.02630348	1.6
-0.01660337	0.02633308	1.6
-0.01660337	0.02633308	1.6
-0.01660337	0.02633308	1.6
-0.01729389	0.02636337	1.6
-0.01729389	0.02636337	1.6
-0.0179823	0.02640356	1.6
-0.0179823	0.02640356	1.6
-0.0179823	0.02640356	1.6
-0.01866111	0.02653111	1.6
-0.01866111	0.02653111	1.6
-0.01866111	0.02653111	1.6
-0.01941611	0.02689281	1.6
-0.01941611	0.02689281	1.6
-0.02020507	0.02764599	1.6
-0.02020507	0.02764599	1.6
-0.02020507	0.02764599	1.6
-0.02088798	0.02807059	1.6
-0.02088798	0.02807059	1.6
-0.02088798	0.02807059	1.6
-0.02157748	0.02856453	1.6
