# Supplementary material for: Saliency detection of textured 3D models based on multi-view information and texel descriptor
Source: PeerJ Comput Sci. 2023 Oct 25;9:e1584. doi: 10.7717/peerj-cs.1584 (PMC10703070; doi:10.7717/peerj-cs.1584)
Supplement: Supplemental Information 2 [file peerj-cs-09-1584-s002.zip › lxj/3.txt]

0.2094709	-0.07644185	1.6
0.2094709	-0.07644185	1.6
0.2094709	-0.07644185	1.6
0.2098984	-0.0757869	1.6
0.2098984	-0.0757869	1.6
0.2109315	-0.07549687	1.6
0.2109315	-0.07549687	1.6
0.2109315	-0.07549687	1.6
0.2116146	-0.07470859	1.6
0.2116146	-0.07470859	1.6
0.2121261	-0.07455774	1.6
0.2121261	-0.07455774	1.6
0.2121261	-0.07455774	1.6
0.2124416	-0.07448684	1.6
0.2124416	-0.07448684	1.6
0.2124416	-0.07448684	1.6
0.2128401	-0.07441951	1.6
0.2128401	-0.07441951	1.6
0.213229	-0.07419581	1.6
0.213229	-0.07419581	1.6
0.213229	-0.07419581	1.6
0.2136607	-0.07401215	1.6
0.2136607	-0.07401215	1.6
0.2136607	-0.07401215	1.6
0.2136607	-0.07401215	1.6
0.2136607	-0.07401215	1.6
0.003748136	-0.04173378	1.6
0.003748136	-0.04173378	1.6
0.003748136	-0.04173378	1.6
0.0044788	-0.04251063	1.6
0.0044788	-0.04251063	1.6
0.0044788	-0.04251063	1.6
0.005584112	-0.04412656	1.6
0.005584112	-0.04412656	1.6
0.006263154	-0.0452123	1.6
0.006263154	-0.0452123	1.6
0.006263154	-0.0452123	1.6
0.007486539	-0.04634523	1.6
0.007486539	-0.04634523	1.6
0.007486539	-0.04634523	1.6
0.007486539	-0.04634523	1.6
0.007486539	-0.04634523	1.6
0.007388044	-0.04236698	1.6
0.007388044	-0.04236698	1.6
0.007388044	-0.04236698	1.6
0.006409984	-0.03983281	1.6
0.006409984	-0.03983281	1.6
0.006409984	-0.03983281	1.6
0.00584018	-0.03859454	1.6
0.00584018	-0.03859454	1.6
0.005167108	-0.03755807	1.6
0.005167108	-0.03755807	1.6
0.005167108	-0.03755807	1.6
0.005167108	-0.03755807	1.6
0.005167108	-0.03755807	1.6
0.005167108	-0.03755807	1.6
0.005167108	-0.03755807	1.6
0.005167108	-0.03755807	1.6
-0.02129843	0.2142987	1.6
-0.02129843	0.2142987	1.6
-0.02129843	0.2142987	1.6
-0.0227224	0.2090874	1.6
-0.0227224	0.2090874	1.6
-0.02359032	0.2061462	1.6
-0.02359032	0.2061462	1.6
-0.02359032	0.2061462	1.6
-0.02396415	0.204887	1.6
-0.02396415	0.204887	1.6
-0.02396415	0.204887	1.6
-0.02500816	0.2034421	1.6
-0.02500816	0.2034421	1.6
-0.02549208	0.2025588	1.6
-0.02549208	0.2025588	1.6
-0.02601781	0.20233	1.6
-0.02601781	0.20233	1.6
-0.02601781	0.20233	1.6
-0.02645111	0.2042631	1.6
-0.02645111	0.2042631	1.6
-0.02645111	0.2042631	1.6
-0.02645111	0.2042631	1.6
-0.04016032	0.2563405	1.6
-0.04016032	0.2563405	1.6
-0.04016032	0.2563405	1.6
-0.04135911	0.255063	1.6
-0.04135911	0.255063	1.6
-0.04135911	0.255063	1.6
-0.04135911	0.255063	1.6
-0.04135911	0.255063	1.6
-0.08008412	0.2937736	1.6
-0.08008412	0.2937736	1.6
-0.08008412	0.2937736	1.6
-0.08058415	0.293002	1.6
-0.08058415	0.293002	1.6
-0.08082136	0.2921749	1.6
-0.08082136	0.2921749	1.6
-0.08082136	0.2921749	1.6
-0.08084834	0.2915714	1.6
-0.08084834	0.2915714	1.6
-0.08108103	0.291033	1.6
-0.08108103	0.291033	1.6
-0.08108103	0.291033	1.6
-0.08118144	0.290073	1.6
-0.08118144	0.290073	1.6
-0.08084712	0.2896086	1.6
-0.08084712	0.2896086	1.6
-0.08084712	0.2896086	1.6
-0.0802004	0.2894582	1.6
-0.0802004	0.2894582	1.6
-0.0802004	0.2894582	1.6
-0.07975744	0.2891966	1.6
-0.07975744	0.2891966	1.6
-0.07941736	0.2888455	1.6
-0.07941736	0.2888455	1.6
-0.07941736	0.2888455	1.6
-0.07941736	0.2888455	1.6
-0.07941736	0.2888455	1.6
-0.07941736	0.2888455	1.6
-0.07941736	0.2888455	1.6
-0.07941736	0.2888455	1.6
-0.1939801	0.2166113	1.6
-0.1939801	0.2166113	1.6
-0.1939801	0.2166113	1.6
-0.1912134	0.2169558	1.6
-0.1912134	0.2169558	1.6
-0.1912134	0.2169558	1.6
-0.1890483	0.21785	1.6
-0.1890483	0.21785	1.6
-0.1881757	0.2188783	1.6
-0.1881757	0.2188783	1.6
-0.1881757	0.2188783	1.6
-0.1881757	0.2188783	1.6
-0.1881757	0.2188783	1.6
-0.1881757	0.2188783	1.6
-0.1881757	0.2188783	1.6
-0.1881757	0.2188783	1.6
-0.1216018	0.2677588	1.6
-0.1216018	0.2677588	1.6
-0.1216018	0.2677588	1.6
-0.1225087	0.2646151	1.6
-0.1225087	0.2646151	1.6
-0.1225087	0.2646151	1.6
-0.1241506	0.261713	1.6
-0.1241506	0.261713	1.6
-0.1249568	0.260597	1.6
-0.1249568	0.260597	1.6
-0.1249568	0.260597	1.6
-0.1249568	0.260597	1.6
-0.1249568	0.260597	1.6
-0.1249568	0.260597	1.6
0.1186259	0.2461059	1.6
0.1186259	0.2461059	1.6
0.1206248	0.2445639	1.6
0.1206248	0.2445639	1.6
0.1206248	0.2445639	1.6
0.1223748	0.2431693	1.6
0.1223748	0.2431693	1.6
0.1223748	0.2431693	1.6
0.1236468	0.2409976	1.6
0.1236468	0.2409976	1.6
0.1241067	0.2396843	1.6
0.1241067	0.2396843	1.6
0.1241067	0.2396843	1.6
0.1242975	0.2390342	1.6
0.1242975	0.2390342	1.6
0.1242975	0.2390342	1.6
0.1244718	0.2386412	1.6
0.1244718	0.2386412	1.6
0.1247365	0.2378829	1.6
0.1247365	0.2378829	1.6
0.1247365	0.2378829	1.6
0.1244889	0.2374082	1.6
0.1244889	0.2374082	1.6
0.1244889	0.2374082	1.6
0.1241916	0.2372816	1.6
0.1241916	0.2372816	1.6
0.1239863	0.2374148	1.6
0.1239863	0.2374148	1.6
0.1239863	0.2374148	1.6
0.1239863	0.2374148	1.6
0.1239863	0.2374148	1.6
0.1239863	0.2374148	1.6
0.1239863	0.2374148	1.6
0.1239863	0.2374148	1.6
0.2417967	0.1953475	1.6
0.2417967	0.1953475	1.6
0.2417967	0.1953475	1.6
0.240527	0.1956683	1.6
0.240527	0.1956683	1.6
0.2394372	0.1949482	1.6
0.2394372	0.1949482	1.6
0.2394372	0.1949482	1.6
0.2376023	0.1942904	1.6
0.2376023	0.1942904	1.6
0.2376023	0.1942904	1.6
0.2365307	0.1939918	1.6
0.2365307	0.1939918	1.6
0.2352103	0.194213	1.6
0.2352103	0.194213	1.6
0.2352103	0.194213	1.6
0.2343184	0.1944188	1.6
0.2343184	0.1944188	1.6
0.2332729	0.1945639	1.6
0.2332729	0.1945639	1.6
0.2332729	0.1945639	1.6
0.2326262	0.194815	1.6
0.2326262	0.194815	1.6
0.2326262	0.194815	1.6
0.2326262	0.194815	1.6
0.2326262	0.194815	1.6
0.2863036	0.1193007	1.6
0.2863036	0.1193007	1.6
0.2863036	0.1193007	1.6
0.2851009	0.1204435	1.6
0.2851009	0.1204435	1.6
0.2851009	0.1204435	1.6
0.2837507	0.1209262	1.6
0.2837507	0.1209262	1.6
0.2823203	0.1199337	1.6
0.2823203	0.1199337	1.6
0.2823203	0.1199337	1.6
0.280889	0.1191692	1.6
0.280889	0.1191692	1.6
0.280506	0.1187497	1.6
0.280506	0.1187497	1.6
0.280506	0.1187497	1.6
0.2797207	0.1185958	1.6
0.2797207	0.1185958	1.6
0.2797207	0.1185958	1.6
0.2786592	0.1179576	1.6
0.2786592	0.1179576	1.6
0.2780865	0.1176363	1.6
0.2780865	0.1176363	1.6
0.2780865	0.1176363	1.6
0.2777837	0.1166762	1.6
0.2777837	0.1166762	1.6
0.2777837	0.1166762	1.6
0.2777837	0.1166762	1.6
0.2777837	0.1166762	1.6
0.2886026	0.1146433	1.6
0.2886026	0.1146433	1.6
0.2886026	0.1146433	1.6
0.2777837	0.1166762	1.6
0.2777837	0.1166762	1.6
0.2777837	0.1166762	1.6
-0.1668992	0.09560589	1.6
-0.1668992	0.09560589	1.6
-0.1668992	0.09560589	1.6
-0.1668992	0.09560589	1.6
-0.1668992	0.09560589	1.6
-0.1668992	0.09560589	1.6
-0.1668992	0.09560589	1.6
-0.1658553	0.09392978	1.6
-0.1658553	0.09392978	1.6
-0.1658553	0.09392978	1.6
-0.1658553	0.09392978	1.6
-0.1651903	0.09391429	1.6
-0.1642141	0.09446723	1.6
-0.1635697	0.0952787	1.6
-0.1635697	0.0952787	1.6
-0.1635697	0.0952787	1.6
-0.1627424	0.09622108	1.6
-0.1627424	0.09622108	1.6
-0.1616189	0.09707517	1.6
-0.1616189	0.09707517	1.6
-0.1616189	0.09707517	1.6
-0.1607977	0.09808219	1.6
-0.1607977	0.09808219	1.6
-0.1603502	0.09862307	1.6
-0.1603502	0.09862307	1.6
-0.1603502	0.09862307	1.6
-0.1598335	0.09916329	1.6
-0.1598335	0.09916329	1.6
-0.1598335	0.09916329	1.6
-0.159311	0.09989209	1.6
-0.159311	0.09989209	1.6
-0.1589974	0.1004466	1.6
-0.1589974	0.1004466	1.6
-0.1589974	0.1004466	1.6
-0.1589974	0.1004466	1.6
-0.1589974	0.1004466	1.6
-0.1589974	0.1004466	1.6
0.01367598	0.00302233	1.6
0.01367598	0.00302233	1.6
0.01509557	-0.0005536396	1.6
0.01509557	-0.0005536396	1.6
0.01509557	-0.0005536396	1.6
0.01564943	-0.001329189	1.6
0.01564943	-0.001329189	1.6
0.01564943	-0.001329189	1.6
0.01617663	-0.0008707456	1.6
0.01617663	-0.0008707456	1.6
0.01719129	-0.0003656261	1.6
0.01719129	-0.0003656261	1.6
0.01719129	-0.0003656261	1.6
0.01758263	0.0002279747	1.6
0.01758263	0.0002279747	1.6
0.01758263	0.0002279747	1.6
0.01735665	0.0001625903	1.6
0.01735665	0.0001625903	1.6
0.01735665	0.0001625903	1.6
0.01735665	0.0001625903	1.6
0.01735665	0.0001625903	1.6
0.01735665	0.0001625903	1.6
0.01735665	0.0001625903	1.6
0.01735665	0.0001625903	1.6
0.3001448	-0.001523189	1.6
0.3001448	-0.001523189	1.6
0.2982212	-0.004214195	1.6
0.2982212	-0.004214195	1.6
0.2982212	-0.004214195	1.6
0.2978382	-0.0051186	1.6
0.2978382	-0.0051186	1.6
0.2978382	-0.0051186	1.6
0.2978382	-0.0051186	1.6
0.2978382	-0.0051186	1.6
0.2965703	-0.006757544	1.6
0.2965703	-0.006757544	1.6
0.2965703	-0.006757544	1.6
0.295628	-0.006780721	1.6
0.295628	-0.006780721	1.6
0.295628	-0.006780721	1.6
0.295628	-0.006780721	1.6
0.295628	-0.006780721	1.6
0.2955323	-0.00640191	1.6
0.2955323	-0.00640191	1.6
0.2955323	-0.00640191	1.6
0.2954444	-0.006207999	1.6
0.2954444	-0.006207999	1.6
0.29524	-0.006049478	1.6
0.29524	-0.006049478	1.6
0.29524	-0.006049478	1.6
0.2955586	-0.006447248	1.6
0.2955586	-0.006447248	1.6
0.2955586	-0.006447248	1.6
0.295777	-0.006286975	1.6
0.295777	-0.006286975	1.6
0.295777	-0.006286975	1.6
0.295777	-0.006286975	1.6
0.295777	-0.006286975	1.6
0.2178942	-0.03575227	1.6
0.2178942	-0.03575227	1.6
0.2178942	-0.03575227	1.6
0.2152854	-0.0408278	1.6
0.2152854	-0.0408278	1.6
0.2144419	-0.04286788	1.6
0.2144419	-0.04286788	1.6
0.2144419	-0.04286788	1.6
0.2139248	-0.043522	1.6
0.2139248	-0.043522	1.6
0.2128284	-0.04510894	1.6
0.2128284	-0.04510894	1.6
0.2128284	-0.04510894	1.6
0.2119862	-0.04623448	1.6
0.2119862	-0.04623448	1.6
0.2119862	-0.04623448	1.6
0.2119862	-0.04623448	1.6
0.2119862	-0.04623448	1.6
0.2119862	-0.04623448	1.6
0.2119862	-0.04623448	1.6
-0.07253856	-0.03750971	1.6
-0.07253856	-0.03750971	1.6
-0.07253856	-0.03750971	1.6
-0.06735539	-0.03800414	1.6
-0.06735539	-0.03800414	1.6
-0.06735539	-0.03800414	1.6
-0.06448769	-0.03692599	1.6
-0.06448769	-0.03692599	1.6
-0.06203894	-0.03628679	1.6
-0.06203894	-0.03628679	1.6
-0.06203894	-0.03628679	1.6
-0.06143231	-0.0338061	1.6
-0.06143231	-0.0338061	1.6
-0.06143231	-0.0338061	1.6
-0.06143231	-0.0338061	1.6
-0.06143231	-0.0338061	1.6
0.154259	-0.03627337	1.6
0.154259	-0.03627337	1.6
0.154259	-0.03627337	1.6
0.1534189	-0.03895556	1.6
0.1534189	-0.03895556	1.6
0.1518436	-0.04157881	1.6
0.1518436	-0.04157881	1.6
0.1518436	-0.04157881	1.6
0.1511158	-0.04372286	1.6
0.1511158	-0.04372286	1.6
0.1511158	-0.04372286	1.6
0.1506339	-0.044645	1.6
0.1506339	-0.044645	1.6
0.1503033	-0.04575739	1.6
0.1503033	-0.04575739	1.6
0.1503033	-0.04575739	1.6
0.1503033	-0.04575739	1.6
0.1503033	-0.04575739	1.6
0.1503033	-0.04575739	1.6
0.1495317	-0.04692979	1.6
0.1495317	-0.04692979	1.6
0.1495317	-0.04692979	1.6
0.1495317	-0.04692979	1.6
0.1495317	-0.04692979	1.6
-0.2108311	-0.05678492	1.6
-0.2108311	-0.05678492	1.6
-0.2108311	-0.05678492	1.6
-0.2051984	-0.05838724	1.6
-0.2051984	-0.05838724	1.6
-0.2008793	-0.06110405	1.6
-0.2008793	-0.06110405	1.6
-0.2008793	-0.06110405	1.6
-0.1972498	-0.06281515	1.6
-0.1972498	-0.06281515	1.6
-0.1972498	-0.06281515	1.6
-0.1944697	-0.06365149	1.6
-0.1944697	-0.06365149	1.6
-0.192795	-0.06391529	1.6
-0.192795	-0.06391529	1.6
-0.192795	-0.06391529	1.6
-0.1912242	-0.06370517	1.6
-0.1912242	-0.06370517	1.6
-0.1912242	-0.06370517	1.6
-0.1900753	-0.06417964	1.6
-0.1900753	-0.06417964	1.6
-0.1900753	-0.06417964	1.6
-0.1900753	-0.06417964	1.6
-0.1900753	-0.06417964	1.6
-0.1632205	-0.1739707	1.6
-0.1632205	-0.1739707	1.6
-0.1632205	-0.1739707	1.6
-0.1625262	-0.1731717	1.6
-0.1625262	-0.1731717	1.6
-0.1617273	-0.1741393	1.6
-0.1617273	-0.1741393	1.6
-0.1617273	-0.1741393	1.6
-0.1617573	-0.1730912	1.6
-0.1617573	-0.1730912	1.6
-0.1617573	-0.1730912	1.6
-0.1617504	-0.1725636	1.6
-0.1617504	-0.1725636	1.6
-0.1615672	-0.1719425	1.6
-0.1615672	-0.1719425	1.6
-0.1615672	-0.1719425	1.6
-0.161337	-0.1715543	1.6
-0.161337	-0.1715543	1.6
-0.161337	-0.1715543	1.6
-0.161337	-0.1715543	1.6
-0.161337	-0.1715543	1.6
-0.161337	-0.1715543	1.6
-0.161337	-0.1715543	1.6
-0.161337	-0.1715543	1.6
0.05856809	-0.226994	1.6
0.05856809	-0.226994	1.6
0.05958448	-0.2245756	1.6
0.05958448	-0.2245756	1.6
0.05958448	-0.2245756	1.6
0.05927471	-0.2241049	1.6
0.05927471	-0.2241049	1.6
0.05809782	-0.2232053	1.6
0.05809782	-0.2232053	1.6
0.05809782	-0.2232053	1.6
0.05689643	-0.2224586	1.6
0.05689643	-0.2224586	1.6
0.05689643	-0.2224586	1.6
0.05689643	-0.2224586	1.6
0.05689643	-0.2224586	1.6
0.05690598	-0.2207831	1.6
0.05690598	-0.2207831	1.6
0.05690598	-0.2207831	1.6
0.05690598	-0.2207831	1.6
0.05690598	-0.2207831	1.6
0.05690598	-0.2207831	1.6
0.2850502	-0.2270016	1.6
0.2850502	-0.2270016	1.6
0.2867714	-0.2248977	1.6
0.2867714	-0.2248977	1.6
0.2867714	-0.2248977	1.6
0.2875114	-0.2242832	1.6
0.2875114	-0.2242832	1.6
0.2875114	-0.2242832	1.6
0.2870247	-0.2231397	1.6
0.2870247	-0.2231397	1.6
0.2873737	-0.222231	1.6
0.2873737	-0.222231	1.6
0.2873737	-0.222231	1.6
0.2873989	-0.2214006	1.6
0.2873989	-0.2214006	1.6
0.2869019	-0.2211114	1.6
0.2869019	-0.2211114	1.6
0.2869019	-0.2211114	1.6
0.2862697	-0.220978	1.6
0.2862697	-0.220978	1.6
0.2862697	-0.220978	1.6
0.2857561	-0.2208061	1.6
0.2857561	-0.2208061	1.6
0.2854975	-0.2206214	1.6
0.2854975	-0.2206214	1.6
0.2854975	-0.2206214	1.6
0.2857533	-0.2203209	1.6
0.2857533	-0.2203209	1.6
0.2857533	-0.2203209	1.6
0.2857533	-0.2203209	1.6
0.2857533	-0.2203209	1.6
0.2861006	-0.2196918	1.6
0.2861006	-0.2196918	1.6
0.2861006	-0.2196918	1.6
0.2861006	-0.2196918	1.6
0.2861006	-0.2196918	1.6
0.2861006	-0.2196918	1.6
0.2861006	-0.2196918	1.6
0.2861006	-0.2196918	1.6
0.2861006	-0.2196918	1.6
0.2861006	-0.2196918	1.6
0.2861006	-0.2196918	1.6
-0.07063121	-0.2593029	1.6
-0.07063121	-0.2593029	1.6
-0.07063121	-0.2593029	1.6
-0.066319	-0.2596149	1.6
-0.066319	-0.2596149	1.6
-0.06456065	-0.2604116	1.6
-0.06456065	-0.2604116	1.6
-0.06456065	-0.2604116	1.6
-0.06347767	-0.2609825	1.6
-0.06347767	-0.2609825	1.6
-0.06347767	-0.2609825	1.6
-0.06261364	-0.2618741	1.6
-0.06261364	-0.2618741	1.6
-0.06157584	-0.2628859	1.6
-0.06157584	-0.2628859	1.6
-0.06157584	-0.2628859	1.6
-0.06074508	-0.2633959	1.6
-0.06074508	-0.2633959	1.6
-0.06027022	-0.264112	1.6
-0.06027022	-0.264112	1.6
-0.06027022	-0.264112	1.6
-0.05976648	-0.2647204	1.6
-0.05976648	-0.2647204	1.6
-0.05976648	-0.2647204	1.6
-0.05976648	-0.2647204	1.6
-0.05976648	-0.2647204	1.6
-0.05976648	-0.2647204	1.6
-0.05976648	-0.2647204	1.6
-0.05976648	-0.2647204	1.6
-0.2523318	-0.02474972	1.6
-0.2523318	-0.02474972	1.6
-0.2523318	-0.02474972	1.6
-0.2499659	-0.0250389	1.6
-0.2499659	-0.0250389	1.6
-0.2499336	-0.02472947	1.6
-0.2499336	-0.02472947	1.6
-0.2499336	-0.02472947	1.6
-0.2537142	-0.02047243	1.6
-0.2537142	-0.02047243	1.6
-0.2537142	-0.02047243	1.6
-0.2537142	-0.02047243	1.6
-0.2537142	-0.02047243	1.6
-0.3001299	0.0066524	1.6
-0.3001299	0.0066524	1.6
-0.3001299	0.0066524	1.6
-0.3055244	0.01446316	1.6
-0.3055244	0.01446316	1.6
-0.2984073	0.01412577	1.6
-0.2984073	0.01412577	1.6
-0.2984073	0.01412577	1.6
-0.2984073	0.01412577	1.6
-0.2984073	0.01412577	1.6
-0.2984073	0.01412577	1.6
-0.2984073	0.01412577	1.6
-0.2984073	0.01412577	1.6
-0.04834874	0.1983232	1.6
-0.04834874	0.1983232	1.6
-0.04834874	0.1983232	1.6
-0.04977474	0.1967933	1.6
-0.04977474	0.1967933	1.6
-0.04977474	0.1967933	1.6
-0.05054644	0.1958913	1.6
-0.05054644	0.1958913	1.6
-0.05152258	0.1955221	1.6
-0.05152258	0.1955221	1.6
-0.05152258	0.1955221	1.6
-0.05170216	0.1948238	1.6
-0.05170216	0.1948238	1.6
-0.05170216	0.1948238	1.6
-0.0522365	0.1937976	1.6
-0.0522365	0.1937976	1.6
-0.0522365	0.1937976	1.6
-0.0522365	0.1937976	1.6
-0.0522365	0.1937976	1.6
0.08057974	0.2292684	1.6
0.08057974	0.2292684	1.6
0.08057974	0.2292684	1.6
0.07897762	0.2276217	1.6
0.07897762	0.2276217	1.6
0.07677554	0.2272266	1.6
0.07677554	0.2272266	1.6
0.07677554	0.2272266	1.6
0.07679308	0.2283507	1.6
0.07679308	0.2283507	1.6
0.07679308	0.2283507	1.6
0.0759712	0.2294438	1.6
0.0759712	0.2294438	1.6
0.07544488	0.2301928	1.6
0.07544488	0.2301928	1.6
0.07544488	0.2301928	1.6
0.07477968	0.2300216	1.6
0.07477968	0.2300216	1.6
0.07423607	0.2294963	1.6
0.07423607	0.2294963	1.6
0.07423607	0.2294963	1.6
0.07381815	0.2288217	1.6
0.07381815	0.2288217	1.6
0.07381815	0.2288217	1.6
0.07309555	0.2285575	1.6
0.07309555	0.2285575	1.6
0.07312074	0.228193	1.6
0.07312074	0.228193	1.6
0.07312074	0.228193	1.6
0.07312074	0.228193	1.6
0.07312074	0.228193	1.6
0.07312074	0.228193	1.6
0.1233316	0.2557532	1.6
0.1233316	0.2557532	1.6
0.1243685	0.2540812	1.6
0.1243685	0.2540812	1.6
0.1241269	0.2530718	1.6
0.1241269	0.2530718	1.6
0.1241269	0.2530718	1.6
0.1241269	0.2530718	1.6
0.1241269	0.2530718	1.6
0.1241269	0.2530718	1.6
0.06780747	0.2584222	1.6
0.06780747	0.2584222	1.6
0.06780747	0.2584222	1.6
0.06780747	0.2584222	1.6
0.06780747	0.2584222	1.6
0.06887188	0.2573172	1.6
0.06887188	0.2573172	1.6
0.06887188	0.2573172	1.6
0.06887188	0.2573172	1.6
0.06887188	0.2573172	1.6
0.01890302	0.3266271	1.6
0.01890302	0.3266271	1.6
0.01890302	0.3266271	1.6
0.0212742	0.3266518	1.6
0.0212742	0.3266518	1.6
0.0212742	0.3266518	1.6
0.02217254	0.3262798	1.6
0.02217254	0.3262798	1.6
0.02308672	0.3263068	1.6
0.02308672	0.3263068	1.6
0.02308672	0.3263068	1.6
0.02348578	0.3266824	1.6
0.02348578	0.3266824	1.6
0.02348578	0.3266824	1.6
0.02434904	0.3265029	1.6
0.02434904	0.3265029	1.6
0.02434904	0.3265029	1.6
0.02434904	0.3265029	1.6
0.02434904	0.3265029	1.6
0.02482207	0.3254591	1.6
0.02482207	0.3254591	1.6
0.02482207	0.3254591	1.6
0.02513	0.3252771	1.6
0.02513	0.3252771	1.6
0.0251765	0.3247247	1.6
0.0251765	0.3247247	1.6
0.0251765	0.3247247	1.6
0.02533941	0.3242072	1.6
0.02533941	0.3242072	1.6
0.02533941	0.3242072	1.6
0.02535402	0.3234479	1.6
0.02535402	0.3234479	1.6
0.02535402	0.3234479	1.6
0.02535402	0.3234479	1.6
0.02535402	0.3234479	1.6
-0.04288919	0.3183616	1.6
-0.04288919	0.3183616	1.6
-0.04288919	0.3183616	1.6
-0.04623771	0.3171262	1.6
-0.04623771	0.3171262	1.6
-0.03976539	0.3196321	1.6
-0.03976539	0.3196321	1.6
-0.03976539	0.3196321	1.6
-0.03976539	0.3196321	1.6
-0.03976539	0.3196321	1.6
-0.03976539	0.3196321	1.6
-0.03498287	0.3185646	1.6
-0.03498287	0.3185646	1.6
-0.03137597	0.3205454	1.6
-0.03137597	0.3205454	1.6
-0.03137597	0.3205454	1.6
-0.02915098	0.322202	1.6
-0.02915098	0.322202	1.6
-0.02915098	0.322202	1.6
-0.03218706	0.3209932	1.6
-0.03218706	0.3209932	1.6
-0.03218706	0.3209932	1.6
-0.03218706	0.3209932	1.6
-0.03218706	0.3209932	1.6
-0.1230816	0.2254726	1.6
-0.1230816	0.2254726	1.6
-0.1230816	0.2254726	1.6
-0.1195432	0.2249173	1.6
-0.1195432	0.2249173	1.6
-0.1189358	0.2240251	1.6
-0.1189358	0.2240251	1.6
-0.1189358	0.2240251	1.6
-0.1189358	0.2240251	1.6
-0.1189358	0.2240251	1.6
-0.1176447	0.2239767	1.6
-0.1176447	0.2239767	1.6
-0.1176447	0.2239767	1.6
-0.1175027	0.2246141	1.6
-0.1175027	0.2246141	1.6
-0.1175027	0.2246141	1.6
-0.1172006	0.2240311	1.6
-0.1172006	0.2240311	1.6
-0.1166717	0.2237898	1.6
-0.1166717	0.2237898	1.6
-0.1166717	0.2237898	1.6
-0.1161911	0.2234663	1.6
-0.1161911	0.2234663	1.6
-0.1161108	0.2228101	1.6
-0.1161108	0.2228101	1.6
