# Supplementary material for: Saliency detection of textured 3D models based on multi-view information and texel descriptor
Source: PeerJ Comput Sci. 2023 Oct 25;9:e1584. doi: 10.7717/peerj-cs.1584 (PMC10703070; doi:10.7717/peerj-cs.1584)
Supplement: Supplemental Information 2 [file peerj-cs-09-1584-s002.zip › lxj/4.txt]

-0.1161108	0.2228101	1.6
-0.1161108	0.2228101	1.6
-0.1161108	0.2228101	1.6
-0.1161108	0.2228101	1.6
-0.1161108	0.2228101	1.6
-0.1161108	0.2228101	1.6
0.1573459	0.2099028	1.6
0.1573459	0.2099028	1.6
0.1573459	0.2099028	1.6
0.152924	0.208669	1.6
0.152924	0.208669	1.6
0.152924	0.208669	1.6
0.1519096	0.20792	1.6
0.1519096	0.20792	1.6
0.150373	0.2069141	1.6
0.150373	0.2069141	1.6
0.150373	0.2069141	1.6
0.1500627	0.205671	1.6
0.1500627	0.205671	1.6
0.1495332	0.2046022	1.6
0.1495332	0.2046022	1.6
0.1495332	0.2046022	1.6
0.1488722	0.2040252	1.6
0.1488722	0.2040252	1.6
0.1488722	0.2040252	1.6
0.1489636	0.2029298	1.6
0.1489636	0.2029298	1.6
0.14923	0.2023279	1.6
0.14923	0.2023279	1.6
0.14923	0.2023279	1.6
0.1493567	0.2020324	1.6
0.1493567	0.2020324	1.6
0.1493567	0.2020324	1.6
0.1497442	0.2016982	1.6
0.1497442	0.2016982	1.6
0.1498127	0.2014318	1.6
0.1498127	0.2014318	1.6
0.1498127	0.2014318	1.6
0.1498127	0.2014318	1.6
0.1498127	0.2014318	1.6
0.1246303	0.2183555	1.6
0.1246303	0.2183555	1.6
0.1246303	0.2183555	1.6
0.1259675	0.2200676	1.6
0.1259675	0.2200676	1.6
0.1259675	0.2200676	1.6
0.1263715	0.2218809	1.6
0.1263715	0.2218809	1.6
0.1268664	0.2234159	1.6
0.1268664	0.2234159	1.6
0.1268664	0.2234159	1.6
0.1268664	0.2234159	1.6
0.1268664	0.2234159	1.6
0.1268664	0.2234159	1.6
0.1419529	0.1959299	1.6
0.1419529	0.1959299	1.6
0.1414026	0.1970632	1.6
0.1414026	0.1970632	1.6
0.1414026	0.1970632	1.6
0.1401406	0.1976602	1.6
0.1401406	0.1976602	1.6
0.1399972	0.1978339	1.6
0.1399972	0.1978339	1.6
0.1399972	0.1978339	1.6
0.1399972	0.1978339	1.6
0.1399972	0.1978339	1.6
0.1399972	0.1978339	1.6
0.1399972	0.1978339	1.6
0.1399972	0.1978339	1.6
-0.03937736	0.07538299	1.6
-0.03937736	0.07538299	1.6
-0.03937736	0.07538299	1.6
-0.0372561	0.07581114	1.6
-0.0372561	0.07581114	1.6
-0.0372561	0.07581114	1.6
-0.03582198	0.07432245	1.6
-0.03582198	0.07432245	1.6
-0.03582198	0.07432245	1.6
-0.03582198	0.07432245	1.6
-0.03582198	0.07432245	1.6
-0.03420267	0.07501005	1.6
-0.03420267	0.07501005	1.6
-0.0336848	0.07531013	1.6
-0.0336848	0.07531013	1.6
-0.0336848	0.07531013	1.6
-0.03315212	0.0759775	1.6
-0.03315212	0.0759775	1.6
-0.03315212	0.0759775	1.6
-0.03217185	0.07596593	1.6
-0.03217185	0.07596593	1.6
-0.03313779	0.07637838	1.6
-0.03313779	0.07637838	1.6
-0.03313779	0.07637838	1.6
-0.03313779	0.07637838	1.6
-0.03313779	0.07637838	1.6
-0.03313779	0.07637838	1.6
-0.05384292	0.05602082	1.6
-0.05384292	0.05602082	1.6
-0.05298408	0.05659992	1.6
-0.05298408	0.05659992	1.6
-0.05298408	0.05659992	1.6
-0.05255071	0.05624998	1.6
-0.05255071	0.05624998	1.6
-0.05255071	0.05624998	1.6
-0.05212691	0.05624585	1.6
-0.05212691	0.05624585	1.6
-0.05212691	0.05624585	1.6
-0.05212691	0.05624585	1.6
-0.05212691	0.05624585	1.6
0.02426216	-0.006671058	1.6
0.02426216	-0.006671058	1.6
0.02721334	-0.0105145	1.6
0.02721334	-0.0105145	1.6
0.02721334	-0.0105145	1.6
0.02887524	-0.01087093	1.6
0.02887524	-0.01087093	1.6
0.02887524	-0.01087093	1.6
0.02953637	-0.01108871	1.6
0.02953637	-0.01108871	1.6
0.02976059	-0.01128094	1.6
0.02976059	-0.01128094	1.6
0.02976059	-0.01128094	1.6
0.0300549	-0.01124442	1.6
0.0300549	-0.01124442	1.6
0.0300549	-0.01124442	1.6
0.03034272	-0.01074486	1.6
0.03034272	-0.01074486	1.6
0.03042504	-0.01055136	1.6
0.03042504	-0.01055136	1.6
0.03042504	-0.01055136	1.6
0.03040393	-0.0105654	1.6
0.03040393	-0.0105654	1.6
0.03040393	-0.0105654	1.6
0.03040393	-0.0105654	1.6
0.03040393	-0.0105654	1.6
0.02139098	0.01107063	1.6
0.02139098	0.01107063	1.6
0.02139098	0.01107063	1.6
0.02104136	0.01071472	1.6
0.02104136	0.01071472	1.6
0.02104136	0.01071472	1.6
0.02039895	0.009660832	1.6
0.02039895	0.009660832	1.6
0.02060433	0.01022293	1.6
0.02060433	0.01022293	1.6
0.02060433	0.01022293	1.6
0.02060433	0.01022293	1.6
0.02060433	0.01022293	1.6
-0.03284564	0.01177199	1.6
-0.03284564	0.01177199	1.6
-0.03284564	0.01177199	1.6
-0.03535549	0.01075575	1.6
-0.03535549	0.01075575	1.6
-0.03535549	0.01075575	1.6
-0.03572682	0.01065909	1.6
-0.03572682	0.01065909	1.6
-0.03669508	0.009835172	1.6
-0.03669508	0.009835172	1.6
-0.03669508	0.009835172	1.6
-0.03689679	0.009572171	1.6
-0.03689679	0.009572171	1.6
-0.03672478	0.008811661	1.6
-0.03672478	0.008811661	1.6
-0.03672478	0.008811661	1.6
-0.03672478	0.008811661	1.6
-0.03672478	0.008811661	1.6
-0.1018442	0.01332147	1.6
-0.1018442	0.01332147	1.6
-0.1018442	0.01332147	1.6
-0.1037527	0.01314559	1.6
-0.1037527	0.01314559	1.6
-0.1050945	0.01311842	1.6
-0.1050945	0.01311842	1.6
-0.1050945	0.01311842	1.6
-0.1055696	0.01373481	1.6
-0.1055696	0.01373481	1.6
-0.1055696	0.01373481	1.6
-0.1061566	0.01395332	1.6
-0.1061566	0.01395332	1.6
-0.1063922	0.01421805	1.6
-0.1063922	0.01421805	1.6
-0.1063922	0.01421805	1.6
-0.106465	0.01469906	1.6
-0.106465	0.01469906	1.6
-0.106465	0.01469906	1.6
-0.106465	0.01469906	1.6
-0.106465	0.01469906	1.6
-0.1806555	0.0688131	1.6
-0.1806555	0.0688131	1.6
-0.1806555	0.0688131	1.6
-0.1799609	0.07219597	1.6
-0.1799609	0.07219597	1.6
-0.1799609	0.07219597	1.6
-0.1791168	0.07453699	1.6
-0.1791168	0.07453699	1.6
-0.1790946	0.07685233	1.6
-0.1790946	0.07685233	1.6
-0.1790946	0.07685233	1.6
-0.1781396	0.07699332	1.6
-0.1781396	0.07699332	1.6
-0.1781396	0.07699332	1.6
-0.1776285	0.07735053	1.6
-0.1776285	0.07735053	1.6
-0.1771799	0.07723086	1.6
-0.1771799	0.07723086	1.6
-0.1771799	0.07723086	1.6
-0.1771799	0.07723086	1.6
-0.1771799	0.07723086	1.6
-0.1771799	0.07723086	1.6
-0.1771799	0.07723086	1.6
-0.1771799	0.07723086	1.6
-0.1336433	0.1673675	1.6
-0.1336433	0.1673675	1.6
-0.1336433	0.1673675	1.6
-0.134396	0.1656193	1.6
-0.134396	0.1656193	1.6
-0.134396	0.1656193	1.6
-0.1348207	0.1648177	1.6
-0.1348207	0.1648177	1.6
-0.1352767	0.1643711	1.6
-0.1352767	0.1643711	1.6
-0.1352767	0.1643711	1.6
-0.1359636	0.163499	1.6
-0.1359636	0.163499	1.6
-0.1359636	0.163499	1.6
-0.1356035	0.1624016	1.6
-0.1356035	0.1624016	1.6
-0.1355814	0.1622768	1.6
-0.1355814	0.1622768	1.6
-0.1355814	0.1622768	1.6
-0.1355814	0.1622768	1.6
-0.1355814	0.1622768	1.6
-0.1355814	0.1622768	1.6
0.06845387	0.2193579	1.6
0.06845387	0.2193579	1.6
0.06966351	0.2196053	1.6
0.06966351	0.2196053	1.6
0.06966351	0.2196053	1.6
0.07045044	0.221737	1.6
0.07045044	0.221737	1.6
0.07052429	0.2224351	1.6
0.07052429	0.2224351	1.6
0.07052429	0.2224351	1.6
0.07071263	0.2229586	1.6
0.07071263	0.2229586	1.6
0.07071263	0.2229586	1.6
0.07104178	0.2230248	1.6
0.07104178	0.2230248	1.6
0.07111366	0.2225337	1.6
0.07111366	0.2225337	1.6
0.07111366	0.2225337	1.6
0.07155268	0.2220782	1.6
0.07155268	0.2220782	1.6
0.07155268	0.2220782	1.6
0.07155268	0.2220782	1.6
0.07155268	0.2220782	1.6
0.226355	0.1893579	1.6
0.226355	0.1893579	1.6
0.226355	0.1893579	1.6
0.2233548	0.186564	1.6
0.2233548	0.186564	1.6
0.2233548	0.186564	1.6
0.2216161	0.1859273	1.6
0.2216161	0.1859273	1.6
0.2207173	0.1854752	1.6
0.2207173	0.1854752	1.6
0.2207173	0.1854752	1.6
0.2204419	0.1853036	1.6
0.2204419	0.1853036	1.6
0.2204419	0.1853036	1.6
0.2199406	0.1849081	1.6
0.2199406	0.1849081	1.6
0.2195242	0.1840814	1.6
0.2195242	0.1840814	1.6
0.2195242	0.1840814	1.6
0.2188436	0.1829952	1.6
0.2188436	0.1829952	1.6
0.2188436	0.1829952	1.6
0.2188436	0.1829952	1.6
0.2188436	0.1829952	1.6
0.2478323	0.1954088	1.6
0.2478323	0.1954088	1.6
0.2478323	0.1954088	1.6
0.2607263	0.1313258	1.6
0.2607263	0.1313258	1.6
0.26393	0.1323114	1.6
0.26393	0.1323114	1.6
0.26393	0.1323114	1.6
0.26393	0.1323114	1.6
0.26393	0.1323114	1.6
0.26393	0.1323114	1.6
0.2672591	0.1331661	1.6
0.2672591	0.1331661	1.6
0.2690315	0.1328332	1.6
0.2690315	0.1328332	1.6
0.2690315	0.1328332	1.6
0.2699653	0.1322528	1.6
0.2699653	0.1322528	1.6
0.2699653	0.1322528	1.6
0.2699653	0.1322528	1.6
0.2699653	0.1322528	1.6
0.2712833	0.1317703	1.6
0.2712833	0.1317703	1.6
0.2712833	0.1317703	1.6
0.2713014	0.1316834	1.6
0.2713014	0.1316834	1.6
0.2713014	0.1316834	1.6
0.2713014	0.1316834	1.6
0.2713014	0.1316834	1.6
0.2713014	0.1316834	1.6
0.2713014	0.1316834	1.6
0.2713014	0.1316834	1.6
-0.01428524	0.01595939	1.6
-0.01428524	0.01595939	1.6
-0.01428524	0.01595939	1.6
-0.01010096	0.01545279	1.6
-0.01010096	0.01545279	1.6
-0.008107232	0.01400217	1.6
-0.008107232	0.01400217	1.6
-0.008107232	0.01400217	1.6
-0.007203823	0.01234878	1.6
-0.007203823	0.01234878	1.6
-0.007203823	0.01234878	1.6
-0.00661364	0.01145169	1.6
-0.00661364	0.01145169	1.6
-0.005861156	0.01187593	1.6
-0.005861156	0.01187593	1.6
-0.005861156	0.01187593	1.6
-0.005684763	0.01251889	1.6
-0.005684763	0.01251889	1.6
-0.005684763	0.01251889	1.6
-0.005594842	0.01401695	1.6
-0.005594842	0.01401695	1.6
-0.005642604	0.01535813	1.6
-0.005642604	0.01535813	1.6
-0.005642604	0.01535813	1.6
-0.006080883	0.0165564	1.6
-0.006080883	0.0165564	1.6
-0.006080883	0.0165564	1.6
-0.006080883	0.0165564	1.6
-0.006080883	0.0165564	1.6
-0.006080883	0.0165564	1.6
-0.006080883	0.0165564	1.6
-0.006080883	0.0165564	1.6
0.07906549	-0.09320875	1.6
0.07906549	-0.09320875	1.6
0.07906549	-0.09320875	1.6
0.07702022	-0.09441424	1.6
0.07702022	-0.09441424	1.6
0.07629878	-0.09445211	1.6
0.07629878	-0.09445211	1.6
0.07629878	-0.09445211	1.6
0.07644393	-0.0946512	1.6
0.07644393	-0.0946512	1.6
0.07644393	-0.0946512	1.6
0.07644393	-0.0946512	1.6
0.07644393	-0.0946512	1.6
0.04459832	-0.04840618	1.6
0.04459832	-0.04840618	1.6
0.04459832	-0.04840618	1.6
0.04367601	-0.04345468	1.6
0.04367601	-0.04345468	1.6
0.04367601	-0.04345468	1.6
0.04388107	-0.04138266	1.6
0.04388107	-0.04138266	1.6
0.04445661	-0.04089674	1.6
0.04445661	-0.04089674	1.6
0.04445661	-0.04089674	1.6
0.04433063	-0.04088963	1.6
0.04433063	-0.04088963	1.6
0.04433063	-0.04088963	1.6
0.04462261	-0.04083858	1.6
0.04462261	-0.04083858	1.6
0.04490294	-0.04053748	1.6
0.04490294	-0.04053748	1.6
0.04490294	-0.04053748	1.6
0.04479475	-0.04016989	1.6
0.04479475	-0.04016989	1.6
0.04457646	-0.03937614	1.6
0.04457646	-0.03937614	1.6
0.04457646	-0.03937614	1.6
0.04428907	-0.03873531	1.6
0.04428907	-0.03873531	1.6
0.04428907	-0.03873531	1.6
0.04428907	-0.03873531	1.6
0.04428907	-0.03873531	1.6
0.04428907	-0.03873531	1.6
0.04428907	-0.03873531	1.6
0.04428907	-0.03873531	1.6
0.1409998	-0.1812669	1.6
0.1409998	-0.1812669	1.6
0.1409998	-0.1812669	1.6
0.1401085	-0.18543	1.6
0.1401085	-0.18543	1.6
0.1401085	-0.18543	1.6
0.1389195	-0.1866171	1.6
0.1389195	-0.1866171	1.6
0.1378454	-0.1864416	1.6
0.1378454	-0.1864416	1.6
0.1378454	-0.1864416	1.6
0.1376298	-0.1856422	1.6
0.1376298	-0.1856422	1.6
0.1367836	-0.1850558	1.6
0.1367836	-0.1850558	1.6
0.1367836	-0.1850558	1.6
0.1365627	-0.1848829	1.6
0.1365627	-0.1848829	1.6
0.1365627	-0.1848829	1.6
0.1361026	-0.1846654	1.6
0.1361026	-0.1846654	1.6
0.1361026	-0.1846654	1.6
0.1357401	-0.1844697	1.6
0.1357401	-0.1844697	1.6
0.1345861	-0.1842552	1.6
0.1345861	-0.1842552	1.6
0.1345861	-0.1842552	1.6
0.1345861	-0.1842552	1.6
-0.02268757	-0.1123626	1.6
-0.02268757	-0.1123626	1.6
-0.02133576	-0.1133697	1.6
-0.02133576	-0.1133697	1.6
-0.02133576	-0.1133697	1.6
-0.01996973	-0.1131555	1.6
-0.01996973	-0.1131555	1.6
-0.01996973	-0.1131555	1.6
-0.01953728	-0.1127613	1.6
-0.01953728	-0.1127613	1.6
-0.01953728	-0.1127613	1.6
-0.01953728	-0.1127613	1.6
-0.01953728	-0.1127613	1.6
-0.01953728	-0.1127613	1.6
-0.01953728	-0.1127613	1.6
-0.01953728	-0.1127613	1.6
-0.08760829	-0.03898999	1.6
-0.08760829	-0.03898999	1.6
-0.08582956	-0.04068281	1.6
-0.08582956	-0.04068281	1.6
-0.08500317	-0.0422223	1.6
-0.08500317	-0.0422223	1.6
-0.08500317	-0.0422223	1.6
-0.08514803	-0.04308984	1.6
-0.08514803	-0.04308984	1.6
-0.08514803	-0.04308984	1.6
-0.08488871	-0.04300383	1.6
-0.08488871	-0.04300383	1.6
-0.0848961	-0.04286827	1.6
-0.0848961	-0.04286827	1.6
-0.0848961	-0.04286827	1.6
-0.0848961	-0.04286827	1.6
-0.0848961	-0.04286827	1.6
-0.0848961	-0.04286827	1.6
-0.08513329	-0.04360361	1.6
-0.08513329	-0.04360361	1.6
-0.1296186	0.003171155	1.6
-0.1296186	0.003171155	1.6
-0.1296186	0.003171155	1.6
-0.1296186	0.003171155	1.6
-0.1296186	0.003171155	1.6
-0.1296186	0.003171155	1.6
-0.1307303	0.01586541	1.6
-0.1307303	0.01586541	1.6
-0.1301655	0.01855022	1.6
-0.1301655	0.01855022	1.6
-0.1301655	0.01855022	1.6
-0.130028	0.02059863	1.6
-0.130028	0.02059863	1.6
-0.130028	0.02059863	1.6
-0.130028	0.02059863	1.6
-0.130028	0.02059863	1.6
-0.1285179	0.02377472	1.6
-0.1285179	0.02377472	1.6
-0.1285179	0.02377472	1.6
-0.1290149	0.02493602	1.6
-0.1290149	0.02493602	1.6
-0.1290149	0.02493602	1.6
-0.1290149	0.02493602	1.6
-0.1290149	0.02493602	1.6
-0.1666253	-0.03769483	1.6
-0.1666253	-0.03769483	1.6
-0.1666253	-0.03769483	1.6
-0.1666253	-0.03769483	1.6
-0.1666253	-0.03769483	1.6
-0.165896	-0.03914242	1.6
-0.165896	-0.03914242	1.6
-0.165896	-0.03914242	1.6
-0.1659058	-0.03942621	1.6
-0.1659058	-0.03942621	1.6
-0.1659058	-0.03942621	1.6
-0.1659058	-0.03942621	1.6
-0.1659058	-0.03942621	1.6
-0.1634615	-0.02898576	1.6
-0.1634615	-0.02898576	1.6
-0.1634615	-0.02898576	1.6
-0.1633968	-0.0261832	1.6
-0.1633968	-0.0261832	1.6
-0.1633968	-0.0261832	1.6
-0.1631665	-0.02581474	1.6
-0.1631665	-0.02581474	1.6
-0.162805	-0.026806	1.6
-0.162805	-0.026806	1.6
-0.162805	-0.026806	1.6
-0.1629751	-0.02756326	1.6
-0.1629751	-0.02756326	1.6
-0.1625892	-0.0287426	1.6
-0.1625892	-0.0287426	1.6
-0.1625892	-0.0287426	1.6
-0.1620606	-0.02923487	1.6
-0.1620606	-0.02923487	1.6
-0.1639528	-0.02927436	1.6
-0.1639528	-0.02927436	1.6
-0.1639528	-0.02927436	1.6
-0.1639528	-0.02927436	1.6
-0.1639528	-0.02927436	1.6
-0.1639528	-0.02927436	1.6
-0.1727416	0.003700388	1.6
-0.1727416	0.003700388	1.6
-0.1727416	0.003700388	1.6
-0.1727416	0.003700388	1.6
-0.1727416	0.003700388	1.6
-0.1313264	0.0907327	1.6
-0.1313264	0.0907327	1.6
-0.1313264	0.0907327	1.6
-0.1330271	0.09177842	1.6
-0.1330271	0.09177842	1.6
-0.1328906	0.09320404	1.6
-0.1328906	0.09320404	1.6
-0.1328906	0.09320404	1.6
-0.1330179	0.09330459	1.6
-0.1330179	0.09330459	1.6
-0.1330179	0.09330459	1.6
-0.133074	0.09331493	1.6
-0.133074	0.09331493	1.6
-0.132583	0.09260819	1.6
-0.132583	0.09260819	1.6
-0.132583	0.09260819	1.6
-0.1330173	0.0920863	1.6
-0.1330173	0.0920863	1.6
-0.1334429	0.09169693	1.6
-0.1334429	0.09169693	1.6
-0.1334429	0.09169693	1.6
-0.1334429	0.09169693	1.6
-0.1334429	0.09169693	1.6
-0.1334429	0.09169693	1.6
-0.1334429	0.09169693	1.6
-0.1334429	0.09169693	1.6
0.05789877	0.1108826	1.6
0.05789877	0.1108826	1.6
0.05789877	0.1108826	1.6
0.05584342	0.1098894	1.6
0.05584342	0.1098894	1.6
0.05584342	0.1098894	1.6
0.05521626	0.1086558	1.6
0.05521626	0.1086558	1.6
0.05521626	0.1086558	1.6
0.05521626	0.1086558	1.6
0.05521626	0.1086558	1.6
0.00818116	0.09562302	1.6
0.00818116	0.09562302	1.6
0.00818116	0.09562302	1.6
0.004791594	0.09701052	1.6
0.004791594	0.09701052	1.6
0.003065033	0.09796823	1.6
0.003065033	0.09796823	1.6
0.003065033	0.09796823	1.6
0.003175309	0.09327409	1.6
0.003175309	0.09327409	1.6
0.003175309	0.09327409	1.6
0.001871509	0.0954626	1.6
0.001871509	0.0954626	1.6
0.001871509	0.0954626	1.6
0.001871509	0.0954626	1.6
0.001871509	0.0954626	1.6
0.001871509	0.0954626	1.6
0.001871509	0.0954626	1.6
0.001871509	0.0954626	1.6
0.09946799	0.1071482	1.6
0.09946799	0.1071482	1.6
0.1000489	0.1059465	1.6
0.1000489	0.1059465	1.6
0.1000489	0.1059465	1.6
0.09994966	0.1046002	1.6
0.09994966	0.1046002	1.6
0.09994966	0.1046002	1.6
0.09949034	0.104212	1.6
0.09949034	0.104212	1.6
0.09953292	0.1029818	1.6
0.09953292	0.1029818	1.6
0.09953292	0.1029818	1.6
0.09953292	0.1029818	1.6
0.09953292	0.1029818	1.6
0.09903587	0.1020639	1.6
0.09903587	0.1020639	1.6
0.09903587	0.1020639	1.6
0.09903587	0.1020639	1.6
0.09903587	0.1020639	1.6
0.09903587	0.1020639	1.6
-0.0238875	0.01817045	1.6
-0.0238875	0.01817045	1.6
-0.02377347	0.01013149	1.6
-0.02377347	0.01013149	1.6
-0.02377347	0.01013149	1.6
-0.02403703	0.006904884	1.6
-0.02403703	0.006904884	1.6
-0.02403703	0.006904884	1.6
-0.02370829	0.004900521	1.6
-0.02370829	0.004900521	1.6
-0.02370829	0.004900521	1.6
-0.02329448	0.004174855	1.6
-0.02329448	0.004174855	1.6
-0.02272786	0.003767388	1.6
-0.02272786	0.003767388	1.6
-0.02272786	0.003767388	1.6
-0.02244759	0.003975994	1.6
-0.02244759	0.003975994	1.6
-0.02129375	0.004262953	1.6
-0.02129375	0.004262953	1.6
-0.02129375	0.004262953	1.6
0.01	0.01	1.6
-0.02129375	0.004262953	1.6
-0.02129375	0.004262953	1.6
-0.02673904	-0.007561319	1.6
-0.02673904	-0.007561319	1.6
-0.02673904	-0.007561319	1.6
-0.02402102	-0.008631457	1.6
-0.02402102	-0.008631457	1.6
-0.02253245	-0.00896837	1.6
-0.02253245	-0.00896837	1.6
-0.02253245	-0.00896837	1.6
-0.0207209	-0.01027959	1.6
-0.0207209	-0.01027959	1.6
-0.0207209	-0.01027959	1.6
-0.01969608	-0.01204548	1.6
-0.01969608	-0.01204548	1.6
-0.01849662	-0.01302046	1.6
-0.01849662	-0.01302046	1.6
-0.01849662	-0.01302046	1.6
-0.01757492	-0.01348364	1.6
-0.01757492	-0.01348364	1.6
-0.01757492	-0.01348364	1.6
-0.01664693	-0.01430354	1.6
-0.01664693	-0.01430354	1.6
-0.01664693	-0.01430354	1.6
-0.01664693	-0.01430354	1.6
-0.01664693	-0.01430354	1.6
-0.01664693	-0.01430354	1.6
-0.01664693	-0.01430354	1.6
-0.01664693	-0.01430354	1.6
0.2004542	0.0222424	1.6
0.2004542	0.0222424	1.6
0.2004542	0.0222424	1.6
0.1977189	0.02295577	1.6
0.1977189	0.02295577	1.6
0.1950272	0.02331144	1.6
0.1950272	0.02331144	1.6
0.1950272	0.02331144	1.6
0.1936275	0.02384818	1.6
0.1936275	0.02384818	1.6
0.1936275	0.02384818	1.6
0.1936275	0.02384818	1.6
0.1936275	0.02384818	1.6
0.2926951	0.02921483	1.6
0.2926951	0.02921483	1.6
0.2926951	0.02921483	1.6
0.2940819	0.02886808	1.6
0.2940819	0.02886808	1.6
0.2941016	0.02936314	1.6
0.2941016	0.02936314	1.6
0.2941016	0.02936314	1.6
0.2934045	0.02964604	1.6
0.2934045	0.02964604	1.6
0.2934045	0.02964604	1.6
0.2927697	0.02937294	1.6
0.2927697	0.02937294	1.6
0.2924587	0.0293296	1.6
0.2924587	0.0293296	1.6
0.2924587	0.0293296	1.6
0.292107	0.02862228	1.6
0.292107	0.02862228	1.6
0.292107	0.02862228	1.6
0.2923964	0.02767906	1.6
0.2923964	0.02767906	1.6
0.2923964	0.02767906	1.6
0.2923964	0.02767906	1.6
0.2923964	0.02767906	1.6
0.3144644	-0.01243415	1.6
0.3144644	-0.01243415	1.6
0.3144644	-0.01243415	1.6
0.3127662	-0.01135054	1.6
0.3127662	-0.01135054	1.6
0.3127662	-0.01135054	1.6
0.3127662	-0.01135054	1.6
0.3127662	-0.01135054	1.6
-0.1458036	-0.1011375	1.6
-0.1458036	-0.1011375	1.6
-0.1424099	-0.09784453	1.6
-0.1424099	-0.09784453	1.6
-0.1424099	-0.09784453	1.6
-0.140289	-0.09623794	1.6
-0.140289	-0.09623794	1.6
-0.1394541	-0.09613996	1.6
-0.1394541	-0.09613996	1.6
-0.1394541	-0.09613996	1.6
-0.1384093	-0.09703855	1.6
-0.1384093	-0.09703855	1.6
-0.1384093	-0.09703855	1.6
-0.1373271	-0.09783702	1.6
-0.1373271	-0.09783702	1.6
-0.1359506	-0.09866716	1.6
-0.1359506	-0.09866716	1.6
-0.1359506	-0.09866716	1.6
-0.1352448	-0.09881435	1.6
-0.1352448	-0.09881435	1.6
-0.1352448	-0.09881435	1.6
-0.134765	-0.09864672	1.6
-0.134765	-0.09864672	1.6
-0.1343973	-0.09818657	1.6
-0.1343973	-0.09818657	1.6
-0.1343973	-0.09818657	1.6
-0.1341374	-0.0980827	1.6
-0.1341374	-0.0980827	1.6
