# Supplementary material for: Saliency detection of textured 3D models based on multi-view information and texel descriptor
Source: PeerJ Comput Sci. 2023 Oct 25;9:e1584. doi: 10.7717/peerj-cs.1584 (PMC10703070; doi:10.7717/peerj-cs.1584)
Supplement: Supplemental Information 2 [file peerj-cs-09-1584-s002.zip › lxj/5.txt]

-0.1341374	-0.0980827	1.6
-0.1336133	-0.09800791	1.6
-0.1336133	-0.09800791	1.6
-0.1332959	-0.09825467	1.6
-0.1332959	-0.09825467	1.6
-0.1332959	-0.09825467	1.6
-0.1332959	-0.09825467	1.6
-0.1332959	-0.09825467	1.6
-0.02805621	-0.1500138	1.6
-0.02805621	-0.1500138	1.6
-0.02805621	-0.1500138	1.6
-0.02391479	-0.1514062	1.6
-0.02391479	-0.1514062	1.6
-0.02299047	-0.1530462	1.6
-0.02299047	-0.1530462	1.6
-0.02299047	-0.1530462	1.6
-0.02234087	-0.1528363	1.6
-0.02234087	-0.1528363	1.6
-0.02234087	-0.1528363	1.6
-0.02180014	-0.1515544	1.6
-0.02180014	-0.1515544	1.6
-0.02145167	-0.1511136	1.6
-0.02145167	-0.1511136	1.6
-0.02145167	-0.1511136	1.6
-0.02094925	-0.1509839	1.6
-0.02094925	-0.1509839	1.6
-0.02094925	-0.1509839	1.6
-0.02067204	-0.1511303	1.6
-0.02067204	-0.1511303	1.6
-0.02049219	-0.1513272	1.6
-0.02049219	-0.1513272	1.6
-0.02049219	-0.1513272	1.6
-0.02033849	-0.1514715	1.6
-0.02033849	-0.1514715	1.6
-0.02033849	-0.1514715	1.6
-0.02025815	-0.1516789	1.6
-0.02025815	-0.1516789	1.6
-0.02025815	-0.1516789	1.6
-0.02025815	-0.1516789	1.6
-0.02025815	-0.1516789	1.6
-0.02025815	-0.1516789	1.6
-0.02025815	-0.1516789	1.6
-0.02025815	-0.1516789	1.6
0.1201646	-0.002378389	1.6
0.1201646	-0.002378389	1.6
0.1186701	-0.005205939	1.6
0.1186701	-0.005205939	1.6
0.1186701	-0.005205939	1.6
0.1174225	-0.007606627	1.6
0.1174225	-0.007606627	1.6
0.1176128	-0.008713996	1.6
0.1176128	-0.008713996	1.6
0.1176128	-0.008713996	1.6
0.1174537	-0.009583119	1.6
0.1174537	-0.009583119	1.6
0.1174537	-0.009583119	1.6
0.1174537	-0.009583119	1.6
0.1174537	-0.009583119	1.6
0.2321788	0.03241587	1.6
0.2321788	0.03241587	1.6
0.2321788	0.03241587	1.6
0.233541	0.03473166	1.6
0.233541	0.03473166	1.6
0.233541	0.03473166	1.6
0.233541	0.03473166	1.6
0.233541	0.03473166	1.6
0.233541	0.03473166	1.6
0.233541	0.03473166	1.6
0.233541	0.03473166	1.6
0.1491401	0.2536206	1.6
0.1491401	0.2536206	1.6
0.1491401	0.2536206	1.6
0.1501773	0.248864	1.6
0.1501773	0.248864	1.6
0.1501773	0.248864	1.6
0.15037	0.2449172	1.6
0.15037	0.2449172	1.6
0.1497366	0.2431395	1.6
0.1497366	0.2431395	1.6
0.1497366	0.2431395	1.6
0.1490341	0.2419376	1.6
0.1490341	0.2419376	1.6
0.1490341	0.2419376	1.6
0.1490341	0.2419376	1.6
0.1490341	0.2419376	1.6
0.1490341	0.2419376	1.6
0.1490341	0.2419376	1.6
0.1490341	0.2419376	1.6
-0.2009023	0.2783355	1.6
-0.2009023	0.2783355	1.6
-0.2009023	0.2783355	1.6
-0.1973089	0.2755392	1.6
-0.1973089	0.2755392	1.6
-0.1951304	0.2750843	1.6
-0.1951304	0.2750843	1.6
-0.1951304	0.2750843	1.6
-0.1939474	0.2745426	1.6
-0.1939474	0.2745426	1.6
-0.1939474	0.2745426	1.6
-0.1925927	0.2745242	1.6
-0.1925927	0.2745242	1.6
-0.1914514	0.2744449	1.6
-0.1914514	0.2744449	1.6
-0.1914514	0.2744449	1.6
-0.1906348	0.2746605	1.6
-0.1906348	0.2746605	1.6
-0.1906348	0.2746605	1.6
-0.189915	0.2743734	1.6
-0.189915	0.2743734	1.6
-0.1892772	0.2743568	1.6
-0.1892772	0.2743568	1.6
-0.1892772	0.2743568	1.6
-0.1892772	0.2743568	1.6
-0.1892772	0.2743568	1.6
-0.1892772	0.2743568	1.6
-0.1892772	0.2743568	1.6
-0.1892772	0.2743568	1.6
-0.1892772	0.2743568	1.6
-0.1892772	0.2743568	1.6
-0.1892772	0.2743568	1.6
-0.1764702	-0.1690625	1.6
-0.1764702	-0.1690625	1.6
-0.1764702	-0.1690625	1.6
-0.1767351	-0.1671804	1.6
-0.1767351	-0.1671804	1.6
-0.1765893	-0.1665937	1.6
-0.1765893	-0.1665937	1.6
-0.1765893	-0.1665937	1.6
-0.1776404	-0.1659817	1.6
-0.1776404	-0.1659817	1.6
-0.1790976	-0.1657509	1.6
-0.1790976	-0.1657509	1.6
-0.1790976	-0.1657509	1.6
-0.1803529	-0.1655062	1.6
-0.1803529	-0.1655062	1.6
-0.1803529	-0.1655062	1.6
-0.1816447	-0.1653767	1.6
-0.1816447	-0.1653767	1.6
-0.1828139	-0.1651837	1.6
-0.1828139	-0.1651837	1.6
-0.1828139	-0.1651837	1.6
-0.1835082	-0.1654996	1.6
-0.1835082	-0.1654996	1.6
-0.1842846	-0.1658189	1.6
-0.1842846	-0.1658189	1.6
-0.1842846	-0.1658189	1.6
-0.1850351	-0.165796	1.6
-0.1850351	-0.165796	1.6
-0.1850351	-0.165796	1.6
-0.1850351	-0.165796	1.6
-0.1850351	-0.165796	1.6
-0.1850351	-0.165796	1.6
-0.2738522	-0.0614788	1.6
-0.2738522	-0.0614788	1.6
-0.2681299	-0.06246018	1.6
-0.2681299	-0.06246018	1.6
-0.2681299	-0.06246018	1.6
-0.2657305	-0.0628157	1.6
-0.2657305	-0.0628157	1.6
-0.2653917	-0.0629843	1.6
-0.2653917	-0.0629843	1.6
-0.2653917	-0.0629843	1.6
-0.2654442	-0.06254801	1.6
-0.2654442	-0.06254801	1.6
-0.2654442	-0.06254801	1.6
-0.2642155	-0.06220333	1.6
-0.2642155	-0.06220333	1.6
-0.2630287	-0.06188804	1.6
-0.2630287	-0.06188804	1.6
-0.2630287	-0.06188804	1.6
-0.2623681	-0.06171229	1.6
-0.2623681	-0.06171229	1.6
-0.2623681	-0.06171229	1.6
-0.2623681	-0.06171229	1.6
-0.2623681	-0.06171229	1.6
-0.2684	0.03391904	1.6
-0.2684	0.03391904	1.6
-0.2684	0.03391904	1.6
-0.2719933	0.03998287	1.6
-0.2719933	0.03998287	1.6
-0.2719933	0.03998287	1.6
-0.2735416	0.04238895	1.6
-0.2735416	0.04238895	1.6
-0.2744213	0.04324101	1.6
-0.2744213	0.04324101	1.6
-0.2744213	0.04324101	1.6
-0.2744213	0.04324101	1.6
-0.2744213	0.04324101	1.6
0.01	0.01	1.6
-0.2744213	0.04324101	1.6
-0.2744213	0.04324101	1.6
0.3049883	0.09325438	1.6
0.3049883	0.09325438	1.6
0.3049883	0.09325438	1.6
0.3016501	0.09565864	1.6
0.3016501	0.09565864	1.6
0.3016501	0.09565864	1.6
0.2982228	0.09636558	1.6
0.2982228	0.09636558	1.6
0.2958675	0.09572451	1.6
0.2958675	0.09572451	1.6
0.2958675	0.09572451	1.6
0.2946345	0.09475117	1.6
0.2946345	0.09475117	1.6
0.2940398	0.09371999	1.6
0.2940398	0.09371999	1.6
0.2940398	0.09371999	1.6
0.2934747	0.09366609	1.6
0.2934747	0.09366609	1.6
0.2934747	0.09366609	1.6
0.2934747	0.09366609	1.6
0.2934747	0.09366609	1.6
0.2934747	0.09366609	1.6
0.2934747	0.09366609	1.6
0.2934747	0.09366609	1.6
0.3937727	0.03710637	1.6
0.3937727	0.03710637	1.6
0.3911004	0.03627925	1.6
0.3911004	0.03627925	1.6
0.3911004	0.03627925	1.6
0.3896752	0.03681402	1.6
0.3896752	0.03681402	1.6
0.3896752	0.03681402	1.6
0.3886048	0.03774313	1.6
0.3886048	0.03774313	1.6
0.3878644	0.03772249	1.6
0.3878644	0.03772249	1.6
0.3878644	0.03772249	1.6
0.3871956	0.03735463	1.6
0.3871956	0.03735463	1.6
0.3871956	0.03735463	1.6
0.3867469	0.03730779	1.6
0.3867469	0.03730779	1.6
0.3864444	0.0365948	1.6
0.3864444	0.0365948	1.6
0.3864444	0.0365948	1.6
0.3860488	0.03605926	1.6
0.3860488	0.03605926	1.6
0.3860488	0.03605926	1.6
0.3851905	0.03561169	1.6
0.3851905	0.03561169	1.6
0.3851905	0.03561169	1.6
0.3851905	0.03561169	1.6
0.3851905	0.03561169	1.6
0.2407293	-0.1324517	1.6
0.2407293	-0.1324517	1.6
0.2407293	-0.1324517	1.6
0.2407293	-0.1324517	1.6
0.2407293	-0.1324517	1.6
0.242741	-0.1331432	1.6
0.242741	-0.1331432	1.6
0.242741	-0.1331432	1.6
0.2434433	-0.1330092	1.6
0.2434433	-0.1330092	1.6
0.2429407	-0.133531	1.6
0.2429407	-0.133531	1.6
0.2429407	-0.133531	1.6
0.242699	-0.1332879	1.6
0.242699	-0.1332879	1.6
0.242699	-0.1332879	1.6
0.2422668	-0.1330221	1.6
0.2422668	-0.1330221	1.6
0.2425009	-0.132145	1.6
0.2425009	-0.132145	1.6
0.2425009	-0.132145	1.6
0.2425009	-0.132145	1.6
0.2425009	-0.132145	1.6
0.0059064	-0.09303723	1.6
0.0059064	-0.09303723	1.6
0.0059064	-0.09303723	1.6
0.001549302	-0.09345349	1.6
0.001549302	-0.09345349	1.6
0.001549302	-0.09345349	1.6
-0.0005791504	-0.09344558	1.6
-0.0005791504	-0.09344558	1.6
-0.001262426	-0.09373922	1.6
-0.001262426	-0.09373922	1.6
-0.001262426	-0.09373922	1.6
-0.001208682	-0.09358136	1.6
-0.001208682	-0.09358136	1.6
-0.001208682	-0.09358136	1.6
-0.0009872196	-0.09345558	1.6
-0.0009872196	-0.09345558	1.6
-0.0005585179	-0.09326432	1.6
-0.0005585179	-0.09326432	1.6
-0.0005585179	-0.09326432	1.6
6.720796E-05	-0.09282015	1.6
6.720796E-05	-0.09282015	1.6
6.720796E-05	-0.09282015	1.6
0.0004987977	-0.09251112	1.6
0.0004987977	-0.09251112	1.6
0.0004987977	-0.09251112	1.6
0.0004987977	-0.09251112	1.6
0.0004987977	-0.09251112	1.6
0.0004987977	-0.09251112	1.6
0.0004987977	-0.09251112	1.6
0.0004987977	-0.09251112	1.6
-0.1588027	-0.2566187	1.6
-0.1588027	-0.2566187	1.6
-0.1565636	-0.2561237	1.6
-0.1565636	-0.2561237	1.6
-0.1565636	-0.2561237	1.6
-0.1550483	-0.2563678	1.6
-0.1550483	-0.2563678	1.6
-0.1550483	-0.2563678	1.6
-0.1514023	-0.2561514	1.6
-0.1514023	-0.2561514	1.6
-0.1496821	-0.2562608	1.6
-0.1496821	-0.2562608	1.6
-0.1496821	-0.2562608	1.6
-0.1483739	-0.2557952	1.6
-0.1483739	-0.2557952	1.6
-0.1483739	-0.2557952	1.6
-0.1476912	-0.254555	1.6
-0.1476912	-0.254555	1.6
-0.1476912	-0.254555	1.6
-0.1471941	-0.2533287	1.6
-0.1471941	-0.2533287	1.6
-0.1469429	-0.2526852	1.6
-0.1469429	-0.2526852	1.6
-0.1469429	-0.2526852	1.6
-0.1453053	-0.2521604	1.6
-0.1453053	-0.2521604	1.6
-0.1453053	-0.2521604	1.6
-0.1453053	-0.2521604	1.6
-0.1453053	-0.2521604	1.6
-0.03736886	-0.2568298	1.6
-0.03736886	-0.2568298	1.6
-0.03736886	-0.2568298	1.6
-0.03972679	-0.2577001	1.6
-0.03972679	-0.2577001	1.6
-0.04073677	-0.2574623	1.6
-0.04073677	-0.2574623	1.6
-0.04073677	-0.2574623	1.6
-0.04171757	-0.2572078	1.6
-0.04171757	-0.2572078	1.6
-0.04171757	-0.2572078	1.6
-0.04240926	-0.2572404	1.6
-0.04240926	-0.2572404	1.6
-0.04367159	-0.2570531	1.6
-0.04367159	-0.2570531	1.6
-0.04367159	-0.2570531	1.6
-0.04448252	-0.257425	1.6
-0.04448252	-0.257425	1.6
-0.04448252	-0.257425	1.6
-0.04448252	-0.257425	1.6
-0.04448252	-0.257425	1.6
-0.04448252	-0.257425	1.6
-0.04448252	-0.257425	1.6
-0.04448252	-0.257425	1.6
0.1675419	-0.0152596	1.6
0.1675419	-0.0152596	1.6
0.1675419	-0.0152596	1.6
0.1651734	-0.01937701	1.6
0.1651734	-0.01937701	1.6
0.1642345	-0.02114012	1.6
0.1642345	-0.02114012	1.6
0.1642345	-0.02114012	1.6
0.1633572	-0.02235162	1.6
0.1633572	-0.02235162	1.6
0.1633572	-0.02235162	1.6
0.1630787	-0.02328533	1.6
0.1630787	-0.02328533	1.6
0.1627571	-0.02277499	1.6
0.1627571	-0.02277499	1.6
0.1627571	-0.02277499	1.6
0.1621598	-0.0230628	1.6
0.1621598	-0.0230628	1.6
0.1621598	-0.0230628	1.6
0.1618845	-0.02314553	1.6
0.1618845	-0.02314553	1.6
0.161562	-0.02287656	1.6
0.161562	-0.02287656	1.6
0.161562	-0.02287656	1.6
0.1613871	-0.0226916	1.6
0.1613871	-0.0226916	1.6
0.1613871	-0.0226916	1.6
0.1613871	-0.0226916	1.6
0.1613871	-0.0226916	1.6
0.1613871	-0.0226916	1.6
0.1613871	-0.0226916	1.6
0.1613871	-0.0226916	1.6
0.05378278	0.1737606	1.6
0.05378278	0.1737606	1.6
0.05591	0.1711549	1.6
0.05591	0.1711549	1.6
0.05591	0.1711549	1.6
0.05188973	0.1749062	1.6
0.05188973	0.1749062	1.6
0.05188973	0.1749062	1.6
0.05188973	0.1749062	1.6
0.05188973	0.1749062	1.6
-0.05740642	0.2749431	1.6
-0.05740642	0.2749431	1.6
-0.05740642	0.2749431	1.6
-0.05328039	0.272357	1.6
-0.05328039	0.272357	1.6
-0.05328039	0.272357	1.6
-0.05328039	0.272357	1.6
-0.05328039	0.272357	1.6
-0.05200136	0.2688482	1.6
-0.05200136	0.2688482	1.6
-0.05200136	0.2688482	1.6
-0.05144656	0.2691656	1.6
-0.05144656	0.2691656	1.6
-0.05144656	0.2691656	1.6
-0.05118996	0.2693152	1.6
-0.05118996	0.2693152	1.6
-0.051749	0.2692029	1.6
-0.051749	0.2692029	1.6
-0.051749	0.2692029	1.6
-0.05401929	0.2692414	1.6
-0.05401929	0.2692414	1.6
-0.05401929	0.2692414	1.6
-0.05401929	0.2692414	1.6
-0.05401929	0.2692414	1.6
-0.243414	0.2250843	1.6
-0.243414	0.2250843	1.6
-0.243414	0.2250843	1.6
-0.2419222	0.2254957	1.6
-0.2419222	0.2254957	1.6
-0.2419222	0.2254957	1.6
-0.2406208	0.2242983	1.6
-0.2406208	0.2242983	1.6
-0.2397897	0.2244968	1.6
-0.2397897	0.2244968	1.6
-0.2397897	0.2244968	1.6
-0.2392942	0.2241178	1.6
-0.2392942	0.2241178	1.6
-0.2382788	0.2234028	1.6
-0.2382788	0.2234028	1.6
-0.2382788	0.2234028	1.6
-0.2382788	0.2234028	1.6
-0.2382788	0.2234028	1.6
-0.2382788	0.2234028	1.6
-0.2410846	0.2193332	1.6
-0.2410846	0.2193332	1.6
-0.2410846	0.2193332	1.6
-0.2410846	0.2193332	1.6
-0.2410846	0.2193332	1.6
-0.2291337	0.01168091	1.6
-0.2291337	0.01168091	1.6
-0.2291337	0.01168091	1.6
-0.2280637	0.01130668	1.6
-0.2280637	0.01130668	1.6
-0.2268189	0.009340127	1.6
-0.2268189	0.009340127	1.6
-0.2268189	0.009340127	1.6
-0.2274184	0.008079531	1.6
-0.2274184	0.008079531	1.6
-0.2274184	0.008079531	1.6
-0.2278132	0.006821804	1.6
-0.2278132	0.006821804	1.6
-0.2278132	0.006821804	1.6
-0.228281	0.007170847	1.6
-0.228281	0.007170847	1.6
-0.2292964	0.007668724	1.6
-0.2292964	0.007668724	1.6
-0.2292964	0.007668724	1.6
-0.2301156	0.007879546	1.6
-0.2301156	0.007879546	1.6
-0.230383	0.007904391	1.6
-0.230383	0.007904391	1.6
-0.230383	0.007904391	1.6
-0.2309792	0.009204584	1.6
-0.2309792	0.009204584	1.6
-0.2309792	0.009204584	1.6
-0.2313566	0.0119534	1.6
-0.2313566	0.0119534	1.6
-0.2313566	0.0119534	1.6
-0.2313566	0.0119534	1.6
-0.2313566	0.0119534	1.6
-0.2312457	0.01360616	1.6
-0.2312457	0.01360616	1.6
-0.2312457	0.01360616	1.6
-0.1912326	-0.05183347	1.6
-0.1912326	-0.05183347	1.6
-0.1908675	-0.05322479	1.6
-0.1908675	-0.05322479	1.6
-0.1908675	-0.05322479	1.6
-0.1912147	-0.05255006	1.6
-0.1912147	-0.05255006	1.6
-0.1912147	-0.05255006	1.6
-0.1912147	-0.05255006	1.6
-0.1912147	-0.05255006	1.6
-0.1912147	-0.05255006	1.6
-0.1912147	-0.05255006	1.6
-0.1912147	-0.05255006	1.6
0.05946916	-0.1919958	1.6
0.05946916	-0.1919958	1.6
0.05946916	-0.1919958	1.6
0.05611973	-0.1926515	1.6
0.05611973	-0.1926515	1.6
0.05377976	-0.1936846	1.6
0.05377976	-0.1936846	1.6
0.05377976	-0.1936846	1.6
0.05292288	-0.1939455	1.6
0.05292288	-0.1939455	1.6
0.05188525	-0.1943588	1.6
0.05188525	-0.1943588	1.6
0.05188525	-0.1943588	1.6
0.05063993	-0.1945043	1.6
0.05063993	-0.1945043	1.6
0.05063993	-0.1945043	1.6
0.04973984	-0.1943096	1.6
0.04973984	-0.1943096	1.6
0.04953678	-0.193242	1.6
0.04953678	-0.193242	1.6
0.04953678	-0.193242	1.6
0.04953678	-0.193242	1.6
0.04953678	-0.193242	1.6
0.04953678	-0.193242	1.6
0.06565563	-0.05591326	1.6
0.06565563	-0.05591326	1.6
0.06726563	-0.05332807	1.6
0.06726563	-0.05332807	1.6
0.06726563	-0.05332807	1.6
0.06627902	-0.05464473	1.6
0.06627902	-0.05464473	1.6
0.06627902	-0.05464473	1.6
0.06406192	-0.05597787	1.6
0.06406192	-0.05597787	1.6
0.06406192	-0.05597787	1.6
0.06406192	-0.05597787	1.6
0.06406192	-0.05597787	1.6
0.06406192	-0.05597787	1.6
0.06406192	-0.05597787	1.6
0.06406192	-0.05597787	1.6
0.06406192	-0.05597787	1.6
0.06406192	-0.05597787	1.6
0.08293387	-0.01798498	1.6
0.08293387	-0.01798498	1.6
0.08293387	-0.01798498	1.6
0.1293346	0.1088792	1.6
0.1293346	0.1088792	1.6
0.1251049	0.1061961	1.6
0.1251049	0.1061961	1.6
0.1251049	0.1061961	1.6
0.1214898	0.1037818	1.6
0.1214898	0.1037818	1.6
0.1214898	0.1037818	1.6
0.1190386	0.1024853	1.6
0.1190386	0.1024853	1.6
0.1176633	0.1016721	1.6
0.1176633	0.1016721	1.6
0.1176633	0.1016721	1.6
0.1164798	0.1013828	1.6
0.1164798	0.1013828	1.6
0.1164798	0.1013828	1.6
0.1158293	0.1018941	1.6
0.1158293	0.1018941	1.6
0.1158293	0.1018941	1.6
0.1158293	0.1018941	1.6
0.1158293	0.1018941	1.6
0.1591068	0.305905	1.6
0.1591068	0.305905	1.6
0.1591068	0.305905	1.6
0.1561874	0.3053629	1.6
0.1561874	0.3053629	1.6
0.1554849	0.302547	1.6
0.1554849	0.302547	1.6
0.1554849	0.302547	1.6
0.1546282	0.2993242	1.6
0.1546282	0.2993242	1.6
0.1532883	0.2972927	1.6
0.1532883	0.2972927	1.6
0.1532883	0.2972927	1.6
0.1524053	0.2957671	1.6
0.1524053	0.2957671	1.6
0.1524053	0.2957671	1.6
0.1517785	0.2947529	1.6
0.1517785	0.2947529	1.6
0.1518167	0.2940675	1.6
0.1518167	0.2940675	1.6
0.1518167	0.2940675	1.6
0.1518167	0.2940675	1.6
0.2123014	0.2812263	1.6
0.2123014	0.2812263	1.6
0.2107968	0.2825324	1.6
0.2107968	0.2825324	1.6
0.2107968	0.2825324	1.6
0.2107968	0.2825324	1.6
0.2107968	0.2825324	1.6
0.1204356	0.3862223	1.6
0.1204356	0.3862223	1.6
0.1204356	0.3862223	1.6
0.119313	0.3856822	1.6
0.119313	0.3856822	1.6
0.119313	0.3856822	1.6
0.1186238	0.3854377	1.6
0.1186238	0.3854377	1.6
0.1179866	0.385034	1.6
0.1179866	0.385034	1.6
0.1179866	0.385034	1.6
0.1169566	0.3843388	1.6
0.1169566	0.3843388	1.6
0.1169566	0.3843388	1.6
0.1166334	0.3831459	1.6
0.1166334	0.3831459	1.6
0.1166772	0.3820567	1.6
0.1166772	0.3820567	1.6
0.1166772	0.3820567	1.6
0.1166772	0.3820567	1.6
0.1166772	0.3820567	1.6
0.1166772	0.3820567	1.6
0.1254407	0.3929988	1.6
0.1254407	0.3929988	1.6
0.1166772	0.3820567	1.6
0.1166772	0.3820567	1.6
0.1166772	0.3820567	1.6
0.4599074	-0.02643648	1.6
0.4599074	-0.02643648	1.6
0.4599045	-0.0216128	1.6
0.4599045	-0.0216128	1.6
0.4599045	-0.0216128	1.6
0.4594006	-0.02760381	1.6
0.4594006	-0.02760381	1.6
0.4594006	-0.02760381	1.6
0.459043	-0.03107269	1.6
0.459043	-0.03107269	1.6
0.459043	-0.03107269	1.6
0.459043	-0.03107269	1.6
0.459043	-0.03107269	1.6
0.3186325	0.03418504	1.6
0.3186325	0.03418504	1.6
0.3186325	0.03418504	1.6
0.3155363	0.04301804	1.6
0.3155363	0.04301804	1.6
0.3152599	0.04828683	1.6
0.3152599	0.04828683	1.6
0.3152599	0.04828683	1.6
0.3145399	0.04943567	1.6
0.3145399	0.04943567	1.6
0.3145399	0.04943567	1.6
0.3145399	0.04943567	1.6
0.3145399	0.04943567	1.6
0.4314663	-0.01648745	1.6
0.4314663	-0.01648745	1.6
0.4314663	-0.01648745	1.6
0.4277166	-0.01740588	1.6
0.4277166	-0.01740588	1.6
0.4268086	-0.0182058	1.6
0.4268086	-0.0182058	1.6
0.4268086	-0.0182058	1.6
0.4258126	-0.01879677	1.6
0.4258126	-0.01879677	1.6
0.4254586	-0.01948854	1.6
0.4254586	-0.01948854	1.6
0.4254586	-0.01948854	1.6
0.4250411	-0.02049576	1.6
0.4250411	-0.02049576	1.6
0.4250411	-0.02049576	1.6
0.4250411	-0.02049576	1.6
0.4250411	-0.02049576	1.6
0.4250411	-0.02049576	1.6
0.4250411	-0.02049576	1.6
0.4250411	-0.02049576	1.6
0.2598985	-0.2218082	1.6
0.2598985	-0.2218082	1.6
0.2628776	-0.2196289	1.6
0.2628776	-0.2196289	1.6
0.2628776	-0.2196289	1.6
0.2635184	-0.2188616	1.6
0.2635184	-0.2188616	1.6
0.2635184	-0.2188616	1.6
0.2629493	-0.2183829	1.6
0.2629493	-0.2183829	1.6
0.2637219	-0.2169047	1.6
0.2637219	-0.2169047	1.6
0.2637219	-0.2169047	1.6
0.2642378	-0.215899	1.6
0.2642378	-0.215899	1.6
0.2642378	-0.215899	1.6
0.2643489	-0.2155172	1.6
0.2643489	-0.2155172	1.6
0.2653356	-0.2147419	1.6
0.2653356	-0.2147419	1.6
0.2653356	-0.2147419	1.6
0.2655146	-0.2144789	1.6
0.2655146	-0.2144789	1.6
0.2655146	-0.2144789	1.6
0.2655128	-0.2137881	1.6
0.2655128	-0.2137881	1.6
0.2655128	-0.2137881	1.6
0.2655128	-0.2137881	1.6
0.2655128	-0.2137881	1.6
0.2655128	-0.2137881	1.6
0.2655128	-0.2137881	1.6
0.2655128	-0.2137881	1.6
0.2655128	-0.2137881	1.6
0.2655128	-0.2137881	1.6
-0.199237	0.01406063	1.6
-0.199237	0.01406063	1.6
-0.199237	0.01406063	1.6
-0.196606	0.01218065	1.6
-0.196606	0.01218065	1.6
-0.196606	0.01218065	1.6
-0.1954695	0.0113077	1.6
-0.1954695	0.0113077	1.6
-0.1954695	0.0113077	1.6
-0.1954695	0.0113077	1.6
-0.1954695	0.0113077	1.6
-0.2777585	0.03063667	1.6
-0.2777585	0.03063667	1.6
-0.2777585	0.03063667	1.6
-0.2702066	0.02184154	1.6
-0.2702066	0.02184154	1.6
-0.2671972	0.01995587	1.6
-0.2671972	0.01995587	1.6
-0.2671972	0.01995587	1.6
-0.2648547	0.0186447	1.6
-0.2648547	0.0186447	1.6
-0.2648547	0.0186447	1.6
-0.2626918	0.01800287	1.6
-0.2626918	0.01800287	1.6
-0.2609576	0.01757579	1.6
-0.2609576	0.01757579	1.6
-0.2609576	0.01757579	1.6
-0.260911	0.01976473	1.6
-0.260911	0.01976473	1.6
