# Supplementary material for: Saliency detection of textured 3D models based on multi-view information and texel descriptor
Source: PeerJ Comput Sci. 2023 Oct 25;9:e1584. doi: 10.7717/peerj-cs.1584 (PMC10703070; doi:10.7717/peerj-cs.1584)
Supplement: Supplemental Information 2 [file peerj-cs-09-1584-s002.zip › lxj/6.txt]

-0.260911	0.01976473	1.6
-0.260911	0.01976473	1.6
-0.260911	0.01976473	1.6
-0.2718199	0.1932131	1.6
-0.2718199	0.1932131	1.6
-0.2715758	0.1898329	1.6
-0.2715758	0.1898329	1.6
-0.2715758	0.1898329	1.6
-0.2749076	0.1928279	1.6
-0.2749076	0.1928279	1.6
-0.2770185	0.1944126	1.6
-0.2770185	0.1944126	1.6
-0.2770185	0.1944126	1.6
-0.2786984	0.1952273	1.6
-0.2786984	0.1952273	1.6
-0.2786984	0.1952273	1.6
-0.2777704	0.1937453	1.6
-0.2777704	0.1937453	1.6
-0.2786888	0.1942341	1.6
-0.2786888	0.1942341	1.6
-0.2786888	0.1942341	1.6
-0.2786888	0.1942341	1.6
-0.2786888	0.1942341	1.6
-0.2786888	0.1942341	1.6
-0.2786888	0.1942341	1.6
-0.2786888	0.1942341	1.6
-0.08093376	0.08051113	1.6
-0.08093376	0.08051113	1.6
-0.08093376	0.08051113	1.6
-0.08122545	0.0784189	1.6
-0.08122545	0.0784189	1.6
-0.08122545	0.0784189	1.6
-0.08135983	0.07920196	1.6
-0.08135983	0.07920196	1.6
-0.08166223	0.07941681	1.6
-0.08166223	0.07941681	1.6
-0.08166223	0.07941681	1.6
-0.08212613	0.07979333	1.6
-0.08212613	0.07979333	1.6
-0.08212613	0.07979333	1.6
-0.08212613	0.07979333	1.6
-0.08212613	0.07979333	1.6
-0.1302648	0.1236575	1.6
-0.1302648	0.1236575	1.6
-0.1302648	0.1236575	1.6
-0.1300556	0.1237281	1.6
-0.1300556	0.1237281	1.6
-0.1300556	0.1237281	1.6
-0.1300392	0.1242589	1.6
-0.1300392	0.1242589	1.6
-0.1299063	0.1239956	1.6
-0.1299063	0.1239956	1.6
-0.1299063	0.1239956	1.6
-0.1299289	0.1242144	1.6
-0.1299289	0.1242144	1.6
-0.1300186	0.1247053	1.6
-0.1300186	0.1247053	1.6
-0.1300186	0.1247053	1.6
-0.1304492	0.1256648	1.6
-0.1304492	0.1256648	1.6
-0.1304492	0.1256648	1.6
-0.1304388	0.1267714	1.6
-0.1304388	0.1267714	1.6
-0.1306585	0.1278493	1.6
-0.1306585	0.1278493	1.6
-0.1306585	0.1278493	1.6
-0.1307982	0.1283251	1.6
-0.1307982	0.1283251	1.6
-0.1307982	0.1283251	1.6
-0.1309425	0.1287393	1.6
-0.1309425	0.1287393	1.6
-0.1309851	0.1291135	1.6
-0.1309851	0.1291135	1.6
-0.1309851	0.1291135	1.6
-0.1312861	0.1292329	1.6
-0.1312861	0.1292329	1.6
-0.1314546	0.1291954	1.6
-0.1314546	0.1291954	1.6
-0.1314546	0.1291954	1.6
-0.1314546	0.1291954	1.6
-0.1314546	0.1291954	1.6
-0.1314546	0.1291954	1.6
-0.1314546	0.1291954	1.6
-0.1521718	0.01555724	1.6
-0.1521718	0.01555724	1.6
-0.1525242	0.0200691	1.6
-0.1525242	0.0200691	1.6
-0.1525242	0.0200691	1.6
-0.1517106	0.01990533	1.6
-0.1517106	0.01990533	1.6
-0.1517106	0.01990533	1.6
-0.1517106	0.01990533	1.6
-0.1517106	0.01990533	1.6
-0.1523449	0.01848307	1.6
-0.1523449	0.01848307	1.6
-0.1523449	0.01848307	1.6
-0.1518349	0.01809914	1.6
-0.1518349	0.01809914	1.6
-0.1520387	0.01681921	1.6
-0.1520387	0.01681921	1.6
-0.1520387	0.01681921	1.6
-0.1520821	0.01602255	1.6
-0.1520821	0.01602255	1.6
-0.1520821	0.01602255	1.6
-0.1519944	0.01569407	1.6
-0.1519944	0.01569407	1.6
-0.1519411	0.0151698	1.6
-0.1519411	0.0151698	1.6
-0.1519411	0.0151698	1.6
-0.1519411	0.0151698	1.6
-0.1519411	0.0151698	1.6
-0.1519411	0.0151698	1.6
-0.1777284	-0.04216383	1.6
-0.1777284	-0.04216383	1.6
-0.1770696	-0.04252715	1.6
-0.1770696	-0.04252715	1.6
-0.1770696	-0.04252715	1.6
-0.1770853	-0.04238363	1.6
-0.1770853	-0.04238363	1.6
-0.1770853	-0.04238363	1.6
-0.1769141	-0.04317676	1.6
-0.1769141	-0.04317676	1.6
-0.1759725	-0.04390419	1.6
-0.1759725	-0.04390419	1.6
-0.1759725	-0.04390419	1.6
-0.1762069	-0.04406429	1.6
-0.1762069	-0.04406429	1.6
-0.1762069	-0.04406429	1.6
-0.1762367	-0.0443037	1.6
-0.1762367	-0.0443037	1.6
-0.1762762	-0.04406361	1.6
-0.1762762	-0.04406361	1.6
-0.1762762	-0.04406361	1.6
-0.1759596	-0.04362767	1.6
-0.1759596	-0.04362767	1.6
-0.1759596	-0.04362767	1.6
-0.1757553	-0.04370238	1.6
-0.1757553	-0.04370238	1.6
-0.1757553	-0.04370238	1.6
-0.1757553	-0.04370238	1.6
-0.1757553	-0.04370238	1.6
-0.1652567	-0.1038554	1.6
-0.1652567	-0.1038554	1.6
-0.1652567	-0.1038554	1.6
-0.1629296	-0.1142297	1.6
-0.1629296	-0.1142297	1.6
-0.1621568	-0.118761	1.6
-0.1621568	-0.118761	1.6
-0.1621568	-0.118761	1.6
-0.162659	-0.1225474	1.6
-0.162659	-0.1225474	1.6
-0.162659	-0.1225474	1.6
-0.1621954	-0.1248213	1.6
-0.1621954	-0.1248213	1.6
-0.1616054	-0.1266697	1.6
-0.1616054	-0.1266697	1.6
-0.1616054	-0.1266697	1.6
-0.1614873	-0.1276443	1.6
-0.1614873	-0.1276443	1.6
-0.1614873	-0.1276443	1.6
-0.1614873	-0.1276443	1.6
-0.1614873	-0.1276443	1.6
-0.06450797	-0.1802067	1.6
-0.06450797	-0.1802067	1.6
-0.06450797	-0.1802067	1.6
-0.0662316	-0.1795388	1.6
-0.0662316	-0.1795388	1.6
-0.06635054	-0.1790326	1.6
-0.06635054	-0.1790326	1.6
-0.06635054	-0.1790326	1.6
-0.06623451	-0.1787217	1.6
-0.06623451	-0.1787217	1.6
-0.06623451	-0.1787217	1.6
-0.06585788	-0.1773992	1.6
-0.06585788	-0.1773992	1.6
-0.06507949	-0.177494	1.6
-0.06507949	-0.177494	1.6
-0.04601844	-0.1755615	1.6
-0.04601844	-0.1755615	1.6
-0.04601844	-0.1755615	1.6
-0.02695739	-0.173629	1.6
-0.02695739	-0.173629	1.6
-0.02695739	-0.173629	1.6
0.1414576	-0.1445148	1.6
0.1414576	-0.1445148	1.6
0.1414576	-0.1445148	1.6
0.132957	-0.143838	1.6
0.132957	-0.143838	1.6
0.127703	-0.1436859	1.6
0.127703	-0.1436859	1.6
0.127703	-0.1436859	1.6
0.1241449	-0.1436446	1.6
0.1241449	-0.1436446	1.6
0.1204538	-0.1437905	1.6
0.1204538	-0.1437905	1.6
0.1204538	-0.1437905	1.6
0.1204538	-0.1437905	1.6
0.1204538	-0.1437905	1.6
0.1204538	-0.1437905	1.6
0.03156358	-0.03750307	1.6
0.03156358	-0.03750307	1.6
0.02549575	-0.03164776	1.6
0.02549575	-0.03164776	1.6
0.02549575	-0.03164776	1.6
0.02139058	-0.02845923	1.6
0.02139058	-0.02845923	1.6
0.01902667	-0.02527369	1.6
0.01902667	-0.02527369	1.6
0.01902667	-0.02527369	1.6
0.01775678	-0.02404474	1.6
0.01775678	-0.02404474	1.6
0.01775678	-0.02404474	1.6
0.01721638	-0.02268421	1.6
0.01721638	-0.02268421	1.6
0.01704385	-0.02067109	1.6
0.01704385	-0.02067109	1.6
0.01704385	-0.02067109	1.6
0.01686525	-0.01950114	1.6
0.01686525	-0.01950114	1.6
0.01686525	-0.01950114	1.6
0.01639248	-0.01864616	1.6
0.01639248	-0.01864616	1.6
0.01599036	-0.01828923	1.6
0.01599036	-0.01828923	1.6
0.01599036	-0.01828923	1.6
0.01599036	-0.01828923	1.6
0.01599036	-0.01828923	1.6
0.01580455	-0.01809486	1.6
0.01580455	-0.01809486	1.6
0.01580455	-0.01809486	1.6
0.07964898	0.1009378	1.6
0.07964898	0.1009378	1.6
0.07964898	0.1009378	1.6
0.08193821	0.1072191	1.6
0.08193821	0.1072191	1.6
0.08264799	0.1100489	1.6
0.08264799	0.1100489	1.6
0.08264799	0.1100489	1.6
0.08342127	0.1114371	1.6
0.08342127	0.1114371	1.6
0.08342127	0.1114371	1.6
0.08342127	0.1114371	1.6
0.08342127	0.1114371	1.6
0.0923276	0.2139725	1.6
0.0923276	0.2139725	1.6
0.0923276	0.2139725	1.6
0.0916172	0.2146041	1.6
0.0916172	0.2146041	1.6
0.0916172	0.2146041	1.6
0.09140251	0.2128898	1.6
0.09140251	0.2128898	1.6
0.0905983	0.2110332	1.6
0.0905983	0.2110332	1.6
0.0905983	0.2110332	1.6
0.09060282	0.2100742	1.6
0.09060282	0.2100742	1.6
0.09060282	0.2100742	1.6
0.08977134	0.2096653	1.6
0.08977134	0.2096653	1.6
0.08876155	0.2101615	1.6
0.08876155	0.2101615	1.6
0.08876155	0.2101615	1.6
0.08876155	0.2101615	1.6
0.08876155	0.2101615	1.6
0.09128417	0.2873777	1.6
0.09128417	0.2873777	1.6
0.09128417	0.2873777	1.6
0.09101918	0.2873965	1.6
0.09101918	0.2873965	1.6
0.09101918	0.2873965	1.6
0.09137062	0.2883195	1.6
0.09137062	0.2883195	1.6
0.09208224	0.2883801	1.6
0.09208224	0.2883801	1.6
0.09208224	0.2883801	1.6
0.09219214	0.288312	1.6
0.09219214	0.288312	1.6
0.09185566	0.2884313	1.6
0.09185566	0.2884313	1.6
0.09130029	0.2883628	1.6
0.09130029	0.2883628	1.6
0.09085501	0.2885241	1.6
0.09085501	0.2885241	1.6
0.09085501	0.2885241	1.6
0.09085501	0.2885241	1.6
0.09085501	0.2885241	1.6
0.09085501	0.2885241	1.6
0.09085501	0.2885241	1.6
0.09085501	0.2885241	1.6
-0.09199695	0.1250071	1.6
-0.09199695	0.1250071	1.6
-0.09199695	0.1250071	1.6
-0.08916207	0.126153	1.6
-0.08916207	0.126153	1.6
-0.08792999	0.1256016	1.6
-0.08792999	0.1256016	1.6
-0.08792999	0.1256016	1.6
-0.08644285	0.1258057	1.6
-0.08644285	0.1258057	1.6
-0.08529051	0.126453	1.6
-0.08529051	0.126453	1.6
-0.08529051	0.126453	1.6
-0.08448733	0.1276379	1.6
-0.08448733	0.1276379	1.6
-0.08448733	0.1276379	1.6
-0.08391707	0.1285355	1.6
-0.08391707	0.1285355	1.6
-0.08308059	0.129155	1.6
-0.08308059	0.129155	1.6
-0.08308059	0.129155	1.6
-0.08258588	0.1297294	1.6
-0.08258588	0.1297294	1.6
-0.0822782	0.1298898	1.6
-0.0822782	0.1298898	1.6
-0.0822782	0.1298898	1.6
-0.0822782	0.1298898	1.6
-0.0822782	0.1298898	1.6
-0.0822782	0.1298898	1.6
-0.0822782	0.1298898	1.6
-0.0822782	0.1298898	1.6
-0.1039042	0.1456495	1.6
-0.1039042	0.1456495	1.6
-0.1039042	0.1456495	1.6
-0.1044555	0.145236	1.6
-0.1044555	0.145236	1.6
-0.1048547	0.1450914	1.6
-0.1048547	0.1450914	1.6
-0.1048547	0.1450914	1.6
-0.1048547	0.1450914	1.6
-0.1048547	0.1450914	1.6
-0.1048547	0.1450914	1.6
-0.1050672	0.1671721	1.6
-0.1050672	0.1671721	1.6
-0.1038447	0.1705028	1.6
-0.1038447	0.1705028	1.6
-0.1038447	0.1705028	1.6
-0.1033971	0.1722726	1.6
-0.1033971	0.1722726	1.6
-0.10326	0.1729227	1.6
-0.10326	0.1729227	1.6
-0.10326	0.1729227	1.6
-0.1026365	0.172708	1.6
-0.1026365	0.172708	1.6
-0.1026365	0.172708	1.6
-0.1020906	0.1729483	1.6
-0.1020906	0.1729483	1.6
-0.1014581	0.1727739	1.6
-0.1014581	0.1727739	1.6
-0.1014581	0.1727739	1.6
-0.1012806	0.1730655	1.6
-0.1012806	0.1730655	1.6
-0.101152	0.1734809	1.6
-0.101152	0.1734809	1.6
-0.101152	0.1734809	1.6
-0.1008873	0.1736178	1.6
-0.1008873	0.1736178	1.6
-0.1008873	0.1736178	1.6
-0.1008251	0.1737518	1.6
-0.1008251	0.1737518	1.6
-0.1005825	0.1737666	1.6
-0.1005825	0.1737666	1.6
-0.1005825	0.1737666	1.6
-0.1003995	0.1734836	1.6
-0.1003995	0.1734836	1.6
-0.1003995	0.1734836	1.6
-0.1003995	0.1734836	1.6
-0.1003995	0.1734836	1.6
-0.1550413	-0.03594907	1.6
-0.1550413	-0.03594907	1.6
-0.1550413	-0.03594907	1.6
-0.1545838	-0.04047589	1.6
-0.1545838	-0.04047589	1.6
-0.1545838	-0.04047589	1.6
-0.152817	-0.04238444	1.6
-0.152817	-0.04238444	1.6
-0.1522918	-0.04344597	1.6
-0.1522918	-0.04344597	1.6
-0.1522918	-0.04344597	1.6
-0.1510817	-0.04438291	1.6
-0.1510817	-0.04438291	1.6
-0.150684	-0.04429344	1.6
-0.150684	-0.04429344	1.6
-0.150684	-0.04429344	1.6
-0.1503564	-0.04493389	1.6
-0.1503564	-0.04493389	1.6
-0.1503564	-0.04493389	1.6
-0.1501718	-0.04515586	1.6
-0.1501718	-0.04515586	1.6
-0.1498943	-0.04551075	1.6
-0.1498943	-0.04551075	1.6
-0.1498943	-0.04551075	1.6
-0.1498979	-0.04532705	1.6
-0.1498979	-0.04532705	1.6
-0.1498979	-0.04532705	1.6
-0.1512077	-0.04441364	1.6
-0.1512077	-0.04441364	1.6
-0.1524894	-0.0435788	1.6
-0.1524894	-0.0435788	1.6
-0.1524894	-0.0435788	1.6
-0.1536485	-0.04280195	1.6
-0.1536485	-0.04280195	1.6
-0.1536485	-0.04280195	1.6
-0.1548449	-0.04214038	1.6
-0.1548449	-0.04214038	1.6
-0.1557813	-0.04163794	1.6
-0.1557813	-0.04163794	1.6
-0.1557813	-0.04163794	1.6
-0.1563933	-0.04135393	1.6
-0.1563933	-0.04135393	1.6
-0.1563933	-0.04135393	1.6
-0.1569103	-0.04102074	1.6
-0.1569103	-0.04102074	1.6
-0.1574159	-0.04058927	1.6
-0.1574159	-0.04058927	1.6
-0.1574159	-0.04058927	1.6
-0.1574159	-0.04058927	1.6
-0.1574159	-0.04058927	1.6
-0.1792697	-0.1543403	1.6
-0.1792697	-0.1543403	1.6
-0.1792697	-0.1543403	1.6
-0.1778683	-0.1584585	1.6
-0.1778683	-0.1584585	1.6
-0.1778683	-0.1584585	1.6
-0.1776198	-0.1609876	1.6
-0.1776198	-0.1609876	1.6
-0.1769788	-0.1630528	1.6
-0.1769788	-0.1630528	1.6
-0.1769788	-0.1630528	1.6
-0.1763425	-0.1646132	1.6
-0.1763425	-0.1646132	1.6
-0.175487	-0.1658094	1.6
-0.175487	-0.1658094	1.6
-0.175487	-0.1658094	1.6
-0.1746574	-0.1660655	1.6
-0.1746574	-0.1660655	1.6
-0.1746574	-0.1660655	1.6
-0.1746574	-0.1660655	1.6
-0.1746574	-0.1660655	1.6
-0.007174617	-0.0381493	1.6
-0.007174617	-0.0381493	1.6
-0.007174617	-0.0381493	1.6
-0.00819122	-0.0332787	1.6
-0.00819122	-0.0332787	1.6
-0.006713539	-0.03109458	1.6
-0.006713539	-0.03109458	1.6
-0.006713539	-0.03109458	1.6
-0.008251049	-0.02406448	1.6
-0.008251049	-0.02406448	1.6
-0.008251049	-0.02406448	1.6
-0.009497967	-0.01777434	1.6
-0.009497967	-0.01777434	1.6
-0.0114042	-0.01393494	1.6
-0.0114042	-0.01393494	1.6
-0.0114042	-0.01393494	1.6
-0.01260933	-0.01109745	1.6
-0.01260933	-0.01109745	1.6
-0.01260933	-0.01109745	1.6
-0.01321299	-0.008492338	1.6
-0.01321299	-0.008492338	1.6
-0.01370112	-0.006837517	1.6
-0.01370112	-0.006837517	1.6
-0.01370112	-0.006837517	1.6
-0.01395848	-0.005375708	1.6
-0.01395848	-0.005375708	1.6
-0.01395848	-0.005375708	1.6
-0.01421466	-0.00410579	1.6
-0.01421466	-0.00410579	1.6
-0.01421466	-0.00410579	1.6
-0.01421466	-0.00410579	1.6
-0.01421466	-0.00410579	1.6
-0.08057638	0.07721549	1.6
-0.08057638	0.07721549	1.6
-0.08057638	0.07721549	1.6
-0.08382899	0.07736305	1.6
-0.08382899	0.07736305	1.6
-0.08382899	0.07736305	1.6
-0.08525307	0.07830391	1.6
-0.08525307	0.07830391	1.6
-0.08551458	0.07922778	1.6
-0.08551458	0.07922778	1.6
-0.08551458	0.07922778	1.6
-0.08605223	0.07973982	1.6
-0.08605223	0.07973982	1.6
-0.08605223	0.07973982	1.6
-0.0861321	0.08012015	1.6
-0.0861321	0.08012015	1.6
-0.08624689	0.08042961	1.6
-0.08624689	0.08042961	1.6
-0.08624689	0.08042961	1.6
-0.08624689	0.08042961	1.6
-0.08624689	0.08042961	1.6
-0.08624689	0.08042961	1.6
-0.1515618	0.1276132	1.6
-0.1515618	0.1276132	1.6
-0.1522593	0.1298748	1.6
-0.1522593	0.1298748	1.6
-0.1522593	0.1298748	1.6
-0.1525395	0.1290532	1.6
-0.1525395	0.1290532	1.6
-0.1528466	0.1273715	1.6
-0.1528466	0.1273715	1.6
-0.1528466	0.1273715	1.6
-0.1528466	0.1273715	1.6
-0.1528466	0.1273715	1.6
-0.1528466	0.1273715	1.6
-0.1528466	0.1273715	1.6
-0.1528466	0.1273715	1.6
-0.09022921	-0.1539573	1.6
-0.09022921	-0.1539573	1.6
-0.09022921	-0.1539573	1.6
-0.09103721	-0.1526215	1.6
-0.09103721	-0.1526215	1.6
-0.09103721	-0.1526215	1.6
-0.09164465	-0.1513665	1.6
-0.09164465	-0.1513665	1.6
-0.09159355	-0.150823	1.6
-0.09159355	-0.150823	1.6
-0.09159355	-0.150823	1.6
-0.09232486	-0.1503801	1.6
-0.09232486	-0.1503801	1.6
-0.09235641	-0.1512676	1.6
-0.09235641	-0.1512676	1.6
-0.09235641	-0.1512676	1.6
-0.09216255	-0.1516044	1.6
-0.09216255	-0.1516044	1.6
-0.09216255	-0.1516044	1.6
-0.09213681	-0.1518266	1.6
-0.09213681	-0.1518266	1.6
-0.0919482	-0.1521195	1.6
-0.0919482	-0.1521195	1.6
-0.0919482	-0.1521195	1.6
-0.09174611	-0.1518413	1.6
-0.09174611	-0.1518413	1.6
-0.09047218	-0.1523407	1.6
-0.09047218	-0.1523407	1.6
-0.09047218	-0.1523407	1.6
-0.09047218	-0.1523407	1.6
-0.09047218	-0.1523407	1.6
-0.09047218	-0.1523407	1.6
-0.07922252	-0.2082445	1.6
-0.07922252	-0.2082445	1.6
-0.07922252	-0.2082445	1.6
-0.07728765	-0.2093263	1.6
-0.07728765	-0.2093263	1.6
-0.07599638	-0.2094987	1.6
-0.07599638	-0.2094987	1.6
-0.07599638	-0.2094987	1.6
-0.07477916	-0.2098884	1.6
-0.07477916	-0.2098884	1.6
-0.07332508	-0.2103904	1.6
-0.07332508	-0.2103904	1.6
-0.07332508	-0.2103904	1.6
-0.0726552	-0.2107577	1.6
-0.0726552	-0.2107577	1.6
-0.07236125	-0.2109595	1.6
-0.07236125	-0.2109595	1.6
-0.07236125	-0.2109595	1.6
-0.07236125	-0.2109595	1.6
-0.07236125	-0.2109595	1.6
-0.07236125	-0.2109595	1.6
-0.07236125	-0.2109595	1.6
-0.07236125	-0.2109595	1.6
0.06048686	-0.1657016	1.6
0.06048686	-0.1657016	1.6
0.06048686	-0.1657016	1.6
0.05729636	-0.169361	1.6
0.05729636	-0.169361	1.6
0.05729636	-0.169361	1.6
0.05584668	-0.1713503	1.6
0.05584668	-0.1713503	1.6
0.05584649	-0.1714744	1.6
0.05584649	-0.1714744	1.6
0.05584649	-0.1714744	1.6
0.05584649	-0.1714744	1.6
0.05584649	-0.1714744	1.6
0.05584649	-0.1714744	1.6
-0.02084447	-0.2079188	1.6
-0.02084447	-0.2079188	1.6
-0.02084447	-0.2079188	1.6
-0.01827303	-0.2067535	1.6
-0.01827303	-0.2067535	1.6
-0.01704703	-0.2071011	1.6
-0.01704703	-0.2071011	1.6
-0.01704703	-0.2071011	1.6
-0.0164606	-0.206858	1.6
-0.0164606	-0.206858	1.6
-0.0164606	-0.206858	1.6
-0.01645765	-0.2063907	1.6
-0.01645765	-0.2063907	1.6
-0.01563556	-0.2058187	1.6
-0.01563556	-0.2058187	1.6
-0.01563556	-0.2058187	1.6
-0.01426653	-0.2053097	1.6
-0.01426653	-0.2053097	1.6
-0.01332341	-0.2051027	1.6
-0.01332341	-0.2051027	1.6
-0.01332341	-0.2051027	1.6
-0.01300725	-0.2047505	1.6
-0.01300725	-0.2047505	1.6
-0.01300725	-0.2047505	1.6
-0.01261566	-0.2049677	1.6
-0.01261566	-0.2049677	1.6
-0.01256255	-0.2053105	1.6
-0.01256255	-0.2053105	1.6
-0.01256255	-0.2053105	1.6
-0.01352073	-0.2055592	1.6
-0.01352073	-0.2055592	1.6
-0.01352073	-0.2055592	1.6
-0.01352073	-0.2055592	1.6
-0.01352073	-0.2055592	1.6
-0.09861845	-0.2410741	1.6
-0.09861845	-0.2410741	1.6
-0.09861845	-0.2410741	1.6
-0.09684183	-0.2422949	1.6
-0.09684183	-0.2422949	1.6
-0.09597607	-0.24326	1.6
-0.09597607	-0.24326	1.6
-0.09597607	-0.24326	1.6
-0.09597607	-0.24326	1.6
-0.09597607	-0.24326	1.6
-0.09597607	-0.24326	1.6
-0.09798321	-0.2435702	1.6
-0.09798321	-0.2435702	1.6
-0.1292781	-0.2728302	1.6
-0.1292781	-0.2728302	1.6
-0.1292781	-0.2728302	1.6
-0.1284724	-0.2725716	1.6
-0.1284724	-0.2725716	1.6
-0.1284724	-0.2725716	1.6
-0.1283518	-0.2715449	1.6
-0.1283518	-0.2715449	1.6
-0.1278026	-0.2706238	1.6
-0.1278026	-0.2706238	1.6
-0.1278026	-0.2706238	1.6
-0.1272779	-0.2697523	1.6
-0.1272779	-0.2697523	1.6
-0.1272779	-0.2697523	1.6
-0.1265022	-0.2690674	1.6
-0.1265022	-0.2690674	1.6
-0.1264061	-0.2680736	1.6
-0.1264061	-0.2680736	1.6
-0.1264061	-0.2680736	1.6
-0.12638	-0.2670879	1.6
-0.12638	-0.2670879	1.6
-0.12638	-0.2670879	1.6
-0.1260626	-0.2663642	1.6
-0.1260626	-0.2663642	1.6
-0.1260626	-0.2663642	1.6
-0.1260626	-0.2663642	1.6
-0.1260626	-0.2663642	1.6
-0.1260626	-0.2663642	1.6
-0.1260626	-0.2663642	1.6
-0.1260626	-0.2663642	1.6
0.06276169	-0.1915937	1.6
0.06276169	-0.1915937	1.6
0.06461032	-0.1982181	1.6
0.06461032	-0.1982181	1.6
0.06461032	-0.1982181	1.6
0.06454338	-0.198929	1.6
0.06454338	-0.198929	1.6
0.06527963	-0.1988963	1.6
0.06527963	-0.1988963	1.6
0.06527963	-0.1988963	1.6
0.06527963	-0.1988963	1.6
0.06527963	-0.1988963	1.6
0.06527963	-0.1988963	1.6
0.0657422	-0.1982602	1.6
0.0657422	-0.1982602	1.6
0.06615286	-0.1982034	1.6
0.06615286	-0.1982034	1.6
0.06615286	-0.1982034	1.6
0.0660914	-0.198027	1.6
0.0660914	-0.198027	1.6
0.0660914	-0.198027	1.6
0.06638769	-0.1981409	1.6
0.06638769	-0.1981409	1.6
0.06622821	-0.1979746	1.6
0.06622821	-0.1979746	1.6
0.06622821	-0.1979746	1.6
0.06617338	-0.1979767	1.6
0.06617338	-0.1979767	1.6
0.06617338	-0.1979767	1.6
0.06646268	-0.1976378	1.6
0.06646268	-0.1976378	1.6
0.06646268	-0.1976378	1.6
0.06646268	-0.1976378	1.6
0.06646268	-0.1976378	1.6
0.08839522	-0.1730309	1.6
0.08839522	-0.1730309	1.6
0.08678939	-0.1734142	1.6
0.08678939	-0.1734142	1.6
0.08678939	-0.1734142	1.6
0.08620104	-0.1739548	1.6
0.08620104	-0.1739548	1.6
0.08620104	-0.1739548	1.6
0.08538774	-0.174588	1.6
0.08538774	-0.174588	1.6
0.08538111	-0.1751268	1.6
0.08538111	-0.1751268	1.6
0.08538111	-0.1751268	1.6
0.08559099	-0.1749814	1.6
0.08559099	-0.1749814	1.6
0.08559099	-0.1749814	1.6
0.08520655	-0.1752855	1.6
0.08520655	-0.1752855	1.6
0.08439302	-0.1754312	1.6
0.08439302	-0.1754312	1.6
0.08439302	-0.1754312	1.6
0.08374833	-0.1756697	1.6
0.08374833	-0.1756697	1.6
0.08374833	-0.1756697	1.6
0.08374833	-0.1756697	1.6
0.08374833	-0.1756697	1.6
0.1330851	-0.1079916	1.6
0.1330851	-0.1079916	1.6
0.1330851	-0.1079916	1.6
0.1297055	-0.1030798	1.6
0.1297055	-0.1030798	1.6
0.1282479	-0.1008744	1.6
0.1282479	-0.1008744	1.6
