# Supplementary material for: Saliency detection of textured 3D models based on multi-view information and texel descriptor
Source: PeerJ Comput Sci. 2023 Oct 25;9:e1584. doi: 10.7717/peerj-cs.1584 (PMC10703070; doi:10.7717/peerj-cs.1584)
Supplement: Supplemental Information 2 [file peerj-cs-09-1584-s002.zip › lxj/7.txt]

0.1282479	-0.1008744	1.6
0.1277563	-0.09848309	1.6
0.1277563	-0.09848309	1.6
0.127311	-0.09637039	1.6
0.127311	-0.09637039	1.6
0.127311	-0.09637039	1.6
0.1272709	-0.09498724	1.6
0.1272709	-0.09498724	1.6
0.1272709	-0.09498724	1.6
0.1278098	-0.09386476	1.6
0.1283857	-0.09199505	1.6
0.1283857	-0.09199505	1.6
0.1283857	-0.09199505	1.6
0.1285885	-0.09058817	1.6
0.1285885	-0.09058817	1.6
0.1293008	-0.08887576	1.6
0.1293008	-0.08887576	1.6
0.1293008	-0.08887576	1.6
0.1298217	-0.08746	1.6
0.1298217	-0.08746	1.6
0.1297289	-0.08652737	1.6
0.1297289	-0.08652737	1.6
0.1297289	-0.08652737	1.6
0.129858	-0.0858182	1.6
0.129858	-0.0858182	1.6
0.1298669	-0.08484149	1.6
0.1298669	-0.08484149	1.6
0.1298669	-0.08484149	1.6
0.1298669	-0.08484149	1.6
0.1298669	-0.08484149	1.6
0.1298669	-0.08484149	1.6
0.1298669	-0.08484149	1.6
0.1298669	-0.08484149	1.6
0.1444503	0.1513673	1.6
0.1444503	0.1513673	1.6
0.1444503	0.1513673	1.6
0.1427888	0.1480884	1.6
0.1427888	0.1480884	1.6
0.1427888	0.1480884	1.6
0.1413048	0.1458173	1.6
0.1413048	0.1458173	1.6
0.140212	0.1451906	1.6
0.140212	0.1451906	1.6
0.140212	0.1451906	1.6
0.1395447	0.1447534	1.6
0.1395447	0.1447534	1.6
0.1395447	0.1447534	1.6
0.1393935	0.1440049	1.6
0.1393935	0.1440049	1.6
0.1389505	0.1438268	1.6
0.1389505	0.1438268	1.6
0.1389505	0.1438268	1.6
0.1383517	0.1438368	1.6
0.1383517	0.1438368	1.6
0.1383517	0.1438368	1.6
0.1383517	0.1438368	1.6
0.1383517	0.1438368	1.6
0.1074606	0.1734054	1.6
0.1074606	0.1734054	1.6
0.1077923	0.17276	1.6
0.1077923	0.17276	1.6
0.1077923	0.17276	1.6
0.1085967	0.1744801	1.6
0.1085967	0.1744801	1.6
0.1085967	0.1744801	1.6
0.108567	0.1752893	1.6
0.108567	0.1752893	1.6
0.1085843	0.1752681	1.6
0.1085843	0.1752681	1.6
0.1085843	0.1752681	1.6
0.1091454	0.1753439	1.6
0.1091454	0.1753439	1.6
0.1091454	0.1753439	1.6
0.1091454	0.1753439	1.6
0.1091454	0.1753439	1.6
0.1094431	0.1753458	1.6
0.1094431	0.1753458	1.6
0.1094431	0.1753458	1.6
0.1096984	0.1751382	1.6
0.1096984	0.1751382	1.6
0.1096984	0.1751382	1.6
0.109792	0.1752697	1.6
0.109792	0.1752697	1.6
0.109792	0.1752697	1.6
0.109792	0.1752697	1.6
0.109792	0.1752697	1.6
0.109792	0.1752697	1.6
0.109792	0.1752697	1.6
0.109792	0.1752697	1.6
-0.06137425	0.2966658	1.6
-0.06137425	0.2966658	1.6
-0.05889613	0.2941639	1.6
-0.05889613	0.2941639	1.6
-0.05889613	0.2941639	1.6
-0.0576924	0.293366	1.6
-0.0576924	0.293366	1.6
-0.0576924	0.293366	1.6
-0.05610346	0.2914902	1.6
-0.05610346	0.2914902	1.6
-0.05520047	0.2905826	1.6
-0.05520047	0.2905826	1.6
-0.05520047	0.2905826	1.6
-0.05520047	0.2905826	1.6
-0.05520047	0.2905826	1.6
-0.05520047	0.2905826	1.6
-0.1731424	0.3684608	1.6
-0.1731424	0.3684608	1.6
-0.1721253	0.368778	1.6
-0.1721253	0.368778	1.6
-0.1721253	0.368778	1.6
-0.1721363	0.3692787	1.6
-0.1721363	0.3692787	1.6
-0.1721363	0.3692787	1.6
-0.1722984	0.369811	1.6
-0.1722984	0.369811	1.6
-0.1725105	0.3698233	1.6
-0.1725105	0.3698233	1.6
-0.1725105	0.3698233	1.6
-0.1725105	0.3698233	1.6
-0.1725105	0.3698233	1.6
-0.1725105	0.3698233	1.6
-0.1396368	0.3265679	1.6
-0.1396368	0.3265679	1.6
-0.141149	0.3265175	1.6
-0.141149	0.3265175	1.6
-0.141149	0.3265175	1.6
-0.1413719	0.3264004	1.6
-0.1413719	0.3264004	1.6
-0.1413719	0.3264004	1.6
-0.1412088	0.3262358	1.6
-0.1412088	0.3262358	1.6
-0.1411553	0.3263034	1.6
-0.1411553	0.3263034	1.6
-0.1411553	0.3263034	1.6
-0.1409509	0.3261669	1.6
-0.1409509	0.3261669	1.6
-0.1409509	0.3261669	1.6
-0.1412596	0.3258455	1.6
-0.1412596	0.3258455	1.6
-0.141539	0.3255341	1.6
-0.141539	0.3255341	1.6
-0.141539	0.3255341	1.6
-0.140829	0.325542	1.6
-0.140829	0.325542	1.6
-0.1407625	0.3259144	1.6
-0.1407625	0.3259144	1.6
-0.1407625	0.3259144	1.6
-0.1407625	0.3259144	1.6
-0.1407625	0.3259144	1.6
-0.1407625	0.3259144	1.6
-0.1409395	0.3262752	1.6
-0.1409395	0.3262752	1.6
-0.1390771	0.2883505	1.6
-0.1390771	0.2883505	1.6
-0.1390771	0.2883505	1.6
-0.1304018	0.2839304	1.6
-0.1304018	0.2839304	1.6
-0.1304018	0.2839304	1.6
-0.1265724	0.2809983	1.6
-0.1265724	0.2809983	1.6
-0.1249833	0.2791089	1.6
-0.1249833	0.2791089	1.6
-0.1249833	0.2791089	1.6
-0.1236803	0.2791542	1.6
-0.1236803	0.2791542	1.6
-0.1236803	0.2791542	1.6
-0.1236803	0.2791542	1.6
-0.1236803	0.2791542	1.6
0.01	0.01	1.6
0.01	0.01	1.6
0.01	0.01	1.6
0.01	0.01	1.6
0.01	0.01	1.6
-0.1236803	0.2791542	1.6
-0.1236803	0.2791542	1.6
-0.1236803	0.2791542	1.6
0.2147695	0.06345063	1.6
0.2147695	0.06345063	1.6
0.2118045	0.06836721	1.6
0.2118045	0.06836721	1.6
0.2118045	0.06836721	1.6
0.2127556	0.06887092	1.6
0.2127556	0.06887092	1.6
0.2127556	0.06887092	1.6
0.2127556	0.06887092	1.6
0.2127556	0.06887092	1.6
0.2214298	0.03933495	1.6
0.2214298	0.03933495	1.6
0.2214298	0.03933495	1.6
0.1691755	0.1085308	1.6
0.1691755	0.1085308	1.6
0.1683099	0.1100493	1.6
0.1683099	0.1100493	1.6
0.1683099	0.1100493	1.6
0.1686812	0.1111474	1.6
0.1686812	0.1111474	1.6
0.1686812	0.1111474	1.6
0.1681854	0.1121483	1.6
0.1681854	0.1121483	1.6
0.1674225	0.1131841	1.6
0.1674225	0.1131841	1.6
0.1674225	0.1131841	1.6
0.1678359	0.114215	1.6
0.1678359	0.114215	1.6
0.1678359	0.114215	1.6
0.167326	0.1145771	1.6
0.167326	0.1145771	1.6
0.167326	0.1145771	1.6
0.167326	0.1145771	1.6
0.167326	0.1145771	1.6
0.2457304	0.1308856	1.6
0.2457304	0.1308856	1.6
0.244421	0.1304094	1.6
0.244421	0.1304094	1.6
0.244421	0.1304094	1.6
0.2433538	0.1299299	1.6
0.2433538	0.1299299	1.6
0.2433538	0.1299299	1.6
0.2433538	0.1299299	1.6
0.2433538	0.1299299	1.6
0.2419481	0.128673	1.6
0.2419481	0.128673	1.6
0.2419481	0.128673	1.6
0.2419481	0.128673	1.6
0.2419481	0.128673	1.6
0.2401744	0.1280585	1.6
0.2401744	0.1280585	1.6
0.2401744	0.1280585	1.6
0.2394568	0.1282832	1.6
0.2394568	0.1282832	1.6
0.2394568	0.1282832	1.6
0.2388423	0.1283362	1.6
0.2383368	0.1282157	1.6
0.2383368	0.1282157	1.6
0.2383368	0.1282157	1.6
0.2380605	0.1280476	1.6
0.2380605	0.1280476	1.6
0.2380605	0.1280476	1.6
0.2380605	0.1280476	1.6
0.2380605	0.1280476	1.6
0.2376134	0.127209	1.6
0.2376134	0.127209	1.6
0.2376134	0.127209	1.6
0.2371242	0.1272298	1.6
0.2371242	0.1272298	1.6
0.2371242	0.1272298	1.6
0.2371242	0.1272298	1.6
0.2371242	0.1272298	1.6
0.2293326	0.144041	1.6
0.2293326	0.144041	1.6
0.2294378	0.1436389	1.6
0.2294378	0.1436389	1.6
0.2294378	0.1436389	1.6
0.229975	0.1443834	1.6
0.229975	0.1443834	1.6
0.229975	0.1443834	1.6
0.229975	0.1443834	1.6
0.229975	0.1443834	1.6
0.229975	0.1443834	1.6
0.229975	0.1443834	1.6
0.229975	0.1443834	1.6
0.0139126	-0.01977776	1.6
0.0139126	-0.01977776	1.6
0.01473448	-0.01962384	1.6
0.01473448	-0.01962384	1.6
0.01473448	-0.01962384	1.6
0.01666067	-0.01911466	1.6
0.01666067	-0.01911466	1.6
0.01666067	-0.01911466	1.6
0.01818372	-0.01886176	1.6
0.01818372	-0.01886176	1.6
0.01958941	-0.01867573	1.6
0.01958941	-0.01867573	1.6
0.01958941	-0.01867573	1.6
0.02044694	-0.01770101	1.6
0.02044694	-0.01770101	1.6
0.02147871	-0.01688401	1.6
0.02147871	-0.01688401	1.6
0.02147871	-0.01688401	1.6
0.02231649	-0.0162393	1.6
0.02231649	-0.0162393	1.6
0.02231649	-0.0162393	1.6
0.02297187	-0.01569829	1.6
0.02297187	-0.01569829	1.6
0.02333203	-0.01523663	1.6
0.02333203	-0.01523663	1.6
0.02333203	-0.01523663	1.6
0.02377146	-0.01488971	1.6
0.02377146	-0.01488971	1.6
0.02399274	-0.01450157	1.6
0.02399274	-0.01450157	1.6
0.02399274	-0.01450157	1.6
0.02417101	-0.01421651	1.6
0.02417101	-0.01421651	1.6
0.02417101	-0.01421651	1.6
0.02417101	-0.01421651	1.6
0.02417101	-0.01421651	1.6
0.02450089	-0.01383456	1.6
0.02450089	-0.01383456	1.6
0.002034759	-0.02153843	1.6
0.002034759	-0.02153843	1.6
0.002034759	-0.02153843	1.6
0.002919896	-0.02153496	1.6
0.002919896	-0.02153496	1.6
0.002919896	-0.02153496	1.6
0.004387944	-0.02130207	1.6
0.004387944	-0.02130207	1.6
0.004677871	-0.02112365	1.6
0.004677871	-0.02112365	1.6
0.004677871	-0.02112365	1.6
0.005410793	-0.02132747	1.6
0.005410793	-0.02132747	1.6
0.005852507	-0.02165633	1.6
0.005852507	-0.02165633	1.6
0.005852507	-0.02165633	1.6
0.006344616	-0.02213649	1.6
0.006344616	-0.02213649	1.6
0.006344616	-0.02213649	1.6
0.00650685	-0.02224681	1.6
0.00650685	-0.02224681	1.6
0.00650685	-0.02224681	1.6
0.00650685	-0.02224681	1.6
0.00650685	-0.02224681	1.6
0.00650685	-0.02224681	1.6
0.00650685	-0.02224681	1.6
0.1659451	-0.04943976	1.6
0.1659451	-0.04943976	1.6
0.1659451	-0.04943976	1.6
0.1637402	-0.0512662	1.6
0.1637402	-0.0512662	1.6
0.1637402	-0.0512662	1.6
0.1637402	-0.0512662	1.6
0.1637402	-0.0512662	1.6
0.1616188	-0.05318526	1.6
0.1616188	-0.05318526	1.6
0.1616188	-0.05318526	1.6
0.1613033	-0.05401811	1.6
0.1613033	-0.05401811	1.6
0.1605785	-0.05448615	1.6
0.1605785	-0.05448615	1.6
0.1605785	-0.05448615	1.6
0.1606302	-0.05420855	1.6
0.1606302	-0.05420855	1.6
0.1606302	-0.05420855	1.6
0.1606302	-0.05420855	1.6
0.1606302	-0.05420855	1.6
0.1804641	-0.05028235	1.6
0.1804641	-0.05028235	1.6
0.1804641	-0.05028235	1.6
0.1869384	-0.08481439	1.6
0.1869384	-0.08481439	1.6
0.1872874	-0.08476776	1.6
0.1872874	-0.08476776	1.6
0.1872874	-0.08476776	1.6
0.1862033	-0.08533221	1.6
0.1862033	-0.08533221	1.6
0.1862033	-0.08533221	1.6
0.1859156	-0.08608065	1.6
0.1859156	-0.08608065	1.6
0.1859929	-0.08694492	1.6
0.1859929	-0.08694492	1.6
0.1859929	-0.08694492	1.6
0.1858859	-0.08789752	1.6
0.1858859	-0.08789752	1.6
0.1861349	-0.08867119	1.6
0.1861349	-0.08867119	1.6
0.1861349	-0.08867119	1.6
0.1860386	-0.08910837	1.6
0.1860386	-0.08910837	1.6
0.1860386	-0.08910837	1.6
0.1860727	-0.08955782	1.6
0.1860727	-0.08955782	1.6
0.1864279	-0.09000111	1.6
0.1864279	-0.09000111	1.6
0.1864279	-0.09000111	1.6
0.1860219	-0.09017719	1.6
0.1860219	-0.09017719	1.6
0.1860219	-0.09017719	1.6
0.1860219	-0.09017719	1.6
0.1860219	-0.09017719	1.6
0.04346088	-0.2274256	1.6
0.04346088	-0.2274256	1.6
0.04346088	-0.2274256	1.6
0.04540367	-0.2291227	1.6
0.04540367	-0.2291227	1.6
0.04608952	-0.2297549	1.6
0.04608952	-0.2297549	1.6
0.04608952	-0.2297549	1.6
0.04605408	-0.2296915	1.6
0.04605408	-0.2296915	1.6
0.04605408	-0.2296915	1.6
0.04653196	-0.2285066	1.6
0.04653196	-0.2285066	1.6
0.04653196	-0.2285066	1.6
0.04712702	-0.2276534	1.6
0.04712702	-0.2276534	1.6
0.04712037	-0.2274727	1.6
0.04712037	-0.2274727	1.6
0.04712037	-0.2274727	1.6
0.0472605	-0.2273557	1.6
0.0472605	-0.2273557	1.6
0.0472605	-0.2273557	1.6
0.0472605	-0.2273557	1.6
0.0472605	-0.2273557	1.6
0.0472605	-0.2273557	1.6
0.0472605	-0.2273557	1.6
0.0472605	-0.2273557	1.6
0.1913452	-0.251768	1.6
0.1913452	-0.251768	1.6
0.1884327	-0.2525713	1.6
0.1884327	-0.2525713	1.6
0.1884327	-0.2525713	1.6
0.1877524	-0.2526121	1.6
0.1877524	-0.2526121	1.6
0.1877524	-0.2526121	1.6
0.1871219	-0.2530171	1.6
0.1871219	-0.2530171	1.6
0.1873989	-0.252625	1.6
0.1873989	-0.252625	1.6
0.1873989	-0.252625	1.6
0.1879056	-0.2523098	1.6
0.1879056	-0.2523098	1.6
0.1882979	-0.2523133	1.6
0.1882979	-0.2523133	1.6
0.1882979	-0.2523133	1.6
0.1887514	-0.2522681	1.6
0.1887514	-0.2522681	1.6
0.1887514	-0.2522681	1.6
0.1891743	-0.2523506	1.6
0.1891743	-0.2523506	1.6
0.1896758	-0.2522244	1.6
0.1896758	-0.2522244	1.6
0.1896758	-0.2522244	1.6
0.1896758	-0.2522244	1.6
0.1896758	-0.2522244	1.6
0.1896758	-0.2522244	1.6
0.1896758	-0.2522244	1.6
0.1896758	-0.2522244	1.6
0.05001404	-0.2507525	1.6
0.05001404	-0.2507525	1.6
0.05001404	-0.2507525	1.6
0.05043314	-0.2498877	1.6
0.05043314	-0.2498877	1.6
0.0504598	-0.2498224	1.6
0.0504598	-0.2498224	1.6
0.0504598	-0.2498224	1.6
0.05050223	-0.2502153	1.6
0.05050223	-0.2502153	1.6
0.05050223	-0.2502153	1.6
0.05024937	-0.2505491	1.6
0.05024937	-0.2505491	1.6
0.05024937	-0.2505491	1.6
0.05024937	-0.2505491	1.6
0.05024937	-0.2505491	1.6
-0.03271265	-0.2412393	1.6
-0.03271265	-0.2412393	1.6
-0.03271265	-0.2412393	1.6
-0.03252888	-0.2419743	1.6
-0.03252888	-0.2419743	1.6
-0.03262337	-0.2427235	1.6
-0.03262337	-0.2427235	1.6
-0.03262337	-0.2427235	1.6
-0.03269478	-0.2433992	1.6
-0.03269478	-0.2433992	1.6
-0.03269478	-0.2433992	1.6
-0.03276175	-0.2437651	1.6
-0.03276175	-0.2437651	1.6
-0.03269298	-0.2440784	1.6
-0.03269298	-0.2440784	1.6
-0.03269298	-0.2440784	1.6
-0.03269298	-0.2440784	1.6
-0.03269298	-0.2440784	1.6
-0.03269298	-0.2440784	1.6
-0.03269298	-0.2440784	1.6
-0.03269298	-0.2440784	1.6
-0.08106022	-0.1749813	1.6
-0.08106022	-0.1749813	1.6
-0.08106022	-0.1749813	1.6
-0.08006946	-0.1735003	1.6
-0.08006946	-0.1735003	1.6
-0.08006946	-0.1735003	1.6
-0.0803869	-0.1743844	1.6
-0.0803869	-0.1743844	1.6
-0.07964119	-0.1743243	1.6
-0.07964119	-0.1743243	1.6
-0.07964119	-0.1743243	1.6
-0.07964119	-0.1743243	1.6
-0.07964119	-0.1743243	1.6
0.001052372	-0.08847261	1.6
0.001052372	-0.08847261	1.6
0.001052372	-0.08847261	1.6
0.001996276	-0.08964583	1.6
0.001996276	-0.08964583	1.6
0.001996276	-0.08964583	1.6
0.001814816	-0.0905031	1.6
0.001814816	-0.0905031	1.6
0.0004667835	-0.09069367	1.6
0.0004667835	-0.09069367	1.6
0.0004667835	-0.09069367	1.6
-0.0002464466	-0.09176656	1.6
-0.0002464466	-0.09176656	1.6
-0.0002464466	-0.09176656	1.6
-0.0007812399	-0.09196012	1.6
-0.0007812399	-0.09196012	1.6
-0.0009235255	-0.09175012	1.6
-0.0009235255	-0.09175012	1.6
-0.0009235255	-0.09175012	1.6
-0.001210077	-0.09205248	1.6
-0.001210077	-0.09205248	1.6
-0.001210077	-0.09205248	1.6
-0.001621257	-0.09255385	1.6
-0.001621257	-0.09255385	1.6
-0.001621257	-0.09255385	1.6
-0.001621257	-0.09255385	1.6
-0.001621257	-0.09255385	1.6
0.01182981	-0.08189706	1.6
0.01182981	-0.08189706	1.6
0.01369804	0.007200846	1.6
0.01369804	0.007200846	1.6
0.01369804	0.007200846	1.6
0.01558543	0.009296237	1.6
0.01558543	0.009296237	1.6
0.01558543	0.009296237	1.6
0.01564518	0.01077744	1.6
0.01564518	0.01077744	1.6
0.0196268	0.0138328	1.6
0.0196268	0.0138328	1.6
0.0196268	0.0138328	1.6
0.0196268	0.0138328	1.6
0.0196268	0.0138328	1.6
0.0196268	0.0138328	1.6
0.1166072	0.09212398	1.6
0.1166072	0.09212398	1.6
0.1166072	0.09212398	1.6
0.1166072	0.09212398	1.6
0.1166072	0.09212398	1.6
0.1125854	0.08853135	1.6
0.1125854	0.08853135	1.6
0.1125854	0.08853135	1.6
0.1125854	0.08853135	1.6
0.1125854	0.08853135	1.6
0.1117007	0.1467906	1.6
0.1117007	0.1467906	1.6
0.1117007	0.1467906	1.6
0.1108484	0.1533872	1.6
0.1108484	0.1533872	1.6
0.110258	0.1576785	1.6
0.110258	0.1576785	1.6
0.110258	0.1576785	1.6
0.1097489	0.1603359	1.6
0.1097489	0.1603359	1.6
0.1097489	0.1603359	1.6
0.1092077	0.1621822	1.6
0.1092077	0.1621822	1.6
0.1084067	0.163133	1.6
0.1084067	0.163133	1.6
0.1084067	0.163133	1.6
0.1081817	0.1640975	1.6
0.1081817	0.1640975	1.6
0.1081817	0.1640975	1.6
0.1080317	0.1647729	1.6
0.1080317	0.1647729	1.6
0.107824	0.1648463	1.6
0.107824	0.1648463	1.6
0.107824	0.1648463	1.6
0.1076649	0.1651756	1.6
0.1076649	0.1651756	1.6
0.1076649	0.1651756	1.6
0.1074161	0.1656457	1.6
0.1074161	0.1656457	1.6
0.1075517	0.1660126	1.6
0.1075517	0.1660126	1.6
0.1075517	0.1660126	1.6
0.1074516	0.166634	1.6
0.1074516	0.166634	1.6
0.1072735	0.1671931	1.6
0.1072735	0.1671931	1.6
0.1072735	0.1671931	1.6
0.107197	0.1677756	1.6
0.107197	0.1677756	1.6
0.107197	0.1677756	1.6
0.107197	0.1677756	1.6
0.107197	0.1677756	1.6
0.08077394	0.174042	1.6
0.08077394	0.174042	1.6
0.08077394	0.174042	1.6
0.08324007	0.1760603	1.6
0.08324007	0.1760603	1.6
0.08324007	0.1760603	1.6
0.08324007	0.1760603	1.6
0.08324007	0.1760603	1.6
0.1361596	0.1905282	1.6
0.1361596	0.1905282	1.6
0.1361596	0.1905282	1.6
0.1392266	0.189456	1.6
0.1392266	0.189456	1.6
0.1392266	0.189456	1.6
0.1392266	0.189456	1.6
0.1392266	0.189456	1.6
0.1392266	0.189456	1.6
0.1392266	0.189456	1.6
0.1392266	0.189456	1.6
-0.0003398489	0.2129571	1.6
-0.0003398489	0.2129571	1.6
0.003108536	0.2114302	1.6
0.003108536	0.2114302	1.6
0.003108536	0.2114302	1.6
0.003776988	0.2105322	1.6
0.003776988	0.2105322	1.6
0.003776988	0.2105322	1.6
0.004073215	0.2104199	1.6
0.004073215	0.2104199	1.6
0.004578049	0.209497	1.6
0.004578049	0.209497	1.6
0.004578049	0.209497	1.6
0.005318555	0.2095571	1.6
0.005318555	0.2095571	1.6
0.005318555	0.2095571	1.6
0.005962231	0.2099274	1.6
0.005962231	0.2099274	1.6
0.006306636	0.2103017	1.6
0.006306636	0.2103017	1.6
0.006306636	0.2103017	1.6
0.006845982	0.21033	1.6
0.006845982	0.21033	1.6
0.006845982	0.21033	1.6
0.006845982	0.21033	1.6
0.006845982	0.21033	1.6
-0.006065609	0.2400437	1.6
-0.006065609	0.2400437	1.6
-0.006065609	0.2400437	1.6
-0.008856885	0.2445844	1.6
-0.008856885	0.2445844	1.6
-0.008856885	0.2445844	1.6
-0.009846101	0.2460086	1.6
-0.009846101	0.2460086	1.6
-0.00988174	0.2469194	1.6
-0.00988174	0.2469194	1.6
-0.00988174	0.2469194	1.6
-0.01029636	0.2475435	1.6
-0.01029636	0.2475435	1.6
-0.01029636	0.2475435	1.6
-0.009951701	0.2475771	1.6
-0.009951701	0.2475771	1.6
-0.0102401	0.2477226	1.6
-0.0102401	0.2477226	1.6
-0.0102401	0.2477226	1.6
-0.01079862	0.2476272	1.6
-0.01079862	0.2476272	1.6
-0.01079862	0.2476272	1.6
-0.01079862	0.2476272	1.6
-0.01079862	0.2476272	1.6
-0.07647879	0.307284	1.6
-0.07647879	0.307284	1.6
-0.07647879	0.307284	1.6
-0.07621739	0.3067396	1.6
-0.07621739	0.3067396	1.6
-0.07621739	0.3067396	1.6
-0.07588803	0.3059299	1.6
-0.07588803	0.3059299	1.6
-0.07590625	0.3055247	1.6
-0.07590625	0.3055247	1.6
-0.07590625	0.3055247	1.6
-0.07624017	0.3053988	1.6
-0.07624017	0.3053988	1.6
-0.07649709	0.3060678	1.6
-0.07649709	0.3060678	1.6
-0.07649709	0.3060678	1.6
-0.07657767	0.3065217	1.6
-0.07657767	0.3065217	1.6
-0.07657767	0.3065217	1.6
-0.07693403	0.3069324	1.6
-0.07693403	0.3069324	1.6
-0.07705711	0.3078764	1.6
-0.07705711	0.3078764	1.6
-0.07705711	0.3078764	1.6
-0.07705711	0.3078764	1.6
-0.07705711	0.3078764	1.6
-0.07461929	0.3081823	1.6
-0.07461929	0.3081823	1.6
-0.07461929	0.3081823	1.6
-0.07461929	0.3081823	1.6
-0.07461929	0.3081823	1.6
-0.07461929	0.3081823	1.6
0.02726624	0.2550937	1.6
0.02726624	0.2550937	1.6
0.02617924	0.2546293	1.6
0.02617924	0.2546293	1.6
0.02617924	0.2546293	1.6
0.02531812	0.2529693	1.6
0.02531812	0.2529693	1.6
0.02531812	0.2529693	1.6
0.02530385	0.2516397	1.6
0.02530385	0.2516397	1.6
0.02561592	0.2512406	1.6
0.02561592	0.2512406	1.6
0.02561592	0.2512406	1.6
0.02571724	0.2497759	1.6
0.02571724	0.2497759	1.6
0.02571724	0.2497759	1.6
0.02608875	0.2485388	1.6
0.02608875	0.2485388	1.6
0.02654259	0.2470427	1.6
0.02654259	0.2470427	1.6
0.02654259	0.2470427	1.6
0.02667549	0.2448756	1.6
0.02667549	0.2448756	1.6
0.02667549	0.2448756	1.6
0.02667549	0.2448756	1.6
0.02667549	0.2448756	1.6
0.1351703	0.1486518	1.6
0.1351703	0.1486518	1.6
0.1351703	0.1486518	1.6
0.1324602	0.1427753	1.6
0.1324602	0.1427753	1.6
0.131824	0.143137	1.6
0.131824	0.143137	1.6
0.131824	0.143137	1.6
0.1325577	0.1439027	1.6
0.1325577	0.1439027	1.6
