# Supplementary material for: Saliency detection of textured 3D models based on multi-view information and texel descriptor
Source: PeerJ Comput Sci. 2023 Oct 25;9:e1584. doi: 10.7717/peerj-cs.1584 (PMC10703070; doi:10.7717/peerj-cs.1584)
Supplement: Supplemental Information 2 [file peerj-cs-09-1584-s002.zip › lxj/8.txt]

0.1325577	0.1439027	1.6
0.1334374	0.1453463	1.6
0.1334374	0.1453463	1.6
0.134223	0.14682	1.6
0.134223	0.14682	1.6
0.134223	0.14682	1.6
0.135043	0.1476008	1.6
0.135043	0.1476008	1.6
0.135043	0.1476008	1.6
0.136123	0.1487563	1.6
0.136123	0.1487563	1.6
0.136123	0.1487563	1.6
0.136123	0.1487563	1.6
0.136123	0.1487563	1.6
0.2547066	0.1098613	1.6
0.2547066	0.1098613	1.6
0.2539608	0.1084542	1.6
0.2539608	0.1084542	1.6
0.2539608	0.1084542	1.6
0.2524826	0.1063325	1.6
0.2524826	0.1063325	1.6
0.2524826	0.1063325	1.6
0.2516405	0.1052168	1.6
0.2516405	0.1052168	1.6
0.2513014	0.1048151	1.6
0.2513014	0.1048151	1.6
0.2513014	0.1048151	1.6
0.2512727	0.1047248	1.6
0.2512727	0.1047248	1.6
0.2512727	0.1047248	1.6
0.2511377	0.1050513	1.6
0.2511377	0.1050513	1.6
0.2508624	0.104963	1.6
0.2508624	0.104963	1.6
0.2508624	0.104963	1.6
0.2508122	0.1051428	1.6
0.2508122	0.1051428	1.6
0.2508122	0.1051428	1.6
0.2508122	0.1051428	1.6
0.2508122	0.1051428	1.6
0.293686	0.1370308	1.6
0.293686	0.1370308	1.6
0.2916337	0.1359636	1.6
0.2916337	0.1359636	1.6
0.2916337	0.1359636	1.6
0.2916337	0.1359636	1.6
0.2916337	0.1359636	1.6
0.2916337	0.1359636	1.6
0.2908131	0.136022	1.6
0.2908131	0.136022	1.6
0.2908131	0.136022	1.6
0.2904732	0.1370397	1.6
0.2904732	0.1370397	1.6
0.2904015	0.1376172	1.6
0.2904015	0.1376172	1.6
0.2904015	0.1376172	1.6
0.2901508	0.1379684	1.6
0.2901508	0.1379684	1.6
0.2897464	0.1376668	1.6
0.2897464	0.1376668	1.6
0.2897464	0.1376668	1.6
0.2895478	0.1378412	1.6
0.2895478	0.1378412	1.6
0.2893726	0.1377226	1.6
0.2893726	0.1377226	1.6
0.2893726	0.1377226	1.6
0.2893726	0.1377226	1.6
0.2893726	0.1377226	1.6
0.2893726	0.1377226	1.6
0.2490645	0.1798228	1.6
0.2490645	0.1798228	1.6
0.2511674	0.1800348	1.6
0.2511674	0.1800348	1.6
0.2511674	0.1800348	1.6
0.2533386	0.1801247	1.6
0.2533386	0.1801247	1.6
0.2533386	0.1801247	1.6
0.2533386	0.1801247	1.6
0.2533386	0.1801247	1.6
0.1657126	0.2343292	1.6
0.1657126	0.2343292	1.6
0.1657126	0.2343292	1.6
0.1612981	0.234657	1.6
0.1612981	0.234657	1.6
0.1600367	0.2343401	1.6
0.1600367	0.2343401	1.6
0.1600367	0.2343401	1.6
0.1598963	0.2352018	1.6
0.1598963	0.2352018	1.6
0.1598963	0.2352018	1.6
0.1598963	0.2352018	1.6
0.1598963	0.2352018	1.6
0.1071551	0.3017749	1.6
0.1071551	0.3017749	1.6
0.1071551	0.3017749	1.6
0.1057812	0.3043103	1.6
0.1057812	0.3043103	1.6
0.1057812	0.3043103	1.6
0.1049624	0.3057258	1.6
0.1049624	0.3057258	1.6
0.1056594	0.3064058	1.6
0.1056594	0.3064058	1.6
0.1056594	0.3064058	1.6
0.1053743	0.306996	1.6
0.1053743	0.306996	1.6
0.1053743	0.306996	1.6
0.1054412	0.3076952	1.6
0.1054412	0.3076952	1.6
0.1057357	0.3075784	1.6
0.1057357	0.3075784	1.6
0.1057357	0.3075784	1.6
0.1060475	0.307348	1.6
0.1060475	0.307348	1.6
0.1060475	0.307348	1.6
0.1065224	0.3071412	1.6
0.1065224	0.3071412	1.6
0.1065224	0.3071412	1.6
0.1065224	0.3071412	1.6
0.1065224	0.3071412	1.6
0.2372312	0.2569526	1.6
0.2372312	0.2569526	1.6
0.2394597	0.2559534	1.6
0.2394597	0.2559534	1.6
0.2394597	0.2559534	1.6
0.2392064	0.2559658	1.6
0.2392064	0.2559658	1.6
0.2392064	0.2559658	1.6
0.2390319	0.2541003	1.6
0.2390319	0.2541003	1.6
0.2391397	0.2532998	1.6
0.2391397	0.2532998	1.6
0.2391397	0.2532998	1.6
0.2386244	0.2528003	1.6
0.2386244	0.2528003	1.6
0.2386244	0.2528003	1.6
0.2380449	0.2524624	1.6
0.2380449	0.2524624	1.6
0.2378917	0.2510327	1.6
0.2378917	0.2510327	1.6
0.2378917	0.2510327	1.6
0.2378917	0.2510327	1.6
0.2378917	0.2510327	1.6
0.2479794	0.1682492	1.6
0.2479794	0.1682492	1.6
0.2479794	0.1682492	1.6
0.2470158	0.1678119	1.6
0.2470158	0.1678119	1.6
0.2470158	0.1678119	1.6
0.2468847	0.1601845	1.6
0.2468847	0.1601845	1.6
0.2470049	0.1565271	1.6
0.2470049	0.1565271	1.6
0.2470049	0.1565271	1.6
0.2470049	0.1565271	1.6
0.2470049	0.1565271	1.6
0.2470049	0.1565271	1.6
0.2470049	0.1565271	1.6
0.2470049	0.1565271	1.6
0.262201	-0.04917882	1.6
0.262201	-0.04917882	1.6
0.262201	-0.04917882	1.6
0.2623828	-0.04673769	1.6
0.2623828	-0.04673769	1.6
0.2628313	-0.04685458	1.6
0.2628313	-0.04685458	1.6
0.2628313	-0.04685458	1.6
0.2626241	-0.04670301	1.6
0.2626241	-0.04670301	1.6
0.2623005	-0.04611897	1.6
0.2617889	-0.04558313	1.6
0.2617889	-0.04558313	1.6
0.2617889	-0.04558313	1.6
0.2616327	-0.04491311	1.6
0.2616327	-0.04491311	1.6
0.2616327	-0.04491311	1.6
0.261811	-0.04468935	1.6
0.261811	-0.04468935	1.6
0.2620108	-0.04456826	1.6
0.2620108	-0.04456826	1.6
0.2620108	-0.04456826	1.6
0.2620108	-0.04456826	1.6
0.2620108	-0.04456826	1.6
0.2620108	-0.04456826	1.6
0.2620108	-0.04456826	1.6
0.2620108	-0.04456826	1.6
0.1030579	-0.05444958	1.6
0.1030579	-0.05444958	1.6
0.1030579	-0.05444958	1.6
0.09991141	-0.05451608	1.6
0.09991141	-0.05451608	1.6
0.09991141	-0.05451608	1.6
0.09991141	-0.05451608	1.6
0.09991141	-0.05451608	1.6
-0.09747201	-0.07834549	1.6
-0.09747201	-0.07834549	1.6
-0.09747201	-0.07834549	1.6
-0.09779645	-0.07727566	1.6
-0.09779645	-0.07727566	1.6
-0.09779645	-0.07727566	1.6
-0.09691104	-0.07755388	1.6
-0.09691104	-0.07755388	1.6
-0.09587261	-0.07789672	1.6
-0.09587261	-0.07789672	1.6
-0.09587261	-0.07789672	1.6
-0.09467528	-0.07899948	1.6
-0.09467528	-0.07899948	1.6
-0.09349556	-0.0797943	1.6
-0.09349556	-0.0797943	1.6
-0.09349556	-0.0797943	1.6
-0.09218878	-0.08091766	1.6
-0.09218878	-0.08091766	1.6
-0.09218878	-0.08091766	1.6
-0.091289	-0.08177858	1.6
-0.091289	-0.08177858	1.6
-0.09070686	-0.08186503	1.6
-0.09070686	-0.08186503	1.6
-0.09070686	-0.08186503	1.6
-0.09022772	-0.0820841	1.6
-0.09022772	-0.0820841	1.6
-0.09022772	-0.0820841	1.6
-0.09022772	-0.0820841	1.6
-0.09022772	-0.0820841	1.6
-0.1089769	-0.08524748	1.6
-0.1089769	-0.08524748	1.6
-0.1106355	-0.08895838	1.6
-0.1106355	-0.08895838	1.6
-0.1106355	-0.08895838	1.6
-0.1109239	-0.09070498	1.6
-0.1109239	-0.09070498	1.6
-0.1109239	-0.09070498	1.6
-0.1117416	-0.09160874	1.6
-0.1117416	-0.09160874	1.6
-0.1124473	-0.09210078	1.6
-0.1124473	-0.09210078	1.6
-0.1124473	-0.09210078	1.6
-0.1124114	-0.09261379	1.6
-0.1124114	-0.09261379	1.6
-0.1124114	-0.09261379	1.6
-0.1124231	-0.0932172	1.6
-0.1124231	-0.0932172	1.6
-0.1124231	-0.0932172	1.6
-0.1124231	-0.0932172	1.6
-0.1124231	-0.0932172	1.6
-0.1124231	-0.0932172	1.6
-0.1124231	-0.0932172	1.6
-0.1124231	-0.0932172	1.6
0.1211841	-0.1953289	1.6
0.1211841	-0.1953289	1.6
0.1205137	-0.1978532	1.6
0.1205137	-0.1978532	1.6
0.1205137	-0.1978532	1.6
0.1200367	-0.1981914	1.6
0.1200367	-0.1981914	1.6
0.1200367	-0.1981914	1.6
0.1211181	-0.1930199	1.6
0.1211181	-0.1930199	1.6
0.1212158	-0.1890867	1.6
0.1212158	-0.1890867	1.6
0.1212158	-0.1890867	1.6
0.1203314	-0.1892469	1.6
0.1203314	-0.1892469	1.6
0.1203314	-0.1892469	1.6
0.1192277	-0.190065	1.6
0.1192277	-0.190065	1.6
0.118009	-0.1911084	1.6
0.118009	-0.1911084	1.6
0.118009	-0.1911084	1.6
0.1172829	-0.1895068	1.6
0.1172829	-0.1895068	1.6
0.1172829	-0.1895068	1.6
0.1172829	-0.1895068	1.6
0.1172829	-0.1895068	1.6
0.1656751	-0.2082969	1.6
0.1656751	-0.2082969	1.6
0.1656751	-0.2082969	1.6
0.1698922	-0.2118078	1.6
0.1698922	-0.2118078	1.6
0.1698922	-0.2118078	1.6
0.1716655	-0.2143455	1.6
0.1716655	-0.2143455	1.6
0.1728649	-0.2158689	1.6
0.1728649	-0.2158689	1.6
0.1728649	-0.2158689	1.6
0.1737006	-0.2172224	1.6
0.1737006	-0.2172224	1.6
0.1737006	-0.2172224	1.6
0.1737006	-0.2172224	1.6
0.1737006	-0.2172224	1.6
0.1552326	-0.1966018	1.6
0.1552326	-0.1966018	1.6
0.1552326	-0.1966018	1.6
0.1566437	-0.1954528	1.6
0.1566437	-0.1954528	1.6
0.1570606	-0.1948526	1.6
0.1570606	-0.1948526	1.6
0.1570606	-0.1948526	1.6
0.1573921	-0.1953651	1.6
0.1573921	-0.1953651	1.6
0.1576871	-0.1958243	1.6
0.1576871	-0.1958243	1.6
0.1576871	-0.1958243	1.6
0.1572783	-0.1962093	1.6
0.1572783	-0.1962093	1.6
0.1566976	-0.1961455	1.6
0.1566976	-0.1961455	1.6
0.1566976	-0.1961455	1.6
0.1565825	-0.1959904	1.6
0.1565825	-0.1959904	1.6
0.1565825	-0.1959904	1.6
0.1572819	-0.1958438	1.6
0.1572819	-0.1958438	1.6
0.1579324	-0.1955002	1.6
0.1579324	-0.1955002	1.6
0.1579324	-0.1955002	1.6
0.1579324	-0.1955002	1.6
0.1579324	-0.1955002	1.6
0.1034733	-0.2136322	1.6
0.1034733	-0.2136322	1.6
0.1034733	-0.2136322	1.6
0.09871145	-0.2178954	1.6
0.09871145	-0.2178954	1.6
0.09871145	-0.2178954	1.6
0.09669571	-0.2189323	1.6
0.09669571	-0.2189323	1.6
0.09625938	-0.2197209	1.6
0.09625938	-0.2197209	1.6
0.09625938	-0.2197209	1.6
0.09567953	-0.2197805	1.6
0.09567953	-0.2197805	1.6
0.09567953	-0.2197805	1.6
0.09567953	-0.2197805	1.6
0.09567953	-0.2197805	1.6
-0.0144494	-0.07986089	1.6
-0.0144494	-0.07986089	1.6
-0.0144494	-0.07986089	1.6
-0.01927494	-0.07345454	1.6
-0.01927494	-0.07345454	1.6
-0.02154956	-0.07104532	1.6
-0.02154956	-0.07104532	1.6
-0.02154956	-0.07104532	1.6
-0.02279328	-0.06958666	1.6
-0.02279328	-0.06958666	1.6
-0.02279328	-0.06958666	1.6
-0.02314606	-0.0689736	1.6
-0.02314606	-0.0689736	1.6
-0.0224408	-0.06930763	1.6
-0.0224408	-0.06930763	1.6
-0.0224408	-0.06930763	1.6
-0.02207619	-0.06972599	1.6
-0.02207619	-0.06972599	1.6
-0.02207619	-0.06972599	1.6
-0.02207619	-0.06972599	1.6
-0.02207619	-0.06972599	1.6
-0.06603449	-0.02053896	1.6
-0.06603449	-0.02053896	1.6
-0.06603449	-0.02053896	1.6
-0.06843685	-0.01514795	1.6
-0.06843685	-0.01514795	1.6
-0.06843685	-0.01514795	1.6
-0.06903347	-0.01335464	1.6
-0.06903347	-0.01335464	1.6
-0.0702045	-0.01204775	1.6
-0.0702045	-0.01204775	1.6
-0.0702045	-0.01204775	1.6
-0.07183677	-0.01098593	1.6
-0.07183677	-0.01098593	1.6
-0.07183677	-0.01098593	1.6
-0.07183677	-0.01098593	1.6
-0.07183677	-0.01098593	1.6
-0.1218323	-0.05263812	1.6
-0.1218323	-0.05263812	1.6
-0.1218323	-0.05263812	1.6
-0.1195957	-0.05474421	1.6
-0.1195957	-0.05474421	1.6
-0.1183929	-0.05611059	1.6
-0.1183929	-0.05611059	1.6
-0.1183929	-0.05611059	1.6
-0.1175164	-0.05572454	1.6
-0.1175164	-0.05572454	1.6
-0.1167566	-0.05590289	1.6
-0.1167566	-0.05590289	1.6
-0.1167566	-0.05590289	1.6
-0.1163894	-0.056223	1.6
-0.1163894	-0.056223	1.6
-0.1163894	-0.056223	1.6
-0.1157878	-0.05659332	1.6
-0.1157878	-0.05659332	1.6
-0.1152039	-0.05707631	1.6
-0.1152039	-0.05707631	1.6
-0.1152039	-0.05707631	1.6
-0.114871	-0.05750328	1.6
-0.114871	-0.05750328	1.6
-0.114871	-0.05750328	1.6
-0.114871	-0.05750328	1.6
-0.114871	-0.05750328	1.6
-0.1278245	-0.1474872	1.6
-0.1278245	-0.1474872	1.6
-0.1278245	-0.1474872	1.6
-0.1282642	-0.1547213	1.6
-0.1282642	-0.1547213	1.6
-0.1282642	-0.1547213	1.6
-0.1296721	-0.1578302	1.6
-0.1296721	-0.1578302	1.6
-0.1321276	-0.1552425	1.6
-0.1321276	-0.1552425	1.6
-0.1321276	-0.1552425	1.6
-0.1325072	-0.1524183	1.6
-0.1325072	-0.1524183	1.6
-0.1325072	-0.1524183	1.6
-0.1333093	-0.1498819	1.6
-0.1333093	-0.1498819	1.6
-0.1335941	-0.1485489	1.6
-0.1335941	-0.1485489	1.6
-0.1335941	-0.1485489	1.6
-0.1338657	-0.1476939	1.6
-0.1338657	-0.1476939	1.6
-0.1338657	-0.1476939	1.6
-0.1344849	-0.147044	1.6
-0.1344849	-0.147044	1.6
-0.135038	-0.1462334	1.6
-0.135038	-0.1462334	1.6
-0.135038	-0.1462334	1.6
-0.135038	-0.1462334	1.6
-0.135038	-0.1462334	1.6
-0.135038	-0.1462334	1.6
-0.1998632	-0.144642	1.6
-0.1998632	-0.144642	1.6
-0.1989477	-0.1433481	1.6
-0.1989477	-0.1433481	1.6
-0.1989477	-0.1433481	1.6
-0.1988532	-0.1425944	1.6
-0.1988532	-0.1425944	1.6
-0.1971832	-0.1423607	1.6
-0.1971832	-0.1423607	1.6
-0.1971832	-0.1423607	1.6
-0.1967518	-0.1423018	1.6
-0.1967518	-0.1423018	1.6
-0.1967518	-0.1423018	1.6
-0.1967518	-0.1423018	1.6
-0.1967518	-0.1423018	1.6
-0.1952182	-0.1421211	1.6
-0.1952182	-0.1421211	1.6
-0.1952182	-0.1421211	1.6
-0.1952182	-0.1421211	1.6
-0.1952182	-0.1421211	1.6
-0.1952182	-0.1421211	1.6
-0.2765897	-0.1351154	1.6
-0.2765897	-0.1351154	1.6
-0.2726632	-0.135678	1.6
-0.2726632	-0.135678	1.6
-0.2726632	-0.135678	1.6
-0.271006	-0.1352935	1.6
-0.271006	-0.1352935	1.6
-0.271006	-0.1352935	1.6
-0.270539	-0.1343462	1.6
-0.270539	-0.1343462	1.6
-0.2703644	-0.1342047	1.6
-0.2703644	-0.1342047	1.6
-0.2703644	-0.1342047	1.6
-0.2697457	-0.1341054	1.6
-0.2697457	-0.1341054	1.6
-0.2690191	-0.1345349	1.6
-0.2690191	-0.1345349	1.6
-0.2690191	-0.1345349	1.6
-0.2682373	-0.1346293	1.6
-0.2682373	-0.1346293	1.6
-0.2676134	-0.1344698	1.6
-0.2676134	-0.1344698	1.6
-0.2676134	-0.1344698	1.6
-0.2671644	-0.1343759	1.6
-0.2671644	-0.1343759	1.6
-0.2671644	-0.1343759	1.6
-0.2667621	-0.1342263	1.6
-0.2667621	-0.1342263	1.6
-0.2667621	-0.1342263	1.6
-0.2667621	-0.1342263	1.6
-0.2667621	-0.1342263	1.6
-0.2377464	-0.1548912	1.6
-0.2377464	-0.1548912	1.6
-0.2377464	-0.1548912	1.6
-0.2407913	-0.1552488	1.6
-0.2407913	-0.1552488	1.6
-0.2410698	-0.1548044	1.6
-0.2410698	-0.1548044	1.6
-0.2410698	-0.1548044	1.6
-0.2408075	-0.1558364	1.6
-0.2408075	-0.1558364	1.6
-0.2415141	-0.1560489	1.6
-0.2415141	-0.1560489	1.6
-0.2415141	-0.1560489	1.6
-0.2424507	-0.1562732	1.6
-0.2424507	-0.1562732	1.6
-0.2424507	-0.1562732	1.6
-0.2432961	-0.1565297	1.6
-0.2432961	-0.1565297	1.6
-0.2441557	-0.1567798	1.6
-0.2441557	-0.1567798	1.6
-0.2441557	-0.1567798	1.6
-0.2441557	-0.1567798	1.6
-0.2441557	-0.1567798	1.6
-0.2441557	-0.1567798	1.6
-0.1226656	-0.1339175	1.6
-0.1226656	-0.1339175	1.6
-0.1211668	-0.1326509	1.6
-0.1211668	-0.1326509	1.6
-0.1211668	-0.1326509	1.6
-0.1211668	-0.1326509	1.6
-0.1211668	-0.1326509	1.6
-0.1211668	-0.1326509	1.6
-0.1211668	-0.1326509	1.6
-0.1211668	-0.1326509	1.6
0.02319298	0.05624615	1.6
0.02319298	0.05624615	1.6
0.02319298	0.05624615	1.6
0.01771064	0.05609487	1.6
0.01771064	0.05609487	1.6
0.01639391	0.05575672	1.6
0.01639391	0.05575672	1.6
0.01639391	0.05575672	1.6
0.01460536	0.05517924	1.6
0.01460536	0.05517924	1.6
0.01460536	0.05517924	1.6
0.01460536	0.05517924	1.6
0.01460536	0.05517924	1.6
0.01287456	0.05635484	1.6
0.01287456	0.05635484	1.6
0.01287456	0.05635484	1.6
0.01253509	0.05588898	1.6
0.01253509	0.05588898	1.6
0.01253509	0.05588898	1.6
0.01309235	0.05495046	1.6
0.01309235	0.05495046	1.6
0.01348019	0.05434771	1.6
0.01348019	0.05434771	1.6
0.01348019	0.05434771	1.6
0.01370505	0.05369351	1.6
0.01370505	0.05369351	1.6
0.01384142	0.05346295	1.6
0.01384142	0.05346295	1.6
0.01384142	0.05346295	1.6
0.01384858	0.05287722	1.6
0.01384858	0.05287722	1.6
0.01418626	0.05263177	1.6
0.01418626	0.05263177	1.6
0.01418626	0.05263177	1.6
0.01425644	0.0523705	1.6
0.01425644	0.0523705	1.6
0.01422723	0.05242793	1.6
0.01422723	0.05242793	1.6
0.01422723	0.05242793	1.6
0.01409991	0.05238013	1.6
0.01409991	0.05238013	1.6
0.01409991	0.05238013	1.6
0.01409991	0.05238013	1.6
0.01409991	0.05238013	1.6
0.08395181	0.1576605	1.6
0.08395181	0.1576605	1.6
0.08395181	0.1576605	1.6
0.08309917	0.1631277	1.6
0.08309917	0.1631277	1.6
0.08309917	0.1631277	1.6
0.08291068	0.1665979	1.6
0.08291068	0.1665979	1.6
0.0822571	0.1690463	1.6
0.0822571	0.1690463	1.6
0.0822571	0.1690463	1.6
0.08082691	0.1712026	1.6
0.08082691	0.1712026	1.6
0.08082691	0.1712026	1.6
0.08082691	0.1712026	1.6
0.08082691	0.1712026	1.6
0.05318679	0.2332035	1.6
0.05318679	0.2332035	1.6
0.05318679	0.2332035	1.6
0.05410139	0.2325751	1.6
0.05410139	0.2325751	1.6
0.05459845	0.2310871	1.6
0.05459845	0.2310871	1.6
0.05459845	0.2310871	1.6
0.05511578	0.2304239	1.6
0.05511578	0.2304239	1.6
0.05511578	0.2304239	1.6
0.05587483	0.2295214	1.6
0.05587483	0.2295214	1.6
0.05658869	0.2296542	1.6
0.05658869	0.2296542	1.6
0.05658869	0.2296542	1.6
0.05646029	0.230491	1.6
0.05646029	0.230491	1.6
0.05646029	0.230491	1.6
0.05646029	0.230491	1.6
0.05646029	0.230491	1.6
0.05646029	0.230491	1.6
0.05646029	0.230491	1.6
0.05646029	0.230491	1.6
0.2502124	0.1905573	1.6
0.2502124	0.1905573	1.6
0.2491217	0.1889882	1.6
0.2491217	0.1889882	1.6
0.2491217	0.1889882	1.6
0.2492243	0.1919115	1.6
0.2492243	0.1919115	1.6
0.2492243	0.1919115	1.6
0.2495796	0.1934785	1.6
0.2495796	0.1934785	1.6
0.2495796	0.1934785	1.6
0.2500809	0.1938167	1.6
0.2500809	0.1938167	1.6
0.2500809	0.1938167	1.6
0.2500809	0.1938167	1.6
0.2500809	0.1938167	1.6
0.2500809	0.1938167	1.6
0.2500809	0.1938167	1.6
0.2810591	0.1710055	1.6
0.2810591	0.1710055	1.6
0.2810591	0.1710055	1.6
0.2796091	0.171846	1.6
0.2796091	0.171846	1.6
0.2796091	0.171846	1.6
0.2792083	0.171576	1.6
0.2792083	0.171576	1.6
0.2786607	0.1717603	1.6
0.2786607	0.1717603	1.6
0.2786607	0.1717603	1.6
0.2789694	0.1717505	1.6
0.2789694	0.1717505	1.6
0.2789694	0.1717505	1.6
0.2788544	0.1712138	1.6
0.2788544	0.1712138	1.6
0.279532	0.1709361	1.6
0.279532	0.1709361	1.6
0.279532	0.1709361	1.6
0.279532	0.1709361	1.6
0.279532	0.1709361	1.6
0.312826	0.1631302	1.6
0.312826	0.1631302	1.6
0.312826	0.1631302	1.6
0.2548731	0.1113172	1.6
0.2548731	0.1113172	1.6
0.2548731	0.1113172	1.6
0.254503	0.1065886	1.6
0.254503	0.1065886	1.6
0.254503	0.1065886	1.6
0.254503	0.1065886	1.6
0.254503	0.1065886	1.6
0.2845149	0.1815761	1.6
0.2845149	0.1815761	1.6
0.2845149	0.1815761	1.6
0.2822145	0.1804102	1.6
0.2822145	0.1804102	1.6
0.282079	0.1789232	1.6
0.282079	0.1789232	1.6
0.282079	0.1789232	1.6
0.2811808	0.17875	1.6
0.2811808	0.17875	1.6
0.2811808	0.17875	1.6
0.2811261	0.1783013	1.6
0.2811261	0.1783013	1.6
0.2812629	0.1726131	1.6
0.2812629	0.1726131	1.6
0.2812629	0.1726131	1.6
0.2809525	0.1689139	1.6
0.2809525	0.1689139	1.6
0.2800147	0.1655201	1.6
0.2800147	0.1655201	1.6
0.2800147	0.1655201	1.6
0.2924975	0.1690762	1.6
0.2924975	0.1690762	1.6
0.2924975	0.1690762	1.6
0.2888699	0.1677599	1.6
0.2888699	0.1677599	1.6
0.2888699	0.1677599	1.6
0.2888699	0.1677599	1.6
0.2888699	0.1677599	1.6
0.2745755	0.09672273	1.6
0.2745755	0.09672273	1.6
0.2745755	0.09672273	1.6
0.2737719	0.09621028	1.6
0.2737719	0.09621028	1.6
0.2701303	0.09411504	1.6
0.2701303	0.09411504	1.6
0.2701303	0.09411504	1.6
0.267755	0.09298871	1.6
0.267755	0.09298871	1.6
0.267755	0.09298871	1.6
0.2656357	0.09248544	1.6
0.2656357	0.09248544	1.6
0.2656357	0.09248544	1.6
0.2634507	0.09121319	1.6
0.2634507	0.09121319	1.6
0.2608835	0.09040696	1.6
0.2608835	0.09040696	1.6
0.2608835	0.09040696	1.6
0.2608835	0.09040696	1.6
0.2608835	0.09040696	1.6
0.2608835	0.09040696	1.6
0.2405361	0.08982196	1.6
0.2405361	0.08982196	1.6
0.2401803	0.09139983	1.6
0.2401803	0.09139983	1.6
0.2401803	0.09139983	1.6
0.2377944	0.09212505	1.6
0.2377944	0.09212505	1.6
0.2377944	0.09212505	1.6
0.2366191	0.09287044	1.6
0.2366191	0.09287044	1.6
0.2366702	0.09350757	1.6
0.2366702	0.09350757	1.6
0.2366702	0.09350757	1.6
0.2366702	0.09350757	1.6
0.2366702	0.09350757	1.6
0.2366702	0.09350757	1.6
0.2567105	0.02317112	1.6
0.2567105	0.02317112	1.6
0.255704	0.01763552	1.6
0.255704	0.01763552	1.6
0.255704	0.01763552	1.6
0.2541414	0.01499467	1.6
0.2541414	0.01499467	1.6
0.2541414	0.01499467	1.6
