# Supplementary material for: Saliency detection of textured 3D models based on multi-view information and texel descriptor
Source: PeerJ Comput Sci. 2023 Oct 25;9:e1584. doi: 10.7717/peerj-cs.1584 (PMC10703070; doi:10.7717/peerj-cs.1584)
Supplement: Supplemental Information 2 [file peerj-cs-09-1584-s002.zip › lxj/9.txt]

0.2537266	0.01313232	1.6
0.2537266	0.01313232	1.6
0.2527181	0.01177626	1.6
0.2527181	0.01177626	1.6
0.2519798	0.01017682	1.6
0.2519798	0.01017682	1.6
0.2519798	0.01017682	1.6
0.2499002	0.007322486	1.6
0.2499002	0.007322486	1.6
0.2499002	0.007322486	1.6
0.2496551	0.006828995	1.6
0.2496551	0.006828995	1.6
0.2490536	0.006328107	1.6
0.2490536	0.006328107	1.6
0.2490536	0.006328107	1.6
0.2490536	0.006328107	1.6
0.2490536	0.006328107	1.6
0.2490536	0.006328107	1.6
0.1782938	-0.07451692	1.6
0.1782938	-0.07451692	1.6
0.1730795	-0.08025474	1.6
0.1730795	-0.08025474	1.6
0.1730795	-0.08025474	1.6
0.1713878	-0.08280651	1.6
0.1713878	-0.08280651	1.6
0.1714482	-0.08024636	1.6
0.1714482	-0.08024636	1.6
0.1714482	-0.08024636	1.6
0.1725807	-0.07803193	1.6
0.1725807	-0.07803193	1.6
0.1725807	-0.07803193	1.6
0.1725807	-0.07803193	1.6
0.1725807	-0.07803193	1.6
0.1905292	-0.02314557	1.6
0.1905292	-0.02314557	1.6
0.1905292	-0.02314557	1.6
0.1910738	-0.02018868	1.6
0.1910738	-0.02018868	1.6
0.1910738	-0.02018868	1.6
0.1919204	-0.01841604	1.6
0.1919204	-0.01841604	1.6
0.1919893	-0.01793341	1.6
0.1919893	-0.01793341	1.6
0.1919893	-0.01793341	1.6
0.1914805	-0.01812583	1.6
0.1914805	-0.01812583	1.6
0.1914805	-0.01812583	1.6
0.1913788	-0.01799138	1.6
0.1913788	-0.01799138	1.6
0.1914071	-0.01779632	1.6
0.1914071	-0.01779632	1.6
0.1914071	-0.01779632	1.6
0.1914071	-0.01779632	1.6
0.1914071	-0.01779632	1.6
0.1914071	-0.01779632	1.6
0.2118645	-0.05672204	1.6
0.2118645	-0.05672204	1.6
0.2130652	-0.06328037	1.6
0.2130652	-0.06328037	1.6
0.2130652	-0.06328037	1.6
0.2135605	-0.06642503	1.6
0.2135605	-0.06642503	1.6
0.2135605	-0.06642503	1.6
0.2135605	-0.06642503	1.6
0.2135605	-0.06642503	1.6
0.2135605	-0.06642503	1.6
0.2135605	-0.06642503	1.6
-0.1455783	-0.03828226	1.6
-0.1455783	-0.03828226	1.6
-0.1455783	-0.03828226	1.6
-0.1455783	-0.03828226	1.6
-0.1455783	-0.03828226	1.6
-0.1455783	-0.03828226	1.6
-0.1391886	-0.04336465	1.6
-0.1391886	-0.04336465	1.6
-0.1391886	-0.04336465	1.6
-0.1376395	-0.04597474	1.6
-0.1376395	-0.04597474	1.6
-0.1360129	-0.0481739	1.6
-0.1360129	-0.0481739	1.6
-0.1360129	-0.0481739	1.6
-0.1345414	-0.04916709	1.6
-0.1345414	-0.04916709	1.6
-0.1345414	-0.04916709	1.6
-0.1345414	-0.04916709	1.6
-0.1345414	-0.04916709	1.6
-0.1345414	-0.04916709	1.6
-0.1345414	-0.04916709	1.6
-0.2145821	0.1153141	1.6
-0.2145821	0.1153141	1.6
-0.2145821	0.1153141	1.6
-0.2128655	0.1137553	1.6
-0.2128655	0.1137553	1.6
-0.2128655	0.1137553	1.6
-0.212538	0.1135171	1.6
-0.212538	0.1135171	1.6
-0.2119292	0.1130414	1.6
-0.2119292	0.1130414	1.6
-0.2119292	0.1130414	1.6
-0.2115302	0.1122327	1.6
-0.2115302	0.1122327	1.6
-0.2111365	0.1119175	1.6
-0.2111365	0.1119175	1.6
-0.2111365	0.1119175	1.6
-0.2101865	0.1114603	1.6
-0.2101865	0.1114603	1.6
-0.2101865	0.1114603	1.6
-0.211017	0.1115364	1.6
-0.211017	0.1115364	1.6
-0.211017	0.1115364	1.6
-0.211017	0.1115364	1.6
-0.211017	0.1115364	1.6
-0.2209302	0.1724346	1.6
-0.2209302	0.1724346	1.6
-0.2209302	0.1724346	1.6
-0.220266	0.1691347	1.6
-0.220266	0.1691347	1.6
-0.2199619	0.1668197	1.6
-0.2199619	0.1668197	1.6
-0.2199619	0.1668197	1.6
-0.2202846	0.1649441	1.6
-0.2202846	0.1649441	1.6
-0.2212683	0.1639849	1.6
-0.2212683	0.1639849	1.6
-0.2212683	0.1639849	1.6
-0.22161	0.1626731	1.6
-0.22161	0.1626731	1.6
-0.22161	0.1626731	1.6
-0.2217756	0.1622743	1.6
-0.2217756	0.1622743	1.6
-0.2217823	0.1616331	1.6
-0.2217823	0.1616331	1.6
-0.2217823	0.1616331	1.6
-0.2213068	0.1614297	1.6
-0.2213068	0.1614297	1.6
-0.2213068	0.1614297	1.6
-0.2213068	0.1614297	1.6
-0.2213068	0.1614297	1.6
-0.2348387	0.169	1.6
-0.2348387	0.169	1.6
-0.2348387	0.169	1.6
-0.2333125	0.1662627	1.6
-0.2333125	0.1662627	1.6
-0.2334528	0.1638638	1.6
-0.2334528	0.1638638	1.6
-0.2334528	0.1638638	1.6
-0.2330404	0.1636061	1.6
-0.2330404	0.1636061	1.6
-0.2330404	0.1636061	1.6
-0.2330404	0.1636061	1.6
-0.2330404	0.1636061	1.6
-0.1974336	0.1558219	1.6
-0.1974336	0.1558219	1.6
-0.1974336	0.1558219	1.6
-0.1955972	0.1535629	1.6
-0.1955972	0.1535629	1.6
-0.1955972	0.1535629	1.6
-0.1949255	0.1535842	1.6
-0.1949255	0.1535842	1.6
-0.1942408	0.1534972	1.6
-0.1942408	0.1534972	1.6
-0.1942408	0.1534972	1.6
-0.1942408	0.1534972	1.6
-0.1942408	0.1534972	1.6
-0.1942408	0.1534972	1.6
-0.1543194	0.01687829	1.6
-0.1543194	0.01687829	1.6
-0.1536	0.009566693	1.6
-0.1536	0.009566693	1.6
-0.1536	0.009566693	1.6
-0.1526083	0.005162833	1.6
-0.1526083	0.005162833	1.6
-0.1526083	0.005162833	1.6
-0.1523534	0.00386392	1.6
-0.1523534	0.00386392	1.6
-0.1516565	0.002561451	1.6
-0.1516565	0.002561451	1.6
-0.1516565	0.002561451	1.6
-0.1512834	0.002191957	1.6
-0.1512834	0.002191957	1.6
-0.1512834	0.002191957	1.6
-0.1512834	0.002191957	1.6
-0.1512834	0.002191957	1.6
-0.1509279	0.001753312	1.6
-0.1509279	0.001753312	1.6
-0.1509279	0.001753312	1.6
-0.1509279	0.001753312	1.6
-0.1509279	0.001753312	1.6
-0.09954112	-0.06766453	1.6
-0.09954112	-0.06766453	1.6
-0.09954112	-0.06766453	1.6
-0.09954112	-0.06766453	1.6
-0.09954112	-0.06766453	1.6
-0.09954112	-0.06766453	1.6
-0.09812535	-0.0810786	1.6
-0.09812535	-0.0810786	1.6
-0.09758488	-0.08358691	1.6
-0.09758488	-0.08358691	1.6
-0.09758488	-0.08358691	1.6
-0.09664912	-0.08497635	1.6
-0.09664912	-0.08497635	1.6
-0.09664912	-0.08497635	1.6
-0.09626325	-0.08608688	1.6
-0.09626325	-0.08608688	1.6
-0.09609325	-0.08721145	1.6
-0.09609325	-0.08721145	1.6
-0.09609325	-0.08721145	1.6
-0.09612738	-0.08839194	1.6
-0.09612738	-0.08839194	1.6
-0.09612738	-0.08839194	1.6
-0.09622023	-0.08963455	1.6
-0.09622023	-0.08963455	1.6
-0.09620947	-0.09025261	1.6
-0.09620947	-0.09025261	1.6
-0.09620947	-0.09025261	1.6
-0.09503465	-0.09040868	1.6
-0.09503465	-0.09040868	1.6
-0.09503465	-0.09040868	1.6
-0.09503465	-0.09040868	1.6
-0.09503465	-0.09040868	1.6
-0.04138842	-0.2227839	1.6
-0.04138842	-0.2227839	1.6
-0.04138842	-0.2227839	1.6
-0.04449856	-0.2209967	1.6
-0.04449856	-0.2209967	1.6
-0.04585161	-0.2198296	1.6
-0.04585161	-0.2198296	1.6
-0.04585161	-0.2198296	1.6
-0.045989	-0.2193712	1.6
-0.045989	-0.2193712	1.6
-0.045989	-0.2193712	1.6
-0.045989	-0.2193712	1.6
-0.045989	-0.2193712	1.6
-0.1337254	-0.2492486	1.6
-0.1337254	-0.2492486	1.6
-0.1337254	-0.2492486	1.6
-0.1390211	-0.255152	1.6
-0.1390211	-0.255152	1.6
-0.1390211	-0.255152	1.6
-0.1410304	-0.2580827	1.6
-0.1410304	-0.2580827	1.6
-0.142502	-0.2597603	1.6
-0.142502	-0.2597603	1.6
-0.142502	-0.2597603	1.6
-0.1434247	-0.2602389	1.6
-0.1434247	-0.2602389	1.6
-0.1434247	-0.2602389	1.6
-0.1441316	-0.2605538	1.6
-0.1441316	-0.2605538	1.6
-0.1446711	-0.2604136	1.6
-0.1446711	-0.2604136	1.6
-0.1446711	-0.2604136	1.6
-0.1451911	-0.2607357	1.6
-0.1451911	-0.2607357	1.6
-0.145414	-0.2609821	1.6
-0.145414	-0.2609821	1.6
-0.145414	-0.2609821	1.6
-0.1456767	-0.2612064	1.6
-0.1456767	-0.2612064	1.6
-0.1456767	-0.2612064	1.6
-0.1456767	-0.2612064	1.6
-0.1456767	-0.2612064	1.6
-0.1456767	-0.2612064	1.6
-0.1456767	-0.2612064	1.6
-0.1456767	-0.2612064	1.6
-0.02744667	-0.2572491	1.6
-0.02744667	-0.2572491	1.6
-0.02744667	-0.2572491	1.6
-0.0284307	-0.2562501	1.6
-0.0284307	-0.2562501	1.6
-0.02826564	-0.2558861	1.6
-0.02826564	-0.2558861	1.6
-0.02826564	-0.2558861	1.6
-0.02821471	-0.2554337	1.6
-0.02821471	-0.2554337	1.6
-0.02821471	-0.2554337	1.6
-0.02823537	-0.2548531	1.6
-0.02823537	-0.2548531	1.6
-0.02805307	-0.2541449	1.6
-0.02805307	-0.2541449	1.6
-0.02805307	-0.2541449	1.6
-0.0281829	-0.2539107	1.6
-0.0281829	-0.2539107	1.6
-0.0281829	-0.2539107	1.6
-0.02794024	-0.2534242	1.6
-0.02794024	-0.2534242	1.6
-0.02794024	-0.2534242	1.6
-0.02794024	-0.2534242	1.6
-0.02794024	-0.2534242	1.6
-0.02794024	-0.2534242	1.6
-0.02794024	-0.2534242	1.6
0.1546654	-0.1779349	1.6
0.1546654	-0.1779349	1.6
0.1546654	-0.1779349	1.6
0.1563492	-0.1813562	1.6
0.1563492	-0.1813562	1.6
0.1560242	-0.1823819	1.6
0.1560242	-0.1823819	1.6
0.1560242	-0.1823819	1.6
0.1539588	-0.179315	1.6
0.1539588	-0.179315	1.6
0.1539588	-0.179315	1.6
0.1553385	-0.1807352	1.6
0.1553385	-0.1807352	1.6
0.1553385	-0.1807352	1.6
0.1553385	-0.1807352	1.6
0.1553385	-0.1807352	1.6
0.155353	-0.184022	1.6
0.155353	-0.184022	1.6
0.155353	-0.184022	1.6
0.1577965	-0.1824473	1.6
0.1577965	-0.1824473	1.6
0.1577965	-0.1824473	1.6
0.1577965	-0.1824473	1.6
0.1577965	-0.1824473	1.6
0.2435289	-0.1372451	1.6
0.2435289	-0.1372451	1.6
0.2435087	-0.1386324	1.6
0.2435087	-0.1386324	1.6
0.2435087	-0.1386324	1.6
0.2428685	-0.1376964	1.6
0.2428685	-0.1376964	1.6
0.2428685	-0.1376964	1.6
0.2473238	-0.1354554	1.6
0.2473238	-0.1354554	1.6
0.2479195	-0.134383	1.6
0.2479195	-0.134383	1.6
0.2479195	-0.134383	1.6
0.248574	-0.1338978	1.6
0.248574	-0.1338978	1.6
0.2487099	-0.1336742	1.6
0.2487099	-0.1336742	1.6
0.2487099	-0.1336742	1.6
0.2484128	-0.133537	1.6
0.2484128	-0.133537	1.6
0.2484128	-0.133537	1.6
0.247713	-0.1336098	1.6
0.247713	-0.1336098	1.6
0.2471796	-0.1334701	1.6
0.2471796	-0.1334701	1.6
0.2471796	-0.1334701	1.6
0.246465	-0.1336188	1.6
0.246465	-0.1336188	1.6
0.246465	-0.1336188	1.6
0.2458203	-0.1337265	1.6
0.2458203	-0.1337265	1.6
0.2458203	-0.1337265	1.6
0.2458203	-0.1337265	1.6
0.2458203	-0.1337265	1.6
0.2388021	-0.07140764	1.6
0.2388021	-0.07140764	1.6
0.2388021	-0.07140764	1.6
0.2411724	-0.06868447	1.6
0.2411724	-0.06868447	1.6
0.2424607	-0.06751854	1.6
0.2424607	-0.06751854	1.6
0.2424607	-0.06751854	1.6
0.2430467	-0.06653814	1.6
0.2430467	-0.06653814	1.6
0.2436738	-0.0658832	1.6
0.2436738	-0.0658832	1.6
0.2436738	-0.0658832	1.6
0.2440607	-0.06562284	1.6
0.2440607	-0.06562284	1.6
0.2440607	-0.06562284	1.6
0.2453313	-0.06604453	1.6
0.2453313	-0.06604453	1.6
0.2453313	-0.06604453	1.6
0.2464146	-0.06645077	1.6
0.2464146	-0.06645077	1.6
0.2473087	-0.06645945	1.6
0.2473087	-0.06645945	1.6
0.2473087	-0.06645945	1.6
0.2473087	-0.06645945	1.6
0.2473087	-0.06645945	1.6
0.2473087	-0.06645945	1.6
0.2400115	-0.01779933	1.6
0.2400115	-0.01779933	1.6
0.2394314	-0.01531911	1.6
0.2394314	-0.01531911	1.6
0.2394314	-0.01531911	1.6
0.240104	-0.01469282	1.6
0.240104	-0.01469282	1.6
0.240074	-0.01422202	1.6
0.240074	-0.01422202	1.6
0.240074	-0.01422202	1.6
0.2396296	-0.013972	1.6
0.2396296	-0.013972	1.6
0.2396296	-0.013972	1.6
0.2396532	-0.01467892	1.6
0.2396532	-0.01467892	1.6
0.2397353	-0.01438532	1.6
0.2397353	-0.01438532	1.6
0.2397353	-0.01438532	1.6
0.2397353	-0.01438532	1.6
0.2397353	-0.01438532	1.6
0.2397353	-0.01438532	1.6
0.2397353	-0.01438532	1.6
0.2397353	-0.01438532	1.6
0.2397353	-0.01438532	1.6
-0.04143734	-0.007726977	1.6
-0.04143734	-0.007726977	1.6
-0.03815294	-0.009056026	1.6
-0.03815294	-0.009056026	1.6
-0.03815294	-0.009056026	1.6
-0.03739962	-0.00754988	1.6
-0.03739962	-0.00754988	1.6
-0.03739962	-0.00754988	1.6
-0.03587171	-0.006716883	1.6
-0.03587171	-0.006716883	1.6
-0.03479163	-0.00705394	1.6
-0.03479163	-0.00705394	1.6
-0.03479163	-0.00705394	1.6
-0.03479163	-0.00705394	1.6
-0.03479163	-0.00705394	1.6
-0.1261414	-0.02744043	1.6
-0.1261414	-0.02744043	1.6
-0.1261414	-0.02744043	1.6
-0.1257827	-0.02787544	1.6
-0.1257827	-0.02787544	1.6
-0.1257827	-0.02787544	1.6
-0.1251399	-0.02819363	1.6
-0.1251399	-0.02819363	1.6
-0.1244544	-0.02872873	1.6
-0.1244544	-0.02872873	1.6
-0.1244544	-0.02872873	1.6
-0.1244688	-0.028742	1.6
-0.1244688	-0.028742	1.6
-0.1244688	-0.028742	1.6
-0.1240101	-0.02872339	1.6
-0.1240101	-0.02872339	1.6
-0.1237744	-0.02845476	1.6
-0.1237744	-0.02845476	1.6
-0.1237744	-0.02845476	1.6
-0.1234311	-0.0282326	1.6
-0.1234311	-0.0282326	1.6
-0.123101	-0.02857466	1.6
-0.123101	-0.02857466	1.6
-0.123101	-0.02857466	1.6
-0.123101	-0.02857466	1.6
-0.123101	-0.02857466	1.6
-0.123101	-0.02857466	1.6
-0.1589722	-0.03216664	1.6
-0.1589722	-0.03216664	1.6
-0.1567932	-0.03135274	1.6
-0.1567932	-0.03135274	1.6
-0.1567932	-0.03135274	1.6
-0.1563338	-0.03085331	1.6
-0.1563338	-0.03085331	1.6
-0.1563338	-0.03085331	1.6
-0.15598	-0.02981814	1.6
-0.15598	-0.02981814	1.6
-0.1556422	-0.02893748	1.6
-0.1556422	-0.02893748	1.6
-0.1556422	-0.02893748	1.6
-0.1556422	-0.02893748	1.6
-0.1556422	-0.02893748	1.6
-0.1556422	-0.02893748	1.6
-0.1556422	-0.02893748	1.6
-0.1556422	-0.02893748	1.6
-0.2212775	0.0758704	1.6
-0.2212775	0.0758704	1.6
-0.2212775	0.0758704	1.6
-0.2218002	0.07290294	1.6
-0.2218002	0.07290294	1.6
-0.2213965	0.07748163	1.6
-0.2213965	0.07748163	1.6
-0.2213965	0.07748163	1.6
-0.2213965	0.07748163	1.6
-0.2213965	0.07748163	1.6
-0.2213965	0.07748163	1.6
-0.2122749	0.149914	1.6
-0.2122749	0.149914	1.6
-0.2130074	0.1473718	1.6
-0.2130074	0.1473718	1.6
-0.2140086	0.1445004	1.6
-0.2140086	0.1445004	1.6
-0.2145457	0.1433554	1.6
-0.2145457	0.1433554	1.6
-0.2145457	0.1433554	1.6
-0.2147866	0.1432574	1.6
-0.2147866	0.1432574	1.6
-0.2167318	0.145968	1.6
-0.2167318	0.145968	1.6
-0.2191399	0.1493826	1.6
-0.2191399	0.1493826	1.6
-0.2191399	0.1493826	1.6
-0.2206923	0.1521013	1.6
-0.2206923	0.1521013	1.6
-0.2206923	0.1521013	1.6
-0.2219226	0.1543549	1.6
-0.2219226	0.1543549	1.6
-0.2229088	0.1560665	1.6
-0.2229088	0.1560665	1.6
-0.2229088	0.1560665	1.6
-0.2229088	0.1560665	1.6
-0.2229088	0.1560665	1.6
-0.2229088	0.1560665	1.6
-0.2229088	0.1560665	1.6
-0.2229088	0.1560665	1.6
-0.2636073	0.1659248	1.6
-0.2636073	0.1659248	1.6
-0.2636073	0.1659248	1.6
-0.2661325	0.174428	1.6
-0.2661325	0.174428	1.6
-0.26634	0.1779453	1.6
-0.26634	0.1779453	1.6
-0.26634	0.1779453	1.6
-0.26694	0.1804501	1.6
-0.26694	0.1804501	1.6
-0.26694	0.1804501	1.6
-0.2652628	0.1807754	1.6
-0.2652628	0.1807754	1.6
-0.2626741	0.1810983	1.6
-0.2626741	0.1810983	1.6
-0.2626741	0.1810983	1.6
-0.2604049	0.1811532	1.6
-0.2604049	0.1811532	1.6
-0.2581952	0.1812191	1.6
-0.2581952	0.1812191	1.6
-0.2581952	0.1812191	1.6
-0.2566127	0.1809064	1.6
-0.2566127	0.1809064	1.6
-0.2566127	0.1809064	1.6
-0.2554616	0.1803663	1.6
-0.2554616	0.1803663	1.6
-0.2544284	0.1800101	1.6
-0.2544284	0.1800101	1.6
-0.2544284	0.1800101	1.6
-0.253629	0.1795007	1.6
-0.253629	0.1795007	1.6
-0.253629	0.1795007	1.6
-0.253629	0.1795007	1.6
-0.253629	0.1795007	1.6
-0.2310454	0.1669557	1.6
-0.2310454	0.1669557	1.6
-0.2310454	0.1669557	1.6
-0.2324572	0.1675698	1.6
-0.2324572	0.1675698	1.6
-0.2324572	0.1675698	1.6
-0.2346511	0.167779	1.6
-0.2346511	0.167779	1.6
-0.2346511	0.167779	1.6
-0.2346511	0.167779	1.6
-0.2346511	0.167779	1.6
-0.2117273	0.1908672	1.6
-0.2117273	0.1908672	1.6
-0.2117273	0.1908672	1.6
-0.2346511	0.167779	1.6
-0.2346511	0.167779	1.6
-0.2346511	0.167779	1.6
-0.2346511	0.167779	1.6
-0.2346511	0.167779	1.6
-0.1567017	0.1532584	1.6
-0.1567017	0.1532584	1.6
-0.1567017	0.1532584	1.6
-0.1558671	0.1502341	1.6
-0.1558671	0.1502341	1.6
-0.1538817	0.1476444	1.6
-0.1538817	0.1476444	1.6
-0.1538817	0.1476444	1.6
-0.1526188	0.1459773	1.6
-0.1526188	0.1459773	1.6
-0.1518902	0.1449233	1.6
-0.1518902	0.1449233	1.6
-0.1518902	0.1449233	1.6
-0.152106	0.1441928	1.6
-0.152106	0.1441928	1.6
-0.152106	0.1441928	1.6
-0.152106	0.1441928	1.6
-0.152106	0.1441928	1.6
-0.1225122	0.1834969	1.6
-0.1225122	0.1834969	1.6
-0.1225122	0.1834969	1.6
-0.1230142	0.1851749	1.6
-0.1230142	0.1851749	1.6
-0.1230142	0.1851749	1.6
-0.1224688	0.1861425	1.6
-0.1224688	0.1861425	1.6
-0.1223187	0.1870194	1.6
-0.1223187	0.1870194	1.6
-0.1223187	0.1870194	1.6
-0.1223187	0.1870194	1.6
-0.1223187	0.1870194	1.6
-0.1223187	0.1870194	1.6
-0.1765943	0.2138748	1.6
-0.1765943	0.2138748	1.6
-0.1770178	0.2141056	1.6
-0.1770178	0.2141056	1.6
-0.1770178	0.2141056	1.6
-0.1772818	0.216006	1.6
-0.1772818	0.216006	1.6
-0.1772818	0.216006	1.6
-0.1778442	0.2170761	1.6
-0.1778442	0.2170761	1.6
-0.1778442	0.2170761	1.6
-0.1778442	0.2170761	1.6
-0.1778442	0.2170761	1.6
-0.1778442	0.2170761	1.6
-0.1778442	0.2170761	1.6
-0.1139313	0.01294121	1.6
-0.1139313	0.01294121	1.6
-0.1139313	0.01294121	1.6
-0.1123929	0.009816027	1.6
-0.1123929	0.009816027	1.6
-0.1123929	0.009816027	1.6
-0.1119648	0.007444485	1.6
-0.1119648	0.007444485	1.6
-0.112363	0.007152475	1.6
-0.112363	0.007152475	1.6
-0.112363	0.007152475	1.6
-0.1128279	0.005634429	1.6
-0.1128279	0.005634429	1.6
-0.1128279	0.005634429	1.6
-0.1134919	0.004595015	1.6
-0.1134919	0.004595015	1.6
-0.1135451	0.0036478	1.6
-0.1135451	0.0036478	1.6
-0.1135451	0.0036478	1.6
-0.1135451	0.0036478	1.6
-0.1135451	0.0036478	1.6
-0.1135451	0.0036478	1.6
-0.166995	0.08178007	1.6
-0.166995	0.08178007	1.6
-0.1654039	0.07986496	1.6
-0.1654039	0.07986496	1.6
-0.1654039	0.07986496	1.6
-0.1639714	0.07911658	1.6
-0.1639714	0.07911658	1.6
-0.1639714	0.07911658	1.6
-0.1639714	0.07911658	1.6
-0.1639714	0.07911658	1.6
-0.1639714	0.07911658	1.6
-0.1639714	0.07911658	1.6
-0.1639714	0.07911658	1.6
0.02851534	-0.1453236	1.6
0.02851534	-0.1453236	1.6
0.02851534	-0.1453236	1.6
0.02532224	-0.1452469	1.6
0.02532224	-0.1452469	1.6
0.02532224	-0.1452469	1.6
0.02229341	-0.1458636	1.6
0.02229341	-0.1458636	1.6
0.02071869	-0.1472105	1.6
0.02071869	-0.1472105	1.6
0.02071869	-0.1472105	1.6
0.01985285	-0.1488049	1.6
0.01985285	-0.1488049	1.6
0.01985285	-0.1488049	1.6
0.01917949	-0.1498134	1.6
0.01917949	-0.1498134	1.6
0.0192404	-0.150599	1.6
0.0192404	-0.150599	1.6
0.0192404	-0.150599	1.6
0.01904482	-0.1511998	1.6
0.01904482	-0.1511998	1.6
0.01904482	-0.1511998	1.6
0.01904482	-0.1511998	1.6
0.01904482	-0.1511998	1.6
0.01904482	-0.1511998	1.6
0.01904482	-0.1511998	1.6
0.01904482	-0.1511998	1.6
0.1816304	-0.1092753	1.6
0.1816304	-0.1092753	1.6
0.1809769	-0.1107012	1.6
0.1809769	-0.1107012	1.6
0.1809769	-0.1107012	1.6
0.1807439	-0.1118081	1.6
0.1807439	-0.1118081	1.6
0.1807439	-0.1118081	1.6
0.1804007	-0.1124093	1.6
0.1804007	-0.1124093	1.6
0.1804102	-0.1132573	1.6
0.1804102	-0.1132573	1.6
0.1804102	-0.1132573	1.6
0.1801327	-0.1140594	1.6
0.1801327	-0.1140594	1.6
0.1801327	-0.1140594	1.6
0.1797712	-0.1143502	1.6
0.1797712	-0.1143502	1.6
0.1797712	-0.1143502	1.6
0.1797712	-0.1143502	1.6
0.1797712	-0.1143502	1.6
0.2903415	-0.1762154	1.6
0.2903415	-0.1762154	1.6
0.2903415	-0.1762154	1.6
0.2915508	-0.1816316	1.6
0.2915508	-0.1816316	1.6
0.2926914	-0.1830439	1.6
0.2926914	-0.1830439	1.6
0.2926914	-0.1830439	1.6
0.2927836	-0.1842193	1.6
0.2927836	-0.1842193	1.6
0.2932872	-0.1845815	1.6
0.2932872	-0.1845815	1.6
0.2932872	-0.1845815	1.6
0.2928703	-0.1853234	1.6
0.2928703	-0.1853234	1.6
0.2928703	-0.1853234	1.6
0.2927443	-0.1859177	1.6
0.2927443	-0.1859177	1.6
0.2927443	-0.1859177	1.6
0.2923289	-0.1862941	1.6
0.2923289	-0.1862941	1.6
0.2920398	-0.186446	1.6
0.2920398	-0.186446	1.6
0.2920398	-0.186446	1.6
0.2916654	-0.1866687	1.6
0.2916654	-0.1866687	1.6
0.2916654	-0.1866687	1.6
0.2904627	-0.1863772	1.6
0.2904627	-0.1863772	1.6
0.2904627	-0.1863772	1.6
0.2904627	-0.1863772	1.6
0.2904627	-0.1863772	1.6
0.2904627	-0.1863772	1.6
0.2904627	-0.1863772	1.6
-0.08541026	-0.2811465	1.6
-0.08541026	-0.2811465	1.6
-0.08541026	-0.2811465	1.6
