# Supplementary material for: Saliency detection of textured 3D models based on multi-view information and texel descriptor
Source: PeerJ Comput Sci. 2023 Oct 25;9:e1584. doi: 10.7717/peerj-cs.1584 (PMC10703070; doi:10.7717/peerj-cs.1584)
Supplement: Supplemental Information 2 [file peerj-cs-09-1584-s002.zip › sxy/0.txt]

-0.01093355	-0.05825103	1.6
-0.01093355	-0.05825103	1.6
-0.01076935	-0.05828711	1.6
-0.01076935	-0.05828711	1.6
-0.01066153	-0.05861272	1.6
-0.01066153	-0.05861272	1.6
-0.01066153	-0.05861272	1.6
-0.01053594	-0.05867234	1.6
-0.01053594	-0.05867234	1.6
-0.01062226	-0.05863701	1.6
-0.01062226	-0.05863701	1.6
-0.01062226	-0.05863701	1.6
-0.01050656	-0.05812094	1.6
-0.01050656	-0.05812094	1.6
-0.01050656	-0.05812094	1.6
-0.01054845	-0.05783019	1.6
-0.01054845	-0.05783019	1.6
-0.01039848	-0.0573698	1.6
-0.01039848	-0.0573698	1.6
-0.01039848	-0.0573698	1.6
-0.01039848	-0.0573698	1.6
-0.01039848	-0.0573698	1.6
-0.0102044	-0.04078557	1.6
-0.0102044	-0.04078557	1.6
-0.0102044	-0.04078557	1.6
-0.0102044	-0.04078557	1.6
-0.0102044	-0.04078557	1.6
-0.0102044	-0.04078557	1.6
-0.0102044	-0.04078557	1.6
-0.0102044	-0.04078557	1.6
-0.0358517	0.1268869	1.6
-0.0358517	0.1268869	1.6
-0.03440813	0.1295743	1.6
-0.03440813	0.1295743	1.6
-0.03440813	0.1295743	1.6
-0.03259525	0.1334178	1.6
-0.03259525	0.1334178	1.6
-0.03259525	0.1334178	1.6
-0.03106686	0.136419	1.6
-0.03106686	0.136419	1.6
-0.03014774	0.1394369	1.6
-0.03014774	0.1394369	1.6
-0.03014774	0.1394369	1.6
-0.0293648	0.1420725	1.6
-0.0293648	0.1420725	1.6
-0.0293648	0.1420725	1.6
-0.02904783	0.1440681	1.6
-0.02904783	0.1440681	1.6
-0.02858093	0.1460559	1.6
-0.02858093	0.1460559	1.6
-0.02858093	0.1460559	1.6
-0.02858093	0.1460559	1.6
-0.02858093	0.1460559	1.6
-0.02858093	0.1460559	1.6
-0.0418712	0.1559837	1.6
-0.0418712	0.1559837	1.6
-0.01083816	0.1860712	1.6
-0.01083816	0.1860712	1.6
-0.01083816	0.1860712	1.6
-0.007099496	0.1878977	1.6
-0.007099496	0.1878977	1.6
-0.005242394	0.1903291	1.6
-0.005242394	0.1903291	1.6
-0.005242394	0.1903291	1.6
-0.00397933	0.1919623	1.6
-0.00397933	0.1919623	1.6
-0.00397933	0.1919623	1.6
-0.003118889	0.1931925	1.6
-0.003118889	0.1931925	1.6
-0.002395814	0.1948024	1.6
-0.002395814	0.1948024	1.6
-0.002395814	0.1948024	1.6
-0.002395814	0.1948024	1.6
-0.002395814	0.1948024	1.6
-0.001636498	0.1984896	1.6
-0.001636498	0.1984896	1.6
-0.001636498	0.1984896	1.6
-0.001394367	0.2001027	1.6
-0.001394367	0.2001027	1.6
-0.001394367	0.2001027	1.6
-0.001394367	0.2001027	1.6
-0.001394367	0.2001027	1.6
0.009614477	0.2524818	1.6
0.009614477	0.2524818	1.6
0.009614477	0.2524818	1.6
0.008486036	0.2549276	1.6
0.008486036	0.2549276	1.6
0.008486036	0.2549276	1.6
0.008686203	0.2559628	1.6
0.008686203	0.2559628	1.6
0.008894297	0.2567444	1.6
0.008894297	0.2567444	1.6
0.008894297	0.2567444	1.6
0.00844602	0.2574375	1.6
0.00844602	0.2574375	1.6
0.008662958	0.2581436	1.6
0.008662958	0.2581436	1.6
0.008662958	0.2581436	1.6
0.008648689	0.2593947	1.6
0.008648689	0.2593947	1.6
0.008648689	0.2593947	1.6
0.008535452	0.2605518	1.6
0.008535452	0.2605518	1.6
0.008360913	0.2610058	1.6
0.008360913	0.2610058	1.6
0.008360913	0.2610058	1.6
0.008360913	0.2610058	1.6
0.008360913	0.2610058	1.6
0.008360913	0.2610058	1.6
0.0145466	0.3033798	1.6
0.0145466	0.3033798	1.6
0.01486971	0.3032554	1.6
0.01486971	0.3032554	1.6
0.01486971	0.3032554	1.6
0.01437035	0.3030721	1.6
0.01437035	0.3030721	1.6
0.01437035	0.3030721	1.6
0.01368562	0.3020146	1.6
0.01368562	0.3020146	1.6
0.01285498	0.3007013	1.6
0.01285498	0.3007013	1.6
0.01285498	0.3007013	1.6
0.01206769	0.3000401	1.6
0.01206769	0.3000401	1.6
0.01154546	0.2995391	1.6
0.01154546	0.2995391	1.6
0.01154546	0.2995391	1.6
0.0109491	0.299242	1.6
0.0109491	0.299242	1.6
0.0109491	0.299242	1.6
0.01037545	0.2988478	1.6
0.01037545	0.2988478	1.6
0.01017691	0.298408	1.6
0.01017691	0.298408	1.6
0.01017691	0.298408	1.6
0.009797261	0.2982048	1.6
0.009797261	0.2982048	1.6
0.009797261	0.2982048	1.6
0.009427832	0.2979842	1.6
0.009427832	0.2979842	1.6
0.00900175	0.2979234	1.6
0.00900175	0.2979234	1.6
0.00900175	0.2979234	1.6
0.008689458	0.2976409	1.6
0.008689458	0.2976409	1.6
0.008689458	0.2976409	1.6
0.008689458	0.2976409	1.6
0.008689458	0.2976409	1.6
0.008689458	0.2976409	1.6
0.008689458	0.2976409	1.6
0.008689458	0.2976409	1.6
-0.0002769604	0.2761885	1.6
-0.0002769604	0.2761885	1.6
-0.0005767792	0.2751221	1.6
-0.0005767792	0.2751221	1.6
-0.0005767792	0.2751221	1.6
-0.0004973039	0.2742856	1.6
-0.0004973039	0.2742856	1.6
-0.001109341	0.2741447	1.6
-0.001109341	0.2741447	1.6
-0.001109341	0.2741447	1.6
-0.001109341	0.2741447	1.6
-0.001109341	0.2741447	1.6
0.009156073	0.3127966	1.6
0.009156073	0.3127966	1.6
0.009156073	0.3127966	1.6
0.008597655	0.3153119	1.6
0.008597655	0.3153119	1.6
0.008597655	0.3153119	1.6
0.006663287	0.3162044	1.6
0.006663287	0.3162044	1.6
0.006663287	0.3162044	1.6
0.006065979	0.3167532	1.6
0.006065979	0.3167532	1.6
0.005299204	0.3165513	1.6
0.005299204	0.3165513	1.6
0.005299204	0.3165513	1.6
0.004219888	0.3165399	1.6
0.004219888	0.3165399	1.6
0.004219888	0.3165399	1.6
0.003215811	0.3175392	1.6
0.003215811	0.3175392	1.6
0.002166967	0.3196779	1.6
0.002166967	0.3196779	1.6
0.002166967	0.3196779	1.6
0.00138733	0.3215245	1.6
0.00138733	0.3215245	1.6
0.00138733	0.3215245	1.6
0.0009402353	0.3228064	1.6
0.0009402353	0.3228064	1.6
0.0002859477	0.3241357	1.6
0.0002859477	0.3241357	1.6
0.0002859477	0.3241357	1.6
0.0002859477	0.3241357	1.6
0.0002859477	0.3241357	1.6
0.0002859477	0.3241357	1.6
-0.0009974428	0.3259962	1.6
-0.0009974428	0.3259962	1.6
-0.001781585	0.3270701	1.6
-0.001781585	0.3270701	1.6
-0.001781585	0.3270701	1.6
-0.001781585	0.3270701	1.6
-0.001781585	0.3270701	1.6
-0.001781585	0.3270701	1.6
-0.00778947	0.3424568	1.6
-0.00778947	0.3424568	1.6
-0.004975155	0.339284	1.6
-0.004975155	0.339284	1.6
-0.004975155	0.339284	1.6
-0.003900699	0.3373259	1.6
-0.003900699	0.3373259	1.6
-0.003365256	0.3368436	1.6
-0.003365256	0.3368436	1.6
-0.003365256	0.3368436	1.6
-0.003076373	0.3381914	1.6
-0.003076373	0.3381914	1.6
-0.003076373	0.3381914	1.6
-0.003529184	0.3391365	1.6
-0.003529184	0.3391365	1.6
-0.004399637	0.3394517	1.6
-0.004399637	0.3394517	1.6
-0.004399637	0.3394517	1.6
-0.005279124	0.3394429	1.6
-0.005279124	0.3394429	1.6
-0.006514588	0.3396385	1.6
-0.006514588	0.3396385	1.6
-0.006514588	0.3396385	1.6
-0.006514588	0.3396385	1.6
-0.006514588	0.3396385	1.6
0.02054406	0.3642081	1.6
0.02054406	0.3642081	1.6
0.02054406	0.3642081	1.6
0.02060716	0.3582758	1.6
0.02060716	0.3582758	1.6
0.01995004	0.355877	1.6
0.01995004	0.355877	1.6
0.01995004	0.355877	1.6
0.02022727	0.3518401	1.6
0.02022727	0.3518401	1.6
0.02022805	0.3484445	1.6
0.02022805	0.3484445	1.6
0.02022805	0.3484445	1.6
0.01942568	0.3453728	1.6
0.01942568	0.3453728	1.6
0.01807457	0.3426445	1.6
0.01807457	0.3426445	1.6
0.01807457	0.3426445	1.6
0.01663774	0.3402492	1.6
0.01663774	0.3402492	1.6
0.01663774	0.3402492	1.6
0.01663774	0.3402492	1.6
0.01663774	0.3402492	1.6
-0.00541964	0.3436162	1.6
-0.00541964	0.3436162	1.6
-0.00541964	0.3436162	1.6
-0.00541964	0.3436162	1.6
-0.00541964	0.3436162	1.6
-0.00541964	0.3436162	1.6
-0.00541964	0.3436162	1.6
-0.00541964	0.3436162	1.6
-0.183826	0.3806067	1.6
-0.183826	0.3806067	1.6
-0.183826	0.3806067	1.6
-0.1890641	0.3829037	1.6
-0.1890641	0.3829037	1.6
-0.1917631	0.382818	1.6
-0.1917631	0.382818	1.6
-0.1917631	0.382818	1.6
-0.1932851	0.3820157	1.6
-0.1932851	0.3820157	1.6
-0.1932851	0.3820157	1.6
-0.1942389	0.3804443	1.6
-0.1942389	0.3804443	1.6
-0.1953378	0.3786975	1.6
-0.1953378	0.3786975	1.6
-0.1953378	0.3786975	1.6
-0.195769	0.3763922	1.6
-0.195769	0.3763922	1.6
-0.195769	0.3763922	1.6
-0.1962298	0.374739	1.6
-0.1962298	0.374739	1.6
-0.1967231	0.3731221	1.6
-0.1967231	0.3731221	1.6
-0.1967231	0.3731221	1.6
-0.1972722	0.3721922	1.6
-0.1972722	0.3721922	1.6
-0.1974427	0.3713941	1.6
-0.1974427	0.3713941	1.6
-0.1974427	0.3713941	1.6
-0.1977259	0.3706296	1.6
-0.1977259	0.3706296	1.6
-0.1977259	0.3706296	1.6
-0.1978641	0.3698151	1.6
-0.1978641	0.3698151	1.6
-0.1978641	0.3698151	1.6
-0.1980477	0.3692522	1.6
-0.1980477	0.3692522	1.6
-0.1984371	0.3688504	1.6
-0.1984371	0.3688504	1.6
-0.1984371	0.3688504	1.6
-0.1986237	0.3683887	1.6
-0.1986237	0.3683887	1.6
-0.1987961	0.3682049	1.6
-0.1987961	0.3682049	1.6
-0.1987961	0.3682049	1.6
-0.1986671	0.3679166	1.6
-0.1986671	0.3679166	1.6
-0.1986671	0.3679166	1.6
-0.1986671	0.3679166	1.6
-0.1986671	0.3679166	1.6
-0.1986671	0.3679166	1.6
-0.1986671	0.3679166	1.6
-0.1986671	0.3679166	1.6
-0.0918275	0.3131337	1.6
-0.0918275	0.3131337	1.6
-0.0918275	0.3131337	1.6
-0.09338088	0.3143103	1.6
-0.09338088	0.3143103	1.6
-0.09480853	0.3142668	1.6
-0.09480853	0.3142668	1.6
-0.09480853	0.3142668	1.6
-0.09603902	0.3139234	1.6
-0.09603902	0.3139234	1.6
-0.09603902	0.3139234	1.6
-0.09677662	0.3137773	1.6
-0.09677662	0.3137773	1.6
-0.09626497	0.3144534	1.6
-0.09626497	0.3144534	1.6
-0.09626497	0.3144534	1.6
-0.09596925	0.3148507	1.6
-0.09596925	0.3148507	1.6
-0.09639651	0.31571	1.6
-0.09639651	0.31571	1.6
-0.09639651	0.31571	1.6
-0.09689157	0.31698	1.6
-0.09689157	0.31698	1.6
-0.09689157	0.31698	1.6
-0.09730894	0.3184495	1.6
-0.09730894	0.3184495	1.6
-0.09757819	0.3197903	1.6
-0.09757819	0.3197903	1.6
-0.09757819	0.3197903	1.6
-0.09765323	0.3216105	1.6
-0.09765323	0.3216105	1.6
-0.09765323	0.3216105	1.6
-0.09765323	0.3216105	1.6
-0.09765323	0.3216105	1.6
0.01	0.01	1.6
-0.09110496	0.3191888	1.6
-0.09110496	0.3191888	1.6
-0.107638	0.3420524	1.6
-0.107638	0.3420524	1.6
-0.107638	0.3420524	1.6
-0.1086089	0.3415024	1.6
-0.1086089	0.3415024	1.6
-0.1086089	0.3415024	1.6
-0.1094732	0.3399979	1.6
-0.1094732	0.3399979	1.6
-0.1099847	0.3387489	1.6
-0.1099847	0.3387489	1.6
-0.1099847	0.3387489	1.6
-0.1098214	0.3381575	1.6
-0.1098214	0.3381575	1.6
-0.1098214	0.3381575	1.6
-0.1095337	0.338158	1.6
-0.1095337	0.338158	1.6
-0.1093513	0.3378075	1.6
-0.1093513	0.3378075	1.6
-0.1093513	0.3378075	1.6
-0.1093232	0.3368242	1.6
-0.1093232	0.3368242	1.6
-0.1093232	0.3368242	1.6
-0.1094259	0.3358685	1.6
-0.1094259	0.3358685	1.6
-0.1098436	0.3354516	1.6
-0.1098436	0.3354516	1.6
-0.1098436	0.3354516	1.6
-0.1103711	0.3352785	1.6
-0.1103711	0.3352785	1.6
-0.1103711	0.3352785	1.6
-0.1103711	0.3352785	1.6
-0.1103711	0.3352785	1.6
-0.009798253	0.1562468	1.6
-0.009798253	0.1562468	1.6
-0.009798253	0.1562468	1.6
-0.007918751	0.1498984	1.6
-0.007918751	0.1498984	1.6
-0.007918751	0.1498984	1.6
-0.007236982	0.147029	1.6
-0.007236982	0.147029	1.6
-0.006569661	0.145359	1.6
-0.006569661	0.145359	1.6
-0.006569661	0.145359	1.6
-0.00605786	0.1445442	1.6
-0.00605786	0.1445442	1.6
-0.00581871	0.1440982	1.6
-0.00581871	0.1440982	1.6
-0.00581871	0.1440982	1.6
-0.006115358	0.1437359	1.6
-0.006115358	0.1437359	1.6
-0.006115358	0.1437359	1.6
-0.006271398	0.1435625	1.6
-0.006271398	0.1435625	1.6
-0.006292123	0.143664	1.6
-0.006292123	0.143664	1.6
-0.006292123	0.143664	1.6
-0.006506583	0.143832	1.6
-0.006506583	0.143832	1.6
-0.006885795	0.1441633	1.6
-0.006885795	0.1441633	1.6
-0.006885795	0.1441633	1.6
-0.007253341	0.1447894	1.6
-0.007253341	0.1447894	1.6
-0.007253341	0.1447894	1.6
-0.007367635	0.1454118	1.6
-0.007367635	0.1454118	1.6
-0.007484294	0.1459656	1.6
-0.007484294	0.1459656	1.6
-0.007484294	0.1459656	1.6
-0.007531147	0.1467277	1.6
-0.007531147	0.1467277	1.6
-0.007625388	0.1473202	1.6
-0.007625388	0.1473202	1.6
-0.007625388	0.1473202	1.6
-0.007961756	0.1481568	1.6
-0.007961756	0.1481568	1.6
-0.007961756	0.1481568	1.6
-0.007961756	0.1481568	1.6
-0.007961756	0.1481568	1.6
-0.005314975	0.1555256	1.6
-0.005314975	0.1555256	1.6
-0.005314975	0.1555256	1.6
-0.003875246	0.1568163	1.6
-0.003875246	0.1568163	1.6
-0.003875246	0.1568163	1.6
-0.003508348	0.156969	1.6
-0.003508348	0.156969	1.6
-0.003066014	0.1575437	1.6
-0.003066014	0.1575437	1.6
-0.003066014	0.1575437	1.6
-0.003469037	0.1582025	1.6
-0.003469037	0.1582025	1.6
-0.003469037	0.1582025	1.6
-0.003817101	0.158776	1.6
-0.003817101	0.158776	1.6
-0.004090891	0.1590831	1.6
-0.004090891	0.1590831	1.6
-0.004090891	0.1590831	1.6
-0.004588161	0.1595937	1.6
-0.004588161	0.1595937	1.6
-0.004588161	0.1595937	1.6
-0.004949813	0.159921	1.6
-0.004949813	0.159921	1.6
-0.005325876	0.1603768	1.6
-0.005325876	0.1603768	1.6
-0.005325876	0.1603768	1.6
-0.005518354	0.1607114	1.6
-0.005518354	0.1607114	1.6
-0.005682932	0.1607257	1.6
-0.005682932	0.1607257	1.6
-0.005682932	0.1607257	1.6
-0.005682932	0.1607257	1.6
-0.005682932	0.1607257	1.6
-0.005682932	0.1607257	1.6
-0.006240103	0.1601185	1.6
-0.006240103	0.1601185	1.6
-0.006605724	0.1597621	1.6
-0.006605724	0.1597621	1.6
-0.006605724	0.1597621	1.6
-0.006605724	0.1597621	1.6
-0.006605724	0.1597621	1.6
-0.006190898	0.1602039	1.6
-0.006190898	0.1602039	1.6
-0.006190898	0.1602039	1.6
-0.005714707	0.1613501	1.6
-0.005714707	0.1613501	1.6
-0.005714707	0.1613501	1.6
-0.005120495	0.1621948	1.6
-0.005120495	0.1621948	1.6
-0.005120495	0.1621948	1.6
-0.004738738	0.1630159	1.6
-0.004738738	0.1630159	1.6
-0.004356837	0.1638095	1.6
-0.004356837	0.1638095	1.6
-0.004042668	0.1645114	1.6
-0.004042668	0.1645114	1.6
-0.004042668	0.1645114	1.6
-0.003735811	0.1651501	1.6
-0.003735811	0.1651501	1.6
-0.003735811	0.1651501	1.6
-0.004032297	0.165074	1.6
-0.004032297	0.165074	1.6
0.01	0.01	1.6
-0.01573882	0.1753529	1.6
-0.01573882	0.1753529	1.6
-0.004032297	0.165074	1.6
-0.004032297	0.165074	1.6
-0.004032297	0.165074	1.6
-0.003204767	0.1662774	1.6
-0.003204767	0.1662774	1.6
-0.003204767	0.1662774	1.6
-0.002702624	0.1672044	1.6
-0.002702624	0.1672044	1.6
-0.002124071	0.1676999	1.6
-0.002124071	0.1676999	1.6
-0.002124071	0.1676999	1.6
-0.001584237	0.1681826	1.6
-0.001584237	0.1681826	1.6
-0.001584237	0.1681826	1.6
-0.001091706	0.1684796	1.6
-0.001091706	0.1684796	1.6
-0.000580743	0.1688543	1.6
-0.000580743	0.1688543	1.6
-0.000580743	0.1688543	1.6
7.430092E-06	0.1691099	1.6
7.430092E-06	0.1691099	1.6
0.0005330369	0.1691936	1.6
0.0005330369	0.1691936	1.6
0.0005330369	0.1691936	1.6
0.0005330369	0.1691936	1.6
0.0005330369	0.1691936	1.6
0.0005330369	0.1691936	1.6
0.0005330369	0.1691936	1.6
0.0005330369	0.1691936	1.6
-0.07475705	0.03662915	1.6
-0.07475705	0.03662915	1.6
-0.07475705	0.03662915	1.6
-0.07342704	0.03797124	1.6
-0.07342704	0.03797124	1.6
-0.07261249	0.03951192	1.6
-0.07261249	0.03951192	1.6
-0.07261249	0.03951192	1.6
-0.07203771	0.04020566	1.6
-0.07203771	0.04020566	1.6
-0.07203771	0.04020566	1.6
-0.07126407	0.04090773	1.6
-0.07126407	0.04090773	1.6
-0.07109969	0.04201145	1.6
-0.07109969	0.04201145	1.6
-0.07109969	0.04201145	1.6
-0.07108331	0.04260837	1.6
-0.07108331	0.04260837	1.6
-0.07142083	0.04319372	1.6
-0.07142083	0.04319372	1.6
-0.07142083	0.04319372	1.6
-0.07142083	0.04319372	1.6
-0.07142083	0.04319372	1.6
-0.07142083	0.04319372	1.6
-0.07217371	0.04383283	1.6
-0.07217371	0.04383283	1.6
-0.0723963	0.04413016	1.6
-0.0723963	0.04413016	1.6
-0.0723963	0.04413016	1.6
-0.0723963	0.04413016	1.6
-0.0723963	0.04413016	1.6
-0.2001991	-0.01903428	1.6
-0.2001991	-0.01903428	1.6
-0.2001991	-0.01903428	1.6
-0.2037901	-0.02227985	1.6
-0.2037901	-0.02227985	1.6
-0.207153	-0.02289863	1.6
-0.207153	-0.02289863	1.6
-0.207153	-0.02289863	1.6
-0.209693	-0.02227273	1.6
-0.209693	-0.02227273	1.6
-0.209693	-0.02227273	1.6
-0.2113637	-0.02230409	1.6
-0.2113637	-0.02230409	1.6
-0.2121693	-0.02190157	1.6
-0.2121693	-0.02190157	1.6
-0.2121693	-0.02190157	1.6
-0.2130327	-0.02090711	1.6
-0.2130327	-0.02090711	1.6
-0.2138055	-0.02040967	1.6
-0.2138055	-0.02040967	1.6
-0.2138055	-0.02040967	1.6
-0.2145936	-0.01986731	1.6
-0.2145936	-0.01986731	1.6
-0.2145936	-0.01986731	1.6
-0.2150648	-0.01972884	1.6
-0.2150648	-0.01972884	1.6
-0.2152684	-0.01921459	1.6
-0.2152684	-0.01921459	1.6
-0.2152684	-0.01921459	1.6
-0.2153507	-0.01879808	1.6
-0.2153507	-0.01879808	1.6
-0.2152562	-0.01829954	1.6
-0.2152562	-0.01829954	1.6
-0.2152562	-0.01829954	1.6
-0.2152562	-0.01829954	1.6
-0.2152562	-0.01829954	1.6
-0.201976	-0.03332104	1.6
-0.201976	-0.03332104	1.6
-0.201976	-0.03332104	1.6
-0.2081907	0.02112887	1.6
-0.2081907	0.02112887	1.6
-0.2081907	0.02112887	1.6
-0.2079853	0.02028518	1.6
-0.2079853	0.02028518	1.6
-0.2075495	0.02066965	1.6
-0.2075495	0.02066965	1.6
-0.2075495	0.02066965	1.6
-0.207288	0.02090618	1.6
-0.207288	0.02090618	1.6
-0.2079217	0.02119279	1.6
-0.2079217	0.02119279	1.6
-0.2079217	0.02119279	1.6
-0.2081815	0.02137575	1.6
-0.2081815	0.02137575	1.6
-0.2081815	0.02137575	1.6
-0.2078247	0.02142055	1.6
-0.2078247	0.02142055	1.6
-0.207635	0.02174691	1.6
-0.207635	0.02174691	1.6
-0.207635	0.02174691	1.6
-0.207826	0.02204842	1.6
-0.207826	0.02204842	1.6
-0.207826	0.02204842	1.6
-0.2075498	0.02130216	1.6
-0.2075498	0.02130216	1.6
-0.207582	0.02098755	1.6
-0.207582	0.02098755	1.6
-0.207582	0.02098755	1.6
-0.207582	0.02098755	1.6
-0.207582	0.02098755	1.6
-0.1940329	0.03532588	1.6
-0.1940329	0.03532588	1.6
-0.1940329	0.03532588	1.6
-0.1935767	0.03514484	1.6
-0.1935767	0.03514484	1.6
-0.1935767	0.03514484	1.6
-0.194978	0.03560423	1.6
-0.194978	0.03560423	1.6
-0.194906	0.03643006	1.6
-0.194906	0.03643006	1.6
-0.194906	0.03643006	1.6
-0.1947071	0.03659084	1.6
-0.1947071	0.03659084	1.6
-0.1949378	0.03611579	1.6
-0.1949378	0.03611579	1.6
-0.1949378	0.03611579	1.6
-0.1949637	0.03628807	1.6
-0.1949637	0.03628807	1.6
-0.1949637	0.03628807	1.6
-0.194978	0.03534541	1.6
-0.194978	0.03534541	1.6
-0.194978	0.03534541	1.6
-0.194978	0.03534541	1.6
-0.194978	0.03534541	1.6
-0.1698897	0.06147126	1.6
-0.1698897	0.06147126	1.6
-0.1698897	0.06147126	1.6
-0.1706544	0.06264172	1.6
-0.1706544	0.06264172	1.6
-0.172584	0.06354862	1.6
-0.172584	0.06354862	1.6
-0.172584	0.06354862	1.6
-0.1735892	0.06338014	1.6
-0.1735892	0.06338014	1.6
-0.1743473	0.06542096	1.6
-0.1743473	0.06542096	1.6
-0.1743473	0.06542096	1.6
-0.1746607	0.06741484	1.6
-0.1746607	0.06741484	1.6
-0.1746607	0.06741484	1.6
-0.1753886	0.0687845	1.6
-0.1753886	0.0687845	1.6
-0.1758699	0.07035084	1.6
-0.1758699	0.07035084	1.6
-0.1758699	0.07035084	1.6
-0.1763611	0.07165037	1.6
-0.1763611	0.07165037	1.6
-0.1763611	0.07165037	1.6
-0.1764125	0.07256723	1.6
-0.1764125	0.07256723	1.6
-0.1766043	0.07327434	1.6
-0.1766043	0.07327434	1.6
-0.1766043	0.07327434	1.6
-0.1766043	0.07327434	1.6
-0.1766043	0.07327434	1.6
-0.1766043	0.07327434	1.6
-0.1489523	0.1124534	1.6
-0.1489523	0.1124534	1.6
-0.1463804	0.1175382	1.6
-0.1463804	0.1175382	1.6
-0.1463804	0.1175382	1.6
-0.1450231	0.1210105	1.6
-0.1450231	0.1210105	1.6
-0.1450231	0.1210105	1.6
-0.1440628	0.1230679	1.6
-0.1440628	0.1230679	1.6
-0.1434953	0.1247486	1.6
-0.1434953	0.1247486	1.6
-0.1434953	0.1247486	1.6
-0.1431027	0.125674	1.6
-0.1431027	0.125674	1.6
-0.1431027	0.125674	1.6
-0.1425606	0.1264681	1.6
-0.1425606	0.1264681	1.6
-0.1420909	0.1269994	1.6
-0.1420909	0.1269994	1.6
-0.1420909	0.1269994	1.6
-0.1419894	0.1275602	1.6
-0.1419894	0.1275602	1.6
-0.1419894	0.1275602	1.6
-0.1419894	0.1275602	1.6
-0.1419894	0.1275602	1.6
-0.07156696	0.19948	1.6
-0.07156696	0.19948	1.6
-0.07156696	0.19948	1.6
-0.06954565	0.2019832	1.6
-0.06954565	0.2019832	1.6
-0.06954565	0.2019832	1.6
-0.06881551	0.2032052	1.6
-0.06881551	0.2032052	1.6
-0.06852394	0.2049749	1.6
-0.06852394	0.2049749	1.6
-0.06852394	0.2049749	1.6
-0.06852394	0.2049749	1.6
