# Supplementary material for: Saliency detection of textured 3D models based on multi-view information and texel descriptor
Source: PeerJ Comput Sci. 2023 Oct 25;9:e1584. doi: 10.7717/peerj-cs.1584 (PMC10703070; doi:10.7717/peerj-cs.1584)
Supplement: Supplemental Information 2 [file peerj-cs-09-1584-s002.zip › sxy/1.txt]

-0.06852394	0.2049749	1.6
-0.06852394	0.2049749	1.6
-0.06849457	0.2076236	1.6
-0.06849457	0.2076236	1.6
-0.06848409	0.2088853	1.6
-0.06848409	0.2088853	1.6
-0.06848409	0.2088853	1.6
-0.06848409	0.2088853	1.6
-0.06848409	0.2088853	1.6
-0.06888368	0.210732	1.6
-0.06888368	0.210732	1.6
-0.06888368	0.210732	1.6
-0.06893619	0.2116466	1.6
-0.06893619	0.2116466	1.6
-0.06909212	0.2122487	1.6
-0.06909212	0.2122487	1.6
-0.06909212	0.2122487	1.6
-0.06933651	0.2123995	1.6
-0.06933651	0.2123995	1.6
-0.06960199	0.2127986	1.6
-0.06960199	0.2127986	1.6
-0.06960199	0.2127986	1.6
-0.06981746	0.2131879	1.6
-0.06981746	0.2131879	1.6
-0.06981746	0.2131879	1.6
-0.07006689	0.2134983	1.6
-0.07006689	0.2134983	1.6
-0.07014076	0.214052	1.6
-0.07014076	0.214052	1.6
-0.07014076	0.214052	1.6
-0.07014076	0.214052	1.6
-0.07014076	0.214052	1.6
-0.05621985	0.251263	1.6
-0.05621985	0.251263	1.6
-0.05621985	0.251263	1.6
-0.05582529	0.2501459	1.6
-0.05582529	0.2501459	1.6
-0.05582529	0.2501459	1.6
-0.05593195	0.2498568	1.6
-0.05593195	0.2498568	1.6
-0.05615123	0.2495903	1.6
-0.05615123	0.2495903	1.6
-0.05615123	0.2495903	1.6
-0.05643588	0.250023	1.6
-0.05643588	0.250023	1.6
-0.05643588	0.250023	1.6
-0.05643588	0.250023	1.6
-0.05643588	0.250023	1.6
-0.06561831	0.2563244	1.6
-0.06561831	0.2563244	1.6
-0.06561831	0.2563244	1.6
-0.07526422	0.2620378	1.6
-0.07526422	0.2620378	1.6
-0.07526422	0.2620378	1.6
0.001928888	0.2894432	1.6
0.001928888	0.2894432	1.6
0.003028769	0.2882955	1.6
0.003028769	0.2882955	1.6
0.003028769	0.2882955	1.6
0.001840383	0.2872753	1.6
0.001840383	0.2872753	1.6
0.001840383	0.2872753	1.6
0.0009914804	0.2849783	1.6
0.0009914804	0.2849783	1.6
0.0004032385	0.2835741	1.6
0.0004032385	0.2835741	1.6
0.0004032385	0.2835741	1.6
0.0004486665	0.2814841	1.6
0.0004486665	0.2814841	1.6
0.0005470971	0.2796739	1.6
0.0005470971	0.2796739	1.6
0.0005470971	0.2796739	1.6
0.0006849933	0.2777188	1.6
0.0006849933	0.2777188	1.6
0.0006849933	0.2777188	1.6
0.0007932158	0.2777545	1.6
0.0007932158	0.2777545	1.6
0.0007932158	0.2777545	1.6
0.0007932158	0.2777545	1.6
0.0007932158	0.2777545	1.6
0.01675766	0.2666034	1.6
0.01675766	0.2666034	1.6
0.01581819	0.2674023	1.6
0.01581819	0.2674023	1.6
0.01581819	0.2674023	1.6
0.01501059	0.2679637	1.6
0.01501059	0.2679637	1.6
0.01501059	0.2679637	1.6
0.01436128	0.2684712	1.6
0.01436128	0.2684712	1.6
0.013963	0.2689343	1.6
0.013963	0.2689343	1.6
0.013963	0.2689343	1.6
0.01355667	0.2694015	1.6
0.01355667	0.2694015	1.6
0.01312454	0.2698536	1.6
0.01312454	0.2698536	1.6
0.01312454	0.2698536	1.6
0.01252974	0.2703397	1.6
0.01252974	0.2703397	1.6
0.01252974	0.2703397	1.6
0.01201034	0.2708532	1.6
0.01201034	0.2708532	1.6
0.01149074	0.2713485	1.6
0.01149074	0.2713485	1.6
0.01149074	0.2713485	1.6
0.01100596	0.2717374	1.6
0.01100596	0.2717374	1.6
0.01054824	0.2721495	1.6
0.01054824	0.2721495	1.6
0.01054824	0.2721495	1.6
0.01007597	0.2728088	1.6
0.01007597	0.2728088	1.6
0.01007597	0.2728088	1.6
0.01007597	0.2728088	1.6
0.01007597	0.2728088	1.6
0.06314415	0.2175582	1.6
0.06314415	0.2175582	1.6
0.06314415	0.2175582	1.6
0.06250431	0.2155431	1.6
0.06250431	0.2155431	1.6
0.06250431	0.2155431	1.6
0.06287993	0.2140794	1.6
0.06287993	0.2140794	1.6
0.06320445	0.2127971	1.6
0.06320445	0.2127971	1.6
0.06320445	0.2127971	1.6
0.06318083	0.21229	1.6
0.06318083	0.21229	1.6
0.06317753	0.2114472	1.6
0.06317753	0.2114472	1.6
0.06317753	0.2114472	1.6
0.06281815	0.2108272	1.6
0.06281815	0.2108272	1.6
0.06281815	0.2108272	1.6
0.06238108	0.210282	1.6
0.06238108	0.210282	1.6
0.06207781	0.2099527	1.6
0.06207781	0.2099527	1.6
0.06207781	0.2099527	1.6
0.06165676	0.2095682	1.6
0.06165676	0.2095682	1.6
0.06165676	0.2095682	1.6
0.06134793	0.2091963	1.6
0.06134793	0.2091963	1.6
0.06123286	0.208812	1.6
0.06123286	0.208812	1.6
0.06123286	0.208812	1.6
0.0611276	0.2082961	1.6
0.0611276	0.2082961	1.6
0.0611276	0.2082961	1.6
0.06101979	0.2078262	1.6
0.06101979	0.2078262	1.6
0.06094899	0.2074407	1.6
0.06094899	0.2074407	1.6
0.06094899	0.2074407	1.6
0.06093021	0.2069439	1.6
0.06093021	0.2069439	1.6
0.06093021	0.2069439	1.6
0.06093021	0.2069439	1.6
0.06093021	0.2069439	1.6
0.0860301	0.093675	1.6
0.0860301	0.093675	1.6
0.0860301	0.093675	1.6
0.08784243	0.08900412	1.6
0.08784243	0.08900412	1.6
0.08784243	0.08900412	1.6
0.08880556	0.08655906	1.6
0.08880556	0.08655906	1.6
0.08900591	0.08525338	1.6
0.08900591	0.08525338	1.6
0.08900591	0.08525338	1.6
0.08973308	0.08426028	1.6
0.08973308	0.08426028	1.6
0.0900977	0.08358016	1.6
0.0900977	0.08358016	1.6
0.0900977	0.08358016	1.6
0.09027465	0.08292072	1.6
0.09027465	0.08292072	1.6
0.09027465	0.08292072	1.6
0.09008845	0.0824193	1.6
0.09008845	0.0824193	1.6
0.08995298	0.08225905	1.6
0.08995298	0.08225905	1.6
0.08995298	0.08225905	1.6
0.08993791	0.08208375	1.6
0.08993791	0.08208375	1.6
0.08993791	0.08208375	1.6
0.08974843	0.08173508	1.6
0.08974843	0.08173508	1.6
0.08960357	0.08135106	1.6
0.08960357	0.08135106	1.6
0.08960357	0.08135106	1.6
0.08947798	0.08105366	1.6
0.08947798	0.08105366	1.6
0.08927718	0.0807716	1.6
0.08927718	0.0807716	1.6
0.08927718	0.0807716	1.6
0.08911072	0.08024614	1.6
0.08911072	0.08024614	1.6
0.08911072	0.08024614	1.6
0.08893912	0.0796851	1.6
0.08893912	0.0796851	1.6
0.08887056	0.07917667	1.6
0.08887056	0.07917667	1.6
0.08887056	0.07917667	1.6
0.08872525	0.07875986	1.6
0.08872525	0.07875986	1.6
0.08872525	0.07875986	1.6
0.08862241	0.07830351	1.6
0.08862241	0.07830351	1.6
0.08859529	0.07801678	1.6
0.08859529	0.07801678	1.6
0.08859529	0.07801678	1.6
0.08859529	0.07801678	1.6
0.08859529	0.07801678	1.6
0.08859529	0.07801678	1.6
0.253968	0.008747512	1.6
0.253968	0.008747512	1.6
0.2563928	0.004111936	1.6
0.2563928	0.004111936	1.6
0.2563928	0.004111936	1.6
0.2575288	0.002727241	1.6
0.2575288	0.002727241	1.6
0.2575288	0.002727241	1.6
0.2581677	0.002069106	1.6
0.2581677	0.002069106	1.6
0.2588259	0.001944087	1.6
0.2588259	0.001944087	1.6
0.2588259	0.001944087	1.6
0.2596553	0.001251901	1.6
0.2596553	0.001251901	1.6
0.2596553	0.001251901	1.6
0.2604867	0.0006909231	1.6
0.2604867	0.0006909231	1.6
0.2610882	0.0002849605	1.6
0.2610882	0.0002849605	1.6
0.2610882	0.0002849605	1.6
0.2617897	9.245425E-05	1.6
0.2617897	9.245425E-05	1.6
0.2617897	9.245425E-05	1.6
0.2620292	0.0001193602	1.6
0.2620292	0.0001193602	1.6
0.2624472	3.295578E-05	1.6
0.2624472	3.295578E-05	1.6
0.2630503	0.0003667912	1.6
0.2630503	0.0003667912	1.6
0.2630503	0.0003667912	1.6
0.2632771	0.000707713	1.6
0.2632771	0.000707713	1.6
0.2632771	0.000707713	1.6
0.26358	0.001094269	1.6
0.26358	0.001094269	1.6
0.2636761	0.001475314	1.6
0.2636761	0.001475314	1.6
0.2636761	0.001475314	1.6
0.2636761	0.001475314	1.6
0.2636761	0.001475314	1.6
0.2636761	0.001475314	1.6
0.2660275	-0.002128963	1.6
0.2660275	-0.002128963	1.6
0.2671147	-0.002319505	1.6
0.2671147	-0.002319505	1.6
0.2671147	-0.002319505	1.6
0.2684376	-0.001603249	1.6
0.2684376	-0.001603249	1.6
0.2684376	-0.001603249	1.6
0.2684376	-0.001603249	1.6
0.2684376	-0.001603249	1.6
0.2696542	7.055048E-05	1.6
0.2696542	7.055048E-05	1.6
0.2696542	7.055048E-05	1.6
0.2695711	7.151067E-05	1.6
0.2695711	7.151067E-05	1.6
0.2699177	4.839804E-05	1.6
0.2699177	4.839804E-05	1.6
0.2699177	4.839804E-05	1.6
0.2689732	-0.001162041	1.6
0.2689732	-0.001162041	1.6
0.2690131	-0.0005840007	1.6
0.2690131	-0.0005840007	1.6
0.2690131	-0.0005840007	1.6
0.2688458	-0.0005731639	1.6
0.2688458	-0.0005731639	1.6
0.2688458	-0.0005731639	1.6
0.268142	-0.00119533	1.6
0.268142	-0.00119533	1.6
0.2678057	-0.001603425	1.6
0.2678057	-0.001603425	1.6
0.2678057	-0.001603425	1.6
0.2678057	-0.001603425	1.6
0.2678057	-0.001603425	1.6
0.2678057	-0.001603425	1.6
0.2874427	0.024317	1.6
0.2874427	0.024317	1.6
0.2874427	0.024317	1.6
0.2874842	0.02337914	1.6
0.2874842	0.02337914	1.6
0.2873459	0.02221193	1.6
0.2873459	0.02221193	1.6
0.2873459	0.02221193	1.6
0.287587	0.02230635	1.6
0.287587	0.02230635	1.6
0.2833813	0.01863396	1.6
0.2833813	0.01863396	1.6
0.2833813	0.01863396	1.6
0.2833813	0.01863396	1.6
0.2833813	0.01863396	1.6
0.2833813	0.01863396	1.6
0.2833813	0.01863396	1.6
0.2833813	0.01863396	1.6
0.2833813	0.01863396	1.6
0.2833813	0.01863396	1.6
0.2833813	0.01863396	1.6
0.3039857	0.06607118	1.6
0.3039857	0.06607118	1.6
0.3039857	0.06607118	1.6
0.3114389	0.06757375	1.6
0.3114389	0.06757375	1.6
0.301456	0.05719067	1.6
0.301456	0.05719067	1.6
0.301456	0.05719067	1.6
0.2931857	0.05038947	1.6
0.2931857	0.05038947	1.6
0.2904035	0.04904694	1.6
0.2904035	0.04904694	1.6
0.2904035	0.04904694	1.6
0.2869311	0.04543868	1.6
0.2869311	0.04543868	1.6
0.2869311	0.04543868	1.6
0.2847953	0.04271556	1.6
0.2847953	0.04271556	1.6
0.2838053	0.04142953	1.6
0.2838053	0.04142953	1.6
0.2838053	0.04142953	1.6
0.2827822	0.04027081	1.6
0.2827822	0.04027081	1.6
0.2827822	0.04027081	1.6
0.2817267	0.03977986	1.6
0.2817267	0.03977986	1.6
0.2809361	0.03936335	1.6
0.2809361	0.03936335	1.6
0.2809361	0.03936335	1.6
0.2809361	0.03936335	1.6
0.2809361	0.03936335	1.6
0.2809361	0.03936335	1.6
0.2809361	0.03936335	1.6
0.2809361	0.03936335	1.6
0.05795201	0.01106987	1.6
0.05795201	0.01106987	1.6
0.05795201	0.01106987	1.6
0.06096926	0.01310574	1.6
0.06096926	0.01310574	1.6
0.06096926	0.01310574	1.6
0.06096926	0.01310574	1.6
0.06096926	0.01310574	1.6
-0.1314798	-0.07151238	1.6
-0.1314798	-0.07151238	1.6
-0.1314798	-0.07151238	1.6
-0.1316179	-0.0765056	1.6
-0.1316179	-0.0765056	1.6
-0.1323479	-0.07821264	1.6
-0.1323479	-0.07821264	1.6
-0.1323479	-0.07821264	1.6
-0.1334913	-0.07928807	1.6
-0.1334913	-0.07928807	1.6
-0.1334913	-0.07928807	1.6
-0.1338309	-0.08058008	1.6
-0.1338309	-0.08058008	1.6
-0.1338309	-0.08058008	1.6
-0.1338309	-0.08058008	1.6
-0.1338309	-0.08058008	1.6
-0.06322365	0.01038069	1.6
-0.06322365	0.01038069	1.6
-0.06322365	0.01038069	1.6
-0.06405305	0.01411304	1.6
-0.06405305	0.01411304	1.6
-0.06410529	0.01532526	1.6
-0.06410529	0.01532526	1.6
-0.06410529	0.01532526	1.6
-0.06422108	0.01628696	1.6
-0.06422108	0.01628696	1.6
-0.06422108	0.01628696	1.6
-0.06381917	0.01683374	1.6
-0.06381917	0.01683374	1.6
-0.06420659	0.01796795	1.6
-0.06420659	0.01796795	1.6
-0.06420659	0.01796795	1.6
-0.06470842	0.01898266	1.6
-0.06470842	0.01898266	1.6
-0.06470842	0.01898266	1.6
-0.06501897	0.01978049	1.6
-0.06501897	0.01978049	1.6
-0.06558111	0.02092996	1.6
-0.06558111	0.02092996	1.6
-0.06558111	0.02092996	1.6
-0.06558111	0.02092996	1.6
-0.06558111	0.02092996	1.6
-0.06558111	0.02092996	1.6
-0.06558111	0.02092996	1.6
-0.06558111	0.02092996	1.6
0.02087615	0.0936015	1.6
0.02087615	0.0936015	1.6
0.02087615	0.0936015	1.6
0.01966752	0.09432264	1.6
0.01966752	0.09432264	1.6
0.01935437	0.09382597	1.6
0.01935437	0.09382597	1.6
0.01935437	0.09382597	1.6
0.01890517	0.09366956	1.6
0.01890517	0.09366956	1.6
0.01890517	0.09366956	1.6
0.01871728	0.09393273	1.6
0.01871728	0.09393273	1.6
0.01880803	0.09435802	1.6
0.01880803	0.09435802	1.6
0.01880803	0.09435802	1.6
0.01883789	0.09464543	1.6
0.01883789	0.09464543	1.6
0.01883789	0.09464543	1.6
0.01853969	0.0952039	1.6
0.01853969	0.0952039	1.6
0.01853969	0.0952039	1.6
0.01853969	0.0952039	1.6
0.01853969	0.0952039	1.6
0.02324738	0.1397785	1.6
0.02324738	0.1397785	1.6
0.02324738	0.1397785	1.6
0.02330332	0.1434243	1.6
0.02330332	0.1434243	1.6
0.02330332	0.1434243	1.6
0.02443234	0.1450019	1.6
0.02443234	0.1450019	1.6
0.02516634	0.1460788	1.6
0.02516634	0.1460788	1.6
0.02516634	0.1460788	1.6
0.02535722	0.1463886	1.6
0.02535722	0.1463886	1.6
0.02535722	0.1463886	1.6
0.02534012	0.1464743	1.6
0.02534012	0.1464743	1.6
0.02534012	0.1464743	1.6
0.02534012	0.1464743	1.6
0.02534012	0.1464743	1.6
0.02588285	0.1466141	1.6
0.02588285	0.1466141	1.6
0.02588285	0.1466141	1.6
0.02588285	0.1466141	1.6
0.02588285	0.1466141	1.6
0.01638447	0.1927501	1.6
0.01638447	0.1927501	1.6
0.01638447	0.1927501	1.6
0.01746281	0.1960963	1.6
0.01746281	0.1960963	1.6
0.01953091	0.197236	1.6
0.01953091	0.197236	1.6
0.01953091	0.197236	1.6
0.02042858	0.1980926	1.6
0.02042858	0.1980926	1.6
0.02072346	0.1991564	1.6
0.02072346	0.1991564	1.6
0.02072346	0.1991564	1.6
0.02158941	0.1991876	1.6
0.02158941	0.1991876	1.6
0.02158941	0.1991876	1.6
0.02170361	0.2003432	1.6
0.02170361	0.2003432	1.6
0.02371478	0.2003684	1.6
0.02371478	0.2003684	1.6
0.02371478	0.2003684	1.6
0.02539476	0.200717	1.6
0.02539476	0.200717	1.6
0.02677796	0.2010211	1.6
0.02677796	0.2010211	1.6
0.02677796	0.2010211	1.6
0.02706125	0.2020356	1.6
0.02706125	0.2020356	1.6
0.02706125	0.2020356	1.6
0.02728763	0.2035216	1.6
0.02728763	0.2035216	1.6
0.02728763	0.2035216	1.6
0.02728763	0.2035216	1.6
0.02728763	0.2035216	1.6
0.005998374	0.2234997	1.6
0.005998374	0.2234997	1.6
0.005998374	0.2234997	1.6
0.005863706	0.225697	1.6
0.005863706	0.225697	1.6
0.005709842	0.2274754	1.6
0.005709842	0.2274754	1.6
0.005709842	0.2274754	1.6
0.00556862	0.2291443	1.6
0.00556862	0.2291443	1.6
0.005524432	0.2306507	1.6
0.005524432	0.2306507	1.6
0.005524432	0.2306507	1.6
0.00536838	0.2321099	1.6
0.00536838	0.2321099	1.6
0.00536838	0.2321099	1.6
0.005263471	0.2333825	1.6
0.005263471	0.2333825	1.6
0.005143295	0.2341713	1.6
0.005143295	0.2341713	1.6
0.005143295	0.2341713	1.6
0.00507367	0.2349855	1.6
0.00507367	0.2349855	1.6
0.00507367	0.2349855	1.6
0.00498411	0.2356206	1.6
0.00498411	0.2356206	1.6
0.00498411	0.2356206	1.6
0.00498411	0.2356206	1.6
0.00498411	0.2356206	1.6
0.01568253	0.240517	1.6
0.01568253	0.240517	1.6
0.02638095	0.2454135	1.6
0.02638095	0.2454135	1.6
0.02638095	0.2454135	1.6
0.1689329	0.3568508	1.6
0.1689329	0.3568508	1.6
0.1689329	0.3568508	1.6
0.1679628	0.3545128	1.6
0.1679628	0.3545128	1.6
0.1673586	0.3539697	1.6
0.1673586	0.3539697	1.6
0.1673586	0.3539697	1.6
0.1664344	0.3523497	1.6
0.1664344	0.3523497	1.6
0.1662212	0.3509575	1.6
0.1662212	0.3509575	1.6
0.1662212	0.3509575	1.6
0.1661421	0.3496381	1.6
0.1661421	0.3496381	1.6
0.1661421	0.3496381	1.6
0.1659272	0.3479443	1.6
0.1659272	0.3479443	1.6
0.165923	0.3463085	1.6
0.165923	0.3463085	1.6
0.165923	0.3463085	1.6
0.1657122	0.3449327	1.6
0.1657122	0.3449327	1.6
0.1657122	0.3449327	1.6
0.1656125	0.3437089	1.6
0.1656125	0.3437089	1.6
0.1656125	0.3437089	1.6
0.1656125	0.3437089	1.6
0.1656125	0.3437089	1.6
0.1645835	0.3493768	1.6
0.1645835	0.3493768	1.6
0.1645835	0.3493768	1.6
0.1682258	0.3493414	1.6
0.1682258	0.3493414	1.6
0.1691246	0.3502321	1.6
0.1691246	0.3502321	1.6
0.1691246	0.3502321	1.6
0.1688327	0.351054	1.6
0.1688327	0.351054	1.6
0.1691307	0.3520796	1.6
0.1691307	0.3520796	1.6
0.1691307	0.3520796	1.6
0.1691307	0.3520796	1.6
0.1691307	0.3520796	1.6
0.1691307	0.3520796	1.6
0.1683223	0.3527668	1.6
0.1683223	0.3527668	1.6
0.1679818	0.3535181	1.6
0.1679818	0.3535181	1.6
0.1679818	0.3535181	1.6
0.1679818	0.3535181	1.6
0.1679818	0.3535181	1.6
0.1679818	0.3535181	1.6
0.1679818	0.3535181	1.6
0.1679818	0.3535181	1.6
0.04340808	0.2401631	1.6
0.04340808	0.2401631	1.6
0.04340808	0.2401631	1.6
0.04802404	0.2368796	1.6
0.04802404	0.2368796	1.6
0.04802404	0.2368796	1.6
0.05128899	0.234716	1.6
0.05128899	0.234716	1.6
0.05310053	0.2339616	1.6
0.05310053	0.2339616	1.6
0.05310053	0.2339616	1.6
0.05442706	0.2330309	1.6
0.05442706	0.2330309	1.6
0.05442706	0.2330309	1.6
0.05501105	0.2322499	1.6
0.05501105	0.2322499	1.6
0.05374646	0.2329817	1.6
0.05374646	0.2329817	1.6
0.05374646	0.2329817	1.6
0.0541293	0.2330517	1.6
0.0541293	0.2330517	1.6
0.0541293	0.2330517	1.6
0.0542087	0.2328224	1.6
0.0542087	0.2328224	1.6
0.05435789	0.2328895	1.6
0.05435789	0.2328895	1.6
0.05435789	0.2328895	1.6
0.05411584	0.2329347	1.6
0.05411584	0.2329347	1.6
0.05411584	0.2329347	1.6
0.05406047	0.2329318	1.6
0.05406047	0.2329318	1.6
0.05402323	0.2331218	1.6
0.05402323	0.2331218	1.6
0.05402323	0.2331218	1.6
0.05424138	0.2331868	1.6
0.05424138	0.2331868	1.6
0.05424138	0.2331868	1.6
0.05435335	0.2332041	1.6
0.05435335	0.2332041	1.6
0.05462155	0.2331433	1.6
0.05462155	0.2331433	1.6
0.05462155	0.2331433	1.6
0.05479718	0.2330139	1.6
0.05479718	0.2330139	1.6
0.05479718	0.2330139	1.6
0.05487753	0.2328137	1.6
0.05487753	0.2328137	1.6
0.05504809	0.2325742	1.6
0.05504809	0.2325742	1.6
0.05504809	0.2325742	1.6
0.05505233	0.2322031	1.6
0.05505233	0.2322031	1.6
0.05505233	0.2322031	1.6
0.05516677	0.2321984	1.6
0.05516677	0.2321984	1.6
0.05522594	0.2317692	1.6
0.05522594	0.2317692	1.6
0.05522594	0.2317692	1.6
0.05522594	0.2317692	1.6
-0.008658303	0.1837915	1.6
-0.008658303	0.1837915	1.6
-0.008658303	0.1837915	1.6
-0.008858878	0.1839839	1.6
-0.008858878	0.1839839	1.6
-0.009081462	0.1844302	1.6
-0.009081462	0.1844302	1.6
-0.009081462	0.1844302	1.6
-0.009322796	0.1845435	1.6
-0.009322796	0.1845435	1.6
-0.009074213	0.184674	1.6
-0.009074213	0.184674	1.6
-0.009074213	0.184674	1.6
-0.009074213	0.184674	1.6
-0.009074213	0.184674	1.6
-0.009074213	0.184674	1.6
-0.008649381	0.1855888	1.6
-0.008649381	0.1855888	1.6
-0.008790608	0.1856738	1.6
-0.008790608	0.1856738	1.6
-0.008790608	0.1856738	1.6
-0.009170605	0.1853908	1.6
-0.009170605	0.1853908	1.6
-0.00941761	0.1854655	1.6
-0.00941761	0.1854655	1.6
-0.00941761	0.1854655	1.6
-0.00941761	0.1854655	1.6
-0.00941761	0.1854655	1.6
-0.00941761	0.1854655	1.6
0.1025072	0.2360963	1.6
0.1025072	0.2360963	1.6
0.1012688	0.2355317	1.6
0.1012688	0.2355317	1.6
0.1012688	0.2355317	1.6
0.1006114	0.2357685	1.6
0.1006114	0.2357685	1.6
0.1006114	0.2357685	1.6
0.0986279	0.2361109	1.6
0.0986279	0.2361109	1.6
0.0976999	0.236417	1.6
0.0976999	0.236417	1.6
0.0976999	0.236417	1.6
0.09622206	0.2367774	1.6
0.09622206	0.2367774	1.6
0.09622206	0.2367774	1.6
0.0953738	0.2371986	1.6
0.0953738	0.2371986	1.6
0.09469639	0.2373077	1.6
0.09469639	0.2373077	1.6
0.09469639	0.2373077	1.6
0.09383633	0.2376183	1.6
0.09383633	0.2376183	1.6
0.09383633	0.2376183	1.6
0.09318991	0.2378463	1.6
0.09318991	0.2378463	1.6
0.0925874	0.2380034	1.6
0.0925874	0.2380034	1.6
0.0925874	0.2380034	1.6
0.09219664	0.2380192	1.6
0.09219664	0.2380192	1.6
0.09219664	0.2380192	1.6
0.09209017	0.2379258	1.6
0.09209017	0.2379258	1.6
0.09206124	0.2375629	1.6
0.09206124	0.2375629	1.6
0.09206124	0.2375629	1.6
0.09202923	0.2372805	1.6
0.09202923	0.2372805	1.6
0.09199838	0.2374729	1.6
0.09199838	0.2374729	1.6
0.09199838	0.2374729	1.6
0.09199838	0.2374729	1.6
0.09199838	0.2374729	1.6
0.1881026	0.2601998	1.6
0.1881026	0.2601998	1.6
0.1881026	0.2601998	1.6
0.19602	0.2616791	1.6
0.19602	0.2616791	1.6
0.19602	0.2616791	1.6
0.1999087	0.2627051	1.6
0.1999087	0.2627051	1.6
0.2013709	0.2629706	1.6
0.2013709	0.2629706	1.6
0.2013709	0.2629706	1.6
0.2024118	0.2634855	1.6
0.2024118	0.2634855	1.6
0.2024118	0.2634855	1.6
0.2029701	0.2634838	1.6
