# Supplementary material for: Saliency detection of textured 3D models based on multi-view information and texel descriptor
Source: PeerJ Comput Sci. 2023 Oct 25;9:e1584. doi: 10.7717/peerj-cs.1584 (PMC10703070; doi:10.7717/peerj-cs.1584)
Supplement: Supplemental Information 2 [file peerj-cs-09-1584-s002.zip › sxy/10.txt]

-0.006987194	0.177836	1.6
-0.00709351	0.1795851	1.6
-0.00709351	0.1795851	1.6
-0.006927913	0.1815679	1.6
-0.006927913	0.1815679	1.6
-0.006869117	0.182982	1.6
-0.006869117	0.182982	1.6
-0.006869117	0.182982	1.6
-0.006869117	0.182982	1.6
-0.006869117	0.182982	1.6
-0.006869117	0.182982	1.6
0.03015245	0.2210896	1.6
0.03015245	0.2210896	1.6
0.02833796	0.2239832	1.6
0.02833796	0.2239832	1.6
0.02833796	0.2239832	1.6
0.02833796	0.2239832	1.6
0.02833796	0.2239832	1.6
0.02582496	0.2590696	1.6
0.02582496	0.2590696	1.6
0.02756472	0.2611383	1.6
0.02756472	0.2611383	1.6
0.02756472	0.2611383	1.6
0.02796849	0.2614488	1.6
0.02796849	0.2614488	1.6
0.02796849	0.2614488	1.6
0.02777783	0.2606517	1.6
0.02777783	0.2606517	1.6
0.02799927	0.2594408	1.6
0.02799927	0.2594408	1.6
0.02799927	0.2594408	1.6
0.0280152	0.2580917	1.6
0.0280152	0.2580917	1.6
0.02856924	0.2574395	1.6
0.02856924	0.2574395	1.6
0.02856924	0.2574395	1.6
0.02820211	0.2558674	1.6
0.02820211	0.2558674	1.6
0.02820211	0.2558674	1.6
0.02826568	0.2551108	1.6
0.02826568	0.2551108	1.6
0.02807322	0.2545988	1.6
0.02807322	0.2545988	1.6
0.02807322	0.2545988	1.6
0.02816583	0.2549904	1.6
0.02816583	0.2549904	1.6
0.02816583	0.2549904	1.6
0.02816583	0.2549904	1.6
0.02816583	0.2549904	1.6
0.0316534	0.285276	1.6
0.0316534	0.285276	1.6
0.0316534	0.285276	1.6
0.03138316	0.2861802	1.6
0.03138316	0.2861802	1.6
0.03073701	0.2862858	1.6
0.03073701	0.2862858	1.6
0.03073701	0.2862858	1.6
0.03073701	0.2862858	1.6
0.03073701	0.2862858	1.6
0.03073701	0.2862858	1.6
0.03073701	0.2862858	1.6
0.03073701	0.2862858	1.6
-0.07731415	0.1791394	1.6
-0.07731415	0.1791394	1.6
-0.07731415	0.1791394	1.6
-0.07613865	0.1792751	1.6
-0.07613865	0.1792751	1.6
-0.07685389	0.1785706	1.6
-0.07685389	0.1785706	1.6
-0.07685389	0.1785706	1.6
-0.07699648	0.1785625	1.6
-0.07699648	0.1785625	1.6
-0.07699648	0.1785625	1.6
-0.07699648	0.1785625	1.6
-0.07699648	0.1785625	1.6
0.01265347	0.3243749	1.6
0.01265347	0.3243749	1.6
0.01265347	0.3243749	1.6
0.01187646	0.3241222	1.6
0.01187646	0.3241222	1.6
0.01187646	0.3241222	1.6
0.01216155	0.3235694	1.6
0.01216155	0.3235694	1.6
0.01231761	0.3230363	1.6
0.01231761	0.3230363	1.6
0.01231761	0.3230363	1.6
0.01215176	0.3216405	1.6
0.01215176	0.3216405	1.6
0.01215176	0.3216405	1.6
0.01215176	0.3216405	1.6
0.01215176	0.3216405	1.6
-0.08759869	0.1700953	1.6
-0.08759869	0.1700953	1.6
-0.08759869	0.1700953	1.6
-0.08641547	0.16972	1.6
-0.08641547	0.16972	1.6
-0.08610652	0.1682885	1.6
-0.08610652	0.1682885	1.6
-0.08610652	0.1682885	1.6
-0.08600236	0.1688951	1.6
-0.08600236	0.1688951	1.6
-0.08600236	0.1688951	1.6
-0.08602136	0.167817	1.6
-0.08602136	0.167817	1.6
-0.08579851	0.1664287	1.6
-0.08579851	0.1664287	1.6
-0.08579851	0.1664287	1.6
-0.08562203	0.1655469	1.6
-0.08562203	0.1655469	1.6
-0.08562203	0.1655469	1.6
-0.08564804	0.1645436	1.6
-0.08564804	0.1645436	1.6
-0.08547317	0.1636647	1.6
-0.08547317	0.1636647	1.6
-0.08547317	0.1636647	1.6
-0.08531579	0.1627147	1.6
-0.08531579	0.1627147	1.6
-0.08521739	0.1617293	1.6
-0.08521739	0.1617293	1.6
-0.08521739	0.1617293	1.6
-0.08521739	0.1617293	1.6
-0.08521739	0.1617293	1.6
-0.08528369	0.1598698	1.6
-0.08528369	0.1598698	1.6
-0.08528369	0.1598698	1.6
-0.08528528	0.1589396	1.6
-0.08528528	0.1589396	1.6
-0.08528528	0.1589396	1.6
-0.0853182	0.1581628	1.6
-0.0853182	0.1581628	1.6
-0.08531002	0.1574007	1.6
-0.08531002	0.1574007	1.6
-0.08516616	0.1567452	1.6
-0.08516616	0.1567452	1.6
-0.08516616	0.1567452	1.6
-0.08519443	0.1560253	1.6
-0.08519443	0.1560253	1.6
-0.08519443	0.1560253	1.6
-0.08519443	0.1560253	1.6
-0.08519443	0.1560253	1.6
-0.09495168	0.08386255	1.6
-0.09495168	0.08386255	1.6
-0.09495168	0.08386255	1.6
-0.09549323	0.07561588	1.6
-0.09549323	0.07561588	1.6
-0.09534948	0.07126655	1.6
-0.09534948	0.07126655	1.6
-0.09534948	0.07126655	1.6
-0.09520271	0.06835025	1.6
-0.09520271	0.06835025	1.6
-0.09520271	0.06835025	1.6
-0.09528916	0.06632809	1.6
-0.09528916	0.06632809	1.6
-0.09528833	0.06497598	1.6
-0.09528833	0.06497598	1.6
-0.09528833	0.06497598	1.6
-0.09526572	0.06403929	1.6
-0.09526572	0.06403929	1.6
-0.09547695	0.0635962	1.6
-0.09547695	0.0635962	1.6
-0.09547695	0.0635962	1.6
-0.09573536	0.06329779	1.6
-0.09573536	0.06329779	1.6
-0.09604231	0.06306557	1.6
-0.09604231	0.06306557	1.6
-0.09604231	0.06306557	1.6
-0.09637712	0.06288379	1.6
-0.09637712	0.06288379	1.6
-0.0964883	0.06280348	1.6
-0.0964883	0.06280348	1.6
-0.0964883	0.06280348	1.6
-0.0964883	0.06280348	1.6
-0.0964883	0.06280348	1.6
-0.0964883	0.06280348	1.6
-0.09663015	0.06270197	1.6
-0.09663015	0.06270197	1.6
-0.07601216	0.08340957	1.6
-0.07601216	0.08340957	1.6
-0.07601216	0.08340957	1.6
-0.07615735	0.08639108	1.6
-0.07615735	0.08639108	1.6
-0.07547569	0.08732172	1.6
-0.07547569	0.08732172	1.6
-0.07547569	0.08732172	1.6
-0.07500127	0.08823916	1.6
-0.07500127	0.08823916	1.6
-0.07500127	0.08823916	1.6
-0.07442137	0.08936148	1.6
-0.07442137	0.08936148	1.6
-0.07423996	0.09047564	1.6
-0.07423996	0.09047564	1.6
-0.07423996	0.09047564	1.6
-0.07414509	0.09148464	1.6
-0.07414509	0.09148464	1.6
-0.07414509	0.09148464	1.6
-0.07393315	0.09221915	1.6
-0.07393315	0.09221915	1.6
-0.07373407	0.09313674	1.6
-0.07373407	0.09313674	1.6
-0.07373407	0.09313674	1.6
-0.07359775	0.09379757	1.6
-0.07359775	0.09379757	1.6
-0.07359775	0.09379757	1.6
-0.07341742	0.09453456	1.6
-0.07341742	0.09453456	1.6
-0.07327329	0.09513811	1.6
-0.07327329	0.09513811	1.6
-0.07327329	0.09513811	1.6
-0.07342234	0.09564617	1.6
-0.07342234	0.09564617	1.6
-0.07342234	0.09564617	1.6
-0.07347123	0.09632709	1.6
-0.07347123	0.09632709	1.6
-0.07347421	0.09688614	1.6
-0.07347421	0.09688614	1.6
-0.07347421	0.09688614	1.6
-0.0734392	0.09754598	1.6
-0.0734392	0.09754598	1.6
-0.0734392	0.09754598	1.6
-0.0734392	0.09754598	1.6
-0.0734392	0.09754598	1.6
-0.0734392	0.09754598	1.6
-0.0734392	0.09754598	1.6
-0.0734392	0.09754598	1.6
-0.06639843	0.03220209	1.6
-0.06639843	0.03220209	1.6
-0.06711983	0.03194538	1.6
-0.06711983	0.03194538	1.6
-0.06711983	0.03194538	1.6
-0.06702518	0.0320857	1.6
-0.06702518	0.0320857	1.6
-0.06702518	0.0320857	1.6
-0.0669876	0.03206266	1.6
-0.0669876	0.03206266	1.6
-0.06697186	0.03180716	1.6
-0.06697186	0.03180716	1.6
-0.06697186	0.03180716	1.6
-0.06697186	0.03180716	1.6
-0.06697186	0.03180716	1.6
-0.06672727	0.03061472	1.6
-0.06672727	0.03061472	1.6
-0.06672727	0.03061472	1.6
-0.06670781	0.0302593	1.6
-0.06670781	0.0302593	1.6
-0.06670781	0.0302593	1.6
-0.06663667	0.02994374	1.6
-0.06663667	0.02994374	1.6
-0.06678724	0.02964436	1.6
-0.06678724	0.02964436	1.6
-0.06678724	0.02964436	1.6
-0.06683571	0.02945546	1.6
-0.06683571	0.02945546	1.6
-0.06684248	0.0295527	1.6
-0.06684248	0.0295527	1.6
-0.06684248	0.0295527	1.6
-0.06689542	0.02988025	1.6
-0.06689542	0.02988025	1.6
-0.06689542	0.02988025	1.6
-0.06689542	0.02988025	1.6
-0.06689542	0.02988025	1.6
-0.06689542	0.02988025	1.6
-0.06689542	0.02988025	1.6
-0.06689542	0.02988025	1.6
0.08831247	0.09225287	1.6
0.08831247	0.09225287	1.6
0.08683656	0.09290437	1.6
0.08683656	0.09290437	1.6
0.08683656	0.09290437	1.6
0.08616357	0.09352884	1.6
0.08616357	0.09352884	1.6
0.08616357	0.09352884	1.6
0.08567125	0.09405898	1.6
0.08567125	0.09405898	1.6
0.08567125	0.09405898	1.6
0.08567125	0.09405898	1.6
0.08567125	0.09405898	1.6
0.08500315	0.09430806	1.6
0.08500315	0.09430806	1.6
0.08500315	0.09430806	1.6
0.0849036	0.09406286	1.6
0.0849036	0.09406286	1.6
0.0847738	0.09385289	1.6
0.0847738	0.09385289	1.6
0.0847738	0.09385289	1.6
0.08465239	0.09348512	1.6
0.08465239	0.09348512	1.6
0.08465239	0.09348512	1.6
0.08465239	0.09348512	1.6
0.08465239	0.09348512	1.6
0.08465239	0.09348512	1.6
0.08465239	0.09348512	1.6
0.08465239	0.09348512	1.6
0.04261609	-0.03027279	1.6
0.04261609	-0.03027279	1.6
0.04217345	-0.02970941	1.6
0.04217345	-0.02970941	1.6
0.04217345	-0.02970941	1.6
0.04175102	-0.02963114	1.6
0.04175102	-0.02963114	1.6
0.04175102	-0.02963114	1.6
0.0414442	-0.02983129	1.6
0.0414442	-0.02983129	1.6
0.04137926	-0.02994654	1.6
0.04137926	-0.02994654	1.6
0.04137926	-0.02994654	1.6
0.04115618	-0.03020554	1.6
0.04115618	-0.03020554	1.6
0.04115618	-0.03020554	1.6
0.04131593	-0.03051812	1.6
0.04131593	-0.03051812	1.6
0.04119308	-0.03083413	1.6
0.04119308	-0.03083413	1.6
0.04119308	-0.03083413	1.6
0.04106425	-0.03067969	1.6
0.04106425	-0.03067969	1.6
0.04106425	-0.03067969	1.6
0.04098149	-0.03065096	1.6
0.04098149	-0.03065096	1.6
0.04090539	-0.03077835	1.6
0.04090539	-0.03077835	1.6
0.04090539	-0.03077835	1.6
0.04088007	-0.03069852	1.6
0.04088007	-0.03069852	1.6
0.04086685	-0.03046716	1.6
0.04086685	-0.03046716	1.6
0.04086685	-0.03046716	1.6
0.04086685	-0.03046716	1.6
0.04086685	-0.03046716	1.6
0.04086685	-0.03046716	1.6
0.09359568	-0.09015178	1.6
0.09359568	-0.09015178	1.6
0.09375801	-0.0919539	1.6
0.09375801	-0.0919539	1.6
0.09375801	-0.0919539	1.6
0.09375801	-0.0919539	1.6
0.09375801	-0.0919539	1.6
0.09375801	-0.0919539	1.6
0.09342346	-0.09225515	1.6
0.09342346	-0.09225515	1.6
0.09377676	-0.09235535	1.6
0.09377676	-0.09235535	1.6
0.09377676	-0.09235535	1.6
0.09400591	-0.09232726	1.6
0.09400591	-0.09232726	1.6
0.09400591	-0.09232726	1.6
0.09389458	-0.09250521	1.6
0.09389458	-0.09250521	1.6
0.09406594	-0.09255372	1.6
0.09406594	-0.09255372	1.6
0.09406594	-0.09255372	1.6
0.09382768	-0.09254199	1.6
0.09382768	-0.09254199	1.6
0.09365318	-0.09280322	1.6
0.09365318	-0.09280322	1.6
0.09365318	-0.09280322	1.6
0.09341321	-0.09290107	1.6
0.09341321	-0.09290107	1.6
0.09341321	-0.09290107	1.6
0.09315662	-0.093049	1.6
0.09315662	-0.093049	1.6
0.0928556	-0.09306402	1.6
0.0928556	-0.09306402	1.6
0.0928556	-0.09306402	1.6
0.09308217	-0.09333652	1.6
0.09308217	-0.09333652	1.6
0.09308217	-0.09333652	1.6
0.09308217	-0.09333652	1.6
0.09308217	-0.09333652	1.6
0.1383017	-0.1120657	1.6
0.1383017	-0.1120657	1.6
0.1383017	-0.1120657	1.6
0.1374885	-0.1120348	1.6
0.1374885	-0.1120348	1.6
0.1364862	-0.1129145	1.6
0.1364862	-0.1129145	1.6
0.1364862	-0.1129145	1.6
0.1359291	-0.1131971	1.6
0.1359291	-0.1131971	1.6
0.1359291	-0.1131971	1.6
0.1359291	-0.1131971	1.6
0.1359291	-0.1131971	1.6
0.1357655	-0.1133112	1.6
0.1357655	-0.1133112	1.6
0.1357544	-0.1132143	1.6
0.1357544	-0.1132143	1.6
0.1357544	-0.1132143	1.6
0.1357544	-0.1132143	1.6
0.1357544	-0.1132143	1.6
0.1357544	-0.1132143	1.6
0.1355484	-0.1134277	1.6
0.1355484	-0.1134277	1.6
0.1353721	-0.113601	1.6
0.1353721	-0.113601	1.6
0.1353721	-0.113601	1.6
0.1353086	-0.1136747	1.6
0.1353086	-0.1136747	1.6
0.1353086	-0.1136747	1.6
0.1350731	-0.1136117	1.6
0.1350731	-0.1136117	1.6
0.1350762	-0.113467	1.6
0.1350762	-0.113467	1.6
0.1350762	-0.113467	1.6
0.13493	-0.113334	1.6
0.13493	-0.113334	1.6
0.134869	-0.1131533	1.6
0.134869	-0.1131533	1.6
0.134869	-0.1131533	1.6
0.1348764	-0.1131262	1.6
0.1348764	-0.1131262	1.6
0.1348764	-0.1131262	1.6
0.134847	-0.1129845	1.6
0.134847	-0.1129845	1.6
0.1347107	-0.1126738	1.6
0.1347107	-0.1126738	1.6
0.1347107	-0.1126738	1.6
0.1347297	-0.1125338	1.6
0.1347297	-0.1125338	1.6
0.1347297	-0.1125338	1.6
0.1347297	-0.1125338	1.6
0.1347297	-0.1125338	1.6
0.1265397	-0.07782644	1.6
0.1265397	-0.07782644	1.6
0.1265397	-0.07782644	1.6
0.1240565	-0.07107282	1.6
0.1240565	-0.07107282	1.6
0.1243907	-0.06821011	1.6
0.1243907	-0.06821011	1.6
0.1243907	-0.06821011	1.6
0.1244827	-0.06656957	1.6
0.1244827	-0.06656957	1.6
0.1244827	-0.06656957	1.6
0.1244787	-0.06527065	1.6
0.1244787	-0.06527065	1.6
0.1245674	-0.06447923	1.6
0.1245674	-0.06447923	1.6
0.1245674	-0.06447923	1.6
0.124704	-0.06400308	1.6
0.124704	-0.06400308	1.6
0.124704	-0.06400308	1.6
0.1243831	-0.06400959	1.6
0.1243831	-0.06400959	1.6
0.1245822	-0.06367055	1.6
0.1245822	-0.06367055	1.6
0.1245822	-0.06367055	1.6
0.1244929	-0.06371596	1.6
0.1244929	-0.06371596	1.6
0.1244929	-0.06371596	1.6
0.1243822	-0.06370579	1.6
0.1243822	-0.06370579	1.6
0.1244272	-0.06336106	1.6
0.1244272	-0.06336106	1.6
0.1244272	-0.06336106	1.6
0.1243856	-0.06290087	1.6
0.1243856	-0.06290087	1.6
0.1246957	-0.06255173	1.6
0.1246957	-0.06255173	1.6
0.1246957	-0.06255173	1.6
0.1248317	-0.06218079	1.6
0.1248317	-0.06218079	1.6
0.1248317	-0.06218079	1.6
0.1248317	-0.06218079	1.6
0.1248317	-0.06218079	1.6
0.1247638	-0.04402288	1.6
0.1247638	-0.04402288	1.6
0.1247638	-0.04402288	1.6
0.120496	-0.04013897	1.6
0.120496	-0.04013897	1.6
0.120496	-0.04013897	1.6
0.120496	-0.04013897	1.6
0.120496	-0.04013897	1.6
0.1180094	-0.03675749	1.6
0.1180094	-0.03675749	1.6
0.1180094	-0.03675749	1.6
0.1174475	-0.03591684	1.6
0.1174475	-0.03591684	1.6
0.1168905	-0.03541132	1.6
0.1168905	-0.03541132	1.6
0.1168905	-0.03541132	1.6
0.1165294	-0.03461315	1.6
0.1165294	-0.03461315	1.6
0.1165294	-0.03461315	1.6
0.1162464	-0.03416835	1.6
0.1162464	-0.03416835	1.6
0.1159188	-0.03370973	1.6
0.1159188	-0.03370973	1.6
0.1159188	-0.03370973	1.6
0.1162638	-0.03354101	1.6
0.1162638	-0.03354101	1.6
0.1162638	-0.03354101	1.6
0.1164886	-0.03320392	1.6
0.1164886	-0.03320392	1.6
0.1166812	-0.032802	1.6
0.1166812	-0.032802	1.6
0.1166812	-0.032802	1.6
0.1165715	-0.03268707	1.6
0.1165715	-0.03268707	1.6
0.1166507	-0.03263038	1.6
0.1166507	-0.03263038	1.6
0.1166507	-0.03263038	1.6
0.1166472	-0.03246534	1.6
0.1166472	-0.03246534	1.6
0.1166472	-0.03246534	1.6
0.1165668	-0.03251988	1.6
0.1165668	-0.03251988	1.6
0.1165668	-0.03251988	1.6
0.1165668	-0.03251988	1.6
0.1165668	-0.03251988	1.6
0.1219382	-0.07953356	1.6
0.1219382	-0.07953356	1.6
0.1219382	-0.07953356	1.6
0.1216529	-0.08061188	1.6
0.1216529	-0.08061188	1.6
0.1215294	-0.08057835	1.6
0.1215294	-0.08057835	1.6
0.1215294	-0.08057835	1.6
0.1220872	-0.08146132	1.6
0.1220872	-0.08146132	1.6
0.122412	-0.0821166	1.6
0.122412	-0.0821166	1.6
0.122412	-0.0821166	1.6
0.1225024	-0.08206754	1.6
0.1225024	-0.08206754	1.6
0.1225024	-0.08206754	1.6
0.1227062	-0.08245845	1.6
0.1227062	-0.08245845	1.6
0.1232288	-0.08207621	1.6
0.1232288	-0.08207621	1.6
0.1408024	-0.09099854	1.6
0.1408024	-0.09099854	1.6
0.1408024	-0.09099854	1.6
0.1583761	-0.09992087	1.6
0.1583761	-0.09992087	1.6
0.1583761	-0.09992087	1.6
0.1583904	-0.01085121	1.6
0.1583904	-0.01085121	1.6
0.1556113	-0.01002374	1.6
0.1556113	-0.01002374	1.6
0.1556113	-0.01002374	1.6
0.1542337	-0.01601568	1.6
0.1542337	-0.01601568	1.6
0.1542337	-0.01601568	1.6
0.1527021	-0.0193257	1.6
0.1527021	-0.0193257	1.6
0.1538	-0.02222001	1.6
0.1538	-0.02222001	1.6
0.1538	-0.02222001	1.6
0.1528305	-0.02357497	1.6
0.1528305	-0.02357497	1.6
0.1528305	-0.02357497	1.6
0.1525503	-0.02497694	1.6
0.1525503	-0.02497694	1.6
0.1522848	-0.02605376	1.6
0.1522848	-0.02605376	1.6
0.1522848	-0.02605376	1.6
0.1519821	-0.02700785	1.6
0.1519821	-0.02700785	1.6
0.1519821	-0.02700785	1.6
0.1518822	-0.02807306	1.6
0.1518822	-0.02807306	1.6
0.1518984	-0.02871932	1.6
0.1518984	-0.02871932	1.6
0.1518984	-0.02871932	1.6
0.1518984	-0.02871932	1.6
0.1516464	-0.02969549	1.6
0.1517972	-0.03036629	1.6
0.1517972	-0.03036629	1.6
0.1517972	-0.03036629	1.6
0.1517972	-0.03036629	1.6
0.1517972	-0.03036629	1.6
0.1517972	-0.03036629	1.6
0.1525256	-0.03036003	1.6
0.1525256	-0.03036003	1.6
0.1829713	0.01467908	1.6
0.1829713	0.01467908	1.6
0.1829713	0.01467908	1.6
0.1815522	0.01363475	1.6
0.1815522	0.01363475	1.6
0.1815522	0.01363475	1.6
0.1815522	0.01363475	1.6
0.1815522	0.01363475	1.6
0.1823062	0.01368144	1.6
0.1823062	0.01368144	1.6
0.1823062	0.01368144	1.6
0.1822737	0.01372109	1.6
0.1822737	0.01372109	1.6
0.182201	0.01370515	1.6
0.182201	0.01370515	1.6
0.182201	0.01370515	1.6
0.182156	0.01371422	1.6
0.182156	0.01371422	1.6
0.182156	0.01371422	1.6
0.1820508	0.01367422	1.6
0.1820508	0.01367422	1.6
0.1813813	0.01361289	1.6
0.1813813	0.01361289	1.6
0.1813813	0.01361289	1.6
0.1810081	0.01341609	1.6
0.1810081	0.01341609	1.6
0.1805667	0.013373	1.6
0.1805667	0.013373	1.6
0.1805667	0.013373	1.6
0.1806044	0.01360619	1.6
0.1806044	0.01360619	1.6
0.1806044	0.01360619	1.6
0.1806044	0.01360619	1.6
0.1806044	0.01360619	1.6
0.1604339	0.05653629	1.6
0.1604339	0.05653629	1.6
0.1604339	0.05653629	1.6
0.1606935	0.05986609	1.6
0.1606935	0.05986609	1.6
0.1598357	0.06122558	1.6
0.1598357	0.06122558	1.6
0.1598357	0.06122558	1.6
0.1596107	0.06283767	1.6
0.1596107	0.06283767	1.6
0.1596107	0.06283767	1.6
0.1596971	0.06388118	1.6
0.1596971	0.06388118	1.6
0.1597508	0.06539807	1.6
0.1597508	0.06539807	1.6
0.1597508	0.06539807	1.6
0.1596199	0.06554185	1.6
0.1596199	0.06554185	1.6
0.1596199	0.06554185	1.6
0.160846	0.06663987	1.6
0.160846	0.06663987	1.6
0.160846	0.06663987	1.6
0.160846	0.06663987	1.6
0.160846	0.06663987	1.6
0.1213161	0.09955683	1.6
0.1213161	0.09955683	1.6
0.1269704	0.1432664	1.6
0.1269704	0.1432664	1.6
0.1286878	0.1430191	1.6
0.1286878	0.1430191	1.6
0.1281141	0.1420903	1.6
0.1281141	0.1420903	1.6
0.1281141	0.1420903	1.6
0.1278945	0.141744	1.6
0.1278945	0.141744	1.6
0.1278945	0.141744	1.6
0.1281723	0.1411989	1.6
0.1281723	0.1411989	1.6
0.1284128	0.1402057	1.6
0.1284128	0.1402057	1.6
0.1284128	0.1402057	1.6
0.12831	0.1392205	1.6
0.12831	0.1392205	1.6
0.12831	0.1392205	1.6
0.128174	0.1381999	1.6
0.128174	0.1381999	1.6
0.1281042	0.1372418	1.6
0.1281042	0.1372418	1.6
0.1281042	0.1372418	1.6
0.1279838	0.1364242	1.6
0.1279838	0.1364242	1.6
0.1279838	0.1364242	1.6
0.1279987	0.13609	1.6
0.1279987	0.13609	1.6
0.1279183	0.1356275	1.6
0.1279183	0.1356275	1.6
0.1279183	0.1356275	1.6
0.1277869	0.1354236	1.6
0.1277869	0.1354236	1.6
0.1276766	0.135131	1.6
0.1276766	0.135131	1.6
0.1276766	0.135131	1.6
0.1276766	0.135131	1.6
0.1276766	0.135131	1.6
0.1276766	0.135131	1.6
0.1245886	-0.006449595	1.6
0.1245886	-0.006449595	1.6
0.1251751	-0.00801518	1.6
0.1251751	-0.00801518	1.6
0.1251751	-0.00801518	1.6
0.1253794	-0.008373694	1.6
0.1253794	-0.008373694	1.6
0.1253794	-0.008373694	1.6
0.1255047	-0.008194378	1.6
0.1255047	-0.008194378	1.6
0.1250108	-0.008322198	1.6
0.1250108	-0.008322198	1.6
0.1250108	-0.008322198	1.6
0.1247862	-0.008713344	1.6
0.1247862	-0.008713344	1.6
0.1249364	-0.008907169	1.6
0.1249364	-0.008907169	1.6
0.1249364	-0.008907169	1.6
0.1248742	-0.008926986	1.6
0.1248742	-0.008926986	1.6
0.1248742	-0.008926986	1.6
0.1249652	-0.008832278	1.6
0.1249652	-0.008832278	1.6
0.1247917	-0.008734928	1.6
0.1247917	-0.008734928	1.6
0.1247917	-0.008734928	1.6
0.1249562	-0.008549688	1.6
0.1249562	-0.008549688	1.6
0.1251011	-0.008222468	1.6
0.1251011	-0.008222468	1.6
0.1251011	-0.008222468	1.6
0.1251844	-0.007804351	1.6
0.1251844	-0.007804351	1.6
0.1251844	-0.007804351	1.6
0.1253857	-0.006994301	1.6
0.1253857	-0.006994301	1.6
0.1256437	-0.006374586	1.6
0.1256437	-0.006374586	1.6
0.1256437	-0.006374586	1.6
0.1256806	-0.006108012	1.6
0.1256806	-0.006108012	1.6
0.1256806	-0.006108012	1.6
0.1256806	-0.006108012	1.6
0.1256806	-0.006108012	1.6
0.1460622	0.001516181	1.6
0.1460622	0.001516181	1.6
0.1460622	0.001516181	1.6
0.146995	0.001055966	1.6
0.146995	0.001055966	1.6
