# Supplementary material for: Saliency detection of textured 3D models based on multi-view information and texel descriptor
Source: PeerJ Comput Sci. 2023 Oct 25;9:e1584. doi: 10.7717/peerj-cs.1584 (PMC10703070; doi:10.7717/peerj-cs.1584)
Supplement: Supplemental Information 2 [file peerj-cs-09-1584-s002.zip › sxy/11.txt]

0.146995	0.001055966	1.6
0.146628	-1.65496E-05	1.6
0.146628	-1.65496E-05	1.6
0.1463226	0.0002433304	1.6
0.1463226	0.0002433304	1.6
0.1463226	0.0002433304	1.6
0.1463226	0.0002433304	1.6
0.1463226	0.0002433304	1.6
0.1471996	0.001411032	1.6
0.1471996	0.001411032	1.6
0.1471996	0.001411032	1.6
0.1480381	0.001994941	1.6
0.1480381	0.001994941	1.6
0.1488336	0.002508114	1.6
0.1488336	0.002508114	1.6
0.1488336	0.002508114	1.6
0.1493244	0.002579879	1.6
0.1493244	0.002579879	1.6
0.1493244	0.002579879	1.6
0.1496332	0.002662709	1.6
0.1496332	0.002662709	1.6
0.1499786	0.002865791	1.6
0.1499786	0.002865791	1.6
0.1499786	0.002865791	1.6
0.1502657	0.003070279	1.6
0.1502657	0.003070279	1.6
0.1507739	0.003343786	1.6
0.1507739	0.003343786	1.6
0.1507739	0.003343786	1.6
0.1511907	0.003827254	1.6
0.1511907	0.003827254	1.6
0.1511907	0.003827254	1.6
0.1511907	0.003827254	1.6
0.1511907	0.003827254	1.6
-0.0614571	-0.02037914	1.6
-0.0614571	-0.02037914	1.6
-0.0614571	-0.02037914	1.6
-0.06777599	-0.02110077	1.6
-0.06777599	-0.02110077	1.6
-0.07058635	-0.02093357	1.6
-0.07058635	-0.02093357	1.6
-0.07058635	-0.02093357	1.6
-0.07219291	-0.02098803	1.6
-0.07219291	-0.02098803	1.6
-0.07219291	-0.02098803	1.6
-0.0733921	-0.02109733	1.6
-0.0733921	-0.02109733	1.6
-0.07453134	-0.02125686	1.6
-0.07453134	-0.02125686	1.6
-0.07453134	-0.02125686	1.6
-0.07453134	-0.02125686	1.6
-0.07453134	-0.02125686	1.6
-0.07453134	-0.02125686	1.6
-0.07531475	-0.02144739	1.6
-0.07531475	-0.02144739	1.6
-0.07531475	-0.02144739	1.6
-0.07531475	-0.02144739	1.6
-0.07531475	-0.02144739	1.6
-0.2125297	-0.01527959	1.6
-0.2125297	-0.01527959	1.6
-0.2106322	-0.01445436	1.6
-0.2106322	-0.01445436	1.6
-0.2106322	-0.01445436	1.6
-0.2090832	-0.01426739	1.6
-0.2090832	-0.01426739	1.6
-0.2090832	-0.01426739	1.6
-0.208329	-0.01462336	1.6
-0.208329	-0.01462336	1.6
-0.208129	-0.01513786	1.6
-0.208129	-0.01513786	1.6
-0.208129	-0.01513786	1.6
-0.2080629	-0.01515436	1.6
-0.2080629	-0.01515436	1.6
-0.2080629	-0.01515436	1.6
-0.2079059	-0.01535271	1.6
-0.2079059	-0.01535271	1.6
-0.2075951	-0.01589054	1.6
-0.2075951	-0.01589054	1.6
-0.2075951	-0.01589054	1.6
-0.2075252	-0.01626794	1.6
-0.2075252	-0.01626794	1.6
-0.2075252	-0.01626794	1.6
-0.2075252	-0.01626794	1.6
-0.2075252	-0.01626794	1.6
-0.2075252	-0.01626794	1.6
-0.2075252	-0.01626794	1.6
-0.2075252	-0.01626794	1.6
-0.1703258	0.1441102	1.6
-0.1703258	0.1441102	1.6
-0.1703258	0.1441102	1.6
-0.1715929	0.1426581	1.6
-0.1715929	0.1426581	1.6
-0.1718693	0.1405859	1.6
-0.1718693	0.1405859	1.6
-0.1718693	0.1405859	1.6
-0.1713236	0.1385333	1.6
-0.1713236	0.1385333	1.6
-0.1713236	0.1385333	1.6
-0.1708563	0.1377394	1.6
-0.1708563	0.1377394	1.6
-0.1706354	0.1371078	1.6
-0.1706354	0.1371078	1.6
-0.1706354	0.1371078	1.6
-0.1697651	0.1352663	1.6
-0.1689168	0.133689	1.6
-0.1689168	0.133689	1.6
-0.1689168	0.133689	1.6
-0.1686266	0.1340049	1.6
-0.1686266	0.1340049	1.6
-0.1686266	0.1340049	1.6
-0.1686266	0.1340049	1.6
-0.1686266	0.1340049	1.6
-0.1208184	0.2138503	1.6
-0.1208184	0.2138503	1.6
-0.1208184	0.2138503	1.6
-0.1219572	0.2132978	1.6
-0.1219572	0.2132978	1.6
-0.1219572	0.2132978	1.6
-0.1231929	0.2131233	1.6
-0.1231929	0.2131233	1.6
-0.1233425	0.2125319	1.6
-0.1233425	0.2125319	1.6
-0.1233425	0.2125319	1.6
-0.123809	0.2119028	1.6
-0.123809	0.2119028	1.6
-0.12429	0.211653	1.6
-0.12429	0.211653	1.6
-0.12429	0.211653	1.6
-0.1246798	0.2112171	1.6
-0.1246798	0.2112171	1.6
-0.1246798	0.2112171	1.6
-0.1247658	0.2109386	1.6
-0.1247658	0.2109386	1.6
-0.1249015	0.2107712	1.6
-0.1249015	0.2107712	1.6
-0.1249015	0.2107712	1.6
-0.1248484	0.2107545	1.6
-0.1248484	0.2107545	1.6
-0.1248484	0.2107545	1.6
-0.1247915	0.210774	1.6
-0.1247915	0.210774	1.6
-0.1244707	0.2112383	1.6
-0.1244707	0.2112383	1.6
-0.1244707	0.2112383	1.6
-0.1244707	0.2112383	1.6
-0.1244707	0.2112383	1.6
-0.09361325	0.2662429	1.6
-0.09361325	0.2662429	1.6
-0.09361325	0.2662429	1.6
-0.09345936	0.2649746	1.6
-0.09345936	0.2649746	1.6
-0.09461442	0.2659131	1.6
-0.09461442	0.2659131	1.6
-0.09461442	0.2659131	1.6
-0.09518149	0.2662753	1.6
-0.09518149	0.2662753	1.6
-0.09518149	0.2662753	1.6
-0.0950652	0.2662767	1.6
-0.0950652	0.2662767	1.6
-0.09550498	0.2664058	1.6
-0.09550498	0.2664058	1.6
-0.09550498	0.2664058	1.6
-0.09610763	0.266533	1.6
-0.09610763	0.266533	1.6
-0.09610763	0.266533	1.6
-0.09610763	0.266533	1.6
-0.09610763	0.266533	1.6
-0.09610763	0.266533	1.6
-0.09610763	0.266533	1.6
-0.09610763	0.266533	1.6
0.124571	0.2281849	1.6
0.124571	0.2281849	1.6
0.124571	0.2281849	1.6
0.1236469	0.2259306	1.6
0.1236469	0.2259306	1.6
0.1224592	0.2245509	1.6
0.1224592	0.2245509	1.6
0.1224592	0.2245509	1.6
0.121841	0.2237983	1.6
0.121841	0.2237983	1.6
0.121841	0.2237983	1.6
0.1219389	0.223077	1.6
0.1219389	0.223077	1.6
0.1218796	0.2233023	1.6
0.1218796	0.2233023	1.6
0.01	0.01	1.6
0.01	0.01	1.6
0.01	0.01	1.6
0.1218796	0.2233023	1.6
0.1218796	0.2233023	1.6
0.1218796	0.2233023	1.6
0.1152894	0.1449264	1.6
0.1152894	0.1449264	1.6
0.1121988	0.141935	1.6
0.1121988	0.141935	1.6
0.1121988	0.141935	1.6
0.1124727	0.1413542	1.6
0.1124727	0.1413542	1.6
0.1124727	0.1413542	1.6
0.1127685	0.1413796	1.6
0.1127685	0.1413796	1.6
0.1122767	0.1412166	1.6
0.1122767	0.1412166	1.6
0.1122767	0.1412166	1.6
0.111841	0.1403757	1.6
0.111841	0.1403757	1.6
0.1116245	0.1397923	1.6
0.1116245	0.1397923	1.6
0.1116245	0.1397923	1.6
0.1112918	0.1389812	1.6
0.1112918	0.1389812	1.6
0.1112918	0.1389812	1.6
0.1108188	0.1383259	1.6
0.1108188	0.1383259	1.6
0.1103895	0.1376889	1.6
0.1103895	0.1376889	1.6
0.1103895	0.1376889	1.6
0.1101364	0.1370751	1.6
0.1101364	0.1370751	1.6
0.1101364	0.1370751	1.6
0.1097958	0.1365984	1.6
0.1097958	0.1365984	1.6
0.1095253	0.1363562	1.6
0.1095253	0.1363562	1.6
0.1095253	0.1363562	1.6
0.1094682	0.1361993	1.6
0.1094682	0.1361993	1.6
0.1094682	0.1361993	1.6
0.1094682	0.1361993	1.6
0.1094682	0.1361993	1.6
0.1094682	0.1361993	1.6
0.1094682	0.1361993	1.6
0.1094682	0.1361993	1.6
0.1094682	0.1361993	1.6
0.1094682	0.1361993	1.6
0.1094682	0.1361993	1.6
-0.01830709	-0.01763056	1.6
-0.01830709	-0.01763056	1.6
-0.01830709	-0.01763056	1.6
-0.01856424	-0.01717856	1.6
-0.01856424	-0.01717856	1.6
-0.0187036	-0.01716532	1.6
-0.0187036	-0.01716532	1.6
-0.0187036	-0.01716532	1.6
-0.0187036	-0.01716532	1.6
-0.0187036	-0.01716532	1.6
-0.01855832	-0.01661639	1.6
-0.01855832	-0.01661639	1.6
-0.01855832	-0.01661639	1.6
-0.01892447	-0.01619644	1.6
-0.01892447	-0.01619644	1.6
-0.01892447	-0.01619644	1.6
-0.01913808	-0.01588344	1.6
-0.01913808	-0.01588344	1.6
-0.01943307	-0.0158829	1.6
-0.01943307	-0.0158829	1.6
-0.01943307	-0.0158829	1.6
-0.01968103	-0.01561684	1.6
-0.01968103	-0.01561684	1.6
-0.01968103	-0.01561684	1.6
-0.01968103	-0.01561684	1.6
-0.01968103	-0.01561684	1.6
-0.02002187	-0.0147273	1.6
-0.02002187	-0.0147273	1.6
-0.02002187	-0.0147273	1.6
-0.02009915	-0.0144383	1.6
-0.02009915	-0.0144383	1.6
-0.02009915	-0.0144383	1.6
-0.02009915	-0.0144383	1.6
-0.02009915	-0.0144383	1.6
-0.07300646	-0.04191981	1.6
-0.07300646	-0.04191981	1.6
-0.07300646	-0.04191981	1.6
-0.07271312	-0.04284049	1.6
-0.07271312	-0.04284049	1.6
-0.07066787	-0.04540951	1.6
-0.07066787	-0.04540951	1.6
-0.07066787	-0.04540951	1.6
-0.06857089	-0.04718044	1.6
-0.06857089	-0.04718044	1.6
-0.06857089	-0.04718044	1.6
-0.06793397	-0.04860677	1.6
-0.06793397	-0.04860677	1.6
-0.06685197	-0.04975085	1.6
-0.06685197	-0.04975085	1.6
-0.06685197	-0.04975085	1.6
-0.06652057	-0.05056924	1.6
-0.06652057	-0.05056924	1.6
-0.06652057	-0.05056924	1.6
-0.06639943	-0.05141657	1.6
-0.06639943	-0.05141657	1.6
-0.06630569	-0.05174941	1.6
-0.06630569	-0.05174941	1.6
-0.06630569	-0.05174941	1.6
-0.06615391	-0.05243234	1.6
-0.06615391	-0.05243234	1.6
-0.06623885	-0.05260215	1.6
-0.06623885	-0.05260215	1.6
-0.06623885	-0.05260215	1.6
-0.06631276	-0.05254368	1.6
-0.06631276	-0.05254368	1.6
-0.06631276	-0.05254368	1.6
-0.06653919	-0.05264351	1.6
-0.06653919	-0.05264351	1.6
-0.06694612	-0.05251494	1.6
-0.06694612	-0.05251494	1.6
-0.06694612	-0.05251494	1.6
-0.06725726	-0.05243549	1.6
-0.06725726	-0.05243549	1.6
-0.06725726	-0.05243549	1.6
-0.0674391	-0.05252466	1.6
-0.0674391	-0.05252466	1.6
-0.06766358	-0.05243507	1.6
-0.06766358	-0.05243507	1.6
-0.06766358	-0.05243507	1.6
-0.06782859	-0.05247851	1.6
-0.06782859	-0.05247851	1.6
-0.06782859	-0.05247851	1.6
-0.06795093	-0.05250054	1.6
-0.06795093	-0.05250054	1.6
-0.0679746	-0.05251875	1.6
-0.0679746	-0.05251875	1.6
-0.0679746	-0.05251875	1.6
-0.06787352	-0.05255421	1.6
-0.06787352	-0.05255421	1.6
-0.06787352	-0.05255421	1.6
-0.06789446	-0.05258728	1.6
-0.06789446	-0.05258728	1.6
-0.06789446	-0.05258728	1.6
-0.06789446	-0.05258728	1.6
-0.06789446	-0.05258728	1.6
-0.1959668	-0.01800266	1.6
-0.1959668	-0.01800266	1.6
-0.1959668	-0.01800266	1.6
-0.1967467	-0.01792296	1.6
-0.1967467	-0.01792296	1.6
-0.1977242	-0.01745101	1.6
-0.1977242	-0.01745101	1.6
-0.1977242	-0.01745101	1.6
-0.1979273	-0.01810544	1.6
-0.1979273	-0.01810544	1.6
-0.1979273	-0.01810544	1.6
-0.1987086	-0.01807147	1.6
-0.1987086	-0.01807147	1.6
-0.1988567	-0.01868366	1.6
-0.1988567	-0.01868366	1.6
-0.1988567	-0.01868366	1.6
-0.1986067	-0.01916146	1.6
-0.1986067	-0.01916146	1.6
-0.198664	-0.01960889	1.6
-0.198664	-0.01960889	1.6
-0.198664	-0.01960889	1.6
-0.1986726	-0.02036379	1.6
-0.1986726	-0.02036379	1.6
-0.1986726	-0.02036379	1.6
-0.1989792	-0.02073621	1.6
-0.1989792	-0.02073621	1.6
-0.1989792	-0.02073621	1.6
-0.1989792	-0.02073621	1.6
-0.1989792	-0.02073621	1.6
-0.04421648	0.02013888	1.6
-0.04421648	0.02013888	1.6
-0.04421648	0.02013888	1.6
-0.0415101	0.01990578	1.6
-0.0415101	0.01990578	1.6
-0.04054306	0.01966087	1.6
-0.04054306	0.01966087	1.6
-0.04011347	0.01949169	1.6
-0.04011347	0.01949169	1.6
-0.04011347	0.01949169	1.6
-0.04006716	0.01977762	1.6
-0.04006716	0.01977762	1.6
-0.04006716	0.01977762	1.6
-0.04004628	0.01986749	1.6
-0.04004628	0.01986749	1.6
-0.03990781	0.02002593	1.6
-0.03990781	0.02002593	1.6
-0.03990781	0.02002593	1.6
-0.039764	0.02027932	1.6
-0.039764	0.02027932	1.6
-0.03959665	0.02034966	1.6
-0.03959665	0.02034966	1.6
-0.03959665	0.02034966	1.6
-0.03946801	0.02056997	1.6
-0.03946801	0.02056997	1.6
-0.03946801	0.02056997	1.6
-0.03939231	0.02093715	1.6
-0.03939231	0.02093715	1.6
-0.03916319	0.02163116	1.6
-0.03916319	0.02163116	1.6
-0.03916319	0.02163116	1.6
-0.03910187	0.02211097	1.6
-0.03910187	0.02211097	1.6
-0.03910187	0.02211097	1.6
-0.03942685	0.02299943	1.6
-0.03942685	0.02299943	1.6
-0.03953364	0.02359577	1.6
-0.03953364	0.02359577	1.6
-0.03953364	0.02359577	1.6
-0.03967845	0.02423871	1.6
-0.03967845	0.02423871	1.6
-0.03985274	0.02497574	1.6
-0.03985274	0.02497574	1.6
-0.03985274	0.02497574	1.6
-0.04006637	0.02571792	1.6
-0.04006637	0.02571792	1.6
-0.04006637	0.02571792	1.6
-0.04006637	0.02571792	1.6
-0.04006637	0.02571792	1.6
0.01	0.01	1.6
0.01	0.01	1.6
0.01	0.01	1.6
-0.04006637	0.02571792	1.6
-0.04006637	0.02571792	1.6
-0.04006637	0.02571792	1.6
-0.03295102	0.05400565	1.6
-0.03295102	0.05400565	1.6
-0.03295102	0.05400565	1.6
-0.03135519	0.0556725	1.6
-0.03135519	0.0556725	1.6
-0.03030775	0.05380405	1.6
-0.03030775	0.05380405	1.6
-0.03030775	0.05380405	1.6
-0.028764	0.05249888	1.6
-0.028764	0.05249888	1.6
-0.02877782	0.05176315	1.6
-0.02877782	0.05176315	1.6
-0.02877782	0.05176315	1.6
-0.02927825	0.05068602	1.6
-0.02927825	0.05068602	1.6
-0.02939164	0.04994912	1.6
-0.02939164	0.04994912	1.6
-0.02949171	0.04959389	1.6
-0.02949171	0.04959389	1.6
-0.0295454	0.05006775	1.6
-0.0295454	0.05006775	1.6
-0.02976797	0.05084344	1.6
-0.02976797	0.05084344	1.6
-0.02976797	0.05084344	1.6
-0.02983473	0.05138025	1.6
-0.02983473	0.05138025	1.6
-0.02983473	0.05138025	1.6
-0.02987452	0.05229879	1.6
-0.02987452	0.05229879	1.6
-0.02980867	0.05300252	1.6
-0.02980867	0.05300252	1.6
-0.02980867	0.05300252	1.6
-0.02974387	0.05335388	1.6
-0.02974387	0.05335388	1.6
-0.02959724	0.05389583	1.6
-0.02959724	0.05389583	1.6
-0.02959724	0.05389583	1.6
-0.02960405	0.05443373	1.6
-0.02960405	0.05443373	1.6
-0.02960405	0.05443373	1.6
-0.02954161	0.0548457	1.6
-0.02954161	0.0548457	1.6
-0.02957759	0.0554281	1.6
-0.02957759	0.0554281	1.6
-0.02957759	0.0554281	1.6
-0.02960213	0.05601277	1.6
-0.02960213	0.05601277	1.6
-0.02960213	0.05601277	1.6
-0.02960213	0.05601277	1.6
-0.02960213	0.05601277	1.6
-0.02065669	0.1066501	1.6
-0.02065669	0.1066501	1.6
-0.02065669	0.1066501	1.6
-0.02125026	0.1094274	1.6
-0.02125026	0.1094274	1.6
-0.02125026	0.1094274	1.6
-0.02208787	0.1105563	1.6
-0.02208787	0.1105563	1.6
-0.02281233	0.1114157	1.6
-0.02281233	0.1114157	1.6
-0.02281233	0.1114157	1.6
-0.02303674	0.1125282	1.6
-0.02303674	0.1125282	1.6
-0.02303674	0.1125282	1.6
-0.02303674	0.1125282	1.6
-0.02303674	0.1125282	1.6
-0.02298764	0.1133578	1.6
-0.02298764	0.1133578	1.6
-0.02298764	0.1133578	1.6
-0.02324233	0.1136794	1.6
-0.02324233	0.1136794	1.6
-0.02324233	0.1136794	1.6
-0.02324233	0.1136794	1.6
-0.02324233	0.1136794	1.6
-0.07026974	0.1823692	1.6
-0.07026974	0.1823692	1.6
-0.07026974	0.1823692	1.6
-0.07257342	0.1870339	1.6
-0.07257342	0.1870339	1.6
-0.0730463	0.1896475	1.6
-0.0730463	0.1896475	1.6
-0.0730463	0.1896475	1.6
-0.0730463	0.1896475	1.6
-0.0730463	0.1896475	1.6
-0.0730463	0.1896475	1.6
-0.07270208	0.1912033	1.6
-0.07270208	0.1912033	1.6
-0.07270208	0.1912033	1.6
-0.07270208	0.1912033	1.6
-0.07270208	0.1912033	1.6
-0.07294073	0.1911433	1.6
-0.07294073	0.1911433	1.6
-0.07294073	0.1911433	1.6
-0.07302503	0.1909353	1.6
-0.07302503	0.1909353	1.6
-0.07302503	0.1909353	1.6
-0.07302503	0.1909353	1.6
-0.07302503	0.1909353	1.6
-0.07379685	0.1900368	1.6
-0.07379685	0.1900368	1.6
-0.07379685	0.1900368	1.6
-0.07367135	0.1898097	1.6
-0.07367135	0.1898097	1.6
-0.07396656	0.1896645	1.6
-0.07396656	0.1896645	1.6
-0.07396656	0.1896645	1.6
-0.07415574	0.1896677	1.6
-0.07415574	0.1896677	1.6
-0.07414875	0.1899269	1.6
-0.07414875	0.1899269	1.6
-0.07414875	0.1899269	1.6
-0.07428405	0.1899239	1.6
-0.07428405	0.1899239	1.6
-0.07428405	0.1899239	1.6
-0.07441945	0.190226	1.6
-0.07441945	0.190226	1.6
-0.07390714	0.1899257	1.6
-0.07390714	0.1899257	1.6
-0.07390714	0.1899257	1.6
-0.07365402	0.1899192	1.6
-0.07365402	0.1899192	1.6
-0.07365402	0.1899192	1.6
-0.07351903	0.1897884	1.6
-0.07351903	0.1897884	1.6
-0.07402552	0.1899112	1.6
-0.07402552	0.1899112	1.6
-0.07402552	0.1899112	1.6
-0.07402552	0.1899112	1.6
-0.07402552	0.1899112	1.6
-0.07402552	0.1899112	1.6
-0.08854564	0.05926599	1.6
-0.08854564	0.05926599	1.6
-0.08854564	0.05926599	1.6
-0.09036367	0.0574549	1.6
-0.09036367	0.0574549	1.6
-0.0880247	0.05248877	1.6
-0.0880247	0.05248877	1.6
-0.0880247	0.05248877	1.6
-0.08628879	0.04934731	1.6
-0.08628879	0.04934731	1.6
-0.08628879	0.04934731	1.6
-0.08451062	0.04714956	1.6
-0.08451062	0.04714956	1.6
-0.08316665	0.04556056	1.6
-0.08316665	0.04556056	1.6
-0.08316665	0.04556056	1.6
-0.08198967	0.04468716	1.6
-0.08198967	0.04468716	1.6
-0.08198967	0.04468716	1.6
-0.08124288	0.04387166	1.6
-0.08124288	0.04387166	1.6
-0.08124288	0.04387166	1.6
-0.08106127	0.04327769	1.6
-0.08106127	0.04327769	1.6
-0.08094227	0.04243319	1.6
-0.08094227	0.04243319	1.6
-0.08094227	0.04243319	1.6
-0.08094227	0.04243319	1.6
-0.08094227	0.04243319	1.6
-0.08094963	0.04129734	1.6
-0.08094963	0.04129734	1.6
-0.08094963	0.04129734	1.6
-0.08098101	0.04083294	1.6
-0.08098101	0.04083294	1.6
-0.08098101	0.04083294	1.6
-0.08076368	0.04052308	1.6
-0.08076368	0.04052308	1.6
-0.08059467	0.04058584	1.6
-0.08059467	0.04058584	1.6
-0.08059467	0.04058584	1.6
-0.08066929	0.04109802	1.6
-0.08066929	0.04109802	1.6
-0.08066929	0.04109802	1.6
-0.08071984	0.04147794	1.6
-0.08071984	0.04147794	1.6
-0.0806605	0.04154203	1.6
-0.0806605	0.04154203	1.6
-0.08062952	0.04160418	1.6
-0.08062952	0.04160418	1.6
-0.08062952	0.04160418	1.6
-0.0806563	0.04187296	1.6
-0.0806563	0.04187296	1.6
-0.0806563	0.04187296	1.6
-0.08084702	0.04230894	1.6
-0.08084702	0.04230894	1.6
-0.08083702	0.04224567	1.6
-0.08083702	0.04224567	1.6
-0.08083702	0.04224567	1.6
-0.08085325	0.04235684	1.6
-0.08085325	0.04235684	1.6
-0.08085325	0.04235684	1.6
-0.08081085	0.04246261	1.6
-0.08081085	0.04246261	1.6
-0.0808363	0.04282098	1.6
-0.0808363	0.04282098	1.6
-0.0808363	0.04282098	1.6
-0.0808363	0.04282098	1.6
-0.0808363	0.04282098	1.6
-0.0808363	0.04282098	1.6
-0.0808363	0.04282098	1.6
-0.0808363	0.04282098	1.6
-0.1779663	0.1224368	1.6
-0.1779663	0.1224368	1.6
-0.1779663	0.1224368	1.6
-0.1770942	0.12179	1.6
-0.1770942	0.12179	1.6
-0.1765096	0.1220312	1.6
-0.1765096	0.1220312	1.6
-0.1765096	0.1220312	1.6
-0.1757568	0.1220501	1.6
-0.1757568	0.1220501	1.6
-0.175324	0.1225443	1.6
-0.175324	0.1225443	1.6
-0.175324	0.1225443	1.6
-0.1754254	0.1231602	1.6
-0.1754254	0.1231602	1.6
-0.1754254	0.1231602	1.6
-0.1753603	0.1237695	1.6
-0.1753603	0.1237695	1.6
-0.1751336	0.1237475	1.6
-0.1751336	0.1237475	1.6
-0.1751336	0.1237475	1.6
-0.1746466	0.1241004	1.6
-0.1746466	0.1241004	1.6
-0.1746466	0.1241004	1.6
-0.1740294	0.1246065	1.6
-0.1740294	0.1246065	1.6
-0.1740294	0.1246065	1.6
-0.1740294	0.1246065	1.6
-0.1740294	0.1246065	1.6
-0.1660081	0.1342277	1.6
-0.1660081	0.1342277	1.6
-0.1660081	0.1342277	1.6
-0.1660081	0.1342277	1.6
-0.1660081	0.1342277	1.6
-0.09296563	0.1775141	1.6
-0.09296563	0.1775141	1.6
-0.09296563	0.1775141	1.6
-0.09401241	0.1781083	1.6
-0.09401241	0.1781083	1.6
-0.09401241	0.1781083	1.6
-0.09469629	0.178329	1.6
-0.09469629	0.178329	1.6
-0.09565263	0.1788772	1.6
-0.09565263	0.1788772	1.6
-0.09565263	0.1788772	1.6
-0.09565263	0.1788772	1.6
-0.09565263	0.1788772	1.6
-0.09708223	0.1795756	1.6
-0.09708223	0.1795756	1.6
-0.09708223	0.1795756	1.6
-0.09720471	0.1796821	1.6
-0.09720471	0.1796821	1.6
-0.09720471	0.1796821	1.6
-0.09752353	0.1797315	1.6
-0.09752353	0.1797315	1.6
-0.09797326	0.1799268	1.6
-0.09797326	0.1799268	1.6
-0.09797326	0.1799268	1.6
-0.09826671	0.1798909	1.6
-0.09826671	0.1798909	1.6
-0.09826671	0.1798909	1.6
-0.09850007	0.1800013	1.6
-0.09850007	0.1800013	1.6
-0.09880614	0.1803001	1.6
-0.09880614	0.1803001	1.6
-0.09880614	0.1803001	1.6
-0.09880614	0.1803001	1.6
-0.09880614	0.1803001	1.6
-0.09880614	0.1803001	1.6
-0.09880614	0.1803001	1.6
-0.09880614	0.1803001	1.6
0.03239571	0.2075487	1.6
0.03239571	0.2075487	1.6
0.03239571	0.2075487	1.6
0.03186883	0.2078445	1.6
0.03186883	0.2078445	1.6
0.03186883	0.2078445	1.6
0.03047207	0.209335	1.6
0.03047207	0.209335	1.6
0.02993658	0.2103588	1.6
0.02993658	0.2103588	1.6
0.02993658	0.2103588	1.6
0.03078303	0.2121393	1.6
0.03078303	0.2121393	1.6
0.03027167	0.2135668	1.6
0.03027167	0.2135668	1.6
0.03027167	0.2135668	1.6
0.01	0.01	1.6
0.04275554	0.2132197	1.6
0.04275554	0.2132197	1.6
0.04275554	0.2132197	1.6
0.04275554	0.2132197	1.6
0.04275554	0.2132197	1.6
-0.09252558	0.03384122	1.6
-0.09252558	0.03384122	1.6
-0.1046384	0.03374853	1.6
-0.1046384	0.03374853	1.6
-0.1046384	0.03374853	1.6
-0.1075787	0.03391569	1.6
-0.1075787	0.03391569	1.6
-0.1075787	0.03391569	1.6
-0.1091641	0.03277548	1.6
-0.1091641	0.03277548	1.6
-0.1101547	0.03137265	1.6
