# Supplementary material for: Saliency detection of textured 3D models based on multi-view information and texel descriptor
Source: PeerJ Comput Sci. 2023 Oct 25;9:e1584. doi: 10.7717/peerj-cs.1584 (PMC10703070; doi:10.7717/peerj-cs.1584)
Supplement: Supplemental Information 2 [file peerj-cs-09-1584-s002.zip › sxy/12.txt]

-0.1101547	0.03137265	1.6
-0.1101547	0.03137265	1.6
-0.1108921	0.0308311	1.6
-0.1108921	0.0308311	1.6
-0.1118918	0.02957086	1.6
-0.1118918	0.02957086	1.6
-0.1118918	0.02957086	1.6
-0.1124117	0.02865349	1.6
-0.1124117	0.02865349	1.6
-0.1124117	0.02865349	1.6
-0.1124117	0.02865349	1.6
-0.1124117	0.02865349	1.6
-0.2074638	-0.007986518	1.6
-0.2074638	-0.007986518	1.6
-0.2074638	-0.007986518	1.6
-0.2073808	-0.01335915	1.6
-0.2073808	-0.01335915	1.6
-0.2070632	-0.01609669	1.6
-0.2070632	-0.01609669	1.6
-0.2070632	-0.01609669	1.6
-0.2065831	-0.01724692	1.6
-0.2065831	-0.01724692	1.6
-0.2065831	-0.01724692	1.6
-0.2065684	-0.01814372	1.6
-0.2065684	-0.01814372	1.6
-0.2064876	-0.01854603	1.6
-0.2064876	-0.01854603	1.6
-0.2064876	-0.01854603	1.6
-0.2063097	-0.01891044	1.6
-0.2063097	-0.01891044	1.6
-0.2063097	-0.01891044	1.6
-0.2063097	-0.01891044	1.6
-0.2063097	-0.01891044	1.6
-0.1782461	0.02468692	1.6
-0.1782461	0.02468692	1.6
-0.1782461	0.02468692	1.6
-0.1789351	0.02705416	1.6
-0.1789351	0.02705416	1.6
-0.1789443	0.02932006	1.6
-0.1789443	0.02932006	1.6
-0.1789443	0.02932006	1.6
-0.1782854	0.03090523	1.6
-0.1782854	0.03090523	1.6
-0.1782854	0.03090523	1.6
-0.1779052	0.03231495	1.6
-0.1779052	0.03231495	1.6
-0.1779052	0.03231495	1.6
-0.1779052	0.03231495	1.6
-0.1779052	0.03231495	1.6
-0.2674064	0.05893148	1.6
-0.2674064	0.05893148	1.6
-0.2674064	0.05893148	1.6
-0.2673707	0.05966711	1.6
-0.2673707	0.05966711	1.6
-0.2659451	0.05939157	1.6
-0.2659451	0.05939157	1.6
-0.2659451	0.05939157	1.6
-0.2658613	0.05941702	1.6
-0.2658613	0.05941702	1.6
-0.2658613	0.05941702	1.6
-0.2657115	0.05989216	1.6
-0.2657115	0.05989216	1.6
-0.265482	0.05990951	1.6
-0.265482	0.05990951	1.6
-0.265482	0.05990951	1.6
-0.2654818	0.06017029	1.6
-0.2654818	0.06017029	1.6
-0.2654818	0.06017029	1.6
-0.2653137	0.0601079	1.6
-0.2653137	0.0601079	1.6
-0.2652704	0.06021326	1.6
-0.2652704	0.06021326	1.6
-0.2652704	0.06021326	1.6
-0.2652704	0.06021326	1.6
-0.2652704	0.06021326	1.6
-0.2652951	0.0608784	1.6
-0.2652951	0.0608784	1.6
-0.2652951	0.0608784	1.6
-0.2652735	0.06123158	1.6
-0.2652735	0.06123158	1.6
-0.2652735	0.06123158	1.6
-0.2652957	0.06165394	1.6
-0.2652957	0.06165394	1.6
-0.2652957	0.06165394	1.6
-0.2652957	0.06165394	1.6
-0.2652957	0.06165394	1.6
-0.2563155	0.08236649	1.6
-0.2563155	0.08236649	1.6
-0.2563155	0.08236649	1.6
-0.253083	0.08663509	1.6
-0.253083	0.08663509	1.6
-0.2516159	0.08809324	1.6
-0.2516159	0.08809324	1.6
-0.2516159	0.08809324	1.6
-0.2504529	0.08895003	1.6
-0.2504529	0.08895003	1.6
-0.2504529	0.08895003	1.6
-0.2501224	0.0901761	1.6
-0.2501224	0.0901761	1.6
-0.2494647	0.09046934	1.6
-0.2494647	0.09046934	1.6
-0.2493442	0.09060097	1.6
-0.2493442	0.09060097	1.6
-0.2493442	0.09060097	1.6
-0.2490748	0.09072863	1.6
-0.2490748	0.09072863	1.6
-0.2490748	0.09072863	1.6
-0.2490748	0.09072863	1.6
-0.2490748	0.09072863	1.6
-0.2483891	0.08985594	1.6
-0.2483891	0.08985594	1.6
-0.2483891	0.08985594	1.6
-0.2479741	0.08938741	1.6
-0.2479741	0.08938741	1.6
-0.2479741	0.08938741	1.6
-0.2476963	0.08886423	1.6
-0.2476963	0.08886423	1.6
-0.2473878	0.0880532	1.6
-0.2473878	0.0880532	1.6
-0.2473878	0.0880532	1.6
-0.2473878	0.0880532	1.6
-0.2473878	0.0880532	1.6
-0.2473878	0.0880532	1.6
-0.05910817	0.07125205	1.6
-0.05910817	0.07125205	1.6
-0.05681011	0.07006297	1.6
-0.05681011	0.07006297	1.6
-0.05681011	0.07006297	1.6
-0.05568675	0.06952436	1.6
-0.05568675	0.06952436	1.6
-0.05568675	0.06952436	1.6
-0.05511027	0.0694263	1.6
-0.05511027	0.0694263	1.6
-0.05516536	0.06925355	1.6
-0.05516536	0.06925355	1.6
-0.05516536	0.06925355	1.6
-0.05520848	0.0693754	1.6
-0.05520848	0.0693754	1.6
-0.05520848	0.0693754	1.6
-0.05498027	0.06932266	1.6
-0.05498027	0.06932266	1.6
-0.05500407	0.06942356	1.6
-0.05500407	0.06942356	1.6
-0.05500407	0.06942356	1.6
-0.05485033	0.06977067	1.6
-0.05485033	0.06977067	1.6
-0.05485033	0.06977067	1.6
-0.05481598	0.06998154	1.6
-0.05481598	0.06998154	1.6
-0.05473535	0.07056025	1.6
-0.05473535	0.07056025	1.6
-0.05473535	0.07056025	1.6
-0.05476993	0.07145729	1.6
-0.05476993	0.07145729	1.6
-0.05481005	0.07239936	1.6
-0.05481005	0.07239936	1.6
-0.05481005	0.07239936	1.6
-0.05480329	0.07313964	1.6
-0.05480329	0.07313964	1.6
-0.05480329	0.07313964	1.6
-0.0547586	0.07381991	1.6
-0.0547586	0.07381991	1.6
-0.05467757	0.0744222	1.6
-0.05467757	0.0744222	1.6
-0.05467757	0.0744222	1.6
-0.05464729	0.07493045	1.6
-0.05464729	0.07493045	1.6
-0.05480515	0.07514749	1.6
-0.05480515	0.07514749	1.6
-0.05480515	0.07514749	1.6
-0.05494701	0.07542364	1.6
-0.05494701	0.07542364	1.6
-0.05494701	0.07542364	1.6
-0.05494701	0.07542364	1.6
-0.05494701	0.07542364	1.6
-0.05494701	0.07542364	1.6
-0.05494701	0.07542364	1.6
-0.05494701	0.07542364	1.6
0.1530464	0.09064993	1.6
0.1530464	0.09064993	1.6
0.1530464	0.09064993	1.6
0.1505942	0.0889576	1.6
0.1505942	0.0889576	1.6
0.1496107	0.08784293	1.6
0.1496107	0.08784293	1.6
0.1496107	0.08784293	1.6
0.1485609	0.08706901	1.6
0.1485609	0.08706901	1.6
0.1485609	0.08706901	1.6
0.147825	0.08626682	1.6
0.147825	0.08626682	1.6
0.1470437	0.08558092	1.6
0.1470437	0.08558092	1.6
0.1470437	0.08558092	1.6
0.1463137	0.08492216	1.6
0.1463137	0.08492216	1.6
0.1460724	0.08528661	1.6
0.1460724	0.08528661	1.6
0.1460724	0.08528661	1.6
0.01	0.01	1.6
0.1460724	0.08528661	1.6
0.1460724	0.08528661	1.6
-0.01231015	0.0883654	1.6
-0.01231015	0.0883654	1.6
-0.01231015	0.0883654	1.6
-0.01401871	0.0831797	1.6
-0.01401871	0.0831797	1.6
-0.01401871	0.0831797	1.6
-0.01401871	0.0831797	1.6
-0.01401871	0.0831797	1.6
-0.01644192	0.07739521	1.6
-0.01644192	0.07739521	1.6
-0.01644192	0.07739521	1.6
-0.01624334	0.07491267	1.6
-0.01624334	0.07491267	1.6
-0.0167454	0.07350607	1.6
-0.0167454	0.07350607	1.6
-0.0167454	0.07350607	1.6
-0.0174841	0.07230607	1.6
-0.0174841	0.07230607	1.6
-0.0174841	0.07230607	1.6
-0.01777888	0.07168303	1.6
-0.01777888	0.07168303	1.6
-0.01777888	0.07168303	1.6
-0.01782714	0.07083072	1.6
-0.01782714	0.07083072	1.6
-0.01803156	0.07017141	1.6
-0.01803156	0.07017141	1.6
-0.01803156	0.07017141	1.6
-0.01789786	0.06978647	1.6
-0.01789786	0.06978647	1.6
-0.01752085	0.06920791	1.6
-0.01752085	0.06920791	1.6
-0.01752085	0.06920791	1.6
-0.01716997	0.06885696	1.6
-0.01716997	0.06885696	1.6
-0.01716997	0.06885696	1.6
-0.01665302	0.06846507	1.6
-0.01665302	0.06846507	1.6
-0.01630405	0.06806679	1.6
-0.01630405	0.06806679	1.6
-0.01630405	0.06806679	1.6
-0.016287	0.06779473	1.6
-0.016287	0.06779473	1.6
-0.016287	0.06779473	1.6
-0.01635917	0.06792444	1.6
-0.01635917	0.06792444	1.6
-0.01635917	0.06792444	1.6
-0.01635917	0.06792444	1.6
-0.01635917	0.06792444	1.6
-0.1401601	0.04477332	1.6
-0.1401601	0.04477332	1.6
-0.1401601	0.04477332	1.6
-0.1382049	0.04594873	1.6
-0.1382049	0.04594873	1.6
-0.1377144	0.04584879	1.6
-0.1377144	0.04584879	1.6
-0.1377144	0.04584879	1.6
-0.1368145	0.04532548	1.6
-0.1368145	0.04532548	1.6
-0.1368906	0.04557423	1.6
-0.1368906	0.04557423	1.6
-0.1368906	0.04557423	1.6
-0.136656	0.04541715	1.6
-0.136656	0.04541715	1.6
-0.136656	0.04541715	1.6
-0.1365161	0.04519352	1.6
-0.1365161	0.04519352	1.6
-0.1365161	0.04519352	1.6
-0.1366565	0.04532684	1.6
-0.1366565	0.04532684	1.6
-0.1366565	0.04532684	1.6
-0.1366565	0.04532684	1.6
-0.1366565	0.04532684	1.6
-0.1368601	0.04611536	1.6
-0.1368601	0.04611536	1.6
-0.1368601	0.04611536	1.6
-0.1368601	0.04611536	1.6
-0.1368601	0.04611536	1.6
-0.1355709	0.07188269	1.6
-0.1355709	0.07188269	1.6
-0.1355709	0.07188269	1.6
-0.1351719	0.07201315	1.6
-0.1351719	0.07201315	1.6
-0.1344407	0.07230641	1.6
-0.1344407	0.07230641	1.6
-0.1344407	0.07230641	1.6
-0.133803	0.07238114	1.6
-0.133803	0.07238114	1.6
-0.133803	0.07238114	1.6
-0.133803	0.07238114	1.6
-0.133803	0.07238114	1.6
-0.1338986	0.07314351	1.6
-0.1338986	0.07314351	1.6
-0.1338986	0.07314351	1.6
-0.1338773	0.07327119	1.6
-0.1338773	0.07327119	1.6
-0.1342159	0.07358249	1.6
-0.1342159	0.07358249	1.6
-0.1342159	0.07358249	1.6
-0.1342962	0.07393856	1.6
-0.1342962	0.07393856	1.6
-0.1342962	0.07393856	1.6
-0.1343432	0.07394601	1.6
-0.1343432	0.07394601	1.6
-0.1345993	0.07429478	1.6
-0.1345993	0.07429478	1.6
-0.1345993	0.07429478	1.6
-0.1345993	0.07429478	1.6
-0.1345993	0.07429478	1.6
-0.1345993	0.07429478	1.6
-0.131435	0.1004622	1.6
-0.131435	0.1004622	1.6
-0.1313	0.1005182	1.6
-0.1313	0.1005182	1.6
-0.1313	0.1005182	1.6
-0.1310367	0.0993248	1.6
-0.1310367	0.0993248	1.6
-0.1311524	0.09885661	1.6
-0.1311524	0.09885661	1.6
-0.1311524	0.09885661	1.6
-0.1305657	0.09758402	1.6
-0.1305657	0.09758402	1.6
-0.1305657	0.09758402	1.6
-0.1300519	0.09704997	1.6
-0.1300519	0.09704997	1.6
-0.1298529	0.09674946	1.6
-0.1298529	0.09674946	1.6
-0.1298529	0.09674946	1.6
-0.1298526	0.09660233	1.6
-0.1298526	0.09660233	1.6
-0.1297851	0.0965436	1.6
-0.1297851	0.0965436	1.6
-0.1297851	0.0965436	1.6
-0.1297851	0.0965436	1.6
-0.1297851	0.0965436	1.6
-0.1146521	0.1187626	1.6
-0.1146521	0.1187626	1.6
-0.1146521	0.1187626	1.6
-0.1058099	0.112785	1.6
-0.1058099	0.112785	1.6
-0.1058099	0.112785	1.6
-0.1058099	0.112785	1.6
-0.1058099	0.112785	1.6
-0.09971958	0.110779	1.6
-0.09971958	0.110779	1.6
-0.09971958	0.110779	1.6
-0.09784864	0.1097236	1.6
-0.09784864	0.1097236	1.6
-0.09687922	0.1091082	1.6
-0.09687922	0.1091082	1.6
-0.09687922	0.1091082	1.6
-0.09634311	0.1081807	1.6
-0.09634311	0.1081807	1.6
-0.09634311	0.1081807	1.6
-0.09553521	0.1072989	1.6
-0.09553521	0.1072989	1.6
-0.09469759	0.1063719	1.6
-0.09469759	0.1063719	1.6
-0.09469759	0.1063719	1.6
-0.09376755	0.1057554	1.6
-0.09376755	0.1057554	1.6
-0.09376755	0.1057554	1.6
-0.09376755	0.1057554	1.6
-0.09376755	0.1057554	1.6
-0.07458954	0.09475261	1.6
-0.07458954	0.09475261	1.6
-0.07458954	0.09475261	1.6
-0.07367282	0.0952905	1.6
-0.07367282	0.0952905	1.6
-0.07290849	0.0958777	1.6
-0.07290849	0.0958777	1.6
-0.07290849	0.0958777	1.6
-0.07224951	0.09645034	1.6
-0.07224951	0.09645034	1.6
-0.07224951	0.09645034	1.6
-0.07163429	0.09703691	1.6
-0.07163429	0.09703691	1.6
-0.07110839	0.09758416	1.6
-0.07110839	0.09758416	1.6
-0.07110839	0.09758416	1.6
-0.07063864	0.09858891	1.6
-0.07063864	0.09858891	1.6
-0.07063864	0.09858891	1.6
-0.07021046	0.09886895	1.6
-0.07021046	0.09886895	1.6
-0.06982011	0.09992389	1.6
-0.06982011	0.09992389	1.6
-0.06982011	0.09992389	1.6
-0.06982011	0.09992389	1.6
-0.06982011	0.09992389	1.6
0.01	0.01	1.6
0.09762619	0.1245809	1.6
0.09762619	0.1245809	1.6
0.104135	0.1216866	1.6
0.104135	0.1216866	1.6
0.104135	0.1216866	1.6
0.1056808	0.1186695	1.6
0.1056808	0.1186695	1.6
0.1056808	0.1186695	1.6
0.1054185	0.1161845	1.6
0.1054185	0.1161845	1.6
0.1053848	0.1139337	1.6
0.1053848	0.1139337	1.6
0.1053848	0.1139337	1.6
0.1050529	0.1124941	1.6
0.1050529	0.1124941	1.6
0.1050419	0.1107988	1.6
0.1050419	0.1107988	1.6
0.1050419	0.1107988	1.6
0.1046006	0.1093548	1.6
0.1046006	0.1093548	1.6
0.1046006	0.1093548	1.6
0.1042637	0.1079458	1.6
0.1042637	0.1079458	1.6
0.10407	0.1066733	1.6
0.10407	0.1066733	1.6
0.10407	0.1066733	1.6
0.1039724	0.1054653	1.6
0.1039724	0.1054653	1.6
0.1039724	0.1054653	1.6
0.1038992	0.1043715	1.6
0.1038992	0.1043715	1.6
0.1038992	0.1043715	1.6
0.1038992	0.1043715	1.6
0.1038992	0.1043715	1.6
0.2033248	0.03750667	1.6
0.2033248	0.03750667	1.6
0.2033248	0.03750667	1.6
0.2012681	0.03320985	1.6
0.2012681	0.03320985	1.6
0.2001465	0.03205387	1.6
0.2001465	0.03205387	1.6
0.2001465	0.03205387	1.6
0.1992368	0.03111186	1.6
0.1992368	0.03111186	1.6
0.1992368	0.03111186	1.6
0.1984234	0.02981712	1.6
0.1984234	0.02981712	1.6
0.1984234	0.02981712	1.6
0.1984234	0.02981712	1.6
0.1984234	0.02981712	1.6
0.2000469	0.03310329	1.6
0.2000469	0.03310329	1.6
0.1937073	0.03639419	1.6
0.1937073	0.03639419	1.6
0.1937073	0.03639419	1.6
0.1906138	0.03808295	1.6
0.1906138	0.03808295	1.6
0.1906138	0.03808295	1.6
0.1888473	0.03965765	1.6
0.1888473	0.03965765	1.6
0.1886228	0.04120082	1.6
0.1886228	0.04120082	1.6
0.1886228	0.04120082	1.6
0.1879533	0.04214007	1.6
0.1879533	0.04214007	1.6
0.1879533	0.04214007	1.6
0.1871452	0.04295017	1.6
0.1871452	0.04295017	1.6
0.1871452	0.04295017	1.6
0.1871452	0.04295017	1.6
0.1871452	0.04295017	1.6
0.1871452	0.04295017	1.6
0.1871452	0.04295017	1.6
-0.1588582	0.07083064	1.6
-0.1588582	0.07083064	1.6
-0.1588582	0.07083064	1.6
-0.1567456	0.06987014	1.6
-0.1567456	0.06987014	1.6
-0.1567456	0.06987014	1.6
-0.1557809	0.0690113	1.6
-0.1557809	0.0690113	1.6
-0.1551366	0.06838307	1.6
-0.1551366	0.06838307	1.6
-0.1551366	0.06838307	1.6
-0.154918	0.06824464	1.6
-0.154918	0.06824464	1.6
-0.1545731	0.06736935	1.6
-0.1545731	0.06736935	1.6
-0.1545731	0.06736935	1.6
-0.1542978	0.06659839	1.6
-0.1542978	0.06659839	1.6
-0.1543308	0.06617871	1.6
-0.1543308	0.06617871	1.6
-0.1543308	0.06617871	1.6
-0.1541642	0.0657113	1.6
-0.1541642	0.0657113	1.6
-0.1541642	0.0657113	1.6
-0.1538628	0.0655062	1.6
-0.1538628	0.0655062	1.6
-0.1538124	0.0650423	1.6
-0.1538124	0.0650423	1.6
-0.1538124	0.0650423	1.6
-0.1536198	0.06467199	1.6
-0.1536198	0.06467199	1.6
-0.1536198	0.06467199	1.6
-0.1534719	0.0640656	1.6
-0.1534719	0.0640656	1.6
-0.1532508	0.06346092	1.6
-0.1532508	0.06346092	1.6
-0.1532508	0.06346092	1.6
-0.1530778	0.06282093	1.6
-0.1530778	0.06282093	1.6
-0.1530778	0.06282093	1.6
-0.1530352	0.06226424	1.6
-0.1530352	0.06226424	1.6
-0.1530352	0.06226424	1.6
-0.1530352	0.06226424	1.6
-0.1530352	0.06226424	1.6
-0.1530797	0.06113029	1.6
-0.1530797	0.06113029	1.6
-0.1529971	0.06044514	1.6
-0.1529971	0.06044514	1.6
-0.1529971	0.06044514	1.6
-0.1529971	0.06044514	1.6
-0.1529971	0.06044514	1.6
-0.1529971	0.06044514	1.6
-0.1538336	0.04545583	1.6
-0.1538336	0.04545583	1.6
-0.1538171	0.04585531	1.6
-0.1538171	0.04585531	1.6
-0.1538171	0.04585531	1.6
-0.1537387	0.04533028	1.6
-0.1537387	0.04533028	1.6
-0.1537387	0.04533028	1.6
-0.1533298	0.04533821	1.6
-0.1533298	0.04533821	1.6
-0.153447	0.046065	1.6
-0.153447	0.046065	1.6
-0.153447	0.046065	1.6
-0.1534361	0.0462079	1.6
-0.1534361	0.0462079	1.6
-0.1534361	0.0462079	1.6
-0.1534285	0.04643967	1.6
-0.1534285	0.04643967	1.6
-0.1534285	0.04643967	1.6
-0.1534285	0.04643967	1.6
-0.1534285	0.04643967	1.6
-0.1530597	0.04624309	1.6
-0.1530597	0.04624309	1.6
-0.1530597	0.04624309	1.6
-0.1531898	0.04627264	1.6
-0.1531898	0.04627264	1.6
-0.1531898	0.04627264	1.6
-0.1531898	0.04627264	1.6
-0.1531898	0.04627264	1.6
-0.2353857	0.04216695	1.6
-0.2353857	0.04216695	1.6
-0.2353857	0.04216695	1.6
-0.2424604	0.04203703	1.6
-0.2424604	0.04203703	1.6
-0.2459935	0.04150778	1.6
-0.2459935	0.04150778	1.6
-0.2459935	0.04150778	1.6
-0.2475849	0.04112957	1.6
-0.2475849	0.04112957	1.6
-0.2475849	0.04112957	1.6
-0.2492106	0.04091439	1.6
-0.2492106	0.04091439	1.6
-0.2500994	0.04090122	1.6
-0.2500994	0.04090122	1.6
-0.2500994	0.04090122	1.6
-0.2508729	0.04048253	1.6
-0.2508729	0.04048253	1.6
-0.2510544	0.0402606	1.6
-0.2510544	0.0402606	1.6
-0.2510544	0.0402606	1.6
-0.2513414	0.04027881	1.6
-0.2513414	0.04027881	1.6
-0.251429	0.04038834	1.6
-0.251429	0.04038834	1.6
-0.251429	0.04038834	1.6
-0.2516719	0.04064137	1.6
-0.2516719	0.04064137	1.6
-0.2531507	0.04232185	1.6
-0.2531507	0.04232185	1.6
-0.2531507	0.04232185	1.6
-0.2544172	0.04379884	1.6
-0.2544172	0.04379884	1.6
-0.2544172	0.04379884	1.6
-0.2546218	0.04388981	1.6
-0.2546218	0.04388981	1.6
-0.2557051	0.04512241	1.6
-0.2557051	0.04512241	1.6
-0.2557051	0.04512241	1.6
-0.2566737	0.04605842	1.6
-0.2566737	0.04605842	1.6
-0.2566737	0.04605842	1.6
-0.256714	0.04609418	1.6
-0.256714	0.04609418	1.6
-0.2575938	0.04717337	1.6
-0.2575938	0.04717337	1.6
-0.2575938	0.04717337	1.6
-0.2584904	0.0481351	1.6
-0.2584904	0.0481351	1.6
-0.2584904	0.0481351	1.6
-0.2592812	0.04916491	1.6
-0.2592812	0.04916491	1.6
-0.2597587	0.05017659	1.6
-0.2597587	0.05017659	1.6
-0.2597587	0.05017659	1.6
-0.2597587	0.05017659	1.6
-0.2597587	0.05017659	1.6
-0.2597587	0.05017659	1.6
-0.2598917	0.06425483	1.6
-0.2598917	0.06425483	1.6
-0.2598231	0.06442248	1.6
-0.2598231	0.06442248	1.6
-0.2598231	0.06442248	1.6
-0.2597471	0.06430681	1.6
-0.2597471	0.06430681	1.6
-0.2600714	0.0641847	1.6
-0.2600714	0.0641847	1.6
-0.2600714	0.0641847	1.6
-0.2605864	0.0644969	1.6
-0.2605864	0.0644969	1.6
-0.2605864	0.0644969	1.6
-0.2611491	0.06423042	1.6
-0.2611491	0.06423042	1.6
-0.2617341	0.06401528	1.6
-0.2617341	0.06401528	1.6
-0.2617341	0.06401528	1.6
-0.2617915	0.06375717	1.6
-0.2617915	0.06375717	1.6
-0.261964	0.06354157	1.6
-0.261964	0.06354157	1.6
-0.261964	0.06354157	1.6
-0.2620924	0.06344333	1.6
-0.2620924	0.06344333	1.6
-0.2620924	0.06344333	1.6
-0.2619359	0.06323323	1.6
-0.2619359	0.06323323	1.6
-0.2619284	0.06306425	1.6
-0.2619284	0.06306425	1.6
-0.2619284	0.06306425	1.6
-0.2618553	0.06316882	1.6
-0.2618553	0.06316882	1.6
-0.2618553	0.06316882	1.6
-0.2621735	0.06311266	1.6
-0.2621735	0.06311266	1.6
-0.2621831	0.06311886	1.6
-0.2621831	0.06311886	1.6
-0.2621831	0.06311886	1.6
-0.2621293	0.06295661	1.6
-0.2621293	0.06295661	1.6
-0.2622691	0.0629134	1.6
-0.2622691	0.0629134	1.6
-0.2622691	0.0629134	1.6
-0.2622116	0.06287724	1.6
-0.2622116	0.06287724	1.6
-0.2622116	0.06287724	1.6
-0.2622393	0.06304853	1.6
-0.2622393	0.06304853	1.6
-0.2622393	0.06304853	1.6
-0.2622393	0.06304853	1.6
-0.2622393	0.06304853	1.6
-0.244912	0.07461987	1.6
-0.244912	0.07461987	1.6
-0.2511784	0.07245284	1.6
-0.2511784	0.07245284	1.6
-0.2511784	0.07245284	1.6
-0.2537165	0.06905895	1.6
-0.2537165	0.06905895	1.6
-0.2537165	0.06905895	1.6
-0.2543833	0.06594622	1.6
-0.2543833	0.06594622	1.6
-0.2536371	0.06302685	1.6
-0.2536371	0.06302685	1.6
-0.2536371	0.06302685	1.6
-0.2535982	0.06175523	1.6
-0.2535982	0.06175523	1.6
-0.2528018	0.06089409	1.6
-0.2528018	0.06089409	1.6
-0.2528018	0.06089409	1.6
-0.2522363	0.06023774	1.6
-0.2522363	0.06023774	1.6
-0.2522363	0.06023774	1.6
-0.2511689	0.05684044	1.6
-0.2509994	0.05596958	1.6
-0.2509994	0.05596958	1.6
-0.2508718	0.05525345	1.6
-0.2508718	0.05525345	1.6
-0.2508718	0.05525345	1.6
-0.2508944	0.05459233	1.6
-0.2508944	0.05459233	1.6
-0.2508944	0.05459233	1.6
-0.2508944	0.05459233	1.6
-0.2508944	0.05459233	1.6
-0.2508944	0.05459233	1.6
-0.2508944	0.05459233	1.6
-0.2508944	0.05459233	1.6
-0.1549378	-0.03303128	1.6
-0.1549378	-0.03303128	1.6
-0.1549378	-0.03303128	1.6
-0.1549378	-0.03303128	1.6
-0.1549378	-0.03303128	1.6
-0.1553104	-0.03222295	1.6
-0.1553104	-0.03222295	1.6
-0.1553104	-0.03222295	1.6
-0.1556139	-0.03231157	1.6
-0.1556139	-0.03231157	1.6
-0.1556139	-0.03231157	1.6
-0.1556062	-0.03215989	1.6
-0.1556062	-0.03215989	1.6
-0.1560678	-0.03202447	1.6
-0.1560678	-0.03202447	1.6
-0.1560678	-0.03202447	1.6
-0.1565822	-0.03197858	1.6
-0.1565822	-0.03197858	1.6
-0.1568795	-0.03190146	1.6
-0.1568795	-0.03190146	1.6
-0.1568795	-0.03190146	1.6
-0.1568348	-0.03145652	1.6
-0.1568348	-0.03145652	1.6
-0.1568348	-0.03145652	1.6
-0.1569392	-0.03095095	1.6
-0.1569392	-0.03095095	1.6
-0.1569852	-0.03046556	1.6
-0.1569852	-0.03046556	1.6
