# Supplementary material for: Saliency detection of textured 3D models based on multi-view information and texel descriptor
Source: PeerJ Comput Sci. 2023 Oct 25;9:e1584. doi: 10.7717/peerj-cs.1584 (PMC10703070; doi:10.7717/peerj-cs.1584)
Supplement: Supplemental Information 2 [file peerj-cs-09-1584-s002.zip › sxy/13.txt]

-0.1569852	-0.03046556	1.6
-0.1570238	-0.02970192	1.6
-0.1570238	-0.02970192	1.6
-0.1572124	-0.02877948	1.6
-0.1572124	-0.02877948	1.6
-0.1572124	-0.02877948	1.6
-0.1572124	-0.02877948	1.6
-0.1572124	-0.02877948	1.6
-0.159397	-0.01516008	1.6
-0.159397	-0.01516008	1.6
-0.159397	-0.01516008	1.6
-0.1590851	-0.01497575	1.6
-0.1590851	-0.01497575	1.6
-0.1586168	-0.01476568	1.6
-0.1586168	-0.01476568	1.6
-0.1586168	-0.01476568	1.6
-0.1582291	-0.01446985	1.6
-0.1582291	-0.01446985	1.6
-0.1582291	-0.01446985	1.6
-0.158379	-0.01417658	1.6
-0.158379	-0.01417658	1.6
-0.158341	-0.01358529	1.6
-0.158341	-0.01358529	1.6
-0.158341	-0.01358529	1.6
-0.1582986	-0.01295438	1.6
-0.1582986	-0.01295438	1.6
-0.1582986	-0.01295438	1.6
-0.1582986	-0.01295438	1.6
-0.1582986	-0.01295438	1.6
-0.1582986	-0.01295438	1.6
-0.1582986	-0.01295438	1.6
-0.1582986	-0.01295438	1.6
0.194406	0.07629649	1.6
0.194406	0.07629649	1.6
0.191632	0.07481804	1.6
0.191632	0.07481804	1.6
0.191632	0.07481804	1.6
0.1903346	0.0745574	1.6
0.1903346	0.0745574	1.6
0.1903346	0.0745574	1.6
0.1903346	0.0745574	1.6
0.1903346	0.0745574	1.6
0.2710184	0.08632457	1.6
0.2710184	0.08632457	1.6
0.2710184	0.08632457	1.6
0.2723988	0.08685578	1.6
0.2723988	0.08685578	1.6
0.2735472	0.08829812	1.6
0.2735472	0.08829812	1.6
0.2735472	0.08829812	1.6
0.2744313	0.08869176	1.6
0.2744313	0.08869176	1.6
0.2744313	0.08869176	1.6
0.2741528	0.08881973	1.6
0.2741528	0.08881973	1.6
0.2740595	0.08917926	1.6
0.2740595	0.08917926	1.6
0.2740595	0.08917926	1.6
0.2738718	0.09004162	1.6
0.2738718	0.09004162	1.6
0.2738718	0.09004162	1.6
0.2741838	0.09090458	1.6
0.2741838	0.09090458	1.6
0.2740054	0.09166291	1.6
0.2740054	0.09166291	1.6
0.2740054	0.09166291	1.6
0.2740054	0.09166291	1.6
0.2740054	0.09166291	1.6
0.2740054	0.09166291	1.6
0.2900966	0.1080052	1.6
0.2900966	0.1080052	1.6
0.2906361	0.1093304	1.6
0.2906361	0.1093304	1.6
0.2906361	0.1093304	1.6
0.2917893	0.109794	1.6
0.2917893	0.109794	1.6
0.2919155	0.1096604	1.6
0.2919155	0.1096604	1.6
0.2919155	0.1096604	1.6
0.2917284	0.1101348	1.6
0.2917284	0.1101348	1.6
0.2915877	0.1101584	1.6
0.2915877	0.1101584	1.6
0.2915877	0.1101584	1.6
0.2913768	0.1102716	1.6
0.2913768	0.1102716	1.6
0.2913768	0.1102716	1.6
0.2910857	0.1102987	1.6
0.2910857	0.1102987	1.6
0.2908415	0.1101239	1.6
0.2908415	0.1101239	1.6
0.2908415	0.1101239	1.6
0.2905301	0.109974	1.6
0.2905301	0.109974	1.6
0.2905301	0.109974	1.6
0.2903178	0.109767	1.6
0.2903178	0.109767	1.6
0.2902524	0.1097267	1.6
0.2902524	0.1097267	1.6
0.2902524	0.1097267	1.6
0.2901592	0.1095437	1.6
0.2901592	0.1095437	1.6
0.2900598	0.1092388	1.6
0.2900598	0.1092388	1.6
0.2900598	0.1092388	1.6
0.2899294	0.1089205	1.6
0.2899294	0.1089205	1.6
0.2899294	0.1089205	1.6
0.2899157	0.1088252	1.6
0.2899157	0.1088252	1.6
0.01	0.01	1.6
0.3167247	0.0999397	1.6
0.3167247	0.0999397	1.6
0.2917026	0.111139	1.6
0.2917026	0.111139	1.6
0.2917026	0.111139	1.6
0.2909873	0.1113707	1.6
0.2909873	0.1113707	1.6
0.2900106	0.1107938	1.6
0.2900106	0.1107938	1.6
0.2900106	0.1107938	1.6
0.2898557	0.1109889	1.6
0.2898557	0.1109889	1.6
0.2898557	0.1109889	1.6
0.2896974	0.1108861	1.6
0.2896974	0.1108861	1.6
0.2891731	0.1103272	1.6
0.2891731	0.1103272	1.6
0.2891731	0.1103272	1.6
0.2886546	0.1095739	1.6
0.2886546	0.1095739	1.6
0.2886546	0.1095739	1.6
0.2884403	0.1092247	1.6
0.2884403	0.1092247	1.6
0.2878697	0.108441	1.6
0.2878697	0.108441	1.6
0.2878697	0.108441	1.6
0.287746	0.1081068	1.6
0.287746	0.1081068	1.6
0.287746	0.1081068	1.6
0.2876329	0.107908	1.6
0.2876329	0.107908	1.6
0.287492	0.1076575	1.6
0.287492	0.1076575	1.6
0.287492	0.1076575	1.6
0.2873858	0.1074017	1.6
0.2873858	0.1074017	1.6
0.2873858	0.1074017	1.6
0.287255	0.1071152	1.6
0.287255	0.1071152	1.6
0.2871436	0.1068375	1.6
0.2871436	0.1068375	1.6
0.2871436	0.1068375	1.6
0.2870193	0.106587	1.6
0.2870193	0.106587	1.6
0.2870193	0.106587	1.6
0.2869242	0.1063942	1.6
0.2869242	0.1063942	1.6
0.2867838	0.1061186	1.6
0.2867838	0.1061186	1.6
0.2867838	0.1061186	1.6
0.2867708	0.1058782	1.6
0.2867708	0.1058782	1.6
0.2867708	0.1058782	1.6
0.286728	0.105777	1.6
0.286728	0.105777	1.6
0.2864815	0.1054848	1.6
0.2864815	0.1054848	1.6
0.2864815	0.1054848	1.6
0.2864081	0.1053705	1.6
0.2864081	0.1053705	1.6
0.2864081	0.1053705	1.6
0.2860989	0.1050004	1.6
0.2860989	0.1050004	1.6
0.2857886	0.1045616	1.6
0.2857886	0.1045616	1.6
0.2857886	0.1045616	1.6
0.2857363	0.1044203	1.6
0.2857363	0.1044203	1.6
0.2857034	0.10431	1.6
0.2857034	0.10431	1.6
0.2857034	0.10431	1.6
0.2856739	0.1043375	1.6
0.2856739	0.1043375	1.6
0.2856739	0.1043375	1.6
0.2854322	0.1041579	1.6
0.2854322	0.1041579	1.6
0.2853745	0.1042338	1.6
0.2853745	0.1042338	1.6
0.2853745	0.1042338	1.6
0.2853745	0.1042338	1.6
0.2853745	0.1042338	1.6
0.286198	0.09204584	1.6
0.286198	0.09204584	1.6
0.286198	0.09204584	1.6
0.2869415	0.0915134	1.6
0.2869415	0.0915134	1.6
0.2869415	0.0915134	1.6
0.2877506	0.09199696	1.6
0.2877506	0.09199696	1.6
0.2878353	0.09219461	1.6
0.2878353	0.09219461	1.6
0.2878353	0.09219461	1.6
0.2878289	0.09168092	1.6
0.2878289	0.09168092	1.6
0.2878289	0.09168092	1.6
0.2874706	0.09098402	1.6
0.2874706	0.09098402	1.6
0.2874706	0.09098402	1.6
0.2874706	0.09098402	1.6
0.2874706	0.09098402	1.6
0.2874706	0.09098402	1.6
0.2874706	0.09098402	1.6
0.2874706	0.09098402	1.6
0.02798163	-0.03160956	1.6
0.02798163	-0.03160956	1.6
0.02946627	-0.03281497	1.6
0.02946627	-0.03281497	1.6
0.02946627	-0.03281497	1.6
0.02968238	-0.03309737	1.6
0.02968238	-0.03309737	1.6
0.02968238	-0.03309737	1.6
0.02982202	-0.03294864	1.6
0.02982202	-0.03294864	1.6
0.02963888	-0.03331856	1.6
0.02963888	-0.03331856	1.6
0.02963888	-0.03331856	1.6
0.02937025	-0.03439882	1.6
0.02937025	-0.03439882	1.6
0.02937025	-0.03439882	1.6
0.0294198	-0.03483541	1.6
0.0294198	-0.03483541	1.6
0.02938951	-0.03521076	1.6
0.02938951	-0.03521076	1.6
0.02938951	-0.03521076	1.6
0.02943742	-0.03514859	1.6
0.02943742	-0.03514859	1.6
0.02957194	-0.03524461	1.6
0.02957194	-0.03524461	1.6
0.02957194	-0.03524461	1.6
0.02980483	-0.03496306	1.6
0.02980483	-0.03496306	1.6
0.02980483	-0.03496306	1.6
0.02987698	-0.03480077	1.6
0.02987698	-0.03480077	1.6
0.03017259	-0.03449211	1.6
0.03017259	-0.03449211	1.6
0.03017259	-0.03449211	1.6
0.03028117	-0.0343588	1.6
0.03028117	-0.0343588	1.6
0.03028117	-0.0343588	1.6
0.03011114	-0.03437416	1.6
0.03011114	-0.03437416	1.6
0.03030061	-0.03443196	1.6
0.03030061	-0.03443196	1.6
0.03030061	-0.03443196	1.6
0.03145109	-0.03352577	1.6
0.03145109	-0.03352577	1.6
0.03184552	-0.03331617	1.6
0.03184552	-0.03331617	1.6
0.03184552	-0.03331617	1.6
0.03184552	-0.03331617	1.6
0.03184552	-0.03331617	1.6
0.03184552	-0.03331617	1.6
0.03184552	-0.03331617	1.6
0.03184552	-0.03331617	1.6
-0.06294358	0.03636248	1.6
-0.06294358	0.03636248	1.6
-0.06523342	0.03602701	1.6
-0.06523342	0.03602701	1.6
-0.06523342	0.03602701	1.6
-0.06462117	0.03138604	1.6
-0.06462117	0.03138604	1.6
-0.06462117	0.03138604	1.6
-0.06468137	0.02811708	1.6
-0.06468137	0.02811708	1.6
-0.06450133	0.02490197	1.6
-0.06450133	0.02490197	1.6
-0.06450133	0.02490197	1.6
-0.0646527	0.02205061	1.6
-0.0646527	0.02205061	1.6
-0.0646527	0.02205061	1.6
-0.0646527	0.02205061	1.6
-0.0646527	0.02205061	1.6
-0.07504932	-0.000631988	1.6
-0.07504932	-0.000631988	1.6
-0.07504932	-0.000631988	1.6
-0.07592642	-0.0009880327	1.6
-0.07592642	-0.0009880327	1.6
-0.07664952	-0.002606636	1.6
-0.07664952	-0.002606636	1.6
-0.07664952	-0.002606636	1.6
-0.07746679	-0.002073217	1.6
-0.07746679	-0.002073217	1.6
-0.07746679	-0.002073217	1.6
-0.0787433	-0.0006743083	1.6
-0.0787433	-0.0006743083	1.6
-0.07916111	-0.0002421765	1.6
-0.07916111	-0.0002421765	1.6
-0.07916111	-0.0002421765	1.6
-0.07894532	7.696822E-05	1.6
-0.07894532	7.696822E-05	1.6
-0.07894532	7.696822E-05	1.6
-0.0791311	0.0006969925	1.6
-0.0791311	0.0006969925	1.6
-0.07936328	0.001443684	1.6
-0.07936328	0.001443684	1.6
-0.07936328	0.001443684	1.6
-0.07936328	0.001443684	1.6
-0.07936328	0.001443684	1.6
-0.08480357	0.02666162	1.6
-0.08480357	0.02666162	1.6
-0.08480357	0.02666162	1.6
-0.08250631	0.0334339	1.6
-0.08250631	0.0334339	1.6
-0.08132108	0.03662707	1.6
-0.08132108	0.03662707	1.6
-0.08132108	0.03662707	1.6
-0.08135939	0.04073481	1.6
-0.08135939	0.04073481	1.6
-0.08135939	0.04073481	1.6
-0.0800566	0.04137204	1.6
-0.0800566	0.04137204	1.6
-0.0773745	0.04115603	1.6
-0.0773745	0.04115603	1.6
-0.0773745	0.04115603	1.6
-0.07428061	0.04118906	1.6
-0.07428061	0.04118906	1.6
-0.07428061	0.04118906	1.6
-0.07122955	0.04157566	1.6
-0.07122955	0.04157566	1.6
-0.07122955	0.04157566	1.6
-0.07122955	0.04157566	1.6
-0.07122955	0.04157566	1.6
-0.07261803	0.0574341	1.6
-0.07261803	0.0574341	1.6
-0.06821164	0.06082164	1.6
-0.06821164	0.06082164	1.6
-0.06821164	0.06082164	1.6
-0.06821164	0.06082164	1.6
-0.06821164	0.06082164	1.6
-0.06821164	0.06082164	1.6
-0.0359746	0.09309208	1.6
-0.0359746	0.09309208	1.6
-0.03244395	0.09550045	1.6
-0.03244395	0.09550045	1.6
-0.03244395	0.09550045	1.6
-0.03030541	0.09748093	1.6
-0.03030541	0.09748093	1.6
-0.02826118	0.09914445	1.6
-0.02826118	0.09914445	1.6
-0.02826118	0.09914445	1.6
-0.02801239	0.1006863	1.6
-0.02801239	0.1006863	1.6
-0.02801239	0.1006863	1.6
-0.02752088	0.1010813	1.6
-0.02752088	0.1010813	1.6
-0.02782963	0.1008237	1.6
-0.02782963	0.1008237	1.6
-0.02782963	0.1008237	1.6
-0.02847585	0.1008648	1.6
-0.02847585	0.1008648	1.6
-0.02847585	0.1008648	1.6
-0.02948153	0.1010512	1.6
-0.02948153	0.1010512	1.6
-0.03050103	0.1010087	1.6
-0.03050103	0.1010087	1.6
-0.03050103	0.1010087	1.6
-0.03161474	0.1012172	1.6
-0.03161474	0.1012172	1.6
-0.03161474	0.1012172	1.6
-0.03161474	0.1012172	1.6
-0.03161474	0.1012172	1.6
-0.01855825	0.116022	1.6
-0.01855825	0.116022	1.6
-0.01855825	0.116022	1.6
-0.01835001	0.1174433	1.6
-0.01835001	0.1174433	1.6
-0.01835001	0.1174433	1.6
-0.02344132	0.1249885	1.6
-0.02344132	0.1249885	1.6
-0.02849031	0.1290844	1.6
-0.02849031	0.1290844	1.6
-0.02849031	0.1290844	1.6
-0.03123118	0.1310721	1.6
-0.03123118	0.1310721	1.6
-0.03123118	0.1310721	1.6
-0.03204432	0.1321044	1.6
-0.03204432	0.1321044	1.6
-0.03252697	0.1328155	1.6
-0.03252697	0.1328155	1.6
-0.03252697	0.1328155	1.6
-0.03183873	0.133392	1.6
-0.03183873	0.133392	1.6
-0.03183873	0.133392	1.6
-0.03183873	0.133392	1.6
-0.03183873	0.133392	1.6
-0.03183873	0.133392	1.6
-0.03183873	0.133392	1.6
-0.03183873	0.133392	1.6
0.2941253	0.09814326	1.6
0.2941253	0.09814326	1.6
0.2941253	0.09814326	1.6
0.2944353	0.09733406	1.6
0.2944353	0.09733406	1.6
0.2944353	0.09733406	1.6
0.2944353	0.09733406	1.6
0.01	0.01	1.6
0.2944353	0.09733406	1.6
0.2944353	0.09733406	1.6
0.2529531	0.1255697	1.6
0.2529531	0.1255697	1.6
0.2529531	0.1255697	1.6
0.2482309	0.1159021	1.6
0.2482309	0.1159021	1.6
0.244372	0.1116238	1.6
0.244372	0.1116238	1.6
0.244372	0.1116238	1.6
0.2415075	0.1091106	1.6
0.2415075	0.1091106	1.6
0.2415075	0.1091106	1.6
0.2402768	0.108718	1.6
0.2402768	0.108718	1.6
0.2397246	0.1090837	1.6
0.2397246	0.1090837	1.6
0.2397246	0.1090837	1.6
0.2390761	0.107697	1.6
0.2390761	0.107697	1.6
0.2390761	0.107697	1.6
0.238398	0.1066626	1.6
0.238398	0.1066626	1.6
0.2366271	0.1057209	1.6
0.2366271	0.1057209	1.6
0.2366271	0.1057209	1.6
0.2366271	0.1057209	1.6
0.2366271	0.1057209	1.6
0.2366271	0.1057209	1.6
0.004470034	0.05176999	1.6
0.004470034	0.05176999	1.6
0.004836604	0.05155461	1.6
0.004836604	0.05155461	1.6
0.004836604	0.05155461	1.6
0.003662947	0.05193865	1.6
0.003662947	0.05193865	1.6
0.003662947	0.05193865	1.6
0.002501652	0.05262935	1.6
0.002501652	0.05262935	1.6
0.001849207	0.05279914	1.6
0.001849207	0.05279914	1.6
0.001849207	0.05279914	1.6
0.001218077	0.0530318	1.6
0.001218077	0.0530318	1.6
0.001218077	0.0530318	1.6
0.0006540548	0.0536465	1.6
0.0006540548	0.0536465	1.6
0.0006540548	0.0536465	1.6
0.0006540548	0.0536465	1.6
0.0006540548	0.0536465	1.6
-0.0007348526	0.05406988	1.6
-0.0007348526	0.05406988	1.6
-0.001424279	0.05430195	1.6
-0.001424279	0.05430195	1.6
-0.001424279	0.05430195	1.6
-0.002237754	0.05457339	1.6
-0.002237754	0.05457339	1.6
-0.002237754	0.05457339	1.6
-0.002237754	0.05457339	1.6
-0.002237754	0.05457339	1.6
-0.002237754	0.05457339	1.6
-0.002237754	0.05457339	1.6
-0.002237754	0.05457339	1.6
-0.01692172	0.05925812	1.6
-0.01692172	0.05925812	1.6
-0.01692172	0.05925812	1.6
-0.01763311	0.05972726	1.6
-0.01763311	0.05972726	1.6
-0.01763311	0.05972726	1.6
-0.0179442	0.05997543	1.6
-0.0179442	0.05997543	1.6
-0.01775677	0.06039388	1.6
-0.01775677	0.06039388	1.6
-0.01775677	0.06039388	1.6
-0.01775677	0.06039388	1.6
-0.01775677	0.06039388	1.6
-0.01775677	0.06039388	1.6
0.01011188	0.07969552	1.6
0.01011188	0.07969552	1.6
0.01265991	0.08223193	1.6
0.01265991	0.08223193	1.6
0.01265991	0.08223193	1.6
0.01519612	0.08364307	1.6
0.01519612	0.08364307	1.6
0.01519612	0.08364307	1.6
0.01664919	0.08460229	1.6
0.01664919	0.08460229	1.6
0.01736429	0.08510096	1.6
0.01736429	0.08510096	1.6
0.01736429	0.08510096	1.6
0.01800652	0.08548634	1.6
0.01800652	0.08548634	1.6
0.01800652	0.08548634	1.6
0.01852448	0.08576027	1.6
0.01852448	0.08576027	1.6
0.01866757	0.085737	1.6
0.01866757	0.085737	1.6
0.01866757	0.085737	1.6
0.01867951	0.08587992	1.6
0.01867951	0.08587992	1.6
0.01867951	0.08587992	1.6
0.01912966	0.08580887	1.6
0.01912966	0.08580887	1.6
0.01930813	0.08573242	1.6
0.01930813	0.08573242	1.6
0.01930813	0.08573242	1.6
0.01949694	0.08560134	1.6
0.01949694	0.08560134	1.6
0.01957541	0.08569057	1.6
0.01957541	0.08569057	1.6
0.01957541	0.08569057	1.6
0.01966474	0.08579396	1.6
0.01966474	0.08579396	1.6
0.01966474	0.08579396	1.6
0.01954726	0.08606187	1.6
0.01954726	0.08606187	1.6
0.01930822	0.08624449	1.6
0.01930822	0.08624449	1.6
0.01930822	0.08624449	1.6
0.01930822	0.08624449	1.6
0.01930822	0.08624449	1.6
0.01930822	0.08624449	1.6
0.09332062	0.05832714	1.6
0.09332062	0.05832714	1.6
0.09975085	0.05591442	1.6
0.09975085	0.05591442	1.6
0.09975085	0.05591442	1.6
0.1033353	0.05471193	1.6
0.1033353	0.05471193	1.6
0.1052914	0.05374046	1.6
0.1052914	0.05374046	1.6
0.1052914	0.05374046	1.6
0.1072138	0.0537473	1.6
0.1072138	0.0537473	1.6
0.1072138	0.0537473	1.6
0.1084193	0.05346861	1.6
0.1084193	0.05346861	1.6
0.1093045	0.05302307	1.6
0.1093045	0.05302307	1.6
0.1093045	0.05302307	1.6
0.1104248	0.05218718	1.6
0.1104248	0.05218718	1.6
0.1109004	0.05134299	1.6
0.1109004	0.05134299	1.6
0.1109004	0.05134299	1.6
0.1113909	0.05053641	1.6
0.1113909	0.05053641	1.6
0.1113909	0.05053641	1.6
0.1117804	0.04976742	1.6
0.1117804	0.04976742	1.6
0.1120889	0.04956988	1.6
0.1120889	0.04956988	1.6
0.1120889	0.04956988	1.6
0.1124441	0.04955641	1.6
0.1124441	0.04955641	1.6
0.1124681	0.04927853	1.6
0.1124681	0.04927853	1.6
0.1124681	0.04927853	1.6
0.1120645	0.04961786	1.6
0.1120645	0.04961786	1.6
0.1120645	0.04961786	1.6
0.1120645	0.04961786	1.6
0.1120645	0.04961786	1.6
0.09998302	0.07409001	1.6
0.09998302	0.07409001	1.6
0.09998302	0.07409001	1.6
0.1003619	0.07510929	1.6
0.1003619	0.07510929	1.6
0.1003619	0.07510929	1.6
0.09966839	0.07573153	1.6
0.09966839	0.07573153	1.6
0.09940032	0.07633398	1.6
0.09940032	0.07633398	1.6
0.09940032	0.07633398	1.6
0.09916876	0.07699913	1.6
0.09916876	0.07699913	1.6
0.09916876	0.07699913	1.6
0.09894844	0.07726919	1.6
0.09894844	0.07726919	1.6
0.09930214	0.07777499	1.6
0.09930214	0.07777499	1.6
0.09930214	0.07777499	1.6
0.09943726	0.07854477	1.6
0.09943726	0.07854477	1.6
0.09943478	0.07918093	1.6
0.09943478	0.07918093	1.6
0.09943478	0.07918093	1.6
0.09943478	0.07918093	1.6
0.09943478	0.07918093	1.6
0.09491282	0.07514854	1.6
0.09491282	0.07514854	1.6
0.09491282	0.07514854	1.6
0.08673073	0.07411771	1.6
0.08673073	0.07411771	1.6
0.08184326	0.07287328	1.6
0.08184326	0.07287328	1.6
0.08184326	0.07287328	1.6
0.07846709	0.07140511	1.6
0.07846709	0.07140511	1.6
0.07696874	0.07025677	1.6
0.07696874	0.07025677	1.6
0.07696874	0.07025677	1.6
0.07573918	0.06899264	1.6
0.07573918	0.06899264	1.6
0.07573918	0.06899264	1.6
0.07480188	0.06802193	1.6
0.07480188	0.06802193	1.6
0.07480188	0.06802193	1.6
0.07423379	0.06712241	1.6
0.07423379	0.06712241	1.6
0.07381471	0.06605741	1.6
0.07381471	0.06605741	1.6
0.07381471	0.06605741	1.6
0.0733896	0.06540886	1.6
0.0733896	0.06540886	1.6
0.0733896	0.06540886	1.6
0.0733896	0.06540886	1.6
0.0733896	0.06540886	1.6
-0.001369474	-0.01869774	1.6
-0.001369474	-0.01869774	1.6
-0.001369474	-0.01869774	1.6
-0.005744649	-0.02285857	1.6
-0.005744649	-0.02285857	1.6
-0.008209664	-0.02573334	1.6
-0.008209664	-0.02573334	1.6
-0.008209664	-0.02573334	1.6
-0.00997535	-0.02784065	1.6
-0.00997535	-0.02784065	1.6
-0.00997535	-0.02784065	1.6
-0.01160923	-0.02875782	1.6
-0.01160923	-0.02875782	1.6
-0.01198542	-0.02927281	1.6
-0.01198542	-0.02927281	1.6
-0.01198542	-0.02927281	1.6
-0.01275236	-0.02991064	1.6
-0.01275236	-0.02991064	1.6
-0.01338832	-0.03037105	1.6
-0.01338832	-0.03037105	1.6
-0.01338832	-0.03037105	1.6
-0.01323896	-0.03054661	1.6
-0.01323896	-0.03054661	1.6
-0.01323896	-0.03054661	1.6
-0.01288196	-0.0295672	1.6
-0.01288196	-0.0295672	1.6
-0.01288196	-0.0295672	1.6
-0.01288196	-0.0295672	1.6
-0.01288196	-0.0295672	1.6
0.001781186	0.02187878	1.6
0.001781186	0.02187878	1.6
0.001781186	0.02187878	1.6
0.0006659441	0.02112348	1.6
0.0006659441	0.02112348	1.6
0.0001264885	0.02128988	1.6
0.0001264885	0.02128988	1.6
0.0001264885	0.02128988	1.6
-0.000759365	0.02213312	1.6
-0.000759365	0.02213312	1.6
-0.000759365	0.02213312	1.6
-0.0009572711	0.02290449	1.6
-0.0009572711	0.02290449	1.6
-0.001670457	0.02280179	1.6
-0.001670457	0.02280179	1.6
-0.001670457	0.02280179	1.6
-0.001758149	0.02294102	1.6
-0.001758149	0.02294102	1.6
-0.001758149	0.02294102	1.6
-0.001388699	0.02302459	1.6
-0.001388699	0.02302459	1.6
-0.000966141	0.02299736	1.6
-0.000966141	0.02299736	1.6
-0.000966141	0.02299736	1.6
-0.0005106367	0.02306942	1.6
-0.0005106367	0.02306942	1.6
-0.0002014395	0.02312009	1.6
-0.0002014395	0.02312009	1.6
-0.0002014395	0.02312009	1.6
-0.0002014395	0.02312009	1.6
-0.0002014395	0.02312009	1.6
0.02342479	0.06307418	1.6
0.02342479	0.06307418	1.6
0.02342479	0.06307418	1.6
0.02280396	0.06284586	1.6
0.02280396	0.06284586	1.6
0.02280396	0.06284586	1.6
0.02211887	0.06283659	1.6
0.02211887	0.06283659	1.6
0.02180194	0.06353917	1.6
0.02180194	0.06353917	1.6
0.02180194	0.06353917	1.6
0.02081241	0.06299029	1.6
0.02081241	0.06299029	1.6
0.02081241	0.06299029	1.6
0.02032791	0.06302273	1.6
0.02032791	0.06302273	1.6
0.0195513	0.0628593	1.6
0.0195513	0.0628593	1.6
0.0195513	0.0628593	1.6
0.01954286	0.06265251	1.6
0.01954286	0.06265251	1.6
0.01954286	0.06265251	1.6
0.01955775	0.06237443	1.6
0.01955775	0.06237443	1.6
0.01954048	0.06229406	1.6
0.01954048	0.06229406	1.6
0.01954048	0.06229406	1.6
0.01954048	0.06229406	1.6
0.01954048	0.06229406	1.6
0.01954048	0.06229406	1.6
0.01954048	0.06229406	1.6
0.01954048	0.06229406	1.6
-0.1440084	0.06840248	1.6
-0.1440084	0.06840248	1.6
