# Supplementary material for: Saliency detection of textured 3D models based on multi-view information and texel descriptor
Source: PeerJ Comput Sci. 2023 Oct 25;9:e1584. doi: 10.7717/peerj-cs.1584 (PMC10703070; doi:10.7717/peerj-cs.1584)
Supplement: Supplemental Information 2 [file peerj-cs-09-1584-s002.zip › sxy/14.txt]

-0.1440084	0.06840248	1.6
-0.1424413	0.06902841	1.6
-0.1424413	0.06902841	1.6
-0.1421026	0.06898108	1.6
-0.1421026	0.06898108	1.6
-0.1418167	0.06890971	1.6
-0.1418167	0.06890971	1.6
-0.1418167	0.06890971	1.6
-0.1409045	0.06877996	1.6
-0.1409045	0.06877996	1.6
-0.1402099	0.06867273	1.6
-0.1402099	0.06867273	1.6
-0.1402099	0.06867273	1.6
-0.1393673	0.06869484	1.6
-0.1393673	0.06869484	1.6
-0.1393673	0.06869484	1.6
-0.1385253	0.06788504	1.6
-0.1385253	0.06788504	1.6
-0.1379026	0.06733571	1.6
-0.1379026	0.06733571	1.6
-0.1379026	0.06733571	1.6
-0.1369858	0.06677238	1.6
-0.1369858	0.06677238	1.6
-0.1369858	0.06677238	1.6
-0.1369858	0.06677238	1.6
-0.1369858	0.06677238	1.6
-0.1369858	0.06677238	1.6
-0.1369858	0.06677238	1.6
-0.02129729	0.1025076	1.6
-0.02129729	0.1025076	1.6
-0.02129729	0.1025076	1.6
-0.02213167	0.1005469	1.6
-0.02213167	0.1005469	1.6
-0.02213167	0.1005469	1.6
-0.02195524	0.09935827	1.6
-0.02195524	0.09935827	1.6
-0.02216961	0.09924076	1.6
-0.02216961	0.09924076	1.6
-0.02216961	0.09924076	1.6
-0.02213973	0.09968846	1.6
-0.02213973	0.09968846	1.6
-0.02213973	0.09968846	1.6
-0.02233559	0.1002982	1.6
-0.02233559	0.1002982	1.6
-0.02254543	0.1003765	1.6
-0.02254543	0.1003765	1.6
-0.02254543	0.1003765	1.6
-0.02274816	0.1004214	1.6
-0.02274816	0.1004214	1.6
-0.02267833	0.100503	1.6
-0.02267833	0.100503	1.6
-0.02267833	0.100503	1.6
-0.02270399	0.100698	1.6
-0.02270399	0.100698	1.6
-0.02300273	0.1007573	1.6
-0.02300273	0.1007573	1.6
-0.02300273	0.1007573	1.6
-0.02293038	0.1011285	1.6
-0.02293038	0.1011285	1.6
-0.02293038	0.1011285	1.6
-0.02285532	0.1017418	1.6
-0.02285532	0.1017418	1.6
-0.02290952	0.1022956	1.6
-0.02290952	0.1022956	1.6
-0.02290952	0.1022956	1.6
-0.02293809	0.1028831	1.6
-0.02293809	0.1028831	1.6
-0.02297171	0.103363	1.6
-0.02297171	0.103363	1.6
-0.02297171	0.103363	1.6
-0.02309383	0.1036772	1.6
-0.02309383	0.1036772	1.6
-0.02309383	0.1036772	1.6
-0.02309383	0.1036772	1.6
-0.02309383	0.1036772	1.6
-0.02542006	0.1466686	1.6
-0.02542006	0.1466686	1.6
-0.02542006	0.1466686	1.6
-0.02689957	0.1459642	1.6
-0.02689957	0.1459642	1.6
-0.02690892	0.1452734	1.6
-0.02690892	0.1452734	1.6
-0.02690892	0.1452734	1.6
-0.02772509	0.1446975	1.6
-0.02772509	0.1446975	1.6
-0.02772509	0.1446975	1.6
-0.02833622	0.1438849	1.6
-0.02833622	0.1438849	1.6
-0.02847042	0.1430345	1.6
-0.02847042	0.1430345	1.6
-0.02847042	0.1430345	1.6
-0.02849221	0.142629	1.6
-0.02849221	0.142629	1.6
-0.02849221	0.142629	1.6
-0.02867701	0.1428151	1.6
-0.02867701	0.1428151	1.6
-0.02879505	0.1428234	1.6
-0.02879505	0.1428234	1.6
-0.02879505	0.1428234	1.6
-0.02907038	0.1428133	1.6
-0.02907038	0.1428133	1.6
-0.02921793	0.1430664	1.6
-0.02921793	0.1430664	1.6
-0.02921793	0.1430664	1.6
-0.02939592	0.1430921	1.6
-0.02939592	0.1430921	1.6
-0.02939592	0.1430921	1.6
-0.02974721	0.1432817	1.6
-0.02974721	0.1432817	1.6
-0.0297248	0.1434451	1.6
-0.0297248	0.1434451	1.6
-0.0297248	0.1434451	1.6
-0.03006711	0.1436761	1.6
-0.03006711	0.1436761	1.6
-0.03006711	0.1436761	1.6
-0.03036821	0.1438394	1.6
-0.03036821	0.1438394	1.6
-0.03036821	0.1438394	1.6
-0.03036821	0.1438394	1.6
-0.03036821	0.1438394	1.6
0.006686226	0.1645403	1.6
0.006686226	0.1645403	1.6
0.006686226	0.1645403	1.6
0.006330756	0.167551	1.6
0.006330756	0.167551	1.6
0.006301737	0.1697466	1.6
0.006301737	0.1697466	1.6
0.006301737	0.1697466	1.6
0.006029573	0.1711687	1.6
0.006029573	0.1711687	1.6
0.006029573	0.1711687	1.6
0.005728208	0.171386	1.6
0.005728208	0.171386	1.6
0.005551797	0.171672	1.6
0.005551797	0.171672	1.6
0.005551797	0.171672	1.6
0.005271429	0.1717048	1.6
0.005271429	0.1717048	1.6
0.004970611	0.1714029	1.6
0.004970611	0.1714029	1.6
0.004970611	0.1714029	1.6
0.004970611	0.1714029	1.6
0.004970611	0.1714029	1.6
0.004970611	0.1714029	1.6
0.007122918	0.1762311	1.6
0.007122918	0.1762311	1.6
0.00815996	0.1793599	1.6
0.00815996	0.1793599	1.6
0.00815996	0.1793599	1.6
0.009010238	0.1821063	1.6
0.009010238	0.1821063	1.6
0.009010238	0.1821063	1.6
0.009956867	0.1844908	1.6
0.009956867	0.1844908	1.6
0.01088224	0.1867423	1.6
0.01088224	0.1867423	1.6
0.01088224	0.1867423	1.6
0.01170381	0.188674	1.6
0.01170381	0.188674	1.6
0.01170381	0.188674	1.6
0.01235779	0.1905475	1.6
0.01235779	0.1905475	1.6
0.01307948	0.1925054	1.6
0.01307948	0.1925054	1.6
0.01307948	0.1925054	1.6
0.01375957	0.1942007	1.6
0.01375957	0.1942007	1.6
0.01439129	0.1955568	1.6
0.01439129	0.1955568	1.6
0.01439129	0.1955568	1.6
0.0149119	0.1968064	1.6
0.0149119	0.1968064	1.6
0.0149119	0.1968064	1.6
0.01551447	0.1978799	1.6
0.01551447	0.1978799	1.6
0.0158347	0.1989514	1.6
0.0158347	0.1989514	1.6
0.0158347	0.1989514	1.6
0.01612483	0.1999407	1.6
0.01612483	0.1999407	1.6
0.01612483	0.1999407	1.6
0.01631592	0.201134	1.6
0.01631592	0.201134	1.6
0.01646677	0.2013292	1.6
0.01646677	0.2013292	1.6
0.01646677	0.2013292	1.6
0.01646677	0.2013292	1.6
0.01646677	0.2013292	1.6
-0.02172555	0.02942996	1.6
-0.02172555	0.02942996	1.6
-0.02172555	0.02942996	1.6
-0.02098016	0.02770273	1.6
-0.02098016	0.02770273	1.6
-0.02098016	0.02770273	1.6
-0.02107283	0.02728521	1.6
-0.02107283	0.02728521	1.6
-0.02176873	0.02618768	1.6
-0.02176873	0.02618768	1.6
-0.02176873	0.02618768	1.6
-0.02243836	0.02584703	1.6
-0.02243836	0.02584703	1.6
-0.02243836	0.02584703	1.6
-0.02285196	0.02532181	1.6
-0.02285196	0.02532181	1.6
-0.0234512	0.0248282	1.6
-0.0234512	0.0248282	1.6
-0.0234512	0.0248282	1.6
-0.02462507	0.02359163	1.6
-0.02462507	0.02359163	1.6
-0.02462507	0.02359163	1.6
-0.02462507	0.02359163	1.6
-0.02462507	0.02359163	1.6
-0.0531894	-0.03610151	1.6
-0.0531894	-0.03610151	1.6
-0.0531894	-0.03610151	1.6
-0.05370859	-0.0355667	1.6
-0.05370859	-0.0355667	1.6
-0.05297654	-0.03584115	1.6
-0.05297654	-0.03584115	1.6
-0.05297654	-0.03584115	1.6
-0.05257583	-0.0364092	1.6
-0.05257583	-0.0364092	1.6
-0.05257583	-0.0364092	1.6
-0.05261801	-0.03712429	1.6
-0.05261801	-0.03712429	1.6
-0.05239384	-0.03746945	1.6
-0.05239384	-0.03746945	1.6
-0.05239384	-0.03746945	1.6
-0.05277216	-0.03769047	1.6
-0.05277216	-0.03769047	1.6
-0.05260185	-0.03840157	1.6
-0.05260185	-0.03840157	1.6
-0.05260185	-0.03840157	1.6
-0.05261333	-0.03896019	1.6
-0.05261333	-0.03896019	1.6
-0.05261333	-0.03896019	1.6
-0.05258215	-0.03937826	1.6
-0.05258215	-0.03937826	1.6
-0.05277643	-0.03995053	1.6
-0.05277643	-0.03995053	1.6
-0.05277643	-0.03995053	1.6
-0.05258458	-0.04059155	1.6
-0.05258458	-0.04059155	1.6
-0.05258458	-0.04059155	1.6
-0.05258458	-0.04059155	1.6
-0.05258458	-0.04059155	1.6
-0.07737108	-0.0903613	1.6
-0.07737108	-0.0903613	1.6
-0.07737108	-0.0903613	1.6
-0.07493891	-0.09410628	1.6
-0.07493891	-0.09410628	1.6
-0.07493891	-0.09410628	1.6
-0.07501653	-0.09300708	1.6
-0.07501653	-0.09300708	1.6
-0.07457893	-0.09275508	1.6
-0.07457893	-0.09275508	1.6
-0.07457893	-0.09275508	1.6
-0.07438286	-0.09479534	1.6
-0.07438286	-0.09479534	1.6
-0.07438286	-0.09479534	1.6
-0.07416507	-0.09598526	1.6
-0.07416507	-0.09598526	1.6
-0.07331592	-0.09747852	1.6
-0.07331592	-0.09747852	1.6
-0.07331592	-0.09747852	1.6
-0.07246596	-0.09851002	1.6
-0.07246596	-0.09851002	1.6
-0.07199638	-0.09916101	1.6
-0.07199638	-0.09916101	1.6
-0.07199638	-0.09916101	1.6
-0.07147569	-0.09966996	1.6
-0.07147569	-0.09966996	1.6
-0.07147569	-0.09966996	1.6
-0.07097602	-0.09959655	1.6
-0.07097602	-0.09959655	1.6
-0.07097602	-0.09959655	1.6
-0.07097602	-0.09959655	1.6
-0.07097602	-0.09959655	1.6
-0.07039559	-0.09913281	1.6
-0.07039559	-0.09913281	1.6
-0.07039559	-0.09913281	1.6
-0.06970265	-0.09913326	1.6
-0.06970265	-0.09913326	1.6
-0.0692779	-0.09894127	1.6
-0.0692779	-0.09894127	1.6
-0.0692779	-0.09894127	1.6
-0.06891201	-0.09868983	1.6
-0.06891201	-0.09868983	1.6
-0.06891201	-0.09868983	1.6
-0.06850713	-0.09889379	1.6
-0.06850713	-0.09889379	1.6
-0.06838719	-0.09862079	1.6
-0.06838719	-0.09862079	1.6
-0.06838719	-0.09862079	1.6
-0.06838719	-0.09862079	1.6
-0.06838719	-0.09862079	1.6
-0.06838719	-0.09862079	1.6
-0.0296577	-0.07413173	1.6
-0.0296577	-0.07413173	1.6
-0.02502216	-0.07107617	1.6
-0.02502216	-0.07107617	1.6
-0.02502216	-0.07107617	1.6
-0.02344182	-0.06999113	1.6
-0.02344182	-0.06999113	1.6
-0.02393321	-0.06824213	1.6
-0.02393321	-0.06824213	1.6
-0.02393321	-0.06824213	1.6
-0.02462916	-0.06710703	1.6
-0.02462916	-0.06710703	1.6
-0.02462916	-0.06710703	1.6
-0.02419144	-0.06730478	1.6
-0.02419144	-0.06730478	1.6
-0.02380239	-0.06732387	1.6
-0.02380239	-0.06732387	1.6
-0.02380239	-0.06732387	1.6
-0.02359023	-0.06675847	1.6
-0.02359023	-0.06675847	1.6
-0.02331323	-0.06651893	1.6
-0.02331323	-0.06651893	1.6
-0.02331323	-0.06651893	1.6
-0.02335699	-0.06582914	1.6
-0.02335699	-0.06582914	1.6
-0.02294675	-0.06562338	1.6
-0.02294675	-0.06562338	1.6
-0.02294675	-0.06562338	1.6
-0.02278252	-0.06559466	1.6
-0.02278252	-0.06559466	1.6
-0.02278252	-0.06559466	1.6
-0.02239445	-0.06541023	1.6
-0.02239445	-0.06541023	1.6
-0.02206652	-0.06548231	1.6
-0.02206652	-0.06548231	1.6
-0.02206652	-0.06548231	1.6
-0.02187946	-0.06535752	1.6
-0.02187946	-0.06535752	1.6
-0.02187946	-0.06535752	1.6
-0.02168947	-0.0651244	1.6
-0.02168947	-0.0651244	1.6
-0.02152801	-0.06507608	1.6
-0.02152801	-0.06507608	1.6
-0.02152801	-0.06507608	1.6
-0.0213432	-0.06476798	1.6
-0.0213432	-0.06476798	1.6
-0.02114125	-0.06466127	1.6
-0.02114125	-0.06466127	1.6
-0.02114125	-0.06466127	1.6
-0.02101851	-0.06469814	1.6
-0.02101851	-0.06469814	1.6
-0.02101851	-0.06469814	1.6
-0.02104291	-0.06473133	1.6
-0.02104291	-0.06473133	1.6
-0.02115094	-0.06469628	1.6
-0.02115094	-0.06469628	1.6
-0.02115094	-0.06469628	1.6
-0.02116043	-0.06466977	1.6
-0.02116043	-0.06466977	1.6
-0.02116043	-0.06466977	1.6
-0.02111149	-0.06465802	1.6
-0.02111149	-0.06465802	1.6
-0.02099596	-0.06479248	1.6
-0.02099596	-0.06479248	1.6
-0.02099596	-0.06479248	1.6
-0.02099596	-0.06479248	1.6
-0.02099596	-0.06479248	1.6
-0.02099596	-0.06479248	1.6
-0.02082825	-0.06530462	1.6
-0.02082825	-0.06530462	1.6
-0.02082825	-0.06530462	1.6
-0.02082825	-0.06530462	1.6
-0.02082825	-0.06530462	1.6
-0.02082825	-0.06530462	1.6
-0.02082825	-0.06530462	1.6
-0.02082825	-0.06530462	1.6
-0.02715433	0.07478427	1.6
-0.02715433	0.07478427	1.6
-0.02299997	0.07913927	1.6
-0.02299997	0.07913927	1.6
-0.02299997	0.07913927	1.6
-0.02219828	0.08179615	1.6
-0.02219828	0.08179615	1.6
-0.02219828	0.08179615	1.6
-0.02219828	0.08179615	1.6
-0.02219828	0.08179615	1.6
-0.02979544	0.1531569	1.6
-0.02979544	0.1531569	1.6
-0.02979544	0.1531569	1.6
-0.03189909	0.1550881	1.6
-0.03189909	0.1550881	1.6
-0.03269558	0.1547399	1.6
-0.03269558	0.1547399	1.6
-0.03269558	0.1547399	1.6
-0.03259229	0.155531	1.6
-0.03259229	0.155531	1.6
-0.03274813	0.1569208	1.6
-0.03274813	0.1569208	1.6
-0.03274813	0.1569208	1.6
-0.03320707	0.1583476	1.6
-0.03320707	0.1583476	1.6
-0.03320707	0.1583476	1.6
-0.03363521	0.1597053	1.6
-0.03363521	0.1597053	1.6
-0.03414171	0.1609376	1.6
-0.03414171	0.1609376	1.6
-0.03414171	0.1609376	1.6
-0.03471071	0.1623216	1.6
-0.03471071	0.1623216	1.6
-0.03471071	0.1623216	1.6
-0.0348433	0.1635055	1.6
-0.0348433	0.1635055	1.6
-0.03485388	0.1645024	1.6
-0.03485388	0.1645024	1.6
-0.03485388	0.1645024	1.6
-0.03462882	0.1657468	1.6
-0.03462882	0.1657468	1.6
-0.03460013	0.166709	1.6
-0.03460013	0.166709	1.6
-0.03460013	0.166709	1.6
-0.03454126	0.167816	1.6
-0.03454126	0.167816	1.6
-0.03454126	0.167816	1.6
-0.03454126	0.167816	1.6
-0.03454126	0.167816	1.6
-0.0355043	0.1864066	1.6
-0.0355043	0.1864066	1.6
-0.0355043	0.1864066	1.6
-0.03714385	0.1861244	1.6
-0.03714385	0.1861244	1.6
-0.03714385	0.1861244	1.6
-0.03714385	0.1861244	1.6
-0.03714385	0.1861244	1.6
-0.02607409	0.1057604	1.6
-0.02607409	0.1057604	1.6
-0.02607409	0.1057604	1.6
-0.0257082	0.1051043	1.6
-0.0257082	0.1051043	1.6
-0.02635289	0.1046416	1.6
-0.02635289	0.1046416	1.6
-0.02635289	0.1046416	1.6
-0.02676758	0.1043162	1.6
-0.02676758	0.1043162	1.6
-0.02676758	0.1043162	1.6
-0.02700809	0.103893	1.6
-0.02700809	0.103893	1.6
-0.02725503	0.1034232	1.6
-0.02725503	0.1034232	1.6
-0.02725503	0.1034232	1.6
-0.02768656	0.1030368	1.6
-0.02768656	0.1030368	1.6
-0.02768656	0.1030368	1.6
-0.02783217	0.1024688	1.6
-0.02783217	0.1024688	1.6
-0.02788576	0.1019296	1.6
-0.02788576	0.1019296	1.6
-0.02788576	0.1019296	1.6
-0.02780499	0.1017034	1.6
-0.02780499	0.1017034	1.6
-0.02780499	0.1017034	1.6
-0.02777902	0.1013943	1.6
-0.02777902	0.1013943	1.6
-0.02785481	0.1012665	1.6
-0.02785481	0.1012665	1.6
-0.02785481	0.1012665	1.6
-0.02796358	0.1010848	1.6
-0.02796358	0.1010848	1.6
-0.02796358	0.1010848	1.6
-0.02798118	0.1009919	1.6
-0.02798118	0.1009919	1.6
-0.02799739	0.1008745	1.6
-0.02799739	0.1008745	1.6
-0.02799739	0.1008745	1.6
-0.02803558	0.1006681	1.6
-0.02803558	0.1006681	1.6
-0.02803558	0.1006681	1.6
-0.02808249	0.1004677	1.6
-0.02808249	0.1004677	1.6
-0.02803007	0.1001774	1.6
-0.02803007	0.1001774	1.6
-0.02803007	0.1001774	1.6
-0.02803007	0.1001774	1.6
-0.02803007	0.1001774	1.6
-0.02806995	0.1003427	1.6
-0.02806995	0.1003427	1.6
-0.02806995	0.1003427	1.6
-0.02806995	0.1003427	1.6
-0.02806995	0.1003427	1.6
-0.02806995	0.1003427	1.6
-0.0292479	0.1196226	1.6
-0.0292479	0.1196226	1.6
-0.02883567	0.1184668	1.6
-0.02883567	0.1184668	1.6
-0.02883567	0.1184668	1.6
-0.02944887	0.1185135	1.6
-0.02944887	0.1185135	1.6
-0.02944887	0.1185135	1.6
-0.02999199	0.1184799	1.6
-0.02999199	0.1184799	1.6
-0.03077805	0.1186804	1.6
-0.03077805	0.1186804	1.6
-0.03077805	0.1186804	1.6
-0.03116832	0.1186589	1.6
-0.03116832	0.1186589	1.6
-0.03116832	0.1186589	1.6
-0.0313917	0.1186686	1.6
-0.0313917	0.1186686	1.6
-0.03154384	0.1185051	1.6
-0.03154384	0.1185051	1.6
-0.03154384	0.1185051	1.6
-0.03160086	0.1183181	1.6
-0.03160086	0.1183181	1.6
-0.03148609	0.1181121	1.6
-0.03148609	0.1181121	1.6
-0.03148609	0.1181121	1.6
-0.03148609	0.1181121	1.6
-0.03148609	0.1181121	1.6
-0.03148609	0.1181121	1.6
-0.03148609	0.1181121	1.6
-0.03148609	0.1181121	1.6
-0.03124494	0.1188883	1.6
-0.03124494	0.1188883	1.6
-0.03124494	0.1188883	1.6
-0.03149164	0.1185611	1.6
-0.03149164	0.1185611	1.6
-0.03149164	0.1185611	1.6
-0.03149164	0.1185611	1.6
-0.03149164	0.1185611	1.6
-0.03203176	0.1185931	1.6
-0.03203176	0.1185931	1.6
-0.03203176	0.1185931	1.6
-0.03224741	0.1187273	1.6
-0.03224741	0.1187273	1.6
-0.03224741	0.1187273	1.6
-0.0324576	0.1189763	1.6
-0.0324576	0.1189763	1.6
-0.03278459	0.1192315	1.6
-0.03278459	0.1192315	1.6
-0.03278459	0.1192315	1.6
-0.03292447	0.1198562	1.6
-0.03292447	0.1198562	1.6
-0.03292447	0.1198562	1.6
-0.03316328	0.1203495	1.6
-0.03316328	0.1203495	1.6
-0.03316328	0.1203495	1.6
-0.03316328	0.1203495	1.6
-0.03316328	0.1203495	1.6
-0.03918974	0.1351767	1.6
-0.03918974	0.1351767	1.6
-0.03918974	0.1351767	1.6
-0.03900477	0.1360284	1.6
-0.03900477	0.1360284	1.6
-0.03884079	0.1372677	1.6
-0.03884079	0.1372677	1.6
-0.03884079	0.1372677	1.6
-0.03832894	0.1389694	1.6
-0.03832894	0.1389694	1.6
-0.03832894	0.1389694	1.6
-0.03793968	0.1402654	1.6
-0.03793968	0.1402654	1.6
-0.03793968	0.1402654	1.6
-0.03793968	0.1402654	1.6
-0.03793968	0.1402654	1.6
-0.03846329	0.152138	1.6
-0.03846329	0.152138	1.6
-0.03884804	0.1524039	1.6
-0.03884804	0.1524039	1.6
-0.03884804	0.1524039	1.6
-0.0384272	0.1520262	1.6
-0.0384272	0.1520262	1.6
-0.03864388	0.1519249	1.6
-0.03864388	0.1519249	1.6
-0.03864388	0.1519249	1.6
-0.03861169	0.1515167	1.6
-0.03861169	0.1515167	1.6
-0.03861169	0.1515167	1.6
-0.03852738	0.1507968	1.6
-0.03851664	0.1498523	1.6
-0.03851664	0.1498523	1.6
-0.03851664	0.1498523	1.6
-0.03851664	0.1498523	1.6
-0.03851664	0.1498523	1.6
-0.03822176	0.1485507	1.6
-0.03822176	0.1485507	1.6
-0.03823275	0.1479103	1.6
-0.03823275	0.1479103	1.6
-0.03823275	0.1479103	1.6
-0.03802213	0.1472651	1.6
-0.03802213	0.1472651	1.6
-0.03802213	0.1472651	1.6
-0.03815062	0.146676	1.6
-0.03815062	0.146676	1.6
-0.03826151	0.1458837	1.6
-0.03826151	0.1458837	1.6
-0.03826151	0.1458837	1.6
-0.03833393	0.1452035	1.6
-0.03833393	0.1452035	1.6
-0.03833393	0.1452035	1.6
-0.03838708	0.1443573	1.6
-0.03838708	0.1443573	1.6
-0.03824817	0.1434601	1.6
-0.03824817	0.1434601	1.6
-0.03824817	0.1434601	1.6
-0.03820917	0.1426447	1.6
-0.03820917	0.1426447	1.6
-0.03820917	0.1426447	1.6
-0.03820917	0.1426447	1.6
-0.03820917	0.1426447	1.6
-0.03504249	0.1250415	1.6
-0.03504249	0.1250415	1.6
-0.03504249	0.1250415	1.6
-0.03589413	0.1248768	1.6
-0.03589413	0.1248768	1.6
-0.03589413	0.1248768	1.6
-0.03576605	0.1242214	1.6
-0.03576605	0.1242214	1.6
-0.03564832	0.1241747	1.6
-0.03564832	0.1241747	1.6
-0.03564832	0.1241747	1.6
-0.03520355	0.123914	1.6
-0.03520355	0.123914	1.6
-0.03508079	0.1236745	1.6
-0.03508079	0.1236745	1.6
-0.03508079	0.1236745	1.6
-0.03473309	0.1232619	1.6
-0.03473309	0.1232619	1.6
-0.03473309	0.1232619	1.6
-0.03473309	0.1232619	1.6
-0.03473309	0.1232619	1.6
-0.007182041	0.07287548	1.6
-0.007182041	0.07287548	1.6
-0.007182041	0.07287548	1.6
-0.007488592	0.0737289	1.6
-0.007488592	0.0737289	1.6
-0.007488592	0.0737289	1.6
-0.006752206	0.07441627	1.6
-0.006752206	0.07441627	1.6
-0.006617999	0.07411292	1.6
-0.006617999	0.07411292	1.6
-0.006617999	0.07411292	1.6
-0.006674223	0.07396957	1.6
-0.006674223	0.07396957	1.6
-0.006674223	0.07396957	1.6
-0.006665433	0.07418793	1.6
-0.006665433	0.07418793	1.6
-0.006606501	0.07442305	1.6
-0.006606501	0.07442305	1.6
-0.006606501	0.07442305	1.6
-0.00664095	0.07423521	1.6
-0.00664095	0.07423521	1.6
-0.006821884	0.07410446	1.6
-0.006821884	0.07410446	1.6
-0.006821884	0.07410446	1.6
-0.006805576	0.07388364	1.6
-0.006805576	0.07388364	1.6
-0.006805576	0.07388364	1.6
-0.006820003	0.07398134	1.6
-0.006820003	0.07398134	1.6
-0.006823594	0.07399475	1.6
-0.006823594	0.07399475	1.6
-0.006823594	0.07399475	1.6
-0.006900946	0.07396976	1.6
-0.006900946	0.07396976	1.6
-0.006900946	0.07396976	1.6
-0.006900946	0.07396976	1.6
-0.006900946	0.07396976	1.6
-0.006960273	0.07371464	1.6
-0.006960273	0.07371464	1.6
-0.006960273	0.07371464	1.6
-0.006960273	0.07371464	1.6
-0.006960273	0.07371464	1.6
-0.006673301	0.0885464	1.6
-0.006673301	0.0885464	1.6
-0.006673301	0.0885464	1.6
-0.00703893	0.08669093	1.6
-0.00703893	0.08669093	1.6
-0.00703893	0.08669093	1.6
-0.006479524	0.08622699	1.6
-0.006479524	0.08622699	1.6
-0.006479524	0.08622699	1.6
-0.006252386	0.08564385	1.6
-0.006252386	0.08564385	1.6
-0.006017575	0.08512285	1.6
-0.006017575	0.08512285	1.6
-0.006017575	0.08512285	1.6
-0.005673692	0.08430728	1.6
-0.005673692	0.08430728	1.6
-0.005648877	0.08360721	1.6
-0.005648877	0.08360721	1.6
-0.005648877	0.08360721	1.6
-0.005648877	0.08360721	1.6
-0.005648877	0.08360721	1.6
-0.005648877	0.08360721	1.6
-0.007071087	0.07306547	1.6
-0.007071087	0.07306547	1.6
-0.006193431	0.07378171	1.6
-0.006193431	0.07378171	1.6
-0.006193431	0.07378171	1.6
-0.005105447	0.07381773	1.6
-0.005105447	0.07381773	1.6
-0.004730012	0.07332397	1.6
-0.004730012	0.07332397	1.6
-0.004730012	0.07332397	1.6
-0.00437974	0.0733133	1.6
-0.00437974	0.0733133	1.6
-0.00437974	0.0733133	1.6
-0.004300326	0.07296568	1.6
-0.004300326	0.07296568	1.6
-0.003864292	0.07311691	1.6
-0.003864292	0.07311691	1.6
-0.003864292	0.07311691	1.6
-0.003432805	0.07337924	1.6
-0.003432805	0.07337924	1.6
-0.003432805	0.07337924	1.6
-0.003464977	0.07400713	1.6
-0.003464977	0.07400713	1.6
-0.003262506	0.07459413	1.6
-0.003262506	0.07459413	1.6
-0.003262506	0.07459413	1.6
-0.003249662	0.0753662	1.6
-0.003249662	0.0753662	1.6
-0.003249662	0.0753662	1.6
-0.003097264	0.0762281	1.6
