# Supplementary material for: Saliency detection of textured 3D models based on multi-view information and texel descriptor
Source: PeerJ Comput Sci. 2023 Oct 25;9:e1584. doi: 10.7717/peerj-cs.1584 (PMC10703070; doi:10.7717/peerj-cs.1584)
Supplement: Supplemental Information 2 [file peerj-cs-09-1584-s002.zip › sxy/15.txt]

-0.003097264	0.0762281	1.6
-0.003025204	0.07679901	1.6
-0.003025204	0.07679901	1.6
-0.003025204	0.07679901	1.6
-0.002875932	0.07749075	1.6
-0.002875932	0.07749075	1.6
-0.003009938	0.0783067	1.6
-0.003009938	0.0783067	1.6
-0.003009938	0.0783067	1.6
-0.003009938	0.0783067	1.6
-0.003009938	0.0783067	1.6
0.002552402	0.1031974	1.6
0.002552402	0.1031974	1.6
0.002552402	0.1031974	1.6
0.004261361	0.1064359	1.6
0.004261361	0.1064359	1.6
0.004181444	0.1078737	1.6
0.004181444	0.1078737	1.6
0.004181444	0.1078737	1.6
0.003796972	0.108345	1.6
0.003796972	0.108345	1.6
0.003796972	0.108345	1.6
0.00410942	0.1083697	1.6
0.00410942	0.1083697	1.6
0.004187096	0.1082347	1.6
0.004187096	0.1082347	1.6
0.004187096	0.1082347	1.6
0.003845282	0.1080012	1.6
0.003845282	0.1080012	1.6
0.003487857	0.1075445	1.6
0.003487857	0.1075445	1.6
0.003487857	0.1075445	1.6
0.003188778	0.1062591	1.6
0.003188778	0.1062591	1.6
0.003188778	0.1062591	1.6
0.003000592	0.1051574	1.6
0.003000592	0.1051574	1.6
0.002940507	0.104221	1.6
0.002940507	0.104221	1.6
0.002940507	0.104221	1.6
0.002817316	0.1032618	1.6
0.002817316	0.1032618	1.6
0.002817316	0.1032618	1.6
0.002817316	0.1032618	1.6
0.002817316	0.1032618	1.6
-0.007832082	0.09150038	1.6
-0.007832082	0.09150038	1.6
-0.007832082	0.09150038	1.6
-0.002835805	0.0872917	1.6
-0.002835805	0.0872917	1.6
-0.0003717802	0.085437	1.6
-0.0003717802	0.085437	1.6
-0.0003717802	0.085437	1.6
0.001102	0.08505166	1.6
0.001102	0.08505166	1.6
0.001102	0.08505166	1.6
0.001102	0.08505166	1.6
0.001102	0.08505166	1.6
0.002354021	0.08441845	1.6
0.002354021	0.08441845	1.6
0.002354021	0.08441845	1.6
0.002736431	0.08453409	1.6
0.002736431	0.08453409	1.6
0.002736431	0.08453409	1.6
0.002487209	0.08481953	1.6
0.002487209	0.08481953	1.6
0.002306188	0.08512679	1.6
0.002306188	0.08512679	1.6
0.002306188	0.08512679	1.6
0.002075665	0.08522569	1.6
0.002075665	0.08522569	1.6
0.002075665	0.08522569	1.6
0.002075665	0.08522569	1.6
0.002075665	0.08522569	1.6
0.002001241	0.08549775	1.6
0.002001241	0.08549775	1.6
0.002001241	0.08549775	1.6
0.00210383	0.08560955	1.6
0.00210383	0.08560955	1.6
0.002241149	0.08570196	1.6
0.002241149	0.08570196	1.6
0.002241149	0.08570196	1.6
0.002263812	0.08596198	1.6
0.002263812	0.08596198	1.6
0.002239543	0.08616297	1.6
0.002239543	0.08616297	1.6
0.002239543	0.08616297	1.6
0.002181899	0.08639783	1.6
0.002181899	0.08639783	1.6
0.002254693	0.08651254	1.6
0.002254693	0.08651254	1.6
0.002254693	0.08651254	1.6
0.00217432	0.0867304	1.6
0.00217432	0.0867304	1.6
0.00217432	0.0867304	1.6
0.00217432	0.0867304	1.6
0.00217432	0.0867304	1.6
0.01	0.01	1.6
0.0005734283	0.08736569	1.6
0.0005734283	0.08736569	1.6
0.000364013	0.08743008	1.6
0.000364013	0.08743008	1.6
0.000364013	0.08743008	1.6
0.000200633	0.08738374	1.6
0.000200633	0.08738374	1.6
0.0001658276	0.08715117	1.6
0.0001658276	0.08715117	1.6
0.0001658276	0.08715117	1.6
4.948117E-05	0.08692362	1.6
4.948117E-05	0.08692362	1.6
4.948117E-05	0.08692362	1.6
0.0001950562	0.08665758	1.6
0.0001950562	0.08665758	1.6
0.0002686791	0.08636325	1.6
0.0002686791	0.08636325	1.6
0.0002686791	0.08636325	1.6
0.0004899884	0.08615773	1.6
0.0004899884	0.08615773	1.6
0.0004899884	0.08615773	1.6
0.0006308332	0.08589273	1.6
0.0006308332	0.08589273	1.6
0.0008078702	0.08577519	1.6
0.0008078702	0.08577519	1.6
0.0008078702	0.08577519	1.6
0.0009042304	0.08565956	1.6
0.0009042304	0.08565956	1.6
0.0009042304	0.08565956	1.6
0.0009631217	0.08557414	1.6
0.0009631217	0.08557414	1.6
0.0008859467	0.08552989	1.6
0.0008859467	0.08552989	1.6
0.0008859467	0.08552989	1.6
0.0008917889	0.08554646	1.6
0.0008917889	0.08554646	1.6
0.0009336136	0.0856561	1.6
0.0009336136	0.0856561	1.6
0.0009336136	0.0856561	1.6
0.000930652	0.08566544	1.6
0.000930652	0.08566544	1.6
0.000930652	0.08566544	1.6
0.000930652	0.08566544	1.6
0.000930652	0.08566544	1.6
-0.005752983	0.01396148	1.6
-0.005752983	0.01396148	1.6
-0.005752983	0.01396148	1.6
-0.005418954	0.01433663	1.6
-0.005418954	0.01433663	1.6
-0.005418954	0.01433663	1.6
-0.004967855	0.01473866	1.6
-0.004967855	0.01473866	1.6
-0.004687157	0.01568398	1.6
-0.004687157	0.01568398	1.6
-0.004687157	0.01568398	1.6
-0.004687157	0.01568398	1.6
-0.004687157	0.01568398	1.6
-0.004687157	0.01568398	1.6
-0.004687157	0.01568398	1.6
-0.004687157	0.01568398	1.6
0.02389509	0.07515323	1.6
0.02389509	0.07515323	1.6
0.02389509	0.07515323	1.6
0.02402732	0.07506793	1.6
0.02402732	0.07506793	1.6
0.02402732	0.07506793	1.6
0.02405318	0.07560471	1.6
0.02405318	0.07560471	1.6
0.02368638	0.07587557	1.6
0.02368638	0.07587557	1.6
0.02368638	0.07587557	1.6
0.02326504	0.07585619	1.6
0.02326504	0.07585619	1.6
0.02332864	0.07602445	1.6
0.02332864	0.07602445	1.6
0.02332864	0.07602445	1.6
0.02344586	0.07603872	1.6
0.02344586	0.07603872	1.6
0.02344586	0.07603872	1.6
0.02344586	0.07603872	1.6
0.02344586	0.07603872	1.6
0.02388772	0.07597644	1.6
0.02388772	0.07597644	1.6
0.02388772	0.07597644	1.6
0.02402068	0.07624168	1.6
0.02402068	0.07624168	1.6
0.02380479	0.07621577	1.6
0.02380479	0.07621577	1.6
0.02380479	0.07621577	1.6
0.02346247	0.07614179	1.6
0.02346247	0.07614179	1.6
0.02346247	0.07614179	1.6
0.02328447	0.07599587	1.6
0.02328447	0.07599587	1.6
0.02315214	0.07603704	1.6
0.02315214	0.07603704	1.6
0.02315214	0.07603704	1.6
0.02290743	0.07598529	1.6
0.02290743	0.07598529	1.6
0.02272665	0.0759665	1.6
0.02272665	0.0759665	1.6
0.02272665	0.0759665	1.6
0.02260025	0.07577033	1.6
0.02260025	0.07577033	1.6
0.02260025	0.07577033	1.6
0.02262131	0.0757414	1.6
0.02262131	0.0757414	1.6
0.02262131	0.0757414	1.6
0.02262131	0.0757414	1.6
0.02262131	0.0757414	1.6
0.005477526	0.05076336	1.6
0.005477526	0.05076336	1.6
0.005477526	0.05076336	1.6
0.004070755	0.04904959	1.6
0.004070755	0.04904959	1.6
0.003119209	0.04824907	1.6
0.003119209	0.04824907	1.6
0.003119209	0.04824907	1.6
0.003066522	0.04767568	1.6
0.003066522	0.04767568	1.6
0.002266985	0.04626419	1.6
0.002266985	0.04626419	1.6
0.002266985	0.04626419	1.6
0.001733234	0.04522794	1.6
0.001733234	0.04522794	1.6
0.001733234	0.04522794	1.6
0.001733234	0.04522794	1.6
0.0005888399	0.04396071	1.6
0.0005888399	0.04396071	1.6
0.0003135391	0.04344977	1.6
0.0003135391	0.04344977	1.6
-5.258992E-05	0.04298991	1.6
-5.258992E-05	0.04298991	1.6
-5.258992E-05	0.04298991	1.6
-0.0003234204	0.04257765	1.6
-0.0003234204	0.04257765	1.6
-0.0003234204	0.04257765	1.6
-0.0003234204	0.04257765	1.6
-0.0003234204	0.04257765	1.6
-0.0004088767	0.04191925	1.6
-0.0004088767	0.04191925	1.6
-0.0004088767	0.04191925	1.6
-0.0004151799	0.04180039	1.6
-0.0004151799	0.04180039	1.6
-0.0004151799	0.04180039	1.6
-0.0004026182	0.04160992	1.6
-0.0004026182	0.04160992	1.6
-0.0004942007	0.04143371	1.6
-0.0004942007	0.04143371	1.6
-0.0004942007	0.04143371	1.6
-0.0004295874	0.04130992	1.6
-0.0004295874	0.04130992	1.6
-0.0004295874	0.04130992	1.6
-0.0004864894	0.04127039	1.6
-0.0004864894	0.04127039	1.6
-0.0005427692	0.04133068	1.6
-0.0005427692	0.04133068	1.6
-0.0005427692	0.04133068	1.6
-0.0006774627	0.04128446	1.6
-0.0006774627	0.04128446	1.6
-0.0007302444	0.04124816	1.6
-0.0007302444	0.04124816	1.6
-0.0007302444	0.04124816	1.6
-0.0007559732	0.04110796	1.6
-0.0007559732	0.04110796	1.6
-0.0007559732	0.04110796	1.6
-0.0007788632	0.04103871	1.6
-0.0007788632	0.04103871	1.6
-0.0008374844	0.04092964	1.6
-0.0008374844	0.04092964	1.6
-0.0008374844	0.04092964	1.6
-0.0008374844	0.04092964	1.6
-0.0008374844	0.04092964	1.6
-0.0008374844	0.04092964	1.6
0.001190256	-0.007853515	1.6
0.001190256	-0.007853515	1.6
0.0006591603	-0.007181959	1.6
0.0006591603	-0.007181959	1.6
0.0006591603	-0.007181959	1.6
0.0005469397	-0.007218685	1.6
0.0005469397	-0.007218685	1.6
0.0002720617	-0.007352402	1.6
0.0002720617	-0.007352402	1.6
0.0002720617	-0.007352402	1.6
0.0007219035	-0.006922858	1.6
0.0007219035	-0.006922858	1.6
0.0007219035	-0.006922858	1.6
0.0006368775	-0.006701412	1.6
0.0006368775	-0.006701412	1.6
0.0005165711	-0.006592374	1.6
0.0005165711	-0.006592374	1.6
0.0005165711	-0.006592374	1.6
0.0002883254	-0.006350311	1.6
0.0002883254	-0.006350311	1.6
0.0002883254	-0.006350311	1.6
-0.000112744	-0.006520156	1.6
-0.000112744	-0.006520156	1.6
-0.0003950614	-0.006642172	1.6
-0.0003950614	-0.006642172	1.6
-0.0003950614	-0.006642172	1.6
-0.0005196277	-0.006951952	1.6
-0.0005196277	-0.006951952	1.6
-0.0005196277	-0.006951952	1.6
-0.0006298944	-0.007085739	1.6
-0.0006298944	-0.007085739	1.6
-0.0005563144	-0.007292099	1.6
-0.0005563144	-0.007292099	1.6
-0.0005563144	-0.007292099	1.6
-0.0005912511	-0.007368153	1.6
-0.0005912511	-0.007368153	1.6
-0.0005912511	-0.007368153	1.6
-0.0005912511	-0.007368153	1.6
-0.0005912511	-0.007368153	1.6
-0.02173534	-0.02550072	1.6
-0.02173534	-0.02550072	1.6
-0.02173534	-0.02550072	1.6
-0.02570768	-0.02621161	1.6
-0.02570768	-0.02621161	1.6
-0.02765903	-0.02592849	1.6
-0.02765903	-0.02592849	1.6
-0.02765903	-0.02592849	1.6
-0.0283667	-0.02681532	1.6
-0.0283667	-0.02681532	1.6
-0.0283667	-0.02681532	1.6
-0.02859526	-0.02732986	1.6
-0.02859526	-0.02732986	1.6
-0.02899265	-0.02778309	1.6
-0.02899265	-0.02778309	1.6
-0.02899265	-0.02778309	1.6
-0.02919531	-0.02773233	1.6
-0.02919531	-0.02773233	1.6
-0.02919531	-0.02773233	1.6
-0.02934043	-0.0280591	1.6
-0.02934043	-0.0280591	1.6
-0.02944879	-0.02808475	1.6
-0.02944879	-0.02808475	1.6
-0.02944879	-0.02808475	1.6
-0.03025047	-0.02779041	1.6
-0.03025047	-0.02779041	1.6
-0.03081494	-0.02769583	1.6
-0.03081494	-0.02769583	1.6
-0.03081494	-0.02769583	1.6
-0.03139199	-0.02750255	1.6
-0.03139199	-0.02750255	1.6
-0.03139199	-0.02750255	1.6
-0.03222672	-0.02700958	1.6
-0.03222672	-0.02700958	1.6
-0.03265607	-0.02664302	1.6
-0.03265607	-0.02664302	1.6
-0.03265607	-0.02664302	1.6
-0.03281546	-0.02633386	1.6
-0.03281546	-0.02633386	1.6
-0.0330099	-0.02595419	1.6
-0.0330099	-0.02595419	1.6
-0.0330099	-0.02595419	1.6
-0.03331282	-0.02574459	1.6
-0.03331282	-0.02574459	1.6
-0.03331282	-0.02574459	1.6
-0.0334901	-0.02559892	1.6
-0.0334901	-0.02559892	1.6
-0.03358061	-0.02536329	1.6
-0.03358061	-0.02536329	1.6
-0.03358061	-0.02536329	1.6
-0.03352777	-0.02519752	1.6
-0.03352777	-0.02519752	1.6
-0.03322941	-0.02509709	1.6
-0.03322941	-0.02509709	1.6
-0.03322941	-0.02509709	1.6
-0.03322941	-0.02509709	1.6
-0.03322941	-0.02509709	1.6
-0.03322941	-0.02509709	1.6
-0.01933738	0.001467213	1.6
-0.01933738	0.001467213	1.6
-0.01993434	0.002775191	1.6
-0.01993434	0.002775191	1.6
-0.01993434	0.002775191	1.6
-0.02041229	0.004181008	1.6
-0.02041229	0.004181008	1.6
-0.02041229	0.004181008	1.6
-0.02084978	0.005498009	1.6
-0.02084978	0.005498009	1.6
-0.02113006	0.006504427	1.6
-0.02113006	0.006504427	1.6
-0.02113006	0.006504427	1.6
-0.0216928	0.007564005	1.6
-0.0216928	0.007564005	1.6
-0.0216928	0.007564005	1.6
-0.02187576	0.008695034	1.6
-0.02187576	0.008695034	1.6
-0.02216697	0.009465143	1.6
-0.02216697	0.009465143	1.6
-0.02216697	0.009465143	1.6
-0.02223283	0.01047928	1.6
-0.02223283	0.01047928	1.6
-0.02223283	0.01047928	1.6
-0.02223283	0.01047928	1.6
-0.02223283	0.01047928	1.6
-0.008135045	0.04825352	1.6
-0.008135045	0.04825352	1.6
-0.008135045	0.04825352	1.6
-0.007800186	0.04944813	1.6
-0.007800186	0.04944813	1.6
-0.007465858	0.04966599	1.6
-0.007465858	0.04966599	1.6
-0.007465858	0.04966599	1.6
-0.007116864	0.04971725	1.6
-0.007116864	0.04971725	1.6
-0.007116864	0.04971725	1.6
-0.006733371	0.04988533	1.6
-0.006733371	0.04988533	1.6
-0.006868104	0.05031239	1.6
-0.006868104	0.05031239	1.6
-0.006868104	0.05031239	1.6
-0.006868104	0.05031239	1.6
-0.006868104	0.05031239	1.6
-0.006868104	0.05031239	1.6
0.005485924	0.06671231	1.6
0.005485924	0.06671231	1.6
0.005002263	0.06939857	1.6
0.005002263	0.06939857	1.6
0.005002263	0.06939857	1.6
0.005070485	0.07012741	1.6
0.005070485	0.07012741	1.6
0.005016949	0.07107243	1.6
0.005016949	0.07107243	1.6
0.005016949	0.07107243	1.6
0.004902247	0.07131129	1.6
0.004902247	0.07131129	1.6
0.004902247	0.07131129	1.6
0.004996521	0.07126874	1.6
0.004996521	0.07126874	1.6
0.005067236	0.07175487	1.6
0.005067236	0.07175487	1.6
0.005067236	0.07175487	1.6
0.005125919	0.0721974	1.6
0.005125919	0.0721974	1.6
0.005125919	0.0721974	1.6
0.005125919	0.0721974	1.6
0.005125919	0.0721974	1.6
0.005400015	0.07285287	1.6
0.005400015	0.07285287	1.6
0.005400015	0.07285287	1.6
0.005301615	0.07304495	1.6
0.005301615	0.07304495	1.6
0.005156731	0.07331147	1.6
0.005156731	0.07331147	1.6
0.005156731	0.07331147	1.6
0.004998027	0.07354002	1.6
0.004998027	0.07354002	1.6
0.004998027	0.07354002	1.6
0.004893324	0.07391126	1.6
0.004893324	0.07391126	1.6
0.004973025	0.07420468	1.6
0.004973025	0.07420468	1.6
0.004973025	0.07420468	1.6
0.005169822	0.07448643	1.6
0.005169822	0.07448643	1.6
0.005169822	0.07448643	1.6
0.005169822	0.07448643	1.6
0.005169822	0.07448643	1.6
0.01	0.01	1.6
0.008088753	0.07573307	1.6
0.008088753	0.07573307	1.6
0.009972305	0.07624622	1.6
0.009972305	0.07624622	1.6
0.009972305	0.07624622	1.6
0.01135977	0.07672288	1.6
0.01135977	0.07672288	1.6
0.01287148	0.07680874	1.6
0.01287148	0.07680874	1.6
0.01287148	0.07680874	1.6
0.01387621	0.07688875	1.6
0.01387621	0.07688875	1.6
0.01387621	0.07688875	1.6
0.01487646	0.07696419	1.6
0.01487646	0.07696419	1.6
0.01593652	0.0769641	1.6
0.01593652	0.0769641	1.6
0.01593652	0.0769641	1.6
0.01694709	0.07707916	1.6
0.01694709	0.07707916	1.6
0.01694709	0.07707916	1.6
0.01782371	0.07717653	1.6
0.01782371	0.07717653	1.6
0.01873304	0.07719549	1.6
0.01873304	0.07719549	1.6
0.01873304	0.07719549	1.6
0.01976801	0.07720714	1.6
0.01976801	0.07720714	1.6
0.01976801	0.07720714	1.6
0.01976801	0.07720714	1.6
0.01976801	0.07720714	1.6
0.02349586	0.09018072	1.6
0.02349586	0.09018072	1.6
0.02349586	0.09018072	1.6
0.0227519	0.09028794	1.6
0.0227519	0.09028794	1.6
0.02275096	0.09043772	1.6
0.02275096	0.09043772	1.6
0.02275096	0.09043772	1.6
0.02238757	0.09039005	1.6
0.02238757	0.09039005	1.6
0.02238757	0.09039005	1.6
0.02202797	0.09067854	1.6
0.02202797	0.09067854	1.6
0.02184637	0.09082497	1.6
0.02184637	0.09082497	1.6
0.02184637	0.09082497	1.6
0.02147187	0.09098657	1.6
0.02147187	0.09098657	1.6
0.02147187	0.09098657	1.6
0.0211086	0.09101773	1.6
0.0211086	0.09101773	1.6
0.0211086	0.09101773	1.6
0.0211086	0.09101773	1.6
0.0211086	0.09101773	1.6
0.04618029	0.1330422	1.6
0.04618029	0.1330422	1.6
0.04662064	0.1318383	1.6
0.04662064	0.1318383	1.6
0.04662064	0.1318383	1.6
0.04638541	0.1318196	1.6
0.04638541	0.1318196	1.6
0.04638541	0.1318196	1.6
0.04671337	0.1324538	1.6
0.04671337	0.1324538	1.6
0.04671723	0.1323166	1.6
0.04671723	0.1323166	1.6
0.04671723	0.1323166	1.6
0.0467456	0.1322397	1.6
0.0467456	0.1322397	1.6
0.0467456	0.1322397	1.6
0.04668178	0.1320671	1.6
0.04668178	0.1320671	1.6
0.04668178	0.1320671	1.6
0.04601809	0.1321122	1.6
0.04601809	0.1321122	1.6
0.04601809	0.1321122	1.6
0.04601809	0.1321122	1.6
0.04601809	0.1321122	1.6
0.05962379	0.1456411	1.6
0.05962379	0.1456411	1.6
0.05880776	0.1475517	1.6
0.05880776	0.1475517	1.6
0.05880776	0.1475517	1.6
0.05880776	0.1475517	1.6
0.05880776	0.1475517	1.6
0.05880776	0.1475517	1.6
0.05868918	0.1487374	1.6
0.05868918	0.1487374	1.6
0.05868918	0.1487374	1.6
0.05888984	0.1485916	1.6
0.05888984	0.1485916	1.6
0.05878811	0.1488718	1.6
0.05878811	0.1488718	1.6
0.05878811	0.1488718	1.6
0.05871946	0.1490887	1.6
0.05871946	0.1490887	1.6
0.05857745	0.1495743	1.6
0.05857745	0.1495743	1.6
0.05857745	0.1495743	1.6
0.05853806	0.1501795	1.6
0.05853806	0.1501795	1.6
0.05853806	0.1501795	1.6
0.05866426	0.1507434	1.6
0.05866426	0.1507434	1.6
0.05870821	0.1510512	1.6
0.05870821	0.1510512	1.6
0.05870821	0.1510512	1.6
0.05864342	0.150887	1.6
0.05864342	0.150887	1.6
0.05864342	0.150887	1.6
0.05864342	0.150887	1.6
0.05864342	0.150887	1.6
0.05918501	0.08585435	1.6
0.05918501	0.08585435	1.6
0.05918501	0.08585435	1.6
0.05952892	0.08650395	1.6
0.05952892	0.08650395	1.6
0.05952892	0.08650395	1.6
0.05924901	0.08572201	1.6
0.05924901	0.08572201	1.6
0.05922222	0.08485916	1.6
0.05922222	0.08485916	1.6
0.05922222	0.08485916	1.6
0.05962679	0.08404883	1.6
0.05962679	0.08404883	1.6
0.0595383	0.08362601	1.6
0.0595383	0.08362601	1.6
0.0595383	0.08362601	1.6
0.05957608	0.08310878	1.6
0.05957608	0.08310878	1.6
0.05957608	0.08310878	1.6
0.05961954	0.08305587	1.6
0.05961954	0.08305587	1.6
0.05950137	0.08308571	1.6
0.05950137	0.08308571	1.6
0.05950137	0.08308571	1.6
0.05952105	0.08295218	1.6
0.05952105	0.08295218	1.6
0.05936645	0.0830257	1.6
0.05936645	0.0830257	1.6
0.05936645	0.0830257	1.6
0.05930942	0.0828143	1.6
0.05930942	0.0828143	1.6
0.05944516	0.08270303	1.6
0.05944516	0.08270303	1.6
0.05944516	0.08270303	1.6
0.05950458	0.082659	1.6
0.05950458	0.082659	1.6
0.05950458	0.082659	1.6
0.05950458	0.082659	1.6
0.05950458	0.082659	1.6
0.04454911	0.05803898	1.6
0.04454911	0.05803898	1.6
0.04454911	0.05803898	1.6
0.04458926	0.05807868	1.6
0.04458926	0.05807868	1.6
0.04458926	0.05807868	1.6
0.04480018	0.05895728	1.6
0.04480018	0.05895728	1.6
0.04422478	0.0593823	1.6
0.04422478	0.0593823	1.6
0.04422478	0.0593823	1.6
0.04380672	0.05908989	1.6
0.04380672	0.05908989	1.6
0.04380672	0.05908989	1.6
0.04372556	0.05941197	1.6
0.04372556	0.05941197	1.6
0.04339872	0.05938179	1.6
0.04339872	0.05938179	1.6
0.04339872	0.05938179	1.6
0.04330142	0.05890403	1.6
0.04330142	0.05890403	1.6
0.04321032	0.05875103	1.6
0.04321032	0.05875103	1.6
0.04321032	0.05875103	1.6
0.04332591	0.0585924	1.6
0.04332591	0.0585924	1.6
0.04332591	0.0585924	1.6
0.04362336	0.05856037	1.6
0.04362336	0.05856037	1.6
0.0437704	0.0583799	1.6
0.0437704	0.0583799	1.6
0.0437704	0.0583799	1.6
0.04382809	0.05830278	1.6
0.04382809	0.05830278	1.6
0.04382809	0.05830278	1.6
0.0438486	0.05826625	1.6
0.0438486	0.05826625	1.6
0.04382395	0.05832048	1.6
0.04382395	0.05832048	1.6
0.04382395	0.05832048	1.6
0.04386251	0.05841837	1.6
0.04386251	0.05841837	1.6
0.04386251	0.05841837	1.6
0.04394435	0.0584432	1.6
0.04394435	0.0584432	1.6
0.04394715	0.05850048	1.6
0.04394715	0.05850048	1.6
0.04394715	0.05850048	1.6
0.04412615	0.0586876	1.6
0.04412615	0.0586876	1.6
0.04412615	0.0586876	1.6
0.04412615	0.0586876	1.6
0.03214109	0.08587289	1.6
0.03214109	0.08587289	1.6
0.03214109	0.08587289	1.6
0.07298911	0.09441172	1.6
0.07298911	0.09441172	1.6
0.07298911	0.09441172	1.6
0.07298911	0.09441172	1.6
0.07298911	0.09441172	1.6
0.06107052	0.08508423	1.6
0.06107052	0.08508423	1.6
0.06107052	0.08508423	1.6
0.05861513	0.08156758	1.6
0.05861513	0.08156758	1.6
0.05710422	0.07930651	1.6
0.05710422	0.07930651	1.6
0.05710422	0.07930651	1.6
0.05582485	0.07770114	1.6
0.05582485	0.07770114	1.6
0.05582485	0.07770114	1.6
0.05476867	0.07612681	1.6
0.05476867	0.07612681	1.6
0.05418319	0.07507738	1.6
0.05418319	0.07507738	1.6
0.05418319	0.07507738	1.6
0.05354918	0.07401361	1.6
0.05354918	0.07401361	1.6
0.05354918	0.07401361	1.6
0.05282646	0.07315197	1.6
0.05282646	0.07315197	1.6
0.05249526	0.07229187	1.6
0.05249526	0.07229187	1.6
0.05249526	0.07229187	1.6
0.05237849	0.07183114	1.6
0.05237849	0.07183114	1.6
0.05237849	0.07183114	1.6
0.05219605	0.07143774	1.6
0.05219605	0.07143774	1.6
0.05192906	0.07126307	1.6
0.05192906	0.07126307	1.6
0.05192906	0.07126307	1.6
0.051778	0.07110018	1.6
0.051778	0.07110018	1.6
0.051778	0.07110018	1.6
0.05144811	0.07109425	1.6
0.05144811	0.07109425	1.6
0.05101758	0.07100585	1.6
0.05101758	0.07100585	1.6
0.05101758	0.07100585	1.6
0.0506532	0.07100353	1.6
0.0506532	0.07100353	1.6
0.0506532	0.07100353	1.6
0.05029243	0.07105	1.6
0.05029243	0.07105	1.6
0.05013219	0.07128149	1.6
0.05013219	0.07128149	1.6
0.05013219	0.07128149	1.6
0.04986185	0.07151191	1.6
