# Supplementary material for: Saliency detection of textured 3D models based on multi-view information and texel descriptor
Source: PeerJ Comput Sci. 2023 Oct 25;9:e1584. doi: 10.7717/peerj-cs.1584 (PMC10703070; doi:10.7717/peerj-cs.1584)
Supplement: Supplemental Information 2 [file peerj-cs-09-1584-s002.zip › sxy/16.txt]

0.04986185	0.07151191	1.6
0.04959208	0.07159885	1.6
0.04959208	0.07159885	1.6
0.04959208	0.07159885	1.6
0.04946821	0.07172383	1.6
0.04946821	0.07172383	1.6
0.04946821	0.07172383	1.6
0.0494399	0.07194569	1.6
0.0494399	0.07194569	1.6
0.04934581	0.07207689	1.6
0.04934581	0.07207689	1.6
0.04934581	0.07207689	1.6
0.04932582	0.07236265	1.6
0.04932582	0.07236265	1.6
0.04930863	0.07274712	1.6
0.04930863	0.07274712	1.6
0.04930863	0.07274712	1.6
0.04920065	0.07315025	1.6
0.04920065	0.07315025	1.6
0.04920065	0.07315025	1.6
0.04920065	0.07315025	1.6
0.04920065	0.07315025	1.6
0.04916137	0.07365194	1.6
0.04916137	0.07365194	1.6
0.04916137	0.07365194	1.6
0.0485347	0.08775305	1.6
0.0485347	0.08775305	1.6
0.04830361	0.08839006	1.6
0.04830361	0.08839006	1.6
0.04830361	0.08839006	1.6
0.04935104	0.08865284	1.6
0.04935104	0.08865284	1.6
0.04935104	0.08865284	1.6
0.04935104	0.08865284	1.6
0.04935104	0.08865284	1.6
0.2080772	0.09578156	1.6
0.2080772	0.09578156	1.6
0.2080772	0.09578156	1.6
0.2084541	0.09391269	1.6
0.2084541	0.09391269	1.6
0.2084541	0.09391269	1.6
0.2084178	0.09315462	1.6
0.2084178	0.09315462	1.6
0.2083988	0.09243409	1.6
0.2083988	0.09243409	1.6
0.2083988	0.09243409	1.6
0.2078688	0.0922676	1.6
0.2078688	0.0922676	1.6
0.2074072	0.09188092	1.6
0.2074072	0.09188092	1.6
0.2074072	0.09188092	1.6
0.2071107	0.09140969	1.6
0.2071107	0.09140969	1.6
0.2071107	0.09140969	1.6
0.2071107	0.09140969	1.6
0.2071107	0.09140969	1.6
0.2684406	0.07823796	1.6
0.2684406	0.07823796	1.6
0.2684406	0.07823796	1.6
0.2719392	0.08204268	1.6
0.2719392	0.08204268	1.6
0.2719392	0.08204268	1.6
0.2719392	0.08204268	1.6
0.2719392	0.08204268	1.6
0.2723507	0.08065702	1.6
0.2723507	0.08065702	1.6
0.2723507	0.08065702	1.6
0.2732048	0.08106656	1.6
0.2732048	0.08106656	1.6
0.2736816	0.08146644	1.6
0.2736816	0.08146644	1.6
0.2736816	0.08146644	1.6
0.2744012	0.08165974	1.6
0.2744012	0.08165974	1.6
0.2744012	0.08165974	1.6
0.2746508	0.08212571	1.6
0.2746508	0.08212571	1.6
0.2744754	0.08209886	1.6
0.2744754	0.08209886	1.6
0.2744754	0.08209886	1.6
0.2743596	0.08220648	1.6
0.2743596	0.08220648	1.6
0.2743596	0.08220648	1.6
0.274189	0.08222751	1.6
0.274189	0.08222751	1.6
0.2738386	0.08206326	1.6
0.2738386	0.08206326	1.6
0.2738386	0.08206326	1.6
0.2729591	0.08244951	1.6
0.2729591	0.08244951	1.6
0.2729591	0.08244951	1.6
0.2729591	0.08244951	1.6
0.2729591	0.08244951	1.6
0.2552245	0.1067909	1.6
0.2552245	0.1067909	1.6
0.2552245	0.1067909	1.6
0.254645	0.1057105	1.6
0.254645	0.1057105	1.6
0.254645	0.1057105	1.6
0.2543611	0.1054278	1.6
0.2543611	0.1054278	1.6
0.2544498	0.1042946	1.6
0.2544498	0.1042946	1.6
0.2544498	0.1042946	1.6
0.2543113	0.1039536	1.6
0.2543113	0.1039536	1.6
0.2538468	0.1037553	1.6
0.2538468	0.1037553	1.6
0.2538468	0.1037553	1.6
0.2534731	0.1037477	1.6
0.2534731	0.1037477	1.6
0.2534731	0.1037477	1.6
0.2534731	0.1037477	1.6
0.2534731	0.1037477	1.6
0.2534731	0.1037477	1.6
0.2534731	0.1037477	1.6
0.2534731	0.1037477	1.6
0.001652278	0.08570992	1.6
0.001652278	0.08570992	1.6
0.005581773	0.07931922	1.6
0.005581773	0.07931922	1.6
0.005581773	0.07931922	1.6
0.009249485	0.0742365	1.6
0.009249485	0.0742365	1.6
0.01168721	0.07146215	1.6
0.01168721	0.07146215	1.6
0.01168721	0.07146215	1.6
0.01280805	0.07063445	1.6
0.01280805	0.07063445	1.6
0.01280805	0.07063445	1.6
0.01389427	0.07029342	1.6
0.01389427	0.07029342	1.6
0.01426637	0.06984276	1.6
0.01426637	0.06984276	1.6
0.01426637	0.06984276	1.6
0.01433295	0.06920756	1.6
0.01433295	0.06920756	1.6
0.0147136	0.069035	1.6
0.0147136	0.069035	1.6
0.0147136	0.069035	1.6
0.01493465	0.0687591	1.6
0.01493465	0.0687591	1.6
0.01493465	0.0687591	1.6
0.01512664	0.06850287	1.6
0.01512664	0.06850287	1.6
0.01521573	0.06837822	1.6
0.01521573	0.06837822	1.6
0.01521573	0.06837822	1.6
0.01546482	0.06842724	1.6
0.01546482	0.06842724	1.6
0.01546482	0.06842724	1.6
0.01589259	0.06859934	1.6
0.01589259	0.06859934	1.6
0.01624135	0.06869484	1.6
0.01624135	0.06869484	1.6
0.01624135	0.06869484	1.6
0.01631108	0.06897418	1.6
0.01631108	0.06897418	1.6
0.01631108	0.06897418	1.6
0.0163633	0.06934511	1.6
0.0163633	0.06934511	1.6
0.01641579	0.06959725	1.6
0.01641579	0.06959725	1.6
0.01641579	0.06959725	1.6
0.01647133	0.06995489	1.6
0.01647133	0.06995489	1.6
0.01647133	0.06995489	1.6
0.01647133	0.06995489	1.6
0.01647133	0.06995489	1.6
0.01647133	0.06995489	1.6
0.01647133	0.06995489	1.6
0.01647133	0.06995489	1.6
-0.1469312	0.04855242	1.6
-0.1469312	0.04855242	1.6
-0.1449203	0.048678	1.6
-0.1449203	0.048678	1.6
-0.1449203	0.048678	1.6
-0.1431448	0.0487619	1.6
-0.1431448	0.0487619	1.6
-0.1431448	0.0487619	1.6
-0.1422235	0.04872772	1.6
-0.1422235	0.04872772	1.6
-0.1417265	0.04860339	1.6
-0.1417265	0.04860339	1.6
-0.1417265	0.04860339	1.6
-0.141463	0.0486388	1.6
-0.141463	0.0486388	1.6
-0.141463	0.0486388	1.6
-0.141517	0.0489897	1.6
-0.141517	0.0489897	1.6
-0.1411606	0.04890456	1.6
-0.1411606	0.04890456	1.6
-0.1411606	0.04890456	1.6
-0.1407411	0.04862865	1.6
-0.1407411	0.04862865	1.6
-0.1407411	0.04862865	1.6
-0.1407666	0.04795416	1.6
-0.1407666	0.04795416	1.6
-0.1407884	0.04764539	1.6
-0.1407884	0.04764539	1.6
-0.1407884	0.04764539	1.6
-0.1407884	0.04764539	1.6
-0.1407884	0.04764539	1.6
-0.1407884	0.04764539	1.6
-0.131295	0.07708501	1.6
-0.131295	0.07708501	1.6
-0.1308245	0.07638868	1.6
-0.1308245	0.07638868	1.6
-0.1308245	0.07638868	1.6
-0.1304535	0.0762981	1.6
-0.1304535	0.0762981	1.6
-0.1304535	0.0762981	1.6
-0.1304188	0.07549839	1.6
-0.1304188	0.07549839	1.6
-0.1307452	0.07488748	1.6
-0.1307452	0.07488748	1.6
-0.1307452	0.07488748	1.6
-0.1312189	0.07442538	1.6
-0.1312189	0.07442538	1.6
-0.1312189	0.07442538	1.6
-0.1312189	0.07442538	1.6
-0.1312189	0.07442538	1.6
-0.1312189	0.07442538	1.6
-0.1312189	0.07442538	1.6
-0.1312189	0.07442538	1.6
0.08455697	0.08828401	1.6
0.08455697	0.08828401	1.6
0.0839683	0.0883949	1.6
0.0839683	0.0883949	1.6
0.0839683	0.0883949	1.6
0.08284342	0.08771133	1.6
0.08284342	0.08771133	1.6
0.08284342	0.08771133	1.6
0.08170135	0.08617639	1.6
0.08170135	0.08617639	1.6
0.08170135	0.08617639	1.6
0.0807079	0.0851737	1.6
0.0807079	0.0851737	1.6
0.08008888	0.08407367	1.6
0.08008888	0.08407367	1.6
0.08008888	0.08407367	1.6
0.0792729	0.08355539	1.6
0.0792729	0.08355539	1.6
0.07867763	0.08311892	1.6
0.07867763	0.08311892	1.6
0.07867763	0.08311892	1.6
0.07827961	0.08280669	1.6
0.07827961	0.08280669	1.6
0.07827961	0.08280669	1.6
0.07794251	0.08207515	1.6
0.07794251	0.08207515	1.6
0.07775202	0.08150249	1.6
0.07775202	0.08150249	1.6
0.07775202	0.08150249	1.6
0.07747241	0.0810462	1.6
0.07747241	0.0810462	1.6
0.07747241	0.0810462	1.6
0.07732926	0.08079439	1.6
0.07732926	0.08079439	1.6
0.07701332	0.08056698	1.6
0.07701332	0.08056698	1.6
0.07701332	0.08056698	1.6
0.07701332	0.08056698	1.6
0.07701332	0.08056698	1.6
0.07701332	0.08056698	1.6
0.07701332	0.08056698	1.6
0.07701332	0.08056698	1.6
0.2237749	0.07021673	1.6
0.2237749	0.07021673	1.6
0.2237749	0.07021673	1.6
0.2230966	0.07067068	1.6
0.2230966	0.07067068	1.6
0.2222345	0.07214607	1.6
0.2222345	0.07214607	1.6
0.2222345	0.07214607	1.6
0.2217046	0.07259975	1.6
0.2217046	0.07259975	1.6
0.2217046	0.07259975	1.6
0.2210912	0.07360936	1.6
0.2210912	0.07360936	1.6
0.2211061	0.07399335	1.6
0.2211061	0.07399335	1.6
0.2211061	0.07399335	1.6
0.2215346	0.07414427	1.6
0.2215346	0.07414427	1.6
0.2215346	0.07414427	1.6
0.2218919	0.07409588	1.6
0.2218919	0.07409588	1.6
0.2219836	0.073783	1.6
0.2219836	0.073783	1.6
0.2219836	0.073783	1.6
0.2219439	0.07341876	1.6
0.2219439	0.07341876	1.6
0.2219439	0.07341876	1.6
0.2221198	0.07341777	1.6
0.2221198	0.07341777	1.6
0.2221735	0.07342616	1.6
0.2221735	0.07342616	1.6
0.2221735	0.07342616	1.6
0.2220551	0.07346702	1.6
0.2220551	0.07346702	1.6
0.2220551	0.07346702	1.6
0.2220326	0.07356514	1.6
0.2220326	0.07356514	1.6
0.2218594	0.07351048	1.6
0.2218594	0.07351048	1.6
0.2218594	0.07351048	1.6
0.2219352	0.07348659	1.6
0.2219352	0.07348659	1.6
0.2219745	0.07347069	1.6
0.2219745	0.07347069	1.6
0.2219745	0.07347069	1.6
0.2218622	0.07320545	1.6
0.2218622	0.07320545	1.6
0.2218622	0.07320545	1.6
0.2219478	0.07296369	1.6
0.2219478	0.07296369	1.6
0.2218892	0.07261062	1.6
0.2218892	0.07261062	1.6
0.2218892	0.07261062	1.6
0.2218456	0.07230238	1.6
0.2218456	0.07230238	1.6
0.2218456	0.07230238	1.6
0.2217751	0.07198544	1.6
0.2217751	0.07198544	1.6
0.2217946	0.07149254	1.6
0.2217946	0.07149254	1.6
0.2217946	0.07149254	1.6
0.2217331	0.07098335	1.6
0.2217331	0.07098335	1.6
0.2217331	0.07098335	1.6
0.2215716	0.07060214	1.6
0.2215716	0.07060214	1.6
0.2213984	0.07020397	1.6
0.2213984	0.07020397	1.6
0.2213984	0.07020397	1.6
0.2211996	0.0698107	1.6
0.2211996	0.0698107	1.6
0.2211996	0.0698107	1.6
0.2211996	0.0698107	1.6
0.2211996	0.0698107	1.6
0.2211996	0.0698107	1.6
0.2211996	0.0698107	1.6
0.2211996	0.0698107	1.6
0.142213	0.004887952	1.6
0.142213	0.004887952	1.6
0.142213	0.004887952	1.6
0.1419877	0.003159047	1.6
0.1419877	0.003159047	1.6
0.1422538	0.003249695	1.6
0.1422538	0.003249695	1.6
0.1422538	0.003249695	1.6
0.1421579	0.003455625	1.6
0.1421579	0.003455625	1.6
0.1421579	0.003455625	1.6
0.1421579	0.003455625	1.6
0.1421579	0.003455625	1.6
0.1423453	0.002701683	1.6
0.1423453	0.002701683	1.6
0.1423453	0.002701683	1.6
0.1427321	0.003204068	1.6
0.1427321	0.003204068	1.6
0.1427321	0.003204068	1.6
0.1434854	0.003577907	1.6
0.1434854	0.003577907	1.6
0.1435295	0.003451983	1.6
0.1435295	0.003451983	1.6
0.1435295	0.003451983	1.6
0.1435295	0.003451983	1.6
0.1435295	0.003451983	1.6
0.00870335	0.02564915	1.6
0.00870335	0.02564915	1.6
0.00870335	0.02564915	1.6
0.009897932	0.02617053	1.6
0.009897932	0.02617053	1.6
0.009897932	0.02617053	1.6
0.01302109	0.02595822	1.6
0.01302109	0.02595822	1.6
0.01296273	0.02672331	1.6
0.01296273	0.02672331	1.6
0.01296273	0.02672331	1.6
0.01254845	0.02721846	1.6
0.01254845	0.02721846	1.6
0.01254845	0.02721846	1.6
0.01233957	0.02787628	1.6
0.01233957	0.02787628	1.6
0.0120485	0.0284554	1.6
0.0120485	0.0284554	1.6
0.0120485	0.0284554	1.6
0.01304742	0.02868304	1.6
0.01304742	0.02868304	1.6
0.01304742	0.02868304	1.6
0.01304742	0.02868304	1.6
0.01304742	0.02868304	1.6
0.0139589	0.02860246	1.6
0.0139589	0.02860246	1.6
0.0139589	0.02860246	1.6
-0.1066684	0.06670389	1.6
-0.1066684	0.06670389	1.6
-0.110449	0.06499872	1.6
-0.110449	0.06499872	1.6
-0.110449	0.06499872	1.6
-0.1119598	0.06449379	1.6
-0.1119598	0.06449379	1.6
-0.1119598	0.06449379	1.6
-0.1127314	0.06391118	1.6
-0.1127314	0.06391118	1.6
-0.1131293	0.06303018	1.6
-0.1131293	0.06303018	1.6
-0.1131293	0.06303018	1.6
-0.113452	0.06279115	1.6
-0.113452	0.06279115	1.6
-0.113452	0.06279115	1.6
-0.113942	0.0621	1.6
-0.113942	0.0621	1.6
-0.1144489	0.06192481	1.6
-0.1144489	0.06192481	1.6
-0.1144489	0.06192481	1.6
-0.114939	0.06164829	1.6
-0.114939	0.06164829	1.6
-0.112738	0.06474181	1.6
-0.112738	0.06474181	1.6
-0.112738	0.06474181	1.6
-0.1111204	0.06698053	1.6
-0.1111204	0.06698053	1.6
-0.1111204	0.06698053	1.6
-0.1098759	0.06900351	1.6
-0.1098759	0.06900351	1.6
-0.1084631	0.07095783	1.6
-0.1084631	0.07095783	1.6
-0.1084631	0.07095783	1.6
-0.1090084	0.069872	1.6
-0.1090084	0.069872	1.6
-0.1090084	0.069872	1.6
-0.1090084	0.069872	1.6
-0.1090084	0.069872	1.6
-0.1090084	0.069872	1.6
-0.1090084	0.069872	1.6
-0.1090084	0.069872	1.6
0.1903908	0.08584592	1.6
0.1903908	0.08584592	1.6
0.188495	0.08498845	1.6
0.188495	0.08498845	1.6
0.188495	0.08498845	1.6
0.1875341	0.08489064	1.6
0.1875341	0.08489064	1.6
0.1875341	0.08489064	1.6
0.1873047	0.08496592	1.6
0.1873047	0.08496592	1.6
0.1873631	0.08608965	1.6
0.1873631	0.08608965	1.6
0.1873631	0.08608965	1.6
0.1869576	0.08639871	1.6
0.1869576	0.08639871	1.6
0.1869576	0.08639871	1.6
0.1865842	0.08652202	1.6
0.1865842	0.08652202	1.6
0.1863496	0.086657	1.6
0.1863496	0.086657	1.6
0.1863496	0.086657	1.6
0.1863443	0.08711587	1.6
0.1863443	0.08711587	1.6
0.1863443	0.08711587	1.6
0.1861352	0.08765166	1.6
0.1861352	0.08765166	1.6
0.1859211	0.08786993	1.6
0.1859211	0.08786993	1.6
0.1859211	0.08786993	1.6
0.1856749	0.08791999	1.6
0.1856749	0.08791999	1.6
0.1856749	0.08791999	1.6
0.1854424	0.08782541	1.6
0.1854424	0.08782541	1.6
0.1854424	0.08782541	1.6
0.1854424	0.08782541	1.6
0.1854424	0.08782541	1.6
0.1854424	0.08782541	1.6
0.1854424	0.08782541	1.6
0.2048653	0.06914498	1.6
0.2048653	0.06914498	1.6
0.2048653	0.06914498	1.6
0.2048653	0.06914498	1.6
0.2048653	0.06914498	1.6
0.2048653	0.06914498	1.6
0.2242882	0.05046454	1.6
0.2242882	0.05046454	1.6
-0.1128476	0.09398572	1.6
-0.1128476	0.09398572	1.6
-0.1128476	0.09398572	1.6
-0.1085991	0.08991654	1.6
-0.1085991	0.08991654	1.6
-0.1085991	0.08991654	1.6
-0.1087265	0.08761341	1.6
-0.1087265	0.08761341	1.6
-0.108093	0.08551722	1.6
-0.108093	0.08551722	1.6
-0.108093	0.08551722	1.6
-0.1069795	0.08468061	1.6
-0.1069795	0.08468061	1.6
-0.1069795	0.08468061	1.6
-0.1066139	0.08329607	1.6
-0.1066139	0.08329607	1.6
-0.1057625	0.08209137	1.6
-0.1057625	0.08209137	1.6
-0.1057625	0.08209137	1.6
-0.1057625	0.08209137	1.6
-0.1057625	0.08209137	1.6
-0.2485972	0.04207638	1.6
-0.2485972	0.04207638	1.6
-0.2485972	0.04207638	1.6
-0.2526375	0.04313028	1.6
-0.2526375	0.04313028	1.6
-0.2526375	0.04313028	1.6
-0.2535244	0.0430157	1.6
-0.2535244	0.0430157	1.6
-0.2543468	0.04234227	1.6
-0.2543468	0.04234227	1.6
-0.2543468	0.04234227	1.6
-0.2587166	0.04504357	1.6
-0.2587166	0.04504357	1.6
-0.2587166	0.04504357	1.6
-0.2618353	0.0470466	1.6
-0.2618353	0.0470466	1.6
-0.2629097	0.04700976	1.6
-0.2629097	0.04700976	1.6
-0.2629097	0.04700976	1.6
-0.2651392	0.04839334	1.6
-0.2651392	0.04839334	1.6
-0.2651392	0.04839334	1.6
-0.2651392	0.04839334	1.6
-0.2651392	0.04839334	1.6
-0.2651392	0.04839334	1.6
-0.2651392	0.04839334	1.6
-0.2651392	0.04839334	1.6
-0.07900432	0.1016443	1.6
-0.07900432	0.1016443	1.6
-0.07900432	0.1016443	1.6
-0.08037378	0.1009942	1.6
-0.08037378	0.1009942	1.6
-0.08129851	0.1011814	1.6
-0.08129851	0.1011814	1.6
-0.08129851	0.1011814	1.6
-0.08202638	0.1021816	1.6
-0.08202638	0.1021816	1.6
-0.08202638	0.1021816	1.6
-0.08202638	0.1021816	1.6
-0.08202638	0.1021816	1.6
-0.08345705	0.1036379	1.6
-0.08345705	0.1036379	1.6
-0.08345705	0.1036379	1.6
-0.08465091	0.1048909	1.6
-0.08465091	0.1048909	1.6
-0.08465091	0.1048909	1.6
-0.08465091	0.1048909	1.6
-0.08465091	0.1048909	1.6
-0.08465091	0.1048909	1.6
-0.08465091	0.1048909	1.6
-0.08465091	0.1048909	1.6
0.1633654	0.1442897	1.6
0.1633654	0.1442897	1.6
0.1633654	0.1442897	1.6
0.1596507	0.1436096	1.6
0.1596507	0.1436096	1.6
0.1584973	0.1429084	1.6
0.1584973	0.1429084	1.6
0.1584973	0.1429084	1.6
0.1596837	0.1413271	1.6
0.1596837	0.1413271	1.6
0.1593198	0.1408914	1.6
0.1593198	0.1408914	1.6
0.1593198	0.1408914	1.6
0.1585883	0.1408097	1.6
0.1585883	0.1408097	1.6
0.1585883	0.1408097	1.6
0.1582798	0.1405203	1.6
0.1582798	0.1405203	1.6
0.1577252	0.1403819	1.6
0.1577252	0.1403819	1.6
0.1577252	0.1403819	1.6
0.1574793	0.1401719	1.6
0.1574793	0.1401719	1.6
0.1572083	0.1402083	1.6
0.1572083	0.1402083	1.6
0.1572083	0.1402083	1.6
0.1572592	0.1402795	1.6
0.1572592	0.1402795	1.6
0.1572592	0.1402795	1.6
0.1571348	0.1403051	1.6
0.1571348	0.1403051	1.6
0.1571348	0.1403051	1.6
0.1571348	0.1403051	1.6
0.1571348	0.1403051	1.6
0.1571348	0.1403051	1.6
0.1571348	0.1403051	1.6
0.1571348	0.1403051	1.6
-0.07664637	0.06278475	1.6
-0.07664637	0.06278475	1.6
-0.07573471	0.06391998	1.6
-0.07573471	0.06391998	1.6
-0.07573471	0.06391998	1.6
-0.07482606	0.06421775	1.6
-0.07482606	0.06421775	1.6
-0.07495327	0.06498077	1.6
-0.07495327	0.06498077	1.6
-0.07495327	0.06498077	1.6
-0.07422847	0.06506353	1.6
-0.07422847	0.06506353	1.6
-0.07422847	0.06506353	1.6
-0.07467471	0.06553254	1.6
-0.07467471	0.06553254	1.6
-0.07492716	0.06624167	1.6
-0.07492716	0.06624167	1.6
-0.07492716	0.06624167	1.6
-0.07496898	0.0676184	1.6
-0.07496898	0.0676184	1.6
-0.07496898	0.0676184	1.6
-0.07492451	0.06901891	1.6
-0.07492451	0.06901891	1.6
-0.07455736	0.07015093	1.6
-0.07455736	0.07015093	1.6
-0.07455736	0.07015093	1.6
-0.07431211	0.07062636	1.6
-0.07431211	0.07062636	1.6
-0.07398637	0.07120737	1.6
-0.07398637	0.07120737	1.6
-0.07398637	0.07120737	1.6
-0.07376788	0.07084098	1.6
-0.07376788	0.07084098	1.6
-0.07321886	0.07116137	1.6
-0.07321886	0.07116137	1.6
-0.07321886	0.07116137	1.6
-0.0727037	0.07150793	1.6
-0.0727037	0.07150793	1.6
-0.0727037	0.07150793	1.6
-0.07249249	0.07177897	1.6
-0.07249249	0.07177897	1.6
-0.07249249	0.07177897	1.6
-0.07200573	0.07222149	1.6
-0.07200573	0.07222149	1.6
-0.07164619	0.07270745	1.6
-0.07164619	0.07270745	1.6
-0.07164619	0.07270745	1.6
-0.07154862	0.07315484	1.6
-0.07154862	0.07315484	1.6
-0.07164232	0.07335162	1.6
-0.07164232	0.07335162	1.6
-0.07164232	0.07335162	1.6
-0.07200744	0.07368689	1.6
-0.07200744	0.07368689	1.6
-0.07200744	0.07368689	1.6
-0.08834401	0.09948261	1.6
-0.08834401	0.09948261	1.6
0.01	0.01	1.6
0.01	0.01	1.6
0.01	0.01	1.6
-0.08834401	0.09948261	1.6
-0.08834401	0.09948261	1.6
-0.08834401	0.09948261	1.6
-0.1046806	0.1252783	1.6
-0.1046806	0.1252783	1.6
-0.1046806	0.1252783	1.6
-0.3023784	0.08723284	1.6
-0.3023784	0.08723284	1.6
-0.3046932	0.08763876	1.6
-0.3046932	0.08763876	1.6
-0.3046932	0.08763876	1.6
-0.3059395	0.08744954	1.6
-0.3059395	0.08744954	1.6
-0.3060049	0.08769443	1.6
-0.3060049	0.08769443	1.6
-0.3060049	0.08769443	1.6
-0.3059278	0.08914097	1.6
-0.3059278	0.08914097	1.6
-0.3059278	0.08914097	1.6
-0.3068574	0.08978096	1.6
-0.3068574	0.08978096	1.6
-0.3068574	0.08978096	1.6
-0.3068574	0.08978096	1.6
-0.3068574	0.08978096	1.6
-0.3069997	0.09257939	1.6
-0.3069997	0.09257939	1.6
-0.3069997	0.09257939	1.6
-0.3082117	0.09219339	1.6
-0.3082117	0.09219339	1.6
-0.3082117	0.09219339	1.6
-0.3083259	0.09138881	1.6
-0.3083259	0.09138881	1.6
-0.3083656	0.09144464	1.6
-0.3083656	0.09144464	1.6
-0.3083656	0.09144464	1.6
-0.3083656	0.09144464	1.6
-0.3083656	0.09144464	1.6
-0.07299045	0.1203696	1.6
-0.07299045	0.1203696	1.6
-0.07299045	0.1203696	1.6
-0.06933772	0.1168217	1.6
-0.06933772	0.1168217	1.6
-0.06933772	0.1168217	1.6
-0.06831303	0.1142823	1.6
-0.06831303	0.1142823	1.6
-0.06831303	0.1142823	1.6
-0.06790403	0.1119198	1.6
-0.06790403	0.1119198	1.6
-0.06763206	0.1102407	1.6
-0.06763206	0.1102407	1.6
-0.06763206	0.1102407	1.6
-0.06789377	0.107987	1.6
-0.06789377	0.107987	1.6
-0.06785216	0.1061911	1.6
-0.06785216	0.1061911	1.6
-0.06785216	0.1061911	1.6
-0.0678255	0.1047741	1.6
-0.0678255	0.1047741	1.6
-0.0678255	0.1047741	1.6
-0.06807999	0.1033015	1.6
-0.06807999	0.1033015	1.6
-0.0681733	0.1020647	1.6
-0.0681733	0.1020647	1.6
-0.0681733	0.1020647	1.6
-0.06849181	0.1006959	1.6
