# Supplementary material for: Saliency detection of textured 3D models based on multi-view information and texel descriptor
Source: PeerJ Comput Sci. 2023 Oct 25;9:e1584. doi: 10.7717/peerj-cs.1584 (PMC10703070; doi:10.7717/peerj-cs.1584)
Supplement: Supplemental Information 2 [file peerj-cs-09-1584-s002.zip › sxy/17.txt]

-0.06849181	0.1006959	1.6
-0.06849181	0.1006959	1.6
-0.06863581	0.09965379	1.6
-0.06863581	0.09965379	1.6
-0.06863581	0.09965379	1.6
-0.06863581	0.09965379	1.6
-0.06662686	0.0841969	1.6
-0.06662686	0.0841969	1.6
-0.06662686	0.0841969	1.6
-0.06648297	0.08612964	1.6
-0.06648297	0.08612964	1.6
-0.06648297	0.08612964	1.6
-0.06660902	0.08656747	1.6
-0.06660902	0.08656747	1.6
-0.06700955	0.08743291	1.6
-0.06700955	0.08743291	1.6
-0.06700955	0.08743291	1.6
-0.06722689	0.0881798	1.6
-0.06722689	0.0881798	1.6
-0.06722689	0.0881798	1.6
-0.06722689	0.0881798	1.6
-0.06722689	0.0881798	1.6
-0.06762838	0.08904525	1.6
-0.06762838	0.08904525	1.6
-0.06762838	0.08904525	1.6
-0.06780083	0.08919253	1.6
-0.06780083	0.08919253	1.6
-0.06769728	0.08917731	1.6
-0.06769728	0.08917731	1.6
-0.06769728	0.08917731	1.6
-0.06733926	0.08899821	1.6
-0.06733926	0.08899821	1.6
-0.06733926	0.08899821	1.6
-0.06702011	0.08883275	1.6
-0.06702011	0.08883275	1.6
-0.06677052	0.0887092	1.6
-0.06677052	0.0887092	1.6
-0.06677052	0.0887092	1.6
-0.06677052	0.0887092	1.6
-0.06677052	0.0887092	1.6
-0.06677052	0.0887092	1.6
-0.2140432	0.07899094	1.6
-0.2140432	0.07899094	1.6
-0.2175014	0.08168615	1.6
-0.2175014	0.08168615	1.6
-0.2175014	0.08168615	1.6
-0.2203069	0.08149316	1.6
-0.2203069	0.08149316	1.6
-0.2203069	0.08149316	1.6
-0.2216471	0.08201201	1.6
-0.2216471	0.08201201	1.6
-0.2228257	0.08221392	1.6
-0.2228257	0.08221392	1.6
-0.2228257	0.08221392	1.6
-0.2238955	0.08221927	1.6
-0.2238955	0.08221927	1.6
-0.2238955	0.08221927	1.6
-0.223603	0.08204715	1.6
-0.223603	0.08204715	1.6
-0.2229745	0.08199064	1.6
-0.2229745	0.08199064	1.6
-0.2229745	0.08199064	1.6
-0.2229745	0.08199064	1.6
-0.2229745	0.08199064	1.6
-0.2229745	0.08199064	1.6
-0.01731486	0.153207	1.6
-0.01731486	0.153207	1.6
-0.01402009	0.1522878	1.6
-0.01402009	0.1522878	1.6
-0.01402009	0.1522878	1.6
-0.01151085	0.1529219	1.6
-0.01151085	0.1529219	1.6
-0.00984796	0.1533787	1.6
-0.00984796	0.1533787	1.6
-0.00984796	0.1533787	1.6
-0.009240696	0.153854	1.6
-0.009240696	0.153854	1.6
-0.009240696	0.153854	1.6
-0.00897192	0.1549034	1.6
-0.00897192	0.1549034	1.6
-0.008890396	0.1550968	1.6
-0.008890396	0.1550968	1.6
-0.008890396	0.1550968	1.6
-0.008839877	0.1553299	1.6
-0.008839877	0.1553299	1.6
-0.008839877	0.1553299	1.6
-0.008839877	0.1553299	1.6
-0.008839877	0.1553299	1.6
-0.009963408	0.1570299	1.6
-0.009963408	0.1570299	1.6
-0.009963408	0.1570299	1.6
-0.01022048	0.1595378	1.6
-0.01022048	0.1595378	1.6
-0.01048604	0.1617833	1.6
-0.01048604	0.1617833	1.6
-0.01048604	0.1617833	1.6
-0.01093207	0.1632304	1.6
-0.01093207	0.1632304	1.6
-0.01093207	0.1632304	1.6
-0.01093207	0.1632304	1.6
-0.01093207	0.1632304	1.6
-0.01093207	0.1632304	1.6
-0.01093207	0.1632304	1.6
-0.01093207	0.1632304	1.6
-0.01093207	0.1632304	1.6
-0.01093207	0.1632304	1.6
-0.01093207	0.1632304	1.6
0.1771011	0.061976	1.6
0.1771011	0.061976	1.6
0.1771011	0.061976	1.6
0.1771011	0.061976	1.6
0.1771011	0.061976	1.6
0.2113298	0.03425843	1.6
0.2113298	0.03425843	1.6
0.2113298	0.03425843	1.6
0.21124	0.03450914	1.6
0.21124	0.03450914	1.6
0.2110195	0.03525114	1.6
0.2110195	0.03525114	1.6
0.2110195	0.03525114	1.6
0.2117398	0.03661674	1.6
0.2117398	0.03661674	1.6
0.1886934	0.1092955	1.6
0.1886934	0.1092955	1.6
0.1886934	0.1092955	1.6
0.01	0.01	1.6
0.1886934	0.1092955	1.6
0.1886934	0.1092955	1.6
0.1094461	0.1402195	1.6
0.1094461	0.1402195	1.6
0.1094461	0.1402195	1.6
0.1075599	0.140984	1.6
0.1075599	0.140984	1.6
0.1075599	0.140984	1.6
0.165647	0.1819742	1.6
0.165647	0.1819742	1.6
0.04153889	0.1011598	1.6
0.04153889	0.1011598	1.6
0.04153889	0.1011598	1.6
0.03774504	0.1009106	1.6
0.03774504	0.1009106	1.6
0.03548799	0.1007116	1.6
0.03548799	0.1007116	1.6
0.03548799	0.1007116	1.6
0.03416869	0.1003887	1.6
0.03416869	0.1003887	1.6
0.03416869	0.1003887	1.6
0.03313711	0.1013471	1.6
0.03313711	0.1013471	1.6
0.0319992	0.1019697	1.6
0.0319992	0.1019697	1.6
0.0319992	0.1019697	1.6
0.03013535	0.1010158	1.6
0.03013535	0.1010158	1.6
0.02852925	0.09984001	1.6
0.02852925	0.09984001	1.6
0.02852925	0.09984001	1.6
0.0277573	0.09874057	1.6
0.0277573	0.09874057	1.6
0.0277573	0.09874057	1.6
0.02683177	0.09752897	1.6
0.02683177	0.09752897	1.6
0.02564198	0.09757253	1.6
0.02564198	0.09757253	1.6
0.02564198	0.09757253	1.6
0.02446909	0.098291	1.6
0.02446909	0.098291	1.6
0.02330034	0.09878656	1.6
0.02330034	0.09878656	1.6
0.02330034	0.09878656	1.6
0.02242028	0.09934416	1.6
0.02242028	0.09934416	1.6
0.02242028	0.09934416	1.6
0.02151391	0.09951147	1.6
0.02151391	0.09951147	1.6
0.02043895	0.09948909	1.6
0.02043895	0.09948909	1.6
0.02043895	0.09948909	1.6
0.01970112	0.09945326	1.6
0.01970112	0.09945326	1.6
0.01919578	0.09954986	1.6
0.01919578	0.09954986	1.6
0.01919578	0.09954986	1.6
0.01896473	0.09973847	1.6
0.01896473	0.09973847	1.6
0.01896473	0.09973847	1.6
0.01794426	0.09981956	1.6
0.01794426	0.09981956	1.6
0.01794426	0.09981956	1.6
0.01794426	0.09981956	1.6
0.01794426	0.09981956	1.6
-0.01977201	0.2130926	1.6
-0.01977201	0.2130926	1.6
-0.01977201	0.2130926	1.6
-0.1687853	0.2186061	1.6
-0.1687853	0.2186061	1.6
-0.1717214	0.2192809	1.6
-0.1717214	0.2192809	1.6
-0.1717214	0.2192809	1.6
-0.1734843	0.2191225	1.6
-0.1734843	0.2191225	1.6
-0.1734843	0.2191225	1.6
-0.1751271	0.2191121	1.6
-0.1751271	0.2191121	1.6
-0.1759277	0.2195108	1.6
-0.1759277	0.2195108	1.6
-0.1759277	0.2195108	1.6
-0.1763473	0.2194077	1.6
-0.1763473	0.2194077	1.6
-0.1763473	0.2194077	1.6
-0.1760244	0.2187032	1.6
-0.1760244	0.2187032	1.6
-0.1756087	0.2178966	1.6
-0.1756087	0.2178966	1.6
-0.1756087	0.2178966	1.6
-0.1752024	0.2173068	1.6
-0.1752024	0.2173068	1.6
-0.1752024	0.2173068	1.6
-0.1752024	0.2173068	1.6
-0.1752024	0.2173068	1.6
-0.1752024	0.2173068	1.6
-0.1752024	0.2173068	1.6
-0.1752024	0.2173068	1.6
-0.1786061	0.2194534	1.6
-0.1786061	0.2194534	1.6
-0.1786061	0.2194534	1.6
-0.1775469	0.2167427	1.6
-0.1775469	0.2167427	1.6
-0.1765446	0.2156727	1.6
-0.1765446	0.2156727	1.6
-0.1765446	0.2156727	1.6
-0.176016	0.2152589	1.6
-0.176016	0.2152589	1.6
-0.176016	0.2152589	1.6
-0.1775088	0.2160441	1.6
-0.1775088	0.2160441	1.6
-0.1775088	0.2160441	1.6
-0.1775088	0.2160441	1.6
-0.1775088	0.2160441	1.6
-0.1775088	0.2160441	1.6
-0.1775088	0.2160441	1.6
-0.2096691	0.3052801	1.6
-0.2096691	0.3052801	1.6
-0.2096691	0.3052801	1.6
-0.2096691	0.3052801	1.6
-0.2096691	0.3052801	1.6
-0.2096691	0.3052801	1.6
-0.2096691	0.3052801	1.6
-0.2096691	0.3052801	1.6
-0.2096691	0.3052801	1.6
-0.2096691	0.3052801	1.6
-0.2096691	0.3052801	1.6
-0.2096691	0.3052801	1.6
-0.2096691	0.3052801	1.6
-0.2096691	0.3052801	1.6
-0.2096691	0.3052801	1.6
-0.2096691	0.3052801	1.6
-0.2096691	0.3052801	1.6
-0.2096691	0.3052801	1.6
-0.2096691	0.3052801	1.6
0.01555424	0.0769214	1.6
0.01555424	0.0769214	1.6
0.01355736	0.0758175	1.6
0.01355736	0.0758175	1.6
0.01355736	0.0758175	1.6
0.01355736	0.0758175	1.6
0.01355736	0.0758175	1.6
0.04280192	0.06057569	1.6
0.04280192	0.06057569	1.6
0.04280192	0.06057569	1.6
0.04335111	0.0599072	1.6
0.04335111	0.0599072	1.6
0.04335111	0.0599072	1.6
0.04354528	0.05921656	1.6
0.04354528	0.05921656	1.6
0.04320797	0.05852417	1.6
0.04320797	0.05852417	1.6
0.04320797	0.05852417	1.6
0.04282792	0.05721018	1.6
0.04282792	0.05721018	1.6
0.04282792	0.05721018	1.6
0.04241948	0.05615927	1.6
0.04241948	0.05615927	1.6
0.04220299	0.05512099	1.6
0.04220299	0.05512099	1.6
0.04220299	0.05512099	1.6
0.04220299	0.05512099	1.6
0.04220299	0.05512099	1.6
0.04220299	0.05512099	1.6
0.04187083	0.05339164	1.6
0.04187083	0.05339164	1.6
0.04207636	0.05266891	1.6
0.04207636	0.05266891	1.6
0.04207636	0.05266891	1.6
0.04226046	0.05210325	1.6
0.04226046	0.05210325	1.6
0.04226046	0.05210325	1.6
0.04246505	0.05190373	1.6
0.04246505	0.05190373	1.6
0.04246505	0.05190373	1.6
0.04246505	0.05190373	1.6
0.04246505	0.05190373	1.6
0.04799675	0.07610168	1.6
0.04799675	0.07610168	1.6
0.04799675	0.07610168	1.6
0.0479482	0.07547141	1.6
0.0479482	0.07547141	1.6
0.0479482	0.07547141	1.6
0.04810224	0.07583191	1.6
0.04810224	0.07583191	1.6
0.04835833	0.07632197	1.6
0.04835833	0.07632197	1.6
0.04835833	0.07632197	1.6
0.04835833	0.07632197	1.6
0.04835833	0.07632197	1.6
0.04835833	0.07632197	1.6
0.04835833	0.07632197	1.6
0.04835833	0.07632197	1.6
-0.1561151	0.07008777	1.6
-0.1561151	0.07008777	1.6
-0.1531512	0.07104266	1.6
-0.1531512	0.07104266	1.6
-0.1531512	0.07104266	1.6
-0.1529331	0.07066289	1.6
-0.1529331	0.07066289	1.6
-0.1529331	0.07066289	1.6
-0.154063	0.06967386	1.6
-0.154063	0.06967386	1.6
-0.1548071	0.06877489	1.6
-0.1548071	0.06877489	1.6
-0.1548071	0.06877489	1.6
-0.1548641	0.06907643	1.6
-0.1548641	0.06907643	1.6
-0.1548641	0.06907643	1.6
-0.1551083	0.06896904	1.6
-0.1551083	0.06896904	1.6
-0.1554053	0.06917665	1.6
-0.1554053	0.06917665	1.6
-0.1554053	0.06917665	1.6
-0.1555279	0.06901729	1.6
-0.1555279	0.06901729	1.6
-0.1555279	0.06901729	1.6
-0.1555279	0.06901729	1.6
-0.1555279	0.06901729	1.6
-0.1555279	0.06901729	1.6
-0.1555279	0.06901729	1.6
-0.1555279	0.06901729	1.6
-0.04900416	0.09350019	1.6
-0.04900416	0.09350019	1.6
-0.0483829	0.09423462	1.6
-0.0483829	0.09423462	1.6
-0.0483829	0.09423462	1.6
-0.04823773	0.09331187	1.6
-0.04823773	0.09331187	1.6
-0.04823773	0.09331187	1.6
-0.04823773	0.09331187	1.6
-0.04823773	0.09331187	1.6
-0.04786001	0.09229555	1.6
-0.04786001	0.09229555	1.6
-0.04786001	0.09229555	1.6
-0.04863299	0.09220106	1.6
-0.04863299	0.09220106	1.6
-0.04863299	0.09220106	1.6
-0.04863299	0.09220106	1.6
-0.04863299	0.09220106	1.6
0.01	0.01	1.6
-0.0676856	0.1500174	1.6
-0.0676856	0.1500174	1.6
-0.02899858	0.1572593	1.6
-0.02899858	0.1572593	1.6
-0.02899858	0.1572593	1.6
0.02474855	0.1016721	1.6
0.02474855	0.1016721	1.6
0.02474855	0.1016721	1.6
0.02089053	0.09861038	1.6
0.02089053	0.09861038	1.6
0.01964803	0.09649936	1.6
0.01964803	0.09649936	1.6
0.01964803	0.09649936	1.6
0.01940824	0.09576871	1.6
0.01940824	0.09576871	1.6
0.01812204	0.09336722	1.6
0.01812204	0.09336722	1.6
0.01812204	0.09336722	1.6
0.01721002	0.09196647	1.6
0.01721002	0.09196647	1.6
0.01721002	0.09196647	1.6
0.01652582	0.09097724	1.6
0.01652582	0.09097724	1.6
0.01599197	0.09001788	1.6
0.01599197	0.09001788	1.6
0.01599197	0.09001788	1.6
0.01565438	0.08916669	1.6
0.01565438	0.08916669	1.6
0.01565438	0.08916669	1.6
0.01516922	0.08861241	1.6
0.01516922	0.08861241	1.6
0.01516922	0.08861241	1.6
0.01516922	0.08861241	1.6
0.01516922	0.08861241	1.6
-0.03305405	0.08773022	1.6
-0.03305405	0.08773022	1.6
-0.03305405	0.08773022	1.6
-0.03281657	0.08831737	1.6
-0.03281657	0.08831737	1.6
-0.03291422	0.08919959	1.6
-0.03291422	0.08919959	1.6
-0.03291422	0.08919959	1.6
-0.03295761	0.09013114	1.6
-0.03295761	0.09013114	1.6
-0.03253689	0.09083002	1.6
-0.03253689	0.09083002	1.6
-0.03232166	0.09175885	1.6
-0.03232166	0.09175885	1.6
-0.03214712	0.09271013	1.6
-0.03214712	0.09271013	1.6
-0.03214712	0.09271013	1.6
-0.03214712	0.09271013	1.6
-0.03214712	0.09271013	1.6
-0.03214712	0.09271013	1.6
-0.0326443	0.09309564	1.6
-0.0326443	0.09309564	1.6
-0.03311366	0.09375384	1.6
-0.03311366	0.09375384	1.6
-0.03311366	0.09375384	1.6
-0.03311366	0.09375384	1.6
-0.03311366	0.09375384	1.6
-0.1428831	0.08705803	1.6
-0.1428831	0.08705803	1.6
-0.1428831	0.08705803	1.6
-0.1442293	0.08726457	1.6
-0.1442293	0.08726457	1.6
-0.1442293	0.08726457	1.6
-0.1452869	0.08794422	1.6
-0.1452869	0.08794422	1.6
-0.1459937	0.08769109	1.6
-0.1459937	0.08769109	1.6
-0.1459937	0.08769109	1.6
-0.1460271	0.08757333	1.6
-0.1460271	0.08757333	1.6
-0.1460271	0.08757333	1.6
-0.1461624	0.08758292	1.6
-0.1461624	0.08758292	1.6
-0.1459909	0.08752269	1.6
-0.1459909	0.08752269	1.6
-0.1459909	0.08752269	1.6
-0.1461512	0.08736902	1.6
-0.1461512	0.08736902	1.6
-0.1461512	0.08736902	1.6
-0.1461512	0.08736902	1.6
-0.1461512	0.08736902	1.6
-0.1465457	0.08734453	1.6
-0.1465457	0.08734453	1.6
-0.1465457	0.08734453	1.6
-0.1464818	0.08727617	1.6
-0.1464818	0.08727617	1.6
-0.1464818	0.08727617	1.6
-0.1464818	0.08727617	1.6
-0.1464818	0.08727617	1.6
-0.1235825	0.1195146	1.6
-0.1235825	0.1195146	1.6
-0.1235825	0.1195146	1.6
-0.1241373	0.1198398	1.6
-0.1241373	0.1198398	1.6
-0.124704	0.1204865	1.6
-0.124704	0.1204865	1.6
-0.124704	0.1204865	1.6
-0.1252993	0.1206148	1.6
-0.1252993	0.1206148	1.6
-0.1254504	0.1208235	1.6
-0.1254504	0.1208235	1.6
-0.1254504	0.1208235	1.6
-0.126285	0.1211514	1.6
-0.126285	0.1211514	1.6
-0.126285	0.1211514	1.6
-0.1255649	0.1204526	1.6
-0.1255649	0.1204526	1.6
0.01	0.01	1.6
-0.1255649	0.1204526	1.6
-0.1255649	0.1204526	1.6
-0.2453129	0.10287	1.6
-0.2453129	0.10287	1.6
-0.2453129	0.10287	1.6
-0.2443513	0.1012499	1.6
-0.2443513	0.1012499	1.6
-0.2454493	0.1004989	1.6
-0.2454493	0.1004989	1.6
-0.2454493	0.1004989	1.6
-0.2437308	0.09951151	1.6
-0.2437308	0.09951151	1.6
-0.2437308	0.09951151	1.6
-0.2429724	0.0977862	1.6
-0.2429724	0.0977862	1.6
-0.2422127	0.09648044	1.6
-0.2422127	0.09648044	1.6
-0.2422127	0.09648044	1.6
-0.240282	0.09334923	1.6
-0.240282	0.09334923	1.6
-0.2387162	0.09003602	1.6
-0.2387162	0.09003602	1.6
-0.2387162	0.09003602	1.6
-0.2369057	0.08694072	1.6
-0.2369057	0.08694072	1.6
-0.2369057	0.08694072	1.6
-0.2354913	0.08449882	1.6
-0.2354913	0.08449882	1.6
-0.2342127	0.08239635	1.6
-0.2342127	0.08239635	1.6
-0.2342127	0.08239635	1.6
-0.2331692	0.08033615	1.6
-0.2331692	0.08033615	1.6
-0.2331692	0.08033615	1.6
-0.2331692	0.08033615	1.6
-0.2331692	0.08033615	1.6
-0.07062968	0.1090182	1.6
-0.07062968	0.1090182	1.6
-0.07062968	0.1090182	1.6
-0.0710879	0.1072472	1.6
-0.0710879	0.1072472	1.6
-0.07182395	0.10587	1.6
-0.07182395	0.10587	1.6
-0.07182395	0.10587	1.6
-0.07353353	0.1047014	1.6
-0.07353353	0.1047014	1.6
-0.07353353	0.1047014	1.6
-0.07516578	0.1046362	1.6
-0.07516578	0.1046362	1.6
-0.07516578	0.1046362	1.6
-0.07516578	0.1046362	1.6
-0.07971604	0.1111737	1.6
-0.07971604	0.1111737	1.6
-0.07971604	0.1111737	1.6
-0.08098358	0.1133207	1.6
-0.08098358	0.1133207	1.6
-0.08146033	0.1149591	1.6
-0.08146033	0.1149591	1.6
-0.08146033	0.1149591	1.6
-0.0821123	0.1167893	1.6
-0.0821123	0.1167893	1.6
-0.0821123	0.1167893	1.6
-0.08248878	0.1181478	1.6
-0.08248878	0.1181478	1.6
-0.08265201	0.1190077	1.6
-0.08265201	0.1190077	1.6
-0.08265201	0.1190077	1.6
-0.08272657	0.1188929	1.6
-0.08272657	0.1188929	1.6
-0.08272657	0.1188929	1.6
-0.08257143	0.1188638	1.6
-0.08257143	0.1188638	1.6
-0.08267158	0.1187194	1.6
-0.08267158	0.1187194	1.6
-0.08267158	0.1187194	1.6
-0.08255903	0.1182891	1.6
-0.08255903	0.1182891	1.6
-0.08255903	0.1182891	1.6
-0.08255903	0.1182891	1.6
-0.08255903	0.1182891	1.6
-0.08255903	0.1182891	1.6
-0.08255903	0.1182891	1.6
-0.08255903	0.1182891	1.6
-0.2245315	0.03476796	1.6
-0.2245315	0.03476796	1.6
-0.2229592	0.03524874	1.6
-0.2229592	0.03524874	1.6
-0.2229592	0.03524874	1.6
-0.2220983	0.03564534	1.6
-0.2220983	0.03564534	1.6
-0.2220983	0.03564534	1.6
-0.2211838	0.03624962	1.6
-0.2211838	0.03624962	1.6
-0.2213372	0.03843674	1.6
-0.2213372	0.03843674	1.6
-0.2213372	0.03843674	1.6
-0.2213372	0.03843674	1.6
-0.2213372	0.03843674	1.6
-0.2213372	0.03843674	1.6
-0.2380347	0.05485132	1.6
-0.2380347	0.05485132	1.6
0.01	0.01	1.6
0.01	0.01	1.6
0.01	0.01	1.6
-0.2213372	0.03843674	1.6
-0.2213372	0.03843674	1.6
-0.2213372	0.03843674	1.6
-0.3360139	0.05156865	1.6
-0.3360139	0.05156865	1.6
-0.3516451	0.07352566	1.6
-0.3516451	0.07352566	1.6
-0.3516451	0.07352566	1.6
-0.2595473	0.04534938	1.6
-0.2595473	0.04534938	1.6
-0.2595473	0.04534938	1.6
-0.2421667	0.04238849	1.6
-0.2421667	0.04238849	1.6
-0.2421667	0.04238849	1.6
-0.2421667	0.04238849	1.6
-0.2421667	0.04238849	1.6
-0.2148778	0.05046548	1.6
-0.2148778	0.05046548	1.6
-0.2098392	0.04996836	1.6
-0.2098392	0.04996836	1.6
-0.2098392	0.04996836	1.6
-0.2079868	0.04961683	1.6
-0.2079868	0.04961683	1.6
-0.2079868	0.04961683	1.6
-0.2070065	0.04985467	1.6
-0.2070065	0.04985467	1.6
-0.207439	0.04947177	1.6
-0.207439	0.04947177	1.6
-0.207439	0.04947177	1.6
-0.208814	0.04996826	1.6
-0.208814	0.04996826	1.6
-0.208814	0.04996826	1.6
-0.2107417	0.05053302	1.6
-0.2107417	0.05053302	1.6
-0.2107417	0.05053302	1.6
-0.2107417	0.05053302	1.6
-0.2107417	0.05053302	1.6
-0.235486	0.0655605	1.6
-0.235486	0.0655605	1.6
-0.235486	0.0655605	1.6
-0.2375365	0.06786156	1.6
-0.2375365	0.06786156	1.6
-0.237587	0.0707044	1.6
-0.237587	0.0707044	1.6
-0.237587	0.0707044	1.6
-0.237587	0.0707044	1.6
-0.237587	0.0707044	1.6
-0.2064658	0.09828197	1.6
-0.2064658	0.09828197	1.6
-0.2064658	0.09828197	1.6
-0.2083368	0.09912377	1.6
-0.2083368	0.09912377	1.6
-0.2101412	0.09975132	1.6
-0.2101412	0.09975132	1.6
-0.2101412	0.09975132	1.6
-0.2114055	0.1001167	1.6
-0.2114055	0.1001167	1.6
-0.2114055	0.1001167	1.6
-0.2121982	0.1009626	1.6
-0.2121982	0.1009626	1.6
-0.2121982	0.1009626	1.6
-0.2121982	0.1009626	1.6
-0.2121982	0.1009626	1.6
-0.2128654	0.1031165	1.6
-0.2128654	0.1031165	1.6
-0.2128654	0.1031165	1.6
-0.2128654	0.1031165	1.6
-0.2128654	0.1031165	1.6
-0.2128654	0.1031165	1.6
-0.2128654	0.1031165	1.6
-0.2128654	0.1031165	1.6
0.03632256	0.07962845	1.6
0.03632256	0.07962845	1.6
0.03632256	0.07962845	1.6
0.03377034	0.07989626	1.6
0.03377034	0.07989626	1.6
0.03277747	0.08083115	1.6
0.03277747	0.08083115	1.6
0.03277747	0.08083115	1.6
0.03151908	0.08162566	1.6
0.03151908	0.08162566	1.6
0.03151908	0.08162566	1.6
0.03030552	0.08272896	1.6
0.03030552	0.08272896	1.6
0.03030552	0.08272896	1.6
0.03030552	0.08272896	1.6
0.03030552	0.08272896	1.6
0.03135598	0.08527034	1.6
0.03135598	0.08527034	1.6
0.03135598	0.08527034	1.6
0.03194164	0.08730458	1.6
0.03194164	0.08730458	1.6
0.03214059	0.08869095	1.6
0.03214059	0.08869095	1.6
0.03214059	0.08869095	1.6
0.032153	0.08943204	1.6
0.032153	0.08943204	1.6
0.032153	0.08943204	1.6
0.03171992	0.08977465	1.6
0.03171992	0.08977465	1.6
0.03090567	0.08982506	1.6
0.03090567	0.08982506	1.6
0.03090567	0.08982506	1.6
0.03039728	0.08951596	1.6
0.03039728	0.08951596	1.6
0.03039728	0.08951596	1.6
0.02985007	0.08913846	1.6
0.02985007	0.08913846	1.6
0.02931147	0.08866689	1.6
0.02931147	0.08866689	1.6
0.02931147	0.08866689	1.6
0.02898291	0.08847354	1.6
0.02898291	0.08847354	1.6
0.02898291	0.08847354	1.6
0.02884812	0.08833312	1.6
0.02884812	0.08833312	1.6
0.02858312	0.08811014	1.6
0.02858312	0.08811014	1.6
0.02858312	0.08811014	1.6
0.02849363	0.08792377	1.6
0.02849363	0.08792377	1.6
0.02849363	0.08792377	1.6
0.02849363	0.08792377	1.6
0.02849363	0.08792377	1.6
-0.03951806	0.0730584	1.6
-0.03951806	0.0730584	1.6
-0.03951806	0.0730584	1.6
-0.04241286	0.07274175	1.6
-0.04241286	0.07274175	1.6
-0.04264899	0.07267477	1.6
-0.04408173	0.07522572	1.6
-0.04408173	0.07522572	1.6
-0.04408173	0.07522572	1.6
-0.04379989	0.07549544	1.6
-0.04379989	0.07549544	1.6
-0.04401197	0.07595237	1.6
-0.04401197	0.07595237	1.6
-0.04401197	0.07595237	1.6
