# Supplementary material for: Saliency detection of textured 3D models based on multi-view information and texel descriptor
Source: PeerJ Comput Sci. 2023 Oct 25;9:e1584. doi: 10.7717/peerj-cs.1584 (PMC10703070; doi:10.7717/peerj-cs.1584)
Supplement: Supplemental Information 2 [file peerj-cs-09-1584-s002.zip › sxy/18.txt]

-0.0443203	0.07602587	1.6
-0.0443203	0.07602587	1.6
-0.04461792	0.07565569	1.6
-0.04461792	0.07565569	1.6
-0.04461792	0.07565569	1.6
-0.04501998	0.07581647	1.6
-0.04501998	0.07581647	1.6
-0.04609904	0.07710819	1.6
-0.04609904	0.07710819	1.6
-0.04609904	0.07710819	1.6
-0.04700307	0.07807373	1.6
-0.04700307	0.07807373	1.6
-0.04700307	0.07807373	1.6
-0.04780063	0.07910693	1.6
-0.04780063	0.07910693	1.6
-0.04855986	0.07996006	1.6
-0.04855986	0.07996006	1.6
-0.04855986	0.07996006	1.6
-0.04922505	0.08083432	1.6
-0.04922505	0.08083432	1.6
-0.04921737	0.08158273	1.6
-0.04921737	0.08158273	1.6
-0.04921737	0.08158273	1.6
-0.04921737	0.08158273	1.6
-0.04921737	0.08158273	1.6
-0.04309946	0.1679888	1.6
-0.04309946	0.1679888	1.6
-0.04309946	0.1679888	1.6
-0.04524503	0.1665261	1.6
-0.04524503	0.1665261	1.6
-0.04524503	0.1665261	1.6
-0.04639492	0.1670584	1.6
-0.04639492	0.1670584	1.6
-0.04763499	0.1674751	1.6
-0.04763499	0.1674751	1.6
-0.04763499	0.1674751	1.6
-0.04828878	0.1677958	1.6
-0.04828878	0.1677958	1.6
-0.04828878	0.1677958	1.6
-0.04828878	0.1677958	1.6
-0.04828878	0.1677958	1.6
0.002942259	0.2344814	1.6
0.002942259	0.2344814	1.6
0.002942259	0.2344814	1.6
0.002724295	0.2392438	1.6
0.002724295	0.2392438	1.6
0.002724295	0.2392438	1.6
0.0002497742	0.2431851	1.6
0.0002497742	0.2431851	1.6
-0.001406182	0.2456525	1.6
-0.001406182	0.2456525	1.6
-0.001406182	0.2456525	1.6
-0.002919405	0.247823	1.6
-0.002919405	0.247823	1.6
-0.002919405	0.247823	1.6
-0.003432354	0.2496674	1.6
-0.003432354	0.2496674	1.6
-0.003531966	0.250744	1.6
-0.003531966	0.250744	1.6
-0.003531966	0.250744	1.6
-0.00343317	0.2522765	1.6
-0.00343317	0.2522765	1.6
-0.00343317	0.2522765	1.6
-0.003240118	0.2528062	1.6
-0.003240118	0.2528062	1.6
-0.002920557	0.2533514	1.6
-0.002920557	0.2533514	1.6
-0.002920557	0.2533514	1.6
-0.00275459	0.2541274	1.6
-0.00275459	0.2541274	1.6
-0.002464943	0.2547528	1.6
-0.002464943	0.2547528	1.6
-0.002464943	0.2547528	1.6
-0.002559321	0.2553634	1.6
-0.002559321	0.2553634	1.6
-0.002559321	0.2553634	1.6
-0.002558649	0.255632	1.6
-0.002558649	0.255632	1.6
-0.002628585	0.2559606	1.6
-0.002628585	0.2559606	1.6
-0.002628585	0.2559606	1.6
-0.002730399	0.2559995	1.6
-0.002730399	0.2559995	1.6
-0.002730399	0.2559995	1.6
-0.002933385	0.2558014	1.6
-0.002933385	0.2558014	1.6
-0.003249317	0.2555686	1.6
-0.003249317	0.2555686	1.6
-0.003249317	0.2555686	1.6
-0.003485981	0.2551794	1.6
-0.003485981	0.2551794	1.6
-0.003688103	0.254573	1.6
-0.003688103	0.254573	1.6
-0.003688103	0.254573	1.6
-0.003963819	0.2540952	1.6
-0.003963819	0.2540952	1.6
-0.003963819	0.2540952	1.6
-0.004285878	0.2538422	1.6
-0.004285878	0.2538422	1.6
-0.004600087	0.2531455	1.6
-0.004600087	0.2531455	1.6
-0.004600087	0.2531455	1.6
-0.004819453	0.2523134	1.6
-0.004819453	0.2523134	1.6
-0.004819453	0.2523134	1.6
-0.004819453	0.2523134	1.6
-0.004819453	0.2523134	1.6
-0.004819453	0.2523134	1.6
-0.004819453	0.2523134	1.6
-0.004819453	0.2523134	1.6
-0.04795406	0.020044	1.6
-0.04795406	0.020044	1.6
-0.04894686	0.02119763	1.6
-0.04894686	0.02119763	1.6
-0.04894686	0.02119763	1.6
-0.04936396	0.02217263	1.6
-0.04936396	0.02217263	1.6
-0.04936396	0.02217263	1.6
-0.05004766	0.0230916	1.6
-0.05004766	0.0230916	1.6
-0.04982526	0.02371129	1.6
-0.04982526	0.02371129	1.6
-0.04982526	0.02371129	1.6
-0.05010954	0.02413161	1.6
-0.05010954	0.02413161	1.6
-0.05010954	0.02413161	1.6
-0.05038007	0.02466745	1.6
-0.05038007	0.02466745	1.6
-0.050863	0.02534525	1.6
-0.050863	0.02534525	1.6
-0.050863	0.02534525	1.6
-0.050863	0.02534525	1.6
-0.050863	0.02534525	1.6
-0.050863	0.02534525	1.6
-0.050863	0.02534525	1.6
-0.050863	0.02534525	1.6
-0.04217015	-0.1667901	1.6
-0.04217015	-0.1667901	1.6
-0.04364312	-0.1677656	1.6
-0.04364312	-0.1677656	1.6
-0.04364312	-0.1677656	1.6
-0.04833587	-0.1662596	1.6
-0.04833587	-0.1662596	1.6
-0.04833587	-0.1662596	1.6
-0.0528058	-0.1651642	1.6
-0.0528058	-0.1651642	1.6
-0.05629501	-0.1649416	1.6
-0.05629501	-0.1649416	1.6
-0.05629501	-0.1649416	1.6
-0.05919703	-0.1645893	1.6
-0.05919703	-0.1645893	1.6
-0.05919703	-0.1645893	1.6
-0.06426015	-0.1628823	1.6
-0.06426015	-0.1628823	1.6
-0.06574789	-0.1626468	1.6
-0.06574789	-0.1626468	1.6
-0.06574789	-0.1626468	1.6
-0.05269822	-0.1733455	1.6
-0.05269822	-0.1733455	1.6
-0.06574789	-0.1626468	1.6
-0.06574789	-0.1626468	1.6
-0.06574789	-0.1626468	1.6
-0.01439718	0.1695046	1.6
-0.01439718	0.1695046	1.6
-0.008955749	0.1696759	1.6
-0.008955749	0.1696759	1.6
-0.008955749	0.1696759	1.6
-0.003774609	0.1694186	1.6
-0.003774609	0.1694186	1.6
-0.003774609	0.1694186	1.6
0.001592031	0.169534	1.6
0.001592031	0.169534	1.6
0.006075428	0.1691971	1.6
0.006075428	0.1691971	1.6
0.006075428	0.1691971	1.6
0.00931958	0.1693985	1.6
0.00931958	0.1693985	1.6
0.01128322	0.1695743	1.6
0.01128322	0.1695743	1.6
0.01128322	0.1695743	1.6
0.01237692	0.1699519	1.6
0.01237692	0.1699519	1.6
0.01237692	0.1699519	1.6
0.01279084	0.169854	1.6
0.01279084	0.169854	1.6
0.0129016	0.1699661	1.6
0.0129016	0.1699661	1.6
0.0129016	0.1699661	1.6
0.01270603	0.1701826	1.6
0.01270603	0.1701826	1.6
0.01235477	0.1708158	1.6
0.01235477	0.1708158	1.6
0.01235477	0.1708158	1.6
0.01180229	0.1710983	1.6
0.01180229	0.1710983	1.6
0.01180229	0.1710983	1.6
0.01180229	0.1710983	1.6
0.01180229	0.1710983	1.6
0.01180229	0.1710983	1.6
0.01180229	0.1710983	1.6
0.01180229	0.1710983	1.6
-0.03803567	0.2129781	1.6
-0.03803567	0.2129781	1.6
-0.03865991	0.2108413	1.6
-0.03865991	0.2108413	1.6
-0.03865991	0.2108413	1.6
-0.03973483	0.2083444	1.6
-0.03973483	0.2083444	1.6
-0.03973483	0.2083444	1.6
-0.04020668	0.2061904	1.6
-0.04020668	0.2061904	1.6
-0.04053926	0.2043331	1.6
-0.04053926	0.2043331	1.6
-0.04053926	0.2043331	1.6
-0.04080785	0.2026609	1.6
-0.04080785	0.2026609	1.6
-0.04080785	0.2026609	1.6
-0.04097926	0.2008044	1.6
-0.04097926	0.2008044	1.6
-0.04121303	0.1995591	1.6
-0.04121303	0.1995591	1.6
-0.04121303	0.1995591	1.6
-0.04121303	0.1995591	1.6
-0.04121303	0.1995591	1.6
-0.04121303	0.1995591	1.6
-0.04159781	0.1972682	1.6
-0.04159781	0.1972682	1.6
-0.0418054	0.1970195	1.6
-0.0418054	0.1970195	1.6
-0.0418054	0.1970195	1.6
-0.04190698	0.1968273	1.6
-0.04190698	0.1968273	1.6
-0.04144052	0.1968405	1.6
-0.04144052	0.1968405	1.6
-0.04144052	0.1968405	1.6
-0.04091202	0.1964445	1.6
-0.04091202	0.1964445	1.6
-0.04091202	0.1964445	1.6
-0.04091202	0.1964445	1.6
-0.04091202	0.1964445	1.6
-0.04091202	0.1964445	1.6
-0.04091202	0.1964445	1.6
-0.04091202	0.1964445	1.6
-0.05788625	0.06360153	1.6
-0.05788625	0.06360153	1.6
-0.05788625	0.06360153	1.6
-0.05780135	0.06517234	1.6
-0.05780135	0.06517234	1.6
-0.05771932	0.0654517	1.6
-0.05771932	0.0654517	1.6
-0.05771932	0.0654517	1.6
-0.05820681	0.06719183	1.6
-0.05820681	0.06719183	1.6
-0.05938084	0.06786815	1.6
-0.05938084	0.06786815	1.6
-0.05938084	0.06786815	1.6
-0.06040692	0.068071	1.6
-0.06040692	0.068071	1.6
-0.06040692	0.068071	1.6
-0.06195623	0.06810825	1.6
-0.06195623	0.06810825	1.6
-0.06367882	0.06833821	1.6
-0.06367882	0.06833821	1.6
-0.06367882	0.06833821	1.6
-0.06367882	0.06833821	1.6
-0.06367882	0.06833821	1.6
-0.06367882	0.06833821	1.6
-0.05112564	0.05809955	1.6
-0.05112564	0.05809955	1.6
-0.05247452	0.0591512	1.6
-0.05247452	0.0591512	1.6
-0.05247452	0.0591512	1.6
-0.05247452	0.0591512	1.6
-0.05247452	0.0591512	1.6
-0.06903075	0.07488751	1.6
-0.06903075	0.07488751	1.6
-0.06903075	0.07488751	1.6
-0.06919155	0.07662554	1.6
-0.06919155	0.07662554	1.6
-0.06919155	0.07662554	1.6
-0.07034206	0.07699769	1.6
-0.07034206	0.07699769	1.6
-0.07066216	0.07728481	1.6
-0.07066216	0.07728481	1.6
-0.07066216	0.07728481	1.6
-0.07074747	0.07732865	1.6
-0.07074747	0.07732865	1.6
-0.07074747	0.07732865	1.6
-0.07093409	0.07719331	1.6
-0.07093409	0.07719331	1.6
-0.07096826	0.07668313	1.6
-0.07096826	0.07668313	1.6
-0.07096826	0.07668313	1.6
-0.07068779	0.07619255	1.6
-0.07068779	0.07619255	1.6
-0.07043779	0.07570186	1.6
-0.07043779	0.07570186	1.6
-0.07043779	0.07570186	1.6
-0.07036394	0.07543229	1.6
-0.07036394	0.07543229	1.6
-0.07036394	0.07543229	1.6
-0.0702557	0.07507523	1.6
-0.0702557	0.07507523	1.6
-0.07010698	0.07504397	1.6
-0.07010698	0.07504397	1.6
-0.07010698	0.07504397	1.6
-0.06964224	0.07513649	1.6
-0.06964224	0.07513649	1.6
-0.06964224	0.07513649	1.6
-0.06964224	0.07513649	1.6
-0.06964224	0.07513649	1.6
-0.08327972	0.1363216	1.6
-0.08327972	0.1363216	1.6
-0.08327972	0.1363216	1.6
-0.08405728	0.1386033	1.6
-0.08405728	0.1386033	1.6
-0.08405728	0.1386033	1.6
-0.08569326	0.1402557	1.6
-0.08569326	0.1402557	1.6
-0.0864927	0.1410017	1.6
-0.0864927	0.1410017	1.6
-0.0864927	0.1410017	1.6
-0.08690887	0.1408834	1.6
-0.08690887	0.1408834	1.6
-0.08690887	0.1408834	1.6
-0.08757477	0.1403839	1.6
-0.08757477	0.1403839	1.6
-0.08808517	0.1402453	1.6
-0.08808517	0.1402453	1.6
-0.08808517	0.1402453	1.6
-0.08806957	0.1398185	1.6
-0.08806957	0.1398185	1.6
-0.08806957	0.1398185	1.6
-0.08806957	0.1398185	1.6
-0.08806957	0.1398185	1.6
-0.04283612	0.2354713	1.6
-0.04283612	0.2354713	1.6
-0.04283612	0.2354713	1.6
-0.04473769	0.2333979	1.6
-0.04473769	0.2333979	1.6
-0.04685286	0.2329438	1.6
-0.04685286	0.2329438	1.6
-0.04685286	0.2329438	1.6
-0.04791877	0.2334015	1.6
-0.04791877	0.2334015	1.6
-0.04791877	0.2334015	1.6
-0.04941393	0.2341077	1.6
-0.04941393	0.2341077	1.6
-0.05047929	0.2340591	1.6
-0.05047929	0.2340591	1.6
-0.05047929	0.2340591	1.6
-0.05160971	0.2337108	1.6
-0.05160971	0.2337108	1.6
-0.05160971	0.2337108	1.6
-0.05225223	0.2336875	1.6
-0.05225223	0.2336875	1.6
-0.05269028	0.2337238	1.6
-0.05269028	0.2337238	1.6
-0.05269028	0.2337238	1.6
-0.0528497	0.234301	1.6
-0.0528497	0.234301	1.6
-0.0528497	0.234301	1.6
-0.0528497	0.234301	1.6
-0.0528497	0.234301	1.6
0.01	0.01	1.6
0.01	0.01	1.6
-0.02132976	0.273391	1.6
-0.02132976	0.273391	1.6
-0.02132976	0.273391	1.6
-0.009666095	0.2288833	1.6
-0.009666095	0.2288833	1.6
-0.009666095	0.2288833	1.6
-0.02402004	0.2702131	1.6
-0.02402004	0.2702131	1.6
-0.02411935	0.2710966	1.6
-0.02411935	0.2710966	1.6
-0.02411935	0.2710966	1.6
-0.02340542	0.2712585	1.6
-0.02340542	0.2712585	1.6
-0.02340542	0.2712585	1.6
-0.02337874	0.2702677	1.6
-0.02337874	0.2702677	1.6
-0.02333249	0.2698805	1.6
-0.02333249	0.2698805	1.6
-0.02333249	0.2698805	1.6
-0.02329623	0.2687716	1.6
-0.02329623	0.2687716	1.6
-0.02329623	0.2687716	1.6
-0.02346424	0.267758	1.6
-0.02346424	0.267758	1.6
-0.02360979	0.2676643	1.6
-0.02360979	0.2676643	1.6
-0.02360979	0.2676643	1.6
-0.02386257	0.267292	1.6
-0.02386257	0.267292	1.6
-0.02386257	0.267292	1.6
-0.02395649	0.2675348	1.6
-0.02395649	0.2675348	1.6
-0.02420761	0.2676843	1.6
-0.02420761	0.2676843	1.6
-0.02420761	0.2676843	1.6
-0.02458624	0.2676641	1.6
-0.02458624	0.2676641	1.6
-0.02458624	0.2676641	1.6
-0.02495229	0.2678435	1.6
-0.02495229	0.2678435	1.6
-0.02544038	0.2678987	1.6
-0.02544038	0.2678987	1.6
-0.02544038	0.2678987	1.6
-0.02574089	0.2680251	1.6
-0.02574089	0.2680251	1.6
-0.02574089	0.2680251	1.6
-0.02602228	0.2681858	1.6
-0.02602228	0.2681858	1.6
-0.02624167	0.2682507	1.6
-0.02624167	0.2682507	1.6
-0.02624167	0.2682507	1.6
-0.02643471	0.2680972	1.6
-0.02643471	0.2680972	1.6
-0.02643471	0.2680972	1.6
-0.02643471	0.2680972	1.6
-0.02643471	0.2680972	1.6
-0.001306456	0.2635851	1.6
-0.001306456	0.2635851	1.6
-0.001306456	0.2635851	1.6
-0.001369337	0.2622206	1.6
-0.001369337	0.2622206	1.6
-0.002069214	0.261621	1.6
-0.002069214	0.261621	1.6
-0.002069214	0.261621	1.6
-0.002900565	0.2599456	1.6
-0.002900565	0.2599456	1.6
-0.002900565	0.2599456	1.6
-0.002580607	0.2590721	1.6
-0.002580607	0.2590721	1.6
-0.001861846	0.2594139	1.6
-0.001861846	0.2594139	1.6
-0.001861846	0.2594139	1.6
-0.001287507	0.2597112	1.6
-0.001287507	0.2597112	1.6
-0.001287507	0.2597112	1.6
-0.001287507	0.2597112	1.6
-0.001287507	0.2597112	1.6
-0.0002523195	0.260626	1.6
-0.0002523195	0.260626	1.6
-0.0002523195	0.260626	1.6
0.0003362224	0.2608485	1.6
0.0003362224	0.2608485	1.6
0.0007011499	0.2610961	1.6
0.0007011499	0.2610961	1.6
0.0007011499	0.2610961	1.6
0.0008845478	0.2610537	1.6
0.0008845478	0.2610537	1.6
0.0008845478	0.2610537	1.6
0.0009852033	0.2611843	1.6
0.0009852033	0.2611843	1.6
0.001055909	0.2613233	1.6
0.001055909	0.2613233	1.6
0.001055909	0.2613233	1.6
0.0009682328	0.2614532	1.6
0.0009682328	0.2614532	1.6
0.0009682328	0.2614532	1.6
0.0007073712	0.2613372	1.6
0.0007073712	0.2613372	1.6
0.0007073712	0.2613372	1.6
0.0007073712	0.2613372	1.6
0.0007073712	0.2613372	1.6
-0.03021568	0.2381631	1.6
-0.03021568	0.2381631	1.6
-0.0304959	0.2374453	1.6
-0.0304959	0.2374453	1.6
-0.0304959	0.2374453	1.6
-0.03118475	0.236735	1.6
-0.03118475	0.236735	1.6
-0.03118475	0.236735	1.6
-0.03196061	0.2358446	1.6
-0.03196061	0.2358446	1.6
-0.03197188	0.235652	1.6
-0.03197188	0.235652	1.6
-0.03197188	0.235652	1.6
-0.0314776	0.2356145	1.6
-0.0314776	0.2356145	1.6
-0.0314776	0.2356145	1.6
-0.0312322	0.2360331	1.6
-0.0312322	0.2360331	1.6
-0.0312322	0.2360331	1.6
-0.03073996	0.2360552	1.6
-0.03073996	0.2360552	1.6
-0.02982696	0.2361647	1.6
-0.02982696	0.2361647	1.6
-0.02982696	0.2361647	1.6
-0.02982696	0.2361647	1.6
-0.02982696	0.2361647	1.6
-0.02895646	0.2364921	1.6
-0.02895646	0.2364921	1.6
-0.02895646	0.2364921	1.6
-0.02903246	0.2371592	1.6
-0.02903246	0.2371592	1.6
-0.02903246	0.2371592	1.6
-0.02903246	0.2371592	1.6
-0.02903246	0.2371592	1.6
-0.03085266	0.2512957	1.6
-0.03085266	0.2512957	1.6
-0.03085266	0.2512957	1.6
-0.03072932	0.250923	1.6
-0.03072932	0.250923	1.6
-0.03072932	0.250923	1.6
-0.02958858	0.2509958	1.6
-0.02958858	0.2509958	1.6
-0.02846213	0.2518187	1.6
-0.02846213	0.2518187	1.6
-0.02846213	0.2518187	1.6
-0.02793837	0.2519261	1.6
-0.02793837	0.2519261	1.6
-0.02793837	0.2519261	1.6
-0.02745853	0.2522641	1.6
-0.02745853	0.2522641	1.6
-0.02720357	0.2521362	1.6
-0.02720357	0.2521362	1.6
-0.02720357	0.2521362	1.6
-0.02628698	0.2522256	1.6
-0.02628698	0.2522256	1.6
-0.02628698	0.2522256	1.6
-0.02586382	0.2520722	1.6
-0.02586382	0.2520722	1.6
-0.02586382	0.2520722	1.6
-0.02586382	0.2520722	1.6
-0.02586382	0.2520722	1.6
-0.02845564	0.2678262	1.6
-0.02845564	0.2678262	1.6
-0.02251404	0.2697549	1.6
-0.02251404	0.2697549	1.6
-0.02251404	0.2697549	1.6
-0.01911332	0.2714466	1.6
-0.01911332	0.2714466	1.6
-0.01911332	0.2714466	1.6
-0.01736528	0.2728382	1.6
-0.01736528	0.2728382	1.6
-0.01622035	0.2734518	1.6
-0.01622035	0.2734518	1.6
-0.01622035	0.2734518	1.6
-0.01571964	0.274573	1.6
-0.01571964	0.274573	1.6
-0.01571964	0.274573	1.6
-0.01482219	0.2756162	1.6
-0.01482219	0.2756162	1.6
-0.01426079	0.2760183	1.6
-0.01426079	0.2760183	1.6
-0.01426079	0.2760183	1.6
-0.01398593	0.276626	1.6
-0.01398593	0.276626	1.6
-0.01398593	0.276626	1.6
-0.01373713	0.2766179	1.6
-0.01373713	0.2766179	1.6
-0.01345106	0.2765917	1.6
-0.01345106	0.2765917	1.6
-0.01345106	0.2765917	1.6
-0.01311573	0.2764606	1.6
-0.01311573	0.2764606	1.6
-0.01311573	0.2764606	1.6
-0.01311573	0.2764606	1.6
-0.01311573	0.2764606	1.6
-0.01311573	0.2764606	1.6
-0.01311573	0.2764606	1.6
-0.01311573	0.2764606	1.6
0.0578421	0.0735393	1.6
0.0578421	0.0735393	1.6
0.05810782	0.07426396	1.6
0.05810782	0.07426396	1.6
0.05810782	0.07426396	1.6
0.05745228	0.0746395	1.6
0.05745228	0.0746395	1.6
0.05745228	0.0746395	1.6
0.05741241	0.07479906	1.6
0.05741241	0.07479906	1.6
0.05735601	0.07408475	1.6
0.05735601	0.07408475	1.6
0.05735601	0.07408475	1.6
0.05714757	0.07352992	1.6
0.05714757	0.07352992	1.6
0.05714757	0.07352992	1.6
0.05666798	0.07326996	1.6
0.05666798	0.07326996	1.6
0.05601612	0.07332529	1.6
0.05601612	0.07332529	1.6
0.05601612	0.07332529	1.6
0.0554672	0.07339986	1.6
0.0554672	0.07339986	1.6
0.0554672	0.07339986	1.6
0.05483101	0.07386807	1.6
0.05483101	0.07386807	1.6
0.05450673	0.07453405	1.6
0.05450673	0.07453405	1.6
0.05450673	0.07453405	1.6
0.05450673	0.07453405	1.6
0.05450673	0.07453405	1.6
-0.01054033	-0.04570187	1.6
-0.01054033	-0.04570187	1.6
-0.01054033	-0.04570187	1.6
-0.01260813	-0.04982572	1.6
-0.01260813	-0.04982572	1.6
-0.01419479	-0.052612	1.6
-0.01419479	-0.052612	1.6
-0.01419479	-0.052612	1.6
-0.01472527	-0.05411978	1.6
-0.01472527	-0.05411978	1.6
-0.01472527	-0.05411978	1.6
-0.01466558	-0.0547571	1.6
-0.01466558	-0.0547571	1.6
-0.01430126	-0.05488488	1.6
-0.01430126	-0.05488488	1.6
-0.01430126	-0.05488488	1.6
-0.01366098	-0.05438831	1.6
-0.01366098	-0.05438831	1.6
-0.01366098	-0.05438831	1.6
-0.01366098	-0.05438831	1.6
-0.01366098	-0.05438831	1.6
0.0545491	0.0812056	1.6
0.0545491	0.0812056	1.6
0.0545491	0.0812056	1.6
0.05367416	0.08183905	1.6
0.05367416	0.08183905	1.6
0.0530697	0.08235779	1.6
0.0530697	0.08235779	1.6
0.0530697	0.08235779	1.6
0.05324796	0.08262515	1.6
0.05324796	0.08262515	1.6
0.05324796	0.08262515	1.6
0.05340527	0.08215328	1.6
0.05340527	0.08215328	1.6
0.05341715	0.08182331	1.6
0.05341715	0.08182331	1.6
0.05341715	0.08182331	1.6
0.05315164	0.08182251	1.6
0.05315164	0.08182251	1.6
0.05315164	0.08182251	1.6
0.0526948	0.08190007	1.6
0.0526948	0.08190007	1.6
0.0526948	0.08190007	1.6
0.0526948	0.08190007	1.6
0.0526948	0.08190007	1.6
0.0526948	0.08190007	1.6
0.0526948	0.08190007	1.6
0.0526948	0.08190007	1.6
-0.04097445	-0.06646989	1.6
-0.04097445	-0.06646989	1.6
-0.04048052	-0.06518123	1.6
-0.04048052	-0.06518123	1.6
-0.04048052	-0.06518123	1.6
-0.0388926	-0.06932234	1.6
-0.0388926	-0.06932234	1.6
-0.0388926	-0.06932234	1.6
-0.03834145	-0.07182045	1.6
-0.03834145	-0.07182045	1.6
-0.03774758	-0.07416809	1.6
-0.03774758	-0.07416809	1.6
-0.03774758	-0.07416809	1.6
-0.03750955	-0.0756956	1.6
-0.03750955	-0.0756956	1.6
-0.03750955	-0.0756956	1.6
-0.03829681	-0.07496924	1.6
-0.03829681	-0.07496924	1.6
-0.03862273	-0.07424085	1.6
-0.03862273	-0.07424085	1.6
-0.03862273	-0.07424085	1.6
-0.03877655	-0.07336573	1.6
-0.03877655	-0.07336573	1.6
-0.03877655	-0.07336573	1.6
-0.03877655	-0.07336573	1.6
-0.03877655	-0.07336573	1.6
-0.0232372	0.1343445	1.6
-0.0232372	0.1343445	1.6
-0.0232372	0.1343445	1.6
-0.02028561	0.1386508	1.6
-0.02028561	0.1386508	1.6
-0.02028561	0.1386508	1.6
-0.01655803	0.1394432	1.6
-0.01655803	0.1394432	1.6
-0.01336963	0.1401457	1.6
-0.01336963	0.1401457	1.6
-0.01336963	0.1401457	1.6
-0.01089038	0.1411637	1.6
-0.01089038	0.1411637	1.6
-0.01089038	0.1411637	1.6
-0.008849604	0.1418498	1.6
-0.008849604	0.1418498	1.6
-0.007339695	0.1424125	1.6
-0.007339695	0.1424125	1.6
-0.007339695	0.1424125	1.6
-0.006138766	0.1428127	1.6
-0.006138766	0.1428127	1.6
-0.006138766	0.1428127	1.6
-0.004751306	0.1428119	1.6
-0.004751306	0.1428119	1.6
-0.005015381	0.1433883	1.6
-0.005015381	0.1433883	1.6
-0.005015381	0.1433883	1.6
-0.005015381	0.1433883	1.6
-0.005015381	0.1433883	1.6
-0.005015381	0.1433883	1.6
-0.03878141	0.2461454	1.6
-0.03878141	0.2461454	1.6
-0.03924948	0.2432757	1.6
-0.03924948	0.2432757	1.6
-0.03924948	0.2432757	1.6
-0.04005783	0.2418874	1.6
-0.04005783	0.2418874	1.6
-0.04061087	0.2412196	1.6
-0.04061087	0.2412196	1.6
-0.04061087	0.2412196	1.6
-0.04106571	0.2405091	1.6
-0.04106571	0.2405091	1.6
-0.04106571	0.2405091	1.6
-0.04164884	0.2393871	1.6
-0.04164884	0.2393871	1.6
-0.04255492	0.2392753	1.6
-0.04255492	0.2392753	1.6
-0.04255492	0.2392753	1.6
-0.0430878	0.2391744	1.6
-0.0430878	0.2391744	1.6
