# Supplementary material for: Saliency detection of textured 3D models based on multi-view information and texel descriptor
Source: PeerJ Comput Sci. 2023 Oct 25;9:e1584. doi: 10.7717/peerj-cs.1584 (PMC10703070; doi:10.7717/peerj-cs.1584)
Supplement: Supplemental Information 2 [file peerj-cs-09-1584-s002.zip › sxy/19.txt]

-0.0430878	0.2391744	1.6
-0.04348889	0.238624	1.6
-0.04348889	0.238624	1.6
-0.04392645	0.2381833	1.6
-0.04392645	0.2381833	1.6
-0.04392645	0.2381833	1.6
-0.04439011	0.2378125	1.6
-0.04439011	0.2378125	1.6
-0.0449538	0.237722	1.6
-0.0449538	0.237722	1.6
-0.0449538	0.237722	1.6
-0.04528996	0.237629	1.6
-0.04528996	0.237629	1.6
-0.04544862	0.2372421	1.6
-0.04544862	0.2372421	1.6
-0.04544862	0.2372421	1.6
-0.04563361	0.2370187	1.6
-0.04563361	0.2370187	1.6
-0.04563361	0.2370187	1.6
-0.04575187	0.2365207	1.6
-0.04575187	0.2365207	1.6
-0.04564317	0.2361734	1.6
-0.04564317	0.2361734	1.6
-0.04564317	0.2361734	1.6
-0.04548522	0.2358837	1.6
-0.04548522	0.2358837	1.6
-0.04548522	0.2358837	1.6
-0.04560531	0.2356941	1.6
-0.04560531	0.2356941	1.6
-0.04560531	0.2356941	1.6
-0.04560531	0.2356941	1.6
-0.04560531	0.2356941	1.6
-0.005154014	0.1946174	1.6
-0.005154014	0.1946174	1.6
-0.0004568044	0.1866643	1.6
-0.0004568044	0.1866643	1.6
-0.0004568044	0.1866643	1.6
0.002128795	0.1823405	1.6
0.002128795	0.1823405	1.6
0.002128795	0.1823405	1.6
0.003193644	0.1792305	1.6
0.003193644	0.1792305	1.6
0.004090963	0.1769549	1.6
0.004090963	0.1769549	1.6
0.004090963	0.1769549	1.6
0.004651053	0.1754001	1.6
0.004651053	0.1754001	1.6
0.004651053	0.1754001	1.6
0.005529235	0.1738643	1.6
0.005529235	0.1738643	1.6
0.005529235	0.1738643	1.6
0.005529235	0.1738643	1.6
0.005529235	0.1738643	1.6
0.01928002	0.08837611	1.6
0.01928002	0.08837611	1.6
0.01928002	0.08837611	1.6
0.01831849	0.08411644	1.6
0.01831849	0.08411644	1.6
0.01819942	0.08220669	1.6
0.01819942	0.08220669	1.6
0.01819942	0.08220669	1.6
0.01797088	0.08134164	1.6
0.01797088	0.08134164	1.6
0.01797088	0.08134164	1.6
0.01727846	0.08061641	1.6
0.01727846	0.08061641	1.6
0.01727846	0.08061641	1.6
0.01688648	0.07999555	1.6
0.01688648	0.07999555	1.6
0.01649885	0.07950473	1.6
0.01649885	0.07950473	1.6
0.01649885	0.07950473	1.6
0.01636424	0.07934104	1.6
0.01636424	0.07934104	1.6
0.01641142	0.07885358	1.6
0.01641142	0.07885358	1.6
0.01641142	0.07885358	1.6
0.01652079	0.07864408	1.6
0.01652079	0.07864408	1.6
0.01652079	0.07864408	1.6
0.0166893	0.0786651	1.6
0.0166893	0.0786651	1.6
0.0166893	0.0786651	1.6
0.0166893	0.0786651	1.6
0.0166893	0.0786651	1.6
0.05350374	0.008872106	1.6
0.05350374	0.008872106	1.6
0.05350374	0.008872106	1.6
0.05365392	0.008461144	1.6
0.05365392	0.008461144	1.6
0.05292872	0.008664688	1.6
0.05292872	0.008664688	1.6
0.05292872	0.008664688	1.6
0.0522844	0.00915346	1.6
0.0522844	0.00915346	1.6
0.0522844	0.00915346	1.6
0.05184903	0.008987447	1.6
0.05184903	0.008987447	1.6
0.05166707	0.008832079	1.6
0.05166707	0.008832079	1.6
0.05166707	0.008832079	1.6
0.05146107	0.008662471	1.6
0.05146107	0.008662471	1.6
0.05104025	0.008721234	1.6
0.05104025	0.008721234	1.6
0.05104025	0.008721234	1.6
0.05071969	0.008907573	1.6
0.05071969	0.008907573	1.6
0.05039004	0.008994244	1.6
0.05039004	0.008994244	1.6
0.05039004	0.008994244	1.6
0.05009542	0.009305879	1.6
0.05009542	0.009305879	1.6
0.05009542	0.009305879	1.6
0.04977841	0.0100189	1.6
0.04977841	0.0100189	1.6
0.04977841	0.0100189	1.6
0.04977841	0.0100189	1.6
0.04977841	0.0100189	1.6
0.0956725	0.05456178	1.6
0.0956725	0.05456178	1.6
0.09531064	0.05440908	1.6
0.09531064	0.05440908	1.6
0.09531064	0.05440908	1.6
0.09539355	0.05453823	1.6
0.09539355	0.05453823	1.6
0.09539355	0.05453823	1.6
0.09561332	0.05581731	1.6
0.09561332	0.05581731	1.6
0.09561332	0.05581731	1.6
0.09561332	0.05581731	1.6
0.09561332	0.05581731	1.6
0.03803314	0.1799522	1.6
0.03803314	0.1799522	1.6
0.03803314	0.1799522	1.6
0.04016586	0.1857699	1.6
0.04016586	0.1857699	1.6
0.04042124	0.1857385	1.6
0.04042124	0.1857385	1.6
0.04042124	0.1857385	1.6
0.04135382	0.1862947	1.6
0.04135382	0.1862947	1.6
0.04135382	0.1862947	1.6
0.04234673	0.1866005	1.6
0.04234673	0.1866005	1.6
0.04264318	0.1867963	1.6
0.04264318	0.1867963	1.6
0.04264318	0.1867963	1.6
0.04302407	0.1867622	1.6
0.04302407	0.1867622	1.6
0.0442858	0.1870546	1.6
0.0442858	0.1870546	1.6
0.0442858	0.1870546	1.6
0.04540417	0.1877417	1.6
0.04540417	0.1877417	1.6
0.04540417	0.1877417	1.6
0.0462463	0.1876416	1.6
0.0462463	0.1876416	1.6
0.04672338	0.1873766	1.6
0.04672338	0.1873766	1.6
0.04672338	0.1873766	1.6
0.04672338	0.1873766	1.6
0.04672338	0.1873766	1.6
0.04672338	0.1873766	1.6
0.04672338	0.1873766	1.6
0.04672338	0.1873766	1.6
0.0349184	0.2418095	1.6
0.0349184	0.2418095	1.6
0.0349184	0.2418095	1.6
0.03511003	0.2442755	1.6
0.03511003	0.2442755	1.6
0.0339992	0.2443901	1.6
0.0339992	0.2443901	1.6
0.0339992	0.2443901	1.6
0.03355829	0.2448882	1.6
0.03355829	0.2448882	1.6
0.03355829	0.2448882	1.6
0.03190934	0.2447535	1.6
0.03190934	0.2447535	1.6
0.03190934	0.2447535	1.6
0.03190934	0.2447535	1.6
0.03190934	0.2447535	1.6
0.0319915	0.2462431	1.6
0.0319915	0.2462431	1.6
0.0319915	0.2462431	1.6
0.03200233	0.2468938	1.6
0.03200233	0.2468938	1.6
0.03238489	0.2474354	1.6
0.03238489	0.2474354	1.6
0.03238489	0.2474354	1.6
0.03247072	0.2478652	1.6
0.03247072	0.2478652	1.6
0.03247072	0.2478652	1.6
0.03229421	0.2480444	1.6
0.03229421	0.2480444	1.6
0.0320939	0.2481311	1.6
0.0320939	0.2481311	1.6
0.0320939	0.2481311	1.6
0.03152316	0.2479881	1.6
0.03152316	0.2479881	1.6
0.03152316	0.2479881	1.6
0.03063163	0.247644	1.6
0.03063163	0.247644	1.6
0.03063163	0.247644	1.6
0.03063163	0.247644	1.6
0.03063163	0.247644	1.6
0.006199339	0.2441453	1.6
0.006199339	0.2441453	1.6
0.006199339	0.2441453	1.6
0.005588409	0.243286	1.6
0.005588409	0.243286	1.6
0.004821563	0.2423568	1.6
0.004821563	0.2423568	1.6
0.004821563	0.2423568	1.6
0.004387436	0.2416752	1.6
0.004387436	0.2416752	1.6
0.004387436	0.2416752	1.6
0.004387436	0.2416752	1.6
0.004387436	0.2416752	1.6
0.003851193	0.2418391	1.6
0.003851193	0.2418391	1.6
0.003851193	0.2418391	1.6
-0.004327575	0.251926	1.6
-0.004327575	0.251926	1.6
-0.004327575	0.251926	1.6
-0.004327575	0.251926	1.6
-0.004327575	0.251926	1.6
-0.02531846	0.262365	1.6
-0.02531846	0.262365	1.6
-0.02531846	0.262365	1.6
0.02477506	0.2602257	1.6
0.02477506	0.2602257	1.6
0.02477506	0.2602257	1.6
0.02411404	0.2611393	1.6
0.02411404	0.2611393	1.6
0.02326049	0.2619175	1.6
0.02326049	0.2619175	1.6
0.02326049	0.2619175	1.6
0.02368262	0.2620275	1.6
0.02368262	0.2620275	1.6
0.02368262	0.2620275	1.6
0.024744	0.2627589	1.6
0.024744	0.2627589	1.6
0.02581514	0.2632025	1.6
0.02581514	0.2632025	1.6
0.02581514	0.2632025	1.6
0.02756837	0.2639778	1.6
0.02756837	0.2639778	1.6
0.02887958	0.2641092	1.6
0.02887958	0.2641092	1.6
0.02887958	0.2641092	1.6
0.03011594	0.2643421	1.6
0.03011594	0.2643421	1.6
0.03011594	0.2643421	1.6
0.030998	0.2650871	1.6
0.030998	0.2650871	1.6
0.03184956	0.265903	1.6
0.03184956	0.265903	1.6
0.03184956	0.265903	1.6
0.03184956	0.265903	1.6
0.03184956	0.265903	1.6
0.03184956	0.265903	1.6
0.03560727	0.2860593	1.6
0.03560727	0.2860593	1.6
0.03371457	0.2891369	1.6
0.03371457	0.2891369	1.6
0.03371457	0.2891369	1.6
0.03371457	0.2891369	1.6
0.03371457	0.2891369	1.6
0.03371457	0.2891369	1.6
0.01921131	0.3119621	1.6
0.01921131	0.3119621	1.6
0.01715686	0.313583	1.6
0.01715686	0.313583	1.6
0.01715686	0.313583	1.6
0.01643559	0.3146939	1.6
0.01643559	0.3146939	1.6
0.01643559	0.3146939	1.6
0.01643559	0.3146939	1.6
0.01643559	0.3146939	1.6
0.02610103	0.338535	1.6
0.02610103	0.338535	1.6
0.02610103	0.338535	1.6
0.02276278	0.3371747	1.6
0.02276278	0.3371747	1.6
0.02217948	0.3358452	1.6
0.02217948	0.3358452	1.6
0.02217948	0.3358452	1.6
0.02173379	0.3360898	1.6
0.02173379	0.3360898	1.6
0.02173379	0.3360898	1.6
0.02147555	0.3360764	1.6
0.02147555	0.3360764	1.6
0.02147555	0.3360764	1.6
0.02049814	0.3361758	1.6
0.02049814	0.3361758	1.6
0.02049814	0.3361758	1.6
0.02049814	0.3361758	1.6
0.02049814	0.3361758	1.6
0.01922634	0.3362103	1.6
0.01922634	0.3362103	1.6
0.01922634	0.3362103	1.6
0.0195999	0.3371186	1.6
0.0195999	0.3371186	1.6
0.0195999	0.3371186	1.6
0.0195999	0.3371186	1.6
0.0195999	0.3371186	1.6
0.02848468	0.3001058	1.6
0.02848468	0.3001058	1.6
0.02848468	0.3001058	1.6
0.02859226	0.2980301	1.6
0.02859226	0.2980301	1.6
0.02888951	0.2955358	1.6
0.02888951	0.2955358	1.6
0.02888951	0.2955358	1.6
0.02924274	0.2952486	1.6
0.02924274	0.2952486	1.6
0.0291902	0.2958545	1.6
0.0291902	0.2958545	1.6
0.0291902	0.2958545	1.6
0.02944225	0.2962723	1.6
0.02944225	0.2962723	1.6
0.02944225	0.2962723	1.6
0.02944225	0.2962723	1.6
0.02944225	0.2962723	1.6
0.02938256	0.2960808	1.6
0.02938256	0.2960808	1.6
0.02938256	0.2960808	1.6
0.02899786	0.2949294	1.6
0.02899786	0.2949294	1.6
0.02924874	0.2940065	1.6
0.02924874	0.2940065	1.6
0.02924874	0.2940065	1.6
0.02924874	0.2940065	1.6
0.02924874	0.2940065	1.6
0.02924874	0.2940065	1.6
0.02907469	0.2925454	1.6
0.02907469	0.2925454	1.6
0.02907469	0.2925454	1.6
0.02907469	0.2925454	1.6
0.02907469	0.2925454	1.6
0.02795594	0.2770355	1.6
0.02795594	0.2770355	1.6
0.02815154	0.2787137	1.6
0.02815154	0.2787137	1.6
0.02815154	0.2787137	1.6
0.02724391	0.2794159	1.6
0.02724391	0.2794159	1.6
0.02724391	0.2794159	1.6
0.02736649	0.2789655	1.6
0.02736649	0.2789655	1.6
0.02736649	0.2789655	1.6
0.05991455	0.0639153	1.6
0.05991455	0.0639153	1.6
0.05991455	0.0639153	1.6
0.05991455	0.0639153	1.6
0.05991455	0.0639153	1.6
0.06167487	0.06511428	1.6
0.06167487	0.06511428	1.6
0.06167487	0.06511428	1.6
0.06167487	0.06511428	1.6
0.06167487	0.06511428	1.6
0.06167487	0.06511428	1.6
0.06293826	0.02184292	1.6
0.06293826	0.02184292	1.6
0.05951989	0.02268162	1.6
0.05951989	0.02268162	1.6
0.05951989	0.02268162	1.6
0.05730417	0.02382896	1.6
0.05730417	0.02382896	1.6
0.05730417	0.02382896	1.6
0.05730417	0.02382896	1.6
0.05730417	0.02382896	1.6
0.07712828	0.02153856	1.6
0.07712828	0.02153856	1.6
0.07712828	0.02153856	1.6
0.07732553	0.02188947	1.6
0.07732553	0.02188947	1.6
0.07732553	0.02188947	1.6
0.07752318	0.0219356	1.6
0.07752318	0.0219356	1.6
0.07752318	0.0219356	1.6
0.07752318	0.0219356	1.6
0.07752318	0.0219356	1.6
0.06725027	0.08291488	1.6
0.06725027	0.08291488	1.6
0.06725027	0.08291488	1.6
0.06835641	0.08720187	1.6
0.06835641	0.08720187	1.6
0.06787705	0.08931373	1.6
0.06787705	0.08931373	1.6
0.06787705	0.08931373	1.6
0.06818242	0.09100338	1.6
0.06818242	0.09100338	1.6
0.06862506	0.09240093	1.6
0.06862506	0.09240093	1.6
0.06862506	0.09240093	1.6
0.06954812	0.09383766	1.6
0.06954812	0.09383766	1.6
0.06954812	0.09383766	1.6
0.0698946	0.09477008	1.6
0.0698946	0.09477008	1.6
0.0698946	0.09477008	1.6
0.0698946	0.09477008	1.6
0.0698946	0.09477008	1.6
0.05819774	0.1687493	1.6
0.05819774	0.1687493	1.6
0.05819774	0.1687493	1.6
0.05989973	0.168739	1.6
0.05989973	0.168739	1.6
0.0620744	0.1685845	1.6
0.0620744	0.1685845	1.6
0.0620744	0.1685845	1.6
0.06374799	0.1680195	1.6
0.06374799	0.1680195	1.6
0.06374799	0.1680195	1.6
0.06467162	0.167471	1.6
0.06467162	0.167471	1.6
0.06467289	0.166201	1.6
0.06467289	0.166201	1.6
0.06467289	0.166201	1.6
0.06483788	0.1650747	1.6
0.06483788	0.1650747	1.6
0.06594807	0.1641147	1.6
0.06594807	0.1641147	1.6
0.06594807	0.1641147	1.6
0.06682682	0.163729	1.6
0.06682682	0.163729	1.6
0.06682682	0.163729	1.6
0.06751198	0.1633181	1.6
0.06751198	0.1633181	1.6
0.06812759	0.1633193	1.6
0.06812759	0.1633193	1.6
0.06812759	0.1633193	1.6
0.06855746	0.1632004	1.6
0.06855746	0.1632004	1.6
0.06889661	0.1631586	1.6
0.06889661	0.1631586	1.6
0.06889661	0.1631586	1.6
0.0690809	0.163246	1.6
0.0690809	0.163246	1.6
0.0690809	0.163246	1.6
0.06931222	0.163275	1.6
0.06931222	0.163275	1.6
0.06941985	0.1634685	1.6
0.06941985	0.1634685	1.6
0.06941985	0.1634685	1.6
0.06958077	0.1636287	1.6
0.06958077	0.1636287	1.6
0.06958077	0.1636287	1.6
0.06960503	0.1637337	1.6
0.06960503	0.1637337	1.6
0.06960503	0.1637337	1.6
0.06960503	0.1637337	1.6
0.06960503	0.1637337	1.6
0.0543571	0.2004344	1.6
0.0543571	0.2004344	1.6
0.0543571	0.2004344	1.6
0.05581416	0.199165	1.6
0.05581416	0.199165	1.6
0.05623146	0.1982551	1.6
0.05623146	0.1982551	1.6
0.05623146	0.1982551	1.6
0.05640768	0.1979791	1.6
0.05640768	0.1979791	1.6
0.05602659	0.1976529	1.6
0.05602659	0.1976529	1.6
0.05602659	0.1976529	1.6
0.05566826	0.1978583	1.6
0.05566826	0.1978583	1.6
0.05566826	0.1978583	1.6
0.0553553	0.1974108	1.6
0.0553553	0.1974108	1.6
0.05523214	0.1975015	1.6
0.05523214	0.1975015	1.6
0.05523214	0.1975015	1.6
0.05535755	0.1972782	1.6
0.05535755	0.1972782	1.6
0.05535755	0.1972782	1.6
0.05560394	0.1967703	1.6
0.05560394	0.1967703	1.6
0.05577914	0.1966578	1.6
0.05577914	0.1966578	1.6
0.05577914	0.1966578	1.6
0.05577914	0.1966578	1.6
0.05577914	0.1966578	1.6
0.05577914	0.1966578	1.6
0.05913574	0.1807095	1.6
0.05913574	0.1807095	1.6
0.05808798	0.1800769	1.6
0.05808798	0.1800769	1.6
0.05808798	0.1800769	1.6
0.05645272	0.1828675	1.6
0.05645272	0.1828675	1.6
0.05645272	0.1828675	1.6
0.05505945	0.1847161	1.6
0.05505945	0.1847161	1.6
0.05479277	0.1833563	1.6
0.05479277	0.1833563	1.6
0.05479277	0.1833563	1.6
0.0544414	0.1824893	1.6
0.0544414	0.1824893	1.6
0.05381735	0.1818211	1.6
0.05381735	0.1818211	1.6
0.05381735	0.1818211	1.6
0.05359691	0.181178	1.6
0.05359691	0.181178	1.6
0.05359691	0.181178	1.6
0.05359691	0.181178	1.6
0.05359691	0.181178	1.6
0.05333244	0.1804128	1.6
0.05333244	0.1804128	1.6
0.05333244	0.1804128	1.6
-0.01036207	0.1550214	1.6
-0.01036207	0.1550214	1.6
-0.01036207	0.1550214	1.6
-0.01059922	0.1553791	1.6
-0.01059922	0.1553791	1.6
-0.01093691	0.1551905	1.6
-0.01093691	0.1551905	1.6
-0.01093691	0.1551905	1.6
-0.01128372	0.1546801	1.6
-0.01128372	0.1546801	1.6
-0.01128372	0.1546801	1.6
-0.01103368	0.1549893	1.6
-0.01103368	0.1549893	1.6
-0.01074419	0.1550672	1.6
-0.01074419	0.1550672	1.6
-0.01074419	0.1550672	1.6
-0.01063095	0.155009	1.6
-0.01063095	0.155009	1.6
-0.01063095	0.155009	1.6
-0.01063095	0.155009	1.6
-0.01063095	0.155009	1.6
-0.01760302	0.1512369	1.6
-0.01760302	0.1512369	1.6
-0.01760302	0.1512369	1.6
-0.017741	0.1508619	1.6
-0.017741	0.1508619	1.6
-0.01765335	0.1515307	1.6
-0.01765335	0.1515307	1.6
-0.01765335	0.1515307	1.6
-0.01842035	0.1525807	1.6
-0.01842035	0.1525807	1.6
-0.01842035	0.1525807	1.6
-0.01883701	0.1534984	1.6
-0.01883701	0.1534984	1.6
-0.01894615	0.1539668	1.6
-0.01894615	0.1539668	1.6
-0.01894615	0.1539668	1.6
-0.01941923	0.1543239	1.6
-0.01941923	0.1543239	1.6
-0.01919753	0.1543037	1.6
-0.01919753	0.1543037	1.6
-0.01919753	0.1543037	1.6
-0.01896592	0.1537108	1.6
-0.01896592	0.1537108	1.6
-0.01896592	0.1537108	1.6
-0.01854483	0.1530341	1.6
-0.01854483	0.1530341	1.6
-0.01804465	0.1523242	1.6
-0.01804465	0.1523242	1.6
-0.01804465	0.1523242	1.6
-0.01780009	0.1517409	1.6
-0.01780009	0.1517409	1.6
-0.01780009	0.1517409	1.6
-0.0176613	0.1511766	1.6
-0.0176613	0.1511766	1.6
-0.01770093	0.1508445	1.6
-0.01770093	0.1508445	1.6
-0.01770093	0.1508445	1.6
-0.0177286	0.1504823	1.6
-0.0177286	0.1504823	1.6
-0.0177286	0.1504823	1.6
-0.01778842	0.1501675	1.6
-0.01778842	0.1501675	1.6
-0.01776509	0.1497542	1.6
-0.01776509	0.1497542	1.6
-0.01776509	0.1497542	1.6
-0.01764993	0.1491406	1.6
-0.01764993	0.1491406	1.6
-0.01740963	0.1485927	1.6
-0.01740963	0.1485927	1.6
-0.01740963	0.1485927	1.6
-0.01714593	0.1481264	1.6
-0.01714593	0.1481264	1.6
-0.01686537	0.1475142	1.6
-0.01686537	0.1475142	1.6
-0.01686537	0.1475142	1.6
-0.01654861	0.1470207	1.6
-0.01654861	0.1470207	1.6
-0.01654861	0.1470207	1.6
-0.01623962	0.1465943	1.6
-0.01623962	0.1465943	1.6
-0.01591041	0.1463367	1.6
-0.01591041	0.1463367	1.6
-0.01591041	0.1463367	1.6
-0.01591041	0.1463367	1.6
-0.01591041	0.1463367	1.6
-0.01591041	0.1463367	1.6
-0.01591041	0.1463367	1.6
-0.01591041	0.1463367	1.6
-0.01453281	0.1247959	1.6
-0.01453281	0.1247959	1.6
-0.01453281	0.1247959	1.6
-0.0122095	0.1202404	1.6
-0.0122095	0.1202404	1.6
-0.0122095	0.1202404	1.6
-0.0107794	0.1180319	1.6
-0.0107794	0.1180319	1.6
-0.009699138	0.1161647	1.6
-0.009699138	0.1161647	1.6
-0.009699138	0.1161647	1.6
-0.009051755	0.1150758	1.6
-0.009051755	0.1150758	1.6
-0.009051755	0.1150758	1.6
-0.008489611	0.1138897	1.6
-0.008489611	0.1138897	1.6
-0.007810151	0.1126671	1.6
-0.007810151	0.1126671	1.6
-0.007810151	0.1126671	1.6
-0.00737915	0.1117374	1.6
-0.00737915	0.1117374	1.6
-0.00737915	0.1117374	1.6
-0.00737915	0.1117374	1.6
-0.00737915	0.1117374	1.6
0.01230011	0.1163727	1.6
0.01230011	0.1163727	1.6
0.01230011	0.1163727	1.6
0.01337865	0.1217406	1.6
0.01337865	0.1217406	1.6
0.01454664	0.1243508	1.6
0.01454664	0.1243508	1.6
0.01454664	0.1243508	1.6
0.01531312	0.1262741	1.6
0.01531312	0.1262741	1.6
0.01531312	0.1262741	1.6
0.01537856	0.1271546	1.6
0.01537856	0.1271546	1.6
0.01607073	0.1279015	1.6
0.01607073	0.1279015	1.6
0.01607073	0.1279015	1.6
0.01705533	0.128732	1.6
0.01705533	0.128732	1.6
0.01705533	0.128732	1.6
0.01781002	0.1294278	1.6
0.01781002	0.1294278	1.6
0.01781002	0.1294278	1.6
0.01781002	0.1294278	1.6
0.01781002	0.1294278	1.6
0.02826286	0.1902086	1.6
0.02826286	0.1902086	1.6
0.02944922	0.192013	1.6
0.02944922	0.192013	1.6
0.02944922	0.192013	1.6
0.02938771	0.1936436	1.6
0.02938771	0.1936436	1.6
0.02938771	0.1936436	1.6
0.02999751	0.194354	1.6
0.02999751	0.194354	1.6
0.02903883	0.1948817	1.6
0.02903883	0.1948817	1.6
0.02903883	0.1948817	1.6
0.02920618	0.195616	1.6
0.02920618	0.195616	1.6
0.02943785	0.1970071	1.6
0.02943785	0.1970071	1.6
0.02943785	0.1970071	1.6
0.02943785	0.1970071	1.6
0.02943785	0.1970071	1.6
0.02943785	0.1970071	1.6
0.02943785	0.1970071	1.6
0.02943785	0.1970071	1.6
0.08316673	0.1138514	1.6
0.08316673	0.1138514	1.6
0.08316673	0.1138514	1.6
0.08359147	0.1098836	1.6
0.08359147	0.1098836	1.6
0.08338988	0.107217	1.6
0.08338988	0.107217	1.6
0.08338988	0.107217	1.6
0.082676	0.1045264	1.6
0.082676	0.1045264	1.6
0.082676	0.1045264	1.6
0.08221038	0.1024523	1.6
0.08221038	0.1024523	1.6
0.08221038	0.1024523	1.6
0.08178461	0.1014896	1.6
0.08178461	0.1014896	1.6
0.0815147	0.1010751	1.6
0.0815147	0.1010751	1.6
0.0815147	0.1010751	1.6
0.0815147	0.1010751	1.6
0.0815147	0.1010751	1.6
0.0815147	0.1010751	1.6
0.0817448	0.09972225	1.6
0.0817448	0.09972225	1.6
0.08235515	0.09915587	1.6
0.08235515	0.09915587	1.6
0.08235515	0.09915587	1.6
0.08280437	0.09874915	1.6
0.08280437	0.09874915	1.6
0.08333064	0.09815612	1.6
0.08333064	0.09815612	1.6
0.08333064	0.09815612	1.6
0.08362202	0.09793837	1.6
0.08362202	0.09793837	1.6
0.08362202	0.09793837	1.6
0.08397494	0.09750537	1.6
0.08397494	0.09750537	1.6
0.08397494	0.09750537	1.6
0.08417384	0.09727074	1.6
0.08417384	0.09727074	1.6
0.08414955	0.09694639	1.6
0.08414955	0.09694639	1.6
0.08414955	0.09694639	1.6
0.08407411	0.09665046	1.6
0.08407411	0.09665046	1.6
0.08387893	0.09639629	1.6
0.08387893	0.09639629	1.6
