# Supplementary material for: Saliency detection of textured 3D models based on multi-view information and texel descriptor
Source: PeerJ Comput Sci. 2023 Oct 25;9:e1584. doi: 10.7717/peerj-cs.1584 (PMC10703070; doi:10.7717/peerj-cs.1584)
Supplement: Supplemental Information 2 [file peerj-cs-09-1584-s002.zip › sxy/2.txt]

0.2029701	0.2634838	1.6
0.2033825	0.2641315	1.6
0.2033825	0.2641315	1.6
0.2033825	0.2641315	1.6
0.2036141	0.2642729	1.6
0.2036141	0.2642729	1.6
0.2040366	0.2641749	1.6
0.2040366	0.2641749	1.6
0.2040366	0.2641749	1.6
0.2046274	0.2640214	1.6
0.2046274	0.2640214	1.6
0.2050654	0.2638089	1.6
0.2050654	0.2638089	1.6
0.2050654	0.2638089	1.6
0.2053064	0.2635605	1.6
0.2053064	0.2635605	1.6
0.2057251	0.2631049	1.6
0.2057251	0.2631049	1.6
0.2057251	0.2631049	1.6
0.2059746	0.2628305	1.6
0.2059746	0.2628305	1.6
0.2059746	0.2628305	1.6
0.2059746	0.2628305	1.6
0.2059746	0.2628305	1.6
0.2059746	0.2628305	1.6
0.2059746	0.2628305	1.6
0.2059746	0.2628305	1.6
0.02215908	0.1743394	1.6
0.02215908	0.1743394	1.6
0.02527684	0.1741635	1.6
0.02527684	0.1741635	1.6
0.02527684	0.1741635	1.6
0.02700685	0.1742803	1.6
0.02700685	0.1742803	1.6
0.02700685	0.1742803	1.6
0.02823235	0.1747264	1.6
0.02823235	0.1747264	1.6
0.02893869	0.1757853	1.6
0.02893869	0.1757853	1.6
0.02893869	0.1757853	1.6
0.02919776	0.1763068	1.6
0.02919776	0.1763068	1.6
0.02919776	0.1763068	1.6
0.02918348	0.1771992	1.6
0.02918348	0.1771992	1.6
0.02947543	0.1781954	1.6
0.02947543	0.1781954	1.6
0.02947543	0.1781954	1.6
0.02975996	0.1793277	1.6
0.02975996	0.1793277	1.6
0.02975996	0.1793277	1.6
0.02981062	0.180271	1.6
0.02981062	0.180271	1.6
0.02977439	0.1810429	1.6
0.02977439	0.1810429	1.6
0.02977439	0.1810429	1.6
0.02987924	0.1818096	1.6
0.02987924	0.1818096	1.6
0.02987924	0.1818096	1.6
0.02955237	0.1822688	1.6
0.02955237	0.1822688	1.6
0.02954145	0.1826086	1.6
0.02954145	0.1826086	1.6
0.02954145	0.1826086	1.6
0.02946129	0.1830785	1.6
0.02946129	0.1830785	1.6
0.02935557	0.1833575	1.6
0.02935557	0.1833575	1.6
0.02935557	0.1833575	1.6
0.02928931	0.1836034	1.6
0.02928931	0.1836034	1.6
0.02928931	0.1836034	1.6
0.02939288	0.1835952	1.6
0.02939288	0.1835952	1.6
0.02963077	0.1835388	1.6
0.02963077	0.1835388	1.6
0.02963077	0.1835388	1.6
0.02963077	0.1835388	1.6
0.02963077	0.1835388	1.6
0.02963077	0.1835388	1.6
-0.005541449	0.1723355	1.6
-0.005541449	0.1723355	1.6
-0.01085228	0.1702933	1.6
-0.01085228	0.1702933	1.6
-0.01085228	0.1702933	1.6
-0.01419532	0.1685341	1.6
-0.01419532	0.1685341	1.6
-0.0153176	0.1667326	1.6
-0.0153176	0.1667326	1.6
-0.0153176	0.1667326	1.6
-0.01651601	0.1652974	1.6
-0.01651601	0.1652974	1.6
-0.01651601	0.1652974	1.6
-0.01754828	0.1643724	1.6
-0.01754828	0.1643724	1.6
-0.01832124	0.1637206	1.6
-0.01832124	0.1637206	1.6
-0.01832124	0.1637206	1.6
-0.01914458	0.1624661	1.6
-0.01914458	0.1624661	1.6
-0.01993301	0.1612579	1.6
-0.01993301	0.1612579	1.6
-0.01993301	0.1612579	1.6
-0.02067491	0.1600693	1.6
-0.02067491	0.1600693	1.6
-0.02067491	0.1600693	1.6
-0.02134916	0.1592022	1.6
-0.02134916	0.1592022	1.6
-0.02177498	0.1583226	1.6
-0.02177498	0.1583226	1.6
-0.02177498	0.1583226	1.6
-0.02177498	0.1583226	1.6
-0.02177498	0.1583226	1.6
-0.02177498	0.1583226	1.6
-0.04786	0.111358	1.6
-0.04786	0.111358	1.6
-0.05150359	0.1036262	1.6
-0.05150359	0.1036262	1.6
-0.05150359	0.1036262	1.6
-0.0539402	0.09935804	1.6
-0.0539402	0.09935804	1.6
-0.0539402	0.09935804	1.6
-0.05497139	0.09699535	1.6
-0.05497139	0.09699535	1.6
-0.05572637	0.09498653	1.6
-0.05572637	0.09498653	1.6
-0.05572637	0.09498653	1.6
-0.05617637	0.09314517	1.6
-0.05617637	0.09314517	1.6
-0.05617637	0.09314517	1.6
-0.0565772	0.09164249	1.6
-0.0565772	0.09164249	1.6
-0.05712397	0.09038765	1.6
-0.05712397	0.09038765	1.6
-0.05712397	0.09038765	1.6
-0.05779656	0.08941998	1.6
-0.05779656	0.08941998	1.6
-0.05832908	0.08877043	1.6
-0.05832908	0.08877043	1.6
-0.05832908	0.08877043	1.6
-0.0587751	0.08797102	1.6
-0.0587751	0.08797102	1.6
-0.0587751	0.08797102	1.6
-0.05906289	0.08737383	1.6
-0.05906289	0.08737383	1.6
-0.05916142	0.0867304	1.6
-0.05916142	0.0867304	1.6
-0.05916142	0.0867304	1.6
-0.05937236	0.08614466	1.6
-0.05937236	0.08614466	1.6
-0.05937236	0.08614466	1.6
-0.0596903	0.08570419	1.6
-0.0596903	0.08570419	1.6
-0.05992182	0.08541051	1.6
-0.05992182	0.08541051	1.6
-0.05992182	0.08541051	1.6
-0.06040942	0.08502895	1.6
-0.06040942	0.08502895	1.6
-0.06067529	0.08476328	1.6
-0.06067529	0.08476328	1.6
-0.06067529	0.08476328	1.6
-0.06087989	0.08453047	1.6
-0.06087989	0.08453047	1.6
-0.06087989	0.08453047	1.6
-0.06131863	0.08413944	1.6
-0.06131863	0.08413944	1.6
-0.06165826	0.08369715	1.6
-0.06165826	0.08369715	1.6
-0.06165826	0.08369715	1.6
-0.06202675	0.08337948	1.6
-0.06202675	0.08337948	1.6
-0.06202675	0.08337948	1.6
-0.06202675	0.08337948	1.6
-0.06202675	0.08337948	1.6
-0.07256926	0.07781477	1.6
-0.07256926	0.07781477	1.6
-0.07256926	0.07781477	1.6
-0.07284609	0.07865312	1.6
-0.07284609	0.07865312	1.6
-0.07274612	0.07827306	1.6
-0.07274612	0.07827306	1.6
-0.07274612	0.07827306	1.6
-0.07256306	0.07873021	1.6
-0.07256306	0.07873021	1.6
-0.07256306	0.07873021	1.6
-0.07256306	0.07873021	1.6
-0.07256306	0.07873021	1.6
0.004428741	0.1085501	1.6
0.004428741	0.1085501	1.6
0.004428741	0.1085501	1.6
0.004428741	0.1085501	1.6
0.004428741	0.1085501	1.6
0.004428741	0.1085501	1.6
0.004827027	0.1090534	1.6
0.004827027	0.1090534	1.6
0.004526895	0.1091982	1.6
0.004526895	0.1091982	1.6
0.004526895	0.1091982	1.6
0.005232496	0.109453	1.6
0.005232496	0.109453	1.6
0.005232496	0.109453	1.6
0.005949288	0.110119	1.6
0.005949288	0.110119	1.6
0.006424477	0.1106967	1.6
0.006424477	0.1106967	1.6
0.006424477	0.1106967	1.6
0.006784786	0.1111914	1.6
0.006784786	0.1111914	1.6
0.006784786	0.1111914	1.6
0.007034802	0.1116156	1.6
0.007034802	0.1116156	1.6
0.00692251	0.1122319	1.6
0.00692251	0.1122319	1.6
0.00692251	0.1122319	1.6
0.006894026	0.1122287	1.6
0.006894026	0.1122287	1.6
0.006894026	0.1122287	1.6
0.006794441	0.1123723	1.6
0.006794441	0.1123723	1.6
0.006632433	0.1121109	1.6
0.006632433	0.1121109	1.6
0.006632433	0.1121109	1.6
0.006946675	0.1120908	1.6
0.006946675	0.1120908	1.6
0.006946675	0.1120908	1.6
0.006935156	0.1117559	1.6
0.006935156	0.1117559	1.6
0.006935156	0.1117559	1.6
0.006935156	0.1117559	1.6
0.006935156	0.1117559	1.6
0.0003723633	0.1197701	1.6
0.0003723633	0.1197701	1.6
0.0003723633	0.1197701	1.6
-0.001301605	0.1211471	1.6
-0.001301605	0.1211471	1.6
-0.00152275	0.1222061	1.6
-0.00152275	0.1222061	1.6
-0.00152275	0.1222061	1.6
-0.001542563	0.1225298	1.6
-0.001542563	0.1225298	1.6
-0.001676902	0.1233734	1.6
-0.001676902	0.1233734	1.6
-0.001676902	0.1233734	1.6
-0.001611935	0.1243374	1.6
-0.001611935	0.1243374	1.6
-0.002046698	0.1252767	1.6
-0.002046698	0.1252767	1.6
-0.002046698	0.1252767	1.6
-0.002535863	0.1257272	1.6
-0.002535863	0.1257272	1.6
-0.002535863	0.1257272	1.6
-0.002829287	0.12636	1.6
-0.002829287	0.12636	1.6
-0.002829287	0.12636	1.6
-0.002944058	0.127088	1.6
-0.002944058	0.127088	1.6
-0.002944058	0.127088	1.6
-0.002944058	0.127088	1.6
-0.009729506	0.1315994	1.6
-0.009729506	0.1315994	1.6
-0.009729506	0.1315994	1.6
-0.01025265	0.1323505	1.6
-0.01025265	0.1323505	1.6
-0.01093426	0.1335003	1.6
-0.01093426	0.1335003	1.6
-0.01093426	0.1335003	1.6
-0.01139229	0.1347991	1.6
-0.01139229	0.1347991	1.6
-0.01139229	0.1347991	1.6
-0.01197359	0.1356517	1.6
-0.01197359	0.1356517	1.6
-0.01230432	0.1367456	1.6
-0.01230432	0.1367456	1.6
-0.01230432	0.1367456	1.6
-0.01245072	0.1374701	1.6
-0.01245072	0.1374701	1.6
-0.01245072	0.1374701	1.6
-0.01293172	0.1381421	1.6
-0.01293172	0.1381421	1.6
-0.01293172	0.1381421	1.6
-0.01317774	0.1387778	1.6
-0.01317774	0.1387778	1.6
-0.01344064	0.1391907	1.6
-0.01344064	0.1391907	1.6
-0.01344064	0.1391907	1.6
-0.01353877	0.139604	1.6
-0.01353877	0.139604	1.6
-0.01375106	0.1401709	1.6
-0.01375106	0.1401709	1.6
-0.01375106	0.1401709	1.6
-0.01394834	0.1409094	1.6
-0.01394834	0.1409094	1.6
-0.01394834	0.1409094	1.6
-0.01414012	0.141633	1.6
-0.01414012	0.141633	1.6
-0.01428805	0.1424703	1.6
-0.01428805	0.1424703	1.6
-0.01428805	0.1424703	1.6
-0.01428805	0.1424703	1.6
-0.01428805	0.1424703	1.6
-0.01428805	0.1424703	1.6
-0.00410969	0.1415788	1.6
-0.00410969	0.1415788	1.6
-0.003834218	0.1426489	1.6
-0.003834218	0.1426489	1.6
-0.003834218	0.1426489	1.6
-0.003455134	0.1436058	1.6
-0.003455134	0.1436058	1.6
-0.003455134	0.1436058	1.6
-0.003455134	0.1436058	1.6
-0.003455134	0.1436058	1.6
0.003556012	0.1647311	1.6
0.003556012	0.1647311	1.6
0.003556012	0.1647311	1.6
0.003342108	0.1645439	1.6
0.003342108	0.1645439	1.6
0.003507272	0.1631895	1.6
0.003507272	0.1631895	1.6
0.003507272	0.1631895	1.6
0.003757975	0.1626782	1.6
0.003757975	0.1626782	1.6
0.003757975	0.1626782	1.6
0.003754743	0.1626244	1.6
0.003754743	0.1626244	1.6
0.003646197	0.162205	1.6
0.003646197	0.162205	1.6
0.003646197	0.162205	1.6
0.003418643	0.1619091	1.6
0.003418643	0.1619091	1.6
0.003418643	0.1619091	1.6
0.003331998	0.1617364	1.6
0.003331998	0.1617364	1.6
0.003259418	0.1617889	1.6
0.003259418	0.1617889	1.6
0.003259418	0.1617889	1.6
0.003008019	0.1613558	1.6
0.003008019	0.1613558	1.6
0.002738371	0.1608293	1.6
0.002738371	0.1608293	1.6
0.002738371	0.1608293	1.6
0.0026765	0.1599914	1.6
0.0026765	0.1599914	1.6
0.0026765	0.1599914	1.6
0.002365945	0.1590251	1.6
0.002365945	0.1590251	1.6
0.002346756	0.1582831	1.6
0.002346756	0.1582831	1.6
0.002346756	0.1582831	1.6
0.00217234	0.1576678	1.6
0.00217234	0.1576678	1.6
0.00217234	0.1576678	1.6
0.002274421	0.1571695	1.6
0.002274421	0.1571695	1.6
0.002331254	0.1567013	1.6
0.002331254	0.1567013	1.6
0.002331254	0.1567013	1.6
0.002090979	0.1563796	1.6
0.002090979	0.1563796	1.6
0.002090979	0.1563796	1.6
0.002090979	0.1563796	1.6
0.002090979	0.1563796	1.6
0.002090979	0.1563796	1.6
0.002090979	0.1563796	1.6
0.002090979	0.1563796	1.6
0.002090979	0.1563796	1.6
0.002090979	0.1563796	1.6
0.2011876	0.1738525	1.6
0.2011876	0.1738525	1.6
0.2011876	0.1738525	1.6
0.1974438	0.1716389	1.6
0.1974438	0.1716389	1.6
0.1974438	0.1716389	1.6
0.1945526	0.1686791	1.6
0.1945526	0.1686791	1.6
0.1945526	0.1686791	1.6
0.1934948	0.1674197	1.6
0.1934948	0.1674197	1.6
0.1924107	0.1691955	1.6
0.1924107	0.1691955	1.6
0.1924107	0.1691955	1.6
0.1910339	0.1704813	1.6
0.1910339	0.1704813	1.6
0.1899697	0.1711852	1.6
0.1899697	0.1711852	1.6
0.1899697	0.1711852	1.6
0.1890906	0.1715024	1.6
0.1890906	0.1715024	1.6
0.1890906	0.1715024	1.6
0.1885095	0.1720224	1.6
0.1885095	0.1720224	1.6
0.1881462	0.1728472	1.6
0.1881462	0.1728472	1.6
0.1881462	0.1728472	1.6
0.1881957	0.1720613	1.6
0.1881957	0.1720613	1.6
0.1881957	0.1720613	1.6
0.1881957	0.1720613	1.6
0.1881957	0.1720613	1.6
0.1836469	0.1925314	1.6
0.1836469	0.1925314	1.6
0.1836469	0.1925314	1.6
0.1839896	0.1960781	1.6
0.1839896	0.1960781	1.6
0.1839896	0.1960781	1.6
0.1833449	0.1959455	1.6
0.1833449	0.1959455	1.6
0.1833949	0.1968188	1.6
0.1833949	0.1968188	1.6
0.1833949	0.1968188	1.6
0.1835511	0.1977168	1.6
0.1835511	0.1977168	1.6
0.1833653	0.1985755	1.6
0.1833653	0.1985755	1.6
0.1833653	0.1985755	1.6
0.1832684	0.1994608	1.6
0.1832684	0.1994608	1.6
0.1832684	0.1994608	1.6
0.1832	0.2002671	1.6
0.1832	0.2002671	1.6
0.183015	0.2009982	1.6
0.183015	0.2009982	1.6
0.183015	0.2009982	1.6
0.183015	0.2009982	1.6
0.183015	0.2009982	1.6
0.183015	0.2009982	1.6
-0.02455754	0.1912653	1.6
-0.02455754	0.1912653	1.6
-0.03139181	0.1899302	1.6
-0.03139181	0.1899302	1.6
-0.03139181	0.1899302	1.6
-0.0337098	0.1891997	1.6
-0.0337098	0.1891997	1.6
-0.0337098	0.1891997	1.6
-0.03606547	0.1881208	1.6
-0.03606547	0.1881208	1.6
-0.03747727	0.188336	1.6
-0.03747727	0.188336	1.6
-0.03747727	0.188336	1.6
-0.03853081	0.1881559	1.6
-0.03853081	0.1881559	1.6
-0.03853081	0.1881559	1.6
-0.03926324	0.1883217	1.6
-0.03926324	0.1883217	1.6
-0.03937242	0.1885712	1.6
-0.03937242	0.1885712	1.6
-0.03937242	0.1885712	1.6
-0.04006719	0.1884233	1.6
-0.04006719	0.1884233	1.6
-0.04006719	0.1884233	1.6
-0.04026484	0.188183	1.6
-0.04026484	0.188183	1.6
-0.04039914	0.188102	1.6
-0.04039914	0.188102	1.6
-0.04039914	0.188102	1.6
-0.04058671	0.1881295	1.6
-0.04058671	0.1881295	1.6
-0.04058671	0.1881295	1.6
-0.04168624	0.1894832	1.6
-0.04168624	0.1894832	1.6
0.01	0.01	1.6
-0.04168624	0.1894832	1.6
-0.04168624	0.1894832	1.6
-0.1590404	0.2148629	1.6
-0.1590404	0.2148629	1.6
-0.1590404	0.2148629	1.6
-0.1590404	0.2148629	1.6
-0.1590404	0.2148629	1.6
-0.1590404	0.2148629	1.6
-0.2153235	0.1743889	1.6
-0.2153235	0.1743889	1.6
-0.2146361	0.1717459	1.6
-0.2146361	0.1717459	1.6
-0.2146361	0.1717459	1.6
-0.2133843	0.1696651	1.6
-0.2133843	0.1696651	1.6
-0.2130029	0.1689313	1.6
-0.2130029	0.1689313	1.6
-0.2130029	0.1689313	1.6
-0.2130621	0.1683598	1.6
-0.2130621	0.1683598	1.6
-0.2130621	0.1683598	1.6
-0.2129038	0.1671016	1.6
-0.2129038	0.1671016	1.6
-0.2128446	0.1663173	1.6
-0.2128446	0.1663173	1.6
-0.2128446	0.1663173	1.6
-0.2130417	0.1654772	1.6
-0.2130417	0.1654772	1.6
-0.2130844	0.1651028	1.6
-0.2130844	0.1651028	1.6
-0.2130844	0.1651028	1.6
-0.2131758	0.1648894	1.6
-0.2131758	0.1648894	1.6
-0.2131758	0.1648894	1.6
-0.2132274	0.1647618	1.6
-0.2132274	0.1647618	1.6
-0.2131873	0.1647718	1.6
-0.2131873	0.1647718	1.6
-0.2131873	0.1647718	1.6
-0.2129916	0.164737	1.6
-0.2129916	0.164737	1.6
-0.2127635	0.1643683	1.6
-0.2127635	0.1643683	1.6
-0.2127635	0.1643683	1.6
-0.2125235	0.1642287	1.6
-0.2125235	0.1642287	1.6
-0.2125235	0.1642287	1.6
-0.2122014	0.1640102	1.6
-0.2122014	0.1640102	1.6
-0.2122014	0.1640102	1.6
-0.2122014	0.1640102	1.6
-0.2122014	0.1640102	1.6
-0.2122014	0.1640102	1.6
-0.2122014	0.1640102	1.6
0.001831588	0.1888607	1.6
0.001831588	0.1888607	1.6
0.001831588	0.1888607	1.6
0.0001922725	0.1856915	1.6
0.0001922725	0.1856915	1.6
0.0001922725	0.1856915	1.6
0.0001922725	0.1856915	1.6
0.0001922725	0.1856915	1.6
-0.002272915	0.1846304	1.6
-0.002272915	0.1846304	1.6
-0.002272915	0.1846304	1.6
-0.002745498	0.1840262	1.6
-0.002745498	0.1840262	1.6
-0.003404715	0.184034	1.6
-0.003404715	0.184034	1.6
-0.003404715	0.184034	1.6
-0.003816804	0.18351	1.6
-0.003816804	0.18351	1.6
-0.003816804	0.18351	1.6
-0.004169718	0.183508	1.6
-0.004169718	0.183508	1.6
-0.004552644	0.1833751	1.6
-0.004552644	0.1833751	1.6
-0.004552644	0.1833751	1.6
-0.004914992	0.183211	1.6
-0.004914992	0.183211	1.6
-0.004914992	0.183211	1.6
-0.005352577	0.1832747	1.6
-0.005352577	0.1832747	1.6
-0.005376173	0.1835851	1.6
-0.005376173	0.1835851	1.6
-0.005376173	0.1835851	1.6
-0.005528299	0.1840305	1.6
-0.005528299	0.1840305	1.6
-0.005746484	0.184538	1.6
-0.005746484	0.184538	1.6
-0.005746484	0.184538	1.6
-0.005746484	0.184538	1.6
-0.005746484	0.184538	1.6
-0.005746484	0.184538	1.6
0.05302025	0.228115	1.6
0.05302025	0.228115	1.6
0.05225313	0.2290122	1.6
0.05225313	0.2290122	1.6
0.05225313	0.2290122	1.6
0.05066742	0.2304744	1.6
0.05066742	0.2304744	1.6
0.05066742	0.2304744	1.6
0.05066742	0.2304744	1.6
0.05066742	0.2304744	1.6
0.05066742	0.2304744	1.6
0.05066742	0.2304744	1.6
0.05066742	0.2304744	1.6
0.01	0.01	1.6
0.05500267	0.2360415	1.6
0.05500267	0.2360415	1.6
0.05504025	0.2376072	1.6
0.05504025	0.2376072	1.6
0.05504025	0.2376072	1.6
0.05549665	0.2384057	1.6
0.05549665	0.2384057	1.6
0.05549665	0.2384057	1.6
0.05544009	0.2382474	1.6
0.05544009	0.2382474	1.6
0.05552211	0.2367354	1.6
0.05552211	0.2367354	1.6
0.05552211	0.2367354	1.6
0.05506544	0.2361678	1.6
0.05506544	0.2361678	1.6
0.05506544	0.2361678	1.6
0.05548867	0.2354202	1.6
0.05548867	0.2354202	1.6
0.0557962	0.2341661	1.6
0.0557962	0.2341661	1.6
0.0557962	0.2341661	1.6
0.05603998	0.2329074	1.6
0.05603998	0.2329074	1.6
0.05603998	0.2329074	1.6
0.05629016	0.2317517	1.6
0.05629016	0.2317517	1.6
0.05654215	0.2306769	1.6
0.05654215	0.2306769	1.6
0.05654215	0.2306769	1.6
0.05673581	0.2295785	1.6
0.05673581	0.2295785	1.6
0.0569566	0.2286556	1.6
0.0569566	0.2286556	1.6
0.0569566	0.2286556	1.6
0.05709802	0.2279474	1.6
0.05709802	0.2279474	1.6
0.0571465	0.2272638	1.6
0.0571465	0.2272638	1.6
0.0571465	0.2272638	1.6
0.05726209	0.2265774	1.6
0.05726209	0.2265774	1.6
0.05726209	0.2265774	1.6
0.05727672	0.226052	1.6
0.05727672	0.226052	1.6
0.05715714	0.2255628	1.6
0.05715714	0.2255628	1.6
0.05715714	0.2255628	1.6
0.05706088	0.22499	1.6
0.05706088	0.22499	1.6
0.05706088	0.22499	1.6
0.05712082	0.2245602	1.6
0.05712082	0.2245602	1.6
0.05712545	0.2240619	1.6
0.05712545	0.2240619	1.6
0.05712545	0.2240619	1.6
0.05715765	0.2235366	1.6
0.05715765	0.2235366	1.6
0.05715765	0.2235366	1.6
0.05701835	0.2231145	1.6
0.05701835	0.2231145	1.6
0.05701835	0.2231145	1.6
0.05701835	0.2231145	1.6
0.05701835	0.2231145	1.6
0.05701835	0.2231145	1.6
0.05701835	0.2231145	1.6
0.05701835	0.2231145	1.6
0.4130278	0.3051149	1.6
0.4130278	0.3051149	1.6
0.4099286	0.3037761	1.6
0.4099286	0.3037761	1.6
0.4099286	0.3037761	1.6
0.4086497	0.3006202	1.6
0.4086497	0.3006202	1.6
0.4086497	0.3006202	1.6
0.4073626	0.3002858	1.6
0.4073626	0.3002858	1.6
0.4065575	0.2989083	1.6
0.4065575	0.2989083	1.6
0.4065575	0.2989083	1.6
0.4065575	0.2989083	1.6
0.4065575	0.2989083	1.6
0.4065575	0.2989083	1.6
0.4065575	0.2989083	1.6
0.4065575	0.2989083	1.6
0.06637114	0.1891265	1.6
0.06637114	0.1891265	1.6
0.06637114	0.1891265	1.6
0.07139189	0.1890797	1.6
0.07139189	0.1890797	1.6
0.07345031	0.1896825	1.6
0.07345031	0.1896825	1.6
0.07345031	0.1896825	1.6
0.07473218	0.1907747	1.6
0.07473218	0.1907747	1.6
0.07473218	0.1907747	1.6
0.07650083	0.1910801	1.6
0.07650083	0.1910801	1.6
0.07784861	0.1915775	1.6
0.07784861	0.1915775	1.6
0.07784861	0.1915775	1.6
0.07738212	0.1930025	1.6
0.07738212	0.1930025	1.6
0.07738212	0.1930025	1.6
0.07664732	0.193847	1.6
0.07664732	0.193847	1.6
0.07703459	0.1942985	1.6
0.07703459	0.1942985	1.6
0.07703459	0.1942985	1.6
0.07736353	0.1946089	1.6
0.07736353	0.1946089	1.6
0.07736353	0.1946089	1.6
0.07734164	0.1951544	1.6
0.07734164	0.1951544	1.6
0.07732131	0.1952375	1.6
0.07732131	0.1952375	1.6
0.07732131	0.1952375	1.6
0.07728311	0.1953488	1.6
0.07728311	0.1953488	1.6
0.07728311	0.1953488	1.6
0.07701545	0.1954791	1.6
0.07701545	0.1954791	1.6
0.07685465	0.1954144	1.6
0.07685465	0.1954144	1.6
0.07685465	0.1954144	1.6
0.07685465	0.1954144	1.6
0.07685465	0.1954144	1.6
0.07685465	0.1954144	1.6
-0.08816914	0.1331338	1.6
-0.08816914	0.1331338	1.6
-0.08947081	0.1325638	1.6
-0.08947081	0.1325638	1.6
-0.08947081	0.1325638	1.6
-0.08999694	0.13158	1.6
-0.08999694	0.13158	1.6
-0.08966819	0.1301039	1.6
-0.08966819	0.1301039	1.6
-0.08966819	0.1301039	1.6
-0.09027166	0.1288298	1.6
-0.09027166	0.1288298	1.6
-0.09027166	0.1288298	1.6
-0.09065404	0.1277263	1.6
-0.09065404	0.1277263	1.6
-0.09090029	0.126964	1.6
-0.09090029	0.126964	1.6
-0.09090029	0.126964	1.6
-0.09060565	0.1263656	1.6
-0.09060565	0.1263656	1.6
-0.09060565	0.1263656	1.6
-0.09057619	0.1259499	1.6
-0.09057619	0.1259499	1.6
-0.09065689	0.1258179	1.6
-0.09065689	0.1258179	1.6
