# Supplementary material for: Saliency detection of textured 3D models based on multi-view information and texel descriptor
Source: PeerJ Comput Sci. 2023 Oct 25;9:e1584. doi: 10.7717/peerj-cs.1584 (PMC10703070; doi:10.7717/peerj-cs.1584)
Supplement: Supplemental Information 2 [file peerj-cs-09-1584-s002.zip › sxy/20.txt]

0.08387893	0.09639629	1.6
0.08357718	0.09613503	1.6
0.08357718	0.09613503	1.6
0.08343986	0.09577983	1.6
0.08343986	0.09577983	1.6
0.08343986	0.09577983	1.6
0.08310195	0.09555367	1.6
0.08310195	0.09555367	1.6
0.08310195	0.09555367	1.6
0.08278642	0.09538799	1.6
0.08278642	0.09538799	1.6
0.08258157	0.09517452	1.6
0.08258157	0.09517452	1.6
0.08258157	0.09517452	1.6
0.08252399	0.09487088	1.6
0.08252399	0.09487088	1.6
0.08249661	0.09461574	1.6
0.08249661	0.09461574	1.6
0.08249661	0.09461574	1.6
0.08247866	0.09446227	1.6
0.08247866	0.09446227	1.6
0.08247866	0.09446227	1.6
0.08258159	0.09433596	1.6
0.08258159	0.09433596	1.6
0.08258224	0.09408301	1.6
0.08258224	0.09408301	1.6
0.08258224	0.09408301	1.6
0.08251887	0.09394762	1.6
0.08251887	0.09394762	1.6
0.08251887	0.09394762	1.6
0.08251887	0.09394762	1.6
0.08251887	0.09394762	1.6
0.08251887	0.09394762	1.6
0.08251887	0.09394762	1.6
0.08251887	0.09394762	1.6
-0.06387199	0.1025921	1.6
-0.06387199	0.1025921	1.6
-0.06134047	0.1008781	1.6
-0.06134047	0.1008781	1.6
-0.06134047	0.1008781	1.6
-0.0593955	0.100442	1.6
-0.0593955	0.100442	1.6
-0.05723562	0.09913788	1.6
-0.05723562	0.09913788	1.6
-0.05723562	0.09913788	1.6
-0.05558936	0.09876259	1.6
-0.05558936	0.09876259	1.6
-0.05558936	0.09876259	1.6
-0.05442911	0.09935579	1.6
-0.05442911	0.09935579	1.6
-0.05386342	0.09930108	1.6
-0.05386342	0.09930108	1.6
-0.05386342	0.09930108	1.6
-0.05331684	0.09963378	1.6
-0.05331684	0.09963378	1.6
-0.05331684	0.09963378	1.6
-0.05301274	0.09985261	1.6
-0.05301274	0.09985261	1.6
-0.05261309	0.0998079	1.6
-0.05261309	0.0998079	1.6
-0.05261309	0.0998079	1.6
-0.05261011	0.1001072	1.6
-0.05261011	0.1001072	1.6
-0.05261011	0.1001072	1.6
-0.05261011	0.1001072	1.6
-0.05261011	0.1001072	1.6
-0.1119105	0.2000528	1.6
-0.1119105	0.2000528	1.6
-0.1119105	0.2000528	1.6
-0.1117695	0.198693	1.6
-0.1117695	0.198693	1.6
-0.1125275	0.1975216	1.6
-0.1125275	0.1975216	1.6
-0.1125275	0.1975216	1.6
-0.1123421	0.1965174	1.6
-0.1123421	0.1965174	1.6
-0.1123421	0.1965174	1.6
-0.1123908	0.1956245	1.6
-0.1123908	0.1956245	1.6
-0.1123908	0.1956245	1.6
-0.112103	0.1954323	1.6
-0.112103	0.1954323	1.6
-0.112194	0.1954207	1.6
-0.112194	0.1954207	1.6
-0.112194	0.1954207	1.6
-0.1117942	0.1948522	1.6
-0.1117942	0.1948522	1.6
-0.1111598	0.1948505	1.6
-0.1111598	0.1948505	1.6
-0.1111598	0.1948505	1.6
-0.1110879	0.1944875	1.6
-0.1110879	0.1944875	1.6
-0.1105699	0.1939301	1.6
-0.1105699	0.1939301	1.6
-0.1105699	0.1939301	1.6
-0.1100992	0.1937121	1.6
-0.1100992	0.1937121	1.6
-0.1096408	0.1939	1.6
-0.1096408	0.1939	1.6
-0.1096408	0.1939	1.6
-0.1091741	0.1936386	1.6
-0.1091741	0.1936386	1.6
-0.1091741	0.1936386	1.6
-0.1086769	0.1934949	1.6
-0.1086769	0.1934949	1.6
-0.1086769	0.1934949	1.6
-0.1086769	0.1934949	1.6
-0.1086769	0.1934949	1.6
-0.1086769	0.1934949	1.6
-0.1086769	0.1934949	1.6
-0.1454001	0.2064491	1.6
-0.1454001	0.2064491	1.6
-0.1454001	0.2064491	1.6
-0.1600638	0.2371406	1.6
-0.1600638	0.2371406	1.6
-0.1560989	0.2294388	1.6
-0.1560989	0.2294388	1.6
-0.1560989	0.2294388	1.6
-0.154106	0.2244589	1.6
-0.154106	0.2244589	1.6
-0.1533768	0.2223442	1.6
-0.1533768	0.2223442	1.6
-0.1533768	0.2223442	1.6
-0.1533768	0.2223442	1.6
-0.1533768	0.2223442	1.6
-0.1533768	0.2223442	1.6
-0.1535559	0.2215502	1.6
-0.1535559	0.2215502	1.6
-0.1533293	0.2215895	1.6
-0.1533293	0.2215895	1.6
-0.1533293	0.2215895	1.6
-0.1533293	0.2215895	1.6
-0.1533293	0.2215895	1.6
-0.1527772	0.2225784	1.6
-0.1527772	0.2225784	1.6
-0.1527772	0.2225784	1.6
-0.1524584	0.2230043	1.6
-0.1524584	0.2230043	1.6
-0.1524584	0.2230043	1.6
-0.1540741	0.2257025	1.6
-0.1540741	0.2257025	1.6
-0.1553993	0.2275015	1.6
-0.1553993	0.2275015	1.6
-0.1553993	0.2275015	1.6
-0.1553993	0.2275015	1.6
-0.1553993	0.2275015	1.6
-0.1553993	0.2275015	1.6
-0.1047175	0.2259953	1.6
-0.1047175	0.2259953	1.6
-0.1043698	0.2239161	1.6
-0.1043698	0.2239161	1.6
-0.1043698	0.2239161	1.6
-0.1044568	0.2220594	1.6
-0.1044568	0.2220594	1.6
-0.1044568	0.2220594	1.6
-0.1042297	0.2209023	1.6
-0.1042297	0.2209023	1.6
-0.1042933	0.22043	1.6
-0.1042933	0.22043	1.6
-0.1042933	0.22043	1.6
-0.1038441	0.2201087	1.6
-0.1038441	0.2201087	1.6
-0.1038441	0.2201087	1.6
-0.1031934	0.2200976	1.6
-0.1031934	0.2200976	1.6
-0.1025899	0.2201376	1.6
-0.1025899	0.2201376	1.6
-0.1025899	0.2201376	1.6
-0.1022543	0.2202692	1.6
-0.1022543	0.2202692	1.6
-0.1020543	0.2206311	1.6
-0.1020543	0.2206311	1.6
-0.1020543	0.2206311	1.6
-0.1021819	0.2206121	1.6
-0.1021819	0.2206121	1.6
-0.1021819	0.2206121	1.6
-0.1021819	0.2206121	1.6
-0.1021819	0.2206121	1.6
-0.05472443	0.1573946	1.6
-0.05472443	0.1573946	1.6
-0.05472443	0.1573946	1.6
-0.0546904	0.1567359	1.6
-0.0546904	0.1567359	1.6
-0.0546904	0.1567359	1.6
-0.05496556	0.1558764	1.6
-0.05496556	0.1558764	1.6
-0.05549838	0.1549262	1.6
-0.05549838	0.1549262	1.6
-0.05549838	0.1549262	1.6
-0.05555715	0.1536119	1.6
-0.05555715	0.1536119	1.6
-0.05555715	0.1536119	1.6
-0.05555715	0.1536119	1.6
-0.05555715	0.1536119	1.6
-0.05597342	0.1956524	1.6
-0.05597342	0.1956524	1.6
-0.05597342	0.1956524	1.6
-0.05487923	0.1949479	1.6
-0.05487923	0.1949479	1.6
-0.05487923	0.1949479	1.6
-0.05500471	0.1949492	1.6
-0.05500471	0.1949492	1.6
-0.05550002	0.1955068	1.6
-0.05550002	0.1955068	1.6
-0.05550002	0.1955068	1.6
-0.0554531	0.196132	1.6
-0.0554531	0.196132	1.6
-0.05562107	0.1963794	1.6
-0.05562107	0.1963794	1.6
-0.05562107	0.1963794	1.6
-0.05593061	0.1968915	1.6
-0.05593061	0.1968915	1.6
-0.05593061	0.1968915	1.6
-0.05577458	0.1971561	1.6
-0.05577458	0.1971561	1.6
-0.05550507	0.1975417	1.6
-0.05550507	0.1975417	1.6
-0.05550507	0.1975417	1.6
-0.05578976	0.1976206	1.6
-0.05578976	0.1976206	1.6
-0.055691	0.1977484	1.6
-0.055691	0.1977484	1.6
-0.055691	0.1977484	1.6
-0.055691	0.1977484	1.6
-0.055691	0.1977484	1.6
-0.055691	0.1977484	1.6
-0.0526861	0.1716712	1.6
-0.0526861	0.1716712	1.6
-0.05350342	0.1722561	1.6
-0.05350342	0.1722561	1.6
-0.05350342	0.1722561	1.6
-0.05330629	0.1721202	1.6
-0.05330629	0.1721202	1.6
-0.05332921	0.1717891	1.6
-0.05332921	0.1717891	1.6
-0.05332921	0.1717891	1.6
-0.05357894	0.1716859	1.6
-0.05357894	0.1716859	1.6
-0.05357894	0.1716859	1.6
-0.05374846	0.1716605	1.6
-0.05374846	0.1716605	1.6
-0.05374846	0.1716605	1.6
-0.05414724	0.1715352	1.6
-0.05414724	0.1715352	1.6
-0.05414724	0.1715352	1.6
-0.05414724	0.1715352	1.6
-0.05414724	0.1715352	1.6
-0.07218469	0.1358666	1.6
-0.07218469	0.1358666	1.6
-0.07234209	0.1353574	1.6
-0.07234209	0.1353574	1.6
-0.07234209	0.1353574	1.6
-0.07262152	0.1350285	1.6
-0.07262152	0.1350285	1.6
-0.07262152	0.1350285	1.6
-0.0729437	0.1354813	1.6
-0.0729437	0.1354813	1.6
-0.07313079	0.1355142	1.6
-0.07313079	0.1355142	1.6
-0.07313079	0.1355142	1.6
-0.07364006	0.1355209	1.6
-0.07364006	0.1355209	1.6
-0.07364006	0.1355209	1.6
-0.07364006	0.1355209	1.6
-0.07364006	0.1355209	1.6
-0.07364006	0.1355209	1.6
-0.07364006	0.1355209	1.6
-0.07364006	0.1355209	1.6
0.1340868	0.1045524	1.6
0.1340868	0.1045524	1.6
0.1340868	0.1045524	1.6
0.135779	0.100838	1.6
0.135779	0.100838	1.6
0.137052	0.09841896	1.6
0.137052	0.09841896	1.6
0.137052	0.09841896	1.6
0.1379787	0.09703308	1.6
0.1379787	0.09703308	1.6
0.1379787	0.09703308	1.6
0.1377653	0.09548621	1.6
0.1377653	0.09548621	1.6
0.1383176	0.09396559	1.6
0.1383176	0.09396559	1.6
0.1383176	0.09396559	1.6
0.1386636	0.09242573	1.6
0.1386636	0.09242573	1.6
0.1386636	0.09242573	1.6
0.1388851	0.09036908	1.6
0.1388851	0.09036908	1.6
0.1388851	0.09036908	1.6
0.1388851	0.09036908	1.6
0.1388851	0.09036908	1.6
0.2070085	0.03268739	1.6
0.2070085	0.03268739	1.6
0.2118656	0.02982467	1.6
0.2118656	0.02982467	1.6
0.2118656	0.02982467	1.6
0.2121484	0.02900589	1.6
0.2121484	0.02900589	1.6
0.2121484	0.02900589	1.6
0.2126385	0.02918479	1.6
0.2126385	0.02918479	1.6
0.2126385	0.02918479	1.6
0.2126385	0.02918479	1.6
0.2126385	0.02918479	1.6
0.2131303	0.02875699	1.6
0.2131303	0.02875699	1.6
0.2131303	0.02875699	1.6
0.213238	0.02884855	1.6
0.213238	0.02884855	1.6
0.2135385	0.02864733	1.6
0.2135385	0.02864733	1.6
0.2135385	0.02864733	1.6
0.2125876	0.02807524	1.6
0.2125876	0.02807524	1.6
0.2125876	0.02807524	1.6
0.2125876	0.02807524	1.6
0.2125876	0.02807524	1.6
0.2674482	0.02043099	1.6
0.2674482	0.02043099	1.6
0.2674482	0.02043099	1.6
0.2678214	0.02096818	1.6
0.2678214	0.02096818	1.6
0.2687499	0.02203619	1.6
0.2687499	0.02203619	1.6
0.2687499	0.02203619	1.6
0.2698709	0.02269968	1.6
0.2698709	0.02269968	1.6
0.2703215	0.02378906	1.6
0.2703215	0.02378906	1.6
0.2703215	0.02378906	1.6
0.2703345	0.02398083	1.6
0.2703345	0.02398083	1.6
0.2703345	0.02398083	1.6
0.2698943	0.02397678	1.6
0.2698943	0.02397678	1.6
0.2698943	0.02397678	1.6
0.2698943	0.02397678	1.6
0.2698943	0.02397678	1.6
0.04581151	0.1078008	1.6
0.04581151	0.1078008	1.6
0.0467208	0.1077922	1.6
0.0467208	0.1077922	1.6
0.0467208	0.1077922	1.6
0.04530422	0.106317	1.6
0.04530422	0.106317	1.6
0.04530422	0.106317	1.6
0.04531547	0.106076	1.6
0.04531547	0.106076	1.6
0.04534972	0.106618	1.6
0.04534972	0.106618	1.6
0.04534972	0.106618	1.6
0.04464367	0.1058499	1.6
0.04464367	0.1058499	1.6
0.04464367	0.1058499	1.6
0.04340255	0.1061115	1.6
0.04340255	0.1061115	1.6
0.04213451	0.1064325	1.6
0.04213451	0.1064325	1.6
0.04213451	0.1064325	1.6
0.04112598	0.1066755	1.6
0.04112598	0.1066755	1.6
0.04112598	0.1066755	1.6
0.04112598	0.1066755	1.6
0.04112598	0.1066755	1.6
-0.1395533	0.152884	1.6
-0.1395533	0.152884	1.6
-0.1395533	0.152884	1.6
-0.1390339	0.1531628	1.6
-0.1390339	0.1531628	1.6
-0.1366612	0.1540691	1.6
-0.1366612	0.1540691	1.6
-0.1366612	0.1540691	1.6
-0.1358065	0.1529774	1.6
-0.1358065	0.1529774	1.6
-0.1358065	0.1529774	1.6
-0.1354076	0.15236	1.6
-0.1354076	0.15236	1.6
-0.1354076	0.15236	1.6
-0.1354076	0.15236	1.6
-0.1354076	0.15236	1.6
-0.1671125	0.1843772	1.6
-0.1671125	0.1843772	1.6
-0.1689637	0.184846	1.6
-0.1689637	0.184846	1.6
-0.1689637	0.184846	1.6
-0.1703752	0.1847447	1.6
-0.1703752	0.1847447	1.6
-0.1703752	0.1847447	1.6
-0.1718703	0.1845281	1.6
-0.1718703	0.1845281	1.6
-0.173204	0.1845621	1.6
-0.173204	0.1845621	1.6
-0.173204	0.1845621	1.6
-0.1744971	0.184198	1.6
-0.1744971	0.184198	1.6
-0.1744971	0.184198	1.6
-0.1756299	0.1837529	1.6
-0.1756299	0.1837529	1.6
-0.1765448	0.1835357	1.6
-0.1765448	0.1835357	1.6
-0.1765448	0.1835357	1.6
-0.1773798	0.1832905	1.6
-0.1773798	0.1832905	1.6
-0.1773798	0.1832905	1.6
-0.1782716	0.1832337	1.6
-0.1782716	0.1832337	1.6
-0.1787744	0.1831824	1.6
-0.1787744	0.1831824	1.6
-0.1787744	0.1831824	1.6
-0.1793662	0.1832757	1.6
-0.1793662	0.1832757	1.6
-0.1800059	0.1833499	1.6
-0.1800059	0.1833499	1.6
-0.1800059	0.1833499	1.6
-0.1800059	0.1833499	1.6
-0.1800059	0.1833499	1.6
-0.1800059	0.1833499	1.6
-0.1584469	0.2791964	1.6
-0.1584469	0.2791964	1.6
-0.1584469	0.2791964	1.6
-0.1529663	0.2629851	1.6
-0.1529663	0.2629851	1.6
-0.1499956	0.2549103	1.6
-0.1499956	0.2549103	1.6
-0.1499956	0.2549103	1.6
-0.1516974	0.2604605	1.6
-0.1516974	0.2604605	1.6
-0.1516974	0.2604605	1.6
-0.1499374	0.2552968	1.6
-0.1499374	0.2552968	1.6
-0.1513796	0.2585635	1.6
-0.1513796	0.2585635	1.6
-0.1513796	0.2585635	1.6
-0.1524359	0.2613002	1.6
-0.1524359	0.2613002	1.6
-0.1524359	0.2613002	1.6
-0.1533123	0.2633002	1.6
-0.1533123	0.2633002	1.6
-0.1523486	0.2602508	1.6
-0.1523486	0.2602508	1.6
-0.1523486	0.2602508	1.6
-0.15172	0.25766	1.6
-0.15172	0.25766	1.6
-0.15172	0.25766	1.6
-0.1511294	0.2550831	1.6
-0.1511294	0.2550831	1.6
-0.1505577	0.2538646	1.6
-0.1505577	0.2538646	1.6
-0.1505577	0.2538646	1.6
-0.1501406	0.2533326	1.6
-0.1501406	0.2533326	1.6
-0.1501406	0.2533326	1.6
-0.1505899	0.2519276	1.6
-0.1505899	0.2519276	1.6
-0.151521	0.2510271	1.6
-0.151521	0.2510271	1.6
-0.151521	0.2510271	1.6
0.01	0.01	1.6
0.01	0.01	1.6
-0.1521882	0.2520262	1.6
-0.1521882	0.2520262	1.6
-0.1521882	0.2520262	1.6
-0.1523189	0.252086	1.6
-0.1523189	0.252086	1.6
-0.1518469	0.2519946	1.6
-0.1518469	0.2519946	1.6
-0.1518469	0.2519946	1.6
-0.1511883	0.2515632	1.6
-0.1511883	0.2515632	1.6
-0.1511883	0.2515632	1.6
-0.1509419	0.2512556	1.6
-0.1509419	0.2512556	1.6
-0.1507382	0.2509512	1.6
-0.1507382	0.2509512	1.6
-0.1507382	0.2509512	1.6
-0.1507632	0.2506351	1.6
-0.1507632	0.2506351	1.6
-0.150927	0.2503444	1.6
-0.150927	0.2503444	1.6
-0.150927	0.2503444	1.6
-0.15091	0.2498151	1.6
-0.15091	0.2498151	1.6
-0.15091	0.2498151	1.6
-0.15091	0.2498151	1.6
-0.15091	0.2498151	1.6
-0.162911	0.1416969	1.6
-0.162911	0.1416969	1.6
-0.162911	0.1416969	1.6
-0.1646656	0.1429096	1.6
-0.1646656	0.1429096	1.6
-0.1657321	0.1432931	1.6
-0.1657321	0.1432931	1.6
-0.1657321	0.1432931	1.6
-0.1675666	0.1438989	1.6
-0.1688581	0.1447741	1.6
-0.1688581	0.1447741	1.6
-0.1702629	0.1456297	1.6
-0.1702629	0.1456297	1.6
-0.1709269	0.1460382	1.6
-0.1709269	0.1460382	1.6
-0.1709269	0.1460382	1.6
-0.1690028	0.1432974	1.6
-0.1690028	0.1432974	1.6
-0.1690028	0.1432974	1.6
-0.1697356	0.1441773	1.6
-0.1697356	0.1441773	1.6
-0.1702407	0.1449987	1.6
-0.1702407	0.1449987	1.6
-0.1702407	0.1449987	1.6
-0.1706552	0.145784	1.6
-0.1706552	0.145784	1.6
-0.1706552	0.145784	1.6
-0.1706552	0.145784	1.6
-0.1706552	0.145784	1.6
-0.1709387	0.1465036	1.6
-0.1709387	0.1465036	1.6
-0.1709387	0.1465036	1.6
-0.1387135	0.2477313	1.6
-0.1387135	0.2477313	1.6
-0.1387135	0.2477313	1.6
-0.1393381	0.2488977	1.6
-0.1393381	0.2488977	1.6
-0.1393381	0.2488977	1.6
-0.1384509	0.2492551	1.6
-0.1384509	0.2492551	1.6
-0.1381731	0.2490705	1.6
-0.1381731	0.2490705	1.6
-0.1381731	0.2490705	1.6
-0.1375535	0.2490662	1.6
-0.1375535	0.2490662	1.6
-0.1375535	0.2490662	1.6
-0.1372113	0.2492047	1.6
-0.1372113	0.2492047	1.6
-0.1371123	0.2493555	1.6
-0.1371123	0.2493555	1.6
-0.1371123	0.2493555	1.6
-0.1370303	0.2487865	1.6
-0.1370303	0.2487865	1.6
-0.1369903	0.2484867	1.6
-0.1369903	0.2484867	1.6
-0.1369903	0.2484867	1.6
-0.1364243	0.2484822	1.6
-0.1364243	0.2484822	1.6
-0.1364243	0.2484822	1.6
-0.1364243	0.2484822	1.6
-0.1364243	0.2484822	1.6
-0.1024333	0.2737703	1.6
-0.1024333	0.2737703	1.6
-0.1024333	0.2737703	1.6
-0.1014195	0.2719445	1.6
-0.1014195	0.2719445	1.6
-0.1014195	0.2719445	1.6
-0.1008949	0.2694227	1.6
-0.1008949	0.2694227	1.6
-0.1003825	0.2686871	1.6
-0.1003825	0.2686871	1.6
-0.1003825	0.2686871	1.6
-0.09971229	0.268263	1.6
-0.09971229	0.268263	1.6
-0.09971229	0.268263	1.6
-0.09928345	0.2677721	1.6
-0.09928345	0.2677721	1.6
-0.09890918	0.2671242	1.6
-0.09890918	0.2671242	1.6
-0.09890918	0.2671242	1.6
-0.09861439	0.2669148	1.6
-0.09861439	0.2669148	1.6
-0.09850366	0.2667562	1.6
-0.09850366	0.2667562	1.6
-0.09850366	0.2667562	1.6
-0.09845961	0.2665493	1.6
-0.09845961	0.2665493	1.6
-0.09941221	0.2664854	1.6
-0.09941221	0.2664854	1.6
-0.09941221	0.2664854	1.6
-0.09941221	0.2664854	1.6
-0.09941221	0.2664854	1.6
-0.09941221	0.2664854	1.6
-0.1429811	0.2628502	1.6
-0.1429811	0.2628502	1.6
-0.1439443	0.262871	1.6
-0.1439443	0.262871	1.6
-0.1439443	0.262871	1.6
-0.1440114	0.2618538	1.6
-0.1440114	0.2618538	1.6
-0.1440114	0.2618538	1.6
-0.1446476	0.2608944	1.6
-0.1446476	0.2608944	1.6
-0.1449684	0.2600979	1.6
-0.1449684	0.2600979	1.6
-0.1449684	0.2600979	1.6
-0.1452904	0.2595677	1.6
-0.1452904	0.2595677	1.6
-0.1452904	0.2595677	1.6
-0.1452904	0.2595677	1.6
-0.1452904	0.2595677	1.6
-0.145971	0.2586707	1.6
-0.145971	0.2586707	1.6
-0.145971	0.2586707	1.6
-0.1468159	0.2583073	1.6
-0.1468159	0.2583073	1.6
-0.1468159	0.2583073	1.6
-0.147396	0.2584381	1.6
-0.147396	0.2584381	1.6
-0.147396	0.2584381	1.6
-0.147396	0.2584381	1.6
-0.147396	0.2584381	1.6
-0.147396	0.2584381	1.6
-0.147396	0.2584381	1.6
0.01	0.01	1.6
-0.1503054	0.2479045	1.6
-0.1503054	0.2479045	1.6
-0.1503054	0.2479045	1.6
-0.1503054	0.2479045	1.6
-0.1503054	0.2479045	1.6
-0.1394972	0.2532314	1.6
-0.1394972	0.2532314	1.6
-0.1394972	0.2532314	1.6
-0.1352095	0.2515845	1.6
-0.1352095	0.2515845	1.6
-0.1352095	0.2515845	1.6
-0.1352095	0.2515845	1.6
-0.1352095	0.2515845	1.6
-0.1136047	0.231798	1.6
-0.1136047	0.231798	1.6
-0.1136047	0.231798	1.6
-0.1120667	0.2311606	1.6
-0.1120667	0.2311606	1.6
-0.1119895	0.2300182	1.6
-0.1119895	0.2300182	1.6
-0.1119895	0.2300182	1.6
-0.1121956	0.2290644	1.6
-0.1121956	0.2290644	1.6
-0.1122177	0.2289245	1.6
-0.1122177	0.2289245	1.6
-0.1122177	0.2289245	1.6
-0.1126438	0.2289518	1.6
-0.1126438	0.2289518	1.6
-0.1126438	0.2289518	1.6
-0.1128358	0.229279	1.6
-0.1128358	0.229279	1.6
-0.1135468	0.2302676	1.6
-0.1135468	0.2302676	1.6
-0.1135468	0.2302676	1.6
-0.1144994	0.2312066	1.6
-0.1144994	0.2312066	1.6
-0.1144994	0.2312066	1.6
-0.1144994	0.2312066	1.6
-0.1144994	0.2312066	1.6
-0.113824	0.266103	1.6
-0.113824	0.266103	1.6
-0.113824	0.266103	1.6
-0.1152601	0.26482	1.6
-0.1152601	0.26482	1.6
-0.1152601	0.26482	1.6
-0.1156858	0.2642464	1.6
-0.1156858	0.2642464	1.6
-0.1150699	0.2658173	1.6
-0.1150699	0.2658173	1.6
-0.1150699	0.2658173	1.6
-0.1150581	0.2667688	1.6
-0.1150581	0.2667688	1.6
-0.1150581	0.2667688	1.6
-0.1148429	0.2678841	1.6
-0.1148429	0.2678841	1.6
-0.1149126	0.2683501	1.6
-0.1149126	0.2683501	1.6
-0.1149126	0.2683501	1.6
-0.1151764	0.2693011	1.6
-0.1151764	0.2693011	1.6
-0.1154509	0.2699046	1.6
-0.1154509	0.2699046	1.6
-0.1154509	0.2699046	1.6
-0.1162883	0.2702929	1.6
-0.1162883	0.2702929	1.6
-0.1162883	0.2702929	1.6
-0.1170006	0.2706547	1.6
-0.1170006	0.2706547	1.6
-0.1174161	0.2706523	1.6
-0.1174161	0.2706523	1.6
-0.1174161	0.2706523	1.6
-0.1178329	0.2706766	1.6
-0.1178329	0.2706766	1.6
-0.1178329	0.2706766	1.6
-0.1182686	0.2708196	1.6
-0.1182686	0.2708196	1.6
-0.1184699	0.2710127	1.6
-0.1184699	0.2710127	1.6
-0.1184699	0.2710127	1.6
-0.1184699	0.2710127	1.6
-0.1184699	0.2710127	1.6
-0.157086	0.2437094	1.6
-0.157086	0.2437094	1.6
-0.157086	0.2437094	1.6
-0.1584007	0.244621	1.6
-0.1584007	0.244621	1.6
-0.1584007	0.244621	1.6
-0.1559413	0.2487178	1.6
-0.1559413	0.2487178	1.6
-0.1542761	0.2520224	1.6
-0.1542761	0.2520224	1.6
-0.1542761	0.2520224	1.6
-0.1553706	0.2512707	1.6
-0.1553706	0.2512707	1.6
-0.1553706	0.2512707	1.6
-0.1563471	0.250864	1.6
-0.1563471	0.250864	1.6
-0.1570921	0.2506543	1.6
-0.1570921	0.2506543	1.6
-0.1570921	0.2506543	1.6
-0.1572608	0.2500612	1.6
-0.1572608	0.2500612	1.6
-0.157433	0.2494412	1.6
-0.157433	0.2494412	1.6
-0.157433	0.2494412	1.6
-0.1575298	0.2493898	1.6
-0.1575298	0.2493898	1.6
-0.1575298	0.2493898	1.6
-0.1573898	0.2493775	1.6
