# Supplementary material for: Saliency detection of textured 3D models based on multi-view information and texel descriptor
Source: PeerJ Comput Sci. 2023 Oct 25;9:e1584. doi: 10.7717/peerj-cs.1584 (PMC10703070; doi:10.7717/peerj-cs.1584)
Supplement: Supplemental Information 2 [file peerj-cs-09-1584-s002.zip › sxy/21.txt]

-0.1573898	0.2493775	1.6
-0.1573386	0.249391	1.6
-0.1573386	0.249391	1.6
-0.1573386	0.249391	1.6
-0.1573494	0.2490574	1.6
-0.1573494	0.2490574	1.6
-0.1573892	0.2492007	1.6
-0.1573892	0.2492007	1.6
-0.1573892	0.2492007	1.6
-0.1575734	0.2494559	1.6
-0.1575734	0.2494559	1.6
-0.1578374	0.2492692	1.6
-0.1578374	0.2492692	1.6
-0.1578374	0.2492692	1.6
-0.1580119	0.2492039	1.6
-0.1580119	0.2492039	1.6
-0.1580119	0.2492039	1.6
-0.1583461	0.2491192	1.6
-0.1583461	0.2491192	1.6
-0.1584045	0.2487977	1.6
-0.1584045	0.2487977	1.6
-0.1584045	0.2487977	1.6
-0.1588472	0.2485836	1.6
-0.1588472	0.2485836	1.6
-0.1588472	0.2485836	1.6
-0.1588472	0.2485836	1.6
-0.1588472	0.2485836	1.6
-0.1588472	0.2485836	1.6
-0.1588472	0.2485836	1.6
-0.1588472	0.2485836	1.6
0.08645414	0.2362172	1.6
0.08645414	0.2362172	1.6
0.08480396	0.2367135	1.6
0.08480396	0.2367135	1.6
0.08480396	0.2367135	1.6
0.08534513	0.2370824	1.6
0.08534513	0.2370824	1.6
0.08534513	0.2370824	1.6
0.08729251	0.2400126	1.6
0.08729251	0.2400126	1.6
0.08729251	0.2400126	1.6
0.08729251	0.2400126	1.6
0.08729251	0.2400126	1.6
0.1512072	0.2900402	1.6
0.1512072	0.2900402	1.6
0.1512072	0.2900402	1.6
0.1511966	0.2893985	1.6
0.1511966	0.2893985	1.6
0.1512922	0.2889243	1.6
0.1512922	0.2889243	1.6
0.1512922	0.2889243	1.6
0.1517665	0.287797	1.6
0.1517665	0.287797	1.6
0.1517665	0.287797	1.6
0.15146	0.2870289	1.6
0.15146	0.2870289	1.6
0.1513674	0.2865677	1.6
0.1513674	0.2865677	1.6
0.1513674	0.2865677	1.6
0.1507123	0.2864084	1.6
0.1507123	0.2864084	1.6
0.1498877	0.2868733	1.6
0.1498877	0.2868733	1.6
0.1498877	0.2868733	1.6
0.1491676	0.2863604	1.6
0.1491676	0.2863604	1.6
0.1491676	0.2863604	1.6
0.1479375	0.286296	1.6
0.1479375	0.286296	1.6
0.146796	0.2867022	1.6
0.146796	0.2867022	1.6
0.146796	0.2867022	1.6
0.1460001	0.2871025	1.6
0.1460001	0.2871025	1.6
0.1460001	0.2871025	1.6
0.1460001	0.2871025	1.6
0.1460001	0.2871025	1.6
0.1709655	0.2689553	1.6
0.1709655	0.2689553	1.6
0.1709655	0.2689553	1.6
0.1708654	0.2687525	1.6
0.1708654	0.2687525	1.6
0.1706219	0.2690338	1.6
0.1706219	0.2690338	1.6
0.1706219	0.2690338	1.6
0.1710042	0.2698511	1.6
0.1710042	0.2698511	1.6
0.1710042	0.2698511	1.6
0.170912	0.2699512	1.6
0.170912	0.2699512	1.6
0.170912	0.2699512	1.6
0.170912	0.2699512	1.6
0.170912	0.2699512	1.6
0.170912	0.2699512	1.6
0.170912	0.2699512	1.6
0.1707526	0.2705786	1.6
0.1707526	0.2705786	1.6
0.1707526	0.2705786	1.6
0.1705218	0.2708049	1.6
0.1705218	0.2708049	1.6
0.1704176	0.2708986	1.6
0.1704176	0.2708986	1.6
0.1704176	0.2708986	1.6
0.1705	0.2707041	1.6
0.1705	0.2707041	1.6
0.1705	0.2707041	1.6
0.170651	0.270411	1.6
0.170651	0.270411	1.6
0.1709856	0.2700984	1.6
0.1709856	0.2700984	1.6
0.1709856	0.2700984	1.6
0.1712265	0.2694929	1.6
0.1712265	0.2694929	1.6
0.1712265	0.2694929	1.6
0.1712265	0.2694929	1.6
0.1712265	0.2694929	1.6
0.1420764	0.2673016	1.6
0.1420764	0.2673016	1.6
0.1420764	0.2673016	1.6
0.1431356	0.2668031	1.6
0.1431356	0.2668031	1.6
0.1431356	0.2668031	1.6
0.1434372	0.2666203	1.6
0.1434372	0.2666203	1.6
0.1438931	0.2667554	1.6
0.1438931	0.2667554	1.6
0.1438931	0.2667554	1.6
0.1442397	0.266299	1.6
0.1442397	0.266299	1.6
0.1442397	0.266299	1.6
0.144462	0.266108	1.6
0.144462	0.266108	1.6
0.144818	0.2657	1.6
0.144818	0.2657	1.6
0.144818	0.2657	1.6
0.1447355	0.2653319	1.6
0.1447355	0.2653319	1.6
0.1447355	0.2653319	1.6
0.1449363	0.2652235	1.6
0.1449363	0.2652235	1.6
0.14487	0.2651801	1.6
0.14487	0.2651801	1.6
0.14487	0.2651801	1.6
0.1447341	0.2650934	1.6
0.1447341	0.2650934	1.6
0.1447341	0.2650934	1.6
0.1447341	0.2650934	1.6
0.1447341	0.2650934	1.6
0.1447341	0.2650934	1.6
0.1447341	0.2650934	1.6
0.1447341	0.2650934	1.6
0.1391925	0.2788666	1.6
0.1391925	0.2788666	1.6
0.1391925	0.2788666	1.6
0.1381218	0.2781674	1.6
0.1381218	0.2781674	1.6
0.1377608	0.2792785	1.6
0.1377608	0.2792785	1.6
0.1377608	0.2792785	1.6
0.1373517	0.2794957	1.6
0.1373517	0.2794957	1.6
0.1370404	0.2799463	1.6
0.1370404	0.2799463	1.6
0.1370404	0.2799463	1.6
0.1373792	0.2807931	1.6
0.1373792	0.2807931	1.6
0.1373792	0.2807931	1.6
0.1373792	0.2807931	1.6
0.1373792	0.2807931	1.6
0.1382477	0.2822129	1.6
0.1382477	0.2822129	1.6
0.1382477	0.2822129	1.6
0.138587	0.2825172	1.6
0.138587	0.2825172	1.6
0.138587	0.2825172	1.6
0.138587	0.2825172	1.6
0.1688767	0.2437277	1.6
0.1688767	0.2437277	1.6
0.1692992	0.2482823	1.6
0.1692992	0.2482823	1.6
0.1709528	0.2522048	1.6
0.1709528	0.2522048	1.6
0.1709528	0.2522048	1.6
0.1720573	0.2526451	1.6
0.1720573	0.2526451	1.6
0.1720573	0.2526451	1.6
0.1722666	0.2533596	1.6
0.1722666	0.2533596	1.6
0.1727291	0.2527923	1.6
0.1727291	0.2527923	1.6
0.1727291	0.2527923	1.6
0.1727875	0.253017	1.6
0.1727875	0.253017	1.6
0.1728159	0.2534887	1.6
0.1728159	0.2534887	1.6
0.1728159	0.2534887	1.6
0.1726622	0.2543238	1.6
0.1726622	0.2543238	1.6
0.1726622	0.2543238	1.6
0.172795	0.2549339	1.6
0.172795	0.2549339	1.6
0.172795	0.2549339	1.6
0.1731341	0.2560869	1.6
0.1731341	0.2560869	1.6
0.173082	0.2563711	1.6
0.173082	0.2563711	1.6
0.173082	0.2563711	1.6
0.1728414	0.2575705	1.6
0.1728414	0.2575705	1.6
0.1728414	0.2575705	1.6
0.1724544	0.2581558	1.6
0.1724544	0.2581558	1.6
0.1721243	0.2591779	1.6
0.1721243	0.2591779	1.6
0.1721243	0.2591779	1.6
0.1719136	0.259901	1.6
0.1719136	0.259901	1.6
0.1719136	0.259901	1.6
0.17153	0.2605715	1.6
0.17153	0.2605715	1.6
0.1713331	0.2608942	1.6
0.1713331	0.2608942	1.6
0.1713331	0.2608942	1.6
0.1708712	0.2611027	1.6
0.1708712	0.2611027	1.6
0.1708712	0.2611027	1.6
0.1708712	0.2611027	1.6
0.1708712	0.2611027	1.6
0.144817	0.2619309	1.6
0.144817	0.2619309	1.6
0.144817	0.2619309	1.6
0.1447027	0.2593532	1.6
0.1447027	0.2593532	1.6
0.1441161	0.2579758	1.6
0.1441161	0.2579758	1.6
0.1441161	0.2579758	1.6
0.1438988	0.2570843	1.6
0.1438988	0.2570843	1.6
0.1438988	0.2570843	1.6
0.1438246	0.2562902	1.6
0.1438246	0.2562902	1.6
0.1439258	0.2569067	1.6
0.1439258	0.2569067	1.6
0.1439258	0.2569067	1.6
0.1441998	0.2569695	1.6
0.1441998	0.2569695	1.6
0.1446996	0.2567884	1.6
0.1446996	0.2567884	1.6
0.1446996	0.2567884	1.6
0.1448409	0.2566148	1.6
0.1448409	0.2566148	1.6
0.1448409	0.2566148	1.6
0.1450134	0.2563108	1.6
0.1450134	0.2563108	1.6
0.1449824	0.2558643	1.6
0.1449824	0.2558643	1.6
0.1449824	0.2558643	1.6
0.1450118	0.2558089	1.6
0.1450118	0.2558089	1.6
0.1448705	0.2555122	1.6
0.1448705	0.2555122	1.6
0.1448705	0.2555122	1.6
0.1448705	0.2555122	1.6
0.1448705	0.2555122	1.6
0.1448705	0.2555122	1.6
0.1035812	0.1439198	1.6
0.1035812	0.1439198	1.6
0.1031417	0.1415036	1.6
0.1031417	0.1415036	1.6
0.1031417	0.1415036	1.6
0.1028104	0.1404727	1.6
0.1028104	0.1404727	1.6
0.1028104	0.1404727	1.6
0.1025756	0.1397862	1.6
0.1025756	0.1397862	1.6
0.1025756	0.1397862	1.6
0.1025756	0.1397862	1.6
0.1025756	0.1397862	1.6
0.1025756	0.1397862	1.6
0.1025756	0.1397862	1.6
0.1025756	0.1397862	1.6
0.1025756	0.1397862	1.6
0.1025756	0.1397862	1.6
0.1025756	0.1397862	1.6
0.1025756	0.1397862	1.6
0.1025756	0.1397862	1.6
0.1347535	0.1922359	1.6
0.1347535	0.1922359	1.6
0.1347535	0.1922359	1.6
0.1350324	0.1939013	1.6
0.1350324	0.1939013	1.6
0.1337167	0.1918878	1.6
0.1337167	0.1918878	1.6
0.1337167	0.1918878	1.6
0.132237	0.1921864	1.6
0.132237	0.1921864	1.6
0.1312156	0.1914911	1.6
0.1312156	0.1914911	1.6
0.1312156	0.1914911	1.6
0.1301818	0.1910387	1.6
0.1301818	0.1910387	1.6
0.1301818	0.1910387	1.6
0.1294643	0.190337	1.6
0.1294643	0.190337	1.6
0.1294643	0.190337	1.6
0.1294643	0.190337	1.6
0.1294643	0.190337	1.6
0.2307095	0.1250821	1.6
0.2307095	0.1250821	1.6
0.2307095	0.1250821	1.6
0.2281636	0.1238004	1.6
0.2281636	0.1238004	1.6
0.2270441	0.1229547	1.6
0.2270441	0.1229547	1.6
0.2270441	0.1229547	1.6
0.2263796	0.1228465	1.6
0.2263796	0.1228465	1.6
0.2263796	0.1228465	1.6
0.2262265	0.1224067	1.6
0.2262265	0.1224067	1.6
0.2262265	0.1224067	1.6
0.2262519	0.1218138	1.6
0.2262519	0.1218138	1.6
0.2258027	0.1214683	1.6
0.2258027	0.1214683	1.6
0.2258027	0.1214683	1.6
0.2257325	0.1210254	1.6
0.2257325	0.1210254	1.6
0.2257325	0.1210254	1.6
0.2257325	0.1210254	1.6
0.2257325	0.1210254	1.6
0.2340357	0.1848483	1.6
0.2340357	0.1848483	1.6
0.2340357	0.1848483	1.6
0.235054	0.1887648	1.6
0.235054	0.1887648	1.6
0.2357569	0.1916089	1.6
0.2357569	0.1916089	1.6
0.2357569	0.1916089	1.6
0.2354979	0.1938909	1.6
0.2354979	0.1938909	1.6
0.2352888	0.1962222	1.6
0.2352888	0.1962222	1.6
0.2352888	0.1962222	1.6
0.2355567	0.1981712	1.6
0.2355567	0.1981712	1.6
0.2355567	0.1981712	1.6
0.2352379	0.1998518	1.6
0.2352379	0.1998518	1.6
0.2348567	0.201167	1.6
0.2348567	0.201167	1.6
0.2348567	0.201167	1.6
0.234561	0.2023097	1.6
0.234561	0.2023097	1.6
0.234561	0.2023097	1.6
0.2344467	0.2027715	1.6
0.2344467	0.2027715	1.6
0.2344102	0.2033328	1.6
0.2344102	0.2033328	1.6
0.2344102	0.2033328	1.6
0.234276	0.2036312	1.6
0.234276	0.2036312	1.6
0.234255	0.2037912	1.6
0.234255	0.2037912	1.6
0.234255	0.2037912	1.6
0.2343116	0.2041502	1.6
0.2343116	0.2041502	1.6
0.2343116	0.2041502	1.6
0.2343759	0.2043176	1.6
0.2343759	0.2043176	1.6
0.2344003	0.2044238	1.6
0.2344003	0.2044238	1.6
0.2344003	0.2044238	1.6
0.2343878	0.2045908	1.6
0.2343878	0.2045908	1.6
0.2343878	0.2045908	1.6
0.2343524	0.2043891	1.6
0.2343524	0.2043891	1.6
0.2343241	0.2044244	1.6
0.2343241	0.2044244	1.6
0.2343241	0.2044244	1.6
0.2343226	0.204476	1.6
0.2343226	0.204476	1.6
0.2342928	0.2045077	1.6
0.2342928	0.2045077	1.6
0.2342928	0.2045077	1.6
0.2341567	0.2044228	1.6
0.2341567	0.2044228	1.6
0.2341567	0.2044228	1.6
0.2341567	0.2044228	1.6
0.2341567	0.2044228	1.6
0.2341567	0.2044228	1.6
0.2341567	0.2044228	1.6
0.2341567	0.2044228	1.6
0.1746441	0.04439643	1.6
0.1746441	0.04439643	1.6
0.1746441	0.04439643	1.6
0.1728895	0.04350521	1.6
0.1728895	0.04350521	1.6
0.1713718	0.04222091	1.6
0.1713718	0.04222091	1.6
0.1713718	0.04222091	1.6
0.1725721	0.04263116	1.6
0.1725721	0.04263116	1.6
0.1725721	0.04263116	1.6
0.1709237	0.04107609	1.6
0.1709237	0.04107609	1.6
0.1696412	0.03988212	1.6
0.1696412	0.03988212	1.6
0.1696412	0.03988212	1.6
0.16897	0.03902212	1.6
0.16897	0.03902212	1.6
0.1684117	0.03830696	1.6
0.1684117	0.03830696	1.6
0.1684117	0.03830696	1.6
0.1679883	0.03801679	1.6
0.1679883	0.03801679	1.6
0.1679883	0.03801679	1.6
0.1677309	0.03794828	1.6
0.1677309	0.03794828	1.6
0.1677309	0.03794828	1.6
0.1677309	0.03794828	1.6
0.1677309	0.03794828	1.6
0.1138717	-0.01719538	1.6
0.1138717	-0.01719538	1.6
0.1138717	-0.01719538	1.6
0.108993	-0.01964008	1.6
0.108993	-0.01964008	1.6
0.1054918	-0.02058673	1.6
0.1054918	-0.02058673	1.6
0.1054918	-0.02058673	1.6
0.1035802	-0.02127221	1.6
0.1035802	-0.02127221	1.6
0.1021457	-0.02161747	1.6
0.1021457	-0.02161747	1.6
0.1021457	-0.02161747	1.6
0.1010634	-0.02187254	1.6
0.1010634	-0.02187254	1.6
0.1010634	-0.02187254	1.6
0.1006963	-0.02218757	1.6
0.1006963	-0.02218757	1.6
0.1007811	-0.02238874	1.6
0.1007811	-0.02238874	1.6
0.1007811	-0.02238874	1.6
0.1005206	-0.02246504	1.6
0.1005206	-0.02246504	1.6
0.1005206	-0.02246504	1.6
0.1005206	-0.02246504	1.6
0.1005206	-0.02246504	1.6
0.1347541	0.01688598	1.6
0.1347541	0.01688598	1.6
0.1347541	0.01688598	1.6
0.1338758	0.01614034	1.6
0.1338758	0.01614034	1.6
0.1338758	0.01614034	1.6
0.1334481	0.01545707	1.6
0.1334481	0.01545707	1.6
0.1323941	0.01550462	1.6
0.1323941	0.01550462	1.6
0.1323941	0.01550462	1.6
0.1323282	0.01546411	1.6
0.1323282	0.01546411	1.6
0.1323282	0.01546411	1.6
0.1319859	0.01526825	1.6
0.1319859	0.01526825	1.6
0.1317941	0.0153887	1.6
0.1317941	0.0153887	1.6
0.1317941	0.0153887	1.6
0.1316969	0.01529823	1.6
0.1316969	0.01529823	1.6
0.1316969	0.01529823	1.6
0.131798	0.01565414	1.6
0.131798	0.01565414	1.6
0.1319968	0.01593477	1.6
0.1319968	0.01593477	1.6
0.1319968	0.01593477	1.6
0.1321179	0.01621409	1.6
0.1321179	0.01621409	1.6
0.1321179	0.01621409	1.6
0.1323018	0.01676912	1.6
0.1323018	0.01676912	1.6
0.1323739	0.01744708	1.6
0.1323739	0.01744708	1.6
0.1323739	0.01744708	1.6
0.1323739	0.01744708	1.6
0.1323739	0.01744708	1.6
0.1323739	0.01744708	1.6
0.0165193	0.001885006	1.6
0.0165193	0.001885006	1.6
0.01637801	0.002539451	1.6
0.01637801	0.002539451	1.6
0.01637801	0.002539451	1.6
0.01657155	0.003234335	1.6
0.01657155	0.003234335	1.6
0.01657155	0.003234335	1.6
0.01609827	0.003218979	1.6
0.01609827	0.003218979	1.6
0.01577586	0.002784972	1.6
0.01577586	0.002784972	1.6
0.01577586	0.002784972	1.6
0.0156848	0.001989728	1.6
0.0156848	0.001989728	1.6
0.0156848	0.001989728	1.6
0.01556057	0.001107763	1.6
0.01556057	0.001107763	1.6
0.01556057	0.001107763	1.6
0.01556057	0.001107763	1.6
0.01556057	0.001107763	1.6
0.01578362	-0.009440349	1.6
0.01578362	-0.009440349	1.6
0.01563968	-0.01046608	1.6
0.01563968	-0.01046608	1.6
0.01563968	-0.01046608	1.6
0.01547154	-0.01167739	1.6
0.01547154	-0.01167739	1.6
0.01547154	-0.01167739	1.6
0.01545003	-0.01297203	1.6
0.01545003	-0.01297203	1.6
0.01538256	-0.01368071	1.6
0.01538256	-0.01368071	1.6
0.01538256	-0.01368071	1.6
0.01549542	-0.01388117	1.6
0.01549542	-0.01388117	1.6
0.01549542	-0.01388117	1.6
0.01542265	-0.01409535	1.6
0.01542265	-0.01409535	1.6
0.0152585	-0.01436372	1.6
0.0152585	-0.01436372	1.6
0.0152585	-0.01436372	1.6
0.01508466	-0.01451552	1.6
0.01508466	-0.01451552	1.6
0.01508466	-0.01451552	1.6
0.01528881	-0.01464808	1.6
0.01528881	-0.01464808	1.6
0.01529637	-0.01511951	1.6
0.01529637	-0.01511951	1.6
0.01529637	-0.01511951	1.6
0.01529637	-0.01511951	1.6
0.01529637	-0.01511951	1.6
0.01529637	-0.01511951	1.6
-0.02894288	-0.1048352	1.6
-0.02894288	-0.1048352	1.6
-0.02762659	-0.1064448	1.6
-0.02762659	-0.1064448	1.6
-0.02762659	-0.1064448	1.6
-0.02671204	-0.1070711	1.6
-0.02671204	-0.1070711	1.6
-0.02671204	-0.1070711	1.6
-0.02653936	-0.1084604	1.6
-0.02653936	-0.1084604	1.6
-0.02605049	-0.1084687	1.6
-0.02605049	-0.1084687	1.6
-0.02605049	-0.1084687	1.6
-0.02621471	-0.1087473	1.6
-0.02621471	-0.1087473	1.6
-0.02621471	-0.1087473	1.6
-0.02621471	-0.1087473	1.6
-0.02621471	-0.1087473	1.6
-0.05829994	-0.1098578	1.6
-0.05829994	-0.1098578	1.6
-0.05201576	-0.03554169	1.6
-0.05201576	-0.03554169	1.6
-0.05201576	-0.03554169	1.6
-0.05146924	-0.03682046	1.6
-0.05146924	-0.03682046	1.6
-0.05146924	-0.03682046	1.6
-0.05352948	-0.03862405	1.6
-0.05352948	-0.03862405	1.6
-0.052267	-0.03676446	1.6
-0.052267	-0.03676446	1.6
-0.052267	-0.03676446	1.6
-0.05146509	-0.03654995	1.6
-0.05146509	-0.03654995	1.6
-0.05146509	-0.03654995	1.6
-0.0510301	-0.03667144	1.6
-0.0510301	-0.03667144	1.6
-0.05124196	-0.03757648	1.6
-0.05124196	-0.03757648	1.6
-0.05124196	-0.03757648	1.6
-0.0510859	-0.03788591	1.6
-0.0510859	-0.03788591	1.6
-0.05116954	-0.03860354	1.6
-0.05116954	-0.03860354	1.6
-0.05116954	-0.03860354	1.6
-0.0509894	-0.03952528	1.6
-0.0509894	-0.03952528	1.6
-0.05065165	-0.04031629	1.6
-0.05065165	-0.04031629	1.6
-0.05065165	-0.04031629	1.6
-0.05090674	-0.04058333	1.6
-0.05090674	-0.04058333	1.6
-0.05101724	-0.04067758	1.6
-0.05101724	-0.04067758	1.6
-0.05101724	-0.04067758	1.6
-0.05107661	-0.0409312	1.6
-0.05107661	-0.0409312	1.6
-0.05107661	-0.0409312	1.6
-0.05099867	-0.04192822	1.6
-0.05099867	-0.04192822	1.6
-0.05099867	-0.04192822	1.6
-0.05099867	-0.04192822	1.6
-0.05099867	-0.04192822	1.6
-0.06964536	-0.09988536	1.6
-0.07069092	-0.1007563	1.6
-0.07069092	-0.1007563	1.6
-0.07069092	-0.1007563	1.6
-0.07108835	-0.1006156	1.6
-0.07108835	-0.1006156	1.6
-0.07108835	-0.1006156	1.6
-0.07205152	-0.1009935	1.6
-0.07205152	-0.1009935	1.6
-0.07207662	-0.1011004	1.6
-0.07207662	-0.1011004	1.6
-0.07207662	-0.1011004	1.6
-0.07232887	-0.1007825	1.6
-0.07232887	-0.1007825	1.6
-0.07223418	-0.1005885	1.6
-0.07223418	-0.1005885	1.6
-0.07223418	-0.1005885	1.6
-0.07203593	-0.1008363	1.6
-0.07203593	-0.1008363	1.6
-0.07203593	-0.1008363	1.6
-0.07208278	-0.101	1.6
-0.07208278	-0.101	1.6
-0.07208278	-0.101	1.6
-0.07208278	-0.101	1.6
-0.07208278	-0.101	1.6
-0.07199322	-0.101491	1.6
-0.07199322	-0.101491	1.6
-0.0721348	-0.1015124	1.6
-0.0721348	-0.1015124	1.6
-0.0721348	-0.1015124	1.6
-0.0721348	-0.1015124	1.6
-0.0721348	-0.1015124	1.6
-0.0721348	-0.1015124	1.6
-0.03885032	-0.04952866	1.6
-0.03885032	-0.04952866	1.6
-0.03878722	-0.04958515	1.6
-0.03878722	-0.04958515	1.6
-0.03878722	-0.04958515	1.6
-0.03881107	-0.05009996	1.6
-0.03881107	-0.05009996	1.6
-0.03881107	-0.05009996	1.6
-0.0385474	-0.05019274	1.6
-0.0385474	-0.05019274	1.6
-0.03852348	-0.05016744	1.6
-0.03852348	-0.05016744	1.6
-0.03852348	-0.05016744	1.6
-0.03800295	-0.05034662	1.6
-0.03800295	-0.05034662	1.6
-0.03800295	-0.05034662	1.6
-0.03767236	-0.05050882	1.6
-0.03767236	-0.05050882	1.6
-0.03755651	-0.05085091	1.6
-0.03755651	-0.05085091	1.6
-0.03755651	-0.05085091	1.6
-0.03755651	-0.05085091	1.6
-0.03755651	-0.05085091	1.6
-0.02850563	0.0003320593	1.6
-0.02850563	0.0003320593	1.6
-0.02850563	0.0003320593	1.6
-0.02894382	5.399808E-05	1.6
-0.02894382	5.399808E-05	1.6
-0.02894382	5.399808E-05	1.6
-0.0291747	-0.0005600089	1.6
-0.0291747	-0.0005600089	1.6
-0.0287091	-0.001780312	1.6
-0.0287091	-0.001780312	1.6
-0.0287091	-0.001780312	1.6
-0.02807307	-0.002823506	1.6
-0.02807307	-0.002823506	1.6
-0.02807307	-0.002823506	1.6
-0.02774828	-0.003651281	1.6
-0.02774828	-0.003651281	1.6
-0.02765789	-0.004231151	1.6
-0.02765789	-0.004231151	1.6
-0.02765789	-0.004231151	1.6
-0.02765789	-0.004231151	1.6
-0.02765789	-0.004231151	1.6
-0.02765789	-0.004231151	1.6
0.06327305	0.05490609	1.6
0.06327305	0.05490609	1.6
0.06597509	0.05974766	1.6
0.06597509	0.05974766	1.6
0.06597509	0.05974766	1.6
0.06738366	0.06235047	1.6
0.06738366	0.06235047	1.6
0.06857853	0.06388888	1.6
0.06857853	0.06388888	1.6
0.06857853	0.06388888	1.6
0.0692542	0.06488639	1.6
0.0692542	0.06488639	1.6
0.0692542	0.06488639	1.6
0.06987138	0.06556879	1.6
0.06987138	0.06556879	1.6
0.07040549	0.06617819	1.6
0.07040549	0.06617819	1.6
0.07040549	0.06617819	1.6
0.07067993	0.06678287	1.6
0.07067993	0.06678287	1.6
0.07067993	0.06678287	1.6
0.07067993	0.06678287	1.6
0.07067993	0.06678287	1.6
0.1760502	0.1543512	1.6
0.1760502	0.1543512	1.6
0.1760502	0.1543512	1.6
0.1804771	0.1603646	1.6
0.1804771	0.1603646	1.6
0.1827688	0.164739	1.6
0.1827688	0.164739	1.6
0.1827688	0.164739	1.6
0.1846048	0.1671172	1.6
0.1846048	0.1671172	1.6
0.1846048	0.1671172	1.6
0.1855945	0.1693909	1.6
0.1855945	0.1693909	1.6
0.1862742	0.1702676	1.6
0.1862742	0.1702676	1.6
0.1862742	0.1702676	1.6
0.1869016	0.1710536	1.6
