# Supplementary material for: Saliency detection of textured 3D models based on multi-view information and texel descriptor
Source: PeerJ Comput Sci. 2023 Oct 25;9:e1584. doi: 10.7717/peerj-cs.1584 (PMC10703070; doi:10.7717/peerj-cs.1584)
Supplement: Supplemental Information 2 [file peerj-cs-09-1584-s002.zip › sxy/22.txt]

0.1869016	0.1710536	1.6
0.1874529	0.171682	1.6
0.1877565	0.1722762	1.6
0.1877565	0.1722762	1.6
0.1877565	0.1722762	1.6
0.1880171	0.1725966	1.6
0.1880171	0.1725966	1.6
0.1880171	0.1725966	1.6
0.18836	0.1732361	1.6
0.18836	0.1732361	1.6
0.1886981	0.1739074	1.6
0.1886981	0.1739074	1.6
0.1886981	0.1739074	1.6
0.1891848	0.1747337	1.6
0.1891848	0.1747337	1.6
0.1896326	0.1754038	1.6
0.1896326	0.1754038	1.6
0.1896326	0.1754038	1.6
0.1898934	0.1762483	1.6
0.1898934	0.1762483	1.6
0.1900798	0.1768502	1.6
0.1900798	0.1768502	1.6
0.1900798	0.1768502	1.6
0.1900748	0.1775244	1.6
0.1900748	0.1775244	1.6
0.1900748	0.1775244	1.6
0.1900748	0.1775244	1.6
0.1900748	0.1775244	1.6
0.1900748	0.1775244	1.6
0.1900748	0.1775244	1.6
0.1900748	0.1775244	1.6
0.07301548	0.1930926	1.6
0.07301548	0.1930926	1.6
0.07282471	0.1955701	1.6
0.07282471	0.1955701	1.6
0.07282471	0.1955701	1.6
0.07375204	0.1968849	1.6
0.07375204	0.1968849	1.6
0.07375204	0.1968849	1.6
0.07328448	0.1981551	1.6
0.07328448	0.1981551	1.6
0.0735726	0.2001604	1.6
0.0735726	0.2001604	1.6
0.0735726	0.2001604	1.6
0.07337734	0.2017456	1.6
0.07337734	0.2017456	1.6
0.07337734	0.2017456	1.6
0.07306349	0.2030286	1.6
0.07306349	0.2030286	1.6
0.07270112	0.2034163	1.6
0.07270112	0.2034163	1.6
0.07270112	0.2034163	1.6
0.0722487	0.2036594	1.6
0.0722487	0.2036594	1.6
0.0722487	0.2036594	1.6
0.0722487	0.2036594	1.6
0.0722487	0.2036594	1.6
0.05734379	0.2746255	1.6
0.05734379	0.2746255	1.6
0.05734379	0.2746255	1.6
0.0568504	0.2774703	1.6
0.0568504	0.2774703	1.6
0.0568504	0.2774703	1.6
0.05706144	0.2778264	1.6
0.05706144	0.2778264	1.6
0.05695464	0.2777594	1.6
0.05695464	0.2777594	1.6
0.05695464	0.2777594	1.6
0.05760295	0.2782193	1.6
0.05760295	0.2782193	1.6
0.05760295	0.2782193	1.6
0.05828881	0.2783682	1.6
0.05828881	0.2783682	1.6
0.05875523	0.2784101	1.6
0.05875523	0.2784101	1.6
0.05875523	0.2784101	1.6
0.05897824	0.278178	1.6
0.05897824	0.278178	1.6
0.05897824	0.278178	1.6
0.05897824	0.278178	1.6
0.05897824	0.278178	1.6
0.05907107	0.2791249	1.6
0.05907107	0.2791249	1.6
0.05907107	0.2791249	1.6
0.05907107	0.2791249	1.6
0.05907107	0.2791249	1.6
0.06173401	0.3078592	1.6
0.06173401	0.3078592	1.6
0.06173401	0.3078592	1.6
0.06065694	0.3056046	1.6
0.06065694	0.3056046	1.6
0.06065694	0.3056046	1.6
0.06056617	0.3043541	1.6
0.06056617	0.3043541	1.6
0.06066864	0.3036422	1.6
0.06066864	0.3036422	1.6
0.06066864	0.3036422	1.6
0.06066864	0.3036422	1.6
0.06066864	0.3036422	1.6
0.06097361	0.3032941	1.6
0.06097361	0.3032941	1.6
0.06097361	0.3032941	1.6
0.06131533	0.3033152	1.6
0.06131533	0.3033152	1.6
0.06131533	0.3033152	1.6
0.06138315	0.3028874	1.6
0.06138315	0.3028874	1.6
0.06158797	0.3027655	1.6
0.06158797	0.3027655	1.6
0.06158797	0.3027655	1.6
0.06158797	0.3027655	1.6
0.06158797	0.3027655	1.6
0.06158797	0.3027655	1.6
0.06066678	0.301849	1.6
0.06066678	0.301849	1.6
0.06043028	0.3019428	1.6
0.06043028	0.3019428	1.6
0.05999723	0.3015015	1.6
0.05999723	0.3015015	1.6
0.05999723	0.3015015	1.6
0.05978819	0.3010307	1.6
0.05978819	0.3010307	1.6
0.05978819	0.3010307	1.6
0.05926055	0.3004934	1.6
0.05926055	0.3004934	1.6
0.05926055	0.3004934	1.6
0.05926055	0.3004934	1.6
0.05926055	0.3004934	1.6
0.05666216	0.2385588	1.6
0.05666216	0.2385588	1.6
0.05666216	0.2385588	1.6
0.05598233	0.2297639	1.6
0.05598233	0.2297639	1.6
0.05724488	0.2260429	1.6
0.05724488	0.2260429	1.6
0.05724488	0.2260429	1.6
0.05776871	0.2241746	1.6
0.05776871	0.2241746	1.6
0.05776871	0.2241746	1.6
0.05723254	0.2226396	1.6
0.05723254	0.2226396	1.6
0.05698769	0.2217372	1.6
0.05698769	0.2217372	1.6
0.05698769	0.2217372	1.6
0.05700981	0.2202889	1.6
0.05700981	0.2202889	1.6
0.05700981	0.2202889	1.6
0.05678752	0.2191245	1.6
0.05678752	0.2191245	1.6
0.05674706	0.2181405	1.6
0.05674706	0.2181405	1.6
0.05674706	0.2181405	1.6
0.05646207	0.2176591	1.6
0.05646207	0.2176591	1.6
0.05627462	0.2173755	1.6
0.05627462	0.2173755	1.6
0.05627462	0.2173755	1.6
0.05627462	0.2173755	1.6
0.05627462	0.2173755	1.6
0.02469154	0.2343682	1.6
0.02469154	0.2343682	1.6
0.02469154	0.2343682	1.6
0.02587325	0.233777	1.6
0.02587325	0.233777	1.6
0.02587325	0.233777	1.6
0.02665829	0.2330841	1.6
0.02665829	0.2330841	1.6
0.02768801	0.2322183	1.6
0.02768801	0.2322183	1.6
0.02768801	0.2322183	1.6
0.02844487	0.231114	1.6
0.02844487	0.231114	1.6
0.02906795	0.230356	1.6
0.02906795	0.230356	1.6
0.02906795	0.230356	1.6
0.02935852	0.229501	1.6
0.02935852	0.229501	1.6
0.02935852	0.229501	1.6
0.02964606	0.2284242	1.6
0.02964606	0.2284242	1.6
0.02993544	0.2274623	1.6
0.02993544	0.2274623	1.6
0.02993544	0.2274623	1.6
0.03028347	0.2267104	1.6
0.03028347	0.2267104	1.6
0.03028347	0.2267104	1.6
0.03052639	0.2259185	1.6
0.03052639	0.2259185	1.6
0.03081701	0.225177	1.6
0.03081701	0.225177	1.6
0.03081701	0.225177	1.6
0.03102995	0.2244997	1.6
0.03102995	0.2244997	1.6
0.03102995	0.2244997	1.6
0.0314328	0.2239801	1.6
0.0314328	0.2239801	1.6
0.03178368	0.2235301	1.6
0.03178368	0.2235301	1.6
0.03178368	0.2235301	1.6
0.03208856	0.2231277	1.6
0.03208856	0.2231277	1.6
0.03234349	0.2228346	1.6
0.03234349	0.2228346	1.6
0.03234349	0.2228346	1.6
0.03225809	0.222398	1.6
0.03225809	0.222398	1.6
0.03225809	0.222398	1.6
0.03225809	0.222398	1.6
0.03225809	0.222398	1.6
-0.05362596	0.160461	1.6
-0.05362596	0.160461	1.6
-0.05362596	0.160461	1.6
-0.05134367	0.1597487	1.6
-0.05134367	0.1597487	1.6
-0.05134367	0.1597487	1.6
-0.04951812	0.158558	1.6
-0.04951812	0.158558	1.6
-0.04735964	0.157877	1.6
-0.04735964	0.157877	1.6
-0.04735964	0.157877	1.6
-0.04638885	0.157708	1.6
-0.04638885	0.157708	1.6
-0.04638885	0.157708	1.6
-0.04638885	0.157708	1.6
-0.04638885	0.157708	1.6
-0.02959423	0.1786592	1.6
-0.02959423	0.1786592	1.6
-0.02959423	0.1786592	1.6
-0.02975878	0.1798012	1.6
-0.02975878	0.1798012	1.6
-0.02975878	0.1798012	1.6
-0.03057945	0.180859	1.6
-0.03057945	0.180859	1.6
-0.03142398	0.1826142	1.6
-0.03142398	0.1826142	1.6
-0.03142398	0.1826142	1.6
-0.03186313	0.1834967	1.6
-0.03186313	0.1834967	1.6
-0.03186313	0.1834967	1.6
-0.0318912	0.184608	1.6
-0.0318912	0.184608	1.6
-0.03195055	0.1849481	1.6
-0.03195055	0.1849481	1.6
-0.03195055	0.1849481	1.6
-0.03203135	0.185349	1.6
-0.03203135	0.185349	1.6
-0.03203135	0.185349	1.6
-0.03213204	0.1853323	1.6
-0.03213204	0.1853323	1.6
-0.03218877	0.1853924	1.6
-0.03218877	0.1853924	1.6
-0.03218877	0.1853924	1.6
-0.03221343	0.1849371	1.6
-0.03221343	0.1849371	1.6
-0.03221343	0.1849371	1.6
-0.03221343	0.1849371	1.6
-0.03221343	0.1849371	1.6
-0.03221343	0.1849371	1.6
-0.03221343	0.1849371	1.6
-0.03221343	0.1849371	1.6
0.002347521	-0.01808205	1.6
0.002347521	-0.01808205	1.6
0.002347521	-0.01808205	1.6
0.0006976575	-0.01817253	1.6
0.0006976575	-0.01817253	1.6
-0.000258252	-0.01865405	1.6
-0.000258252	-0.01865405	1.6
-0.000258252	-0.01865405	1.6
-0.0007742764	-0.01853469	1.6
-0.0007742764	-0.01853469	1.6
-0.0007742764	-0.01853469	1.6
-0.000966711	-0.01865285	1.6
-0.000966711	-0.01865285	1.6
-0.00119626	-0.0186367	1.6
-0.00119626	-0.0186367	1.6
-0.00119626	-0.0186367	1.6
-0.001445899	-0.01858274	1.6
-0.001445899	-0.01858274	1.6
-0.001445899	-0.01858274	1.6
-0.001445899	-0.01858274	1.6
-0.001445899	-0.01858274	1.6
-0.002257925	-0.0173821	1.6
-0.002257925	-0.0173821	1.6
-0.002257925	-0.0173821	1.6
-0.002661772	-0.01666521	1.6
-0.002661772	-0.01666521	1.6
-0.002661772	-0.01666521	1.6
-0.002661772	-0.01666521	1.6
-0.002661772	-0.01666521	1.6
-0.003137277	-0.01576434	1.6
-0.003137277	-0.01576434	1.6
-0.003137277	-0.01576434	1.6
-0.003482349	-0.01515001	1.6
-0.003482349	-0.01515001	1.6
-0.002796283	-0.01532342	1.6
-0.002796283	-0.01532342	1.6
-0.002796283	-0.01532342	1.6
-0.002796283	-0.01532342	1.6
-0.002796283	-0.01532342	1.6
-0.002796283	-0.01532342	1.6
0.03608504	0.01677937	1.6
0.03608504	0.01677937	1.6
0.03559616	0.02058419	1.6
0.03559616	0.02058419	1.6
0.03559616	0.02058419	1.6
0.0354338	0.02321779	1.6
0.0354338	0.02321779	1.6
0.03570532	0.0247949	1.6
0.03570532	0.0247949	1.6
0.03570532	0.0247949	1.6
0.03554177	0.02572422	1.6
0.03554177	0.02572422	1.6
0.03554177	0.02572422	1.6
0.03511218	0.02667597	1.6
0.03511218	0.02667597	1.6
0.03496111	0.02731135	1.6
0.03496111	0.02731135	1.6
0.03496111	0.02731135	1.6
0.03496111	0.02731135	1.6
0.03496111	0.02731135	1.6
0.03496111	0.02731135	1.6
0.08798045	0.08316094	1.6
0.08798045	0.08316094	1.6
0.0870866	0.08279879	1.6
0.0870866	0.08279879	1.6
0.0870866	0.08279879	1.6
0.0865178	0.08302578	1.6
0.0865178	0.08302578	1.6
0.08595799	0.08320376	1.6
0.08595799	0.08320376	1.6
0.08595799	0.08320376	1.6
0.08595799	0.08320376	1.6
0.08595799	0.08320376	1.6
0.08595799	0.08320376	1.6
0.08454528	0.08301186	1.6
0.08454528	0.08301186	1.6
0.08454528	0.08301186	1.6
0.08426708	0.08346239	1.6
0.08426708	0.08346239	1.6
0.08368846	0.08382978	1.6
0.08368846	0.08382978	1.6
0.08368846	0.08382978	1.6
0.08336944	0.08399699	1.6
0.08336944	0.08399699	1.6
0.08336944	0.08399699	1.6
0.08336944	0.08399699	1.6
0.08336944	0.08399699	1.6
0.09216981	0.1125366	1.6
0.09216981	0.1125366	1.6
0.09216981	0.1125366	1.6
0.09198015	0.1141976	1.6
0.09198015	0.1141976	1.6
0.09198015	0.1141976	1.6
0.09241485	0.114966	1.6
0.09241485	0.114966	1.6
0.09241485	0.114966	1.6
0.09241485	0.114966	1.6
0.09241485	0.114966	1.6
0.09359284	0.1168146	1.6
0.09359284	0.1168146	1.6
0.09385718	0.118236	1.6
0.09385718	0.118236	1.6
0.09385718	0.118236	1.6
0.09413457	0.1193966	1.6
0.09413457	0.1193966	1.6
0.09422863	0.1203425	1.6
0.09422863	0.1203425	1.6
0.09422863	0.1203425	1.6
0.09430964	0.1209672	1.6
0.09430964	0.1209672	1.6
0.09439326	0.1214122	1.6
0.09439326	0.1214122	1.6
0.09439326	0.1214122	1.6
0.09446747	0.1219024	1.6
0.09446747	0.1219024	1.6
0.09446747	0.1219024	1.6
0.09449374	0.1222664	1.6
0.09449374	0.1222664	1.6
0.09457344	0.1223778	1.6
0.09457344	0.1223778	1.6
0.09457344	0.1223778	1.6
0.09459268	0.1224306	1.6
0.09459268	0.1224306	1.6
0.09459268	0.1224306	1.6
0.09449425	0.1223296	1.6
0.09449425	0.1223296	1.6
0.09435349	0.1222774	1.6
0.09435349	0.1222774	1.6
0.09435349	0.1222774	1.6
0.09440719	0.1221892	1.6
0.09440719	0.1221892	1.6
0.09440719	0.1221892	1.6
0.09449213	0.1223242	1.6
0.09449213	0.1223242	1.6
0.09449213	0.1223242	1.6
0.09449213	0.1223242	1.6
0.09449213	0.1223242	1.6
0.09814563	0.1560738	1.6
0.09814563	0.1560738	1.6
0.09814563	0.1560738	1.6
0.09785438	0.1564269	1.6
0.09785438	0.1564269	1.6
0.09725188	0.1561196	1.6
0.09725188	0.1561196	1.6
0.09725188	0.1561196	1.6
0.09720803	0.1559688	1.6
0.09720803	0.1559688	1.6
0.09719054	0.15592	1.6
0.09719054	0.15592	1.6
0.09719054	0.15592	1.6
0.09720165	0.1566096	1.6
0.09720165	0.1566096	1.6
0.09720165	0.1566096	1.6
0.09720165	0.1566096	1.6
0.09720165	0.1566096	1.6
0.06266647	0.1554286	1.6
0.06266647	0.1554286	1.6
0.06266647	0.1554286	1.6
0.09368026	0.2109093	1.6
0.09368026	0.2109093	1.6
0.09321968	0.2166158	1.6
0.09321968	0.2166158	1.6
0.09321968	0.2166158	1.6
0.09305685	0.2203651	1.6
0.09305685	0.2203651	1.6
0.09305685	0.2203651	1.6
0.09188773	0.2221158	1.6
0.09188773	0.2221158	1.6
0.09164039	0.224396	1.6
0.09164039	0.224396	1.6
0.09164039	0.224396	1.6
0.09186003	0.2258367	1.6
0.09186003	0.2258367	1.6
0.09186003	0.2258367	1.6
0.09205911	0.2265692	1.6
0.09205911	0.2265692	1.6
0.09205911	0.2265692	1.6
0.09205911	0.2265692	1.6
0.09205911	0.2265692	1.6
0.09205911	0.2265692	1.6
0.09205911	0.2265692	1.6
0.4339247	0.5027512	1.6
0.4339247	0.5027512	1.6
0.4339247	0.5027512	1.6
0.4302946	0.5007586	1.6
0.4302946	0.5007586	1.6
0.4302946	0.5007586	1.6
0.4296908	0.5016147	1.6
0.4296908	0.5016147	1.6
0.4285898	0.5007443	1.6
0.4285898	0.5007443	1.6
0.4285898	0.5007443	1.6
0.4285898	0.5007443	1.6
0.4285898	0.5007443	1.6
0.4285898	0.5007443	1.6
0.4285898	0.5007443	1.6
0.4285898	0.5007443	1.6
0.091205	0.2337905	1.6
0.091205	0.2337905	1.6
0.091205	0.2337905	1.6
0.09146168	0.2345739	1.6
0.09146168	0.2345739	1.6
0.09146168	0.2345739	1.6
0.09177034	0.2338976	1.6
0.09177034	0.2338976	1.6
0.0910554	0.2340516	1.6
0.0910554	0.2340516	1.6
0.0910554	0.2340516	1.6
0.09014823	0.2337639	1.6
0.09014823	0.2337639	1.6
0.09014823	0.2337639	1.6
0.08938543	0.23302	1.6
0.08938543	0.23302	1.6
0.08801181	0.2329486	1.6
0.08801181	0.2329486	1.6
0.08801181	0.2329486	1.6
0.08664649	0.233219	1.6
0.08664649	0.233219	1.6
0.08664649	0.233219	1.6
0.08571018	0.2334341	1.6
0.08571018	0.2334341	1.6
0.08503357	0.2340157	1.6
0.08503357	0.2340157	1.6
0.08503357	0.2340157	1.6
0.08503357	0.2340157	1.6
0.08503357	0.2340157	1.6
0.08503357	0.2340157	1.6
0.08503357	0.2340157	1.6
0.08503357	0.2340157	1.6
-0.005382131	0.2165333	1.6
-0.005382131	0.2165333	1.6
-0.003741957	0.2106181	1.6
-0.003741957	0.2106181	1.6
-0.003741957	0.2106181	1.6
-0.001569322	0.2075134	1.6
-0.001569322	0.2075134	1.6
-0.001569322	0.2075134	1.6
-7.888302E-05	0.2043509	1.6
-7.888302E-05	0.2043509	1.6
0.001332932	0.2022299	1.6
0.001332932	0.2022299	1.6
0.001332932	0.2022299	1.6
0.003532932	0.2000984	1.6
0.003532932	0.2000984	1.6
0.003532932	0.2000984	1.6
0.004813893	0.1987823	1.6
0.004813893	0.1987823	1.6
0.004470096	0.1990233	1.6
0.004470096	0.1990233	1.6
0.004470096	0.1990233	1.6
0.003752463	0.1989894	1.6
0.003752463	0.1989894	1.6
0.003752463	0.1989894	1.6
0.003084682	0.1988896	1.6
0.003084682	0.1988896	1.6
0.002705847	0.1988793	1.6
0.002705847	0.1988793	1.6
0.002705847	0.1988793	1.6
0.002698985	0.1985257	1.6
0.002698985	0.1985257	1.6
0.002698985	0.1985257	1.6
0.002807328	0.1981404	1.6
0.002807328	0.1981404	1.6
0.003013434	0.1977882	1.6
0.003013434	0.1977882	1.6
0.003013434	0.1977882	1.6
0.003013434	0.1977882	1.6
0.003013434	0.1977882	1.6
0.003013434	0.1977882	1.6
0.003013434	0.1977882	1.6
0.003013434	0.1977882	1.6
0.003013434	0.1977882	1.6
-0.04444581	0.1759035	1.6
-0.04444581	0.1759035	1.6
-0.0449217	0.1752415	1.6
-0.0449217	0.1752415	1.6
-0.0449217	0.1752415	1.6
-0.04566566	0.1755707	1.6
-0.04566566	0.1755707	1.6
-0.04564498	0.1760174	1.6
-0.04564498	0.1760174	1.6
-0.04564498	0.1760174	1.6
-0.04616606	0.1764503	1.6
-0.04616606	0.1764503	1.6
-0.04616606	0.1764503	1.6
-0.04526855	0.1759098	1.6
-0.04526855	0.1759098	1.6
-0.04422998	0.1754436	1.6
-0.04422998	0.1754436	1.6
-0.04422998	0.1754436	1.6
-0.04389772	0.1752655	1.6
-0.04389772	0.1752655	1.6
-0.04389772	0.1752655	1.6
-0.04389772	0.1752655	1.6
-0.04389772	0.1752655	1.6
0.01	0.01	1.6
-0.009764804	0.1944274	1.6
-0.009764804	0.1944274	1.6
-0.003803777	0.1881962	1.6
-0.003803777	0.1881962	1.6
-0.003803777	0.1881962	1.6
-0.001724916	0.1834325	1.6
-0.001724916	0.1834325	1.6
-0.001724916	0.1834325	1.6
2.52407E-05	0.1814101	1.6
2.52407E-05	0.1814101	1.6
0.001471498	0.1786953	1.6
0.001471498	0.1786953	1.6
0.001471498	0.1786953	1.6
0.003519918	0.1773513	1.6
0.003519918	0.1773513	1.6
0.003993836	0.1759741	1.6
0.003993836	0.1759741	1.6
0.003993836	0.1759741	1.6
0.004428968	0.1749855	1.6
0.004428968	0.1749855	1.6
0.004428968	0.1749855	1.6
0.004883416	0.1743919	1.6
0.004883416	0.1743919	1.6
0.004689826	0.1741823	1.6
0.004689826	0.1741823	1.6
0.004689826	0.1741823	1.6
0.004437454	0.1740207	1.6
0.004437454	0.1740207	1.6
0.004437454	0.1740207	1.6
0.003956937	0.1740885	1.6
0.003956937	0.1740885	1.6
0.00360008	0.1739846	1.6
0.00360008	0.1739846	1.6
0.00360008	0.1739846	1.6
0.00360008	0.1739846	1.6
0.00360008	0.1739846	1.6
0.00360008	0.1739846	1.6
0.003146331	0.1736582	1.6
0.003146331	0.1736582	1.6
0.003146331	0.1736582	1.6
0.003146331	0.1736582	1.6
0.003146331	0.1736582	1.6
0.03753466	0.1898922	1.6
0.03753466	0.1898922	1.6
0.03753466	0.1898922	1.6
0.03737543	0.191388	1.6
0.03737543	0.191388	1.6
0.03726256	0.1911843	1.6
0.03726256	0.1911843	1.6
0.03726256	0.1911843	1.6
0.03692532	0.1912247	1.6
0.03692532	0.1912247	1.6
0.03693651	0.1917178	1.6
0.03693651	0.1917178	1.6
0.03693651	0.1917178	1.6
0.03674182	0.1922237	1.6
0.03674182	0.1922237	1.6
0.03659032	0.1924618	1.6
0.03659032	0.1924618	1.6
0.03659032	0.1924618	1.6
0.03604584	0.1929272	1.6
0.03604584	0.1929272	1.6
0.03604584	0.1929272	1.6
0.03530156	0.1934838	1.6
0.03530156	0.1934838	1.6
0.03530156	0.1934838	1.6
0.03530156	0.1934838	1.6
0.03530156	0.1934838	1.6
0.03415317	0.1941259	1.6
0.03415317	0.1941259	1.6
0.0338936	0.1942739	1.6
0.0338936	0.1942739	1.6
0.0338936	0.1942739	1.6
0.03374176	0.1944627	1.6
0.03374176	0.1944627	1.6
0.03374176	0.1944627	1.6
0.03353469	0.1945883	1.6
0.03353469	0.1945883	1.6
0.0334142	0.1947199	1.6
0.0334142	0.1947199	1.6
0.0334142	0.1947199	1.6
0.03322747	0.1949822	1.6
0.03322747	0.1949822	1.6
0.03322747	0.1949822	1.6
0.0331618	0.195207	1.6
0.0331618	0.195207	1.6
0.03317552	0.1956605	1.6
0.03317552	0.1956605	1.6
0.03317552	0.1956605	1.6
0.03281962	0.1960908	1.6
0.03281962	0.1960908	1.6
0.03281962	0.1960908	1.6
0.03246734	0.1966248	1.6
0.03246734	0.1966248	1.6
0.03246734	0.1966248	1.6
0.03246734	0.1966248	1.6
0.03246734	0.1966248	1.6
0.02640971	0.2109883	1.6
0.02640971	0.2109883	1.6
0.02640971	0.2109883	1.6
0.02640971	0.2109883	1.6
0.02640971	0.2109883	1.6
0.02640971	0.2109883	1.6
0.02640971	0.2109883	1.6
0.02640971	0.2109883	1.6
0.1335331	0.2395064	1.6
0.1335331	0.2395064	1.6
0.1335331	0.2395064	1.6
0.1350607	0.2385567	1.6
0.1350607	0.2385567	1.6
0.136556	0.2378518	1.6
0.136556	0.2378518	1.6
0.136556	0.2378518	1.6
0.1380779	0.2371475	1.6
0.1380779	0.2371475	1.6
0.1380779	0.2371475	1.6
0.1384706	0.2362008	1.6
0.1384706	0.2362008	1.6
0.1382737	0.2364803	1.6
0.1382737	0.2364803	1.6
0.1382737	0.2364803	1.6
0.1382726	0.2361584	1.6
0.1382726	0.2361584	1.6
0.1382726	0.2361584	1.6
0.1382726	0.2361584	1.6
0.1382726	0.2361584	1.6
0.138334	0.2347501	1.6
0.138334	0.2347501	1.6
0.138334	0.2347501	1.6
0.1381906	0.2339358	1.6
0.1381906	0.2339358	1.6
0.138364	0.2332738	1.6
0.138364	0.2332738	1.6
0.138364	0.2332738	1.6
0.1383705	0.2328551	1.6
0.1383705	0.2328551	1.6
0.1383705	0.2328551	1.6
0.1383705	0.2328551	1.6
0.1383705	0.2328551	1.6
0.1383705	0.2328551	1.6
0.1383705	0.2328551	1.6
0.1383705	0.2328551	1.6
0.06002929	0.2138267	1.6
0.06002929	0.2138267	1.6
0.06002929	0.2138267	1.6
0.06155086	0.213975	1.6
0.06155086	0.213975	1.6
0.06239811	0.214343	1.6
0.06239811	0.214343	1.6
0.06239811	0.214343	1.6
0.06319444	0.2158938	1.6
0.06319444	0.2158938	1.6
0.06383622	0.2167244	1.6
0.06383622	0.2167244	1.6
0.06383622	0.2167244	1.6
0.06433877	0.2174265	1.6
0.06433877	0.2174265	1.6
0.06433877	0.2174265	1.6
0.06433877	0.2174265	1.6
0.06433877	0.2174265	1.6
0.06448844	0.2180223	1.6
0.06448844	0.2180223	1.6
0.06448844	0.2180223	1.6
0.06459039	0.2180748	1.6
