# Supplementary material for: Saliency detection of textured 3D models based on multi-view information and texel descriptor
Source: PeerJ Comput Sci. 2023 Oct 25;9:e1584. doi: 10.7717/peerj-cs.1584 (PMC10703070; doi:10.7717/peerj-cs.1584)
Supplement: Supplemental Information 2 [file peerj-cs-09-1584-s002.zip › sxy/23.txt]

0.06459039	0.2180748	1.6
0.0643616	0.2180004	1.6
0.0643616	0.2180004	1.6
0.0643616	0.2180004	1.6
0.06402712	0.2179731	1.6
0.06402712	0.2179731	1.6
0.06388757	0.2180516	1.6
0.06388757	0.2180516	1.6
0.06388757	0.2180516	1.6
0.06336318	0.2181013	1.6
0.06336318	0.2181013	1.6
0.06336318	0.2181013	1.6
0.06296778	0.2179206	1.6
0.06296778	0.2179206	1.6
0.06296778	0.2179206	1.6
0.06296778	0.2179206	1.6
0.06296778	0.2179206	1.6
0.01696797	0.2349529	1.6
0.01696797	0.2349529	1.6
0.01696797	0.2349529	1.6
0.01696797	0.2349529	1.6
0.01696797	0.2349529	1.6
0.01127185	0.1780472	1.6
0.01127185	0.1780472	1.6
0.01127185	0.1780472	1.6
0.01230708	0.1772538	1.6
0.01230708	0.1772538	1.6
0.0144394	0.175948	1.6
0.0144394	0.175948	1.6
0.0144394	0.175948	1.6
0.01601082	0.1766815	1.6
0.01601082	0.1766815	1.6
0.01601082	0.1766815	1.6
0.01601082	0.1766815	1.6
0.01601082	0.1766815	1.6
0.01635851	0.1776447	1.6
0.01635851	0.1776447	1.6
0.01635851	0.1776447	1.6
0.01635851	0.1776447	1.6
0.01635851	0.1776447	1.6
0.01767706	0.1778526	1.6
0.01767706	0.1778526	1.6
0.01767706	0.1778526	1.6
0.01800581	0.1779149	1.6
0.01800581	0.1779149	1.6
0.01800581	0.1779149	1.6
0.01755004	0.1779976	1.6
0.01755004	0.1779976	1.6
0.01728876	0.1780671	1.6
0.01728876	0.1780671	1.6
0.01728876	0.1780671	1.6
0.01743181	0.1780572	1.6
0.01743181	0.1780572	1.6
0.01743181	0.1780572	1.6
0.01697586	0.1774525	1.6
0.01697586	0.1774525	1.6
0.01697586	0.1774525	1.6
0.01697586	0.1774525	1.6
0.01697586	0.1774525	1.6
-0.03354649	-0.07335725	1.6
-0.03354649	-0.07335725	1.6
-0.03309393	-0.07536677	1.6
-0.03309393	-0.07536677	1.6
-0.03309393	-0.07536677	1.6
-0.03303866	-0.07820189	1.6
-0.03303866	-0.07820189	1.6
-0.03303866	-0.07820189	1.6
-0.03284078	-0.07901665	1.6
-0.03284078	-0.07901665	1.6
-0.03234685	-0.08025805	1.6
-0.03234685	-0.08025805	1.6
-0.03234685	-0.08025805	1.6
-0.03083453	-0.08165034	1.6
-0.03083453	-0.08165034	1.6
-0.02998514	-0.08258592	1.6
-0.02998514	-0.08258592	1.6
-0.02998514	-0.08258592	1.6
-0.02914387	-0.08278698	1.6
-0.02914387	-0.08278698	1.6
-0.02914387	-0.08278698	1.6
-0.02861783	-0.08288669	1.6
-0.02861783	-0.08288669	1.6
-0.02861783	-0.08288669	1.6
-0.02861783	-0.08288669	1.6
-0.02861783	-0.08288669	1.6
-0.04103262	0.08604153	1.6
-0.04103262	0.08604153	1.6
-0.04103262	0.08604153	1.6
-0.0408236	0.089476	1.6
-0.0408236	0.089476	1.6
-0.03976397	0.09219329	1.6
-0.03976397	0.09219329	1.6
-0.03976397	0.09219329	1.6
-0.03848731	0.09499323	1.6
-0.03848731	0.09499323	1.6
-0.03737654	0.097372	1.6
-0.03737654	0.097372	1.6
-0.03737654	0.097372	1.6
-0.03632385	0.1002994	1.6
-0.03632385	0.1002994	1.6
-0.03632385	0.1002994	1.6
-0.03474364	0.1025537	1.6
-0.03474364	0.1025537	1.6
-0.03474364	0.1025537	1.6
-0.03474364	0.1025537	1.6
-0.03474364	0.1025537	1.6
-0.02023433	0.1279143	1.6
-0.02023433	0.1279143	1.6
-0.01556158	0.1284976	1.6
-0.01556158	0.1284976	1.6
-0.01556158	0.1284976	1.6
-0.01097242	0.1285808	1.6
-0.01097242	0.1285808	1.6
-0.01097242	0.1285808	1.6
-0.006630922	0.128914	1.6
-0.006630922	0.128914	1.6
-0.002877899	0.1296946	1.6
-0.002877899	0.1296946	1.6
-0.002877899	0.1296946	1.6
-0.0001155268	0.1293828	1.6
-0.0001155268	0.1293828	1.6
-0.0001155268	0.1293828	1.6
0.002270863	0.1298928	1.6
0.002270863	0.1298928	1.6
0.004166429	0.1307972	1.6
0.004166429	0.1307972	1.6
0.004166429	0.1307972	1.6
0.005926422	0.1315833	1.6
0.005926422	0.1315833	1.6
0.005926422	0.1315833	1.6
0.007207513	0.1329052	1.6
0.007207513	0.1329052	1.6
0.007207513	0.1329052	1.6
0.007207513	0.1329052	1.6
0.007207513	0.1329052	1.6
0.01795691	0.1574359	1.6
0.01795691	0.1574359	1.6
0.01795691	0.1574359	1.6
0.01706604	0.165197	1.6
0.01706604	0.165197	1.6
0.01715343	0.1713703	1.6
0.01715343	0.1713703	1.6
0.01715343	0.1713703	1.6
0.01711184	0.1753197	1.6
0.01711184	0.1753197	1.6
0.01616695	0.1771224	1.6
0.01616695	0.1771224	1.6
0.01616695	0.1771224	1.6
0.01499386	0.1776505	1.6
0.01499386	0.1776505	1.6
0.01283111	0.1774622	1.6
0.01283111	0.1774622	1.6
0.01283111	0.1774622	1.6
0.01283111	0.1774622	1.6
0.01283111	0.1774622	1.6
0.005765302	0.2008801	1.6
0.005765302	0.2008801	1.6
0.005765302	0.2008801	1.6
-4.06988E-06	0.201483	1.6
-4.06988E-06	0.201483	1.6
-4.06988E-06	0.201483	1.6
-0.00267083	0.1965041	1.6
-0.00267083	0.1965041	1.6
-0.005461579	0.1918054	1.6
-0.005461579	0.1918054	1.6
-0.005461579	0.1918054	1.6
-0.00693736	0.1896623	1.6
-0.00693736	0.1896623	1.6
-0.008940613	0.1907391	1.6
-0.008940613	0.1907391	1.6
-0.008940613	0.1907391	1.6
-0.01029537	0.1913109	1.6
-0.01029537	0.1913109	1.6
-0.01029537	0.1913109	1.6
-0.01089213	0.1917479	1.6
-0.01089213	0.1917479	1.6
-0.01101775	0.1924903	1.6
-0.01101775	0.1924903	1.6
-0.01101775	0.1924903	1.6
-0.01134347	0.1930961	1.6
-0.01134347	0.1930961	1.6
-0.01134347	0.1930961	1.6
-0.01134347	0.1930961	1.6
-0.01134347	0.1930961	1.6
-0.01033124	0.193975	1.6
-0.01033124	0.193975	1.6
-0.01033124	0.193975	1.6
-0.009636471	0.1948905	1.6
-0.009636471	0.1948905	1.6
-0.009636471	0.1948905	1.6
-0.009146055	0.1959172	1.6
-0.009146055	0.1959172	1.6
-0.008556578	0.1970582	1.6
-0.008556578	0.1970582	1.6
-0.008556578	0.1970582	1.6
-0.00806134	0.1982794	1.6
-0.00806134	0.1982794	1.6
-0.007173732	0.1992408	1.6
-0.007173732	0.1992408	1.6
-0.007173732	0.1992408	1.6
-0.007173732	0.1992408	1.6
-0.007173732	0.1992408	1.6
-0.007173732	0.1992408	1.6
-0.01810688	0.2410957	1.6
-0.01810688	0.2410957	1.6
-0.01810688	0.2410957	1.6
-0.01747136	0.2429623	1.6
-0.01747136	0.2429623	1.6
-0.01738328	0.2439211	1.6
-0.01738328	0.2439211	1.6
-0.01738328	0.2439211	1.6
-0.01788515	0.2446289	1.6
-0.01788515	0.2446289	1.6
-0.01813997	0.2460535	1.6
-0.01813997	0.2460535	1.6
-0.01813997	0.2460535	1.6
-0.01813997	0.2460535	1.6
-0.01813997	0.2460535	1.6
-0.01813997	0.2460535	1.6
-0.005754627	0.3523905	1.6
-0.005754627	0.3523905	1.6
-0.006683325	0.3510844	1.6
-0.006683325	0.3510844	1.6
-0.006683325	0.3510844	1.6
-0.008386688	0.350133	1.6
-0.008386688	0.350133	1.6
-0.008386688	0.350133	1.6
-0.009622542	0.3499852	1.6
-0.009622542	0.3499852	1.6
-0.0108378	0.3494497	1.6
-0.0108378	0.3494497	1.6
-0.0108378	0.3494497	1.6
-0.01181023	0.349305	1.6
-0.01181023	0.349305	1.6
-0.01181023	0.349305	1.6
-0.01316705	0.3497356	1.6
-0.01316705	0.3497356	1.6
-0.01388687	0.3503621	1.6
-0.01388687	0.3503621	1.6
-0.01388687	0.3503621	1.6
-0.0144517	0.3508166	1.6
-0.0144517	0.3508166	1.6
-0.0144517	0.3508166	1.6
-0.0144517	0.3508166	1.6
-0.0144517	0.3508166	1.6
-0.004391681	0.3879808	1.6
-0.004391681	0.3879808	1.6
-0.004391681	0.3879808	1.6
-0.005639119	0.3883942	1.6
-0.005639119	0.3883942	1.6
-0.006534589	0.3881704	1.6
-0.006534589	0.3881704	1.6
-0.006534589	0.3881704	1.6
-0.006575463	0.3884166	1.6
-0.006575463	0.3884166	1.6
-0.006575463	0.3884166	1.6
-0.00705581	0.3884171	1.6
-0.00705581	0.3884171	1.6
-0.006862169	0.3875825	1.6
-0.006862169	0.3875825	1.6
-0.006862169	0.3875825	1.6
-0.006501557	0.3867068	1.6
-0.006501557	0.3867068	1.6
-0.006501557	0.3867068	1.6
-0.005968155	0.3857129	1.6
-0.005968155	0.3857129	1.6
-0.005968155	0.3857129	1.6
-0.005968155	0.3857129	1.6
-0.005968155	0.3857129	1.6
-0.005968155	0.3857129	1.6
-0.005968155	0.3857129	1.6
-0.005968155	0.3857129	1.6
-0.04787122	0.2543543	1.6
-0.04787122	0.2543543	1.6
-0.04866523	0.254022	1.6
-0.04866523	0.254022	1.6
-0.04866523	0.254022	1.6
-0.04922379	0.2542248	1.6
-0.04922379	0.2542248	1.6
-0.04922379	0.2542248	1.6
-0.04950794	0.2542963	1.6
-0.04950794	0.2542963	1.6
-0.04950794	0.2542963	1.6
-0.04950794	0.2542963	1.6
-0.04950794	0.2542963	1.6
-0.04950794	0.2542963	1.6
-0.04950794	0.2542963	1.6
-0.04950794	0.2542963	1.6
-0.03258978	0.02052495	1.6
-0.03258978	0.02052495	1.6
-0.03258978	0.02052495	1.6
-0.03258978	0.02052495	1.6
-0.03258978	0.02052495	1.6
-0.02720748	0.01597596	1.6
-0.02720748	0.01597596	1.6
-0.02720748	0.01597596	1.6
-0.02605638	0.0149224	1.6
-0.02605638	0.0149224	1.6
-0.02525019	0.01446828	1.6
-0.02525019	0.01446828	1.6
-0.02525019	0.01446828	1.6
-0.02470904	0.01419947	1.6
-0.02470904	0.01419947	1.6
-0.02447115	0.01388036	1.6
-0.02447115	0.01388036	1.6
-0.02447115	0.01388036	1.6
-0.02447115	0.01388036	1.6
-0.02447115	0.01388036	1.6
-0.02447115	0.01388036	1.6
-0.02468346	0.01389597	1.6
-0.02468346	0.01389597	1.6
-0.02432508	0.01395653	1.6
-0.02432508	0.01395653	1.6
-0.02432508	0.01395653	1.6
-0.02403427	0.01372616	1.6
-0.02403427	0.01372616	1.6
-0.02403427	0.01372616	1.6
-0.02398857	0.01339057	1.6
-0.02398857	0.01339057	1.6
-0.02407688	0.01347534	1.6
-0.02407688	0.01347534	1.6
-0.02407688	0.01347534	1.6
-0.02407688	0.01347534	1.6
-0.02407688	0.01347534	1.6
-0.04533993	0.00934949	1.6
-0.04533993	0.00934949	1.6
-0.04533993	0.00934949	1.6
0.01826839	0.1298467	1.6
0.01826839	0.1298467	1.6
0.02299279	0.1294955	1.6
0.02299279	0.1294955	1.6
0.02299279	0.1294955	1.6
0.02644464	0.1291294	1.6
0.02644464	0.1291294	1.6
0.02749437	0.1281803	1.6
0.02749437	0.1281803	1.6
0.02749437	0.1281803	1.6
0.02833665	0.1265097	1.6
0.02833665	0.1265097	1.6
0.02833665	0.1265097	1.6
0.02924123	0.1256185	1.6
0.02924123	0.1256185	1.6
0.03000048	0.1249644	1.6
0.03000048	0.1249644	1.6
0.03000048	0.1249644	1.6
0.03035893	0.12405	1.6
0.03035893	0.12405	1.6
0.03035893	0.12405	1.6
0.03083808	0.1237872	1.6
0.03083808	0.1237872	1.6
0.03083808	0.1237872	1.6
0.03083808	0.1237872	1.6
0.03083808	0.1237872	1.6
0.1617373	0.1771577	1.6
0.1617373	0.1771577	1.6
0.1617373	0.1771577	1.6
0.1615287	0.1742793	1.6
0.1615287	0.1742793	1.6
0.1604433	0.1729827	1.6
0.1604433	0.1729827	1.6
0.1604433	0.1729827	1.6
0.1601592	0.1723136	1.6
0.1601592	0.1723136	1.6
0.1601592	0.1723136	1.6
0.1593737	0.1714281	1.6
0.1593737	0.1714281	1.6
0.1586018	0.1707882	1.6
0.1586018	0.1707882	1.6
0.1586018	0.1707882	1.6
0.1578534	0.1699887	1.6
0.1578534	0.1699887	1.6
0.1578534	0.1699887	1.6
0.1578534	0.1699887	1.6
0.1578534	0.1699887	1.6
0.08991224	0.1459094	1.6
0.08991224	0.1459094	1.6
0.08991224	0.1459094	1.6
0.08874441	0.1465999	1.6
0.08874441	0.1465999	1.6
0.08874441	0.1465999	1.6
0.08873931	0.1478761	1.6
0.08873931	0.1478761	1.6
0.08851009	0.1479902	1.6
0.08851009	0.1479902	1.6
0.08851009	0.1479902	1.6
0.08803214	0.1483233	1.6
0.08803214	0.1483233	1.6
0.0877833	0.1493419	1.6
0.0877833	0.1493419	1.6
0.0877833	0.1493419	1.6
0.08777259	0.1503544	1.6
0.08777259	0.1503544	1.6
0.08777259	0.1503544	1.6
0.08745445	0.151141	1.6
0.08745445	0.151141	1.6
0.08737238	0.1517724	1.6
0.08737238	0.1517724	1.6
0.08737238	0.1517724	1.6
0.08737238	0.1517724	1.6
0.08737238	0.1517724	1.6
0.08737238	0.1517724	1.6
0.08737238	0.1517724	1.6
0.08737238	0.1517724	1.6
-0.03613313	0.1711915	1.6
-0.03613313	0.1711915	1.6
-0.03613313	0.1711915	1.6
-0.03564987	0.1640526	1.6
-0.03564987	0.1640526	1.6
-0.03654982	0.1603156	1.6
-0.03654982	0.1603156	1.6
-0.03654982	0.1603156	1.6
-0.03694862	0.1584787	1.6
-0.03694862	0.1584787	1.6
-0.0368124	0.1571547	1.6
-0.0368124	0.1571547	1.6
-0.0368124	0.1571547	1.6
-0.03683243	0.1563141	1.6
-0.03683243	0.1563141	1.6
-0.03683243	0.1563141	1.6
-0.03683243	0.1563141	1.6
-0.03683243	0.1563141	1.6
-0.03663146	0.1561342	1.6
-0.03663146	0.1561342	1.6
0.01	0.01	1.6
-0.05336817	0.1616229	1.6
-0.05336817	0.1616229	1.6
-0.07010488	0.1671117	1.6
-0.07010488	0.1671117	1.6
-0.07010488	0.1671117	1.6
-0.07010488	0.1671117	1.6
-0.07010488	0.1671117	1.6
-0.07010488	0.1671117	1.6
-0.06285573	0.00522251	1.6
-0.06285573	0.00522251	1.6
-0.06058393	0.001477977	1.6
-0.06058393	0.001477977	1.6
-0.06058393	0.001477977	1.6
-0.05966917	-0.001415307	1.6
-0.05966917	-0.001415307	1.6
-0.05966917	-0.001415307	1.6
-0.05905077	-0.003475958	1.6
-0.05905077	-0.003475958	1.6
-0.05876254	-0.004865722	1.6
-0.05876254	-0.004865722	1.6
-0.05876254	-0.004865722	1.6
-0.0583714	-0.005576306	1.6
-0.0583714	-0.005576306	1.6
-0.0583714	-0.005576306	1.6
-0.0583714	-0.005576306	1.6
-0.0583714	-0.005576306	1.6
-0.0811544	0.1108999	1.6
-0.0811544	0.1108999	1.6
-0.0811544	0.1108999	1.6
-0.0811544	0.1108999	1.6
-0.0811544	0.1108999	1.6
-0.0811544	0.1108999	1.6
-0.08080237	0.1091217	1.6
-0.08080237	0.1091217	1.6
-0.08080237	0.1091217	1.6
-0.08080237	0.1091217	1.6
-0.08080237	0.1091217	1.6
-0.0806993	0.1098869	1.6
-0.0806993	0.1098869	1.6
-0.0806993	0.1098869	1.6
-0.08111295	0.1102393	1.6
-0.08111295	0.1102393	1.6
-0.08187011	0.1104232	1.6
-0.08187011	0.1104232	1.6
-0.08187011	0.1104232	1.6
-0.08203072	0.110285	1.6
-0.08203072	0.110285	1.6
-0.08203072	0.110285	1.6
-0.08212242	0.1100809	1.6
-0.08212242	0.1100809	1.6
-0.08204805	0.1097269	1.6
-0.08204805	0.1097269	1.6
-0.08204805	0.1097269	1.6
-0.08204902	0.109332	1.6
-0.08204902	0.109332	1.6
-0.08204902	0.109332	1.6
-0.08198162	0.1089522	1.6
-0.08198162	0.1089522	1.6
-0.08194511	0.108786	1.6
-0.08194511	0.108786	1.6
-0.08194511	0.108786	1.6
-0.08188205	0.1086804	1.6
-0.08188205	0.1086804	1.6
-0.08173981	0.1083644	1.6
-0.08173981	0.1083644	1.6
-0.08173981	0.1083644	1.6
-0.08168844	0.1084145	1.6
-0.08168844	0.1084145	1.6
-0.08168844	0.1084145	1.6
-0.08168844	0.1084145	1.6
-0.08168844	0.1084145	1.6
-0.08203056	0.1083786	1.6
-0.08203056	0.1083786	1.6
-0.08241516	0.1086593	1.6
-0.08241516	0.1086593	1.6
-0.08241516	0.1086593	1.6
0.01	0.01	1.6
-0.08150259	0.1095768	1.6
-0.08150259	0.1095768	1.6
-0.08086387	0.1102345	1.6
-0.08086387	0.1102345	1.6
-0.08086387	0.1102345	1.6
-0.08031128	0.1108898	1.6
-0.08031128	0.1108898	1.6
-0.07977196	0.1114757	1.6
-0.07977196	0.1114757	1.6
-0.07977196	0.1114757	1.6
-0.07925796	0.1118653	1.6
-0.07925796	0.1118653	1.6
-0.07925796	0.1118653	1.6
-0.07884232	0.1121005	1.6
-0.07884232	0.1121005	1.6
-0.07853001	0.112319	1.6
-0.07853001	0.112319	1.6
-0.07853001	0.112319	1.6
-0.07807253	0.1126856	1.6
-0.07807253	0.1126856	1.6
-0.07766845	0.1129206	1.6
-0.07766845	0.1129206	1.6
-0.07766845	0.1129206	1.6
-0.07737879	0.1132751	1.6
-0.07737879	0.1132751	1.6
-0.07737879	0.1132751	1.6
-0.07719689	0.1136085	1.6
-0.07719689	0.1136085	1.6
-0.07708646	0.1139018	1.6
-0.07708646	0.1139018	1.6
-0.07708646	0.1139018	1.6
-0.07693317	0.1141119	1.6
-0.07693317	0.1141119	1.6
-0.07693317	0.1141119	1.6
-0.07719688	0.1148398	1.6
-0.07719688	0.1148398	1.6
-0.077458	0.1155882	1.6
-0.077458	0.1155882	1.6
-0.077458	0.1155882	1.6
-0.07767985	0.1162776	1.6
-0.07767985	0.1162776	1.6
-0.07790407	0.1168771	1.6
-0.07790407	0.1168771	1.6
-0.07790407	0.1168771	1.6
-0.07810991	0.1174329	1.6
-0.07810991	0.1174329	1.6
-0.07810991	0.1174329	1.6
-0.07838292	0.1180481	1.6
-0.07838292	0.1180481	1.6
-0.07838292	0.1180481	1.6
-0.07864591	0.1185157	1.6
-0.07864591	0.1185157	1.6
-0.07889218	0.1189591	1.6
-0.07889218	0.1189591	1.6
-0.07889218	0.1189591	1.6
-0.07889218	0.1189591	1.6
-0.07889218	0.1189591	1.6
-0.09988063	0.141472	1.6
-0.09988063	0.141472	1.6
-0.09988063	0.141472	1.6
-0.09933393	0.141616	1.6
-0.09933393	0.141616	1.6
-0.09933393	0.141616	1.6
-0.09882913	0.1419316	1.6
-0.09882913	0.1419316	1.6
-0.09877314	0.1419323	1.6
-0.09877314	0.1419323	1.6
-0.09877314	0.1419323	1.6
-0.09845793	0.1427255	1.6
-0.09845793	0.1427255	1.6
-0.09845793	0.1427255	1.6
-0.09855827	0.1431662	1.6
-0.09855827	0.1431662	1.6
-0.09854593	0.1431537	1.6
-0.09854593	0.1431537	1.6
-0.09854593	0.1431537	1.6
-0.09877951	0.1433794	1.6
-0.09877951	0.1433794	1.6
-0.09908485	0.1434451	1.6
-0.09908485	0.1434451	1.6
-0.09908485	0.1434451	1.6
-0.09926266	0.1435263	1.6
-0.09926266	0.1435263	1.6
-0.09926266	0.1435263	1.6
-0.09935962	0.144126	1.6
-0.09935962	0.144126	1.6
-0.09940578	0.1445776	1.6
-0.09940578	0.1445776	1.6
-0.09940578	0.1445776	1.6
-0.09927402	0.1448741	1.6
-0.09927402	0.1448741	1.6
-0.09927402	0.1448741	1.6
-0.09939712	0.145229	1.6
-0.09939712	0.145229	1.6
-0.09947916	0.1454797	1.6
-0.09947916	0.1454797	1.6
-0.09947916	0.1454797	1.6
-0.09947916	0.1454797	1.6
-0.09947916	0.1454797	1.6
-0.09850576	0.1745062	1.6
-0.09850576	0.1745062	1.6
-0.09850576	0.1745062	1.6
-0.09667341	0.1771127	1.6
-0.09667341	0.1771127	1.6
-0.09667341	0.1771127	1.6
-0.09624787	0.1784054	1.6
-0.09624787	0.1784054	1.6
-0.09558392	0.1793955	1.6
-0.09558392	0.1793955	1.6
-0.09558392	0.1793955	1.6
-0.09531455	0.180342	1.6
-0.09531455	0.180342	1.6
-0.09522869	0.1811486	1.6
-0.09522869	0.1811486	1.6
-0.09522869	0.1811486	1.6
-0.09532087	0.1821473	1.6
-0.09532087	0.1821473	1.6
-0.09532087	0.1821473	1.6
-0.09535595	0.1829536	1.6
-0.09535595	0.1829536	1.6
-0.09559096	0.1831949	1.6
-0.09559096	0.1831949	1.6
-0.09559096	0.1831949	1.6
-0.09576542	0.1838729	1.6
-0.09576542	0.1838729	1.6
-0.09576542	0.1838729	1.6
-0.09576542	0.1838729	1.6
-0.09576542	0.1838729	1.6
-0.09576542	0.1838729	1.6
-0.09576542	0.1838729	1.6
-0.09576542	0.1838729	1.6
-0.1319272	0.2012352	1.6
-0.1319272	0.2012352	1.6
-0.1319272	0.2012352	1.6
-0.06471511	0.1962714	1.6
-0.06471511	0.1962714	1.6
-0.06852283	0.1979052	1.6
-0.06852283	0.1979052	1.6
-0.06852283	0.1979052	1.6
-0.06867879	0.1995297	1.6
-0.06867879	0.1995297	1.6
-0.06867879	0.1995297	1.6
-0.0684704	0.2002295	1.6
-0.0684704	0.2002295	1.6
-0.06877244	0.2014306	1.6
-0.06877244	0.2014306	1.6
-0.06877244	0.2014306	1.6
-0.06976997	0.2021047	1.6
-0.06976997	0.2021047	1.6
-0.06957621	0.2020988	1.6
-0.06957621	0.2020988	1.6
-0.06957621	0.2020988	1.6
-0.06967448	0.2019456	1.6
-0.06967448	0.2019456	1.6
-0.06956979	0.2021626	1.6
-0.06956979	0.2021626	1.6
-0.06956979	0.2021626	1.6
-0.06944735	0.2027297	1.6
-0.06944735	0.2027297	1.6
-0.06957453	0.2032338	1.6
-0.06957453	0.2032338	1.6
-0.06957453	0.2032338	1.6
-0.06957453	0.2032338	1.6
-0.06957453	0.2032338	1.6
-0.06957453	0.2032338	1.6
-0.04952172	0.2315751	1.6
-0.04952172	0.2315751	1.6
-0.0483124	0.2370477	1.6
-0.0483124	0.2370477	1.6
-0.0483124	0.2370477	1.6
-0.04736638	0.2399856	1.6
-0.04736638	0.2399856	1.6
-0.04736638	0.2399856	1.6
-0.04743642	0.2418964	1.6
-0.04743642	0.2418964	1.6
-0.04743642	0.2418964	1.6
-0.04743642	0.2418964	1.6
-0.04743642	0.2418964	1.6
-0.04608683	0.2457885	1.6
-0.04608683	0.2457885	1.6
-0.04578791	0.2473291	1.6
-0.04578791	0.2473291	1.6
-0.04578791	0.2473291	1.6
-0.04565877	0.2489572	1.6
-0.04565877	0.2489572	1.6
-0.04565877	0.2489572	1.6
-0.04584898	0.2501999	1.6
-0.04584898	0.2501999	1.6
-0.04609153	0.2515158	1.6
-0.04609153	0.2515158	1.6
-0.04609153	0.2515158	1.6
-0.04643963	0.2524937	1.6
-0.04643963	0.2524937	1.6
-0.04658271	0.2534319	1.6
-0.04658271	0.2534319	1.6
-0.04658271	0.2534319	1.6
-0.04682145	0.2540509	1.6
-0.04682145	0.2540509	1.6
-0.04682145	0.2540509	1.6
-0.04682145	0.2540509	1.6
-0.04682145	0.2540509	1.6
-0.04682145	0.2540509	1.6
-0.04682145	0.2540509	1.6
-0.04682145	0.2540509	1.6
-0.05263659	-0.02708477	1.6
-0.05263659	-0.02708477	1.6
-0.05263659	-0.02708477	1.6
-0.0522543	-0.03428583	1.6
-0.0522543	-0.03428583	1.6
-0.05192473	-0.03724876	1.6
-0.05192473	-0.03724876	1.6
-0.05192473	-0.03724876	1.6
-0.05200227	-0.03942496	1.6
-0.05200227	-0.03942496	1.6
-0.05200227	-0.03942496	1.6
-0.05126821	-0.04186001	1.6
-0.05126821	-0.04186001	1.6
-0.05034274	-0.0439808	1.6
-0.05034274	-0.0439808	1.6
