# Supplementary material for: Saliency detection of textured 3D models based on multi-view information and texel descriptor
Source: PeerJ Comput Sci. 2023 Oct 25;9:e1584. doi: 10.7717/peerj-cs.1584 (PMC10703070; doi:10.7717/peerj-cs.1584)
Supplement: Supplemental Information 2 [file peerj-cs-09-1584-s002.zip › sxy/24.txt]

-0.05034274	-0.0439808	1.6
-0.05011684	-0.04523	1.6
-0.05011684	-0.04523	1.6
-0.04993504	-0.04656475	1.6
-0.04993504	-0.04656475	1.6
-0.04993504	-0.04656475	1.6
-0.05007906	-0.04760797	1.6
-0.05007906	-0.04760797	1.6
-0.05014912	-0.04866534	1.6
-0.05014912	-0.04866534	1.6
-0.05014912	-0.04866534	1.6
-0.05008977	-0.04957499	1.6
-0.05008977	-0.04957499	1.6
-0.05008977	-0.04957499	1.6
-0.05029312	-0.0500988	1.6
-0.05029312	-0.0500988	1.6
-0.05026838	-0.05055485	1.6
-0.05026838	-0.05055485	1.6
-0.05026838	-0.05055485	1.6
-0.05028117	-0.05091482	1.6
-0.05028117	-0.05091482	1.6
-0.05028117	-0.05091482	1.6
-0.05057023	-0.05108017	1.6
-0.05057023	-0.05108017	1.6
-0.05081483	-0.05120692	1.6
-0.05081483	-0.05120692	1.6
-0.05081483	-0.05120692	1.6
-0.05081483	-0.05120692	1.6
-0.05081483	-0.05120692	1.6
-0.05081483	-0.05120692	1.6
-0.05081483	-0.05120692	1.6
-0.05081483	-0.05120692	1.6
-0.08908472	0.07697172	1.6
-0.08908472	0.07697172	1.6
-0.08908472	0.07697172	1.6
-0.08832503	0.07820959	1.6
-0.08832503	0.07820959	1.6
-0.08850019	0.07791995	1.6
-0.08850019	0.07791995	1.6
-0.08850019	0.07791995	1.6
-0.08850019	0.07791995	1.6
-0.08850019	0.07791995	1.6
-0.08850019	0.07791995	1.6
-0.08850019	0.07791995	1.6
-0.08850019	0.07791995	1.6
-0.2651525	0.09984418	1.6
-0.2651525	0.09984418	1.6
-0.2651525	0.09984418	1.6
-0.2652379	0.100388	1.6
-0.2652379	0.100388	1.6
-0.2652379	0.100388	1.6
-0.2657662	0.1009683	1.6
-0.2657662	0.1009683	1.6
-0.2656359	0.1007209	1.6
-0.2656359	0.1007209	1.6
-0.2656359	0.1007209	1.6
-0.2656359	0.1007209	1.6
-0.2656359	0.1007209	1.6
-0.2656359	0.1007209	1.6
-0.2658246	0.09971471	1.6
-0.2658246	0.09971471	1.6
-0.2656915	0.09918155	1.6
-0.2656915	0.09918155	1.6
-0.2656915	0.09918155	1.6
-0.265452	0.09892508	1.6
-0.265452	0.09892508	1.6
-0.265452	0.09892508	1.6
-0.2651299	0.09840682	1.6
-0.2651299	0.09840682	1.6
-0.2650727	0.09800173	1.6
-0.2650727	0.09800173	1.6
-0.2650727	0.09800173	1.6
-0.2649081	0.09742867	1.6
-0.2649081	0.09742867	1.6
-0.2649081	0.09742867	1.6
-0.2649081	0.09742867	1.6
-0.2649081	0.09742867	1.6
-0.2743871	0.1023263	1.6
-0.2743871	0.1023263	1.6
-0.2743871	0.1023263	1.6
-0.2744848	0.103835	1.6
-0.2744848	0.103835	1.6
-0.2746633	0.1031004	1.6
-0.2746633	0.1031004	1.6
-0.2746633	0.1031004	1.6
-0.2741521	0.104055	1.6
-0.2741521	0.104055	1.6
-0.2741521	0.104055	1.6
-0.2741521	0.104055	1.6
-0.2741521	0.104055	1.6
-0.2741135	0.1040731	1.6
-0.2741135	0.1040731	1.6
-0.2741135	0.1040731	1.6
-0.2740185	0.1047651	1.6
-0.2740185	0.1047651	1.6
-0.2740185	0.1047651	1.6
-0.2738391	0.1044698	1.6
-0.2738391	0.1044698	1.6
-0.2738391	0.1044698	1.6
-0.2738391	0.1044698	1.6
-0.2738391	0.1044698	1.6
-0.2738391	0.1044698	1.6
-0.2738391	0.1044698	1.6
-0.2738391	0.1044698	1.6
0.1709876	0.09101158	1.6
0.1709876	0.09101158	1.6
0.1700653	0.09000965	1.6
0.1700653	0.09000965	1.6
0.1700653	0.09000965	1.6
0.1684804	0.08967931	1.6
0.1684804	0.08967931	1.6
0.1675332	0.08934508	1.6
0.1675332	0.08934508	1.6
0.1675332	0.08934508	1.6
0.1666832	0.08889051	1.6
0.1666832	0.08889051	1.6
0.1666832	0.08889051	1.6
0.1659935	0.08844672	1.6
0.1659935	0.08844672	1.6
0.1655658	0.08822089	1.6
0.1655658	0.08822089	1.6
0.1655658	0.08822089	1.6
0.1653701	0.08829176	1.6
0.1653701	0.08829176	1.6
0.1653024	0.08839621	1.6
0.1653024	0.08839621	1.6
0.1653024	0.08839621	1.6
0.1651902	0.08875234	1.6
0.1651902	0.08875234	1.6
0.1651902	0.08875234	1.6
0.1650468	0.08930616	1.6
0.1650468	0.08930616	1.6
0.1650468	0.08930616	1.6
0.1650468	0.08930616	1.6
0.1650468	0.08930616	1.6
0.1876338	0.1008917	1.6
0.1876338	0.1008917	1.6
0.1876338	0.1008917	1.6
0.1873243	0.1031381	1.6
0.1873243	0.1031381	1.6
0.1868223	0.1036144	1.6
0.1868223	0.1036144	1.6
0.1868223	0.1036144	1.6
0.1873178	0.1039207	1.6
0.1873178	0.1039207	1.6
0.1868046	0.1042726	1.6
0.1868046	0.1042726	1.6
0.1868046	0.1042726	1.6
0.1868937	0.1049807	1.6
0.1868937	0.1049807	1.6
0.1868937	0.1049807	1.6
0.1865937	0.1053454	1.6
0.1865937	0.1053454	1.6
0.1864279	0.1059955	1.6
0.1864279	0.1059955	1.6
0.1864279	0.1059955	1.6
0.1861429	0.1060225	1.6
0.1861429	0.1060225	1.6
0.1861429	0.1060225	1.6
0.1861838	0.1061549	1.6
0.1861838	0.1061549	1.6
0.1858449	0.1064071	1.6
0.1858449	0.1064071	1.6
0.1858449	0.1064071	1.6
0.1853967	0.1066968	1.6
0.1853967	0.1066968	1.6
0.1853967	0.1066968	1.6
0.1849608	0.1067935	1.6
0.1849608	0.1067935	1.6
0.1849608	0.1067935	1.6
0.1849608	0.1067935	1.6
0.1849608	0.1067935	1.6
0.1849608	0.1067935	1.6
0.1849608	0.1067935	1.6
0.006727474	0.09710301	1.6
0.006727474	0.09710301	1.6
0.006727474	0.09710301	1.6
0.008661539	0.09718195	1.6
0.008661539	0.09718195	1.6
0.008661539	0.09718195	1.6
0.009384652	0.09673003	1.6
0.009384652	0.09673003	1.6
0.009861751	0.09632429	1.6
0.009861751	0.09632429	1.6
0.009861751	0.09632429	1.6
0.01024836	0.09619436	1.6
0.01024836	0.09619436	1.6
0.01062032	0.09627173	1.6
0.01062032	0.09627173	1.6
0.01062032	0.09627173	1.6
0.01054296	0.09581204	1.6
0.01054296	0.09581204	1.6
0.01054296	0.09581204	1.6
0.01096511	0.09555361	1.6
0.01096511	0.09555361	1.6
0.01087086	0.09560394	1.6
0.01087086	0.09560394	1.6
0.01076757	0.09516749	1.6
0.01076757	0.09516749	1.6
0.01076757	0.09516749	1.6
0.01076757	0.09516749	1.6
0.01076757	0.09516749	1.6
0.01076757	0.09516749	1.6
0.01076757	0.09516749	1.6
-0.1424749	0.09628322	1.6
-0.1424749	0.09628322	1.6
-0.1424749	0.09628322	1.6
-0.1418796	0.09722561	1.6
-0.1418796	0.09722561	1.6
-0.1420254	0.09820897	1.6
-0.1420254	0.09820897	1.6
-0.1420254	0.09820897	1.6
-0.141892	0.09802491	1.6
-0.141892	0.09802491	1.6
-0.141892	0.09802491	1.6
-0.1422161	0.09819211	1.6
-0.1422161	0.09819211	1.6
-0.1424708	0.09807736	1.6
-0.1424708	0.09807736	1.6
-0.1424708	0.09807736	1.6
-0.1425329	0.09872864	1.6
-0.1425329	0.09872864	1.6
-0.1425329	0.09872864	1.6
-0.142694	0.09891512	1.6
-0.142694	0.09891512	1.6
-0.1426132	0.09905109	1.6
-0.1426132	0.09905109	1.6
-0.1426132	0.09905109	1.6
-0.1426132	0.09905109	1.6
-0.1426132	0.09905109	1.6
-0.1426132	0.09905109	1.6
-0.25686	0.09203266	1.6
-0.25686	0.09203266	1.6
-0.2589022	0.09051322	1.6
-0.2589022	0.09051322	1.6
-0.2589022	0.09051322	1.6
-0.2597713	0.08965514	1.6
-0.2597713	0.08965514	1.6
-0.2601057	0.08811799	1.6
-0.2601057	0.08811799	1.6
-0.2601057	0.08811799	1.6
-0.2601191	0.08744244	1.6
-0.2601191	0.08744244	1.6
-0.2601191	0.08744244	1.6
-0.2594777	0.08646393	1.6
-0.2594777	0.08646393	1.6
-0.2593312	0.08649414	1.6
-0.2593312	0.08649414	1.6
-0.2593312	0.08649414	1.6
-0.2590277	0.08640825	1.6
-0.2590277	0.08640825	1.6
-0.2590277	0.08640825	1.6
-0.2589058	0.08625434	1.6
-0.2589058	0.08625434	1.6
-0.2587764	0.08606468	1.6
-0.2587764	0.08606468	1.6
-0.2587764	0.08606468	1.6
-0.2586457	0.08566356	1.6
-0.2586457	0.08566356	1.6
-0.2586457	0.08566356	1.6
-0.2583079	0.08519503	1.6
-0.2583079	0.08519503	1.6
-0.2582332	0.08488602	1.6
-0.2582332	0.08488602	1.6
-0.2582332	0.08488602	1.6
-0.2577602	0.08429897	1.6
-0.2577602	0.08429897	1.6
-0.2577602	0.08429897	1.6
-0.2577602	0.08429897	1.6
-0.2577602	0.08429897	1.6
-0.1392482	0.05733622	1.6
-0.1392482	0.05733622	1.6
-0.1392482	0.05733622	1.6
-0.1394646	0.05682258	1.6
-0.1394646	0.05682258	1.6
-0.1394646	0.05682258	1.6
-0.1400041	0.05529474	1.6
-0.1400041	0.05529474	1.6
-0.1397949	0.05406275	1.6
-0.1397949	0.05406275	1.6
-0.1397949	0.05406275	1.6
-0.1394907	0.05303683	1.6
-0.1394907	0.05303683	1.6
-0.1390886	0.05242606	1.6
-0.1390886	0.05242606	1.6
-0.1390886	0.05242606	1.6
-0.1388812	0.05201168	1.6
-0.1388812	0.05201168	1.6
-0.1388812	0.05201168	1.6
-0.1389067	0.05179428	1.6
-0.1389067	0.05179428	1.6
-0.1388887	0.05170851	1.6
-0.1388887	0.05170851	1.6
-0.1388887	0.05170851	1.6
-0.138924	0.05175454	1.6
-0.138924	0.05175454	1.6
-0.138924	0.05175454	1.6
-0.1390399	0.0519947	1.6
-0.1390399	0.0519947	1.6
-0.1391317	0.05216875	1.6
-0.1391317	0.05216875	1.6
-0.1391317	0.05216875	1.6
-0.1391573	0.05229785	1.6
-0.1391573	0.05229785	1.6
-0.1392458	0.05236137	1.6
-0.1392458	0.05236137	1.6
-0.1392458	0.05236137	1.6
-0.1393557	0.05247801	1.6
-0.1393557	0.05247801	1.6
-0.1393557	0.05247801	1.6
-0.1395275	0.05240964	1.6
-0.1395275	0.05240964	1.6
-0.1394424	0.05235638	1.6
-0.1394424	0.05235638	1.6
-0.1394424	0.05235638	1.6
-0.139408	0.05222289	1.6
-0.139408	0.05222289	1.6
-0.139408	0.05222289	1.6
-0.1394286	0.05204681	1.6
-0.1394286	0.05204681	1.6
-0.1395001	0.05182554	1.6
-0.1395001	0.05182554	1.6
-0.1395001	0.05182554	1.6
-0.1395157	0.05143212	1.6
-0.1395157	0.05143212	1.6
-0.1395157	0.05143212	1.6
-0.1395284	0.0511223	1.6
-0.1395284	0.0511223	1.6
-0.139569	0.05071966	1.6
-0.139569	0.05071966	1.6
-0.139569	0.05071966	1.6
-0.1396949	0.05018955	1.6
-0.1396949	0.05018955	1.6
-0.1396949	0.05018955	1.6
-0.1397723	0.04978552	1.6
-0.1397723	0.04978552	1.6
-0.1398945	0.04927818	1.6
-0.1398945	0.04927818	1.6
-0.1398945	0.04927818	1.6
-0.1398945	0.04927818	1.6
-0.08777126	0.03676406	1.6
-0.08777126	0.03676406	1.6
-0.08777126	0.03676406	1.6
-0.08824895	0.03639663	1.6
-0.08824895	0.03639663	1.6
-0.08882064	0.03717853	1.6
-0.08882064	0.03717853	1.6
-0.08950653	0.03795068	1.6
-0.08950653	0.03795068	1.6
-0.08950653	0.03795068	1.6
-0.08971959	0.03909016	1.6
-0.08971959	0.03909016	1.6
-0.08971959	0.03909016	1.6
-0.08986793	0.0405199	1.6
-0.08986793	0.0405199	1.6
-0.08986793	0.0405199	1.6
-0.08986793	0.0405199	1.6
-0.0772885	0.04310051	1.6
-0.0772885	0.04310051	1.6
-0.0772885	0.04310051	1.6
-0.06470907	0.04568111	1.6
-0.06470907	0.04568111	1.6
-0.06470907	0.04568111	1.6
-0.0986305	0.1011195	1.6
-0.0986305	0.1011195	1.6
-0.09754884	0.09823098	1.6
-0.09754884	0.09823098	1.6
-0.09754884	0.09823098	1.6
-0.09635983	0.09727366	1.6
-0.09635983	0.09727366	1.6
-0.09635983	0.09727366	1.6
-0.09543635	0.09566552	1.6
-0.09543635	0.09566552	1.6
-0.09447028	0.09444236	1.6
-0.09447028	0.09444236	1.6
-0.09447028	0.09444236	1.6
-0.09380684	0.09326623	1.6
-0.09380684	0.09326623	1.6
-0.09302302	0.09241175	1.6
-0.09302302	0.09241175	1.6
-0.09302302	0.09241175	1.6
-0.09234785	0.09116726	1.6
-0.09234785	0.09116726	1.6
-0.09234785	0.09116726	1.6
-0.09220669	0.09035847	1.6
-0.09220669	0.09035847	1.6
-0.09202024	0.08968364	1.6
-0.09202024	0.08968364	1.6
-0.09202024	0.08968364	1.6
-0.09188841	0.08918353	1.6
-0.09188841	0.08918353	1.6
-0.09188841	0.08918353	1.6
-0.09173606	0.08875223	1.6
-0.09173606	0.08875223	1.6
-0.091605	0.0897107	1.6
-0.091605	0.0897107	1.6
-0.091605	0.0897107	1.6
-0.09163734	0.09074052	1.6
-0.09163734	0.09074052	1.6
-0.0916215	0.09152718	1.6
-0.0916215	0.09152718	1.6
-0.0916215	0.09152718	1.6
-0.09177071	0.09239844	1.6
-0.09177071	0.09239844	1.6
-0.09177071	0.09239844	1.6
-0.09193754	0.09316753	1.6
-0.09193754	0.09316753	1.6
-0.09193754	0.09316753	1.6
-0.09193754	0.09316753	1.6
-0.09193754	0.09316753	1.6
-0.09298425	0.1086031	1.6
-0.09298425	0.1086031	1.6
-0.09185056	0.1090429	1.6
-0.09185056	0.1090429	1.6
-0.09185056	0.1090429	1.6
-0.09184031	0.1102444	1.6
-0.09184031	0.1102444	1.6
-0.09184031	0.1102444	1.6
-0.09129459	0.1101339	1.6
-0.09129459	0.1101339	1.6
-0.09087359	0.1104632	1.6
-0.09087359	0.1104632	1.6
-0.09087359	0.1104632	1.6
-0.09087832	0.1108665	1.6
-0.09087832	0.1108665	1.6
-0.09103765	0.1108845	1.6
-0.09103765	0.1108845	1.6
-0.09103765	0.1108845	1.6
-0.09129836	0.1110099	1.6
-0.09129836	0.1110099	1.6
-0.09127817	0.1110169	1.6
-0.09127817	0.1110169	1.6
-0.09127817	0.1110169	1.6
-0.09150446	0.1115392	1.6
-0.09150446	0.1115392	1.6
-0.09150446	0.1115392	1.6
-0.09147677	0.1116348	1.6
-0.09147677	0.1116348	1.6
-0.09154391	0.1119289	1.6
-0.09154391	0.1119289	1.6
-0.09154391	0.1119289	1.6
-0.09154391	0.1119289	1.6
-0.09154391	0.1119289	1.6
-0.09154391	0.1119289	1.6
-0.09151664	0.1117373	1.6
-0.09151664	0.1117373	1.6
-0.09151045	0.1115726	1.6
-0.09151045	0.1115726	1.6
-0.09151045	0.1115726	1.6
-0.09159932	0.1117391	1.6
-0.09159932	0.1117391	1.6
-0.09173577	0.1118096	1.6
-0.09173577	0.1118096	1.6
-0.09173577	0.1118096	1.6
-0.09177008	0.1118888	1.6
-0.09177008	0.1118888	1.6
-0.09177008	0.1118888	1.6
-0.09177157	0.1119013	1.6
-0.09177157	0.1119013	1.6
-0.09181798	0.1118581	1.6
-0.09181798	0.1118581	1.6
-0.09181798	0.1118581	1.6
-0.09189117	0.1119318	1.6
-0.09189117	0.1119318	1.6
-0.09189117	0.1119318	1.6
-0.09184898	0.1122038	1.6
-0.09184898	0.1122038	1.6
-0.0918316	0.1122723	1.6
-0.0918316	0.1122723	1.6
-0.0918316	0.1122723	1.6
-0.0918316	0.1122723	1.6
-0.0918316	0.1122723	1.6
-0.0918316	0.1122723	1.6
-0.07211904	0.07824855	1.6
-0.07211904	0.07824855	1.6
-0.07178552	0.07833562	1.6
-0.07178552	0.07833562	1.6
-0.07178552	0.07833562	1.6
-0.07191322	0.07873867	1.6
-0.07191322	0.07873867	1.6
-0.07191322	0.07873867	1.6
-0.07192119	0.07828008	1.6
-0.07192119	0.07828008	1.6
-0.07163297	0.07800683	1.6
-0.07163297	0.07800683	1.6
-0.07163297	0.07800683	1.6
-0.07163297	0.07800683	1.6
-0.07163297	0.07800683	1.6
-0.07163297	0.07800683	1.6
-0.07174992	0.07821461	1.6
-0.07174992	0.07821461	1.6
-0.0718651	0.0784734	1.6
-0.0718651	0.0784734	1.6
-0.0718651	0.0784734	1.6
-0.07199723	0.07836253	1.6
-0.07199723	0.07836253	1.6
-0.07201952	0.07825917	1.6
-0.07201952	0.07825917	1.6
-0.07201952	0.07825917	1.6
-0.07169565	0.07841653	1.6
-0.07169565	0.07841653	1.6
-0.07169565	0.07841653	1.6
-0.07169565	0.07841653	1.6
-0.07169565	0.07841653	1.6
-0.06794029	0.09526879	1.6
-0.06794029	0.09526879	1.6
-0.06794029	0.09526879	1.6
-0.06781473	0.09467953	1.6
-0.06781473	0.09467953	1.6
-0.06789122	0.09472913	1.6
-0.06789122	0.09472913	1.6
-0.06789122	0.09472913	1.6
-0.06792442	0.09441411	1.6
-0.06792442	0.09441411	1.6
-0.06792442	0.09441411	1.6
-0.06812175	0.09448007	1.6
-0.06812175	0.09448007	1.6
-0.06853742	0.09450249	1.6
-0.06853742	0.09450249	1.6
-0.06853742	0.09450249	1.6
-0.06858817	0.09489564	1.6
-0.06858817	0.09489564	1.6
-0.06864565	0.09510181	1.6
-0.06864565	0.09510181	1.6
-0.06864565	0.09510181	1.6
-0.06870335	0.09544405	1.6
-0.06870335	0.09544405	1.6
-0.06870385	0.09591875	1.6
-0.06870385	0.09591875	1.6
-0.06870385	0.09591875	1.6
-0.06870385	0.09591875	1.6
-0.06870385	0.09591875	1.6
-0.06870385	0.09591875	1.6
-0.07140791	0.1019803	1.6
-0.07140791	0.1019803	1.6
-0.07056297	0.1024397	1.6
-0.07056297	0.1024397	1.6
-0.07056297	0.1024397	1.6
-0.07032635	0.1023506	1.6
-0.07032635	0.1023506	1.6
-0.07020552	0.1024079	1.6
-0.07020552	0.1024079	1.6
-0.07020552	0.1024079	1.6
-0.07020552	0.1024079	1.6
-0.07020552	0.1024079	1.6
-0.07020552	0.1024079	1.6
-0.069107	0.1083233	1.6
-0.069107	0.1083233	1.6
-0.06953295	0.1118723	1.6
-0.06953295	0.1118723	1.6
-0.06953295	0.1118723	1.6
-0.06988478	0.1150154	1.6
-0.06988478	0.1150154	1.6
-0.06988478	0.1150154	1.6
-0.07018035	0.1174469	1.6
-0.07018035	0.1174469	1.6
-0.07044081	0.1196112	1.6
-0.07044081	0.1196112	1.6
-0.07044081	0.1196112	1.6
-0.07037968	0.1217029	1.6
-0.07037968	0.1217029	1.6
-0.07037968	0.1217029	1.6
-0.0703421	0.123551	1.6
-0.0703421	0.123551	1.6
-0.07035235	0.1255033	1.6
-0.07035235	0.1255033	1.6
-0.07035235	0.1255033	1.6
-0.07051418	0.1273911	1.6
-0.07051418	0.1273911	1.6
-0.07053753	0.1289402	1.6
-0.07053753	0.1289402	1.6
-0.07053753	0.1289402	1.6
-0.07053753	0.1289402	1.6
-0.07053753	0.1289402	1.6
-0.07053753	0.1289402	1.6
-0.06736761	0.05846339	1.6
-0.06736761	0.05846339	1.6
-0.06668341	0.05950676	1.6
-0.06668341	0.05950676	1.6
-0.06668341	0.05950676	1.6
-0.06651103	0.06067719	1.6
-0.06651103	0.06067719	1.6
-0.06651103	0.06067719	1.6
-0.06673048	0.06150735	1.6
-0.06673048	0.06150735	1.6
-0.06742599	0.06211532	1.6
-0.06742599	0.06211532	1.6
-0.06742599	0.06211532	1.6
-0.06755351	0.06237493	1.6
-0.06755351	0.06237493	1.6
-0.06755351	0.06237493	1.6
-0.0671032	0.06182271	1.6
-0.0671032	0.06182271	1.6
-0.06668811	0.06159976	1.6
-0.06668811	0.06159976	1.6
-0.06668811	0.06159976	1.6
-0.06611254	0.06119443	1.6
-0.06611254	0.06119443	1.6
-0.06611254	0.06119443	1.6
-0.06554834	0.06110378	1.6
-0.06554834	0.06110378	1.6
-0.06482663	0.06082467	1.6
-0.06482663	0.06082467	1.6
-0.06482663	0.06082467	1.6
-0.06455816	0.06051861	1.6
-0.06455816	0.06051861	1.6
-0.06455816	0.06051861	1.6
-0.06443346	0.06053226	1.6
-0.06443346	0.06053226	1.6
-0.06406624	0.0602703	1.6
-0.06406624	0.0602703	1.6
-0.06406624	0.0602703	1.6
-0.06391165	0.06026508	1.6
-0.06391165	0.06026508	1.6
-0.06391165	0.06026508	1.6
-0.06380937	0.0598288	1.6
-0.06380937	0.0598288	1.6
-0.06371862	0.05959705	1.6
-0.06371862	0.05959705	1.6
-0.06371862	0.05959705	1.6
-0.06371862	0.05959705	1.6
-0.06371862	0.05959705	1.6
-0.06371862	0.05959705	1.6
-0.06155217	0.009783536	1.6
-0.06155217	0.009783536	1.6
-0.06064201	0.007899319	1.6
-0.06064201	0.007899319	1.6
-0.06064201	0.007899319	1.6
-0.06087612	0.007776788	1.6
-0.06087612	0.007776788	1.6
-0.06143983	0.008168609	1.6
-0.06143983	0.008168609	1.6
-0.06143983	0.008168609	1.6
-0.06165837	0.007502469	1.6
-0.06165837	0.007502469	1.6
-0.06161087	0.007643958	1.6
-0.06161087	0.007643958	1.6
-0.06161087	0.007643958	1.6
-0.06172798	0.008052787	1.6
-0.06172798	0.008052787	1.6
-0.06209267	0.008572732	1.6
-0.06209267	0.008572732	1.6
-0.06209267	0.008572732	1.6
-0.06230133	0.009040011	1.6
-0.06230133	0.009040011	1.6
-0.06230133	0.009040011	1.6
-0.06251676	0.009364291	1.6
-0.06251676	0.009364291	1.6
-0.06261051	0.009596988	1.6
-0.06261051	0.009596988	1.6
-0.06261051	0.009596988	1.6
-0.06261051	0.009596988	1.6
-0.06261051	0.009596988	1.6
-0.03738733	0.001365287	1.6
-0.03738733	0.001365287	1.6
-0.03738733	0.001365287	1.6
-0.224273	0.06780357	1.6
-0.224273	0.06780357	1.6
-0.2274161	0.06831812	1.6
-0.2274161	0.06831812	1.6
-0.2274161	0.06831812	1.6
-0.2292056	0.06810193	1.6
-0.2292056	0.06810193	1.6
-0.2292056	0.06810193	1.6
-0.2306655	0.06786511	1.6
-0.2306655	0.06786511	1.6
-0.2316708	0.06785805	1.6
-0.2316708	0.06785805	1.6
-0.2316708	0.06785805	1.6
-0.2324313	0.0677302	1.6
-0.2324313	0.0677302	1.6
-0.2331535	0.06749753	1.6
-0.2331535	0.06749753	1.6
-0.2331535	0.06749753	1.6
-0.2337376	0.06731947	1.6
-0.2337376	0.06731947	1.6
-0.2337376	0.06731947	1.6
-0.2337376	0.06731947	1.6
-0.2337376	0.06731947	1.6
-0.2857523	0.08393133	1.6
-0.2857523	0.08393133	1.6
-0.2857523	0.08393133	1.6
-0.2849304	0.08316249	1.6
-0.2849304	0.08316249	1.6
-0.2849304	0.08316249	1.6
-0.2848057	0.08279046	1.6
-0.2848057	0.08279046	1.6
-0.2849582	0.08269479	1.6
-0.2849582	0.08269479	1.6
-0.2849582	0.08269479	1.6
-0.2848016	0.08230988	1.6
-0.2848016	0.08230988	1.6
-0.2848016	0.08230988	1.6
-0.2843623	0.08242857	1.6
-0.2843623	0.08242857	1.6
-0.2843623	0.08242857	1.6
-0.2843623	0.08242857	1.6
-0.2843623	0.08242857	1.6
-0.2833242	0.08129016	1.6
-0.2833242	0.08129016	1.6
-0.2833242	0.08129016	1.6
-0.2832554	0.08096197	1.6
-0.2832554	0.08096197	1.6
-0.2830573	0.08072609	1.6
-0.2830573	0.08072609	1.6
-0.2830573	0.08072609	1.6
-0.2830315	0.08056615	1.6
-0.2830315	0.08056615	1.6
-0.2830315	0.08056615	1.6
-0.2829178	0.0803545	1.6
-0.2829178	0.0803545	1.6
-0.2828579	0.08014581	1.6
-0.2828579	0.08014581	1.6
-0.2828579	0.08014581	1.6
-0.2827967	0.07985559	1.6
-0.2827967	0.07985559	1.6
-0.2827967	0.07985559	1.6
-0.282566	0.07951119	1.6
-0.282566	0.07951119	1.6
-0.2823251	0.07927229	1.6
