# Supplementary material for: Saliency detection of textured 3D models based on multi-view information and texel descriptor
Source: PeerJ Comput Sci. 2023 Oct 25;9:e1584. doi: 10.7717/peerj-cs.1584 (PMC10703070; doi:10.7717/peerj-cs.1584)
Supplement: Supplemental Information 2 [file peerj-cs-09-1584-s002.zip › sxy/25.txt]

-0.2823251	0.07927229	1.6
-0.2823251	0.07927229	1.6
-0.2819722	0.07890888	1.6
-0.2819722	0.07890888	1.6
-0.2819722	0.07890888	1.6
-0.2819722	0.07890888	1.6
-0.2819722	0.07890888	1.6
-0.267016	0.07867821	1.6
-0.267016	0.07867821	1.6
-0.2668644	0.07878519	1.6
-0.2668644	0.07878519	1.6
-0.2668644	0.07878519	1.6
-0.2669253	0.07886393	1.6
-0.2669253	0.07886393	1.6
-0.2663866	0.0784299	1.6
-0.2663866	0.0784299	1.6
-0.2663866	0.0784299	1.6
-0.2657778	0.07773063	1.6
-0.2657778	0.07773063	1.6
-0.2657778	0.07773063	1.6
-0.2654798	0.07700657	1.6
-0.2654798	0.07700657	1.6
-0.2654798	0.07700657	1.6
-0.2656127	0.07732274	1.6
-0.2656127	0.07732274	1.6
-0.265936	0.07729196	1.6
-0.265936	0.07729196	1.6
-0.265936	0.07729196	1.6
-0.266668	0.07805919	1.6
-0.266668	0.07805919	1.6
-0.266668	0.07805919	1.6
-0.266668	0.07805919	1.6
-0.266668	0.07805919	1.6
-0.04130224	0.0956931	1.6
-0.04130224	0.0956931	1.6
-0.04130224	0.0956931	1.6
-0.03907892	0.09437665	1.6
-0.03907892	0.09437665	1.6
-0.0372127	0.09397305	1.6
-0.0372127	0.09397305	1.6
-0.0372127	0.09397305	1.6
-0.0372127	0.09397305	1.6
-0.0372127	0.09397305	1.6
-0.0372127	0.09397305	1.6
-0.0358422	0.09419385	1.6
-0.0358422	0.09419385	1.6
-0.0358422	0.09419385	1.6
-0.0358422	0.09419385	1.6
-0.0358422	0.09419385	1.6
-0.03564797	0.09475849	1.6
-0.03564797	0.09475849	1.6
-0.03564797	0.09475849	1.6
-0.03548496	0.09513345	1.6
-0.03548496	0.09513345	1.6
-0.0352656	0.09566917	1.6
-0.0352656	0.09566917	1.6
-0.0352656	0.09566917	1.6
-0.0350905	0.09594237	1.6
-0.0350905	0.09594237	1.6
-0.0350905	0.09594237	1.6
-0.0351435	0.09617414	1.6
-0.0351435	0.09617414	1.6
-0.0351435	0.09617414	1.6
-0.0351435	0.09617414	1.6
-0.0351435	0.09617414	1.6
-0.0351435	0.09617414	1.6
-0.0351435	0.09617414	1.6
0.2328809	0.1219649	1.6
0.2328809	0.1219649	1.6
0.2328809	0.1219649	1.6
0.2310902	0.1215333	1.6
0.2310902	0.1215333	1.6
0.2310902	0.1215333	1.6
0.2301291	0.1222014	1.6
0.2301291	0.1222014	1.6
0.2297323	0.122929	1.6
0.2297323	0.122929	1.6
0.2297323	0.122929	1.6
0.2293496	0.123452	1.6
0.2293496	0.123452	1.6
0.2293496	0.123452	1.6
0.2291135	0.1234126	1.6
0.2291135	0.1234126	1.6
0.2287462	0.1231658	1.6
0.2287462	0.1231658	1.6
0.2287462	0.1231658	1.6
0.2289515	0.1231917	1.6
0.2289515	0.1231917	1.6
0.2289515	0.1231917	1.6
0.2285609	0.1230481	1.6
0.2285609	0.1230481	1.6
0.2284399	0.1228112	1.6
0.2284399	0.1228112	1.6
0.2284399	0.1228112	1.6
0.2281905	0.1226752	1.6
0.2281905	0.1226752	1.6
0.2281905	0.1226752	1.6
0.2278451	0.1225696	1.6
0.2278451	0.1225696	1.6
0.227558	0.1224178	1.6
0.227558	0.1224178	1.6
0.227558	0.1224178	1.6
0.2273048	0.1223286	1.6
0.2273048	0.1223286	1.6
0.2270564	0.1223225	1.6
0.2270564	0.1223225	1.6
0.2270564	0.1223225	1.6
0.2270564	0.1223225	1.6
0.2270564	0.1223225	1.6
0.2270564	0.1223225	1.6
0.2055786	0.06031924	1.6
0.2055786	0.06031924	1.6
0.204003	0.06019688	1.6
0.204003	0.06019688	1.6
0.204003	0.06019688	1.6
0.1977759	0.0545728	1.6
0.1977759	0.0545728	1.6
0.1977759	0.0545728	1.6
0.1949571	0.05201214	1.6
0.1949571	0.05201214	1.6
0.1961252	0.05303843	1.6
0.1961252	0.05303843	1.6
0.1961252	0.05303843	1.6
0.196406	0.05281264	1.6
0.196406	0.05281264	1.6
0.1963374	0.05234974	1.6
0.1963374	0.05234974	1.6
0.1963374	0.05234974	1.6
0.1961326	0.0523319	1.6
0.1961326	0.0523319	1.6
0.1961326	0.0523319	1.6
0.1957784	0.05192856	1.6
0.1957784	0.05192856	1.6
0.1955228	0.05145716	1.6
0.1955228	0.05145716	1.6
0.1955228	0.05145716	1.6
0.1953984	0.05083572	1.6
0.1953984	0.05083572	1.6
0.1953984	0.05083572	1.6
0.1951793	0.05051985	1.6
0.1951793	0.05051985	1.6
0.1949471	0.05008906	1.6
0.1949471	0.05008906	1.6
0.1949471	0.05008906	1.6
0.1949471	0.05008906	1.6
0.1949471	0.05008906	1.6
0.1944582	0.04917634	1.6
0.1944582	0.04917634	1.6
0.1944582	0.04917634	1.6
0.1941239	0.04883301	1.6
0.1941239	0.04883301	1.6
0.1941239	0.04883301	1.6
0.1939606	0.04833252	1.6
0.1939606	0.04833252	1.6
0.1937279	0.04805373	1.6
0.1937279	0.04805373	1.6
0.1937279	0.04805373	1.6
0.1934194	0.04769779	1.6
0.1934194	0.04769779	1.6
0.1934194	0.04769779	1.6
0.1934194	0.04769779	1.6
0.1934194	0.04769779	1.6
0.1930082	0.04715788	1.6
0.1930082	0.04715788	1.6
0.1928285	0.04676165	1.6
0.1928285	0.04676165	1.6
0.1928285	0.04676165	1.6
0.1926497	0.0463981	1.6
0.1926497	0.0463981	1.6
0.1926497	0.0463981	1.6
0.1926131	0.04606093	1.6
0.1926131	0.04606093	1.6
0.1925787	0.04588412	1.6
0.1925787	0.04588412	1.6
0.1925787	0.04588412	1.6
0.1924453	0.04563347	1.6
0.1924453	0.04563347	1.6
0.1924453	0.04563347	1.6
0.1927813	0.04559267	1.6
0.1927813	0.04559267	1.6
0.1927813	0.04559267	1.6
0.1927813	0.04559267	1.6
0.1927813	0.04559267	1.6
0.2314852	0.0827342	1.6
0.2314852	0.0827342	1.6
0.2322771	0.08266272	1.6
0.2322771	0.08266272	1.6
0.2322771	0.08266272	1.6
0.2317531	0.08259618	1.6
0.2317531	0.08259618	1.6
0.2317531	0.08259618	1.6
0.2312443	0.08227886	1.6
0.2312443	0.08227886	1.6
0.2307958	0.08238094	1.6
0.2307958	0.08238094	1.6
0.2307958	0.08238094	1.6
0.2304712	0.08219633	1.6
0.2304712	0.08219633	1.6
0.2302488	0.08211241	1.6
0.2302488	0.08211241	1.6
0.2302488	0.08211241	1.6
0.2301366	0.08204638	1.6
0.2301366	0.08204638	1.6
0.2301366	0.08204638	1.6
0.2300497	0.08214729	1.6
0.2300497	0.08214729	1.6
0.2299876	0.08248766	1.6
0.2299876	0.08248766	1.6
0.2299876	0.08248766	1.6
0.2298	0.08299907	1.6
0.2298	0.08299907	1.6
0.2298	0.08299907	1.6
0.2297815	0.08360492	1.6
0.2297815	0.08360492	1.6
0.2297815	0.08360492	1.6
0.2297815	0.08360492	1.6
0.2297815	0.08360492	1.6
0.2280875	0.09498589	1.6
0.2280875	0.09498589	1.6
0.2290032	0.09618785	1.6
0.2290032	0.09618785	1.6
0.2290032	0.09618785	1.6
0.2289181	0.09723601	1.6
0.2289181	0.09723601	1.6
0.2289181	0.09723601	1.6
0.2275184	0.09782533	1.6
0.2275184	0.09782533	1.6
0.01	0.01	1.6
0.2275184	0.09782533	1.6
0.2275184	0.09782533	1.6
0.2275184	0.09782533	1.6
0.2275184	0.09782533	1.6
0.2275184	0.09782533	1.6
0.2219937	0.1059915	1.6
0.2219937	0.1059915	1.6
0.2219937	0.1059915	1.6
0.2195615	0.1024052	1.6
0.2195615	0.1024052	1.6
0.2195615	0.1024052	1.6
0.2195615	0.1024052	1.6
0.2195615	0.1024052	1.6
0.2195683	0.09974353	1.6
0.2195683	0.09974353	1.6
0.2187628	0.09830011	1.6
0.2187628	0.09830011	1.6
0.2187628	0.09830011	1.6
0.2180148	0.09687459	1.6
0.2180148	0.09687459	1.6
0.2180148	0.09687459	1.6
0.2172667	0.09563942	1.6
0.2172667	0.09563942	1.6
0.2166087	0.09442315	1.6
0.2166087	0.09442315	1.6
0.2166087	0.09442315	1.6
0.2162169	0.09343069	1.6
0.2162169	0.09343069	1.6
0.2162169	0.09343069	1.6
0.2161287	0.09297826	1.6
0.2161287	0.09297826	1.6
0.2160686	0.09263995	1.6
0.2160686	0.09263995	1.6
0.2160686	0.09263995	1.6
0.2160398	0.09252573	1.6
0.2160398	0.09252573	1.6
0.2160398	0.09252573	1.6
0.2161534	0.0925487	1.6
0.2161534	0.0925487	1.6
0.216184	0.09275905	1.6
0.216184	0.09275905	1.6
0.216184	0.09275905	1.6
0.2160219	0.09285958	1.6
0.2160219	0.09285958	1.6
0.2160219	0.09285958	1.6
0.2160219	0.09285958	1.6
0.2160219	0.09285958	1.6
0.2160219	0.09285958	1.6
0.2160219	0.09285958	1.6
0.2160219	0.09285958	1.6
0.2654096	0.1144124	1.6
0.2654096	0.1144124	1.6
0.2671032	0.1148674	1.6
0.2671032	0.1148674	1.6
0.2671032	0.1148674	1.6
0.2676933	0.1152323	1.6
0.2676933	0.1152323	1.6
0.2676933	0.1152323	1.6
0.2682294	0.1154445	1.6
0.2682294	0.1154445	1.6
0.2686429	0.1155638	1.6
0.2686429	0.1155638	1.6
0.2686429	0.1155638	1.6
0.2690963	0.115932	1.6
0.2690963	0.115932	1.6
0.2691905	0.1162441	1.6
0.2691905	0.1162441	1.6
0.2691905	0.1162441	1.6
0.2694166	0.1166845	1.6
0.2694166	0.1166845	1.6
0.2694166	0.1166845	1.6
0.2693569	0.1173283	1.6
0.2693569	0.1173283	1.6
0.2692571	0.1179106	1.6
0.2692571	0.1179106	1.6
0.2692571	0.1179106	1.6
0.2691867	0.1188526	1.6
0.2691867	0.1188526	1.6
0.2691867	0.1188526	1.6
0.2691601	0.1196359	1.6
0.2691601	0.1196359	1.6
0.2691334	0.1205846	1.6
0.2691334	0.1205846	1.6
0.2691334	0.1205846	1.6
0.2692177	0.1213287	1.6
0.2692177	0.1213287	1.6
0.2692226	0.1218673	1.6
0.2692226	0.1218673	1.6
0.2692226	0.1218673	1.6
0.2693333	0.1223005	1.6
0.2693333	0.1223005	1.6
0.2694278	0.1227121	1.6
0.2694278	0.1227121	1.6
0.2694278	0.1227121	1.6
0.2694759	0.123181	1.6
0.2694759	0.123181	1.6
0.2694759	0.123181	1.6
0.269518	0.1237025	1.6
0.269518	0.1237025	1.6
0.2695957	0.1240433	1.6
0.2695957	0.1240433	1.6
0.2695957	0.1240433	1.6
0.2694977	0.124495	1.6
0.2694977	0.124495	1.6
0.2694977	0.124495	1.6
0.2694381	0.124675	1.6
0.2694381	0.124675	1.6
0.2693424	0.1247826	1.6
0.2693424	0.1247826	1.6
0.2693424	0.1247826	1.6
0.2692178	0.1248701	1.6
0.2692178	0.1248701	1.6
0.2692178	0.1248701	1.6
0.269137	0.1249003	1.6
0.269137	0.1249003	1.6
0.2690939	0.1248145	1.6
0.2690939	0.1248145	1.6
0.2690939	0.1248145	1.6
0.2690445	0.1245963	1.6
0.2690445	0.1245963	1.6
0.2690445	0.1245963	1.6
0.2690445	0.1245963	1.6
0.2689729	0.1243062	1.6
0.2689729	0.1243062	1.6
0.2689729	0.1243062	1.6
0.2689729	0.1243062	1.6
0.2690216	0.0903201	1.6
0.2690216	0.0903201	1.6
0.2690216	0.0903201	1.6
0.2700611	0.08697267	1.6
0.2700611	0.08697267	1.6
0.268354	0.0830678	1.6
0.268354	0.0830678	1.6
0.268354	0.0830678	1.6
0.267468	0.0805871	1.6
0.267468	0.0805871	1.6
0.2668056	0.07904409	1.6
0.2668056	0.07904409	1.6
0.2668056	0.07904409	1.6
0.2666349	0.07807083	1.6
0.2666349	0.07807083	1.6
0.2666349	0.07807083	1.6
0.2672948	0.07839283	1.6
0.2672948	0.07839283	1.6
0.2668778	0.07765504	1.6
0.2668778	0.07765504	1.6
0.2668778	0.07765504	1.6
0.2664484	0.07735305	1.6
0.2664484	0.07735305	1.6
0.2664484	0.07735305	1.6
0.2661453	0.0773819	1.6
0.2661453	0.0773819	1.6
0.2661453	0.0773819	1.6
0.2661453	0.0773819	1.6
0.2661453	0.0773819	1.6
0.2657243	0.07778708	1.6
0.2657243	0.07778708	1.6
0.2654831	0.07798376	1.6
0.2654831	0.07798376	1.6
0.2654831	0.07798376	1.6
0.2654831	0.07798376	1.6
0.2654831	0.07798376	1.6
0.2102042	0.03515948	1.6
0.2102042	0.03515948	1.6
0.2102042	0.03515948	1.6
0.210257	0.03607298	1.6
0.210257	0.03607298	1.6
0.2104157	0.0361003	1.6
0.2104157	0.0361003	1.6
0.2104157	0.0361003	1.6
0.2107672	0.03617547	1.6
0.2107672	0.03617547	1.6
0.2107672	0.03617547	1.6
0.2107672	0.03617547	1.6
0.2107672	0.03617547	1.6
0.1458328	0.0004125983	1.6
0.1458328	0.0004125983	1.6
0.1458328	0.0004125983	1.6
0.141294	-0.001874944	1.6
0.141294	-0.001874944	1.6
0.141294	-0.001874944	1.6
0.1401589	-0.002533726	1.6
0.1401589	-0.002533726	1.6
0.138796	-0.003042744	1.6
0.138796	-0.003042744	1.6
0.138796	-0.003042744	1.6
0.136915	-0.004200062	1.6
0.136915	-0.004200062	1.6
0.1358028	-0.00487164	1.6
0.1358028	-0.00487164	1.6
0.1358028	-0.00487164	1.6
0.1343207	-0.005711729	1.6
0.1343207	-0.005711729	1.6
0.1343207	-0.005711729	1.6
0.1334134	-0.006474352	1.6
0.1334134	-0.006474352	1.6
0.1324994	-0.007093815	1.6
0.1324994	-0.007093815	1.6
0.1324994	-0.007093815	1.6
0.1317054	-0.007355792	1.6
0.1317054	-0.007355792	1.6
0.1317054	-0.007355792	1.6
0.1311175	-0.007651249	1.6
0.1311175	-0.007651249	1.6
0.1305817	-0.007916734	1.6
0.1305817	-0.007916734	1.6
0.1305817	-0.007916734	1.6
0.1305817	-0.007916734	1.6
0.1305817	-0.007916734	1.6
0.1305817	-0.007916734	1.6
0.1305817	-0.007916734	1.6
0.1305817	-0.007916734	1.6
0.01340184	-0.003273234	1.6
0.01340184	-0.003273234	1.6
0.01340184	-0.003273234	1.6
0.01246037	-0.002580844	1.6
0.01246037	-0.002580844	1.6
0.01246037	-0.002580844	1.6
0.01253294	-0.002753329	1.6
0.01253294	-0.002753329	1.6
0.01230848	-0.00283643	1.6
0.01230848	-0.00283643	1.6
0.01230848	-0.00283643	1.6
0.01230848	-0.00283643	1.6
0.01230848	-0.00283643	1.6
0.09551238	0.05969326	1.6
0.09551238	0.05969326	1.6
0.09551238	0.05969326	1.6
0.09494654	0.05950239	1.6
0.09494654	0.05950239	1.6
0.09494654	0.05950239	1.6
0.09453767	0.05913844	1.6
0.09453767	0.05913844	1.6
0.09413698	0.05952068	1.6
0.09413698	0.05952068	1.6
0.09413698	0.05952068	1.6
0.09396949	0.05965381	1.6
0.09396949	0.05965381	1.6
0.09396949	0.05965381	1.6
0.09355924	0.05950062	1.6
0.09355924	0.05950062	1.6
0.0932258	0.05954836	1.6
0.0932258	0.05954836	1.6
0.0932258	0.05954836	1.6
0.09290934	0.05977999	1.6
0.09290934	0.05977999	1.6
0.09290934	0.05977999	1.6
0.09278729	0.05989047	1.6
0.09278729	0.05989047	1.6
0.09231111	0.06015027	1.6
0.09231111	0.06015027	1.6
0.09231111	0.06015027	1.6
0.09235438	0.06085473	1.6
0.09235438	0.06085473	1.6
0.09235438	0.06085473	1.6
0.09235438	0.06085473	1.6
0.09235438	0.06085473	1.6
0.1291904	0.04511564	1.6
0.1291904	0.04511564	1.6
0.1291904	0.04511564	1.6
0.1296943	0.04771174	1.6
0.1296943	0.04771174	1.6
0.1300887	0.04992745	1.6
0.1300887	0.04992745	1.6
0.1300887	0.04992745	1.6
0.130545	0.05177363	1.6
0.130545	0.05177363	1.6
0.130545	0.05177363	1.6
0.1308497	0.05353574	1.6
0.1308497	0.05353574	1.6
0.1313518	0.05519254	1.6
0.1313518	0.05519254	1.6
0.1313518	0.05519254	1.6
0.1316979	0.05655868	1.6
0.1316979	0.05655868	1.6
0.1316979	0.05655868	1.6
0.1320128	0.05766577	1.6
0.1320128	0.05766577	1.6
0.1320266	0.05873242	1.6
0.1320266	0.05873242	1.6
0.1320266	0.05873242	1.6
0.1321428	0.05964612	1.6
0.1321428	0.05964612	1.6
0.1321428	0.05964612	1.6
0.13209	0.06043997	1.6
0.13209	0.06043997	1.6
0.1321082	0.06130115	1.6
0.1321082	0.06130115	1.6
0.1321082	0.06130115	1.6
0.1322778	0.06228231	1.6
0.1322778	0.06228231	1.6
0.1322778	0.06228231	1.6
0.1321491	0.063001	1.6
0.1321491	0.063001	1.6
0.1320497	0.06377989	1.6
0.1320497	0.06377989	1.6
0.1320497	0.06377989	1.6
0.1320497	0.06377989	1.6
0.1320497	0.06377989	1.6
0.1320497	0.06377989	1.6
0.1113591	0.07665039	1.6
0.1113591	0.07665039	1.6
0.1124172	0.07493243	1.6
0.1124172	0.07493243	1.6
0.1124172	0.07493243	1.6
0.1134917	0.07341527	1.6
0.1134917	0.07341527	1.6
0.1134917	0.07341527	1.6
0.1140334	0.07217138	1.6
0.1140334	0.07217138	1.6
0.1144373	0.07125161	1.6
0.1144373	0.07125161	1.6
0.1144373	0.07125161	1.6
0.1144812	0.07056471	1.6
0.1144812	0.07056471	1.6
0.1144812	0.07056471	1.6
0.1144972	0.06987102	1.6
0.1144972	0.06987102	1.6
0.1145683	0.06926303	1.6
0.1145683	0.06926303	1.6
0.1145683	0.06926303	1.6
0.1146726	0.06847061	1.6
0.1146726	0.06847061	1.6
0.1146338	0.06747313	1.6
0.1146338	0.06747313	1.6
0.1146338	0.06747313	1.6
0.1145466	0.06675996	1.6
0.1145466	0.06675996	1.6
0.1145466	0.06675996	1.6
0.1144302	0.0661627	1.6
0.1144302	0.0661627	1.6
0.1144282	0.06553452	1.6
0.1144282	0.06553452	1.6
0.1144282	0.06553452	1.6
0.1144282	0.06553452	1.6
0.1144282	0.06553452	1.6
0.1144282	0.06553452	1.6
0.1210606	-0.01559255	1.6
0.1210606	-0.01559255	1.6
0.1199636	-0.02248779	1.6
0.1199636	-0.02248779	1.6
0.1199636	-0.02248779	1.6
0.1200947	-0.02705733	1.6
0.1200947	-0.02705733	1.6
0.1200947	-0.02705733	1.6
0.1198078	-0.02897951	1.6
0.1198078	-0.02897951	1.6
0.1194695	-0.03077002	1.6
0.1194695	-0.03077002	1.6
0.1194695	-0.03077002	1.6
0.1193844	-0.03153738	1.6
0.1193844	-0.03153738	1.6
0.1191444	-0.03239277	1.6
0.1191444	-0.03239277	1.6
0.1191444	-0.03239277	1.6
0.1189667	-0.03284244	1.6
0.1189667	-0.03284244	1.6
0.1189667	-0.03284244	1.6
0.1187406	-0.0331419	1.6
0.1187406	-0.0331419	1.6
0.1185068	-0.03357959	1.6
0.1185068	-0.03357959	1.6
0.1185068	-0.03357959	1.6
0.1185068	-0.03357959	1.6
0.1185068	-0.03357959	1.6
0.1185068	-0.03357959	1.6
0.1181321	-0.03345125	1.6
0.1181321	-0.03345125	1.6
0.117985	-0.03335112	1.6
0.117985	-0.03335112	1.6
0.117985	-0.03335112	1.6
0.117985	-0.03335112	1.6
0.117985	-0.03335112	1.6
0.117985	-0.03335112	1.6
0.1267728	0.01258059	1.6
0.1267728	0.01258059	1.6
0.1251337	0.01715147	1.6
0.1251337	0.01715147	1.6
0.1251337	0.01715147	1.6
0.1247892	0.0195253	1.6
0.1247892	0.0195253	1.6
0.1247892	0.0195253	1.6
0.1252434	0.02144219	1.6
0.1252434	0.02144219	1.6
0.1251618	0.02267019	1.6
0.1251618	0.02267019	1.6
0.1251618	0.02267019	1.6
0.1246349	0.02306267	1.6
0.1246349	0.02306267	1.6
0.1248341	0.02378664	1.6
0.1248341	0.02378664	1.6
0.1248341	0.02378664	1.6
0.124451	0.02373319	1.6
0.124451	0.02373319	1.6
0.124451	0.02373319	1.6
0.1241999	0.02389557	1.6
0.1241999	0.02389557	1.6
0.1240242	0.0239386	1.6
0.1240242	0.0239386	1.6
0.1240242	0.0239386	1.6
0.1239636	0.02392618	1.6
0.1239636	0.02392618	1.6
0.1238575	0.0237139	1.6
0.1238575	0.0237139	1.6
0.1238575	0.0237139	1.6
0.1238575	0.0237139	1.6
0.1238575	0.0237139	1.6
0.1238575	0.0237139	1.6
0.1261662	0.07875142	1.6
0.1261662	0.07875142	1.6
0.1262586	0.08204282	1.6
0.1262586	0.08204282	1.6
0.1262586	0.08204282	1.6
0.1261882	0.08385894	1.6
0.1261882	0.08385894	1.6
0.1261882	0.08385894	1.6
0.1258879	0.08575177	1.6
0.1258879	0.08575177	1.6
0.1263619	0.08704888	1.6
0.1263619	0.08704888	1.6
0.1263619	0.08704888	1.6
0.1263677	0.08815678	1.6
0.1263677	0.08815678	1.6
0.1263677	0.08815678	1.6
0.1261065	0.08885346	1.6
0.1261065	0.08885346	1.6
0.125942	0.08939514	1.6
0.125942	0.08939514	1.6
0.125942	0.08939514	1.6
0.1259827	0.08961859	1.6
0.1259827	0.08961859	1.6
0.1259782	0.09005384	1.6
0.1259782	0.09005384	1.6
0.1259782	0.09005384	1.6
0.1259782	0.09005384	1.6
0.1259782	0.09005384	1.6
0.1259782	0.09005384	1.6
0.1555063	0.09598449	1.6
0.1555063	0.09598449	1.6
0.1548791	0.09932176	1.6
0.1548791	0.09932176	1.6
0.1548791	0.09932176	1.6
0.1553628	0.1020164	1.6
0.1553628	0.1020164	1.6
0.1553628	0.1020164	1.6
0.1559852	0.1038442	1.6
0.1559852	0.1038442	1.6
0.1573266	0.1057326	1.6
0.1573266	0.1057326	1.6
0.1573266	0.1057326	1.6
0.158581	0.1077073	1.6
0.158581	0.1077073	1.6
0.158581	0.1077073	1.6
0.1597865	0.1094608	1.6
0.1597865	0.1094608	1.6
0.1597865	0.1094608	1.6
0.1597865	0.1094608	1.6
0.1597865	0.1094608	1.6
0.1597865	0.1094608	1.6
0.1597865	0.1094608	1.6
0.1612483	0.06650342	1.6
0.1612483	0.06650342	1.6
0.1612483	0.06650342	1.6
0.1612483	0.06650342	1.6
0.1612483	0.06650342	1.6
0.1612483	0.06650342	1.6
0.1596594	0.06735918	1.6
0.1596594	0.06735918	1.6
0.1584641	0.06703845	1.6
0.1584641	0.06703845	1.6
0.1584641	0.06703845	1.6
0.1581696	0.06689666	1.6
0.1581696	0.06689666	1.6
0.1581696	0.06689666	1.6
0.1579624	0.0666161	1.6
0.1579624	0.0666161	1.6
0.1577467	0.06636639	1.6
0.1577467	0.06636639	1.6
0.1577467	0.06636639	1.6
0.1573287	0.06632785	1.6
0.1573287	0.06632785	1.6
0.1571883	0.06614234	1.6
0.1571883	0.06614234	1.6
0.1571883	0.06614234	1.6
0.1571586	0.06584263	1.6
0.1571586	0.06584263	1.6
0.1571586	0.06584263	1.6
0.157022	0.06537621	1.6
0.157022	0.06537621	1.6
0.1566962	0.06489879	1.6
0.1566962	0.06489879	1.6
0.1566962	0.06489879	1.6
