# Supplementary material for: Saliency detection of textured 3D models based on multi-view information and texel descriptor
Source: PeerJ Comput Sci. 2023 Oct 25;9:e1584. doi: 10.7717/peerj-cs.1584 (PMC10703070; doi:10.7717/peerj-cs.1584)
Supplement: Supplemental Information 2 [file peerj-cs-09-1584-s002.zip › sxy/26.txt]

0.1563956	0.06437737	1.6
0.1563956	0.06437737	1.6
0.1563776	0.06377633	1.6
0.1563776	0.06377633	1.6
0.1563776	0.06377633	1.6
0.156384	0.06338448	1.6
0.156384	0.06338448	1.6
0.156384	0.06338448	1.6
0.1562579	0.06283113	1.6
0.1562579	0.06283113	1.6
0.1561712	0.06227533	1.6
0.1561712	0.06227533	1.6
0.1561712	0.06227533	1.6
0.1560782	0.06160616	1.6
0.1560782	0.06160616	1.6
0.1558535	0.06115229	1.6
0.1558535	0.06115229	1.6
0.1558535	0.06115229	1.6
0.1555445	0.06077308	1.6
0.1555445	0.06077308	1.6
0.1555445	0.06077308	1.6
0.1553071	0.06041595	1.6
0.1553071	0.06041595	1.6
0.1550515	0.06024311	1.6
0.1550515	0.06024311	1.6
0.1550515	0.06024311	1.6
0.1550515	0.06024311	1.6
0.1550515	0.06024311	1.6
0.1550515	0.06024311	1.6
0.1550515	0.06024311	1.6
0.1550515	0.06024311	1.6
0.008081113	0.09479276	1.6
0.008081113	0.09479276	1.6
0.008081113	0.09479276	1.6
0.008524851	0.09445312	1.6
0.008524851	0.09445312	1.6
0.00872512	0.09494526	1.6
0.00872512	0.09494526	1.6
0.00872512	0.09494526	1.6
0.008678626	0.09529547	1.6
0.008678626	0.09529547	1.6
0.008678626	0.09529547	1.6
0.00887792	0.09537744	1.6
0.00887792	0.09537744	1.6
0.008546812	0.09589616	1.6
0.008546812	0.09589616	1.6
0.008546812	0.09589616	1.6
0.008668421	0.09642721	1.6
0.008668421	0.09642721	1.6
0.008668421	0.09642721	1.6
0.00863708	0.096855	1.6
0.00863708	0.096855	1.6
0.00863708	0.096855	1.6
0.00893255	0.09719395	1.6
0.00893255	0.09719395	1.6
0.00893255	0.09719395	1.6
0.00893255	0.09719395	1.6
0.00893255	0.09719395	1.6
0.01258899	0.1120835	1.6
0.01258899	0.1120835	1.6
0.01142123	0.1118434	1.6
0.01142123	0.1118434	1.6
0.01142123	0.1118434	1.6
0.01166993	0.1110446	1.6
0.01166993	0.1110446	1.6
0.01114762	0.1104834	1.6
0.01069986	0.1105414	1.6
0.01069986	0.1105414	1.6
0.01069986	0.1105414	1.6
0.01035581	0.1104988	1.6
0.01035581	0.1104988	1.6
0.01035581	0.1104988	1.6
0.01035581	0.1104988	1.6
0.01035581	0.1104988	1.6
0.01459926	0.159234	1.6
0.01459926	0.159234	1.6
0.01459926	0.159234	1.6
0.01534216	0.1606546	1.6
0.01534216	0.1606546	1.6
0.01541293	0.1599927	1.6
0.01541293	0.1599927	1.6
0.01541293	0.1599927	1.6
0.01588434	0.1597	1.6
0.01588434	0.1597	1.6
0.01588434	0.1597	1.6
0.01639416	0.1600382	1.6
0.01639416	0.1600382	1.6
0.01639416	0.1600382	1.6
0.01639416	0.1600382	1.6
0.01639416	0.1600382	1.6
0.01639532	0.1598967	1.6
0.01639532	0.1598967	1.6
0.01639532	0.1598967	1.6
0.01584824	0.1595937	1.6
0.01584824	0.1595937	1.6
0.0155197	0.1594061	1.6
0.0155197	0.1594061	1.6
0.0155197	0.1594061	1.6
0.01531395	0.1591483	1.6
0.01531395	0.1591483	1.6
0.01538307	0.1591253	1.6
0.01538307	0.1591253	1.6
0.01538307	0.1591253	1.6
0.01558225	0.1591327	1.6
0.01558225	0.1591327	1.6
0.01558225	0.1591327	1.6
0.01561055	0.1592549	1.6
0.01561055	0.1592549	1.6
0.01565404	0.1590739	1.6
0.01565404	0.1590739	1.6
0.01565404	0.1590739	1.6
0.01533057	0.1589208	1.6
0.01533057	0.1589208	1.6
0.01533057	0.1589208	1.6
0.01533057	0.1589208	1.6
0.01533057	0.1589208	1.6
0.03209236	0.1477897	1.6
0.03209236	0.1477897	1.6
0.03209236	0.1477897	1.6
0.03178623	0.1476613	1.6
0.03178623	0.1476613	1.6
0.03178623	0.1476613	1.6
0.03256874	0.1477112	1.6
0.03256874	0.1477112	1.6
0.03256874	0.1477112	1.6
0.03256874	0.1477112	1.6
0.03256874	0.1477112	1.6
0.01848869	0.2320846	1.6
0.01848869	0.2320846	1.6
0.01706149	0.2358481	1.6
0.01706149	0.2358481	1.6
0.01706149	0.2358481	1.6
0.01744857	0.2366679	1.6
0.01744857	0.2366679	1.6
0.01744857	0.2366679	1.6
0.01805019	0.2371003	1.6
0.01805019	0.2371003	1.6
0.01845305	0.237718	1.6
0.01845305	0.237718	1.6
0.01845305	0.237718	1.6
0.01871221	0.2387658	1.6
0.01871221	0.2387658	1.6
0.01882999	0.2395565	1.6
0.01882999	0.2395565	1.6
0.01882999	0.2395565	1.6
0.01886627	0.2400381	1.6
0.01886627	0.2400381	1.6
0.01886627	0.2400381	1.6
0.01939538	0.2402644	1.6
0.01939538	0.2402644	1.6
0.01954325	0.2403872	1.6
0.01954325	0.2403872	1.6
0.01954325	0.2403872	1.6
0.01954325	0.2403872	1.6
0.01954325	0.2403872	1.6
0.01954325	0.2403872	1.6
0.02691995	0.2674273	1.6
0.02691995	0.2674273	1.6
0.02669065	0.2682128	1.6
0.02669065	0.2682128	1.6
0.02669065	0.2682128	1.6
0.02654065	0.2681441	1.6
0.02654065	0.2681441	1.6
0.02654065	0.2681441	1.6
0.02654065	0.2681441	1.6
0.02654065	0.2681441	1.6
0.02654065	0.2681441	1.6
0.02654065	0.2681441	1.6
0.02654065	0.2681441	1.6
0.005381895	0.1565731	1.6
0.005381895	0.1565731	1.6
0.003570116	0.1516479	1.6
0.003570116	0.1516479	1.6
0.003570116	0.1516479	1.6
0.003216375	0.1494941	1.6
0.003216375	0.1494941	1.6
0.003216375	0.1494941	1.6
0.002900851	0.1473867	1.6
0.002900851	0.1473867	1.6
0.002515898	0.1455309	1.6
0.002515898	0.1455309	1.6
0.002515898	0.1455309	1.6
0.002168646	0.1444121	1.6
0.002168646	0.1444121	1.6
0.002168646	0.1444121	1.6
0.001932648	0.1432798	1.6
0.001932648	0.1432798	1.6
0.001689879	0.1424623	1.6
0.001689879	0.1424623	1.6
0.001689879	0.1424623	1.6
0.001689879	0.1424623	1.6
0.001689879	0.1424623	1.6
0.001689879	0.1424623	1.6
-0.024329	0.04352307	1.6
-0.024329	0.04352307	1.6
-0.02440359	0.04328308	1.6
-0.02440359	0.04328308	1.6
-0.02440359	0.04328308	1.6
-0.02439883	0.04384931	1.6
-0.02439883	0.04384931	1.6
-0.02479256	0.04429292	1.6
-0.02479256	0.04429292	1.6
-0.02479256	0.04429292	1.6
-0.0249696	0.04435042	1.6
-0.0249696	0.04435042	1.6
-0.02495464	0.04479603	1.6
-0.02495464	0.04479603	1.6
-0.02495464	0.04479603	1.6
-0.02503626	0.04492252	1.6
-0.02503626	0.04492252	1.6
-0.02503626	0.04492252	1.6
-0.02503626	0.04492252	1.6
-0.02503626	0.04492252	1.6
-0.02503626	0.04492252	1.6
-0.02503626	0.04492252	1.6
-0.02503626	0.04492252	1.6
-0.04475744	-0.03587688	1.6
-0.04475744	-0.03587688	1.6
-0.04475744	-0.03587688	1.6
-0.04318805	-0.03614589	1.6
-0.04318805	-0.03614589	1.6
-0.04364479	-0.03678348	1.6
-0.04364479	-0.03678348	1.6
-0.04364479	-0.03678348	1.6
-0.04428072	-0.0376263	1.6
-0.04428072	-0.0376263	1.6
-0.04468013	-0.03818453	1.6
-0.04468013	-0.03818453	1.6
-0.04468013	-0.03818453	1.6
-0.04468013	-0.03818453	1.6
-0.04468013	-0.03818453	1.6
-0.04468013	-0.03818453	1.6
-0.04574096	-0.03973339	1.6
-0.04574096	-0.03973339	1.6
-0.04620045	-0.04108513	1.6
-0.04620045	-0.04108513	1.6
-0.04620045	-0.04108513	1.6
-0.04639016	-0.04215958	1.6
-0.04639016	-0.04215958	1.6
-0.04639016	-0.04215958	1.6
-0.04676717	-0.0433536	1.6
-0.04676717	-0.0433536	1.6
-0.04675949	-0.04475618	1.6
-0.04675949	-0.04475618	1.6
-0.04675949	-0.04475618	1.6
-0.04708224	-0.04575031	1.6
-0.04708224	-0.04575031	1.6
-0.04684715	-0.04643788	1.6
-0.04684715	-0.04643788	1.6
-0.04684715	-0.04643788	1.6
-0.04683803	-0.04742181	1.6
-0.04683803	-0.04742181	1.6
-0.04683803	-0.04742181	1.6
-0.04645334	-0.04852919	1.6
-0.04645334	-0.04852919	1.6
-0.04642825	-0.04939256	1.6
-0.04642825	-0.04939256	1.6
-0.04642825	-0.04939256	1.6
-0.04653847	-0.05007941	1.6
-0.04653847	-0.05007941	1.6
-0.04653847	-0.05007941	1.6
-0.04653847	-0.05007941	1.6
-0.04653847	-0.05007941	1.6
-0.04725091	-0.05111276	1.6
-0.04725091	-0.05111276	1.6
-0.04725091	-0.05111276	1.6
-0.04768823	-0.05137807	1.6
-0.04768823	-0.05137807	1.6
-0.04768823	-0.05137807	1.6
-0.04815127	-0.05168492	1.6
-0.04815127	-0.05168492	1.6
-0.04852264	-0.05195302	1.6
-0.04852264	-0.05195302	1.6
-0.04852264	-0.05195302	1.6
-0.04882089	-0.05238327	1.6
-0.04882089	-0.05238327	1.6
-0.04882089	-0.05238327	1.6
-0.04882089	-0.05238327	1.6
-0.04882089	-0.05238327	1.6
-0.04882089	-0.05238327	1.6
-0.04882089	-0.05238327	1.6
-0.04882089	-0.05238327	1.6
-0.05532465	-0.1010504	1.6
-0.05532465	-0.1010504	1.6
-0.05561181	-0.1006253	1.6
-0.05561181	-0.1006253	1.6
-0.05561181	-0.1006253	1.6
-0.06073719	-0.0979385	1.6
-0.06073719	-0.0979385	1.6
-0.06073719	-0.0979385	1.6
-0.05993392	-0.09884877	1.6
-0.05993392	-0.09884877	1.6
-0.05842718	-0.1001642	1.6
-0.05842718	-0.1001642	1.6
-0.05842718	-0.1001642	1.6
-0.0587947	-0.09967345	1.6
-0.0587947	-0.09967345	1.6
-0.0587947	-0.09967345	1.6
-0.06164088	-0.09705032	1.6
-0.06164088	-0.09705032	1.6
-0.06164088	-0.09705032	1.6
-0.06164088	-0.09705032	1.6
-0.06164088	-0.09705032	1.6
-0.05880966	-0.09617852	1.6
-0.05880966	-0.09617852	1.6
-0.05880966	-0.09617852	1.6
-0.05613846	-0.09611382	1.6
-0.05613846	-0.09611382	1.6
-0.05488383	-0.09638468	1.6
-0.05488383	-0.09638468	1.6
-0.05488383	-0.09638468	1.6
-0.05361379	-0.09588942	1.6
-0.05361379	-0.09588942	1.6
-0.05361379	-0.09588942	1.6
-0.05292343	-0.09530702	1.6
-0.05292343	-0.09530702	1.6
-0.0523167	-0.09470808	1.6
-0.0523167	-0.09470808	1.6
-0.0523167	-0.09470808	1.6
-0.05183294	-0.0941603	1.6
-0.05183294	-0.0941603	1.6
-0.05163521	-0.09366684	1.6
-0.05163521	-0.09366684	1.6
-0.05163521	-0.09366684	1.6
-0.05102794	-0.09344145	1.6
-0.05102794	-0.09344145	1.6
-0.05102794	-0.09344145	1.6
-0.05071662	-0.09297483	1.6
-0.05071662	-0.09297483	1.6
-0.05028071	-0.09261198	1.6
-0.05028071	-0.09261198	1.6
-0.05028071	-0.09261198	1.6
-0.05002848	-0.0923588	1.6
-0.05002848	-0.0923588	1.6
-0.05002848	-0.0923588	1.6
-0.04969322	-0.09203336	1.6
-0.04969322	-0.09203336	1.6
-0.04939888	-0.09180676	1.6
-0.04939888	-0.09180676	1.6
-0.04939888	-0.09180676	1.6
-0.04909596	-0.09148467	1.6
-0.04909596	-0.09148467	1.6
-0.04909596	-0.09148467	1.6
-0.04885715	-0.09119687	1.6
-0.04885715	-0.09119687	1.6
-0.04869882	-0.09097943	1.6
-0.04869882	-0.09097943	1.6
-0.04869882	-0.09097943	1.6
-0.04855321	-0.09068593	1.6
-0.04855321	-0.09068593	1.6
-0.04836845	-0.09046801	1.6
-0.04836845	-0.09046801	1.6
-0.04836845	-0.09046801	1.6
-0.04826584	-0.09023709	1.6
-0.04826584	-0.09023709	1.6
-0.04826584	-0.09023709	1.6
-0.04821935	-0.08999641	1.6
-0.04821935	-0.08999641	1.6
-0.04827373	-0.0896717	1.6
-0.04827373	-0.0896717	1.6
-0.04827373	-0.0896717	1.6
-0.04817592	-0.08936799	1.6
-0.04817592	-0.08936799	1.6
-0.04817592	-0.08936799	1.6
-0.04815736	-0.0889508	1.6
-0.04815736	-0.0889508	1.6
-0.04807771	-0.08867625	1.6
-0.04807771	-0.08867625	1.6
-0.04807771	-0.08867625	1.6
-0.04807211	-0.08834642	1.6
-0.04807211	-0.08834642	1.6
-0.0476885	-0.08812694	1.6
-0.0476885	-0.08812694	1.6
-0.0476885	-0.08812694	1.6
-0.0476885	-0.08812694	1.6
-0.0476885	-0.08812694	1.6
8.967798E-05	-0.09459813	1.6
8.967798E-05	-0.09459813	1.6
8.967798E-05	-0.09459813	1.6
0.001033477	-0.09581494	1.6
0.001033477	-0.09581494	1.6
0.001033477	-0.09581494	1.6
0.00111719	-0.09481855	1.6
0.00111719	-0.09481855	1.6
0.0007080976	-0.09389465	1.6
0.0007080976	-0.09389465	1.6
0.0007080976	-0.09389465	1.6
0.0002405625	-0.09401458	1.6
0.0002405625	-0.09401458	1.6
0.0002405625	-0.09401458	1.6
0.0006131586	-0.09414629	1.6
0.0006131586	-0.09414629	1.6
0.0007216241	-0.09490038	1.6
0.0007216241	-0.09490038	1.6
0.0007216241	-0.09490038	1.6
0.0009972621	-0.09571292	1.6
0.0009972621	-0.09571292	1.6
0.001157163	-0.09644675	1.6
0.001157163	-0.09644675	1.6
0.001157163	-0.09644675	1.6
0.001407119	-0.09699792	1.6
0.001407119	-0.09699792	1.6
0.001407119	-0.09699792	1.6
0.001672236	-0.09746869	1.6
0.001672236	-0.09746869	1.6
0.001813811	-0.09776438	1.6
0.001813811	-0.09776438	1.6
0.001813811	-0.09776438	1.6
0.001927109	-0.09798756	1.6
0.001927109	-0.09798756	1.6
0.001927109	-0.09798756	1.6
0.001973346	-0.09785733	1.6
0.001973346	-0.09785733	1.6
0.001801623	-0.09756045	1.6
0.001801623	-0.09756045	1.6
0.001801623	-0.09756045	1.6
0.001731085	-0.09725069	1.6
0.001731085	-0.09725069	1.6
0.001881722	-0.0969554	1.6
0.001881722	-0.0969554	1.6
0.001881722	-0.0969554	1.6
0.002079492	-0.09678575	1.6
0.002079492	-0.09678575	1.6
0.002079492	-0.09678575	1.6
0.002283627	-0.09653318	1.6
0.002283627	-0.09653318	1.6
0.002353621	-0.09601689	1.6
0.002353621	-0.09601689	1.6
0.002353621	-0.09601689	1.6
0.002238964	-0.09546675	1.6
0.002238964	-0.09546675	1.6
0.002238964	-0.09546675	1.6
0.002249956	-0.0950675	1.6
0.002249956	-0.0950675	1.6
0.002235853	-0.094605	1.6
0.002235853	-0.094605	1.6
0.002235853	-0.094605	1.6
0.002201618	-0.09424713	1.6
0.002201618	-0.09424713	1.6
0.002201618	-0.09424713	1.6
0.002190499	-0.09413441	1.6
0.002190499	-0.09413441	1.6
0.002171253	-0.09401998	1.6
0.002171253	-0.09401998	1.6
0.002171253	-0.09401998	1.6
0.002171253	-0.09401998	1.6
0.002171253	-0.09401998	1.6
0.002171253	-0.09401998	1.6
0.002171253	-0.09401998	1.6
0.002171253	-0.09401998	1.6
0.002489463	-0.09408139	1.6
0.002489463	-0.09408139	1.6
0.002489463	-0.09408139	1.6
0.04749193	-0.06678122	1.6
0.04749193	-0.06678122	1.6
0.04730033	-0.06590615	1.6
0.04730033	-0.06590615	1.6
0.04730033	-0.06590615	1.6
0.04712643	-0.05965481	1.6
0.04712643	-0.05965481	1.6
0.04712643	-0.05965481	1.6
0.04712643	-0.05965481	1.6
0.04712643	-0.05965481	1.6
0.04836128	0.03404494	1.6
0.04836128	0.03404494	1.6
0.04836128	0.03404494	1.6
0.04754703	0.03352429	1.6
0.04754703	0.03352429	1.6
0.04754703	0.03352429	1.6
0.04742252	0.0334539	1.6
0.04742252	0.0334539	1.6
0.04742252	0.0334539	1.6
0.04742252	0.0334539	1.6
0.04742252	0.0334539	1.6
0.04636347	0.03383791	1.6
0.04636347	0.03383791	1.6
0.04636347	0.03383791	1.6
0.04605859	0.0344499	1.6
0.04605859	0.0344499	1.6
0.04605725	0.03439657	1.6
0.04605725	0.03439657	1.6
0.04605725	0.03439657	1.6
0.04605725	0.03439657	1.6
0.04605725	0.03439657	1.6
0.04605725	0.03439657	1.6
0.04605725	0.03439657	1.6
0.04605725	0.03439657	1.6
0.0457563	0.03486869	1.6
0.0457563	0.03486869	1.6
0.0457563	0.03486869	1.6
0.0457563	0.03486869	1.6
0.0457563	0.03486869	1.6
0.06249987	0.07062811	1.6
0.06249987	0.07062811	1.6
0.06249987	0.07062811	1.6
0.06289449	0.07191578	1.6
0.06289449	0.07191578	1.6
0.06289449	0.07191578	1.6
0.06214397	0.07199891	1.6
0.06214397	0.07199891	1.6
0.06145189	0.07186897	1.6
0.06145189	0.07186897	1.6
0.06145189	0.07186897	1.6
0.06116363	0.07191119	1.6
0.06116363	0.07191119	1.6
0.06108128	0.07182834	1.6
0.06108128	0.07182834	1.6
0.06108128	0.07182834	1.6
0.06090977	0.07196183	1.6
0.06090977	0.07196183	1.6
0.06090977	0.07196183	1.6
0.06076234	0.07202934	1.6
0.06076234	0.07202934	1.6
0.06069081	0.07197342	1.6
0.06069081	0.07197342	1.6
0.06069081	0.07197342	1.6
0.06076966	0.07221673	1.6
0.06076966	0.07221673	1.6
0.06076966	0.07221673	1.6
0.06081707	0.07220174	1.6
0.06081707	0.07220174	1.6
0.06076993	0.07240847	1.6
0.06076993	0.07240847	1.6
0.06076993	0.07240847	1.6
0.06091039	0.0728462	1.6
0.06091039	0.0728462	1.6
0.06091039	0.0728462	1.6
0.06105614	0.0731895	1.6
0.06105614	0.0731895	1.6
0.06109741	0.07364295	1.6
0.06109741	0.07364295	1.6
0.06109741	0.07364295	1.6
0.06116445	0.0743769	1.6
0.06116445	0.0743769	1.6
0.06116445	0.0743769	1.6
0.06129399	0.0750241	1.6
0.06129399	0.0750241	1.6
0.06147654	0.07573321	1.6
0.06147654	0.07573321	1.6
0.06147654	0.07573321	1.6
0.06163472	0.07653834	1.6
0.06163472	0.07653834	1.6
0.06175911	0.07720396	1.6
0.06175911	0.07720396	1.6
0.06175911	0.07720396	1.6
0.06175911	0.07720396	1.6
0.06175911	0.07720396	1.6
0.06175911	0.07720396	1.6
0.02467838	0.1251843	1.6
0.02467838	0.1251843	1.6
0.02372748	0.1257632	1.6
0.02372748	0.1257632	1.6
0.02372748	0.1257632	1.6
0.02369555	0.1268898	1.6
0.02369555	0.1268898	1.6
0.02369555	0.1268898	1.6
0.02382643	0.1269603	1.6
0.02382643	0.1269603	1.6
0.02419455	0.1273672	1.6
0.02419455	0.1273672	1.6
0.02419455	0.1273672	1.6
0.02451466	0.1278976	1.6
0.02451466	0.1278976	1.6
0.02517009	0.128754	1.6
0.02517009	0.128754	1.6
0.02517009	0.128754	1.6
0.02517009	0.128754	1.6
0.02517009	0.128754	1.6
0.02517009	0.128754	1.6
0.0151599	0.1925993	1.6
0.0151599	0.1925993	1.6
0.01582678	0.2006942	1.6
0.01582678	0.2006942	1.6
0.01582678	0.2006942	1.6
0.01718625	0.2043511	1.6
0.01718625	0.2043511	1.6
0.01752194	0.2071092	1.6
0.01752194	0.2071092	1.6
0.01752194	0.2071092	1.6
0.0177744	0.2087829	1.6
0.0177744	0.2087829	1.6
0.0177744	0.2087829	1.6
0.01811054	0.2102489	1.6
0.01811054	0.2102489	1.6
0.0183421	0.2139034	1.6
0.0183421	0.2139034	1.6
0.0183421	0.2139034	1.6
0.0183421	0.2139034	1.6
0.0183421	0.2139034	1.6
0.0183421	0.2139034	1.6
0.009367612	0.3107135	1.6
0.009367612	0.3107135	1.6
0.01168883	0.3124343	1.6
0.01168883	0.3124343	1.6
0.01168883	0.3124343	1.6
0.01233771	0.313379	1.6
0.01233771	0.313379	1.6
0.01233771	0.313379	1.6
0.01264535	0.3140404	1.6
0.01264535	0.3140404	1.6
0.01226871	0.3135381	1.6
0.01226871	0.3135381	1.6
0.01226871	0.3135381	1.6
0.01177612	0.3133963	1.6
0.01177612	0.3133963	1.6
0.01177612	0.3133963	1.6
0.01165159	0.3128269	1.6
0.01165159	0.3128269	1.6
0.0116531	0.3121472	1.6
0.0116531	0.3121472	1.6
0.0116531	0.3121472	1.6
0.01158619	0.3116106	1.6
0.01158619	0.3116106	1.6
0.01149857	0.3113513	1.6
0.01149857	0.3113513	1.6
0.01149857	0.3113513	1.6
0.01144796	0.3108753	1.6
0.01144796	0.3108753	1.6
0.01179183	0.3111715	1.6
0.01179183	0.3111715	1.6
0.01179183	0.3111715	1.6
0.01217092	0.3114271	1.6
0.01217092	0.3114271	1.6
0.01217092	0.3114271	1.6
0.01257544	0.311739	1.6
0.01257544	0.311739	1.6
0.01257544	0.311739	1.6
0.01257544	0.311739	1.6
0.01257544	0.311739	1.6
0.01261799	0.3116101	1.6
0.01261799	0.3116101	1.6
0.01289864	0.3121731	1.6
0.01289864	0.3121731	1.6
0.01289864	0.3121731	1.6
0.01289864	0.3121731	1.6
0.01289864	0.3121731	1.6
0.01289864	0.3121731	1.6
0.01289864	0.3121731	1.6
0.01289864	0.3121731	1.6
-0.01472649	0.1546084	1.6
-0.01472649	0.1546084	1.6
-0.01472649	0.1546084	1.6
-0.01367283	0.1539869	1.6
-0.01367283	0.1539869	1.6
-0.01340069	0.1537467	1.6
-0.01340069	0.1537467	1.6
-0.01340069	0.1537467	1.6
-0.01329299	0.1529667	1.6
-0.01329299	0.1529667	1.6
-0.01329299	0.1529667	1.6
-0.01329299	0.1529667	1.6
-0.01329299	0.1529667	1.6
-0.01245329	0.1515823	1.6
-0.01245329	0.1515823	1.6
-0.01245329	0.1515823	1.6
-0.01243206	0.1516872	1.6
-0.01243206	0.1516872	1.6
-0.01279139	0.1505386	1.6
-0.01279139	0.1505386	1.6
-0.01279139	0.1505386	1.6
-0.01300919	0.1494455	1.6
-0.01300919	0.1494455	1.6
-0.01300919	0.1494455	1.6
-0.01294491	0.1497016	1.6
-0.01294491	0.1497016	1.6
-0.01312711	0.1487293	1.6
-0.01312711	0.1487293	1.6
-0.01312711	0.1487293	1.6
-0.01312711	0.1487293	1.6
-0.01312711	0.1487293	1.6
-0.01312711	0.1487293	1.6
-0.006385123	0.1667901	1.6
-0.006385123	0.1667901	1.6
-0.005828619	0.1661388	1.6
-0.005828619	0.1661388	1.6
-0.005828619	0.1661388	1.6
-0.005634075	0.1654931	1.6
-0.005634075	0.1654931	1.6
-0.005634075	0.1654931	1.6
-0.005825128	0.1651518	1.6
-0.005825128	0.1651518	1.6
-0.005933875	0.1647849	1.6
-0.005933875	0.1647849	1.6
-0.005933875	0.1647849	1.6
-0.005933875	0.1647849	1.6
-0.005933875	0.1647849	1.6
-0.005933875	0.1647849	1.6
-0.005933875	0.1647849	1.6
-0.005933875	0.1647849	1.6
0.05686665	0.1128966	1.6
0.05686665	0.1128966	1.6
0.05686665	0.1128966	1.6
0.05570108	0.1118006	1.6
0.05570108	0.1118006	1.6
0.05584228	0.1100897	1.6
0.05584228	0.1100897	1.6
0.05584228	0.1100897	1.6
0.0556854	0.1091728	1.6
0.0556854	0.1091728	1.6
0.0556854	0.1091728	1.6
0.0554335	0.1083302	1.6
0.0554335	0.1083302	1.6
0.05507866	0.1074376	1.6
0.05507866	0.1074376	1.6
0.05507866	0.1074376	1.6
0.0551228	0.1062809	1.6
0.0551228	0.1062809	1.6
0.0551228	0.1062809	1.6
0.05529685	0.1055026	1.6
0.05529685	0.1055026	1.6
0.05528666	0.1047593	1.6
0.05528666	0.1047593	1.6
0.05528666	0.1047593	1.6
0.05519843	0.1042808	1.6
0.05519843	0.1042808	1.6
0.05519843	0.1042808	1.6
0.05495414	0.1042432	1.6
0.05495414	0.1042432	1.6
0.05471434	0.1042481	1.6
0.05471434	0.1042481	1.6
