# Supplementary material for: Saliency detection of textured 3D models based on multi-view information and texel descriptor
Source: PeerJ Comput Sci. 2023 Oct 25;9:e1584. doi: 10.7717/peerj-cs.1584 (PMC10703070; doi:10.7717/peerj-cs.1584)
Supplement: Supplemental Information 2 [file peerj-cs-09-1584-s002.zip › sxy/27.txt]

0.05471434	0.1042481	1.6
0.05471434	0.1042481	1.6
0.05471434	0.1042481	1.6
0.07256378	0.04177577	1.6
0.07256378	0.04177577	1.6
0.07256378	0.04177577	1.6
0.0718822	0.03001338	1.6
0.0718822	0.03001338	1.6
0.07100482	0.02480883	1.6
0.07100482	0.02480883	1.6
0.07100482	0.02480883	1.6
0.07030027	0.02058884	1.6
0.07030027	0.02058884	1.6
0.07007082	0.01797933	1.6
0.07007082	0.01797933	1.6
0.07007082	0.01797933	1.6
0.0702439	0.0159939	1.6
0.0702439	0.0159939	1.6
0.0702439	0.0159939	1.6
0.07008398	0.01467615	1.6
0.07008398	0.01467615	1.6
0.06890124	0.01416553	1.6
0.06890124	0.01416553	1.6
0.06890124	0.01416553	1.6
0.06890124	0.01416553	1.6
0.06890124	0.01416553	1.6
0.06890124	0.01416553	1.6
0.05849124	0.0356932	1.6
0.05849124	0.0356932	1.6
0.05889676	0.03581382	1.6
0.05889676	0.03581382	1.6
0.05889676	0.03581382	1.6
0.05963303	0.0361395	1.6
0.05963303	0.0361395	1.6
0.05963303	0.0361395	1.6
0.05963303	0.0361395	1.6
0.05963303	0.0361395	1.6
0.03800469	0.07602051	1.6
0.03800469	0.07602051	1.6
0.03800469	0.07602051	1.6
0.03795062	0.08070847	1.6
0.03795062	0.08070847	1.6
0.03795062	0.08070847	1.6
0.03802174	0.0833561	1.6
0.03802174	0.0833561	1.6
0.03873383	0.08518846	1.6
0.03873383	0.08518846	1.6
0.03873383	0.08518846	1.6
0.03898432	0.08615966	1.6
0.03898432	0.08615966	1.6
0.03898432	0.08615966	1.6
0.03915658	0.08700039	1.6
0.03915658	0.08700039	1.6
0.03913049	0.08784042	1.6
0.03913049	0.08784042	1.6
0.03913049	0.08784042	1.6
0.03967685	0.08880816	1.6
0.03967685	0.08880816	1.6
0.03967685	0.08880816	1.6
0.03967685	0.08880816	1.6
0.03967685	0.08880816	1.6
0.04975429	0.1200707	1.6
0.04975429	0.1200707	1.6
0.04975429	0.1200707	1.6
0.04975662	0.1226613	1.6
0.04975662	0.1226613	1.6
0.04960257	0.1242587	1.6
0.04960257	0.1242587	1.6
0.04960257	0.1242587	1.6
0.04968761	0.1259217	1.6
0.04968761	0.1259217	1.6
0.049822	0.1272661	1.6
0.049822	0.1272661	1.6
0.049822	0.1272661	1.6
0.04985663	0.1284987	1.6
0.04985663	0.1284987	1.6
0.04985663	0.1284987	1.6
0.04981498	0.1296464	1.6
0.04981498	0.1296464	1.6
0.04971509	0.1307636	1.6
0.04971509	0.1307636	1.6
0.04971509	0.1307636	1.6
0.04991122	0.1313967	1.6
0.04991122	0.1313967	1.6
0.04991122	0.1313967	1.6
0.04988331	0.132016	1.6
0.04988331	0.132016	1.6
0.04989662	0.1323515	1.6
0.04989662	0.1323515	1.6
0.04989662	0.1323515	1.6
0.04989662	0.1323515	1.6
0.04989662	0.1323515	1.6
0.04991962	0.1330606	1.6
0.04991962	0.1330606	1.6
0.04991962	0.1330606	1.6
0.04148822	0.1800837	1.6
0.04148822	0.1800837	1.6
0.04148822	0.1800837	1.6
0.04073498	0.1794812	1.6
0.04073498	0.1794812	1.6
0.04073498	0.1794812	1.6
0.04069092	0.1793672	1.6
0.04069092	0.1793672	1.6
0.04080414	0.1795351	1.6
0.04080414	0.1795351	1.6
0.04080414	0.1795351	1.6
0.0408344	0.1793182	1.6
0.0408344	0.1793182	1.6
0.0408344	0.1793182	1.6
0.04088669	0.1792221	1.6
0.04088669	0.1792221	1.6
0.04071597	0.1792725	1.6
0.04071597	0.1792725	1.6
0.04071597	0.1792725	1.6
0.04061461	0.1793228	1.6
0.04061461	0.1793228	1.6
0.04063152	0.1795373	1.6
0.04063152	0.1795373	1.6
0.04063152	0.1795373	1.6
0.04063152	0.1795373	1.6
0.04063152	0.1795373	1.6
0.04063152	0.1795373	1.6
0.04551229	0.1662319	1.6
0.04551229	0.1662319	1.6
0.04551229	0.1662319	1.6
0.04491009	0.1652956	1.6
0.04491009	0.1652956	1.6
0.04477079	0.1643318	1.6
0.04477079	0.1643318	1.6
0.04477079	0.1643318	1.6
0.0444217	0.1680192	1.6
0.0444217	0.1680192	1.6
0.0444217	0.1680192	1.6
0.0444217	0.1680192	1.6
0.0444217	0.1680192	1.6
0.04346341	0.1889175	1.6
0.04346341	0.1889175	1.6
0.04297317	0.1888265	1.6
0.04297317	0.1888265	1.6
0.04297317	0.1888265	1.6
0.0431978	0.1888257	1.6
0.0431978	0.1888257	1.6
0.0431978	0.1888257	1.6
0.04368825	0.1883635	1.6
0.04368825	0.1883635	1.6
0.04368825	0.1883635	1.6
0.04368825	0.1883635	1.6
0.04368825	0.1883635	1.6
0.04351167	0.1884194	1.6
0.04351167	0.1884194	1.6
0.04351167	0.1884194	1.6
0.04326923	0.1884219	1.6
0.04326923	0.1884219	1.6
0.04326923	0.1884219	1.6
0.04326923	0.1884219	1.6
0.04326923	0.1884219	1.6
0.02542561	0.1124904	1.6
0.02542561	0.1124904	1.6
0.02542561	0.1124904	1.6
0.02576572	0.1131606	1.6
0.02576572	0.1131606	1.6
0.02573075	0.1132176	1.6
0.02573075	0.1132176	1.6
0.02573075	0.1132176	1.6
0.02535241	0.1136838	1.6
0.02535241	0.1136838	1.6
0.02535241	0.1136838	1.6
0.02535241	0.1136838	1.6
0.02535241	0.1136838	1.6
0.01921845	0.1289743	1.6
0.01921845	0.1289743	1.6
0.01921845	0.1289743	1.6
0.01617858	0.125307	1.6
0.01617858	0.125307	1.6
0.01558291	0.1223505	1.6
0.01558291	0.1223505	1.6
0.01558291	0.1223505	1.6
0.01517544	0.1211865	1.6
0.01517544	0.1211865	1.6
0.01398663	0.1213993	1.6
0.01398663	0.1213993	1.6
0.01398663	0.1213993	1.6
0.0136121	0.1206037	1.6
0.0136121	0.1206037	1.6
0.0136121	0.1206037	1.6
0.01328285	0.1196637	1.6
0.01328285	0.1196637	1.6
0.01299784	0.1189145	1.6
0.01299784	0.1189145	1.6
0.01299784	0.1189145	1.6
0.01299784	0.1189145	1.6
0.01299784	0.1189145	1.6
0.01299784	0.1189145	1.6
0.00852905	0.1299537	1.6
0.00852905	0.1299537	1.6
0.00852905	0.1299537	1.6
0.008294991	0.1309111	1.6
0.008294991	0.1309111	1.6
0.007764445	0.1310713	1.6
0.007764445	0.1310713	1.6
0.007764445	0.1310713	1.6
0.007463842	0.1308635	1.6
0.007463842	0.1308635	1.6
0.007463842	0.1308635	1.6
0.00748852	0.131282	1.6
0.00748852	0.131282	1.6
0.007062227	0.1309852	1.6
0.007062227	0.1309852	1.6
0.007062227	0.1309852	1.6
0.006801138	0.1305874	1.6
0.006801138	0.1305874	1.6
0.006801138	0.1305874	1.6
0.006801138	0.1305874	1.6
0.006801138	0.1305874	1.6
0.007105786	0.130379	1.6
0.007105786	0.130379	1.6
0.007105786	0.130379	1.6
0.007105786	0.130379	1.6
0.007105786	0.130379	1.6
0.0263267	0.1705373	1.6
0.0263267	0.1705373	1.6
0.0263267	0.1705373	1.6
0.0269842	0.1708221	1.6
0.0269842	0.1708221	1.6
0.0269842	0.1708221	1.6
0.02754758	0.1722347	1.6
0.02754758	0.1722347	1.6
0.02744962	0.1729681	1.6
0.02744962	0.1729681	1.6
0.02744962	0.1729681	1.6
0.02743367	0.1738083	1.6
0.02743367	0.1738083	1.6
0.02743367	0.1738083	1.6
0.02761909	0.1737216	1.6
0.02761909	0.1737216	1.6
0.02784607	0.1737724	1.6
0.02784607	0.1737724	1.6
0.02784607	0.1737724	1.6
0.02779013	0.1738258	1.6
0.02779013	0.1738258	1.6
0.02779013	0.1738258	1.6
0.02790394	0.1737645	1.6
0.02790394	0.1737645	1.6
0.02790394	0.1737645	1.6
0.02789897	0.1732707	1.6
0.02789897	0.1732707	1.6
0.02780857	0.1731405	1.6
0.02780857	0.1731405	1.6
0.02780857	0.1731405	1.6
0.02780857	0.1731405	1.6
0.02780857	0.1731405	1.6
0.01923439	0.1274944	1.6
0.01923439	0.1274944	1.6
0.01923439	0.1274944	1.6
0.01796006	0.1243942	1.6
0.01796006	0.1243942	1.6
0.01796006	0.1243942	1.6
0.01764039	0.1227784	1.6
0.01764039	0.1227784	1.6
0.01788454	0.1218214	1.6
0.01788454	0.1218214	1.6
0.01788454	0.1218214	1.6
0.01786026	0.122754	1.6
0.01786026	0.122754	1.6
0.01786026	0.122754	1.6
0.01806827	0.1233178	1.6
0.01806827	0.1233178	1.6
0.01829567	0.1237317	1.6
0.01829567	0.1237317	1.6
0.01829567	0.1237317	1.6
0.01841669	0.1235537	1.6
0.01841669	0.1235537	1.6
0.01729181	0.1232104	1.6
0.01729181	0.1232104	1.6
0.01729181	0.1232104	1.6
0.01729181	0.1232104	1.6
0.01729181	0.1232104	1.6
0.01729181	0.1232104	1.6
0.01729181	0.1232104	1.6
0.01729181	0.1232104	1.6
0.04042082	0.1108303	1.6
0.04042082	0.1108303	1.6
0.04042082	0.1108303	1.6
0.03849085	0.1106183	1.6
0.03849085	0.1106183	1.6
0.03849085	0.1106183	1.6
0.03671207	0.1102886	1.6
0.03671207	0.1102886	1.6
0.03671207	0.1102886	1.6
0.03511493	0.1102438	1.6
0.03511493	0.1102438	1.6
0.03369325	0.1101595	1.6
0.03369325	0.1101595	1.6
0.03369325	0.1101595	1.6
0.03233222	0.1100346	1.6
0.03233222	0.1100346	1.6
0.03141651	0.1096549	1.6
0.03141651	0.1096549	1.6
0.03141651	0.1096549	1.6
0.03141651	0.1096549	1.6
0.007076921	0.07006759	1.6
0.006307322	0.07103655	1.6
0.006307322	0.07103655	1.6
0.006307322	0.07103655	1.6
0.006307322	0.07103655	1.6
0.006307322	0.07103655	1.6
0.005315911	0.07221148	1.6
0.005315911	0.07221148	1.6
0.005315911	0.07221148	1.6
0.004973027	0.07252828	1.6
0.004973027	0.07252828	1.6
0.004973027	0.07252828	1.6
0.004499833	0.07274356	1.6
0.004499833	0.07274356	1.6
0.00415163	0.07300168	1.6
0.00415163	0.07300168	1.6
0.00415163	0.07300168	1.6
0.004083116	0.07349622	1.6
0.004083116	0.07349622	1.6
0.003912939	0.07400132	1.6
0.003912939	0.07400132	1.6
0.003912939	0.07400132	1.6
0.003981224	0.07447147	1.6
0.003981224	0.07447147	1.6
0.003981224	0.07447147	1.6
0.003981224	0.07447147	1.6
0.003981224	0.07447147	1.6
0.003622982	0.08177467	1.6
0.003622982	0.08177467	1.6
0.003622982	0.08177467	1.6
0.003868707	0.08129	1.6
0.003868707	0.08129	1.6
0.003868707	0.08129	1.6
0.004073541	0.08148768	1.6
0.004073541	0.08148768	1.6
0.003935029	0.08117606	1.6
0.003935029	0.08117606	1.6
0.003935029	0.08117606	1.6
0.003522376	0.08055874	1.6
0.003522376	0.08055874	1.6
0.003512573	0.0804598	1.6
0.003512573	0.0804598	1.6
0.003512573	0.0804598	1.6
0.003141478	0.08055332	1.6
0.003141478	0.08055332	1.6
0.003141478	0.08055332	1.6
0.002811958	0.0806792	1.6
0.002811958	0.0806792	1.6
0.002811958	0.0806792	1.6
0.002811958	0.0806792	1.6
0.002811958	0.0806792	1.6
0.01057397	0.1198384	1.6
0.01057397	0.1198384	1.6
0.01057397	0.1198384	1.6
0.01058317	0.1207034	1.6
0.01058317	0.1207034	1.6
0.01019754	0.1204966	1.6
0.01019754	0.1204966	1.6
0.01019754	0.1204966	1.6
0.009874696	0.1202812	1.6
0.009874696	0.1202812	1.6
0.009874696	0.1202812	1.6
0.009744486	0.1205325	1.6
0.009744486	0.1205325	1.6
0.009475403	0.1206934	1.6
0.009475403	0.1206934	1.6
0.009475403	0.1206934	1.6
0.009581245	0.1205335	1.6
0.009581245	0.1205335	1.6
0.009581245	0.1205335	1.6
0.009572538	0.1202786	1.6
0.009572538	0.1202786	1.6
0.009331649	0.120248	1.6
0.009331649	0.120248	1.6
0.009331649	0.120248	1.6
0.008976424	0.1204106	1.6
0.008976424	0.1204106	1.6
0.008795386	0.1206316	1.6
0.008795386	0.1206316	1.6
0.008795386	0.1206316	1.6
0.008633332	0.1207991	1.6
0.008633332	0.1207991	1.6
0.008391818	0.1209998	1.6
0.008391818	0.1209998	1.6
0.008391818	0.1209998	1.6
0.00816438	0.1211035	1.6
0.00816438	0.1211035	1.6
0.00816438	0.1211035	1.6
0.007988947	0.1213082	1.6
0.007988947	0.1213082	1.6
0.007720579	0.1213806	1.6
0.007720579	0.1213806	1.6
0.007720579	0.1213806	1.6
0.0075604	0.1213392	1.6
0.0075604	0.1213392	1.6
0.0075604	0.1213392	1.6
0.007495998	0.1213619	1.6
0.007495998	0.1213619	1.6
0.0074924	0.1213707	1.6
0.0074924	0.1213707	1.6
0.0074924	0.1213707	1.6
0.007395009	0.121742	1.6
0.007395009	0.121742	1.6
0.007395009	0.121742	1.6
0.007395009	0.121742	1.6
0.007395009	0.121742	1.6
-0.002447731	0.108351	1.6
-0.002447731	0.108351	1.6
-0.002447731	0.108351	1.6
-0.00393581	0.1054723	1.6
-0.00393581	0.1054723	1.6
-0.002851588	0.1043118	1.6
-0.002851588	0.1043118	1.6
-0.002851588	0.1043118	1.6
-0.003006834	0.1031452	1.6
-0.003006834	0.1031452	1.6
-0.003006834	0.1031452	1.6
-0.002739083	0.1015993	1.6
-0.002739083	0.1015993	1.6
-0.002231693	0.1007554	1.6
-0.002231693	0.1007554	1.6
-0.002231693	0.1007554	1.6
-0.001908578	0.09945893	1.6
-0.001908578	0.09945893	1.6
-0.001908578	0.09945893	1.6
-0.00162323	0.09866471	1.6
-0.00162323	0.09866471	1.6
-0.001471704	0.09782547	1.6
-0.001471704	0.09782547	1.6
-0.001471704	0.09782547	1.6
-0.001471704	0.09782547	1.6
-0.001471704	0.09782547	1.6
-0.001471704	0.09782547	1.6
-0.0006221682	0.05279499	1.6
-0.0006221682	0.05279499	1.6
-0.0004959619	0.05287472	1.6
-0.0004959619	0.05287472	1.6
-0.0004959619	0.05287472	1.6
-0.001034213	0.05381187	1.6
-0.001034213	0.05381187	1.6
-0.001034213	0.05381187	1.6
-0.001412868	0.05427531	1.6
-0.001412868	0.05427531	1.6
-0.001591366	0.05464929	1.6
-0.001591366	0.05464929	1.6
-0.001591366	0.05464929	1.6
-0.001851415	0.05457525	1.6
-0.001851415	0.05457525	1.6
-0.001851415	0.05457525	1.6
-0.00218945	0.05445577	1.6
-0.00218945	0.05445577	1.6
-0.002390342	0.05416231	1.6
-0.002390342	0.05416231	1.6
-0.002390342	0.05416231	1.6
-0.002409977	0.05369353	1.6
-0.002409977	0.05369353	1.6
-0.002331534	0.05328586	1.6
-0.002331534	0.05328586	1.6
-0.002331534	0.05328586	1.6
-0.002552021	0.05293643	1.6
-0.002552021	0.05293643	1.6
-0.002552021	0.05293643	1.6
-0.002821254	0.05287428	1.6
-0.002821254	0.05287428	1.6
-0.002821254	0.05287428	1.6
-0.002821254	0.05287428	1.6
-0.002821254	0.05287428	1.6
-0.009913808	-0.04663818	1.6
-0.009913808	-0.04663818	1.6
-0.009913808	-0.04663818	1.6
-0.00864551	-0.0430498	1.6
-0.00864551	-0.0430498	1.6
-0.00864551	-0.0430498	1.6
-0.008992935	-0.04141466	1.6
-0.008992935	-0.04141466	1.6
-0.008082403	-0.04056438	1.6
-0.008082403	-0.04056438	1.6
-0.008082403	-0.04056438	1.6
-0.008262586	-0.03985368	1.6
-0.008262586	-0.03985368	1.6
-0.008316802	-0.0396898	1.6
-0.008316802	-0.0396898	1.6
-0.008316802	-0.0396898	1.6
-0.008455353	-0.03942977	1.6
-0.008455353	-0.03942977	1.6
-0.008455353	-0.03942977	1.6
-0.008370927	-0.03940694	1.6
-0.008370927	-0.03940694	1.6
-0.008372491	-0.03919815	1.6
-0.008372491	-0.03919815	1.6
-0.008372491	-0.03919815	1.6
-0.00862732	-0.03915945	1.6
-0.00862732	-0.03915945	1.6
-0.00862732	-0.03915945	1.6
-0.00903401	-0.03908907	1.6
-0.00903401	-0.03908907	1.6
-0.009347739	-0.03894886	1.6
-0.009347739	-0.03894886	1.6
-0.009347739	-0.03894886	1.6
-0.009594658	-0.03880496	1.6
-0.009594658	-0.03880496	1.6
-0.009686388	-0.0388455	1.6
-0.009686388	-0.0388455	1.6
-0.009686388	-0.0388455	1.6
-0.009802399	-0.0383319	1.6
-0.009802399	-0.0383319	1.6
-0.009802399	-0.0383319	1.6
-0.009802399	-0.0383319	1.6
-0.009802399	-0.0383319	1.6
0.02395402	-0.003199925	1.6
0.02395402	-0.003199925	1.6
0.02395402	-0.003199925	1.6
0.02450857	0.002277839	1.6
0.02450857	0.002277839	1.6
0.02443583	0.005784615	1.6
0.02443583	0.005784615	1.6
0.02443583	0.005784615	1.6
0.02498079	0.008683353	1.6
0.02498079	0.008683353	1.6
0.02498079	0.008683353	1.6
0.0250229	0.01030219	1.6
0.0250229	0.01030219	1.6
0.02498163	0.01199704	1.6
0.02498163	0.01199704	1.6
0.02498163	0.01199704	1.6
0.02507735	0.01353765	1.6
0.02507735	0.01353765	1.6
0.02507735	0.01353765	1.6
0.02530758	0.01490127	1.6
0.02530758	0.01490127	1.6
0.02558437	0.01614493	1.6
0.02558437	0.01614493	1.6
0.02574241	0.01697773	1.6
0.02574241	0.01697773	1.6
0.02598366	0.0179578	1.6
0.02598366	0.0179578	1.6
0.02594976	0.01852261	1.6
0.02594976	0.01852261	1.6
0.02594976	0.01852261	1.6
0.02605341	0.01901738	1.6
0.02605341	0.01901738	1.6
0.02609983	0.01952968	1.6
0.02609983	0.01952968	1.6
0.02609983	0.01952968	1.6
0.02607856	0.02002635	1.6
0.02607856	0.02002635	1.6
0.02607856	0.02002635	1.6
0.02602748	0.02056236	1.6
0.02602748	0.02056236	1.6
0.02603794	0.02102021	1.6
0.02603794	0.02102021	1.6
0.02603794	0.02102021	1.6
0.02603794	0.02102021	1.6
0.02603794	0.02102021	1.6
0.0406316	0.04903997	1.6
0.0406316	0.04903997	1.6
0.0406316	0.04903997	1.6
0.0406426	0.05159552	1.6
0.0406426	0.05159552	1.6
0.0406426	0.05159552	1.6
0.04048321	0.05311267	1.6
0.04048321	0.05311267	1.6
0.04009043	0.05366803	1.6
0.04009043	0.05366803	1.6
0.04009043	0.05366803	1.6
0.03997799	0.05430265	1.6
0.03997799	0.05430265	1.6
0.03997799	0.05430265	1.6
0.03938069	0.05552019	1.6
0.03938069	0.05552019	1.6
0.03938069	0.05552019	1.6
0.03899226	0.05637214	1.6
0.03899226	0.05637214	1.6
0.03989217	0.05702656	1.6
0.03989217	0.05702656	1.6
0.03989217	0.05702656	1.6
0.03989217	0.05702656	1.6
0.03989217	0.05702656	1.6
0.01	0.01	1.6
0.03989217	0.05702656	1.6
0.03989217	0.05702656	1.6
0.03591751	0.1234248	1.6
0.03591751	0.1234248	1.6
0.03591751	0.1234248	1.6
0.03792481	0.1201019	1.6
0.03792481	0.1201019	1.6
0.03792481	0.1201019	1.6
0.03862922	0.1190315	1.6
0.03862922	0.1190315	1.6
0.03619382	0.1148471	1.6
0.03619382	0.1148471	1.6
0.03619382	0.1148471	1.6
0.03625943	0.1109468	1.6
0.03625943	0.1109468	1.6
0.03479722	0.1082727	1.6
0.03479722	0.1082727	1.6
0.03479722	0.1082727	1.6
0.0333256	0.105764	1.6
0.0333256	0.105764	1.6
0.0333256	0.105764	1.6
0.03181199	0.103875	1.6
0.03181199	0.103875	1.6
0.03181199	0.103875	1.6
0.03181199	0.103875	1.6
0.03181199	0.103875	1.6
0.0399859	0.136388	1.6
0.0399859	0.136388	1.6
0.0399859	0.136388	1.6
0.03951973	0.1352541	1.6
0.03951973	0.1352541	1.6
0.0402682	0.1347312	1.6
0.0402682	0.1347312	1.6
0.0402682	0.1347312	1.6
0.04086316	0.134292	1.6
0.04086316	0.134292	1.6
0.04086316	0.134292	1.6
0.04158777	0.1341778	1.6
0.04158777	0.1341778	1.6
0.04218812	0.1345796	1.6
0.04218812	0.1345796	1.6
0.04218812	0.1345796	1.6
0.04259655	0.1351645	1.6
0.04259655	0.1351645	1.6
0.04275922	0.1359831	1.6
0.04275922	0.1359831	1.6
0.04275922	0.1359831	1.6
0.04260149	0.1367718	1.6
0.04260149	0.1367718	1.6
0.04227516	0.1372848	1.6
0.04227516	0.1372848	1.6
0.04227516	0.1372848	1.6
0.04218448	0.1378097	1.6
0.04218448	0.1378097	1.6
0.04218448	0.1378097	1.6
0.04218448	0.1378097	1.6
0.04218448	0.1378097	1.6
0.04140127	0.1403919	1.6
0.04140127	0.1403919	1.6
0.04140127	0.1403919	1.6
0.04174013	0.1433091	1.6
0.04174013	0.1433091	1.6
0.04174013	0.1433091	1.6
0.0417996	0.1449719	1.6
0.0417996	0.1449719	1.6
0.04167539	0.1464179	1.6
0.04167539	0.1464179	1.6
0.04167539	0.1464179	1.6
0.04106008	0.1474725	1.6
0.04106008	0.1474725	1.6
0.04106008	0.1474725	1.6
0.04099861	0.1483849	1.6
0.04099861	0.1483849	1.6
0.04095612	0.1490841	1.6
0.04095612	0.1490841	1.6
0.04095612	0.1490841	1.6
0.04074436	0.1499759	1.6
0.04074436	0.1499759	1.6
0.04074436	0.1499759	1.6
0.04032917	0.1505743	1.6
0.04032917	0.1505743	1.6
0.04004429	0.1512354	1.6
0.04004429	0.1512354	1.6
0.04004429	0.1512354	1.6
0.03938916	0.1517858	1.6
0.03938916	0.1517858	1.6
0.03938916	0.1517858	1.6
0.03868897	0.1524317	1.6
0.03868897	0.1524317	1.6
0.03868897	0.1524317	1.6
0.03868897	0.1524317	1.6
0.03868897	0.1524317	1.6
0.03683589	0.1531765	1.6
0.03683589	0.1531765	1.6
0.03683589	0.1531765	1.6
0.03575382	0.1532056	1.6
0.03575382	0.1532056	1.6
0.03466982	0.1530165	1.6
0.03466982	0.1530165	1.6
0.03466982	0.1530165	1.6
0.03378618	0.1527587	1.6
0.03378618	0.1527587	1.6
0.03292906	0.1531792	1.6
0.03292906	0.1531792	1.6
0.03292906	0.1531792	1.6
0.03226018	0.1534613	1.6
0.03226018	0.1534613	1.6
0.03226018	0.1534613	1.6
0.03159253	0.1535476	1.6
0.03159253	0.1535476	1.6
0.03121317	0.1535971	1.6
0.03121317	0.1535971	1.6
0.03121317	0.1535971	1.6
0.03125788	0.1537152	1.6
0.03125788	0.1537152	1.6
0.03151298	0.1536753	1.6
0.03151298	0.1536753	1.6
0.03151298	0.1536753	1.6
0.0320613	0.1535704	1.6
0.0320613	0.1535704	1.6
0.0320613	0.1535704	1.6
0.03277083	0.1534871	1.6
0.03277083	0.1534871	1.6
0.03328741	0.1534912	1.6
0.03328741	0.1534912	1.6
0.03328741	0.1534912	1.6
0.03328741	0.1534912	1.6
0.03328741	0.1534912	1.6
0.03328741	0.1534912	1.6
0.01566508	0.1031812	1.6
0.01566508	0.1031812	1.6
0.01461056	0.09680951	1.6
0.01461056	0.09680951	1.6
0.01461056	0.09680951	1.6
0.01311134	0.09400618	1.6
0.01311134	0.09400618	1.6
0.01121039	0.09378666	1.6
0.01121039	0.09378666	1.6
0.01121039	0.09378666	1.6
0.01021906	0.09501726	1.6
0.01021906	0.09501726	1.6
