# Supplementary material for: Saliency detection of textured 3D models based on multi-view information and texel descriptor
Source: PeerJ Comput Sci. 2023 Oct 25;9:e1584. doi: 10.7717/peerj-cs.1584 (PMC10703070; doi:10.7717/peerj-cs.1584)
Supplement: Supplemental Information 2 [file peerj-cs-09-1584-s002.zip › sxy/28.txt]

0.01021906	0.09501726	1.6
0.01007937	0.09658278	1.6
0.01007937	0.09658278	1.6
0.009939686	0.09741282	1.6
0.009939686	0.09741282	1.6
0.009939686	0.09741282	1.6
0.009909524	0.09830993	1.6
0.009909524	0.09830993	1.6
0.00953871	0.09910928	1.6
0.00953871	0.09910928	1.6
0.00953871	0.09910928	1.6
0.00890888	0.09956209	1.6
0.00890888	0.09956209	1.6
0.008147901	0.09991088	1.6
0.008147901	0.09991088	1.6
0.008147901	0.09991088	1.6
0.007511128	0.1003281	1.6
0.007511128	0.1003281	1.6
0.007511128	0.1003281	1.6
0.00718069	0.100435	1.6
0.00718069	0.100435	1.6
0.006738084	0.100843	1.6
0.006738084	0.100843	1.6
0.006738084	0.100843	1.6
0.006192246	0.1011392	1.6
0.006192246	0.1011392	1.6
0.00567444	0.1012348	1.6
0.00567444	0.1012348	1.6
0.00567444	0.1012348	1.6
0.005040635	0.1012624	1.6
0.005040635	0.1012624	1.6
0.005040635	0.1012624	1.6
0.004225517	0.1012252	1.6
0.004225517	0.1012252	1.6
0.004225517	0.1012252	1.6
0.004225517	0.1012252	1.6
0.004225517	0.1012252	1.6
0.002917686	0.1015479	1.6
0.002917686	0.1015479	1.6
0.002704119	0.1018435	1.6
0.002704119	0.1018435	1.6
0.002704119	0.1018435	1.6
0.002704119	0.1018435	1.6
0.002704119	0.1018435	1.6
0.002704119	0.1018435	1.6
0.002704119	0.1018435	1.6
0.002704119	0.1018435	1.6
0.002704119	0.1018435	1.6
-0.1237301	0.04055031	1.6
-0.1237301	0.04055031	1.6
-0.1197813	0.04066879	1.6
-0.1197813	0.04066879	1.6
-0.1197813	0.04066879	1.6
-0.1173716	0.04044093	1.6
-0.1173716	0.04044093	1.6
-0.1173716	0.04044093	1.6
-0.1173716	0.04044093	1.6
-0.1173716	0.04044093	1.6
-0.1173716	0.04044093	1.6
-0.1173716	0.04044093	1.6
-0.1173716	0.04044093	1.6
-0.007523727	0.1119939	1.6
-0.007523727	0.1119939	1.6
-0.008065905	0.1116513	1.6
-0.008065905	0.1116513	1.6
-0.008065905	0.1116513	1.6
-0.01001245	0.1119003	1.6
-0.01001245	0.1119003	1.6
-0.01001245	0.1119003	1.6
-0.01069403	0.1123999	1.6
-0.01069403	0.1123999	1.6
-0.01069403	0.1123999	1.6
-0.01069403	0.1123999	1.6
-0.01069403	0.1123999	1.6
-0.01090642	0.1109247	1.6
-0.01090642	0.1109247	1.6
-0.01090642	0.1109247	1.6
-0.01105364	0.1102049	1.6
-0.01105364	0.1102049	1.6
-0.01145474	0.1093739	1.6
-0.01145474	0.1093739	1.6
-0.01145474	0.1093739	1.6
-0.01176551	0.1084607	1.6
-0.01176551	0.1084607	1.6
-0.01176551	0.1084607	1.6
-0.01202882	0.1081885	1.6
-0.01202882	0.1081885	1.6
-0.01258443	0.1080795	1.6
-0.01258443	0.1080795	1.6
-0.01258443	0.1080795	1.6
-0.01278615	0.1079411	1.6
-0.01278615	0.1079411	1.6
-0.01264052	0.1076975	1.6
-0.01264052	0.1076975	1.6
-0.01264052	0.1076975	1.6
-0.01254304	0.1074379	1.6
-0.01254304	0.1074379	1.6
-0.01250611	0.107164	1.6
-0.01250611	0.107164	1.6
-0.01250611	0.107164	1.6
-0.01233597	0.1070606	1.6
-0.01233597	0.1070606	1.6
-0.01233597	0.1070606	1.6
-0.01233597	0.1070606	1.6
-0.01233597	0.1070606	1.6
0.0005851518	0.1320966	1.6
0.0005851518	0.1320966	1.6
0.0005851518	0.1320966	1.6
0.0005784277	0.1316674	1.6
0.0005784277	0.1316674	1.6
0.0005784277	0.1316674	1.6
0.0003484488	0.1324819	1.6
0.0003484488	0.1324819	1.6
0.0001316816	0.1331142	1.6
0.0001316816	0.1331142	1.6
0.0001316816	0.1331142	1.6
-2.54577E-05	0.1330099	1.6
-2.54577E-05	0.1330099	1.6
-9.427778E-05	0.132954	1.6
-9.427778E-05	0.132954	1.6
-9.427778E-05	0.132954	1.6
-0.0001013186	0.1334267	1.6
-0.0001013186	0.1334267	1.6
-0.0001013186	0.1334267	1.6
-9.311922E-05	0.1339705	1.6
-9.311922E-05	0.1339705	1.6
-9.311922E-05	0.1339705	1.6
-9.311922E-05	0.1339705	1.6
-9.311922E-05	0.1339705	1.6
0.004119297	0.1630494	1.6
0.004119297	0.1630494	1.6
0.00466953	0.1670693	1.6
0.00466953	0.1670693	1.6
0.00466953	0.1670693	1.6
0.00421724	0.1661277	1.6
0.00421724	0.1661277	1.6
0.00421724	0.1661277	1.6
0.003673685	0.1662655	1.6
0.003673685	0.1662655	1.6
0.003509523	0.1665971	1.6
0.003509523	0.1665971	1.6
0.003509523	0.1665971	1.6
0.003224328	0.1679384	1.6
0.003224328	0.1679384	1.6
0.002698072	0.1684923	1.6
0.002698072	0.1684923	1.6
0.002698072	0.1684923	1.6
0.001727862	0.1696706	1.6
0.001727862	0.1696706	1.6
0.001727862	0.1696706	1.6
0.0006759129	0.1707338	1.6
0.0006759129	0.1707338	1.6
-1.479499E-05	0.1717735	1.6
-1.479499E-05	0.1717735	1.6
-1.479499E-05	0.1717735	1.6
-0.0008503078	0.1723655	1.6
-0.0008503078	0.1723655	1.6
-0.0008503078	0.1723655	1.6
-0.0008503078	0.1723655	1.6
-0.0008503078	0.1723655	1.6
-0.002277274	0.1733239	1.6
-0.002277274	0.1733239	1.6
-0.002277274	0.1733239	1.6
-0.002779768	0.1736697	1.6
-0.002779768	0.1736697	1.6
-0.002779768	0.1736697	1.6
-0.003173701	0.1742665	1.6
-0.003173701	0.1742665	1.6
-0.003700075	0.1748849	1.6
-0.003700075	0.1748849	1.6
-0.003700075	0.1748849	1.6
-0.003700075	0.1748849	1.6
-0.003700075	0.1748849	1.6
0.02417924	0.1181511	1.6
0.02417924	0.1181511	1.6
0.02417924	0.1181511	1.6
0.02342745	0.1181845	1.6
0.02342745	0.1181845	1.6
0.02342745	0.1181845	1.6
0.02249428	0.1193694	1.6
0.02249428	0.1193694	1.6
0.02168521	0.11969	1.6
0.02168521	0.11969	1.6
0.02168521	0.11969	1.6
0.02117718	0.1203076	1.6
0.02117718	0.1203076	1.6
0.02117718	0.1203076	1.6
0.02115218	0.1210902	1.6
0.02115218	0.1210902	1.6
0.02099231	0.1217448	1.6
0.02099231	0.1217448	1.6
0.02099231	0.1217448	1.6
0.02073402	0.1223311	1.6
0.02073402	0.1223311	1.6
0.02073402	0.1223311	1.6
0.02036704	0.1226107	1.6
0.02036704	0.1226107	1.6
0.0200512	0.1230361	1.6
0.0200512	0.1230361	1.6
0.0200512	0.1230361	1.6
0.01957483	0.1235159	1.6
0.01957483	0.1235159	1.6
0.01913903	0.1241615	1.6
0.01913903	0.1241615	1.6
0.01913903	0.1241615	1.6
0.0188399	0.1245783	1.6
0.0188399	0.1245783	1.6
0.0188399	0.1245783	1.6
0.0188399	0.1245783	1.6
0.0188399	0.1245783	1.6
0.0188399	0.1245783	1.6
0.0188399	0.1245783	1.6
0.0188399	0.1245783	1.6
0.2538401	0.09650995	1.6
0.2538401	0.09650995	1.6
0.2524258	0.09489143	1.6
0.2524258	0.09489143	1.6
0.2524258	0.09489143	1.6
0.2514698	0.09513517	1.6
0.2514698	0.09513517	1.6
0.2514698	0.09513517	1.6
0.2497119	0.09517983	1.6
0.2497119	0.09517983	1.6
0.2483757	0.09498934	1.6
0.2483757	0.09498934	1.6
0.2483757	0.09498934	1.6
0.2479005	0.09505207	1.6
0.2479005	0.09505207	1.6
0.2479005	0.09505207	1.6
0.2474587	0.09555755	1.6
0.2474587	0.09555755	1.6
0.2471206	0.09620651	1.6
0.2471206	0.09620651	1.6
0.2471206	0.09620651	1.6
0.2471206	0.09620651	1.6
0.2471206	0.09620651	1.6
0.2471206	0.09620651	1.6
0.2466716	0.09701595	1.6
0.2466716	0.09701595	1.6
0.2464057	0.09711654	1.6
0.2464057	0.09711654	1.6
0.2464057	0.09711654	1.6
0.2462111	0.09717322	1.6
0.2462111	0.09717322	1.6
0.2462111	0.09717322	1.6
0.2459426	0.09714367	1.6
0.2459426	0.09714367	1.6
0.2456723	0.09697428	1.6
0.2456723	0.09697428	1.6
0.2456723	0.09697428	1.6
0.2454417	0.09717872	1.6
0.2454417	0.09717872	1.6
0.2454417	0.09717872	1.6
0.2453559	0.09732419	1.6
0.2453559	0.09732419	1.6
0.2452545	0.09724423	1.6
0.2452545	0.09724423	1.6
0.2452545	0.09724423	1.6
0.2451799	0.09727807	1.6
0.2451799	0.09727807	1.6
0.2451799	0.09727807	1.6
0.2450032	0.09723978	1.6
0.2450032	0.09723978	1.6
0.2446761	0.09724203	1.6
0.2446761	0.09724203	1.6
0.2446761	0.09724203	1.6
0.2445403	0.0970925	1.6
0.2445403	0.0970925	1.6
0.2445403	0.0970925	1.6
0.2444838	0.09677408	1.6
0.2444838	0.09677408	1.6
0.2444838	0.09677408	1.6
0.2441475	0.09631817	1.6
0.2441475	0.09631817	1.6
0.2441475	0.09631817	1.6
0.2441475	0.09631817	1.6
0.2441475	0.09631817	1.6
0.2309173	0.09101114	1.6
0.2309173	0.09101114	1.6
0.2309173	0.09101114	1.6
0.2309173	0.09101114	1.6
0.2309173	0.09101114	1.6
0.2733529	0.1659664	1.6
0.2733529	0.1659664	1.6
0.2733529	0.1659664	1.6
0.2679091	0.1645073	1.6
0.2679091	0.1645073	1.6
0.2637892	0.1633844	1.6
0.2637892	0.1633844	1.6
0.2637892	0.1633844	1.6
0.2615156	0.1619842	1.6
0.2615156	0.1619842	1.6
0.2615156	0.1619842	1.6
0.2595457	0.1613841	1.6
0.2595457	0.1613841	1.6
0.258175	0.1608159	1.6
0.258175	0.1608159	1.6
0.258175	0.1608159	1.6
0.2572289	0.1602954	1.6
0.2572289	0.1602954	1.6
0.2562124	0.1598859	1.6
0.2562124	0.1598859	1.6
0.2562124	0.1598859	1.6
0.2562124	0.1598859	1.6
0.2562124	0.1598859	1.6
0.2562124	0.1598859	1.6
0.2562124	0.1598859	1.6
0.2562124	0.1598859	1.6
0.2332048	0.07433768	1.6
0.2332048	0.07433768	1.6
0.2332048	0.07433768	1.6
0.2338311	0.07467155	1.6
0.2338311	0.07467155	1.6
0.2338311	0.07467155	1.6
0.2332168	0.07293131	1.6
0.2332168	0.07293131	1.6
0.2326422	0.0724586	1.6
0.2326422	0.0724586	1.6
0.2326422	0.0724586	1.6
0.232221	0.07230015	1.6
0.232221	0.07230015	1.6
0.232221	0.07230015	1.6
0.2320671	0.0719813	1.6
0.2320671	0.0719813	1.6
0.2321155	0.07179977	1.6
0.2321155	0.07179977	1.6
0.2321155	0.07179977	1.6
0.232067	0.07135895	1.6
0.232067	0.07135895	1.6
0.2318571	0.07097493	1.6
0.2318571	0.07097493	1.6
0.2318571	0.07097493	1.6
0.2316694	0.07043742	1.6
0.2316694	0.07043742	1.6
0.2316694	0.07043742	1.6
0.2316694	0.07043742	1.6
0.2316694	0.07043742	1.6
0.248178	0.08371992	1.6
0.248178	0.08371992	1.6
0.248178	0.08371992	1.6
0.2473149	0.08048868	1.6
0.2473149	0.08048868	1.6
0.2473149	0.08048868	1.6
0.2464562	0.0778138	1.6
0.2464562	0.0778138	1.6
0.2460777	0.07623787	1.6
0.2460777	0.07623787	1.6
0.2460777	0.07623787	1.6
0.2454453	0.07534311	1.6
0.2454453	0.07534311	1.6
0.2454453	0.07534311	1.6
0.2457537	0.07519442	1.6
0.2457537	0.07519442	1.6
0.2455381	0.07453112	1.6
0.2455381	0.07453112	1.6
0.2455381	0.07453112	1.6
0.2461704	0.07463834	1.6
0.2461704	0.07463834	1.6
0.2461704	0.07463834	1.6
0.2462464	0.0745621	1.6
0.2462464	0.0745621	1.6
0.2463535	0.07452061	1.6
0.2463535	0.07452061	1.6
0.2463535	0.07452061	1.6
0.2467027	0.07453743	1.6
0.2467027	0.07453743	1.6
0.2467027	0.07453743	1.6
0.2468664	0.07481761	1.6
0.2468664	0.07481761	1.6
0.2470672	0.07497387	1.6
0.2470672	0.07497387	1.6
0.2470672	0.07497387	1.6
0.2468488	0.07521059	1.6
0.2468488	0.07521059	1.6
0.2468488	0.07521059	1.6
0.2468488	0.07521059	1.6
0.2468488	0.07521059	1.6
0.0606167	0.08472942	1.6
0.0606167	0.08472942	1.6
0.0606167	0.08472942	1.6
0.05480139	0.08518238	1.6
0.05480139	0.08518238	1.6
0.05241432	0.08501919	1.6
0.05241432	0.08501919	1.6
0.05241432	0.08501919	1.6
0.04991166	0.08325674	1.6
0.04991166	0.08325674	1.6
0.04991166	0.08325674	1.6
0.04745176	0.08137646	1.6
0.04745176	0.08137646	1.6
0.04521123	0.0802514	1.6
0.04521123	0.0802514	1.6
0.04413827	0.07906052	1.6
0.04413827	0.07906052	1.6
0.04413827	0.07906052	1.6
0.04413827	0.07906052	1.6
0.04413827	0.07906052	1.6
0.04413827	0.07906052	1.6
0.04218542	0.0779381	1.6
0.04218542	0.0779381	1.6
0.04147516	0.07761497	1.6
0.04147516	0.07761497	1.6
0.04147516	0.07761497	1.6
0.04074661	0.07707354	1.6
0.04074661	0.07707354	1.6
0.04074661	0.07707354	1.6
0.04074661	0.07707354	1.6
0.04074661	0.07707354	1.6
0.04032891	0.07638954	1.6
0.04032891	0.07638954	1.6
0.04032891	0.07638954	1.6
0.04068419	0.07590647	1.6
0.04068419	0.07590647	1.6
0.04068419	0.07590647	1.6
0.04119865	0.07571334	1.6
0.04119865	0.07571334	1.6
0.04158639	0.07528865	1.6
0.04158639	0.07528865	1.6
0.04158639	0.07528865	1.6
0.04183568	0.07529014	1.6
0.04183568	0.07529014	1.6
0.04183568	0.07529014	1.6
0.04192941	0.07541827	1.6
0.04192941	0.07541827	1.6
0.04195971	0.07556513	1.6
0.04195971	0.07556513	1.6
0.04195971	0.07556513	1.6
0.04201961	0.07601526	1.6
0.04201961	0.07601526	1.6
0.04192815	0.07646918	1.6
0.04192815	0.07646918	1.6
0.04192815	0.07646918	1.6
0.04184484	0.07698189	1.6
0.04184484	0.07698189	1.6
0.04184484	0.07698189	1.6
0.04196814	0.07762767	1.6
0.04196814	0.07762767	1.6
0.04203362	0.07821556	1.6
0.04203362	0.07821556	1.6
0.04203362	0.07821556	1.6
0.04210324	0.07873979	1.6
0.04210324	0.07873979	1.6
0.04210324	0.07873979	1.6
0.04228533	0.07905849	1.6
0.04228533	0.07905849	1.6
0.04210944	0.07921701	1.6
0.04210944	0.07921701	1.6
0.04210944	0.07921701	1.6
0.04221752	0.07941876	1.6
0.04221752	0.07941876	1.6
0.04221752	0.07941876	1.6
0.04221752	0.07941876	1.6
0.04221752	0.07941876	1.6
0.05603737	0.08290945	1.6
0.05603737	0.08290945	1.6
0.05603737	0.08290945	1.6
0.05775707	0.07417028	1.6
0.05775707	0.07417028	1.6
0.05775707	0.07417028	1.6
0.05662828	0.06870576	1.6
0.05662828	0.06870576	1.6
0.05706942	0.06505149	1.6
0.05706942	0.06505149	1.6
0.05706942	0.06505149	1.6
0.05784754	0.0636237	1.6
0.05784754	0.0636237	1.6
0.05847537	0.06277242	1.6
0.05847537	0.06277242	1.6
0.05847537	0.06277242	1.6
0.05879053	0.0626792	1.6
0.05879053	0.0626792	1.6
0.05879053	0.0626792	1.6
0.0592638	0.06197958	1.6
0.0592638	0.06197958	1.6
0.05976142	0.06112407	1.6
0.05976142	0.06112407	1.6
0.05976142	0.06112407	1.6
0.05988171	0.06033172	1.6
0.05988171	0.06033172	1.6
0.06021918	0.05936558	1.6
0.06021918	0.05936558	1.6
0.06021918	0.05936558	1.6
0.0600618	0.05989096	1.6
0.0600618	0.05989096	1.6
0.0600618	0.05989096	1.6
0.05999988	0.06060078	1.6
0.05999988	0.06060078	1.6
0.06014877	0.06123392	1.6
0.06014877	0.06123392	1.6
0.06014877	0.06123392	1.6
0.06021557	0.06177033	1.6
0.06021557	0.06177033	1.6
0.06021557	0.06177033	1.6
0.06021557	0.06177033	1.6
0.06021557	0.06177033	1.6
0.08331559	0.08637516	1.6
0.08331559	0.08637516	1.6
0.08331559	0.08637516	1.6
0.08274433	0.08778925	1.6
0.08274433	0.08778925	1.6
0.08274433	0.08778925	1.6
0.08284218	0.08755483	1.6
0.08284218	0.08755483	1.6
0.08476856	0.08659297	1.6
0.08476856	0.08659297	1.6
0.08476856	0.08659297	1.6
0.08194008	0.08825795	1.6
0.08194008	0.08825795	1.6
0.08194008	0.08825795	1.6
0.08194008	0.08825795	1.6
0.08194008	0.08825795	1.6
0.07904685	0.09014266	1.6
0.07904685	0.09014266	1.6
0.07904685	0.09014266	1.6
0.07802705	0.09030505	1.6
0.07802705	0.09030505	1.6
0.07746401	0.09059215	1.6
0.07746401	0.09059215	1.6
0.07746401	0.09059215	1.6
0.07746401	0.09059215	1.6
0.07746401	0.09059215	1.6
0.07746401	0.09059215	1.6
0.07746401	0.09059215	1.6
0.07746401	0.09059215	1.6
0.07746401	0.09059215	1.6
0.2147471	0.06971515	1.6
0.2147471	0.06971515	1.6
0.2135976	0.06756634	1.6
0.2135976	0.06756634	1.6
0.2135976	0.06756634	1.6
0.2135976	0.06756634	1.6
0.2135976	0.06756634	1.6
0.2134816	0.06464169	1.6
0.2134816	0.06464169	1.6
0.2134816	0.06464169	1.6
0.2133062	0.0636395	1.6
0.2133062	0.0636395	1.6
0.2133062	0.0636395	1.6
0.2135522	0.06343752	1.6
0.2135522	0.06343752	1.6
0.2135973	0.06299708	1.6
0.2135973	0.06299708	1.6
0.2135973	0.06299708	1.6
0.2141212	0.06291861	1.6
0.2141212	0.06291861	1.6
0.214357	0.06288493	1.6
0.214357	0.06288493	1.6
0.214357	0.06288493	1.6
0.2141768	0.06321282	1.6
0.2141768	0.06321282	1.6
0.2141768	0.06321282	1.6
0.2140326	0.06382614	1.6
0.2140326	0.06382614	1.6
0.2141883	0.06426653	1.6
0.2141883	0.06426653	1.6
0.2141883	0.06426653	1.6
0.2141883	0.06426653	1.6
0.2141883	0.06426653	1.6
0.2141883	0.06426653	1.6
0.2892201	0.04716073	1.6
0.2892201	0.04716073	1.6
0.2859605	0.04403194	1.6
0.2859605	0.04403194	1.6
0.2859605	0.04403194	1.6
0.2846806	0.04170702	1.6
0.2846806	0.04170702	1.6
0.2835637	0.03967736	1.6
0.2835637	0.03967736	1.6
0.2835637	0.03967736	1.6
0.2855002	0.04293395	1.6
0.2855002	0.04293395	1.6
0.2855002	0.04293395	1.6
0.2867683	0.04551408	1.6
0.2867683	0.04551408	1.6
0.2875178	0.04752153	1.6
0.2875178	0.04752153	1.6
0.2875178	0.04752153	1.6
0.2878544	0.04939845	1.6
0.2878544	0.04939845	1.6
0.2878544	0.04939845	1.6
0.2882183	0.05078285	1.6
0.2882183	0.05078285	1.6
0.2884568	0.05207726	1.6
0.2884568	0.05207726	1.6
0.2884568	0.05207726	1.6
0.2884501	0.05310922	1.6
0.2884501	0.05310922	1.6
0.2884501	0.05310922	1.6
0.2886963	0.053905	1.6
0.2886963	0.053905	1.6
0.2887694	0.05488133	1.6
0.2887694	0.05488133	1.6
0.2887694	0.05488133	1.6
0.2888494	0.05572589	1.6
0.2888494	0.05572589	1.6
0.2888494	0.05572589	1.6
0.2888852	0.05644701	1.6
0.2888852	0.05644701	1.6
0.2887576	0.05726022	1.6
0.2887576	0.05726022	1.6
0.2887576	0.05726022	1.6
0.2885931	0.05810572	1.6
0.2885931	0.05810572	1.6
0.2885931	0.05810572	1.6
0.2885931	0.05810572	1.6
0.2885931	0.05810572	1.6
0.2987405	0.05587219	1.6
0.2987405	0.05587219	1.6
0.2987405	0.05587219	1.6
0.2997462	0.05483264	1.6
0.2997462	0.05483264	1.6
0.3021207	0.05804584	1.6
0.3021207	0.05804584	1.6
0.3021207	0.05804584	1.6
0.3024429	0.06012554	1.6
0.3024429	0.06012554	1.6
0.3024429	0.06012554	1.6
0.3033769	0.06178855	1.6
0.3033769	0.06178855	1.6
0.3033769	0.06178855	1.6
0.3035108	0.06259339	1.6
0.3035108	0.06259339	1.6
0.3030952	0.06128107	1.6
0.3030952	0.06128107	1.6
0.3030952	0.06128107	1.6
0.3025168	0.06056804	1.6
0.3025168	0.06056804	1.6
0.3028376	0.0612415	1.6
0.3028376	0.0612415	1.6
0.3028376	0.0612415	1.6
0.30312	0.0616364	1.6
0.30312	0.0616364	1.6
0.30312	0.0616364	1.6
0.3035228	0.06197492	1.6
0.3035228	0.06197492	1.6
0.303724	0.06173005	1.6
0.303724	0.06173005	1.6
0.303724	0.06173005	1.6
0.303724	0.06173005	1.6
0.303724	0.06173005	1.6
0.303724	0.06173005	1.6
0.303724	0.06173005	1.6
0.303724	0.06173005	1.6
0.2824133	0.01956623	1.6
0.2824133	0.01956623	1.6
0.2824133	0.01956623	1.6
0.2814434	0.01833571	1.6
0.2814434	0.01833571	1.6
0.2814434	0.01833571	1.6
0.2814434	0.01833571	1.6
0.01	0.01	1.6
0.01	0.01	1.6
0.01	0.01	1.6
0.2814434	0.01833571	1.6
0.2814434	0.01833571	1.6
0.2814434	0.01833571	1.6
0.05651219	0.02841425	1.6
0.05651219	0.02841425	1.6
0.05651219	0.02841425	1.6
0.05449937	0.03080985	1.6
0.05449937	0.03080985	1.6
0.05335765	0.03238784	1.6
0.05335765	0.03238784	1.6
0.05335765	0.03238784	1.6
0.05189779	0.03309961	1.6
0.05189779	0.03309961	1.6
0.05189779	0.03309961	1.6
0.05107446	0.0314991	1.6
0.05107446	0.0314991	1.6
0.05016711	0.02958895	1.6
0.05016711	0.02958895	1.6
0.05016711	0.02958895	1.6
0.04926829	0.02806669	1.6
0.04926829	0.02806669	1.6
0.04851076	0.02626579	1.6
0.04851076	0.02626579	1.6
0.04851076	0.02626579	1.6
0.04793872	0.02473099	1.6
0.04793872	0.02473099	1.6
0.04793872	0.02473099	1.6
0.04730117	0.02330107	1.6
0.04730117	0.02330107	1.6
0.04687447	0.02242784	1.6
0.04687447	0.02242784	1.6
0.04687447	0.02242784	1.6
0.04659962	0.0215467	1.6
0.04659962	0.0215467	1.6
0.04624575	0.02074769	1.6
0.04624575	0.02074769	1.6
0.04624575	0.02074769	1.6
0.04587671	0.0199539	1.6
0.04587671	0.0199539	1.6
0.04587671	0.0199539	1.6
0.04569425	0.01953307	1.6
0.04569425	0.01953307	1.6
0.04552962	0.01919355	1.6
0.04552962	0.01919355	1.6
0.04552962	0.01919355	1.6
0.04527795	0.01900585	1.6
0.04527795	0.01900585	1.6
0.04527795	0.01900585	1.6
0.04493883	0.01886034	1.6
0.04493883	0.01886034	1.6
0.04479453	0.01876045	1.6
0.04479453	0.01876045	1.6
0.04479453	0.01876045	1.6
0.04479453	0.01876045	1.6
0.04479453	0.01876045	1.6
0.05751778	0.03373943	1.6
0.05751778	0.03373943	1.6
0.05751778	0.03373943	1.6
0.05874093	0.03515675	1.6
0.05874093	0.03515675	1.6
0.05874093	0.03515675	1.6
0.05935881	0.0351345	1.6
0.05935881	0.0351345	1.6
0.059715	0.03518357	1.6
0.059715	0.03518357	1.6
0.059715	0.03518357	1.6
0.06048019	0.0372607	1.6
