# Supplementary material for: Saliency detection of textured 3D models based on multi-view information and texel descriptor
Source: PeerJ Comput Sci. 2023 Oct 25;9:e1584. doi: 10.7717/peerj-cs.1584 (PMC10703070; doi:10.7717/peerj-cs.1584)
Supplement: Supplemental Information 2 [file peerj-cs-09-1584-s002.zip › sxy/29.txt]

0.06048019	0.0372607	1.6
0.06048019	0.0372607	1.6
0.06039329	0.03746685	1.6
0.06039329	0.03746685	1.6
0.0604068	0.03806221	1.6
0.0604068	0.03806221	1.6
0.0604068	0.03806221	1.6
0.06024697	0.03855125	1.6
0.06024697	0.03855125	1.6
0.06030172	0.03911413	1.6
0.06030172	0.03911413	1.6
0.06030172	0.03911413	1.6
0.06055076	0.03953959	1.6
0.06055076	0.03953959	1.6
0.06057326	0.04008282	1.6
0.06057326	0.04008282	1.6
0.06057326	0.04008282	1.6
0.06088202	0.04076269	1.6
0.06088202	0.04076269	1.6
0.06139906	0.04183887	1.6
0.06139906	0.04183887	1.6
0.06139906	0.04183887	1.6
0.06145493	0.04245517	1.6
0.06145493	0.04245517	1.6
0.06145493	0.04245517	1.6
0.06188779	0.04345351	1.6
0.06188779	0.04345351	1.6
0.06201883	0.04375668	1.6
0.06201883	0.04375668	1.6
0.06201883	0.04375668	1.6
0.06207379	0.04435048	1.6
0.06207379	0.04435048	1.6
0.06207379	0.04435048	1.6
0.06214396	0.04482469	1.6
0.06214396	0.04482469	1.6
0.06214396	0.04482469	1.6
0.06214396	0.04482469	1.6
0.06214396	0.04482469	1.6
0.06214396	0.04482469	1.6
0.06214396	0.04482469	1.6
-0.1068835	0.07725713	1.6
-0.1068835	0.07725713	1.6
-0.1068835	0.07725713	1.6
-0.1045567	0.07679722	1.6
-0.1045567	0.07679722	1.6
-0.1045567	0.07679722	1.6
-0.1037347	0.07760354	1.6
-0.1037347	0.07760354	1.6
-0.1032328	0.07847568	1.6
-0.1032328	0.07847568	1.6
-0.1032328	0.07847568	1.6
-0.1028487	0.07815271	1.6
-0.1028487	0.07815271	1.6
-0.1028487	0.07815271	1.6
-0.1026265	0.07765316	1.6
-0.1026265	0.07765316	1.6
-0.1026598	0.07732864	1.6
-0.1026598	0.07732864	1.6
-0.1026598	0.07732864	1.6
-0.1019998	0.07592563	1.6
-0.1019998	0.07592563	1.6
-0.1019998	0.07592563	1.6
-0.1019998	0.07592563	1.6
-0.1019998	0.07592563	1.6
-0.1019998	0.07592563	1.6
-0.1019998	0.07592563	1.6
-0.1019998	0.07592563	1.6
-0.2186309	0.05939824	1.6
-0.2186309	0.05939824	1.6
-0.2190253	0.0604988	1.6
-0.2190253	0.0604988	1.6
-0.2190253	0.0604988	1.6
-0.2180179	0.06027466	1.6
-0.2180179	0.06027466	1.6
-0.2180179	0.06027466	1.6
-0.2174734	0.0607108	1.6
-0.2174734	0.0607108	1.6
-0.2171591	0.06134501	1.6
-0.2171591	0.06134501	1.6
-0.2171591	0.06134501	1.6
-0.2167761	0.06126197	1.6
-0.2167761	0.06126197	1.6
-0.2163497	0.06150732	1.6
-0.2163497	0.06150732	1.6
-0.2163497	0.06150732	1.6
-0.2161296	0.06210279	1.6
-0.2161296	0.06210279	1.6
-0.2161296	0.06210279	1.6
-0.2159946	0.06200878	1.6
-0.2159946	0.06200878	1.6
-0.2160653	0.06245213	1.6
-0.2160653	0.06245213	1.6
-0.2160653	0.06245213	1.6
-0.2161834	0.06292154	1.6
-0.2161834	0.06292154	1.6
-0.2161834	0.06292154	1.6
-0.2160157	0.06321744	1.6
-0.2160157	0.06321744	1.6
-0.2160157	0.06321744	1.6
-0.2160157	0.06321744	1.6
-0.2160157	0.06321744	1.6
-0.1916883	0.08871178	1.6
-0.1916883	0.08871178	1.6
-0.1918027	0.08866204	1.6
-0.1918027	0.08866204	1.6
-0.1918027	0.08866204	1.6
-0.1919792	0.08689716	1.6
-0.1919792	0.08689716	1.6
-0.1919792	0.08689716	1.6
-0.1923611	0.08696391	1.6
-0.1923611	0.08696391	1.6
-0.1942284	0.09002976	1.6
-0.1942284	0.09002976	1.6
-0.1942284	0.09002976	1.6
-0.1942139	0.09002703	1.6
-0.1942139	0.09002703	1.6
-0.1942139	0.09002703	1.6
-0.1940846	0.08936324	1.6
-0.1940846	0.08936324	1.6
-0.193972	0.08927163	1.6
-0.193972	0.08927163	1.6
-0.193972	0.08927163	1.6
-0.1937004	0.0890481	1.6
-0.1937004	0.0890481	1.6
-0.1936669	0.08890916	1.6
-0.1936669	0.08890916	1.6
-0.1936669	0.08890916	1.6
-0.1934854	0.08885174	1.6
-0.1934854	0.08885174	1.6
-0.1934854	0.08885174	1.6
-0.1934571	0.08881836	1.6
-0.1934571	0.08881836	1.6
-0.1934571	0.08881836	1.6
-0.1934571	0.08881836	1.6
-0.1934571	0.08881836	1.6
-0.1833912	0.1241166	1.6
-0.1833912	0.1241166	1.6
-0.1833912	0.1241166	1.6
-0.1799694	0.1218032	1.6
-0.1799694	0.1218032	1.6
-0.1781824	0.120189	1.6
-0.1781824	0.120189	1.6
-0.1781824	0.120189	1.6
-0.1775972	0.1191604	1.6
-0.1775972	0.1191604	1.6
-0.1775972	0.1191604	1.6
-0.1771494	0.1189251	1.6
-0.1771494	0.1189251	1.6
-0.1767604	0.1186766	1.6
-0.1767604	0.1186766	1.6
-0.1767604	0.1186766	1.6
-0.1762155	0.1184112	1.6
-0.1762155	0.1184112	1.6
-0.1762155	0.1184112	1.6
-0.1757756	0.1181775	1.6
-0.1757756	0.1181775	1.6
-0.1753707	0.1182864	1.6
-0.1753707	0.1182864	1.6
-0.1753707	0.1182864	1.6
-0.1753707	0.1182864	1.6
-0.1753707	0.1182864	1.6
-0.1753707	0.1182864	1.6
-0.1753707	0.1182864	1.6
-0.1753707	0.1182864	1.6
-0.1494264	0.1163514	1.6
-0.1494264	0.1163514	1.6
-0.1494264	0.1163514	1.6
-0.1494264	0.1163514	1.6
-0.1494264	0.1163514	1.6
-0.1219087	0.1129547	1.6
-0.1219087	0.1129547	1.6
-0.1201149	0.109278	1.6
-0.1201149	0.109278	1.6
-0.1201149	0.109278	1.6
-0.1185744	0.1074711	1.6
-0.1185744	0.1074711	1.6
-0.1177185	0.1057931	1.6
-0.1177185	0.1057931	1.6
-0.1177185	0.1057931	1.6
-0.1171615	0.1032741	1.6
-0.1171615	0.1032741	1.6
-0.1171615	0.1032741	1.6
-0.1160194	0.09974553	1.6
-0.1160194	0.09974553	1.6
-0.1160194	0.09974553	1.6
-0.1160194	0.09974553	1.6
-0.1160194	0.09974553	1.6
-0.02503203	-0.02440817	1.6
-0.02503203	-0.02440817	1.6
-0.02503203	-0.02440817	1.6
-0.02521211	-0.02234203	1.6
-0.02521211	-0.02234203	1.6
-0.02371581	-0.0220315	1.6
-0.02371581	-0.0220315	1.6
-0.02371581	-0.0220315	1.6
-0.02351849	-0.02183576	1.6
-0.02351849	-0.02183576	1.6
-0.02351849	-0.02183576	1.6
-0.02289893	-0.02181688	1.6
-0.02289893	-0.02181688	1.6
-0.02290147	-0.02174087	1.6
-0.02290147	-0.02174087	1.6
-0.02290147	-0.02174087	1.6
-0.02321952	-0.02143856	1.6
-0.02321952	-0.02143856	1.6
-0.02321952	-0.02143856	1.6
-0.02392277	-0.02199168	1.6
-0.02392277	-0.02199168	1.6
-0.02466693	-0.0219553	1.6
-0.02466693	-0.0219553	1.6
-0.02466693	-0.0219553	1.6
-0.02556673	-0.02170067	1.6
-0.02556673	-0.02170067	1.6
-0.02641941	-0.02089616	1.6
-0.02641941	-0.02089616	1.6
-0.02641941	-0.02089616	1.6
-0.02724057	-0.02063636	1.6
-0.02724057	-0.02063636	1.6
-0.02724057	-0.02063636	1.6
-0.02724057	-0.02063636	1.6
-0.02724057	-0.02063636	1.6
0.01716911	-0.0002867952	1.6
0.01716911	-0.0002867952	1.6
0.01716911	-0.0002867952	1.6
0.01873728	0.0005900739	1.6
0.01873728	0.0005900739	1.6
0.01873728	0.0005900739	1.6
0.01985122	0.0008179191	1.6
0.01985122	0.0008179191	1.6
0.02020748	0.002246289	1.6
0.02020748	0.002246289	1.6
0.02020748	0.002246289	1.6
0.02020748	0.002246289	1.6
0.02020748	0.002246289	1.6
0.02020748	0.002246289	1.6
0.02150242	0.003795177	1.6
0.02150242	0.003795177	1.6
0.02150242	0.003795177	1.6
0.02150242	0.003795177	1.6
0.02150242	0.003795177	1.6
0.0221262	0.005877206	1.6
0.0221262	0.005877206	1.6
0.02263013	0.006589523	1.6
0.02263013	0.006589523	1.6
0.02263013	0.006589523	1.6
0.02267359	0.007249809	1.6
0.02267359	0.007249809	1.6
0.02267359	0.007249809	1.6
0.02282675	0.007851824	1.6
0.02282675	0.007851824	1.6
0.02314327	0.008397323	1.6
0.02314327	0.008397323	1.6
0.02314327	0.008397323	1.6
0.02329882	0.008930692	1.6
0.02329882	0.008930692	1.6
0.02329882	0.008930692	1.6
0.02346728	0.009340907	1.6
0.02346728	0.009340907	1.6
0.02361729	0.009999974	1.6
0.02361729	0.009999974	1.6
0.02361729	0.009999974	1.6
0.02366893	0.01037242	1.6
0.02366893	0.01037242	1.6
0.02376874	0.01076646	1.6
0.02376874	0.01076646	1.6
0.02376874	0.01076646	1.6
0.02376466	0.01121761	1.6
0.02376466	0.01121761	1.6
0.02376466	0.01121761	1.6
0.02375651	0.01163882	1.6
0.02375651	0.01163882	1.6
0.02361342	0.01190892	1.6
0.02361342	0.01190892	1.6
0.02361342	0.01190892	1.6
0.0235917	0.0125934	1.6
0.0235917	0.0125934	1.6
0.0235917	0.0125934	1.6
0.0235917	0.0125934	1.6
0.0235917	0.0125934	1.6
0.0235917	0.0125934	1.6
0.0235917	0.0125934	1.6
0.01692384	0.09172679	1.6
0.01692384	0.09172679	1.6
0.01692384	0.09172679	1.6
0.01889938	0.0898746	1.6
0.01889938	0.0898746	1.6
0.01889938	0.0898746	1.6
0.0192039	0.08802477	1.6
0.0192039	0.08802477	1.6
0.01946761	0.0870102	1.6
0.01946761	0.0870102	1.6
0.01946761	0.0870102	1.6
0.02020489	0.08558262	1.6
0.02020489	0.08558262	1.6
0.02020489	0.08558262	1.6
0.02148576	0.08560199	1.6
0.02148576	0.08560199	1.6
0.02266511	0.08556422	1.6
0.02266511	0.08556422	1.6
0.02266511	0.08556422	1.6
0.02351188	0.08533818	1.6
0.02351188	0.08533818	1.6
0.02351188	0.08533818	1.6
0.02389785	0.08417148	1.6
0.02389785	0.08417148	1.6
0.02389785	0.08417148	1.6
0.02389785	0.08417148	1.6
0.02389785	0.08417148	1.6
0.01552267	0.03403206	1.6
0.01552267	0.03403206	1.6
0.01581373	0.03581672	1.6
0.01581373	0.03581672	1.6
0.01581373	0.03581672	1.6
0.01675809	0.03644253	1.6
0.01675809	0.03644253	1.6
0.01675809	0.03644253	1.6
0.01657921	0.03631363	1.6
0.01657921	0.03631363	1.6
0.01621378	0.0357984	1.6
0.01621378	0.0357984	1.6
0.01621378	0.0357984	1.6
0.01572691	0.03492086	1.6
0.01572691	0.03492086	1.6
0.01572691	0.03492086	1.6
0.01527903	0.03374511	1.6
0.01527903	0.03374511	1.6
0.01488608	0.03273331	1.6
0.01488608	0.03273331	1.6
0.01488608	0.03273331	1.6
0.01445004	0.03201766	1.6
0.01445004	0.03201766	1.6
0.01445004	0.03201766	1.6
0.01413451	0.03122604	1.6
0.01413451	0.03122604	1.6
0.01378194	0.03080107	1.6
0.01378194	0.03080107	1.6
0.01378194	0.03080107	1.6
0.01363643	0.03029154	1.6
0.01363643	0.03029154	1.6
0.01363643	0.03029154	1.6
0.01356408	0.03003398	1.6
0.01356408	0.03003398	1.6
0.01335949	0.02955957	1.6
0.01335949	0.02955957	1.6
0.01335949	0.02955957	1.6
0.01322517	0.02898335	1.6
0.01322517	0.02898335	1.6
0.01287207	0.02857212	1.6
0.01287207	0.02857212	1.6
0.01287207	0.02857212	1.6
0.01287207	0.02857212	1.6
0.01287207	0.02857212	1.6
0.01287207	0.02857212	1.6
-0.1790882	0.01108816	1.6
-0.1790882	0.01108816	1.6
-0.1790882	0.01108816	1.6
-0.1790882	0.01108816	1.6
-0.1790882	0.01108816	1.6
-0.1819938	0.01369693	1.6
-0.1819938	0.01369693	1.6
-0.1818522	0.01443352	1.6
-0.1818522	0.01443352	1.6
-0.1818522	0.01443352	1.6
-0.1824595	0.01478141	1.6
-0.1824595	0.01478141	1.6
-0.1824595	0.01478141	1.6
-0.1824595	0.01478141	1.6
-0.1824595	0.01478141	1.6
-0.1853415	0.01637916	1.6
-0.1853415	0.01637916	1.6
-0.1853415	0.01637916	1.6
-0.1867585	0.01706635	1.6
-0.1867585	0.01706635	1.6
-0.1867585	0.01706635	1.6
-0.1875276	0.01710335	1.6
-0.1875276	0.01710335	1.6
-0.1897686	0.01759509	1.6
-0.1897686	0.01759509	1.6
-0.1897686	0.01759509	1.6
-0.1918485	0.01789938	1.6
-0.1918485	0.01789938	1.6
-0.1918485	0.01789938	1.6
-0.1933163	0.01808959	1.6
-0.1933163	0.01808959	1.6
-0.1934337	0.01756399	1.6
-0.1934337	0.01756399	1.6
-0.1934337	0.01756399	1.6
-0.1934337	0.01756399	1.6
-0.1934337	0.01756399	1.6
-0.1934337	0.01756399	1.6
-0.2038149	0.01842531	1.6
-0.2038149	0.01842531	1.6
-0.1934337	0.01756399	1.6
-0.1934337	0.01756399	1.6
-0.1934337	0.01756399	1.6
-0.1941761	0.01989584	1.6
-0.1941761	0.01989584	1.6
-0.1941761	0.01989584	1.6
-0.1943515	0.02193084	1.6
-0.1943515	0.02193084	1.6
-0.1937229	0.02315446	1.6
-0.1937229	0.02315446	1.6
-0.1937229	0.02315446	1.6
-0.1938158	0.02467572	1.6
-0.1938158	0.02467572	1.6
-0.1938158	0.02467572	1.6
-0.1938763	0.02628038	1.6
-0.1938763	0.02628038	1.6
-0.1922242	0.02604243	1.6
-0.1922242	0.02604243	1.6
-0.1922242	0.02604243	1.6
-0.1909267	0.02575584	1.6
-0.1909267	0.02575584	1.6
-0.1900324	0.02522415	1.6
-0.1900324	0.02522415	1.6
-0.1900324	0.02522415	1.6
-0.1892265	0.02444754	1.6
-0.1892265	0.02444754	1.6
-0.1884905	0.02377499	1.6
-0.1884905	0.02377499	1.6
-0.1884905	0.02377499	1.6
-0.1877489	0.02317533	1.6
-0.1877489	0.02317533	1.6
-0.1872231	0.02276808	1.6
-0.1872231	0.02276808	1.6
-0.1872231	0.02276808	1.6
-0.1877432	0.02384844	1.6
-0.1877432	0.02384844	1.6
-0.1990447	0.03358246	1.6
-0.1990447	0.03358246	1.6
-0.1990447	0.03358246	1.6
-0.1990447	0.03358246	1.6
-0.1990447	0.03358246	1.6
-0.1990447	0.03358246	1.6
-0.1877432	0.02384844	1.6
-0.1877432	0.02384844	1.6
-0.2283263	0.0566882	1.6
-0.2283263	0.0566882	1.6
-0.2283263	0.0566882	1.6
-0.2272023	0.05466771	1.6
-0.2272023	0.05466771	1.6
-0.2272023	0.05466771	1.6
-0.2261257	0.05216458	1.6
-0.2261257	0.05216458	1.6
-0.2262672	0.05055398	1.6
-0.2262672	0.05055398	1.6
-0.2262672	0.05055398	1.6
-0.2255574	0.04900149	1.6
-0.2255574	0.04900149	1.6
-0.2255574	0.04900149	1.6
-0.2241826	0.04680644	1.6
-0.2241826	0.04680644	1.6
-0.2228279	0.04536574	1.6
-0.2228279	0.04536574	1.6
-0.2228279	0.04536574	1.6
-0.2228279	0.04536574	1.6
-0.2228279	0.04536574	1.6
-0.2228279	0.04536574	1.6
-0.2206454	0.04480805	1.6
-0.2206454	0.04480805	1.6
-0.2189523	0.04459272	1.6
-0.2189523	0.04459272	1.6
-0.2189523	0.04459272	1.6
-0.2180215	0.04436976	1.6
-0.2180215	0.04436976	1.6
-0.2180215	0.04436976	1.6
-0.2170185	0.04423011	1.6
-0.2170185	0.04423011	1.6
-0.2163502	0.04427709	1.6
-0.2163502	0.04427709	1.6
-0.2163502	0.04427709	1.6
-0.2158804	0.04445936	1.6
-0.2158804	0.04445936	1.6
-0.2156226	0.04432751	1.6
-0.2156226	0.04432751	1.6
-0.2156226	0.04432751	1.6
-0.2154829	0.04443454	1.6
-0.2154829	0.04443454	1.6
-0.2154829	0.04443454	1.6
-0.2154881	0.04461998	1.6
-0.2154881	0.04461998	1.6
-0.2155782	0.04474819	1.6
-0.2155782	0.04474819	1.6
-0.2155782	0.04474819	1.6
-0.2156694	0.04497485	1.6
-0.2156694	0.04497485	1.6
-0.2156694	0.04497485	1.6
-0.2158709	0.04507095	1.6
-0.2158709	0.04507095	1.6
-0.2158709	0.04507095	1.6
-0.2158709	0.04507095	1.6
-0.2158709	0.04507095	1.6
-0.2027662	0.06160234	1.6
-0.2027662	0.06160234	1.6
-0.2027662	0.06160234	1.6
-0.2038978	0.05896229	1.6
-0.2038978	0.05896229	1.6
-0.2049735	0.05691931	1.6
-0.2049735	0.05691931	1.6
-0.2049735	0.05691931	1.6
-0.2047952	0.05622242	1.6
-0.2047952	0.05622242	1.6
-0.2047952	0.05622242	1.6
-0.2052714	0.0557529	1.6
-0.2052714	0.0557529	1.6
-0.2051846	0.05544581	1.6
-0.2051846	0.05544581	1.6
-0.2051846	0.05544581	1.6
-0.2050571	0.05520291	1.6
-0.2050571	0.05520291	1.6
-0.2044574	0.05523283	1.6
-0.2044574	0.05523283	1.6
-0.2044574	0.05523283	1.6
-0.2036875	0.05512522	1.6
-0.2036875	0.05512522	1.6
-0.2036875	0.05512522	1.6
-0.204844	0.05745051	1.6
-0.204844	0.05745051	1.6
-0.2038005	0.05694119	1.6
-0.2038005	0.05694119	1.6
-0.2038005	0.05694119	1.6
-0.202561	0.05712727	1.6
-0.202561	0.05712727	1.6
-0.1976289	0.06250045	1.6
-0.1976289	0.06250045	1.6
-0.1976289	0.06250045	1.6
-0.1926967	0.06787363	1.6
-0.1926967	0.06787363	1.6
-0.1926967	0.06787363	1.6
-0.1926967	0.06787363	1.6
-0.1926967	0.06787363	1.6
-0.1551399	0.07862071	1.6
-0.1551399	0.07862071	1.6
-0.1551399	0.07862071	1.6
-0.1563965	0.07903231	1.6
-0.1563965	0.07903231	1.6
-0.1563965	0.07903231	1.6
-0.1568721	0.07981014	1.6
-0.1568721	0.07981014	1.6
-0.1568721	0.07981014	1.6
-0.1575902	0.08092672	1.6
-0.1575902	0.08092672	1.6
-0.1581332	0.08140586	1.6
-0.1581332	0.08140586	1.6
-0.1581332	0.08140586	1.6
-0.1553089	0.07818546	1.6
-0.1553089	0.07818546	1.6
-0.1533886	0.07630611	1.6
-0.1533886	0.07630611	1.6
-0.1533886	0.07630611	1.6
-0.1525729	0.07496535	1.6
-0.1525729	0.07496535	1.6
-0.1525729	0.07496535	1.6
-0.1517247	0.07388762	1.6
-0.1517247	0.07388762	1.6
-0.1527064	0.07487851	1.6
-0.1527064	0.07487851	1.6
-0.1527064	0.07487851	1.6
-0.1536369	0.07612851	1.6
-0.1536369	0.07612851	1.6
-0.1536369	0.07612851	1.6
-0.1543719	0.07728823	1.6
-0.1543719	0.07728823	1.6
-0.1528545	0.07584827	1.6
-0.1528545	0.07584827	1.6
-0.1528545	0.07584827	1.6
-0.1517705	0.07493537	1.6
-0.1517705	0.07493537	1.6
-0.1517705	0.07493537	1.6
-0.15075	0.07413066	1.6
-0.15075	0.07413066	1.6
-0.1502242	0.07373083	1.6
-0.1502242	0.07373083	1.6
-0.1502242	0.07373083	1.6
-0.1497395	0.07317994	1.6
-0.1497395	0.07317994	1.6
-0.149324	0.07281566	1.6
-0.149324	0.07281566	1.6
-0.149324	0.07281566	1.6
-0.1486957	0.07214085	1.6
-0.1486957	0.07214085	1.6
-0.1486957	0.07214085	1.6
-0.1486957	0.07214085	1.6
-0.1486957	0.07214085	1.6
-0.08868607	0.04694111	1.6
-0.08868607	0.04694111	1.6
-0.08868607	0.04694111	1.6
-0.09233201	0.04887319	1.6
-0.09233201	0.04887319	1.6
-0.09233201	0.04887319	1.6
-0.09269805	0.04798652	1.6
-0.09269805	0.04798652	1.6
-0.09424497	0.04927608	1.6
-0.09424497	0.04927608	1.6
-0.09424497	0.04927608	1.6
-0.09560201	0.05044073	1.6
-0.09560201	0.05044073	1.6
-0.09526896	0.04980412	1.6
-0.09526896	0.04980412	1.6
-0.09526896	0.04980412	1.6
-0.09526896	0.04980412	1.6
-0.09526896	0.04980412	1.6
-0.09526896	0.04980412	1.6
-0.09387708	0.04840906	1.6
-0.09387708	0.04840906	1.6
-0.09238266	0.04986499	1.6
-0.09238266	0.04986499	1.6
-0.09238266	0.04986499	1.6
-0.09238266	0.04986499	1.6
-0.09238266	0.04986499	1.6
-0.09238266	0.04986499	1.6
0.002593735	0.06320896	1.6
0.002593735	0.06320896	1.6
0.004456006	0.06209295	1.6
0.004456006	0.06209295	1.6
0.004456006	0.06209295	1.6
0.004819353	0.06231019	1.6
0.004819353	0.06231019	1.6
0.004819353	0.06231019	1.6
0.005614319	0.06306387	1.6
0.005614319	0.06306387	1.6
0.005614319	0.06306387	1.6
0.005614319	0.06306387	1.6
0.005614319	0.06306387	1.6
0.006437551	0.06338044	1.6
0.006437551	0.06338044	1.6
0.006437551	0.06338044	1.6
0.006877174	0.06392142	1.6
0.006877174	0.06392142	1.6
0.007460436	0.06388674	1.6
0.007460436	0.06388674	1.6
0.007460436	0.06388674	1.6
0.007460436	0.06388674	1.6
0.007460436	0.06388674	1.6
0.1427891	0.07631884	1.6
0.1427891	0.07631884	1.6
0.1427891	0.07631884	1.6
0.1424194	0.07669363	1.6
0.1424194	0.07669363	1.6
0.1424194	0.07669363	1.6
0.1422616	0.07704934	1.6
0.1422616	0.07704934	1.6
0.1425288	0.07813929	1.6
0.1425288	0.07813929	1.6
0.1425288	0.07813929	1.6
0.1414805	0.07844286	1.6
0.1414805	0.07844286	1.6
0.1414805	0.07844286	1.6
0.140616	0.07917576	1.6
0.140616	0.07917576	1.6
0.1399574	0.07963889	1.6
0.1399574	0.07963889	1.6
0.1399574	0.07963889	1.6
0.1397742	0.07998087	1.6
0.1397742	0.07998087	1.6
0.1394421	0.08042929	1.6
0.1394421	0.08042929	1.6
0.1394421	0.08042929	1.6
0.1391256	0.08092339	1.6
0.1391256	0.08092339	1.6
0.1391256	0.08092339	1.6
0.1389673	0.08167202	1.6
0.1389673	0.08167202	1.6
0.1389673	0.08167202	1.6
0.1389673	0.08167202	1.6
0.1389673	0.08167202	1.6
0.138748	0.08243359	1.6
0.138748	0.08243359	1.6
0.138748	0.08243359	1.6
0.138748	0.08243359	1.6
0.138748	0.08243359	1.6
0.03041909	0.0440755	1.6
0.03041909	0.0440755	1.6
0.03041909	0.0440755	1.6
0.03224881	0.04339674	1.6
0.03224881	0.04339674	1.6
0.03224881	0.04339674	1.6
0.03224881	0.04339674	1.6
0.03224881	0.04339674	1.6
0.03262019	0.04363243	1.6
0.03262019	0.04363243	1.6
0.03262019	0.04363243	1.6
0.03169941	0.04326291	1.6
0.03169941	0.04326291	1.6
0.03163985	0.04302301	1.6
0.03163985	0.04302301	1.6
0.03163985	0.04302301	1.6
0.0315079	0.04295079	1.6
0.0315079	0.04295079	1.6
0.03151555	0.04293552	1.6
0.03151555	0.04293552	1.6
0.03151555	0.04293552	1.6
0.03176562	0.04275805	1.6
0.03176562	0.04275805	1.6
0.03176562	0.04275805	1.6
0.0319348	0.04259361	1.6
0.0319348	0.04259361	1.6
0.0319348	0.04259361	1.6
0.0319348	0.04259361	1.6
0.0319348	0.04259361	1.6
-0.06275817	0.03788	1.6
-0.06275817	0.03788	1.6
-0.06275817	0.03788	1.6
-0.07185071	0.03828514	1.6
-0.07185071	0.03828514	1.6
-0.07745761	0.03871424	1.6
-0.07745761	0.03871424	1.6
-0.07745761	0.03871424	1.6
-0.08101589	0.03867529	1.6
-0.08101589	0.03867529	1.6
-0.08101589	0.03867529	1.6
-0.08319338	0.03892963	1.6
-0.08319338	0.03892963	1.6
-0.08487172	0.0391383	1.6
-0.08487172	0.0391383	1.6
-0.08487172	0.0391383	1.6
-0.08570363	0.03949114	1.6
-0.08570363	0.03949114	1.6
-0.08693861	0.03974516	1.6
-0.08693861	0.03974516	1.6
-0.08777558	0.04005226	1.6
