# Supplementary material for: Saliency detection of textured 3D models based on multi-view information and texel descriptor
Source: PeerJ Comput Sci. 2023 Oct 25;9:e1584. doi: 10.7717/peerj-cs.1584 (PMC10703070; doi:10.7717/peerj-cs.1584)
Supplement: Supplemental Information 2 [file peerj-cs-09-1584-s002.zip › sxy/3.txt]

-0.09065689	0.1258179	1.6
-0.09049863	0.1257044	1.6
-0.09049863	0.1257044	1.6
-0.09049863	0.1257044	1.6
-0.09037486	0.12508	1.6
-0.09037486	0.12508	1.6
-0.09033789	0.1244833	1.6
-0.09033789	0.1244833	1.6
-0.09033789	0.1244833	1.6
-0.09036398	0.1240587	1.6
-0.09036398	0.1240587	1.6
-0.09035242	0.1235187	1.6
-0.09035242	0.1235187	1.6
-0.09035242	0.1235187	1.6
-0.09040865	0.1231581	1.6
-0.09040865	0.1231581	1.6
-0.09040865	0.1231581	1.6
-0.09050504	0.1227257	1.6
-0.09050504	0.1227257	1.6
-0.0905411	0.1222221	1.6
-0.0905411	0.1222221	1.6
-0.0905411	0.1222221	1.6
-0.09061744	0.1217389	1.6
-0.09061744	0.1217389	1.6
-0.09061744	0.1217389	1.6
-0.09064285	0.121309	1.6
-0.09064285	0.121309	1.6
-0.09062667	0.1208614	1.6
-0.09062667	0.1208614	1.6
-0.09062667	0.1208614	1.6
-0.09082597	0.1203112	1.6
-0.09082597	0.1203112	1.6
-0.09101432	0.12007	1.6
-0.09101432	0.12007	1.6
-0.09101432	0.12007	1.6
-0.09101432	0.12007	1.6
-0.09101432	0.12007	1.6
-0.09101432	0.12007	1.6
-0.09138548	0.119773	1.6
-0.09138548	0.119773	1.6
-0.09138548	0.119773	1.6
-0.09138548	0.119773	1.6
-0.1006788	0.1373105	1.6
-0.1006788	0.1373105	1.6
-0.1006788	0.1373105	1.6
-0.09138548	0.119773	1.6
-0.09138548	0.119773	1.6
0.1595312	0.2252624	1.6
0.1595312	0.2252624	1.6
0.1595312	0.2252624	1.6
0.1594745	0.2246143	1.6
0.1594745	0.2246143	1.6
0.1594745	0.2246143	1.6
0.1600017	0.2256221	1.6
0.1600017	0.2256221	1.6
0.159661	0.2244431	1.6
0.159661	0.2244431	1.6
0.159661	0.2244431	1.6
0.1596638	0.2232637	1.6
0.1596638	0.2232637	1.6
0.1596638	0.2232637	1.6
0.1597973	0.2220552	1.6
0.1597973	0.2220552	1.6
0.1595145	0.2208394	1.6
0.1595145	0.2208394	1.6
0.1595145	0.2208394	1.6
0.1591647	0.2199007	1.6
0.1591647	0.2199007	1.6
0.1591647	0.2199007	1.6
0.1591647	0.2199007	1.6
0.1591647	0.2199007	1.6
0.2679644	0.08769098	1.6
0.2679644	0.08769098	1.6
0.2679644	0.08769098	1.6
0.2714592	0.0882328	1.6
0.2714592	0.0882328	1.6
0.2701561	0.08389968	1.6
0.2701561	0.08389968	1.6
0.2701561	0.08389968	1.6
0.2713117	0.08533158	1.6
0.2713117	0.08533158	1.6
0.2713117	0.08533158	1.6
0.2719388	0.08658546	1.6
0.2719388	0.08658546	1.6
0.2723791	0.08683598	1.6
0.2723791	0.08683598	1.6
0.2723791	0.08683598	1.6
0.272667	0.08740457	1.6
0.272667	0.08740457	1.6
0.272667	0.08740457	1.6
0.2730081	0.08791903	1.6
0.2730081	0.08791903	1.6
0.2731347	0.08805361	1.6
0.2731347	0.08805361	1.6
0.2731347	0.08805361	1.6
0.2731346	0.08797128	1.6
0.2731346	0.08797128	1.6
0.2731524	0.0881689	1.6
0.2731524	0.0881689	1.6
0.2731524	0.0881689	1.6
0.2731623	0.08803993	1.6
0.2731623	0.08803993	1.6
0.2731623	0.08803993	1.6
0.2730281	0.08813336	1.6
0.2730281	0.08813336	1.6
0.2730281	0.08813336	1.6
0.2730281	0.08813336	1.6
0.2730281	0.08813336	1.6
0.2730281	0.08813336	1.6
0.2730281	0.08813336	1.6
0.2730281	0.08813336	1.6
-0.00496133	0.07960538	1.6
-0.00496133	0.07960538	1.6
-0.00161548	0.07941809	1.6
-0.00161548	0.07941809	1.6
-0.00161548	0.07941809	1.6
0.0006476501	0.07921317	1.6
0.0006476501	0.07921317	1.6
0.0006476501	0.07921317	1.6
0.003146681	0.07873667	1.6
0.003146681	0.07873667	1.6
0.005276837	0.07808942	1.6
0.005276837	0.07808942	1.6
0.005276837	0.07808942	1.6
0.007910302	0.07721465	1.6
0.007910302	0.07721465	1.6
0.007910302	0.07721465	1.6
0.0101639	0.07681067	1.6
0.0101639	0.07681067	1.6
0.01201069	0.07636427	1.6
0.01201069	0.07636427	1.6
0.01201069	0.07636427	1.6
0.01329733	0.07594618	1.6
0.01329733	0.07594618	1.6
0.01329733	0.07594618	1.6
0.01389655	0.07618064	1.6
0.01389655	0.07618064	1.6
0.01408445	0.07572207	1.6
0.01408445	0.07572207	1.6
0.01408445	0.07572207	1.6
0.01425735	0.07551221	1.6
0.01425735	0.07551221	1.6
0.01425735	0.07551221	1.6
0.01425735	0.07551221	1.6
0.01425735	0.07551221	1.6
0.01425735	0.07551221	1.6
0.01425735	0.07551221	1.6
0.01425735	0.07551221	1.6
-0.2027798	0.04824477	1.6
-0.2027798	0.04824477	1.6
-0.2027798	0.04824477	1.6
-0.2033394	0.04867288	1.6
-0.2033394	0.04867288	1.6
-0.2042042	0.0485668	1.6
-0.2042042	0.0485668	1.6
-0.2042042	0.0485668	1.6
-0.2051062	0.04881307	1.6
-0.2051062	0.04881307	1.6
-0.2058493	0.04841226	1.6
-0.2058493	0.04841226	1.6
-0.2058493	0.04841226	1.6
-0.2073594	0.04887863	1.6
-0.2073594	0.04887863	1.6
-0.2073594	0.04887863	1.6
-0.2083668	0.04934873	1.6
-0.2083668	0.04934873	1.6
-0.2091816	0.05038308	1.6
-0.2091816	0.05038308	1.6
-0.2091816	0.05038308	1.6
-0.2097716	0.05082831	1.6
-0.2097716	0.05082831	1.6
-0.2109354	0.05204633	1.6
-0.2109354	0.05204633	1.6
-0.2109354	0.05204633	1.6
-0.2119098	0.05290179	1.6
-0.2119098	0.05290179	1.6
-0.2119098	0.05290179	1.6
-0.2125281	0.05372229	1.6
-0.2125281	0.05372229	1.6
-0.2125281	0.05372229	1.6
-0.2134645	0.05444203	1.6
-0.2134645	0.05444203	1.6
-0.2134645	0.05444203	1.6
-0.2134645	0.05444203	1.6
-0.2134645	0.05444203	1.6
-0.2134645	0.05444203	1.6
-0.2134645	0.05444203	1.6
0.001287617	0.09246328	1.6
0.001287617	0.09246328	1.6
0.001287617	0.09246328	1.6
-0.002597068	0.0926598	1.6
-0.002597068	0.0926598	1.6
-0.002597068	0.0926598	1.6
-0.004749682	0.09218353	1.6
-0.004749682	0.09218353	1.6
-0.006449828	0.09253877	1.6
-0.006449828	0.09253877	1.6
-0.006449828	0.09253877	1.6
-0.007329768	0.09227304	1.6
-0.007329768	0.09227304	1.6
-0.007703854	0.09236751	1.6
-0.007703854	0.09236751	1.6
-0.007703854	0.09236751	1.6
-0.007918734	0.09182391	1.6
-0.007918734	0.09182391	1.6
-0.007918734	0.09182391	1.6
-0.008241458	0.09099711	1.6
-0.008241458	0.09099711	1.6
-0.008272974	0.09041812	1.6
-0.008272974	0.09041812	1.6
-0.008272974	0.09041812	1.6
-0.008618571	0.09055273	1.6
-0.008618571	0.09055273	1.6
-0.008618571	0.09055273	1.6
-0.00893235	0.09032886	1.6
-0.00893235	0.09032886	1.6
-0.00893235	0.09032886	1.6
-0.00893235	0.09032886	1.6
-0.00893235	0.09032886	1.6
-0.003487976	-0.06493652	1.6
-0.003487976	-0.06493652	1.6
-0.003487976	-0.06493652	1.6
-0.003487976	-0.06493652	1.6
-0.003487976	-0.06493652	1.6
-0.003487976	-0.06493652	1.6
-0.002235163	-0.06684458	1.6
-0.002235163	-0.06684458	1.6
-0.002235163	-0.06684458	1.6
-0.001962157	-0.06625253	1.6
-0.001962157	-0.06625253	1.6
-0.002034726	-0.06520542	1.6
-0.002034726	-0.06520542	1.6
-0.002034726	-0.06520542	1.6
-0.00216385	-0.06398882	1.6
-0.00216385	-0.06398882	1.6
-0.00216385	-0.06398882	1.6
-0.002414237	-0.06223481	1.6
-0.002414237	-0.06223481	1.6
-0.002414237	-0.06223481	1.6
-0.002414237	-0.06223481	1.6
-0.002414237	-0.06223481	1.6
-0.002727425	-0.0584235	1.6
-0.002727425	-0.0584235	1.6
-0.002727425	-0.0584235	1.6
-0.002727425	-0.0584235	1.6
-0.002727425	-0.0584235	1.6
0.001632409	-0.06620225	1.6
0.001632409	-0.06620225	1.6
0.001632409	-0.06620225	1.6
-0.003885852	-0.04020604	1.6
-0.003885852	-0.04020604	1.6
-0.003885852	-0.04020604	1.6
-0.003454711	-0.03638747	1.6
-0.003454711	-0.03638747	1.6
-0.00157856	-0.03318857	1.6
-0.00157856	-0.03318857	1.6
-0.00157856	-0.03318857	1.6
0.001767643	-0.03001695	1.6
0.001767643	-0.03001695	1.6
0.001767643	-0.03001695	1.6
0.001767643	-0.03001695	1.6
0.001767643	-0.03001695	1.6
0.001767643	-0.03001695	1.6
0.001767643	-0.03001695	1.6
0.001767643	-0.03001695	1.6
0.003847935	-0.2117957	1.6
0.003847935	-0.2117957	1.6
0.003847935	-0.2117957	1.6
0.003459376	-0.2110736	1.6
0.003459376	-0.2110736	1.6
0.004155615	-0.2085423	1.6
0.004155615	-0.2085423	1.6
0.004155615	-0.2085423	1.6
0.004932403	-0.2061119	1.6
0.004932403	-0.2061119	1.6
0.005342155	-0.2045911	1.6
0.005342155	-0.2045911	1.6
0.005342155	-0.2045911	1.6
0.006039748	-0.2043538	1.6
0.006039748	-0.2043538	1.6
0.006039748	-0.2043538	1.6
0.006323884	-0.204691	1.6
0.006323884	-0.204691	1.6
0.005488251	-0.2051169	1.6
0.005488251	-0.2051169	1.6
0.005488251	-0.2051169	1.6
0.005827601	-0.2056437	1.6
0.005827601	-0.2056437	1.6
0.005852573	-0.2060949	1.6
0.005852573	-0.2060949	1.6
0.005852573	-0.2060949	1.6
0.005691106	-0.2065379	1.6
0.005691106	-0.2065379	1.6
0.005345831	-0.2067726	1.6
0.005345831	-0.2067726	1.6
0.005345831	-0.2067726	1.6
0.005016558	-0.2070332	1.6
0.005016558	-0.2070332	1.6
0.005016558	-0.2070332	1.6
0.004811436	-0.207247	1.6
0.004811436	-0.207247	1.6
0.004804918	-0.2074956	1.6
0.004804918	-0.2074956	1.6
0.004804918	-0.2074956	1.6
0.004866793	-0.207696	1.6
0.004866793	-0.207696	1.6
0.004866793	-0.207696	1.6
0.004866793	-0.207696	1.6
0.004866793	-0.207696	1.6
0.0138467	-0.1912796	1.6
0.0138467	-0.1912796	1.6
0.0138467	-0.1912796	1.6
0.01258583	-0.1856381	1.6
0.01258583	-0.1856381	1.6
0.01258583	-0.1856381	1.6
0.01260939	-0.1828587	1.6
0.01260939	-0.1828587	1.6
0.01360773	-0.1810563	1.6
0.01360773	-0.1810563	1.6
0.01360773	-0.1810563	1.6
0.01414075	-0.179325	1.6
0.01414075	-0.179325	1.6
0.01414075	-0.179325	1.6
0.01427504	-0.1785585	1.6
0.01427504	-0.1785585	1.6
0.01419425	-0.1775653	1.6
0.01419425	-0.1775653	1.6
0.01419425	-0.1775653	1.6
0.01460897	-0.1764294	1.6
0.01460897	-0.1764294	1.6
0.01460897	-0.1764294	1.6
0.01439936	-0.1754773	1.6
0.01439936	-0.1754773	1.6
0.01372961	-0.1745588	1.6
0.01372961	-0.1745588	1.6
0.01372961	-0.1745588	1.6
0.01351217	-0.1737653	1.6
0.01351217	-0.1737653	1.6
0.01351217	-0.1737653	1.6
0.01387926	-0.1732402	1.6
0.01387926	-0.1732402	1.6
0.01405348	-0.1728432	1.6
0.01405348	-0.1728432	1.6
0.01405348	-0.1728432	1.6
0.01397405	-0.1726334	1.6
0.01397405	-0.1726334	1.6
0.01397405	-0.1726334	1.6
0.01329727	-0.1724037	1.6
0.01329727	-0.1724037	1.6
0.01276544	-0.1722468	1.6
0.01276544	-0.1722468	1.6
0.01276544	-0.1722468	1.6
0.01214188	-0.1720634	1.6
0.01214188	-0.1720634	1.6
0.01214188	-0.1720634	1.6
0.01203959	-0.1718786	1.6
0.01203959	-0.1718786	1.6
0.01197154	-0.1718227	1.6
0.01197154	-0.1718227	1.6
0.01197154	-0.1718227	1.6
0.0117174	-0.1718059	1.6
0.0117174	-0.1718059	1.6
0.01143671	-0.1718664	1.6
0.01143671	-0.1718664	1.6
0.01143671	-0.1718664	1.6
0.0110914	-0.172168	1.6
0.0110914	-0.172168	1.6
0.0110914	-0.172168	1.6
0.0110914	-0.172168	1.6
0.0110914	-0.172168	1.6
0.0110914	-0.172168	1.6
0.0110914	-0.172168	1.6
0.0110914	-0.172168	1.6
-0.01623057	-0.1442988	1.6
-0.01623057	-0.1442988	1.6
-0.01623057	-0.1442988	1.6
-0.01580534	-0.1449139	1.6
-0.01580534	-0.1449139	1.6
-0.01515233	-0.1458521	1.6
-0.01515233	-0.1458521	1.6
-0.01515233	-0.1458521	1.6
-0.01479459	-0.1469775	1.6
-0.01479459	-0.1469775	1.6
-0.01479459	-0.1469775	1.6
-0.01448921	-0.1481856	1.6
-0.01448921	-0.1481856	1.6
-0.01397992	-0.14943	1.6
-0.01397992	-0.14943	1.6
-0.01397992	-0.14943	1.6
-0.01376536	-0.1505993	1.6
-0.01376536	-0.1505993	1.6
-0.01376536	-0.1505993	1.6
-0.01344812	-0.1518236	1.6
-0.01344812	-0.1518236	1.6
-0.01289248	-0.1527114	1.6
-0.01289248	-0.1527114	1.6
-0.01289248	-0.1527114	1.6
-0.01229704	-0.1536658	1.6
-0.01229704	-0.1536658	1.6
-0.01229704	-0.1536658	1.6
-0.01174886	-0.1545147	1.6
-0.01174886	-0.1545147	1.6
-0.01128814	-0.1552589	1.6
-0.01128814	-0.1552589	1.6
-0.01128814	-0.1552589	1.6
-0.01128814	-0.1552589	1.6
-0.01128814	-0.1552589	1.6
-0.01044607	-0.1565544	1.6
-0.01044607	-0.1565544	1.6
-0.01044607	-0.1565544	1.6
-0.01010044	-0.1571548	1.6
-0.01010044	-0.1571548	1.6
-0.01010044	-0.1571548	1.6
-0.009723194	-0.1577072	1.6
-0.009723194	-0.1577072	1.6
-0.009412101	-0.1582384	1.6
-0.009412101	-0.1582384	1.6
-0.009412101	-0.1582384	1.6
-0.009102331	-0.1587847	1.6
-0.009102331	-0.1587847	1.6
-0.009102331	-0.1587847	1.6
-0.008731784	-0.1593214	1.6
-0.008731784	-0.1593214	1.6
-0.008346498	-0.159834	1.6
-0.008346498	-0.159834	1.6
-0.008346498	-0.159834	1.6
-0.008017777	-0.1604125	1.6
-0.008017777	-0.1604125	1.6
-0.008017777	-0.1604125	1.6
-0.007665239	-0.1609414	1.6
-0.007665239	-0.1609414	1.6
-0.007264545	-0.1614382	1.6
-0.007264545	-0.1614382	1.6
-0.007264545	-0.1614382	1.6
-0.006915102	-0.1618945	1.6
-0.006915102	-0.1618945	1.6
-0.006915102	-0.1618945	1.6
-0.006924927	-0.1618997	1.6
-0.006924927	-0.1618997	1.6
-0.007001849	-0.1617199	1.6
-0.007001849	-0.1617199	1.6
-0.007001849	-0.1617199	1.6
-0.007047361	-0.1615266	1.6
-0.007047361	-0.1615266	1.6
-0.007091068	-0.1612685	1.6
-0.007091068	-0.1612685	1.6
-0.007091068	-0.1612685	1.6
-0.007142654	-0.1609647	1.6
-0.007142654	-0.1609647	1.6
-0.007142654	-0.1609647	1.6
-0.007261336	-0.1606079	1.6
-0.007261336	-0.1606079	1.6
-0.007398134	-0.1602597	1.6
-0.007398134	-0.1602597	1.6
-0.007398134	-0.1602597	1.6
-0.007493412	-0.1598977	1.6
-0.007493412	-0.1598977	1.6
-0.007493412	-0.1598977	1.6
-0.007596921	-0.1595411	1.6
-0.007596921	-0.1595411	1.6
-0.007672859	-0.1592334	1.6
-0.007672859	-0.1592334	1.6
-0.007672859	-0.1592334	1.6
-0.007763455	-0.1589184	1.6
-0.007763455	-0.1589184	1.6
-0.007763455	-0.1589184	1.6
-0.007838955	-0.158636	1.6
-0.007838955	-0.158636	1.6
-0.007926565	-0.1583375	1.6
-0.007926565	-0.1583375	1.6
-0.007926565	-0.1583375	1.6
-0.008049926	-0.1580278	1.6
-0.008049926	-0.1580278	1.6
-0.008049926	-0.1580278	1.6
-0.008049926	-0.1580278	1.6
-0.008049926	-0.1580278	1.6
-0.03841846	-0.1818957	1.6
-0.03841846	-0.1818957	1.6
-0.03841846	-0.1818957	1.6
-0.03867119	-0.183296	1.6
-0.03867119	-0.183296	1.6
-0.03867119	-0.183296	1.6
-0.03876372	-0.1841936	1.6
-0.03876372	-0.1841936	1.6
-0.03863522	-0.1845749	1.6
-0.03863522	-0.1845749	1.6
-0.03863522	-0.1845749	1.6
-0.03892226	-0.1847544	1.6
-0.03892226	-0.1847544	1.6
-0.03892226	-0.1847544	1.6
-0.03892226	-0.1847544	1.6
-0.03892226	-0.1847544	1.6
-0.03892226	-0.1847544	1.6
-0.008619839	-0.1542304	1.6
-0.008619839	-0.1542304	1.6
-0.008886909	-0.1553971	1.6
-0.008886909	-0.1553971	1.6
-0.008886909	-0.1553971	1.6
-0.007982137	-0.1558991	1.6
-0.007982137	-0.1558991	1.6
-0.007768188	-0.1566992	1.6
-0.007768188	-0.1566992	1.6
-0.007768188	-0.1566992	1.6
-0.007839089	-0.1571656	1.6
-0.007839089	-0.1571656	1.6
-0.007839089	-0.1571656	1.6
-0.008147901	-0.1577704	1.6
-0.008147901	-0.1577704	1.6
-0.008203387	-0.1577071	1.6
-0.008203387	-0.1577071	1.6
-0.008203387	-0.1577071	1.6
-0.008028992	-0.15754	1.6
-0.008028992	-0.15754	1.6
-0.008028992	-0.15754	1.6
-0.008244244	-0.1577317	1.6
-0.008244244	-0.1577317	1.6
-0.008244244	-0.1577317	1.6
-0.008244244	-0.1577317	1.6
-0.008244244	-0.1577317	1.6
-0.01834819	-0.2498051	1.6
-0.01834819	-0.2498051	1.6
-0.01834819	-0.2498051	1.6
-0.01768625	-0.2572207	1.6
-0.01768625	-0.2572207	1.6
-0.01718216	-0.2608208	1.6
-0.01718216	-0.2608208	1.6
-0.01718216	-0.2608208	1.6
-0.01684943	-0.2625867	1.6
-0.01684943	-0.2625867	1.6
-0.01684943	-0.2625867	1.6
-0.0169712	-0.2638218	1.6
-0.0169712	-0.2638218	1.6
-0.0169712	-0.2638218	1.6
-0.0169712	-0.2638218	1.6
-0.0169712	-0.2638218	1.6
-0.0169712	-0.2638218	1.6
-0.0169712	-0.2638218	1.6
-0.007223302	-0.1704105	1.6
-0.007223302	-0.1704105	1.6
-0.007223302	-0.1704105	1.6
-0.006220011	-0.1715382	1.6
-0.006220011	-0.1715382	1.6
-0.006220011	-0.1715382	1.6
-0.004658997	-0.1714091	1.6
-0.004658997	-0.1714091	1.6
-0.004058741	-0.1711193	1.6
-0.004058741	-0.1711193	1.6
-0.004058741	-0.1711193	1.6
-0.003681877	-0.1702367	1.6
-0.003681877	-0.1702367	1.6
-0.003335018	-0.1690894	1.6
-0.003335018	-0.1690894	1.6
-0.003335018	-0.1690894	1.6
-0.003297897	-0.1683928	1.6
-0.003297897	-0.1683928	1.6
-0.003232	-0.1678339	1.6
-0.003232	-0.1678339	1.6
-0.003232	-0.1678339	1.6
-0.003042581	-0.1673591	1.6
-0.003042581	-0.1673591	1.6
-0.003042581	-0.1673591	1.6
-0.003042581	-0.1673591	1.6
-0.003042581	-0.1673591	1.6
0.01631718	-0.08391942	1.6
0.01631718	-0.08391942	1.6
0.01631718	-0.08391942	1.6
0.01537017	-0.08222296	1.6
0.01537017	-0.08222296	1.6
0.01543785	-0.08166035	1.6
0.01543785	-0.08166035	1.6
0.01543785	-0.08166035	1.6
0.01508163	-0.08188095	1.6
0.01508163	-0.08188095	1.6
0.01508163	-0.08188095	1.6
0.01523618	-0.0821386	1.6
0.01523618	-0.0821386	1.6
0.01529922	-0.08202652	1.6
0.01529922	-0.08202652	1.6
0.01529922	-0.08202652	1.6
0.01519195	-0.08176553	1.6
0.01519195	-0.08176553	1.6
0.01519195	-0.08176553	1.6
0.01559009	-0.08195321	1.6
0.01559009	-0.08195321	1.6
0.01559009	-0.08195321	1.6
0.01559009	-0.08195321	1.6
0.01559009	-0.08195321	1.6
-0.008429214	-0.1144077	1.6
-0.008429214	-0.1144077	1.6
-0.008429214	-0.1144077	1.6
-0.008567235	-0.1142517	1.6
-0.008567235	-0.1142517	1.6
-0.008476535	-0.1145767	1.6
-0.008476535	-0.1145767	1.6
-0.008476535	-0.1145767	1.6
-0.008476535	-0.1145767	1.6
-0.008476535	-0.1145767	1.6
-0.008476535	-0.1145767	1.6
-0.008476535	-0.1145767	1.6
-0.008476535	-0.1145767	1.6
0.05565806	-0.01889202	1.6
0.05565806	-0.01889202	1.6
0.05565806	-0.01889202	1.6
0.05384347	-0.02081677	1.6
0.05384347	-0.02081677	1.6
0.05418131	-0.02204937	1.6
0.05418131	-0.02204937	1.6
0.05418131	-0.02204937	1.6
0.05418131	-0.02204937	1.6
0.05418131	-0.02204937	1.6
0.05418131	-0.02204937	1.6
0.05418131	-0.02204937	1.6
0.05418131	-0.02204937	1.6
0.2323463	0.08191977	1.6
0.2323463	0.08191977	1.6
0.2323463	0.08191977	1.6
0.2302984	0.08081453	1.6
0.2302984	0.08081453	1.6
0.2309104	0.08313774	1.6
0.2309104	0.08313774	1.6
0.2309104	0.08313774	1.6
0.2313734	0.08453774	1.6
0.2313734	0.08453774	1.6
0.2313734	0.08453774	1.6
0.2319842	0.08518089	1.6
0.2319842	0.08518089	1.6
0.2321752	0.0862808	1.6
0.2321752	0.0862808	1.6
0.2321752	0.0862808	1.6
0.2322495	0.08710933	1.6
0.2322495	0.08710933	1.6
0.2327394	0.08769927	1.6
0.2327394	0.08769927	1.6
0.2327394	0.08769927	1.6
0.2327394	0.08769927	1.6
0.2327394	0.08769927	1.6
0.2327394	0.08769927	1.6
0.2327394	0.08769927	1.6
0.2327394	0.08769927	1.6
0.02801644	-0.06452372	1.6
0.02801644	-0.06452372	1.6
0.02801644	-0.06452372	1.6
0.03167892	-0.06933997	1.6
0.03167892	-0.06933997	1.6
0.03167892	-0.06933997	1.6
0.03410856	-0.07011756	1.6
0.03410856	-0.07011756	1.6
0.03571104	-0.06880953	1.6
0.03571104	-0.06880953	1.6
0.03571104	-0.06880953	1.6
0.0368142	-0.06608775	1.6
0.0368142	-0.06608775	1.6
0.0368142	-0.06608775	1.6
0.03658974	-0.05999868	1.6
0.03658974	-0.05999868	1.6
0.03712806	-0.05522642	1.6
0.03712806	-0.05522642	1.6
0.03712806	-0.05522642	1.6
0.03700944	-0.05192058	1.6
0.03700944	-0.05192058	1.6
0.03668562	-0.04922586	1.6
0.03668562	-0.04922586	1.6
0.03668562	-0.04922586	1.6
0.03649732	-0.04727595	1.6
0.03649732	-0.04727595	1.6
0.03649732	-0.04727595	1.6
0.03633338	-0.04564275	1.6
0.03633338	-0.04564275	1.6
0.03622679	-0.044388	1.6
0.03622679	-0.044388	1.6
0.03622679	-0.044388	1.6
0.03610998	-0.04347104	1.6
0.03610998	-0.04347104	1.6
0.03610998	-0.04347104	1.6
0.03574692	-0.0428633	1.6
0.03574692	-0.0428633	1.6
0.03545186	-0.04190139	1.6
0.03545186	-0.04190139	1.6
0.03545186	-0.04190139	1.6
0.03507373	-0.04119247	1.6
0.03507373	-0.04119247	1.6
0.03507373	-0.04119247	1.6
0.03487945	-0.04044356	1.6
0.03487945	-0.04044356	1.6
0.03468805	-0.03972796	1.6
0.03468805	-0.03972796	1.6
0.03468805	-0.03972796	1.6
0.03457811	-0.03893671	1.6
0.03457811	-0.03893671	1.6
0.03451715	-0.03828559	1.6
0.03451715	-0.03828559	1.6
0.03451715	-0.03828559	1.6
0.03440849	-0.03770383	1.6
0.03440849	-0.03770383	1.6
0.03440849	-0.03770383	1.6
0.03450409	-0.03716844	1.6
0.03450409	-0.03716844	1.6
0.03450409	-0.03716844	1.6
0.03457735	-0.03670528	1.6
0.03457735	-0.03670528	1.6
0.03466575	-0.03626478	1.6
0.03466575	-0.03626478	1.6
0.03466575	-0.03626478	1.6
0.03471676	-0.03573614	1.6
0.03471676	-0.03573614	1.6
0.03469593	-0.03518596	1.6
0.03469593	-0.03518596	1.6
0.03469593	-0.03518596	1.6
0.03455367	-0.03456026	1.6
0.03455367	-0.03456026	1.6
0.03455367	-0.03456026	1.6
0.03446161	-0.03385646	1.6
0.03446161	-0.03385646	1.6
0.03444821	-0.03307839	1.6
0.03444821	-0.03307839	1.6
0.03444821	-0.03307839	1.6
0.034435	-0.03231784	1.6
0.034435	-0.03231784	1.6
0.034435	-0.03231784	1.6
0.034435	-0.03231784	1.6
