# Supplementary material for: Saliency detection of textured 3D models based on multi-view information and texel descriptor
Source: PeerJ Comput Sci. 2023 Oct 25;9:e1584. doi: 10.7717/peerj-cs.1584 (PMC10703070; doi:10.7717/peerj-cs.1584)
Supplement: Supplemental Information 2 [file peerj-cs-09-1584-s002.zip › sxy/4.txt]

0.034435	-0.03231784	1.6
0.0343376	-0.0141896	1.6
0.0343376	-0.0141896	1.6
0.0343376	-0.0141896	1.6
0.0351774	-0.013226	1.6
0.0351774	-0.013226	1.6
0.03596278	-0.01402116	1.6
0.03596278	-0.01402116	1.6
0.03596278	-0.01402116	1.6
0.03621581	-0.01501508	1.6
0.03621581	-0.01501508	1.6
0.03653481	-0.01583263	1.6
0.03653481	-0.01583263	1.6
0.03653481	-0.01583263	1.6
0.0362593	-0.01650353	1.6
0.0362593	-0.01650353	1.6
0.0362593	-0.01650353	1.6
0.03624182	-0.01670908	1.6
0.03624182	-0.01670908	1.6
0.03637983	-0.01695371	1.6
0.03637983	-0.01695371	1.6
0.03637983	-0.01695371	1.6
0.03635683	-0.01687467	1.6
0.03635683	-0.01687467	1.6
0.03635683	-0.01687467	1.6
0.03643927	-0.01619265	1.6
0.03643927	-0.01619265	1.6
0.03643927	-0.01619265	1.6
0.03643927	-0.01619265	1.6
0.03643927	-0.01619265	1.6
0.09580419	0.08442223	1.6
0.09580419	0.08442223	1.6
0.09580419	0.08442223	1.6
0.09577592	0.08664528	1.6
0.09577592	0.08664528	1.6
0.09734096	0.08954537	1.6
0.09734096	0.08954537	1.6
0.09734096	0.08954537	1.6
0.09872158	0.09188771	1.6
0.09872158	0.09188771	1.6
0.09953747	0.09340656	1.6
0.09953747	0.09340656	1.6
0.09953747	0.09340656	1.6
0.0998079	0.09437221	1.6
0.0998079	0.09437221	1.6
0.0998079	0.09437221	1.6
0.1001806	0.09595396	1.6
0.1001806	0.09595396	1.6
0.1005331	0.09747567	1.6
0.1005331	0.09747567	1.6
0.1005331	0.09747567	1.6
0.1008467	0.09827979	1.6
0.1008467	0.09827979	1.6
0.1008467	0.09827979	1.6
0.1008895	0.09877015	1.6
0.1008895	0.09877015	1.6
0.1011235	0.09946608	1.6
0.1011235	0.09946608	1.6
0.1011235	0.09946608	1.6
0.1012706	0.1001865	1.6
0.1012706	0.1001865	1.6
0.1012706	0.1001865	1.6
0.1012706	0.1001865	1.6
0.1012706	0.1001865	1.6
0.1222917	0.1546877	1.6
0.1222917	0.1546877	1.6
0.1222917	0.1546877	1.6
0.1249509	0.1574194	1.6
0.1249509	0.1574194	1.6
0.1256142	0.1579904	1.6
0.1256142	0.1579904	1.6
0.1256142	0.1579904	1.6
0.1264354	0.1591872	1.6
0.1264354	0.1591872	1.6
0.1264354	0.1591872	1.6
0.1264354	0.1591872	1.6
0.1264354	0.1591872	1.6
0.127689	0.1612137	1.6
0.127689	0.1612137	1.6
0.127689	0.1612137	1.6
0.1281717	0.161052	1.6
0.1281717	0.161052	1.6
0.1281717	0.161052	1.6
0.1281717	0.161052	1.6
0.1281717	0.161052	1.6
0.1484012	0.2173567	1.6
0.1484012	0.2173567	1.6
0.1484012	0.2173567	1.6
0.1521346	0.2184273	1.6
0.1521346	0.2184273	1.6
0.1536967	0.2189923	1.6
0.1536967	0.2189923	1.6
0.1545779	0.2183593	1.6
0.1545779	0.2183593	1.6
0.1549861	0.2186041	1.6
0.1549861	0.2186041	1.6
0.1549861	0.2186041	1.6
0.1554999	0.2188815	1.6
0.1554999	0.2188815	1.6
0.1558403	0.2190503	1.6
0.1558403	0.2190503	1.6
0.1558403	0.2190503	1.6
0.1552301	0.2194678	1.6
0.1552301	0.2194678	1.6
0.1552301	0.2194678	1.6
0.1549237	0.2196077	1.6
0.1549237	0.2196077	1.6
0.1546824	0.2195095	1.6
0.1546824	0.2195095	1.6
0.1546824	0.2195095	1.6
0.1544419	0.2197126	1.6
0.1544419	0.2197126	1.6
0.1544419	0.2197126	1.6
0.1544419	0.2197126	1.6
0.1544419	0.2197126	1.6
0.1759101	0.2744557	1.6
0.1759101	0.2744557	1.6
0.1759101	0.2744557	1.6
0.17658	0.2789902	1.6
0.17658	0.2789902	1.6
0.17658	0.2789902	1.6
0.1774848	0.2818196	1.6
0.1774848	0.2818196	1.6
0.1782392	0.284097	1.6
0.1782392	0.284097	1.6
0.1782392	0.284097	1.6
0.1783103	0.2856287	1.6
0.1783103	0.2856287	1.6
0.1783103	0.2856287	1.6
0.1782403	0.2865608	1.6
0.1782403	0.2865608	1.6
0.1780801	0.2874671	1.6
0.1780801	0.2874671	1.6
0.1780801	0.2874671	1.6
0.177853	0.2880175	1.6
0.177853	0.2880175	1.6
0.177853	0.2880175	1.6
0.1780411	0.2889916	1.6
0.1780411	0.2889916	1.6
0.178194	0.2897185	1.6
0.178194	0.2897185	1.6
0.178194	0.2897185	1.6
0.1780054	0.2899184	1.6
0.1780054	0.2899184	1.6
0.1780054	0.2899184	1.6
0.177919	0.2900217	1.6
0.177919	0.2900217	1.6
0.1779798	0.2908064	1.6
0.1779798	0.2908064	1.6
0.1779798	0.2908064	1.6
0.1779798	0.2908064	1.6
0.1779798	0.2908064	1.6
0.1779798	0.2908064	1.6
0.1827631	0.3289905	1.6
0.1827631	0.3289905	1.6
0.1828132	0.3275283	1.6
0.1828132	0.3275283	1.6
0.1828132	0.3275283	1.6
0.1826964	0.3279376	1.6
0.1826964	0.3279376	1.6
0.1820961	0.3267033	1.6
0.1820961	0.3267033	1.6
0.1820961	0.3267033	1.6
0.1816022	0.3272182	1.6
0.1816022	0.3272182	1.6
0.1816022	0.3272182	1.6
0.1809139	0.3276234	1.6
0.1809139	0.3276234	1.6
0.18091	0.3275796	1.6
0.18091	0.3275796	1.6
0.18091	0.3275796	1.6
0.1806628	0.3269648	1.6
0.1806628	0.3269648	1.6
0.1806628	0.3269648	1.6
0.1803984	0.3273221	1.6
0.1803984	0.3273221	1.6
0.1803984	0.3273221	1.6
0.1803984	0.3273221	1.6
0.1803984	0.3273221	1.6
0.1803984	0.3273221	1.6
0.1803984	0.3273221	1.6
0.1144101	0.1695383	1.6
0.1144101	0.1695383	1.6
0.1144101	0.1695383	1.6
0.1160259	0.1695758	1.6
0.1160259	0.1695758	1.6
0.1160259	0.1695758	1.6
0.1162504	0.1693136	1.6
0.1162504	0.1693136	1.6
0.1153435	0.1686915	1.6
0.1153435	0.1686915	1.6
0.1153435	0.1686915	1.6
0.1145897	0.1675257	1.6
0.1145897	0.1675257	1.6
0.1145897	0.1675257	1.6
0.1144276	0.1666812	1.6
0.1144276	0.1666812	1.6
0.1141392	0.166152	1.6
0.1141392	0.166152	1.6
0.1141392	0.166152	1.6
0.1142501	0.1658557	1.6
0.1142501	0.1658557	1.6
0.1142501	0.1658557	1.6
0.1140073	0.1656793	1.6
0.1140073	0.1656793	1.6
0.1140313	0.1653534	1.6
0.1140313	0.1653534	1.6
0.1140313	0.1653534	1.6
0.1139724	0.1652409	1.6
0.1139724	0.1652409	1.6
0.1139475	0.1650096	1.6
0.1139475	0.1650096	1.6
0.1139475	0.1650096	1.6
0.1139912	0.1649095	1.6
0.1139912	0.1649095	1.6
0.1139912	0.1649095	1.6
0.1139796	0.1648416	1.6
0.1139796	0.1648416	1.6
0.1138805	0.1645043	1.6
0.1138805	0.1645043	1.6
0.1138805	0.1645043	1.6
0.1137456	0.1640996	1.6
0.1137456	0.1640996	1.6
0.1137456	0.1640996	1.6
0.1137456	0.1640996	1.6
0.1137456	0.1640996	1.6
0.09254877	0.0598449	1.6
0.09254877	0.0598449	1.6
0.09254877	0.0598449	1.6
0.09369058	0.05851474	1.6
0.09369058	0.05851474	1.6
0.09369058	0.05851474	1.6
0.09385519	0.05750266	1.6
0.09385519	0.05750266	1.6
0.09490497	0.05705844	1.6
0.09490497	0.05705844	1.6
0.09490497	0.05705844	1.6
0.09542053	0.05638263	1.6
0.09542053	0.05638263	1.6
0.095777	0.05628306	1.6
0.095777	0.05628306	1.6
0.095777	0.05628306	1.6
0.09585848	0.05645009	1.6
0.09585848	0.05645009	1.6
0.09607743	0.05586957	1.6
0.09607743	0.05586957	1.6
0.09607743	0.05586957	1.6
0.09607743	0.05586957	1.6
0.09607743	0.05586957	1.6
0.09607743	0.05586957	1.6
0.05959571	-0.0395381	1.6
0.05959571	-0.0395381	1.6
0.05962908	-0.04102591	1.6
0.05962908	-0.04102591	1.6
0.05962908	-0.04102591	1.6
0.05991686	-0.04157374	1.6
0.05991686	-0.04157374	1.6
0.05991686	-0.04157374	1.6
0.06033579	-0.04182684	1.6
0.06033579	-0.04182684	1.6
0.06045448	-0.04180408	1.6
0.06045448	-0.04180408	1.6
0.06045448	-0.04180408	1.6
0.06064394	-0.04155106	1.6
0.06064394	-0.04155106	1.6
0.06039714	-0.04208035	1.6
0.06039714	-0.04208035	1.6
0.06039714	-0.04208035	1.6
0.06005956	-0.04213007	1.6
0.06005956	-0.04213007	1.6
0.06005956	-0.04213007	1.6
0.05985618	-0.04213478	1.6
0.05985618	-0.04213478	1.6
0.05992737	-0.04199651	1.6
0.05992737	-0.04199651	1.6
0.05992737	-0.04199651	1.6
0.05992737	-0.04199651	1.6
0.05992737	-0.04199651	1.6
0.07499143	-0.05288662	1.6
0.07499143	-0.05288662	1.6
0.07499143	-0.05288662	1.6
0.07538455	-0.05298778	1.6
0.07538455	-0.05298778	1.6
0.07538455	-0.05298778	1.6
0.07613898	-0.05262989	1.6
0.07613898	-0.05262989	1.6
0.07675017	-0.05137918	1.6
0.07675017	-0.05137918	1.6
0.07675017	-0.05137918	1.6
0.07715765	-0.05067363	1.6
0.07715765	-0.05067363	1.6
0.07715765	-0.05067363	1.6
0.07744009	-0.04989581	1.6
0.07744009	-0.04989581	1.6
0.07747547	-0.04905346	1.6
0.07747547	-0.04905346	1.6
0.07747547	-0.04905346	1.6
0.07756751	-0.04802856	1.6
0.07756751	-0.04802856	1.6
0.07761239	-0.04731084	1.6
0.07761239	-0.04731084	1.6
0.07761239	-0.04731084	1.6
0.07758515	-0.04629134	1.6
0.07758515	-0.04629134	1.6
0.07758515	-0.04629134	1.6
0.07735202	-0.04532655	1.6
0.07735202	-0.04532655	1.6
0.07749108	-0.04458359	1.6
0.07749108	-0.04458359	1.6
0.07749108	-0.04458359	1.6
0.07749108	-0.04458359	1.6
0.07749108	-0.04458359	1.6
0.07749108	-0.04458359	1.6
0.07526646	-0.07593936	1.6
0.07526646	-0.07593936	1.6
0.07768961	-0.07995567	1.6
0.07768961	-0.07995567	1.6
0.07768961	-0.07995567	1.6
0.07857151	-0.08180738	1.6
0.07857151	-0.08180738	1.6
0.07877549	-0.08380179	1.6
0.07877549	-0.08380179	1.6
0.07877549	-0.08380179	1.6
0.07960159	-0.0847116	1.6
0.07960159	-0.0847116	1.6
0.07960159	-0.0847116	1.6
0.0796601	-0.08497397	1.6
0.0796601	-0.08497397	1.6
0.07923421	-0.08601746	1.6
0.07923421	-0.08601746	1.6
0.07923421	-0.08601746	1.6
0.07901192	-0.0868441	1.6
0.07901192	-0.0868441	1.6
0.07884515	-0.08746143	1.6
0.07884515	-0.08746143	1.6
0.07884515	-0.08746143	1.6
0.07875454	-0.08802805	1.6
0.07875454	-0.08802805	1.6
0.07875454	-0.08802805	1.6
0.07883953	-0.08859071	1.6
0.07883953	-0.08859071	1.6
0.07907891	-0.08920005	1.6
0.07907891	-0.08920005	1.6
0.07907891	-0.08920005	1.6
0.07912805	-0.08988475	1.6
0.07912805	-0.08988475	1.6
0.07912805	-0.08988475	1.6
0.07916734	-0.09051716	1.6
0.07916734	-0.09051716	1.6
0.0792741	-0.09091083	1.6
0.0792741	-0.09091083	1.6
0.0792741	-0.09091083	1.6
0.07952197	-0.09127104	1.6
0.07952197	-0.09127104	1.6
0.07963971	-0.09159076	1.6
0.07963971	-0.09159076	1.6
0.07963971	-0.09159076	1.6
0.07972787	-0.09198503	1.6
0.07972787	-0.09198503	1.6
0.07972787	-0.09198503	1.6
0.07972787	-0.09198503	1.6
0.07972787	-0.09198503	1.6
0.07972787	-0.09198503	1.6
0.07978735	-0.09226271	1.6
0.07978735	-0.09226271	1.6
0.09646922	-0.0777173	1.6
0.09646922	-0.0777173	1.6
0.09646922	-0.0777173	1.6
0.09407767	-0.07283387	1.6
0.09407767	-0.07283387	1.6
0.09407767	-0.07283387	1.6
0.09330501	-0.07056715	1.6
0.09330501	-0.07056715	1.6
0.09268642	-0.06906142	1.6
0.09268642	-0.06906142	1.6
0.09268642	-0.06906142	1.6
0.09196004	-0.06789892	1.6
0.09196004	-0.06789892	1.6
0.09239133	-0.06682757	1.6
0.09239133	-0.06682757	1.6
0.09278154	-0.06800888	1.6
0.0929771	-0.06922796	1.6
0.0929771	-0.06922796	1.6
0.0929771	-0.06922796	1.6
0.09297129	-0.07038666	1.6
0.09297129	-0.07038666	1.6
0.09295189	-0.0709703	1.6
0.09295189	-0.0709703	1.6
0.09295189	-0.0709703	1.6
0.09295189	-0.0709703	1.6
0.09295189	-0.0709703	1.6
0.09295189	-0.0709703	1.6
0.09148527	-0.03919002	1.6
0.09148527	-0.03919002	1.6
0.09074198	-0.03811482	1.6
0.09074198	-0.03811482	1.6
0.09074198	-0.03811482	1.6
0.08989254	-0.03815183	1.6
0.08989254	-0.03815183	1.6
0.08989254	-0.03815183	1.6
0.08998217	-0.03831714	1.6
0.08998217	-0.03831714	1.6
0.08998217	-0.03831714	1.6
0.08982626	-0.03840365	1.6
0.08982626	-0.03840365	1.6
0.08999588	-0.03797907	1.6
0.08999588	-0.03797907	1.6
0.08999588	-0.03797907	1.6
0.09019331	-0.03713387	1.6
0.09019331	-0.03713387	1.6
0.09010549	-0.03627069	1.6
0.09010549	-0.03627069	1.6
0.09010549	-0.03627069	1.6
0.09008255	-0.03617493	1.6
0.09008255	-0.03617493	1.6
0.09008255	-0.03617493	1.6
0.08969191	-0.03619079	1.6
0.08969191	-0.03619079	1.6
0.08984349	-0.03613262	1.6
0.08984349	-0.03613262	1.6
0.08984349	-0.03613262	1.6
0.09003098	-0.03560533	1.6
0.09003098	-0.03560533	1.6
0.09003098	-0.03560533	1.6
0.09014227	-0.03529448	1.6
0.09014227	-0.03529448	1.6
0.09021506	-0.03506819	1.6
0.09021506	-0.03506819	1.6
0.09021506	-0.03506819	1.6
0.0901094	-0.03488842	1.6
0.0901094	-0.03488842	1.6
0.0901094	-0.03488842	1.6
0.08993786	-0.03462216	1.6
0.08993786	-0.03462216	1.6
0.08993786	-0.03462216	1.6
0.08993786	-0.03462216	1.6
0.08993786	-0.03462216	1.6
0.08993786	-0.03462216	1.6
0.08993786	-0.03462216	1.6
0.08993786	-0.03462216	1.6
-0.06276187	-0.02645654	1.6
-0.06276187	-0.02645654	1.6
-0.06047299	-0.02604093	1.6
-0.06047299	-0.02604093	1.6
-0.06047299	-0.02604093	1.6
-0.05930027	-0.02592085	1.6
-0.05930027	-0.02592085	1.6
-0.05930027	-0.02592085	1.6
-0.05798566	-0.02642803	1.6
-0.05798566	-0.02642803	1.6
-0.05734586	-0.0262717	1.6
-0.05734586	-0.0262717	1.6
-0.05734586	-0.0262717	1.6
-0.05695703	-0.0262327	1.6
-0.05695703	-0.0262327	1.6
-0.05695703	-0.0262327	1.6
-0.05620111	-0.0258022	1.6
-0.05620111	-0.0258022	1.6
-0.05610254	-0.02521117	1.6
-0.05610254	-0.02521117	1.6
-0.05610254	-0.02521117	1.6
-0.05617476	-0.02495459	1.6
-0.05617476	-0.02495459	1.6
-0.05637065	-0.02470852	1.6
-0.05637065	-0.02470852	1.6
-0.05637065	-0.02470852	1.6
-0.05675355	-0.02413587	1.6
-0.05675355	-0.02413587	1.6
-0.05675355	-0.02413587	1.6
-0.05675355	-0.02413587	1.6
-0.05675355	-0.02413587	1.6
-0.05660481	0.02150192	1.6
-0.05660481	0.02150192	1.6
-0.05660481	0.02150192	1.6
-0.05709822	0.0213381	1.6
-0.05709822	0.0213381	1.6
-0.05709822	0.0213381	1.6
-0.05677781	0.02251853	1.6
-0.05677781	0.02251853	1.6
-0.05677781	0.02251853	1.6
-0.05582266	0.02396802	1.6
-0.05582266	0.02396802	1.6
-0.05548813	0.02481407	1.6
-0.05548813	0.02481407	1.6
-0.05548813	0.02481407	1.6
-0.05541273	0.02561384	1.6
-0.05541273	0.02561384	1.6
-0.05541273	0.02561384	1.6
-0.05541273	0.02561384	1.6
-0.05541273	0.02561384	1.6
-0.04884825	0.07553427	1.6
-0.04884825	0.07553427	1.6
-0.04884825	0.07553427	1.6
-0.04734249	0.08419883	1.6
-0.04734249	0.08419883	1.6
-0.04734249	0.08419883	1.6
-0.04622997	0.08884288	1.6
-0.04622997	0.08884288	1.6
-0.04550609	0.09289175	1.6
-0.04550609	0.09289175	1.6
-0.04550609	0.09289175	1.6
-0.04510487	0.09534912	1.6
-0.04510487	0.09534912	1.6
-0.04480463	0.09777853	1.6
-0.04480463	0.09777853	1.6
-0.04480463	0.09777853	1.6
-0.04485444	0.09960154	1.6
-0.04485444	0.09960154	1.6
-0.04485444	0.09960154	1.6
-0.04487236	0.1008376	1.6
-0.04487236	0.1008376	1.6
-0.04499638	0.101705	1.6
-0.04499638	0.101705	1.6
-0.04499638	0.101705	1.6
-0.04493885	0.1027698	1.6
-0.04493885	0.1027698	1.6
-0.04493885	0.1027698	1.6
-0.04493885	0.1027698	1.6
-0.04493885	0.1027698	1.6
-0.01235435	0.1432233	1.6
-0.01235435	0.1432233	1.6
-0.01235435	0.1432233	1.6
-0.01158278	0.1455768	1.6
-0.01158278	0.1455768	1.6
-0.01158278	0.1455768	1.6
-0.01180182	0.1462998	1.6
-0.01180182	0.1462998	1.6
-0.01142655	0.1475035	1.6
-0.01142655	0.1475035	1.6
-0.01142655	0.1475035	1.6
-0.01143484	0.148658	1.6
-0.01143484	0.148658	1.6
-0.01143484	0.148658	1.6
-0.01143484	0.148658	1.6
-0.01143484	0.148658	1.6
-0.01073929	0.1503011	1.6
-0.01073929	0.1503011	1.6
-0.01073929	0.1503011	1.6
-0.01057068	0.1512487	1.6
-0.01057068	0.1512487	1.6
-0.01017252	0.151889	1.6
-0.01017252	0.151889	1.6
-0.01017252	0.151889	1.6
-0.009807047	0.1525352	1.6
-0.009807047	0.1525352	1.6
-0.009807047	0.1525352	1.6
-0.009532047	0.1530499	1.6
-0.009532047	0.1530499	1.6
-0.009257408	0.1535781	1.6
-0.009257408	0.1535781	1.6
-0.009257408	0.1535781	1.6
-0.009042308	0.1541439	1.6
-0.009042308	0.1541439	1.6
-0.008843414	0.1547575	1.6
-0.008843414	0.1547575	1.6
-0.008843414	0.1547575	1.6
-0.008843414	0.1547575	1.6
-0.008843414	0.1547575	1.6
-0.008843414	0.1547575	1.6
-0.008130694	0.155623	1.6
-0.008130694	0.155623	1.6
-0.007876078	0.1561012	1.6
-0.007876078	0.1561012	1.6
-0.007876078	0.1561012	1.6
-0.007862026	0.1565403	1.6
-0.007862026	0.1565403	1.6
-0.007862026	0.1565403	1.6
-0.008057674	0.1570725	1.6
-0.008057674	0.1570725	1.6
-0.008182654	0.157439	1.6
-0.008182654	0.157439	1.6
-0.008182654	0.157439	1.6
-0.00865344	0.1580495	1.6
-0.00865344	0.1580495	1.6
-0.00865344	0.1580495	1.6
-0.00865344	0.1580495	1.6
-0.00865344	0.1580495	1.6
-0.009297544	0.1584692	1.6
-0.009297544	0.1584692	1.6
-0.009297544	0.1584692	1.6
-0.06752648	0.1541861	1.6
-0.06752648	0.1541861	1.6
-0.06752648	0.1541861	1.6
-0.06261042	0.1547634	1.6
-0.06261042	0.1547634	1.6
-0.06138616	0.1538216	1.6
-0.06138616	0.1538216	1.6
-0.06138616	0.1538216	1.6
-0.0611668	0.1516752	1.6
-0.0611668	0.1516752	1.6
-0.06114035	0.1497357	1.6
-0.06114035	0.1497357	1.6
-0.06114035	0.1497357	1.6
-0.06099435	0.1479691	1.6
-0.06099435	0.1479691	1.6
-0.06169953	0.1462511	1.6
-0.06169953	0.1462511	1.6
-0.06169953	0.1462511	1.6
-0.0615995	0.1445244	1.6
-0.0615995	0.1445244	1.6
-0.0615995	0.1445244	1.6
-0.06172706	0.1432682	1.6
-0.06172706	0.1432682	1.6
-0.06071777	0.1435785	1.6
-0.06071777	0.1435785	1.6
-0.06071777	0.1435785	1.6
-0.05967107	0.1439515	1.6
-0.05967107	0.1439515	1.6
-0.05967107	0.1439515	1.6
-0.05901139	0.1440525	1.6
-0.05901139	0.1440525	1.6
-0.05827496	0.1441576	1.6
-0.05827496	0.1441576	1.6
-0.05827496	0.1441576	1.6
-0.05771274	0.1443604	1.6
-0.05771274	0.1443604	1.6
-0.05771274	0.1443604	1.6
-0.05735763	0.1442637	1.6
-0.05735763	0.1442637	1.6
-0.05735763	0.1442637	1.6
-0.05735763	0.1442637	1.6
-0.05735763	0.1442637	1.6
-0.05656703	0.1440894	1.6
-0.05656703	0.1440894	1.6
-0.05656703	0.1440894	1.6
-0.05614886	0.1440234	1.6
-0.05614886	0.1440234	1.6
-0.05570523	0.1438608	1.6
-0.05570523	0.1438608	1.6
-0.05570523	0.1438608	1.6
-0.05531556	0.1438475	1.6
-0.05531556	0.1438475	1.6
-0.05531556	0.1438475	1.6
-0.0550475	0.1438449	1.6
-0.0550475	0.1438449	1.6
-0.05477964	0.1438297	1.6
-0.05477964	0.1438297	1.6
-0.05477964	0.1438297	1.6
-0.05460797	0.1438031	1.6
-0.05460797	0.1438031	1.6
-0.05437803	0.1437603	1.6
-0.05437803	0.1437603	1.6
-0.05437803	0.1437603	1.6
-0.05423514	0.1436363	1.6
-0.05423514	0.1436363	1.6
-0.05423514	0.1436363	1.6
-0.05407677	0.1436067	1.6
-0.05407677	0.1436067	1.6
-0.05407677	0.1436067	1.6
-0.05407677	0.1436067	1.6
-0.05407677	0.1436067	1.6
-0.05407677	0.1436067	1.6
-0.05407677	0.1436067	1.6
-0.05407677	0.1436067	1.6
0.0110749	0.09167705	1.6
0.0110749	0.09167705	1.6
0.01087188	0.09221648	1.6
0.01087188	0.09221648	1.6
0.01087188	0.09221648	1.6
0.01025553	0.09221002	1.6
0.01025553	0.09221002	1.6
0.01025553	0.09221002	1.6
0.009824738	0.09237115	1.6
0.009824738	0.09237115	1.6
0.00946707	0.09210596	1.6
0.00946707	0.09210596	1.6
0.00946707	0.09210596	1.6
0.008859927	0.09207814	1.6
0.008859927	0.09207814	1.6
0.008859927	0.09207814	1.6
0.00866009	0.09159163	1.6
0.00866009	0.09159163	1.6
0.00866009	0.09159163	1.6
0.00866009	0.09159163	1.6
0.00866009	0.09159163	1.6
0.008136982	0.09097689	1.6
0.008136982	0.09097689	1.6
0.008375652	0.09044203	1.6
0.008375652	0.09044203	1.6
0.008375652	0.09044203	1.6
0.008152497	0.09014554	1.6
0.008152497	0.09014554	1.6
0.008152497	0.09014554	1.6
0.007991496	0.08993163	1.6
0.007991496	0.08993163	1.6
0.008071466	0.08988809	1.6
0.008071466	0.08988809	1.6
0.008071466	0.08988809	1.6
0.008060091	0.08988581	1.6
0.008060091	0.08988581	1.6
0.008060091	0.08988581	1.6
0.008060091	0.08988581	1.6
0.008060091	0.08988581	1.6
0.02176653	0.1110322	1.6
0.02176653	0.1110322	1.6
0.02176653	0.1110322	1.6
0.02151377	0.1107386	1.6
0.02151377	0.1107386	1.6
0.02151377	0.1107386	1.6
0.02076792	0.1093033	1.6
0.02076792	0.1093033	1.6
0.01977056	0.1084071	1.6
0.01977056	0.1084071	1.6
0.01977056	0.1084071	1.6
0.01920047	0.1085068	1.6
0.01920047	0.1085068	1.6
0.01880756	0.1082113	1.6
0.01880756	0.1082113	1.6
0.01880756	0.1082113	1.6
0.01819719	0.108019	1.6
0.01819719	0.108019	1.6
0.01819719	0.108019	1.6
0.01755151	0.1076723	1.6
0.01755151	0.1076723	1.6
0.01693039	0.1073765	1.6
0.01693039	0.1073765	1.6
0.01693039	0.1073765	1.6
0.01639283	0.1069133	1.6
0.01639283	0.1069133	1.6
0.01639283	0.1069133	1.6
