# Supplementary material for: Saliency detection of textured 3D models based on multi-view information and texel descriptor
Source: PeerJ Comput Sci. 2023 Oct 25;9:e1584. doi: 10.7717/peerj-cs.1584 (PMC10703070; doi:10.7717/peerj-cs.1584)
Supplement: Supplemental Information 2 [file peerj-cs-09-1584-s002.zip › sxy/5.txt]

0.01589472	0.1063167	1.6
0.01589472	0.1063167	1.6
0.01555851	0.1059409	1.6
0.01555851	0.1059409	1.6
0.01555851	0.1059409	1.6
0.01553249	0.1056713	1.6
0.01553249	0.1056713	1.6
0.01535303	0.1054176	1.6
0.01535303	0.1054176	1.6
0.01535303	0.1054176	1.6
0.01513042	0.1052445	1.6
0.01513042	0.1052445	1.6
0.01513042	0.1052445	1.6
0.01484449	0.1049899	1.6
0.01484449	0.1049899	1.6
0.01471637	0.1048835	1.6
0.01471637	0.1048835	1.6
0.01471637	0.1048835	1.6
0.01449874	0.1048427	1.6
0.01449874	0.1048427	1.6
0.01449874	0.1048427	1.6
0.0142962	0.1049423	1.6
0.0142962	0.1049423	1.6
0.01412876	0.1049672	1.6
0.01412876	0.1049672	1.6
0.01412876	0.1049672	1.6
0.01393391	0.1050018	1.6
0.01393391	0.1050018	1.6
0.01393391	0.1050018	1.6
0.01393391	0.1050018	1.6
0.01393391	0.1050018	1.6
0.01371893	0.1054374	1.6
0.01371893	0.1054374	1.6
0.01371893	0.1054374	1.6
0.01371893	0.1054374	1.6
0.01371893	0.1054374	1.6
0.01371893	0.1054374	1.6
0.01366469	0.1055195	1.6
0.01366469	0.1055195	1.6
0.01360736	0.1056473	1.6
0.01360736	0.1056473	1.6
0.01360736	0.1056473	1.6
0.01357294	0.105733	1.6
0.01357294	0.105733	1.6
0.01363584	0.105817	1.6
0.01363584	0.105817	1.6
0.01363584	0.105817	1.6
0.01369474	0.1059426	1.6
0.01369474	0.1059426	1.6
0.01369474	0.1059426	1.6
0.01379039	0.1061697	1.6
0.01379039	0.1061697	1.6
0.01379039	0.1061697	1.6
0.01379039	0.1061697	1.6
0.01379039	0.1061697	1.6
0.01459439	0.114753	1.6
0.01459439	0.114753	1.6
0.001978562	0.1149508	1.6
0.001978562	0.1149508	1.6
0.001978562	0.1149508	1.6
0.01459439	0.114753	1.6
0.01459439	0.114753	1.6
0.01459439	0.114753	1.6
-0.02260051	0.1973716	1.6
-0.02260051	0.1973716	1.6
-0.02260051	0.1973716	1.6
-0.02260051	0.1973716	1.6
-0.02260051	0.1973716	1.6
-0.02034395	0.1798395	1.6
-0.02034395	0.1798395	1.6
-0.02034395	0.1798395	1.6
-0.02029222	0.1762459	1.6
-0.02029222	0.1762459	1.6
-0.02029222	0.1762459	1.6
-0.0194585	0.1730626	1.6
-0.0194585	0.1730626	1.6
-0.01911577	0.1710338	1.6
-0.01911577	0.1710338	1.6
-0.01911577	0.1710338	1.6
-0.01870881	0.1693786	1.6
-0.01870881	0.1693786	1.6
-0.01870057	0.1679316	1.6
-0.01870057	0.1679316	1.6
-0.01870057	0.1679316	1.6
-0.01855723	0.1669967	1.6
-0.01855723	0.1669967	1.6
-0.01855723	0.1669967	1.6
-0.01839908	0.1655323	1.6
-0.01839908	0.1655323	1.6
-0.01827155	0.1644746	1.6
-0.01827155	0.1644746	1.6
-0.01812374	0.1634545	1.6
-0.01812374	0.1634545	1.6
-0.01812374	0.1634545	1.6
-0.01812374	0.1634545	1.6
-0.01812374	0.1634545	1.6
-0.01812374	0.1634545	1.6
-0.01812374	0.1634545	1.6
0.2746466	0.1752926	1.6
0.2746466	0.1752926	1.6
0.2746466	0.1752926	1.6
0.2713895	0.1748029	1.6
0.2713895	0.1748029	1.6
0.2700848	0.1749684	1.6
0.2700848	0.1749684	1.6
0.2700848	0.1749684	1.6
0.2691991	0.1758406	1.6
0.2691991	0.1758406	1.6
0.2691991	0.1758406	1.6
0.2691991	0.1758406	1.6
0.2691991	0.1758406	1.6
0.2691991	0.1758406	1.6
0.2691991	0.1758406	1.6
0.2691991	0.1758406	1.6
0.01856982	0.1719326	1.6
0.01856982	0.1719326	1.6
0.01856982	0.1719326	1.6
0.02196164	0.170794	1.6
0.02196164	0.170794	1.6
0.02472488	0.1701054	1.6
0.02472488	0.1701054	1.6
0.02472488	0.1701054	1.6
0.02677643	0.1705759	1.6
0.02677643	0.1705759	1.6
0.02799129	0.1701503	1.6
0.02799129	0.1701503	1.6
0.02799129	0.1701503	1.6
0.02853893	0.1701805	1.6
0.02853893	0.1701805	1.6
0.02853893	0.1701805	1.6
0.02879216	0.1703078	1.6
0.02879216	0.1703078	1.6
0.02916514	0.1698886	1.6
0.02916514	0.1698886	1.6
0.02916514	0.1698886	1.6
0.02949585	0.1688276	1.6
0.02949585	0.1688276	1.6
0.02936422	0.1680291	1.6
0.02936422	0.1680291	1.6
0.02936422	0.1680291	1.6
0.02911028	0.1670961	1.6
0.02911028	0.1670961	1.6
0.02911028	0.1670961	1.6
0.02908762	0.1661639	1.6
0.02908762	0.1661639	1.6
0.02903684	0.1652909	1.6
0.02903684	0.1652909	1.6
0.02903684	0.1652909	1.6
0.02900736	0.1643777	1.6
0.02900736	0.1643777	1.6
0.02900736	0.1643777	1.6
0.02900612	0.163533	1.6
0.02900612	0.163533	1.6
0.02909297	0.1629696	1.6
0.02909297	0.1629696	1.6
0.02909297	0.1629696	1.6
0.02919181	0.1625579	1.6
0.02919181	0.1625579	1.6
0.0294145	0.1621042	1.6
0.0294145	0.1621042	1.6
0.0294145	0.1621042	1.6
0.02952725	0.1617329	1.6
0.02952725	0.1617329	1.6
0.02952725	0.1617329	1.6
0.02965503	0.1613783	1.6
0.02965503	0.1613783	1.6
0.02980556	0.1611679	1.6
0.02980556	0.1611679	1.6
0.02980556	0.1611679	1.6
0.02980513	0.1607855	1.6
0.02980513	0.1607855	1.6
0.02972503	0.1603475	1.6
0.02972503	0.1603475	1.6
0.02972503	0.1603475	1.6
0.02968785	0.1597929	1.6
0.02968785	0.1597929	1.6
0.02968785	0.1597929	1.6
0.02968785	0.1597929	1.6
0.02968785	0.1597929	1.6
0.02968785	0.1597929	1.6
0.02968785	0.1597929	1.6
0.02968785	0.1597929	1.6
0.02968785	0.1597929	1.6
0.02968785	0.1597929	1.6
0.02968785	0.1597929	1.6
0.2537063	0.137204	1.6
0.2537063	0.137204	1.6
0.2537063	0.137204	1.6
0.2510979	0.1367666	1.6
0.2510979	0.1367666	1.6
0.2497824	0.1365645	1.6
0.2497824	0.1365645	1.6
0.2497824	0.1365645	1.6
0.248411	0.1365364	1.6
0.248411	0.1365364	1.6
0.248411	0.1365364	1.6
0.2474184	0.1369134	1.6
0.2474184	0.1369134	1.6
0.2464098	0.1371908	1.6
0.2464098	0.1371908	1.6
0.2464098	0.1371908	1.6
0.2455128	0.1372353	1.6
0.2455128	0.1372353	1.6
0.2455128	0.1372353	1.6
0.2446155	0.1376119	1.6
0.2446155	0.1376119	1.6
0.2446155	0.1376119	1.6
0.2446155	0.1376119	1.6
0.2446155	0.1376119	1.6
0.245161	0.1128551	1.6
0.245161	0.1128551	1.6
0.245161	0.1128551	1.6
0.2463775	0.1145659	1.6
0.2463775	0.1145659	1.6
0.245637	0.1142655	1.6
0.245637	0.1142655	1.6
0.245637	0.1142655	1.6
0.2451409	0.115388	1.6
0.2451409	0.115388	1.6
0.2451409	0.115388	1.6
0.2451901	0.1164711	1.6
0.2451901	0.1164711	1.6
0.2449804	0.1168673	1.6
0.2449804	0.1168673	1.6
0.2449804	0.1168673	1.6
0.2448572	0.1175201	1.6
0.2448572	0.1175201	1.6
0.2449212	0.1183149	1.6
0.2449212	0.1183149	1.6
0.2449212	0.1183149	1.6
0.2452426	0.1189056	1.6
0.2452426	0.1189056	1.6
0.2452426	0.1189056	1.6
0.2452426	0.1189056	1.6
0.2452426	0.1189056	1.6
0.2458514	0.1191465	1.6
0.2458514	0.1191465	1.6
0.2458514	0.1191465	1.6
0.2458514	0.1191465	1.6
0.2458514	0.1191465	1.6
0.2458514	0.1191465	1.6
0.3553801	-0.002140337	1.6
0.3553801	-0.002140337	1.6
0.3535435	-0.001812458	1.6
0.3535435	-0.001812458	1.6
0.3535435	-0.001812458	1.6
0.3531162	-0.0009981114	1.6
0.3531162	-0.0009981114	1.6
0.3531162	-0.0009981114	1.6
0.3530782	-0.0009891856	1.6
0.3530782	-0.0009891856	1.6
0.3530521	1.185946E-05	1.6
0.3530521	1.185946E-05	1.6
0.3530521	1.185946E-05	1.6
0.3527213	0.0008919183	1.6
0.3527213	0.0008919183	1.6
0.3527213	0.0008919183	1.6
0.3529098	0.001921967	1.6
0.3529098	0.001921967	1.6
0.3525785	0.002323768	1.6
0.3525785	0.002323768	1.6
0.3525785	0.002323768	1.6
0.3527031	0.002957419	1.6
0.3527031	0.002957419	1.6
0.3527031	0.002957419	1.6
0.3529481	0.003848635	1.6
0.3529481	0.003848635	1.6
0.3531198	0.004726075	1.6
0.3531198	0.004726075	1.6
0.3531198	0.004726075	1.6
0.3531013	0.005349137	1.6
0.3531013	0.005349137	1.6
0.3531013	0.005349137	1.6
0.3533454	0.006180035	1.6
0.3533454	0.006180035	1.6
0.3534636	0.006742681	1.6
0.3534636	0.006742681	1.6
0.3534636	0.006742681	1.6
0.3534636	0.006742681	1.6
0.3534636	0.006742681	1.6
0.3534636	0.006742681	1.6
0.3312583	0.04716632	1.6
0.3312583	0.04716632	1.6
0.3258717	0.05560803	1.6
0.3258717	0.05560803	1.6
0.3258717	0.05560803	1.6
0.3230749	0.05875588	1.6
0.3230749	0.05875588	1.6
0.3230749	0.05875588	1.6
0.321753	0.06073608	1.6
0.321753	0.06073608	1.6
0.3208464	0.06204976	1.6
0.3208464	0.06204976	1.6
0.3208464	0.06204976	1.6
0.3208464	0.06204976	1.6
0.3208464	0.06204976	1.6
0.3198814	0.06453018	1.6
0.3198814	0.06453018	1.6
0.3198814	0.06453018	1.6
0.3194611	0.06575059	1.6
0.3194611	0.06575059	1.6
0.3189752	0.06646774	1.6
0.3189752	0.06646774	1.6
0.3189752	0.06646774	1.6
0.3184935	0.06716412	1.6
0.3184935	0.06716412	1.6
0.3184935	0.06716412	1.6
0.3184935	0.06716412	1.6
0.3184935	0.06716412	1.6
0.3184935	0.06716412	1.6
0.3184935	0.06716412	1.6
0.3184935	0.06716412	1.6
0.309691	0.05361377	1.6
0.309691	0.05361377	1.6
0.3100303	0.05362801	1.6
0.3100303	0.05362801	1.6
0.3100303	0.05362801	1.6
0.3104405	0.05363556	1.6
0.3104405	0.05363556	1.6
0.3104405	0.05363556	1.6
0.3102401	0.05326942	1.6
0.3102401	0.05326942	1.6
0.3101957	0.05252716	1.6
0.3101957	0.05252716	1.6
0.3101957	0.05252716	1.6
0.3101957	0.05252716	1.6
0.3101957	0.05252716	1.6
0.3101957	0.05252716	1.6
0.3101957	0.05252716	1.6
0.3101957	0.05252716	1.6
0.3101957	0.05252716	1.6
0.3101957	0.05252716	1.6
0.3101957	0.05252716	1.6
0.02339176	-0.05250178	1.6
0.02339176	-0.05250178	1.6
0.02339176	-0.05250178	1.6
0.02668182	-0.05089264	1.6
0.02668182	-0.05089264	1.6
0.02730541	-0.05064926	1.6
0.02730541	-0.05064926	1.6
0.02730541	-0.05064926	1.6
0.02741244	-0.05078279	1.6
0.02741244	-0.05078279	1.6
0.02741244	-0.05078279	1.6
0.02741244	-0.05078279	1.6
0.02741244	-0.05078279	1.6
0.02741244	-0.05078279	1.6
0.02741244	-0.05078279	1.6
0.02741244	-0.05078279	1.6
-0.2617677	-0.08463889	1.6
-0.2617677	-0.08463889	1.6
-0.2620591	-0.081704	1.6
-0.2620591	-0.081704	1.6
-0.2620591	-0.081704	1.6
-0.2599174	-0.08194163	1.6
-0.2599174	-0.08194163	1.6
-0.2599174	-0.08194163	1.6
-0.25915	-0.08202375	1.6
-0.25915	-0.08202375	1.6
-0.2586322	-0.08192518	1.6
-0.2586322	-0.08192518	1.6
-0.2586322	-0.08192518	1.6
-0.2588159	-0.08195048	1.6
-0.2588159	-0.08195048	1.6
-0.2588191	-0.08181845	1.6
-0.2588191	-0.08181845	1.6
-0.2588191	-0.08181845	1.6
-0.2588599	-0.08175182	1.6
-0.2588599	-0.08175182	1.6
-0.2588599	-0.08175182	1.6
-0.2588056	-0.08158815	1.6
-0.2588056	-0.08158815	1.6
-0.2590503	-0.08134135	1.6
-0.2590503	-0.08134135	1.6
-0.2590503	-0.08134135	1.6
-0.2591389	-0.08109964	1.6
-0.2591389	-0.08109964	1.6
-0.2591389	-0.08109964	1.6
-0.2592651	-0.08071501	1.6
-0.2592651	-0.08071501	1.6
-0.2591521	-0.08026656	1.6
-0.2591521	-0.08026656	1.6
-0.2591521	-0.08026656	1.6
-0.2591521	-0.08026656	1.6
-0.2591521	-0.08026656	1.6
-0.2591521	-0.08026656	1.6
-0.2587128	-0.07867197	1.6
-0.2587128	-0.07867197	1.6
-0.2581767	-0.07747961	1.6
-0.2581767	-0.07747961	1.6
-0.2581767	-0.07747961	1.6
-0.2573774	-0.07648117	1.6
-0.2573774	-0.07648117	1.6
-0.2573774	-0.07648117	1.6
-0.2573774	-0.07648117	1.6
-0.2573774	-0.07648117	1.6
0.01	0.01	1.6
-0.2566692	-0.07452866	1.6
-0.2566692	-0.07452866	1.6
-0.2566692	-0.07452866	1.6
-0.2566692	-0.07452866	1.6
-0.2566692	-0.07452866	1.6
-0.2392113	-0.05968462	1.6
-0.2392113	-0.05968462	1.6
-0.2392113	-0.05968462	1.6
0.3179808	0.05894461	1.6
0.3179808	0.05894461	1.6
0.3168956	0.05769093	1.6
0.3168956	0.05769093	1.6
0.3168956	0.05769093	1.6
0.316074	0.05675482	1.6
0.316074	0.05675482	1.6
0.316074	0.05675482	1.6
0.3150144	0.05523659	1.6
0.3150144	0.05523659	1.6
0.3145759	0.05404971	1.6
0.3145759	0.05404971	1.6
0.3145759	0.05404971	1.6
0.3146263	0.05324367	1.6
0.3146263	0.05324367	1.6
0.3146263	0.05324367	1.6
0.3147123	0.05295698	1.6
0.3147123	0.05295698	1.6
0.3143285	0.05279589	1.6
0.3143285	0.05279589	1.6
0.3143285	0.05279589	1.6
0.3143285	0.05279589	1.6
0.3143285	0.05279589	1.6
0.3143285	0.05279589	1.6
0.3062893	0.04695468	1.6
0.3062893	0.04695468	1.6
0.3091255	0.04842176	1.6
0.3091255	0.04842176	1.6
0.3091255	0.04842176	1.6
0.3113541	0.049158	1.6
0.3113541	0.049158	1.6
0.3113541	0.049158	1.6
0.3117918	0.05003288	1.6
0.3117918	0.05003288	1.6
0.3130352	0.05149838	1.6
0.3130352	0.05149838	1.6
0.3130352	0.05149838	1.6
0.3129598	0.05229547	1.6
0.3129598	0.05229547	1.6
0.3129598	0.05229547	1.6
0.3130564	0.05261271	1.6
0.3130564	0.05261271	1.6
0.3130564	0.05261271	1.6
0.3130564	0.05261271	1.6
0.3130564	0.05261271	1.6
0.3130564	0.05261271	1.6
0.3130564	0.05261271	1.6
0.3130564	0.05261271	1.6
-0.08080158	0.3270025	1.6
-0.08080158	0.3270025	1.6
-0.07779766	0.3256487	1.6
-0.07779766	0.3256487	1.6
-0.07779766	0.3256487	1.6
-0.07559171	0.3251777	1.6
-0.07559171	0.3251777	1.6
-0.07559171	0.3251777	1.6
-0.07395545	0.3242896	1.6
-0.07395545	0.3242896	1.6
-0.07253335	0.324067	1.6
-0.07253335	0.324067	1.6
-0.07253335	0.324067	1.6
-0.07226742	0.3234184	1.6
-0.07226742	0.3234184	1.6
-0.07201879	0.3229237	1.6
-0.07201879	0.3229237	1.6
-0.07201879	0.3229237	1.6
-0.07176646	0.3228706	1.6
-0.07176646	0.3228706	1.6
-0.07176646	0.3228706	1.6
-0.07207644	0.3227301	1.6
-0.07207644	0.3227301	1.6
-0.07217034	0.3223698	1.6
-0.07217034	0.3223698	1.6
-0.07217034	0.3223698	1.6
-0.07241145	0.3225994	1.6
-0.07241145	0.3225994	1.6
-0.07263865	0.3222378	1.6
-0.07263865	0.3222378	1.6
-0.07263865	0.3222378	1.6
-0.0730023	0.3218266	1.6
-0.0730023	0.3218266	1.6
-0.0730023	0.3218266	1.6
-0.07381558	0.3212394	1.6
-0.07381558	0.3212394	1.6
-0.07427663	0.3205791	1.6
-0.07427663	0.3205791	1.6
-0.07427663	0.3205791	1.6
-0.07440809	0.3199553	1.6
-0.07440809	0.3199553	1.6
-0.07440809	0.3199553	1.6
-0.07455805	0.3193865	1.6
-0.07455805	0.3193865	1.6
-0.07455805	0.3193865	1.6
-0.07455805	0.3193865	1.6
-0.07455805	0.3193865	1.6
-0.07455805	0.3193865	1.6
-0.07455805	0.3193865	1.6
-0.07455805	0.3193865	1.6
-0.3329066	0.2671037	1.6
-0.3329066	0.2671037	1.6
-0.3335327	0.2657433	1.6
-0.3335327	0.2657433	1.6
-0.3335327	0.2657433	1.6
-0.3338608	0.2660494	1.6
-0.3338608	0.2660494	1.6
-0.3338608	0.2660494	1.6
-0.3342009	0.2644504	1.6
-0.3342009	0.2644504	1.6
-0.3339057	0.2634453	1.6
-0.3339057	0.2634453	1.6
-0.3339057	0.2634453	1.6
-0.333862	0.2631869	1.6
-0.333862	0.2631869	1.6
-0.3331773	0.2618876	1.6
-0.3331773	0.2618876	1.6
-0.3331773	0.2618876	1.6
-0.3332566	0.2609344	1.6
-0.3332566	0.2609344	1.6
-0.3332566	0.2609344	1.6
-0.3332278	0.2604382	1.6
-0.3332278	0.2604382	1.6
-0.3334079	0.2597141	1.6
-0.3334079	0.2597141	1.6
-0.3334079	0.2597141	1.6
-0.3334944	0.2589833	1.6
-0.3334944	0.2589833	1.6
-0.3336873	0.2583758	1.6
-0.3336873	0.2583758	1.6
-0.3336873	0.2583758	1.6
-0.333768	0.2577704	1.6
-0.333768	0.2577704	1.6
-0.333768	0.2577704	1.6
-0.333722	0.2577006	1.6
-0.333722	0.2577006	1.6
-0.3337418	0.2578549	1.6
-0.3337418	0.2578549	1.6
-0.3337418	0.2578549	1.6
-0.333778	0.257919	1.6
-0.333778	0.257919	1.6
-0.333778	0.257919	1.6
-0.3337523	0.2579413	1.6
-0.3337523	0.2579413	1.6
-0.3339102	0.2577316	1.6
-0.3339102	0.2577316	1.6
-0.3339102	0.2577316	1.6
-0.3340889	0.2574718	1.6
-0.3340889	0.2574718	1.6
-0.3343476	0.2570951	1.6
-0.3343476	0.2570951	1.6
-0.3343476	0.2570951	1.6
-0.3345138	0.256837	1.6
-0.3345138	0.256837	1.6
-0.3345138	0.256837	1.6
-0.3348336	0.2567517	1.6
-0.3348336	0.2567517	1.6
-0.3350546	0.2565791	1.6
-0.3350546	0.2565791	1.6
-0.3350546	0.2565791	1.6
-0.3353854	0.2563607	1.6
-0.3353854	0.2563607	1.6
-0.3353854	0.2563607	1.6
-0.3354926	0.2559792	1.6
-0.3354926	0.2559792	1.6
-0.3356968	0.255728	1.6
-0.3356968	0.255728	1.6
-0.3356968	0.255728	1.6
-0.3358191	0.2553017	1.6
-0.3358191	0.2553017	1.6
-0.3358191	0.2553017	1.6
-0.3358234	0.2548663	1.6
-0.3358234	0.2548663	1.6
-0.3359188	0.2547083	1.6
-0.3359188	0.2547083	1.6
-0.3359188	0.2547083	1.6
-0.3360333	0.2546111	1.6
-0.3360333	0.2546111	1.6
-0.3360333	0.2546111	1.6
-0.3361911	0.2545334	1.6
-0.3361911	0.2545334	1.6
-0.3363554	0.2546107	1.6
-0.3363554	0.2546107	1.6
-0.3363554	0.2546107	1.6
-0.3366255	0.2546561	1.6
-0.3366255	0.2546561	1.6
-0.3366255	0.2546561	1.6
-0.3367954	0.2547045	1.6
-0.3367954	0.2547045	1.6
-0.3369813	0.2548018	1.6
-0.3369813	0.2548018	1.6
-0.3369813	0.2548018	1.6
-0.3370929	0.2548712	1.6
-0.3370929	0.2548712	1.6
-0.3371719	0.254928	1.6
-0.3371719	0.254928	1.6
-0.3371719	0.254928	1.6
-0.3372833	0.2550977	1.6
-0.3372833	0.2550977	1.6
-0.3372833	0.2550977	1.6
-0.3374102	0.2551737	1.6
-0.3374102	0.2551737	1.6
-0.3374102	0.2551737	1.6
-0.3375888	0.2552753	1.6
-0.3375888	0.2552753	1.6
-0.337678	0.2552325	1.6
-0.337678	0.2552325	1.6
-0.337678	0.2552325	1.6
-0.3378559	0.2551823	1.6
-0.3378559	0.2551823	1.6
-0.3379948	0.2551176	1.6
-0.3379948	0.2551176	1.6
-0.3379948	0.2551176	1.6
-0.3379948	0.2551176	1.6
-0.3379948	0.2551176	1.6
-0.3379948	0.2551176	1.6
-0.3379948	0.2551176	1.6
-0.3379948	0.2551176	1.6
-0.3379948	0.2551176	1.6
-0.3379948	0.2551176	1.6
-0.3379948	0.2551176	1.6
-0.3379948	0.2551176	1.6
-0.3379948	0.2551176	1.6
-0.3379948	0.2551176	1.6
0.2720239	0.1466884	1.6
0.2720239	0.1466884	1.6
0.2720761	0.1446907	1.6
0.2720761	0.1446907	1.6
0.2720761	0.1446907	1.6
0.2712052	0.1433241	1.6
0.2712052	0.1433241	1.6
0.2712052	0.1433241	1.6
0.2712079	0.1424496	1.6
0.2712079	0.1424496	1.6
0.2705939	0.141617	1.6
0.2705939	0.141617	1.6
0.2705939	0.141617	1.6
0.2697124	0.1406154	1.6
0.2697124	0.1406154	1.6
0.2697124	0.1406154	1.6
0.2697124	0.1406154	1.6
0.2697124	0.1406154	1.6
0.2659962	0.1743066	1.6
0.2659962	0.1743066	1.6
0.2659962	0.1743066	1.6
0.2650605	0.174528	1.6
0.2650605	0.174528	1.6
0.2649155	0.1751856	1.6
0.2649155	0.1751856	1.6
0.2649155	0.1751856	1.6
0.2645853	0.1755381	1.6
0.2645853	0.1755381	1.6
0.2646244	0.1767789	1.6
0.2646244	0.1767789	1.6
0.2646244	0.1767789	1.6
0.262519	0.1742422	1.6
0.262519	0.1742422	1.6
0.262519	0.1742422	1.6
0.2602645	0.1733367	1.6
0.2602645	0.1733367	1.6
0.2584174	0.1729819	1.6
0.2584174	0.1729819	1.6
0.2584174	0.1729819	1.6
0.2569453	0.173117	1.6
0.2569453	0.173117	1.6
0.2569453	0.173117	1.6
0.2569453	0.173117	1.6
0.2569453	0.173117	1.6
0.2877223	0.208803	1.6
0.2877223	0.208803	1.6
0.2877223	0.208803	1.6
0.2851222	0.2103669	1.6
0.2851222	0.2103669	1.6
0.2851222	0.2103669	1.6
0.2833268	0.2129019	1.6
0.2833268	0.2129019	1.6
0.2820661	0.2146163	1.6
0.2820661	0.2146163	1.6
0.2820661	0.2146163	1.6
0.2813501	0.2163591	1.6
0.2813501	0.2163591	1.6
0.2805311	0.2180222	1.6
0.2805311	0.2180222	1.6
0.2805311	0.2180222	1.6
0.2770498	0.2152183	1.6
0.2770498	0.2152183	1.6
0.2770498	0.2152183	1.6
0.2765098	0.2161238	1.6
0.2765098	0.2161238	1.6
0.275937	0.2173351	1.6
0.275937	0.2173351	1.6
0.275937	0.2173351	1.6
0.2730858	0.2150922	1.6
0.2730858	0.2150922	1.6
0.2730858	0.2150922	1.6
0.2707157	0.2132852	1.6
0.2707157	0.2132852	1.6
0.2703699	0.2137123	1.6
0.2703699	0.2137123	1.6
0.2703699	0.2137123	1.6
0.2698108	0.2133896	1.6
0.2698108	0.2133896	1.6
0.2698108	0.2133896	1.6
0.2677414	0.211574	1.6
0.2677414	0.211574	1.6
0.266588	0.2109897	1.6
0.266588	0.2109897	1.6
0.266588	0.2109897	1.6
0.265905	0.2105593	1.6
0.265905	0.2105593	1.6
0.265905	0.2105593	1.6
0.2651191	0.2100736	1.6
0.2651191	0.2100736	1.6
0.2647906	0.2097315	1.6
0.2647906	0.2097315	1.6
0.2647906	0.2097315	1.6
0.2645135	0.2095648	1.6
