# Supplementary material for: Saliency detection of textured 3D models based on multi-view information and texel descriptor
Source: PeerJ Comput Sci. 2023 Oct 25;9:e1584. doi: 10.7717/peerj-cs.1584 (PMC10703070; doi:10.7717/peerj-cs.1584)
Supplement: Supplemental Information 2 [file peerj-cs-09-1584-s002.zip › sxy/6.txt]

0.2645135	0.2095648	1.6
0.2641187	0.209436	1.6
0.2641187	0.209436	1.6
0.2641187	0.209436	1.6
0.2636686	0.2093384	1.6
0.2636686	0.2093384	1.6
0.2633904	0.2095058	1.6
0.2633904	0.2095058	1.6
0.2633904	0.2095058	1.6
0.2621068	0.2086863	1.6
0.2621068	0.2086863	1.6
0.2619877	0.208798	1.6
0.2619877	0.208798	1.6
0.2619877	0.208798	1.6
0.2625971	0.2094666	1.6
0.2625971	0.2094666	1.6
0.2625971	0.2094666	1.6
0.2631061	0.210108	1.6
0.2631061	0.210108	1.6
0.2630282	0.2103419	1.6
0.2630282	0.2103419	1.6
0.2630282	0.2103419	1.6
0.2628872	0.2105362	1.6
0.2628872	0.2105362	1.6
0.2628872	0.2105362	1.6
0.2628872	0.2105362	1.6
0.2628872	0.2105362	1.6
0.2628872	0.2105362	1.6
0.2628872	0.2105362	1.6
0.2628872	0.2105362	1.6
0.0191218	0.1439962	1.6
0.0191218	0.1439962	1.6
0.0191218	0.1439962	1.6
0.02283158	0.1470365	1.6
0.02283158	0.1470365	1.6
0.02519056	0.1485314	1.6
0.02519056	0.1485314	1.6
0.02519056	0.1485314	1.6
0.02676904	0.1505948	1.6
0.02676904	0.1505948	1.6
0.02676904	0.1505948	1.6
0.02820628	0.1525127	1.6
0.02820628	0.1525127	1.6
0.02820628	0.1525127	1.6
0.02820628	0.1525127	1.6
0.02820628	0.1525127	1.6
-0.06856441	0.1725319	1.6
-0.06856441	0.1725319	1.6
-0.06720393	0.1735259	1.6
-0.06720393	0.1735259	1.6
-0.06720393	0.1735259	1.6
-0.06722907	0.1741989	1.6
-0.06722907	0.1741989	1.6
-0.06677522	0.1761078	1.6
-0.06677522	0.1761078	1.6
-0.06677522	0.1761078	1.6
-0.06703793	0.1763408	1.6
-0.06703793	0.1763408	1.6
-0.06703793	0.1763408	1.6
-0.06720816	0.1764189	1.6
-0.06720816	0.1764189	1.6
-0.06715361	0.176785	1.6
-0.06715361	0.176785	1.6
-0.06715361	0.176785	1.6
-0.06721357	0.1765424	1.6
-0.06721357	0.1765424	1.6
-0.06721357	0.1765424	1.6
-0.06731346	0.1763807	1.6
-0.06731346	0.1763807	1.6
-0.06731346	0.1763807	1.6
-0.06731346	0.1763807	1.6
-0.06731346	0.1763807	1.6
-0.1054135	0.174075	1.6
-0.1054135	0.174075	1.6
-0.1054135	0.174075	1.6
-0.1057558	0.1745586	1.6
-0.1057558	0.1745586	1.6
-0.1057558	0.1745586	1.6
-0.1057558	0.1745586	1.6
-0.1057558	0.1745586	1.6
-0.1057419	0.1745802	1.6
-0.1057419	0.1745802	1.6
-0.1057419	0.1745802	1.6
-0.106271	0.1742392	1.6
-0.106271	0.1742392	1.6
-0.1063216	0.1737249	1.6
-0.1063216	0.1737249	1.6
-0.1063216	0.1737249	1.6
-0.1063376	0.1732568	1.6
-0.1063376	0.1732568	1.6
-0.1059623	0.1727097	1.6
-0.1059623	0.1727097	1.6
-0.1059623	0.1727097	1.6
-0.1057871	0.1720299	1.6
-0.1057871	0.1720299	1.6
-0.1057871	0.1720299	1.6
-0.1057201	0.1713978	1.6
-0.1057201	0.1713978	1.6
-0.1056689	0.1711304	1.6
-0.1056689	0.1711304	1.6
-0.1056689	0.1711304	1.6
-0.1055875	0.1707744	1.6
-0.1055875	0.1707744	1.6
-0.1055875	0.1707744	1.6
-0.1055415	0.1707223	1.6
-0.1055415	0.1707223	1.6
-0.1054679	0.1706874	1.6
-0.1054679	0.1706874	1.6
-0.1054679	0.1706874	1.6
-0.1054292	0.1704849	1.6
-0.1054292	0.1704849	1.6
-0.1053372	0.1704495	1.6
-0.1053372	0.1704495	1.6
-0.1053372	0.1704495	1.6
-0.1053087	0.170296	1.6
-0.1053087	0.170296	1.6
-0.1053087	0.170296	1.6
-0.1053113	0.1701566	1.6
-0.1053113	0.1701566	1.6
-0.1052191	0.1700768	1.6
-0.1052191	0.1700768	1.6
-0.1052191	0.1700768	1.6
-0.1052923	0.1697703	1.6
-0.1052923	0.1697703	1.6
-0.1052923	0.1697703	1.6
-0.1052923	0.1697703	1.6
-0.1052923	0.1697703	1.6
-0.1055503	0.1690636	1.6
-0.1055503	0.1690636	1.6
-0.1055503	0.1690636	1.6
-0.1057019	0.1687143	1.6
-0.1057019	0.1687143	1.6
-0.1057019	0.1687143	1.6
-0.1058705	0.1681387	1.6
-0.1058705	0.1681387	1.6
-0.1059877	0.1674725	1.6
-0.1059877	0.1674725	1.6
-0.1059877	0.1674725	1.6
-0.1061311	0.1668327	1.6
-0.1061311	0.1668327	1.6
-0.1061311	0.1668327	1.6
-0.1062395	0.1660498	1.6
-0.1062395	0.1660498	1.6
-0.1062395	0.1660498	1.6
-0.1062395	0.1660498	1.6
-0.1062395	0.1660498	1.6
-0.1525546	0.08477409	1.6
-0.1525546	0.08477409	1.6
-0.1519444	0.08124103	1.6
-0.1519444	0.08124103	1.6
-0.1519444	0.08124103	1.6
-0.1513042	0.07960502	1.6
-0.1513042	0.07960502	1.6
-0.1513042	0.07960502	1.6
-0.1512763	0.07804848	1.6
-0.1512763	0.07804848	1.6
-0.1514992	0.07692126	1.6
-0.1514992	0.07692126	1.6
-0.1514992	0.07692126	1.6
-0.1514992	0.07692126	1.6
-0.1514992	0.07692126	1.6
-0.1514992	0.07692126	1.6
-0.117402	0.1329976	1.6
-0.117402	0.1329976	1.6
-0.1158361	0.1355301	1.6
-0.1158361	0.1355301	1.6
-0.1158361	0.1355301	1.6
-0.1152564	0.1353124	1.6
-0.1152564	0.1353124	1.6
-0.1142378	0.1360161	1.6
-0.1142378	0.1360161	1.6
-0.1142378	0.1360161	1.6
-0.1137448	0.1365463	1.6
-0.1137448	0.1365463	1.6
-0.1137448	0.1365463	1.6
-0.1137448	0.1365463	1.6
-0.1137448	0.1365463	1.6
-0.114958	0.1235456	1.6
-0.114958	0.1235456	1.6
-0.114958	0.1235456	1.6
-0.1150466	0.1242049	1.6
-0.1150466	0.1242049	1.6
-0.115054	0.1245339	1.6
-0.115054	0.1245339	1.6
-0.115054	0.1245339	1.6
-0.1150015	0.1245485	1.6
-0.1150015	0.1245485	1.6
-0.1150015	0.1245485	1.6
-0.1152544	0.124177	1.6
-0.1152544	0.124177	1.6
-0.1148083	0.1257385	1.6
-0.1148083	0.1257385	1.6
-0.1148083	0.1257385	1.6
-0.1148261	0.1247252	1.6
-0.1148261	0.1247252	1.6
-0.1148261	0.1247252	1.6
-0.1148247	0.1237742	1.6
-0.1148247	0.1237742	1.6
-0.114786	0.1232944	1.6
-0.114786	0.1232944	1.6
-0.114786	0.1232944	1.6
-0.1150966	0.1227379	1.6
-0.1150966	0.1227379	1.6
-0.1150966	0.1227379	1.6
-0.11523	0.1223052	1.6
-0.11523	0.1223052	1.6
-0.1153152	0.1224229	1.6
-0.1153152	0.1224229	1.6
-0.1153152	0.1224229	1.6
-0.1153463	0.1223041	1.6
-0.1153463	0.1223041	1.6
-0.1153463	0.1223041	1.6
-0.1153138	0.1222807	1.6
-0.1153138	0.1222807	1.6
-0.115178	0.1225537	1.6
-0.115178	0.1225537	1.6
-0.115178	0.1225537	1.6
-0.115178	0.1225537	1.6
-0.115178	0.1225537	1.6
-0.125806	0.1378367	1.6
-0.125806	0.1378367	1.6
-0.125806	0.1378367	1.6
-0.115178	0.1225537	1.6
-0.115178	0.1225537	1.6
-0.115178	0.1225537	1.6
-0.1332927	0.1649109	1.6
-0.1332927	0.1649109	1.6
-0.1333559	0.1622219	1.6
-0.1333559	0.1622219	1.6
-0.1333559	0.1622219	1.6
-0.1333322	0.160414	1.6
-0.1333322	0.160414	1.6
-0.1334118	0.1582703	1.6
-0.1334118	0.1582703	1.6
-0.1334118	0.1582703	1.6
-0.1340422	0.1564731	1.6
-0.1340422	0.1564731	1.6
-0.1340422	0.1564731	1.6
-0.1346835	0.1548296	1.6
-0.1346835	0.1548296	1.6
-0.1351172	0.153109	1.6
-0.1351172	0.153109	1.6
-0.1351172	0.153109	1.6
-0.1352115	0.1516935	1.6
-0.1352115	0.1516935	1.6
-0.1352115	0.1516935	1.6
-0.1352662	0.1497541	1.6
-0.1352662	0.1497541	1.6
-0.1352662	0.1497541	1.6
-0.1352662	0.1497541	1.6
-0.1352662	0.1497541	1.6
-0.1124866	0.1385458	1.6
-0.1124866	0.1385458	1.6
-0.08755296	-0.1287218	1.6
-0.08755296	-0.1287218	1.6
-0.08755296	-0.1287218	1.6
-0.08839466	-0.1334816	1.6
-0.08839466	-0.1334816	1.6
-0.08839466	-0.1334816	1.6
-0.08850946	-0.1363997	1.6
-0.08850946	-0.1363997	1.6
-0.08864059	-0.1391043	1.6
-0.08864059	-0.1391043	1.6
-0.08864059	-0.1391043	1.6
-0.08801752	-0.1376125	1.6
-0.08801752	-0.1376125	1.6
-0.08801752	-0.1376125	1.6
-0.08801752	-0.1376125	1.6
-0.08801752	-0.1376125	1.6
-0.08912832	0.1249835	1.6
-0.08912832	0.1249835	1.6
-0.08912832	0.1249835	1.6
-0.08912832	0.1249835	1.6
-0.08912832	0.1249835	1.6
-0.08912832	0.1249835	1.6
-0.0911633	0.1132899	1.6
-0.0911633	0.1132899	1.6
-0.09149655	0.1127944	1.6
-0.09149655	0.1127944	1.6
-0.09149655	0.1127944	1.6
-0.09138403	0.1127939	1.6
-0.09138403	0.1127939	1.6
-0.09070291	0.1136033	1.6
-0.09070291	0.1136033	1.6
-0.09070291	0.1136033	1.6
-0.0903934	0.114168	1.6
-0.0903934	0.114168	1.6
-0.0903934	0.114168	1.6
-0.0903934	0.114168	1.6
-0.0903934	0.114168	1.6
-0.1377335	-0.05483707	1.6
-0.1377335	-0.05483707	1.6
-0.1377335	-0.05483707	1.6
-0.137055	-0.05415494	1.6
-0.137055	-0.05415494	1.6
-0.1377008	-0.05338704	1.6
-0.1377008	-0.05338704	1.6
-0.1377008	-0.05338704	1.6
-0.138241	-0.05294969	1.6
-0.138241	-0.05294969	1.6
-0.138241	-0.05294969	1.6
-0.1385398	-0.05294075	1.6
-0.1385398	-0.05294075	1.6
-0.1388477	-0.05295397	1.6
-0.1388477	-0.05295397	1.6
-0.1388477	-0.05295397	1.6
-0.1393834	-0.05232696	1.6
-0.1393834	-0.05232696	1.6
-0.1393834	-0.05232696	1.6
-0.1393834	-0.05232696	1.6
-0.1393834	-0.05232696	1.6
-0.1405333	-0.05142552	1.6
-0.1405333	-0.05142552	1.6
-0.1405333	-0.05142552	1.6
-0.1409672	-0.05088253	1.6
-0.1409672	-0.05088253	1.6
-0.1410302	-0.05050503	1.6
-0.1410302	-0.05050503	1.6
-0.1410302	-0.05050503	1.6
-0.1413807	-0.0500593	1.6
-0.1413807	-0.0500593	1.6
-0.1413807	-0.0500593	1.6
-0.1422509	-0.0492823	1.6
-0.1422509	-0.0492823	1.6
-0.1431707	-0.04848717	1.6
-0.1431707	-0.04848717	1.6
-0.1431707	-0.04848717	1.6
-0.1431707	-0.04848717	1.6
-0.1431707	-0.04848717	1.6
-0.1431707	-0.04848717	1.6
-0.126229	-0.05837427	1.6
-0.126229	-0.05837427	1.6
-0.09537177	-0.2133714	1.6
-0.09537177	-0.2133714	1.6
-0.09537177	-0.2133714	1.6
-0.09587612	-0.218398	1.6
-0.09587612	-0.218398	1.6
-0.09587612	-0.218398	1.6
-0.09593712	-0.2214488	1.6
-0.09593712	-0.2214488	1.6
-0.0957168	-0.2243746	1.6
-0.0957168	-0.2243746	1.6
-0.0957168	-0.2243746	1.6
-0.09553282	-0.2266428	1.6
-0.09553282	-0.2266428	1.6
-0.09521207	-0.2282144	1.6
-0.09521207	-0.2282144	1.6
-0.09521207	-0.2282144	1.6
-0.09491611	-0.2295768	1.6
-0.09491611	-0.2295768	1.6
-0.09491611	-0.2295768	1.6
-0.09491611	-0.2295768	1.6
-0.09491611	-0.2295768	1.6
-0.05861513	-0.1649668	1.6
-0.05861513	-0.1649668	1.6
-0.05861513	-0.1649668	1.6
-0.05771141	-0.1605674	1.6
-0.05771141	-0.1605674	1.6
-0.05535256	-0.1586181	1.6
-0.05535256	-0.1586181	1.6
-0.05535256	-0.1586181	1.6
-0.05530622	-0.1568273	1.6
-0.05530622	-0.1568273	1.6
-0.05530622	-0.1568273	1.6
-0.05379494	-0.1559746	1.6
-0.05379494	-0.1559746	1.6
-0.0524326	-0.1550433	1.6
-0.0524326	-0.1550433	1.6
-0.0524326	-0.1550433	1.6
-0.05180861	-0.1545364	1.6
-0.05180861	-0.1545364	1.6
-0.05180861	-0.1545364	1.6
-0.05102484	-0.1538128	1.6
-0.05102484	-0.1538128	1.6
-0.05102484	-0.1538128	1.6
-0.05102484	-0.1538128	1.6
-0.05102484	-0.1538128	1.6
0.01176439	-0.0745161	1.6
0.01176439	-0.0745161	1.6
0.01050767	-0.07572357	1.6
0.01050767	-0.07572357	1.6
0.01050767	-0.07572357	1.6
0.0110387	-0.07685615	1.6
0.0110387	-0.07685615	1.6
0.0110387	-0.07685615	1.6
0.01178894	-0.07786921	1.6
0.01178894	-0.07786921	1.6
0.01179821	-0.07831417	1.6
0.01179821	-0.07831417	1.6
0.01179821	-0.07831417	1.6
0.01169624	-0.07868244	1.6
0.01169624	-0.07868244	1.6
0.01167254	-0.0787325	1.6
0.01167254	-0.0787325	1.6
0.01167254	-0.0787325	1.6
0.01154896	-0.07898504	1.6
0.01154896	-0.07898504	1.6
0.01154896	-0.07898504	1.6
0.01140598	-0.07888483	1.6
0.01140598	-0.07888483	1.6
0.01147435	-0.0788817	1.6
0.01147435	-0.0788817	1.6
0.01147435	-0.0788817	1.6
0.01161596	-0.07852652	1.6
0.01161596	-0.07852652	1.6
0.01161596	-0.07852652	1.6
0.01163976	-0.07827584	1.6
0.01163976	-0.07827584	1.6
0.01163976	-0.07827584	1.6
0.01158945	-0.07796559	1.6
0.01158945	-0.07796559	1.6
0.01157422	-0.07762981	1.6
0.01157422	-0.07762981	1.6
0.01157422	-0.07762981	1.6
0.01144376	-0.07753426	1.6
0.01144376	-0.07753426	1.6
0.01136278	-0.07749474	1.6
0.01136278	-0.07749474	1.6
0.01136278	-0.07749474	1.6
0.01140788	-0.07730229	1.6
0.01140788	-0.07730229	1.6
0.01140788	-0.07730229	1.6
0.01140788	-0.07730229	1.6
0.01140788	-0.07730229	1.6
0.03175946	-0.05696475	1.6
0.03175946	-0.05696475	1.6
0.03175946	-0.05696475	1.6
0.02945441	-0.0529195	1.6
0.02945441	-0.0529195	1.6
0.02945441	-0.0529195	1.6
0.02919733	-0.0507063	1.6
0.02919733	-0.0507063	1.6
0.0282821	-0.05013542	1.6
0.0282821	-0.05013542	1.6
0.0282821	-0.05013542	1.6
0.02778963	-0.05003966	1.6
0.02778963	-0.05003966	1.6
0.02756941	-0.04984194	1.6
0.02756941	-0.04984194	1.6
0.02756941	-0.04984194	1.6
0.02733246	-0.04923748	1.6
0.02733246	-0.04923748	1.6
0.02733246	-0.04923748	1.6
0.02711257	-0.04882102	1.6
0.02711257	-0.04882102	1.6
0.02711257	-0.04882102	1.6
0.02711257	-0.04882102	1.6
0.02711257	-0.04882102	1.6
0.02711257	-0.04882102	1.6
0.02711257	-0.04882102	1.6
0.02711257	-0.04882102	1.6
0.102569	-0.02443939	1.6
0.102569	-0.02443939	1.6
0.102569	-0.02443939	1.6
0.102327	-0.02202904	1.6
0.102327	-0.02202904	1.6
0.102327	-0.02202904	1.6
0.102327	-0.02202904	1.6
0.102327	-0.02202904	1.6
0.1022605	-0.0186846	1.6
0.1022605	-0.0186846	1.6
0.1022605	-0.0186846	1.6
0.1019033	-0.0175085	1.6
0.1019033	-0.0175085	1.6
0.1011545	-0.01746877	1.6
0.1011545	-0.01746877	1.6
0.1011545	-0.01746877	1.6
0.1006625	-0.0170893	1.6
0.1006625	-0.0170893	1.6
0.1006625	-0.0170893	1.6
0.1006625	-0.0170893	1.6
0.1006625	-0.0170893	1.6
0.1098661	0.229944	1.6
0.1098661	0.229944	1.6
0.1098661	0.229944	1.6
0.1089954	0.2338045	1.6
0.1089954	0.2338045	1.6
0.109394	0.2350814	1.6
0.109394	0.2350814	1.6
0.109394	0.2350814	1.6
0.1102832	0.2356954	1.6
0.1102832	0.2356954	1.6
0.1102832	0.2356954	1.6
0.1108114	0.2358152	1.6
0.1108114	0.2358152	1.6
0.1110377	0.2357148	1.6
0.1110377	0.2357148	1.6
0.1110377	0.2357148	1.6
0.1110668	0.2358759	1.6
0.1110668	0.2358759	1.6
0.1110668	0.2358759	1.6
0.1111421	0.2357237	1.6
0.1111421	0.2357237	1.6
0.1112812	0.2350838	1.6
0.1112812	0.2350838	1.6
0.1112812	0.2350838	1.6
0.1114141	0.2345865	1.6
0.1114141	0.2345865	1.6
0.1111367	0.234175	1.6
0.1111367	0.234175	1.6
0.1111367	0.234175	1.6
0.1111367	0.234175	1.6
0.1111367	0.234175	1.6
0.1111367	0.234175	1.6
0.1062275	0.2892413	1.6
0.1062275	0.2892413	1.6
0.1064732	0.2896479	1.6
0.1064732	0.2896479	1.6
0.1064732	0.2896479	1.6
0.1062546	0.2896427	1.6
0.1062546	0.2896427	1.6
0.1062546	0.2896427	1.6
0.1064985	0.2896066	1.6
0.1064985	0.2896066	1.6
0.1064985	0.2896066	1.6
0.1064985	0.2896066	1.6
0.1064985	0.2896066	1.6
0.1068109	0.2891096	1.6
0.1068109	0.2891096	1.6
0.1068109	0.2891096	1.6
0.08728167	0.2972616	1.6
0.01	0.01	1.6
0.08821294	0.2965731	1.6
0.08821294	0.2965731	1.6
0.1072	0.2856831	1.6
0.1072	0.2856831	1.6
0.1072	0.2856831	1.6
0.1057204	0.2833546	1.6
0.1057204	0.2833546	1.6
0.1057204	0.2833546	1.6
0.1038241	0.2828462	1.6
0.1038241	0.2828462	1.6
0.1020977	0.2816781	1.6
0.1020977	0.2816781	1.6
0.1020977	0.2816781	1.6
0.100225	0.2807767	1.6
0.100225	0.2807767	1.6
0.09876721	0.2801088	1.6
0.09876721	0.2801088	1.6
0.09876721	0.2801088	1.6
0.0975474	0.2791837	1.6
0.0975474	0.2791837	1.6
0.0975474	0.2791837	1.6
0.09677176	0.2783218	1.6
0.09677176	0.2783218	1.6
0.09566355	0.2776146	1.6
0.09566355	0.2776146	1.6
0.09566355	0.2776146	1.6
0.09480161	0.2770111	1.6
0.09480161	0.2770111	1.6
0.09480161	0.2770111	1.6
0.09480161	0.2770111	1.6
0.09480161	0.2770111	1.6
0.09480161	0.2770111	1.6
0.09480161	0.2770111	1.6
0.09480161	0.2770111	1.6
-0.092723	0.1491302	1.6
-0.092723	0.1491302	1.6
-0.092723	0.1491302	1.6
-0.09347158	0.1480559	1.6
-0.09347158	0.1480559	1.6
-0.09407763	0.148761	1.6
-0.09407763	0.148761	1.6
-0.09407763	0.148761	1.6
-0.09457857	0.1483889	1.6
-0.09457857	0.1483889	1.6
-0.09457857	0.1483889	1.6
-0.09457857	0.1483889	1.6
-0.09457857	0.1483889	1.6
-0.09465638	0.1477464	1.6
-0.09465638	0.1477464	1.6
-0.09465638	0.1477464	1.6
-0.09476121	0.1478512	1.6
-0.09476121	0.1478512	1.6
-0.09476121	0.1478512	1.6
-0.0950805	0.1475188	1.6
-0.0950805	0.1475188	1.6
-0.0950805	0.1475188	1.6
-0.0950805	0.1475188	1.6
-0.0950805	0.1475188	1.6
-0.0950805	0.1475188	1.6
-0.0950805	0.1475188	1.6
-0.0950805	0.1475188	1.6
-0.175372	0.06341069	1.6
-0.175372	0.06341069	1.6
-0.1737531	0.06541052	1.6
-0.1737531	0.06541052	1.6
-0.1737531	0.06541052	1.6
-0.1724235	0.06667271	1.6
-0.1724235	0.06667271	1.6
-0.1724235	0.06667271	1.6
-0.1715084	0.06708303	1.6
-0.1715084	0.06708303	1.6
-0.1706777	0.06769112	1.6
-0.1706777	0.06769112	1.6
-0.1706777	0.06769112	1.6
-0.1700723	0.06822619	1.6
-0.1700723	0.06822619	1.6
-0.1700723	0.06822619	1.6
-0.1700723	0.06822619	1.6
-0.1700723	0.06822619	1.6
-0.1303612	0.1310036	1.6
-0.1303612	0.1310036	1.6
-0.1303612	0.1310036	1.6
-0.1309147	0.1308116	1.6
-0.1309147	0.1308116	1.6
-0.1311421	0.1303176	1.6
-0.1311421	0.1303176	1.6
-0.1311421	0.1303176	1.6
-0.1311421	0.1303176	1.6
-0.1311421	0.1303176	1.6
-0.1311887	0.129945	1.6
-0.1311887	0.129945	1.6
-0.1311887	0.129945	1.6
-0.1310561	0.130312	1.6
-0.1310561	0.130312	1.6
-0.1310561	0.130312	1.6
-0.1314765	0.1305106	1.6
-0.1314765	0.1305106	1.6
-0.1316586	0.1308202	1.6
-0.1316586	0.1308202	1.6
-0.1316586	0.1308202	1.6
-0.1318461	0.1310506	1.6
-0.1318461	0.1310506	1.6
-0.1318461	0.1310506	1.6
-0.1318485	0.1314388	1.6
-0.1318485	0.1314388	1.6
-0.1317549	0.1316342	1.6
-0.1317549	0.1316342	1.6
-0.1317549	0.1316342	1.6
-0.1317549	0.1316342	1.6
-0.1317549	0.1316342	1.6
-0.1317549	0.1316342	1.6
-0.1390583	0.1434057	1.6
-0.1390583	0.1434057	1.6
-0.1396194	0.1439943	1.6
-0.1396194	0.1439943	1.6
-0.1396194	0.1439943	1.6
-0.1393872	0.1433612	1.6
-0.1393872	0.1433612	1.6
-0.1395215	0.1430891	1.6
-0.1395215	0.1430891	1.6
-0.1395215	0.1430891	1.6
-0.1396624	0.143143	1.6
-0.1396624	0.143143	1.6
-0.1396624	0.143143	1.6
-0.1402847	0.1433791	1.6
-0.1402847	0.1433791	1.6
-0.1406447	0.1439197	1.6
-0.1406447	0.1439197	1.6
-0.1406447	0.1439197	1.6
-0.1406447	0.1439197	1.6
-0.1406447	0.1439197	1.6
-0.1406447	0.1439197	1.6
-0.1463597	0.1537386	1.6
-0.1463597	0.1537386	1.6
-0.1470014	0.1549026	1.6
-0.1470014	0.1549026	1.6
-0.1470014	0.1549026	1.6
-0.1470501	0.1561005	1.6
-0.1470501	0.1561005	1.6
-0.1471927	0.1574957	1.6
-0.1471927	0.1574957	1.6
-0.1471927	0.1574957	1.6
-0.1470841	0.1584523	1.6
-0.1470841	0.1584523	1.6
-0.1470841	0.1584523	1.6
-0.1471754	0.1592625	1.6
-0.1471754	0.1592625	1.6
-0.1472868	0.1599815	1.6
-0.1472868	0.1599815	1.6
-0.1472868	0.1599815	1.6
-0.1474177	0.1605942	1.6
-0.1474177	0.1605942	1.6
-0.1474177	0.1605942	1.6
-0.1475793	0.1609137	1.6
-0.1475793	0.1609137	1.6
-0.1478529	0.1612362	1.6
-0.1478529	0.1612362	1.6
-0.1478529	0.1612362	1.6
-0.1477274	0.1615008	1.6
-0.1477274	0.1615008	1.6
-0.1477274	0.1615008	1.6
-0.1477926	0.1618237	1.6
-0.1477926	0.1618237	1.6
-0.1478249	0.1615717	1.6
-0.1478249	0.1615717	1.6
-0.1478249	0.1615717	1.6
-0.1478249	0.1615717	1.6
-0.1478249	0.1615717	1.6
-0.1808235	0.04875375	1.6
-0.1808235	0.04875375	1.6
-0.1808235	0.04875375	1.6
-0.1720251	0.04504135	1.6
-0.1720251	0.04504135	1.6
-0.1720251	0.04504135	1.6
-0.1684321	0.04465986	1.6
-0.1684321	0.04465986	1.6
-0.1684321	0.04465986	1.6
-0.1684321	0.04465986	1.6
-0.1684321	0.04465986	1.6
-0.1432887	0.03475244	1.6
-0.1432887	0.03475244	1.6
-0.1864939	-0.0622175	1.6
-0.1864939	-0.0622175	1.6
-0.1864939	-0.0622175	1.6
-0.16213	-0.13103	1.6
-0.16213	-0.13103	1.6
-0.16213	-0.13103	1.6
-0.1600645	-0.1318295	1.6
-0.1600645	-0.1318295	1.6
-0.1604249	-0.1320879	1.6
-0.1604249	-0.1320879	1.6
-0.1604249	-0.1320879	1.6
-0.160949	-0.1325118	1.6
-0.160949	-0.1325118	1.6
-0.1671932	-0.1308097	1.6
-0.1671932	-0.1308097	1.6
-0.1671932	-0.1308097	1.6
-0.1648509	-0.1313754	1.6
