# Supplementary material for: Saliency detection of textured 3D models based on multi-view information and texel descriptor
Source: PeerJ Comput Sci. 2023 Oct 25;9:e1584. doi: 10.7717/peerj-cs.1584 (PMC10703070; doi:10.7717/peerj-cs.1584)
Supplement: Supplemental Information 2 [file peerj-cs-09-1584-s002.zip › sxy/7.txt]

-0.1648509	-0.1313754	1.6
-0.1633888	-0.1319834	1.6
-0.1633888	-0.1319834	1.6
-0.1633888	-0.1319834	1.6
-0.1627311	-0.132505	1.6
-0.1627311	-0.132505	1.6
-0.1618104	-0.1333027	1.6
-0.1618104	-0.1333027	1.6
-0.1618104	-0.1333027	1.6
-0.1609219	-0.1340463	1.6
-0.1609219	-0.1340463	1.6
-0.1609219	-0.1340463	1.6
-0.1609219	-0.1340463	1.6
-0.1609219	-0.1340463	1.6
-0.1662387	-0.1006426	1.6
-0.1662387	-0.1006426	1.6
-0.1662387	-0.1006426	1.6
-0.1664148	-0.09862839	1.6
-0.1664148	-0.09862839	1.6
-0.1663275	-0.09705692	1.6
-0.1663275	-0.09705692	1.6
-0.1663275	-0.09705692	1.6
-0.1655999	-0.09622287	1.6
-0.1655999	-0.09622287	1.6
-0.1655999	-0.09622287	1.6
-0.1650665	-0.09549867	1.6
-0.1650665	-0.09549867	1.6
-0.1650665	-0.09549867	1.6
-0.1650665	-0.09549867	1.6
-0.1650665	-0.09549867	1.6
-0.02464788	-0.05260142	1.6
-0.02464788	-0.05260142	1.6
-0.02464788	-0.05260142	1.6
-0.02904866	-0.04884747	1.6
-0.02904866	-0.04884747	1.6
-0.02904866	-0.04884747	1.6
-0.03023001	-0.04713861	1.6
-0.03023001	-0.04713861	1.6
-0.03023001	-0.04713861	1.6
-0.03023001	-0.04713861	1.6
-0.03023001	-0.04713861	1.6
-0.03023001	-0.04713861	1.6
-0.03023001	-0.04713861	1.6
0.09185646	0.179216	1.6
0.09185646	0.179216	1.6
0.09185646	0.179216	1.6
0.08993101	0.1772459	1.6
0.08993101	0.1772459	1.6
0.08879939	0.1762621	1.6
0.08879939	0.1762621	1.6
0.08879939	0.1762621	1.6
0.08729954	0.1749151	1.6
0.08729954	0.1749151	1.6
0.08659521	0.174472	1.6
0.08659521	0.174472	1.6
0.08659521	0.174472	1.6
0.08664584	0.1737515	1.6
0.08664584	0.1737515	1.6
0.08664584	0.1737515	1.6
0.08652836	0.1732037	1.6
0.08652836	0.1732037	1.6
0.08639882	0.1722277	1.6
0.08639882	0.1722277	1.6
0.08639882	0.1722277	1.6
0.08631545	0.171824	1.6
0.08631545	0.171824	1.6
0.08631545	0.171824	1.6
0.08649196	0.1715078	1.6
0.08649196	0.1715078	1.6
0.08649196	0.1715078	1.6
0.08649196	0.1715078	1.6
0.08649196	0.1715078	1.6
0.09760883	0.1930035	1.6
0.09760883	0.1930035	1.6
0.09642854	0.1944987	1.6
0.09642854	0.1944987	1.6
0.09642854	0.1944987	1.6
0.09595795	0.1947199	1.6
0.09595795	0.1947199	1.6
0.09595795	0.1947199	1.6
0.0953754	0.1955425	1.6
0.0953754	0.1955425	1.6
0.09480823	0.1951017	1.6
0.09480823	0.1951017	1.6
0.09480823	0.1951017	1.6
0.09452736	0.1955826	1.6
0.09452736	0.1955826	1.6
0.09452736	0.1955826	1.6
0.09412304	0.1956972	1.6
0.09412304	0.1956972	1.6
0.09386344	0.1958443	1.6
0.09386344	0.1958443	1.6
0.09386344	0.1958443	1.6
0.09322578	0.195768	1.6
0.09322578	0.195768	1.6
0.09322578	0.195768	1.6
0.09272919	0.1957484	1.6
0.09272919	0.1957484	1.6
0.09224544	0.1957046	1.6
0.09224544	0.1957046	1.6
0.09224544	0.1957046	1.6
0.09185284	0.1956728	1.6
0.09185284	0.1956728	1.6
0.09185284	0.1956728	1.6
0.09185284	0.1956728	1.6
0.09185284	0.1956728	1.6
0.09118119	0.19558	1.6
0.09118119	0.19558	1.6
0.09118119	0.19558	1.6
0.09118119	0.19558	1.6
0.09118119	0.19558	1.6
0.09118119	0.19558	1.6
0.09118119	0.19558	1.6
0.09118119	0.19558	1.6
0.2152581	0.1717594	1.6
0.2152581	0.1717594	1.6
0.2152581	0.1717594	1.6
0.2139263	0.1720412	1.6
0.2139263	0.1720412	1.6
0.2139263	0.1720412	1.6
0.2137339	0.1730642	1.6
0.2137339	0.1730642	1.6
0.2137808	0.1731972	1.6
0.2137808	0.1731972	1.6
0.2137808	0.1731972	1.6
0.2152213	0.1718095	1.6
0.2152213	0.1718095	1.6
0.2164036	0.170737	1.6
0.2164036	0.170737	1.6
0.2164036	0.170737	1.6
0.2175004	0.1700407	1.6
0.2175004	0.1700407	1.6
0.2175004	0.1700407	1.6
0.2182328	0.1695773	1.6
0.2182328	0.1695773	1.6
0.2186625	0.169054	1.6
0.2186625	0.169054	1.6
0.2186625	0.169054	1.6
0.2190213	0.1685954	1.6
0.2190213	0.1685954	1.6
0.2190213	0.1685954	1.6
0.2190213	0.1685954	1.6
0.2190213	0.1685954	1.6
0.1737779	0.178856	1.6
0.1737779	0.178856	1.6
0.1737779	0.178856	1.6
0.1736536	0.1799629	1.6
0.1736536	0.1799629	1.6
0.173801	0.1800554	1.6
0.173801	0.1800554	1.6
0.173801	0.1800554	1.6
0.173401	0.1797766	1.6
0.173401	0.1797766	1.6
0.1731732	0.1795895	1.6
0.1731732	0.1795895	1.6
0.1731732	0.1795895	1.6
0.1732786	0.179753	1.6
0.1732786	0.179753	1.6
0.1732786	0.179753	1.6
0.1731526	0.1797114	1.6
0.1731526	0.1797114	1.6
0.1731526	0.1797114	1.6
0.1731526	0.1797114	1.6
0.1731526	0.1797114	1.6
0.1531451	0.1864207	1.6
0.1531451	0.1864207	1.6
0.1531451	0.1864207	1.6
0.1731526	0.1797114	1.6
0.1731526	0.1797114	1.6
0.1731526	0.1797114	1.6
-0.1573119	0.3105791	1.6
-0.1573119	0.3105791	1.6
-0.1554983	0.3109114	1.6
-0.1554983	0.3109114	1.6
-0.1554983	0.3109114	1.6
-0.155427	0.3100906	1.6
-0.155427	0.3100906	1.6
-0.155427	0.3100906	1.6
-0.1546322	0.3091872	1.6
-0.1546322	0.3091872	1.6
-0.1547289	0.3074305	1.6
-0.1547289	0.3074305	1.6
-0.1547289	0.3074305	1.6
-0.1541912	0.3060909	1.6
-0.1541912	0.3060909	1.6
-0.1542647	0.3050376	1.6
-0.1542647	0.3050376	1.6
-0.1542647	0.3050376	1.6
-0.1541392	0.3037937	1.6
-0.1541392	0.3037937	1.6
-0.1541392	0.3037937	1.6
-0.1534562	0.3029131	1.6
-0.1534562	0.3029131	1.6
-0.1532148	0.3017637	1.6
-0.1532148	0.3017637	1.6
-0.1532148	0.3017637	1.6
-0.1528282	0.3009431	1.6
-0.1528282	0.3009431	1.6
-0.1528282	0.3009431	1.6
-0.1526706	0.2999484	1.6
-0.1526706	0.2999484	1.6
-0.1526706	0.2999484	1.6
-0.1526706	0.2999484	1.6
-0.1526706	0.2999484	1.6
-0.1526706	0.2999484	1.6
-0.1526706	0.2999484	1.6
-0.1526706	0.2999484	1.6
-0.1526706	0.2999484	1.6
-0.1526706	0.2999484	1.6
-0.03214796	-0.0654379	1.6
-0.03214796	-0.0654379	1.6
-0.03214796	-0.0654379	1.6
-0.02904468	-0.06877554	1.6
-0.02904468	-0.06877554	1.6
-0.02904468	-0.06877554	1.6
-0.02680775	-0.07211193	1.6
-0.02680775	-0.07211193	1.6
-0.02504086	-0.07245056	1.6
-0.02504086	-0.07245056	1.6
-0.02504086	-0.07245056	1.6
-0.0233922	-0.07373406	1.6
-0.0233922	-0.07373406	1.6
-0.02452282	-0.07353995	1.6
-0.02452282	-0.07353995	1.6
-0.02452282	-0.07353995	1.6
-0.02477318	-0.07384939	1.6
-0.02477318	-0.07384939	1.6
-0.02477318	-0.07384939	1.6
-0.02534963	-0.07402086	1.6
-0.02534963	-0.07402086	1.6
-0.02590954	-0.0736931	1.6
-0.02590954	-0.0736931	1.6
-0.02590954	-0.0736931	1.6
-0.02590954	-0.0736931	1.6
-0.02590954	-0.0736931	1.6
-0.02671924	-0.07359	1.6
-0.02671924	-0.07359	1.6
-0.02671924	-0.07359	1.6
-0.02693105	-0.07337021	1.6
-0.02693105	-0.07337021	1.6
-0.02693105	-0.07337021	1.6
-0.0271834	-0.07298704	1.6
-0.0271834	-0.07298704	1.6
-0.02741656	-0.07272326	1.6
-0.02741656	-0.07272326	1.6
-0.02741656	-0.07272326	1.6
-0.02767651	-0.0725202	1.6
-0.02767651	-0.0725202	1.6
-0.02767651	-0.0725202	1.6
-0.02806765	-0.07197807	1.6
-0.02806765	-0.07197807	1.6
-0.02822876	-0.0716533	1.6
-0.02822876	-0.0716533	1.6
-0.02822876	-0.0716533	1.6
-0.02855594	-0.07129469	1.6
-0.02855594	-0.07129469	1.6
-0.02882733	-0.07097013	1.6
-0.02882733	-0.07097013	1.6
-0.02882733	-0.07097013	1.6
-0.02884888	-0.07083743	1.6
-0.02884888	-0.07083743	1.6
-0.02884888	-0.07083743	1.6
-0.0288801	-0.07077496	1.6
-0.0288801	-0.07077496	1.6
-0.02918993	-0.07054026	1.6
-0.02918993	-0.07054026	1.6
-0.02918993	-0.07054026	1.6
-0.02938204	-0.07037511	1.6
-0.02938204	-0.07037511	1.6
-0.02938204	-0.07037511	1.6
-0.02968483	-0.07007474	1.6
-0.02968483	-0.07007474	1.6
-0.02987175	-0.06986509	1.6
-0.02987175	-0.06986509	1.6
-0.02987175	-0.06986509	1.6
-0.02995148	-0.06969089	1.6
-0.02995148	-0.06969089	1.6
-0.02995148	-0.06969089	1.6
-0.03016297	-0.06946921	1.6
-0.03016297	-0.06946921	1.6
-0.03016297	-0.06946921	1.6
-0.03016297	-0.06946921	1.6
0.01	0.01	1.6
-0.03016297	-0.06946921	1.6
-0.03016297	-0.06946921	1.6
0.1389071	0.008337399	1.6
0.1389071	0.008337399	1.6
0.1389071	0.008337399	1.6
0.1365509	0.003596115	1.6
0.1365509	0.003596115	1.6
0.1365509	0.003596115	1.6
0.1337932	-0.002317167	1.6
0.1337932	-0.002317167	1.6
0.1337932	-0.002317167	1.6
0.1338075	-0.003455376	1.6
0.1338075	-0.003455376	1.6
0.1333171	-0.005046461	1.6
0.1333171	-0.005046461	1.6
0.1333171	-0.005046461	1.6
0.1334443	-0.006429924	1.6
0.1334443	-0.006429924	1.6
0.1334754	-0.007850068	1.6
0.1334754	-0.007850068	1.6
0.1334754	-0.007850068	1.6
0.1334254	-0.00896286	1.6
0.1334254	-0.00896286	1.6
0.1334254	-0.00896286	1.6
0.1334254	-0.00896286	1.6
0.1334254	-0.00896286	1.6
0.1334254	-0.00896286	1.6
0.1775999	-0.1040534	1.6
0.1775999	-0.1040534	1.6
0.1782489	-0.1030433	1.6
0.1782489	-0.1030433	1.6
0.1782489	-0.1030433	1.6
0.1788117	-0.1020377	1.6
0.1788117	-0.1020377	1.6
0.1795261	-0.1024828	1.6
0.1795261	-0.1024828	1.6
0.1795261	-0.1024828	1.6
0.1795727	-0.1029657	1.6
0.1795727	-0.1029657	1.6
0.1795727	-0.1029657	1.6
0.1795727	-0.1029657	1.6
0.1795727	-0.1029657	1.6
0.1795727	-0.1029657	1.6
0.1798127	-0.1031795	1.6
0.1798127	-0.1031795	1.6
0.1798127	-0.1031795	1.6
0.1798127	-0.1031795	1.6
0.1798127	-0.1031795	1.6
0.1798127	-0.1031795	1.6
0.1798127	-0.1031795	1.6
0.1798127	-0.1031795	1.6
0.07201508	-0.2694149	1.6
0.07201508	-0.2694149	1.6
0.07230239	-0.2688174	1.6
0.07230239	-0.2688174	1.6
0.07230239	-0.2688174	1.6
0.07269082	-0.2675706	1.6
0.07269082	-0.2675706	1.6
0.07297792	-0.2669932	1.6
0.07297792	-0.2669932	1.6
0.07297792	-0.2669932	1.6
0.07287142	-0.2665855	1.6
0.07287142	-0.2665855	1.6
0.07287142	-0.2665855	1.6
0.0728148	-0.2656913	1.6
0.0728148	-0.2656913	1.6
0.0728148	-0.2656913	1.6
0.0728148	-0.2656913	1.6
0.0728148	-0.2656913	1.6
0.0728148	-0.2656913	1.6
0.0728148	-0.2656913	1.6
0.0728148	-0.2656913	1.6
0.1168019	-0.08664527	1.6
0.1168019	-0.08664527	1.6
0.1168019	-0.08664527	1.6
0.1172788	-0.0873959	1.6
0.1172788	-0.0873959	1.6
0.1181083	-0.08775882	1.6
0.1181083	-0.08775882	1.6
0.1181083	-0.08775882	1.6
0.1190152	-0.08782747	1.6
0.1190152	-0.08782747	1.6
0.1190152	-0.08782747	1.6
0.1194872	-0.08795277	1.6
0.1194872	-0.08795277	1.6
0.1192585	-0.08802114	1.6
0.1192585	-0.08802114	1.6
0.1192585	-0.08802114	1.6
0.1187586	-0.08755089	1.6
0.1187586	-0.08755089	1.6
0.1187586	-0.08755089	1.6
0.1182502	-0.08702319	1.6
0.1182502	-0.08702319	1.6
0.1182502	-0.08702319	1.6
0.1182502	-0.08702319	1.6
0.1182502	-0.08702319	1.6
0.06144934	-0.05719719	1.6
0.06144934	-0.05719719	1.6
0.06144934	-0.05719719	1.6
0.05686702	-0.05627557	1.6
0.05686702	-0.05627557	1.6
0.05543505	-0.05480205	1.6
0.05543505	-0.05480205	1.6
0.05543505	-0.05480205	1.6
0.05533476	-0.05306714	1.6
0.05533476	-0.05306714	1.6
0.05533476	-0.05306714	1.6
0.05501068	-0.0517658	1.6
0.05501068	-0.0517658	1.6
0.05476411	-0.05059131	1.6
0.05476411	-0.05059131	1.6
0.05476411	-0.05059131	1.6
0.05488943	-0.04936349	1.6
0.05488943	-0.04936349	1.6
0.05488943	-0.04936349	1.6
0.05488943	-0.04936349	1.6
0.05488943	-0.04936349	1.6
0.05488943	-0.04936349	1.6
0.05488943	-0.04936349	1.6
0.05488943	-0.04936349	1.6
0.08588468	0.1841909	1.6
0.08588468	0.1841909	1.6
0.08588468	0.1841909	1.6
0.08642695	0.1848724	1.6
0.08642695	0.1848724	1.6
0.08594047	0.1856398	1.6
0.08594047	0.1856398	1.6
0.08594047	0.1856398	1.6
0.08608567	0.1867897	1.6
0.08608567	0.1867897	1.6
0.08608567	0.1867897	1.6
0.08629718	0.1867967	1.6
0.08629718	0.1867967	1.6
0.08661393	0.1871137	1.6
0.08661393	0.1871137	1.6
0.08661393	0.1871137	1.6
0.08688278	0.1874685	1.6
0.08688278	0.1874685	1.6
0.08688278	0.1874685	1.6
0.08721615	0.187828	1.6
0.08721615	0.187828	1.6
0.08721615	0.187828	1.6
0.08721615	0.187828	1.6
0.08721615	0.187828	1.6
0.08721615	0.187828	1.6
0.08721615	0.187828	1.6
0.08721615	0.187828	1.6
0.2341724	0.1945495	1.6
0.2341724	0.1945495	1.6
0.2335937	0.1903186	1.6
0.2335937	0.1903186	1.6
0.2335937	0.1903186	1.6
0.2326109	0.1919117	1.6
0.2326109	0.1919117	1.6
0.2325257	0.1905222	1.6
0.2325257	0.1905222	1.6
0.2325257	0.1905222	1.6
0.2324971	0.1899377	1.6
0.2324971	0.1899377	1.6
0.2324971	0.1899377	1.6
0.232153	0.1909955	1.6
0.232153	0.1909955	1.6
0.232153	0.1909955	1.6
0.2316854	0.1915189	1.6
0.2316854	0.1915189	1.6
0.2314917	0.1908861	1.6
0.2314917	0.1908861	1.6
0.2314917	0.1908861	1.6
0.2307551	0.191208	1.6
0.2307551	0.191208	1.6
0.2307551	0.191208	1.6
0.2307551	0.191208	1.6
0.2307551	0.191208	1.6
0.01	0.01	1.6
0.2596234	0.1819968	1.6
0.2596234	0.1819968	1.6
0.2884917	0.1727855	1.6
0.2884917	0.1727855	1.6
0.2884917	0.1727855	1.6
0.08697747	0.2153789	1.6
0.08697747	0.2153789	1.6
0.08697747	0.2153789	1.6
0.08678643	0.2068536	1.6
0.08678643	0.2068536	1.6
0.08532159	0.20745	1.6
0.08532159	0.20745	1.6
0.08532159	0.20745	1.6
0.08608706	0.2049319	1.6
0.08608706	0.2049319	1.6
0.08608706	0.2049319	1.6
0.08648551	0.2022149	1.6
0.08648551	0.2022149	1.6
0.08692018	0.1998278	1.6
0.08692018	0.1998278	1.6
0.08692018	0.1998278	1.6
0.08659592	0.197818	1.6
0.08659592	0.197818	1.6
0.08622961	0.1957863	1.6
0.08622961	0.1957863	1.6
0.08622961	0.1957863	1.6
0.08619927	0.1944705	1.6
0.08619927	0.1944705	1.6
0.08619927	0.1944705	1.6
0.08607146	0.1928786	1.6
0.08607146	0.1928786	1.6
0.0861661	0.1903751	1.6
0.0861661	0.1903751	1.6
0.0861661	0.1903751	1.6
0.0861661	0.1903751	1.6
0.0861661	0.1903751	1.6
0.0861661	0.1903751	1.6
0.1047388	0.09194729	1.6
0.1047388	0.09194729	1.6
0.1064672	0.09167745	1.6
0.1064672	0.09167745	1.6
0.1064672	0.09167745	1.6
0.1063532	0.09161206	1.6
0.1063532	0.09161206	1.6
0.1063532	0.09161206	1.6
0.1062961	0.09122974	1.6
0.1062961	0.09122974	1.6
0.1062715	0.09085918	1.6
0.1062715	0.09085918	1.6
0.1062715	0.09085918	1.6
0.1061998	0.09071447	1.6
0.1061998	0.09071447	1.6
0.1061998	0.09071447	1.6
0.1059647	0.09077178	1.6
0.1059647	0.09077178	1.6
0.1058172	0.09114837	1.6
0.1058172	0.09114837	1.6
0.1058172	0.09114837	1.6
0.1057105	0.09154768	1.6
0.1057105	0.09154768	1.6
0.1057105	0.09154768	1.6
0.1057105	0.09154768	1.6
0.1057105	0.09154768	1.6
0.1057105	0.09154768	1.6
0.1057105	0.09154768	1.6
0.1057105	0.09154768	1.6
0.003456107	-0.09103642	1.6
0.003456107	-0.09103642	1.6
0.004813679	-0.09043693	1.6
0.004813679	-0.09043693	1.6
0.004813679	-0.09043693	1.6
0.003842695	-0.08848611	1.6
0.003842695	-0.08848611	1.6
0.003842695	-0.08848611	1.6
0.003019641	-0.08686004	1.6
0.003019641	-0.08686004	1.6
0.002975692	-0.08612266	1.6
0.002975692	-0.08612266	1.6
0.002975692	-0.08612266	1.6
0.002956626	-0.0852246	1.6
0.002956626	-0.0852246	1.6
0.002994504	-0.08421784	1.6
0.002994504	-0.08421784	1.6
0.002994504	-0.08421784	1.6
0.002996483	-0.08330778	1.6
0.002996483	-0.08330778	1.6
0.002996483	-0.08330778	1.6
0.002796146	-0.08240641	1.6
0.002796146	-0.08240641	1.6
0.002667413	-0.08128647	1.6
0.002667413	-0.08128647	1.6
0.002667413	-0.08128647	1.6
0.002394853	-0.08036739	1.6
0.002394853	-0.08036739	1.6
0.00218938	-0.07981237	1.6
0.00218938	-0.07981237	1.6
0.00218938	-0.07981237	1.6
0.001589319	-0.07928186	1.6
0.001589319	-0.07928186	1.6
0.001589319	-0.07928186	1.6
0.001041327	-0.07870238	1.6
0.001041327	-0.07870238	1.6
0.0007273471	-0.07819112	1.6
0.0007273471	-0.07819112	1.6
0.0007273471	-0.07819112	1.6
0.0003002994	-0.07791021	1.6
0.0003002994	-0.07791021	1.6
0.0003002994	-0.07791021	1.6
-0.000143379	-0.07755505	1.6
-0.000143379	-0.07755505	1.6
-0.0005535753	-0.07740276	1.6
-0.0005535753	-0.07740276	1.6
-0.0005535753	-0.07740276	1.6
-0.0008710716	-0.07724436	1.6
-0.0008710716	-0.07724436	1.6
-0.0008710716	-0.07724436	1.6
-0.001046021	-0.07731906	1.6
-0.001046021	-0.07731906	1.6
-0.001105212	-0.07699456	1.6
-0.001105212	-0.07699456	1.6
-0.001105212	-0.07699456	1.6
-0.001105212	-0.07699456	1.6
-0.001105212	-0.07699456	1.6
-0.001105212	-0.07699456	1.6
0.0329679	-0.02528191	1.6
0.0329679	-0.02528191	1.6
0.03317388	-0.02458477	1.6
0.03317388	-0.02458477	1.6
0.03317388	-0.02458477	1.6
0.03309	-0.02406141	1.6
0.03309	-0.02406141	1.6
0.03309	-0.02406141	1.6
0.03302857	-0.02363327	1.6
0.03302857	-0.02363327	1.6
0.03322205	-0.02408474	1.6
0.03322205	-0.02408474	1.6
0.03322205	-0.02408474	1.6
0.03322205	-0.02408474	1.6
0.03322205	-0.02408474	1.6
0.03322205	-0.02408474	1.6
0.03322205	-0.02408474	1.6
0.03322205	-0.02408474	1.6
0.03322205	-0.02408474	1.6
0.03322205	-0.02408474	1.6
0.03322205	-0.02408474	1.6
0.09081888	0.1631524	1.6
0.09081888	0.1631524	1.6
0.09081888	0.1631524	1.6
0.09202074	0.1620952	1.6
0.09202074	0.1620952	1.6
0.09262235	0.1617338	1.6
0.09262235	0.1617338	1.6
0.09262235	0.1617338	1.6
0.09251345	0.1617853	1.6
0.09251345	0.1617853	1.6
0.09251345	0.1617853	1.6
0.09253959	0.1621318	1.6
0.09253959	0.1621318	1.6
0.09267176	0.1621742	1.6
0.09267176	0.1621742	1.6
0.09267176	0.1621742	1.6
0.0929407	0.1622911	1.6
0.0929407	0.1622911	1.6
0.0929407	0.1622911	1.6
0.09298874	0.1624329	1.6
0.09298874	0.1624329	1.6
0.09281436	0.1626372	1.6
0.09281436	0.1626372	1.6
0.09281436	0.1626372	1.6
0.09262042	0.1628584	1.6
0.09262042	0.1628584	1.6
0.09244237	0.1628792	1.6
0.09244237	0.1628792	1.6
0.09244237	0.1628792	1.6
0.0922947	0.1629055	1.6
0.0922947	0.1629055	1.6
0.0922947	0.1629055	1.6
0.0922684	0.1626561	1.6
0.0922684	0.1626561	1.6
0.0922684	0.1626561	1.6
0.0922684	0.1626561	1.6
0.0922684	0.1626561	1.6
0.078975	0.1665347	1.6
0.078975	0.1665347	1.6
0.09264486	0.1650648	1.6
0.09264486	0.1650648	1.6
0.09264486	0.1650648	1.6
0.09437065	0.1678951	1.6
0.09437065	0.1678951	1.6
0.09437065	0.1678951	1.6
0.09534986	0.1685686	1.6
0.09534986	0.1685686	1.6
0.09595246	0.1699425	1.6
0.09595246	0.1699425	1.6
0.09595246	0.1699425	1.6
0.09646615	0.1700146	1.6
0.09646615	0.1700146	1.6
0.09646615	0.1700146	1.6
0.096918	0.1701843	1.6
0.096918	0.1701843	1.6
0.09767205	0.1704262	1.6
0.09767205	0.1704262	1.6
0.09767205	0.1704262	1.6
0.09830539	0.1705506	1.6
0.09830539	0.1705506	1.6
0.09830539	0.1705506	1.6
0.09888685	0.1704645	1.6
0.09888685	0.1704645	1.6
0.09945057	0.1704037	1.6
0.09945057	0.1704037	1.6
0.09945057	0.1704037	1.6
0.1004739	0.1705198	1.6
0.1004739	0.1705198	1.6
0.1004739	0.1705198	1.6
0.1013687	0.1707532	1.6
0.1013687	0.1707532	1.6
0.1022755	0.1710142	1.6
0.1022755	0.1710142	1.6
0.1022755	0.1710142	1.6
0.1030181	0.1711624	1.6
0.1030181	0.1711624	1.6
0.1030181	0.1711624	1.6
0.1038466	0.171412	1.6
0.1038466	0.171412	1.6
0.1046281	0.1716909	1.6
0.1046281	0.1716909	1.6
0.1046281	0.1716909	1.6
0.1052647	0.1719276	1.6
0.1052647	0.1719276	1.6
0.1058945	0.1721333	1.6
0.1058945	0.1721333	1.6
0.1058945	0.1721333	1.6
0.1065273	0.1723545	1.6
0.1065273	0.1723545	1.6
0.1065273	0.1723545	1.6
0.1071035	0.1725881	1.6
0.1071035	0.1725881	1.6
0.1076662	0.172781	1.6
0.1076662	0.172781	1.6
0.1076662	0.172781	1.6
0.1081989	0.1730423	1.6
0.1081989	0.1730423	1.6
0.1081989	0.1730423	1.6
0.1087949	0.173417	1.6
0.1087949	0.173417	1.6
0.1093829	0.1737918	1.6
0.1093829	0.1737918	1.6
0.1093829	0.1737918	1.6
0.1099155	0.1741668	1.6
0.1099155	0.1741668	1.6
0.1099155	0.1741668	1.6
0.1104477	0.1745284	1.6
0.1104477	0.1745284	1.6
0.1109147	0.1748467	1.6
0.1109147	0.1748467	1.6
0.1109147	0.1748467	1.6
0.1114307	0.1751858	1.6
0.1114307	0.1751858	1.6
0.1114307	0.1751858	1.6
0.1119651	0.175664	1.6
0.1119651	0.175664	1.6
0.1124733	0.1760499	1.6
0.1124733	0.1760499	1.6
