# Supplementary material for: Saliency detection of textured 3D models based on multi-view information and texel descriptor
Source: PeerJ Comput Sci. 2023 Oct 25;9:e1584. doi: 10.7717/peerj-cs.1584 (PMC10703070; doi:10.7717/peerj-cs.1584)
Supplement: Supplemental Information 2 [file peerj-cs-09-1584-s002.zip › sxy/8.txt]

0.1124733	0.1760499	1.6
0.1128973	0.1764874	1.6
0.1128973	0.1764874	1.6
0.1133071	0.1769898	1.6
0.1133071	0.1769898	1.6
0.1133071	0.1769898	1.6
0.1137033	0.1774656	1.6
0.1137033	0.1774656	1.6
0.1137033	0.1774656	1.6
0.1140458	0.1779165	1.6
0.1140458	0.1779165	1.6
0.1140458	0.1779165	1.6
0.1140458	0.1779165	1.6
0.1140458	0.1779165	1.6
0.1147773	0.1788196	1.6
0.1147773	0.1788196	1.6
0.1151486	0.1792258	1.6
0.1151486	0.1792258	1.6
0.1151486	0.1792258	1.6
0.1155318	0.1795994	1.6
0.1155318	0.1795994	1.6
0.1159193	0.180029	1.6
0.1159193	0.180029	1.6
0.1159193	0.180029	1.6
0.1162738	0.1803622	1.6
0.1162738	0.1803622	1.6
0.1162738	0.1803622	1.6
0.1166075	0.1807353	1.6
0.1166075	0.1807353	1.6
0.1168908	0.1810379	1.6
0.1168908	0.1810379	1.6
0.1168908	0.1810379	1.6
0.1171754	0.1813747	1.6
0.1171754	0.1813747	1.6
0.1171754	0.1813747	1.6
0.1171754	0.1813747	1.6
0.1171754	0.1813747	1.6
0.1171754	0.1813747	1.6
0.1171754	0.1813747	1.6
0.1171754	0.1813747	1.6
-0.04979389	-0.01890702	1.6
-0.04979389	-0.01890702	1.6
-0.04979389	-0.01890702	1.6
-0.04900961	-0.01734888	1.6
-0.04900961	-0.01734888	1.6
-0.04757843	-0.01640645	1.6
-0.04757843	-0.01640645	1.6
-0.04795785	-0.01489054	1.6
-0.04795785	-0.01489054	1.6
-0.04795785	-0.01489054	1.6
-0.04724797	-0.01500706	1.6
-0.04724797	-0.01500706	1.6
-0.04724797	-0.01500706	1.6
-0.04724797	-0.01500706	1.6
-0.04724797	-0.01500706	1.6
-0.04724797	-0.01500706	1.6
-0.04724797	-0.01500706	1.6
-0.04724797	-0.01500706	1.6
0.07545789	0.1428225	1.6
0.07545789	0.1428225	1.6
0.07545789	0.1428225	1.6
0.07545789	0.1428225	1.6
0.07545789	0.1428225	1.6
0.07545789	0.1428225	1.6
0.07545789	0.1428225	1.6
0.07545789	0.1428225	1.6
-0.126641	-0.1126742	1.6
-0.126641	-0.1126742	1.6
-0.126641	-0.1126742	1.6
-0.1245751	-0.1092648	1.6
-0.1245751	-0.1092648	1.6
-0.1243996	-0.1075145	1.6
-0.1243996	-0.1075145	1.6
-0.1243996	-0.1075145	1.6
-0.1236886	-0.105949	1.6
-0.1236886	-0.105949	1.6
-0.1236886	-0.105949	1.6
-0.1230894	-0.1058317	1.6
-0.1230894	-0.1058317	1.6
-0.1227317	-0.1061982	1.6
-0.1227317	-0.1061982	1.6
-0.1227317	-0.1061982	1.6
-0.1220339	-0.1066248	1.6
-0.1220339	-0.1066248	1.6
-0.1217265	-0.1071221	1.6
-0.1217265	-0.1071221	1.6
-0.1217265	-0.1071221	1.6
-0.1215501	-0.1071629	1.6
-0.1215501	-0.1071629	1.6
-0.1209462	-0.1074383	1.6
-0.1209462	-0.1074383	1.6
-0.1209462	-0.1074383	1.6
-0.1205213	-0.1078168	1.6
-0.1205213	-0.1078168	1.6
-0.1205213	-0.1078168	1.6
-0.120921	-0.1076863	1.6
-0.120921	-0.1076863	1.6
-0.1208853	-0.1076381	1.6
-0.1208853	-0.1076381	1.6
-0.1208853	-0.1076381	1.6
-0.1213218	-0.1073122	1.6
-0.1213218	-0.1073122	1.6
-0.1213218	-0.1073122	1.6
-0.1213218	-0.1073122	1.6
-0.1220377	-0.1068332	1.6
-0.1220377	-0.1068332	1.6
-0.1220377	-0.1068332	1.6
-0.1220377	-0.1068332	1.6
-0.1232037	-0.1057176	1.6
-0.1232037	-0.1057176	1.6
-0.1232037	-0.1057176	1.6
-0.1234431	-0.1053464	1.6
-0.1234431	-0.1053464	1.6
-0.1235942	-0.1049739	1.6
-0.1235942	-0.1049739	1.6
-0.1235942	-0.1049739	1.6
-0.1235942	-0.1049739	1.6
-0.1235942	-0.1049739	1.6
-0.1235942	-0.1049739	1.6
-0.09243727	-0.04590976	1.6
-0.09243727	-0.04590976	1.6
-0.09498423	-0.04498453	1.6
-0.09498423	-0.04498453	1.6
-0.09498423	-0.04498453	1.6
-0.09628778	-0.04524171	1.6
-0.09628778	-0.04524171	1.6
-0.09628778	-0.04524171	1.6
-0.09628778	-0.04524171	1.6
-0.09628778	-0.04524171	1.6
-0.09792376	-0.04503907	1.6
-0.09792376	-0.04503907	1.6
-0.09792376	-0.04503907	1.6
-0.09835598	-0.04510266	1.6
-0.09835598	-0.04510266	1.6
-0.09858727	-0.04462352	1.6
-0.09858727	-0.04462352	1.6
-0.09858727	-0.04462352	1.6
-0.09844609	-0.04438274	1.6
-0.09844609	-0.04438274	1.6
-0.09844609	-0.04438274	1.6
-0.09893085	-0.04433133	1.6
-0.09893085	-0.04433133	1.6
-0.09914695	-0.04456588	1.6
-0.09914695	-0.04456588	1.6
-0.09914695	-0.04456588	1.6
-0.09939601	-0.04500901	1.6
-0.09939601	-0.04500901	1.6
-0.09939601	-0.04500901	1.6
-0.09939601	-0.04500901	1.6
-0.09939601	-0.04500901	1.6
-0.09939601	-0.04500901	1.6
-0.09939601	-0.04500901	1.6
-0.09939601	-0.04500901	1.6
-0.1973387	-0.09040347	1.6
-0.1973387	-0.09040347	1.6
-0.1973387	-0.09040347	1.6
-0.2035536	-0.09110797	1.6
-0.2035536	-0.09110797	1.6
-0.20733	-0.09165554	1.6
-0.20733	-0.09165554	1.6
-0.20733	-0.09165554	1.6
-0.2102751	-0.09248155	1.6
-0.2102751	-0.09248155	1.6
-0.2126099	-0.09318715	1.6
-0.2126099	-0.09318715	1.6
-0.2126099	-0.09318715	1.6
-0.2139353	-0.09366707	1.6
-0.2139353	-0.09366707	1.6
-0.2139353	-0.09366707	1.6
-0.2150048	-0.09393502	1.6
-0.2150048	-0.09393502	1.6
-0.215777	-0.09434531	1.6
-0.215777	-0.09434531	1.6
-0.215777	-0.09434531	1.6
-0.2167138	-0.09457804	1.6
-0.2167138	-0.09457804	1.6
-0.2160044	-0.09557811	1.6
-0.2160044	-0.09557811	1.6
-0.2160044	-0.09557811	1.6
-0.2163473	-0.09571542	1.6
-0.2163473	-0.09571542	1.6
-0.2163473	-0.09571542	1.6
-0.2152948	-0.09657409	1.6
-0.2152948	-0.09657409	1.6
-0.2152948	-0.09657409	1.6
-0.2152948	-0.09657409	1.6
-0.2152948	-0.09657409	1.6
-0.1089734	-0.123588	1.6
-0.1089734	-0.123588	1.6
-0.1089734	-0.123588	1.6
-0.1071549	-0.1235584	1.6
-0.1071549	-0.1235584	1.6
-0.1064434	-0.1231773	1.6
-0.1064434	-0.1231773	1.6
-0.1064434	-0.1231773	1.6
-0.1069863	-0.122705	1.6
-0.1069863	-0.122705	1.6
-0.1082158	-0.1215099	1.6
-0.1082158	-0.1215099	1.6
-0.1082158	-0.1215099	1.6
-0.1082158	-0.1215099	1.6
-0.1082158	-0.1215099	1.6
-0.1082158	-0.1215099	1.6
0.1166283	-0.2063607	1.6
0.1166283	-0.2063607	1.6
0.1166283	-0.2063607	1.6
0.1141031	-0.2077984	1.6
0.1141031	-0.2077984	1.6
0.1138479	-0.2085992	1.6
0.1138479	-0.2085992	1.6
0.1138479	-0.2085992	1.6
0.1132921	-0.2092408	1.6
0.1132921	-0.2092408	1.6
0.1128581	-0.2093984	1.6
0.1128581	-0.2093984	1.6
0.1128581	-0.2093984	1.6
0.1124161	-0.2093785	1.6
0.1124161	-0.2093785	1.6
0.1124161	-0.2093785	1.6
0.111901	-0.2092219	1.6
0.111901	-0.2092219	1.6
0.1114563	-0.2095566	1.6
0.1114563	-0.2095566	1.6
0.1114563	-0.2095566	1.6
0.1120264	-0.2089577	1.6
0.1120264	-0.2089577	1.6
0.1120264	-0.2089577	1.6
0.1120264	-0.2089577	1.6
0.1120264	-0.2089577	1.6
0.2178048	-0.0284169	1.6
0.2178048	-0.0284169	1.6
0.2178048	-0.0284169	1.6
0.2195791	-0.02527561	1.6
0.2195791	-0.02527561	1.6
0.2195791	-0.02527561	1.6
0.220311	-0.02421754	1.6
0.220311	-0.02421754	1.6
0.2206284	-0.02321471	1.6
0.2206284	-0.02321471	1.6
0.2206284	-0.02321471	1.6
0.2204751	-0.02262268	1.6
0.2204751	-0.02262268	1.6
0.2204114	-0.02206889	1.6
0.2204114	-0.02206889	1.6
0.2204114	-0.02206889	1.6
0.2201882	-0.02122323	1.6
0.2201882	-0.02122323	1.6
0.2201882	-0.02122323	1.6
0.219767	-0.02086737	1.6
0.219767	-0.02086737	1.6
0.219767	-0.02086737	1.6
0.219767	-0.02086737	1.6
0.219767	-0.02086737	1.6
0.219767	-0.02086737	1.6
0.219767	-0.02086737	1.6
0.219767	-0.02086737	1.6
0.2208101	0.2208457	1.6
0.2208101	0.2208457	1.6
0.2210111	0.2217215	1.6
0.2210111	0.2217215	1.6
0.2210111	0.2217215	1.6
0.220591	0.2220288	1.6
0.220591	0.2220288	1.6
0.2198558	0.2215095	1.6
0.2198558	0.2215095	1.6
0.2198558	0.2215095	1.6
0.2197921	0.2219695	1.6
0.2197921	0.2219695	1.6
0.2197921	0.2219695	1.6
0.2194671	0.2220239	1.6
0.2194671	0.2220239	1.6
0.2190192	0.2219589	1.6
0.2190192	0.2219589	1.6
0.2186742	0.2221109	1.6
0.2186742	0.2221109	1.6
0.2184037	0.2221284	1.6
0.2184037	0.2221284	1.6
0.2181624	0.2215191	1.6
0.2181624	0.2215191	1.6
0.2181624	0.2215191	1.6
0.2180517	0.220668	1.6
0.2180517	0.220668	1.6
0.2180517	0.220668	1.6
0.2180351	0.2199414	1.6
0.2180351	0.2199414	1.6
0.2180581	0.2192065	1.6
0.2180581	0.2192065	1.6
0.2180581	0.2192065	1.6
0.2180554	0.218556	1.6
0.2180554	0.218556	1.6
0.2180554	0.218556	1.6
0.2180554	0.218556	1.6
0.2180554	0.218556	1.6
0.2166099	0.2089926	1.6
0.2166099	0.2089926	1.6
0.216275	0.2094428	1.6
0.216275	0.2094428	1.6
0.216275	0.2094428	1.6
0.2158296	0.2095449	1.6
0.2158296	0.2095449	1.6
0.2158296	0.2095449	1.6
0.2151622	0.2096929	1.6
0.2151622	0.2096929	1.6
0.2146632	0.2098589	1.6
0.2146632	0.2098589	1.6
0.2146632	0.2098589	1.6
0.2144622	0.2095508	1.6
0.2144622	0.2095508	1.6
0.2144622	0.2095508	1.6
0.2141227	0.2092676	1.6
0.2141227	0.2092676	1.6
0.2140079	0.2088392	1.6
0.2140079	0.2088392	1.6
0.2140079	0.2088392	1.6
0.213774	0.208336	1.6
0.213774	0.208336	1.6
0.213774	0.208336	1.6
0.2137435	0.2080019	1.6
0.2137435	0.2080019	1.6
0.2134555	0.2074811	1.6
0.2134555	0.2074811	1.6
0.2134555	0.2074811	1.6
0.2134555	0.2074811	1.6
0.2134555	0.2074811	1.6
0.2134555	0.2074811	1.6
0.06024817	0.07908861	1.6
0.06024817	0.07908861	1.6
0.05998197	0.0787265	1.6
0.05998197	0.0787265	1.6
0.05998197	0.0787265	1.6
0.05893615	0.07771205	1.6
0.05893615	0.07771205	1.6
0.05893615	0.07771205	1.6
0.05811827	0.07720542	1.6
0.05811827	0.07720542	1.6
0.05848636	0.07589359	1.6
0.05848636	0.07589359	1.6
0.05848636	0.07589359	1.6
0.05848636	0.07589359	1.6
0.05848636	0.07589359	1.6
0.01915122	0.04459289	1.6
0.01915122	0.04459289	1.6
0.01915122	0.04459289	1.6
0.02089891	0.0454426	1.6
0.02089891	0.0454426	1.6
0.02089891	0.0454426	1.6
0.02260537	0.04721734	1.6
0.02260537	0.04721734	1.6
0.02430522	0.04925091	1.6
0.02430522	0.04925091	1.6
0.02430522	0.04925091	1.6
0.02505042	0.0502058	1.6
0.02505042	0.0502058	1.6
0.02517545	0.05118173	1.6
0.02517545	0.05118173	1.6
0.02517545	0.05118173	1.6
0.02517545	0.05118173	1.6
0.02517545	0.05118173	1.6
0.02517545	0.05118173	1.6
0.02517545	0.05118173	1.6
0.02517545	0.05118173	1.6
-0.109492	-0.09035399	1.6
-0.109492	-0.09035399	1.6
-0.109492	-0.09035399	1.6
-0.1076952	-0.0890275	1.6
-0.1076952	-0.0890275	1.6
-0.1076952	-0.0890275	1.6
-0.1076952	-0.0890275	1.6
-0.1076952	-0.0890275	1.6
-0.1069508	-0.08834378	1.6
-0.1069508	-0.08834378	1.6
-0.1069508	-0.08834378	1.6
-0.1070698	-0.08783104	1.6
-0.1070698	-0.08783104	1.6
-0.1072421	-0.08805571	1.6
-0.1072421	-0.08805571	1.6
-0.1072421	-0.08805571	1.6
-0.1071774	-0.08869883	1.6
-0.1071774	-0.08869883	1.6
-0.1071774	-0.08869883	1.6
-0.1068391	-0.08874179	1.6
-0.1068391	-0.08874179	1.6
-0.1061926	-0.08849429	1.6
-0.1061926	-0.08849429	1.6
-0.1061926	-0.08849429	1.6
-0.1055618	-0.08795581	1.6
-0.1055618	-0.08795581	1.6
-0.1055618	-0.08795581	1.6
-0.1050978	-0.0872772	1.6
-0.1050978	-0.0872772	1.6
-0.1050978	-0.0872772	1.6
-0.1045882	-0.0866939	1.6
-0.1045882	-0.0866939	1.6
-0.1045882	-0.0866939	1.6
-0.1045882	-0.0866939	1.6
-0.1045882	-0.0866939	1.6
-0.1045882	-0.0866939	1.6
-0.1045882	-0.0866939	1.6
-0.1045882	-0.0866939	1.6
-0.003122035	0.01540832	1.6
-0.003122035	0.01540832	1.6
-0.004252936	0.01486182	1.6
-0.004252936	0.01486182	1.6
-0.004252936	0.01486182	1.6
-0.005556963	0.01509455	1.6
-0.005556963	0.01509455	1.6
-0.006635034	0.01584556	1.6
-0.006635034	0.01584556	1.6
-0.006635034	0.01584556	1.6
-0.007471424	0.01616987	1.6
-0.007471424	0.01616987	1.6
-0.007471424	0.01616987	1.6
-0.008453717	0.0165977	1.6
-0.008453717	0.0165977	1.6
-0.009019811	0.01711542	1.6
-0.009019811	0.01711542	1.6
-0.009019811	0.01711542	1.6
-0.009617118	0.01733442	1.6
-0.009617118	0.01733442	1.6
-0.009617118	0.01733442	1.6
-0.009693334	0.01747098	1.6
-0.009693334	0.01747098	1.6
-0.009967977	0.01786261	1.6
-0.009967977	0.01786261	1.6
-0.009967977	0.01786261	1.6
-0.01029245	0.01822738	1.6
-0.01029245	0.01822738	1.6
-0.01029245	0.01822738	1.6
-0.01031971	0.01841254	1.6
-0.01031971	0.01841254	1.6
-0.01059601	0.01887726	1.6
-0.01059601	0.01887726	1.6
-0.01059601	0.01887726	1.6
-0.01091553	0.01946848	1.6
-0.01091553	0.01946848	1.6
-0.01091553	0.01946848	1.6
-0.01091553	0.01946848	1.6
-0.01091553	0.01946848	1.6
-0.005963713	0.02850419	1.6
-0.005963713	0.02850419	1.6
-0.005963713	0.02850419	1.6
-0.005608685	0.02992606	1.6
-0.005608685	0.02992606	1.6
-0.005380581	0.03057615	1.6
-0.005380581	0.03057615	1.6
-0.005380581	0.03057615	1.6
-0.006164478	0.03136299	1.6
-0.006164478	0.03136299	1.6
0.01	0.01	1.6
0.01	0.01	1.6
0.01	0.01	1.6
-0.01923851	0.03916369	1.6
-0.01923851	0.03916369	1.6
-0.01923851	0.03916369	1.6
-0.006164478	0.03136299	1.6
-0.006164478	0.03136299	1.6
-0.006164478	0.03136299	1.6
-0.09679744	-0.03639489	1.6
-0.09679744	-0.03639489	1.6
-0.09889363	-0.035947	1.6
-0.09889363	-0.035947	1.6
-0.09889363	-0.035947	1.6
-0.09867436	-0.03770697	1.6
-0.09867436	-0.03770697	1.6
-0.09867436	-0.03770697	1.6
-0.09721635	-0.04039251	1.6
-0.09721635	-0.04039251	1.6
-0.09625752	-0.04214203	1.6
-0.09625752	-0.04214203	1.6
-0.09625752	-0.04214203	1.6
-0.09557353	-0.04409678	1.6
-0.09557353	-0.04409678	1.6
-0.09557353	-0.04409678	1.6
-0.09557353	-0.04409678	1.6
-0.09557353	-0.04409678	1.6
-0.01032241	0.05420725	1.6
-0.01032241	0.05420725	1.6
-0.01289594	0.0547677	1.6
-0.01289594	0.0547677	1.6
-0.01289594	0.0547677	1.6
-0.01039487	0.05351343	1.6
-0.01039487	0.05351343	1.6
-0.01039487	0.05351343	1.6
-0.009168414	0.05343814	1.6
-0.009168414	0.05343814	1.6
-0.008151649	0.05318779	1.6
-0.008151649	0.05318779	1.6
-0.008151649	0.05318779	1.6
-0.007425852	0.05362178	1.6
-0.007425852	0.05362178	1.6
-0.007425852	0.05362178	1.6
-0.007168496	0.05411932	1.6
-0.007168496	0.05411932	1.6
-0.007027956	0.05507553	1.6
-0.007027956	0.05507553	1.6
-0.007027956	0.05507553	1.6
-0.007153379	0.05556121	1.6
-0.007153379	0.05556121	1.6
-0.007153379	0.05556121	1.6
-0.007269548	0.05623961	1.6
-0.007269548	0.05623961	1.6
-0.007269548	0.05623961	1.6
-0.007269548	0.05623961	1.6
-0.007269548	0.05623961	1.6
0.04517404	0.2080025	1.6
0.04517404	0.2080025	1.6
0.04431387	0.2172653	1.6
0.04431387	0.2172653	1.6
0.04431387	0.2172653	1.6
0.04369857	0.2228348	1.6
0.04369857	0.2228348	1.6
0.04369857	0.2228348	1.6
0.04270487	0.2263542	1.6
0.04270487	0.2263542	1.6
0.0412847	0.2286833	1.6
0.0412847	0.2286833	1.6
0.0412847	0.2286833	1.6
0.04031796	0.2297087	1.6
0.04031796	0.2297087	1.6
0.03986616	0.2307708	1.6
0.03986616	0.2307708	1.6
0.03986616	0.2307708	1.6
0.03932474	0.2316582	1.6
0.03932474	0.2316582	1.6
0.03932474	0.2316582	1.6
0.03868204	0.2327116	1.6
0.03868204	0.2327116	1.6
0.0375513	0.2333189	1.6
0.0375513	0.2333189	1.6
0.0375513	0.2333189	1.6
0.03658453	0.2341688	1.6
0.03658453	0.2341688	1.6
0.03658453	0.2341688	1.6
0.03600048	0.2349911	1.6
0.03600048	0.2349911	1.6
0.03547084	0.2361101	1.6
0.03547084	0.2361101	1.6
0.03547084	0.2361101	1.6
0.03547084	0.2361101	1.6
0.03547084	0.2361101	1.6
0.03547084	0.2361101	1.6
0.02888506	0.2544845	1.6
0.02888506	0.2544845	1.6
0.02888928	0.2537945	1.6
0.02888928	0.2537945	1.6
0.02862883	0.2519043	1.6
0.02862883	0.2519043	1.6
0.02862883	0.2519043	1.6
0.02889804	0.250473	1.6
0.02889804	0.250473	1.6
0.02889804	0.250473	1.6
0.02916828	0.2499703	1.6
0.02916828	0.2499703	1.6
0.02916828	0.2499703	1.6
0.02916828	0.2499703	1.6
0.02916828	0.2499703	1.6
0.02940373	0.2523177	1.6
0.02940373	0.2523177	1.6
0.02940373	0.2523177	1.6
0.02940373	0.2523177	1.6
0.02940373	0.2523177	1.6
0.02940373	0.2523177	1.6
0.05083522	0.2557273	1.6
0.05083522	0.2557273	1.6
0.04972666	0.2562711	1.6
0.04972666	0.2562711	1.6
0.04972666	0.2562711	1.6
0.04925565	0.2567858	1.6
0.04925565	0.2567858	1.6
0.04925565	0.2567858	1.6
0.04923173	0.256721	1.6
0.04923173	0.256721	1.6
0.04933867	0.2567473	1.6
0.04933867	0.2567473	1.6
0.04933867	0.2567473	1.6
0.04967389	0.2563411	1.6
0.04967389	0.2563411	1.6
0.04967389	0.2563411	1.6
0.05045854	0.2556581	1.6
0.05045854	0.2556581	1.6
0.0517578	0.2546937	1.6
0.0517578	0.2546937	1.6
0.0517578	0.2546937	1.6
0.0517578	0.2546937	1.6
0.0517578	0.2546937	1.6
0.0517578	0.2546937	1.6
0.03258006	0.2516402	1.6
0.03258006	0.2516402	1.6
0.03650286	0.2501319	1.6
0.03650286	0.2501319	1.6
0.03650286	0.2501319	1.6
0.04020771	0.2484602	1.6
0.04020771	0.2484602	1.6
0.04248023	0.2473969	1.6
0.04248023	0.2473969	1.6
0.04248023	0.2473969	1.6
0.04289944	0.246539	1.6
0.04289944	0.246539	1.6
0.04289944	0.246539	1.6
0.04247197	0.2458748	1.6
0.04247197	0.2458748	1.6
0.04247197	0.2458748	1.6
0.04247197	0.2458748	1.6
0.04247197	0.2458748	1.6
0.02407893	0.2380461	1.6
0.02407893	0.2380461	1.6
0.02266165	0.2381559	1.6
0.02266165	0.2381559	1.6
0.02266165	0.2381559	1.6
0.02068163	0.237845	1.6
0.02068163	0.237845	1.6
0.02068163	0.237845	1.6
0.01906499	0.2369284	1.6
0.01906499	0.2369284	1.6
0.0181115	0.2358836	1.6
0.0181115	0.2358836	1.6
0.0181115	0.2358836	1.6
0.01708225	0.2348679	1.6
0.01708225	0.2348679	1.6
0.01708225	0.2348679	1.6
0.01708225	0.2348679	1.6
0.01708225	0.2348679	1.6
0.009896236	0.2181665	1.6
0.009896236	0.2181665	1.6
0.009896236	0.2181665	1.6
0.009588969	0.2181396	1.6
0.009588969	0.2181396	1.6
0.009588969	0.2181396	1.6
0.009754494	0.2177635	1.6
0.009754494	0.2177635	1.6
0.01091082	0.2172602	1.6
0.01091082	0.2172602	1.6
0.01091082	0.2172602	1.6
0.01264303	0.2178615	1.6
0.01264303	0.2178615	1.6
0.01264303	0.2178615	1.6
0.01264303	0.2178615	1.6
0.01264303	0.2178615	1.6
0.03449344	0.2203187	1.6
0.03449344	0.2203187	1.6
0.03449344	0.2203187	1.6
0.03889477	0.2214502	1.6
0.03889477	0.2214502	1.6
0.03889477	0.2214502	1.6
0.03889477	0.2214502	1.6
0.03889477	0.2214502	1.6
0.0377398	0.2202994	1.6
0.0377398	0.2202994	1.6
0.0377398	0.2202994	1.6
0.03953538	0.2228367	1.6
0.03953538	0.2228367	1.6
0.04159944	0.2239059	1.6
0.04159944	0.2239059	1.6
0.04159944	0.2239059	1.6
0.042093	0.2253165	1.6
0.042093	0.2253165	1.6
0.042093	0.2253165	1.6
0.04180111	0.2258043	1.6
0.04180111	0.2258043	1.6
0.01	0.01	1.6
0.04180111	0.2258043	1.6
0.04180111	0.2258043	1.6
-0.0339805	0.1504741	1.6
-0.0339805	0.1504741	1.6
-0.0339805	0.1504741	1.6
-0.03563136	0.1463671	1.6
-0.03563136	0.1463671	1.6
-0.03563136	0.1463671	1.6
-0.03694003	0.1433869	1.6
-0.03694003	0.1433869	1.6
-0.03694003	0.1433869	1.6
-0.03694003	0.1433869	1.6
-0.03694003	0.1433869	1.6
-0.03919357	0.1386199	1.6
-0.03919357	0.1386199	1.6
-0.04033108	0.1364786	1.6
-0.04033108	0.1364786	1.6
-0.04033108	0.1364786	1.6
-0.04117367	0.1350901	1.6
-0.04117367	0.1350901	1.6
-0.04117367	0.1350901	1.6
-0.04227839	0.1332928	1.6
-0.04227839	0.1332928	1.6
-0.04301327	0.1319062	1.6
-0.04301327	0.1319062	1.6
-0.04301327	0.1319062	1.6
-0.04301327	0.1319062	1.6
-0.04301327	0.1319062	1.6
-0.04301327	0.1319062	1.6
-0.05498198	0.1194285	1.6
-0.05498198	0.1194285	1.6
-0.05492649	0.1202669	1.6
-0.05492649	0.1202669	1.6
-0.05492649	0.1202669	1.6
-0.05550501	0.1212596	1.6
-0.05550501	0.1212596	1.6
-0.05550501	0.1212596	1.6
-0.05608146	0.1213869	1.6
-0.05608146	0.1213869	1.6
-0.0563551	0.1213991	1.6
-0.0563551	0.1213991	1.6
-0.0563551	0.1213991	1.6
-0.05619111	0.121779	1.6
-0.05619111	0.121779	1.6
-0.05619111	0.121779	1.6
-0.05635059	0.1225988	1.6
-0.05635059	0.1225988	1.6
-0.0557523	0.1229442	1.6
-0.0557523	0.1229442	1.6
-0.0557523	0.1229442	1.6
-0.05583982	0.1233099	1.6
-0.05583982	0.1233099	1.6
-0.05583982	0.1233099	1.6
-0.05597962	0.1242875	1.6
-0.05597962	0.1242875	1.6
-0.05614382	0.1249938	1.6
-0.05614382	0.1249938	1.6
-0.05614382	0.1249938	1.6
-0.05639426	0.1255893	1.6
-0.05639426	0.1255893	1.6
