# Supplementary material for: Saliency detection of textured 3D models based on multi-view information and texel descriptor
Source: PeerJ Comput Sci. 2023 Oct 25;9:e1584. doi: 10.7717/peerj-cs.1584 (PMC10703070; doi:10.7717/peerj-cs.1584)
Supplement: Supplemental Information 2 [file peerj-cs-09-1584-s002.zip › sxy/9.txt]

-0.05679134	0.1260482	1.6
-0.05679134	0.1260482	1.6
-0.05679134	0.1260482	1.6
-0.05715614	0.1267034	1.6
-0.05715614	0.1267034	1.6
-0.05715614	0.1267034	1.6
-0.05715614	0.1267034	1.6
-0.05715614	0.1267034	1.6
-0.05890219	0.1507804	1.6
-0.05890219	0.1507804	1.6
-0.05890219	0.1507804	1.6
-0.05822154	0.1517479	1.6
-0.05822154	0.1517479	1.6
-0.0585094	0.1522039	1.6
-0.0585094	0.1522039	1.6
-0.0585094	0.1522039	1.6
-0.05804192	0.1522875	1.6
-0.05804192	0.1522875	1.6
-0.05804192	0.1522875	1.6
-0.05785662	0.1522892	1.6
-0.05785662	0.1522892	1.6
-0.05790044	0.1527156	1.6
-0.05790044	0.1527156	1.6
-0.05790044	0.1527156	1.6
-0.05790044	0.1527156	1.6
-0.05790044	0.1527156	1.6
-0.05790044	0.1527156	1.6
-0.05790044	0.1527156	1.6
-0.05790044	0.1527156	1.6
-0.1605878	0.1885562	1.6
-0.1605878	0.1885562	1.6
-0.1605878	0.1885562	1.6
-0.1618414	0.1883372	1.6
-0.1618414	0.1883372	1.6
-0.1618414	0.1883372	1.6
-0.1625978	0.1885517	1.6
-0.1625978	0.1885517	1.6
-0.1627435	0.1879783	1.6
-0.1627435	0.1879783	1.6
-0.1627435	0.1879783	1.6
-0.1624942	0.1873706	1.6
-0.1624942	0.1873706	1.6
-0.1631002	0.1876107	1.6
-0.1631002	0.1876107	1.6
-0.1631002	0.1876107	1.6
-0.1635633	0.1876426	1.6
-0.1635633	0.1876426	1.6
-0.1635633	0.1876426	1.6
-0.1641307	0.1874958	1.6
-0.1641307	0.1874958	1.6
-0.164607	0.187536	1.6
-0.164607	0.187536	1.6
-0.164607	0.187536	1.6
-0.1648203	0.187253	1.6
-0.1648203	0.187253	1.6
-0.1648203	0.187253	1.6
-0.1649558	0.1871005	1.6
-0.1649558	0.1871005	1.6
-0.1650742	0.186887	1.6
-0.1650742	0.186887	1.6
-0.1650742	0.186887	1.6
-0.1652848	0.1869577	1.6
-0.1652848	0.1869577	1.6
-0.1653949	0.1866999	1.6
-0.1653949	0.1866999	1.6
-0.1653949	0.1866999	1.6
-0.1655451	0.1867128	1.6
-0.1655451	0.1867128	1.6
-0.1655451	0.1867128	1.6
-0.1656451	0.1866063	1.6
-0.1656451	0.1866063	1.6
-0.1657399	0.186425	1.6
-0.1657399	0.186425	1.6
-0.1657399	0.186425	1.6
-0.1657698	0.1864919	1.6
-0.1657698	0.1864919	1.6
-0.1659555	0.1863324	1.6
-0.1659555	0.1863324	1.6
-0.1659555	0.1863324	1.6
-0.1659555	0.1863324	1.6
-0.1659555	0.1863324	1.6
-0.1659555	0.1863324	1.6
-0.1663774	0.1861497	1.6
-0.1663774	0.1861497	1.6
-0.1665365	0.1859192	1.6
-0.1665365	0.1859192	1.6
-0.1665365	0.1859192	1.6
-0.1666223	0.185701	1.6
-0.1666223	0.185701	1.6
-0.1666223	0.185701	1.6
-0.16682	0.1853956	1.6
-0.16682	0.1853956	1.6
-0.16682	0.1853956	1.6
-0.16682	0.1853956	1.6
-0.16682	0.1853956	1.6
-0.1776601	0.2024706	1.6
-0.1776601	0.2024706	1.6
-0.1781932	0.2030953	1.6
-0.1781932	0.2030953	1.6
-0.1781932	0.2030953	1.6
-0.1779258	0.204141	1.6
-0.1779258	0.204141	1.6
-0.1779258	0.204141	1.6
-0.1775912	0.2043605	1.6
-0.1775912	0.2043605	1.6
-0.1769227	0.20433	1.6
-0.1769227	0.20433	1.6
-0.1769227	0.20433	1.6
-0.1767328	0.2047882	1.6
-0.1767328	0.2047882	1.6
-0.1767328	0.2047882	1.6
-0.1766585	0.2048057	1.6
-0.1766585	0.2048057	1.6
-0.1766585	0.2048057	1.6
-0.1766585	0.2048057	1.6
-0.1766585	0.2048057	1.6
-0.1766585	0.2048057	1.6
-0.1766585	0.2048057	1.6
-0.1766585	0.2048057	1.6
-0.312374	0.3378456	1.6
-0.312374	0.3378456	1.6
-0.312374	0.3378456	1.6
-0.3121693	0.3369756	1.6
-0.3121693	0.3369756	1.6
-0.3121865	0.3361489	1.6
-0.3121865	0.3361489	1.6
-0.3121865	0.3361489	1.6
-0.3118726	0.3357117	1.6
-0.3118726	0.3357117	1.6
-0.3120345	0.3352689	1.6
-0.3120345	0.3352689	1.6
-0.3120345	0.3352689	1.6
-0.3120345	0.3352689	1.6
-0.3120345	0.3352689	1.6
-0.3120345	0.3352689	1.6
-0.1748188	0.2250147	1.6
-0.1748188	0.2250147	1.6
-0.1742427	0.2282805	1.6
-0.1742427	0.2282805	1.6
-0.1742427	0.2282805	1.6
-0.1737111	0.2287128	1.6
-0.1737111	0.2287128	1.6
-0.1777828	0.2266584	1.6
-0.1777828	0.2266584	1.6
-0.1777828	0.2266584	1.6
-0.1777828	0.2266584	1.6
-0.1777828	0.2266584	1.6
-0.262033	0.2764423	1.6
-0.262033	0.2764423	1.6
-0.2607124	0.2795285	1.6
-0.2607124	0.2795285	1.6
-0.2607124	0.2795285	1.6
-0.2609583	0.2780495	1.6
-0.2609583	0.2780495	1.6
-0.2609583	0.2780495	1.6
-0.2609074	0.2763109	1.6
-0.2609074	0.2763109	1.6
-0.2621612	0.2742274	1.6
-0.2621612	0.2742274	1.6
-0.2621612	0.2742274	1.6
-0.264124	0.2726177	1.6
-0.264124	0.2726177	1.6
-0.264124	0.2726177	1.6
-0.2670867	0.2719694	1.6
-0.2670867	0.2719694	1.6
-0.2681862	0.2714676	1.6
-0.2681862	0.2714676	1.6
-0.2681862	0.2714676	1.6
-0.2694736	0.2711836	1.6
-0.2694736	0.2711836	1.6
-0.2710409	0.2707359	1.6
-0.2710409	0.2707359	1.6
-0.2710409	0.2707359	1.6
-0.2721223	0.2701003	1.6
-0.2721223	0.2701003	1.6
-0.2721223	0.2701003	1.6
-0.2731367	0.2687044	1.6
-0.2731367	0.2687044	1.6
-0.2739001	0.2673572	1.6
-0.2739001	0.2673572	1.6
-0.2739001	0.2673572	1.6
-0.2739001	0.2673572	1.6
-0.2739001	0.2673572	1.6
-0.2739001	0.2673572	1.6
-0.2742944	0.2653807	1.6
-0.2742944	0.2653807	1.6
-0.2745474	0.2652206	1.6
-0.2745474	0.2652206	1.6
-0.2745474	0.2652206	1.6
-0.2741525	0.2651936	1.6
-0.2741525	0.2651936	1.6
-0.2741525	0.2651936	1.6
-0.2740006	0.2648087	1.6
-0.2740006	0.2648087	1.6
-0.2743893	0.2644906	1.6
-0.2743893	0.2644906	1.6
-0.2743893	0.2644906	1.6
-0.2748399	0.2642233	1.6
-0.2748399	0.2642233	1.6
-0.2748399	0.2642233	1.6
-0.2753138	0.263853	1.6
-0.2753138	0.263853	1.6
-0.2759819	0.2635467	1.6
-0.2759819	0.2635467	1.6
-0.2759819	0.2635467	1.6
-0.2766037	0.2635072	1.6
-0.2766037	0.2635072	1.6
-0.2771556	0.2635323	1.6
-0.2771556	0.2635323	1.6
-0.2771556	0.2635323	1.6
-0.2777776	0.2637368	1.6
-0.2777776	0.2637368	1.6
-0.2777776	0.2637368	1.6
-0.2782945	0.2638053	1.6
-0.2782945	0.2638053	1.6
-0.2787437	0.2639526	1.6
-0.2787437	0.2639526	1.6
-0.2787437	0.2639526	1.6
-0.2791913	0.2642741	1.6
-0.2791913	0.2642741	1.6
-0.2791913	0.2642741	1.6
-0.2797581	0.2648303	1.6
-0.2797581	0.2648303	1.6
-0.2797581	0.2648303	1.6
-0.2797581	0.2648303	1.6
-0.2797581	0.2648303	1.6
-0.213542	0.2368747	1.6
-0.213542	0.2368747	1.6
-0.213542	0.2368747	1.6
-0.2151797	0.2373373	1.6
-0.2151797	0.2373373	1.6
-0.2165498	0.2386021	1.6
-0.2165498	0.2386021	1.6
-0.2165498	0.2386021	1.6
-0.2178282	0.2393663	1.6
-0.2178282	0.2393663	1.6
-0.2183088	0.2397922	1.6
-0.2183088	0.2397922	1.6
-0.2183088	0.2397922	1.6
-0.2188662	0.2401338	1.6
-0.2188662	0.2401338	1.6
-0.2188662	0.2401338	1.6
-0.2194754	0.2402455	1.6
-0.2194754	0.2402455	1.6
-0.2200825	0.2405037	1.6
-0.2200825	0.2405037	1.6
-0.2200825	0.2405037	1.6
-0.2206504	0.2408599	1.6
-0.2206504	0.2408599	1.6
-0.2206504	0.2408599	1.6
-0.2206504	0.2408599	1.6
-0.2206504	0.2408599	1.6
-0.2206504	0.2408599	1.6
-0.2206504	0.2408599	1.6
-0.2206504	0.2408599	1.6
-0.2220053	0.2314011	1.6
-0.2220053	0.2314011	1.6
-0.2220053	0.2314011	1.6
-0.1905	0.2448649	1.6
-0.1905	0.2448649	1.6
-0.1895489	0.2454834	1.6
-0.1895489	0.2454834	1.6
-0.1895489	0.2454834	1.6
-0.1883712	0.2455807	1.6
-0.1883712	0.2455807	1.6
-0.1883712	0.2455807	1.6
-0.1873324	0.2455125	1.6
-0.1873324	0.2455125	1.6
-0.1869431	0.2449288	1.6
-0.1869431	0.2449288	1.6
-0.1869431	0.2449288	1.6
-0.1867133	0.2446078	1.6
-0.1867133	0.2446078	1.6
-0.1870784	0.2444148	1.6
-0.1870784	0.2444148	1.6
-0.1870784	0.2444148	1.6
-0.1875263	0.2446441	1.6
-0.1875263	0.2446441	1.6
-0.1875263	0.2446441	1.6
-0.1879412	0.2443054	1.6
-0.1879412	0.2443054	1.6
-0.1883862	0.243982	1.6
-0.1883862	0.243982	1.6
-0.1883862	0.243982	1.6
-0.1885237	0.2438088	1.6
-0.1885237	0.2438088	1.6
-0.1885237	0.2438088	1.6
-0.1885237	0.2438088	1.6
-0.1885237	0.2438088	1.6
-0.06403152	0.2721929	1.6
-0.06403152	0.2721929	1.6
-0.06403152	0.2721929	1.6
-0.06331917	0.2720392	1.6
-0.06331917	0.2720392	1.6
-0.06369042	0.2719572	1.6
-0.06369042	0.2719572	1.6
-0.06369042	0.2719572	1.6
-0.06320195	0.2720034	1.6
-0.06320195	0.2720034	1.6
-0.06320195	0.2720034	1.6
-0.06252859	0.2707368	1.6
-0.06252859	0.2707368	1.6
-0.06252859	0.2707368	1.6
-0.06252859	0.2707368	1.6
-0.06252859	0.2707368	1.6
-0.04567681	0.2587795	1.6
-0.04567681	0.2587795	1.6
-0.04342406	0.2577583	1.6
-0.04342406	0.2577583	1.6
-0.04342406	0.2577583	1.6
-0.04268403	0.2579753	1.6
-0.04268403	0.2579753	1.6
-0.04268403	0.2579753	1.6
-0.0429914	0.2580555	1.6
-0.0429914	0.2580555	1.6
-0.0440077	0.2588893	1.6
-0.0440077	0.2588893	1.6
-0.0440077	0.2588893	1.6
-0.04472877	0.2592286	1.6
-0.04472877	0.2592286	1.6
-0.04472877	0.2592286	1.6
-0.04501946	0.2596284	1.6
-0.04501946	0.2596284	1.6
-0.04501946	0.2596284	1.6
-0.04501946	0.2596284	1.6
-0.04501946	0.2596284	1.6
-0.04423371	0.2605697	1.6
-0.04423371	0.2605697	1.6
-0.04362334	0.2612305	1.6
-0.04362334	0.2612305	1.6
-0.04362334	0.2612305	1.6
-0.04365208	0.2619157	1.6
-0.04365208	0.2619157	1.6
-0.04365208	0.2619157	1.6
-0.04365208	0.2619157	1.6
-0.04365208	0.2619157	1.6
-0.02915915	0.2603372	1.6
-0.02915915	0.2603372	1.6
-0.02915915	0.2603372	1.6
-0.03163535	0.2628448	1.6
-0.03163535	0.2628448	1.6
-0.03367489	0.2633875	1.6
-0.03367489	0.2633875	1.6
-0.03367489	0.2633875	1.6
-0.03558865	0.2646745	1.6
-0.03558865	0.2646745	1.6
-0.03558865	0.2646745	1.6
-0.03682466	0.2653093	1.6
-0.03682466	0.2653093	1.6
-0.03653527	0.264896	1.6
-0.03653527	0.264896	1.6
-0.03653527	0.264896	1.6
-0.03597086	0.2654006	1.6
-0.03597086	0.2654006	1.6
-0.03597086	0.2654006	1.6
-0.03597086	0.2654006	1.6
-0.03597086	0.2654006	1.6
-0.03451616	0.2663859	1.6
-0.03451616	0.2663859	1.6
-0.03451616	0.2663859	1.6
-0.03373533	0.2668116	1.6
-0.03373533	0.2668116	1.6
-0.03373533	0.2668116	1.6
-0.0326885	0.2670881	1.6
-0.0326885	0.2670881	1.6
-0.03158992	0.2672716	1.6
-0.03158992	0.2672716	1.6
-0.03158992	0.2672716	1.6
-0.03081943	0.2679135	1.6
-0.03081943	0.2679135	1.6
-0.03081943	0.2679135	1.6
-0.03081943	0.2679135	1.6
-0.03081943	0.2679135	1.6
-0.0165971	0.2811954	1.6
-0.0165971	0.2811954	1.6
-0.0165971	0.2811954	1.6
-0.0170126	0.2815197	1.6
-0.0170126	0.2815197	1.6
-0.0170126	0.2815197	1.6
-0.01708699	0.2813059	1.6
-0.01708699	0.2813059	1.6
-0.01732316	0.2804278	1.6
-0.01732316	0.2804278	1.6
-0.01732316	0.2804278	1.6
-0.01734735	0.280192	1.6
-0.01734735	0.280192	1.6
-0.01734735	0.280192	1.6
-0.01734735	0.280192	1.6
-0.01734735	0.280192	1.6
-0.127635	0.2363984	1.6
-0.127635	0.2363984	1.6
-0.127635	0.2363984	1.6
-0.1298818	0.2381308	1.6
-0.1298818	0.2381308	1.6
-0.1324694	0.2398851	1.6
-0.1324694	0.2398851	1.6
-0.1324694	0.2398851	1.6
-0.1348216	0.2413389	1.6
-0.1348216	0.2413389	1.6
-0.1348216	0.2413389	1.6
-0.1365996	0.2428104	1.6
-0.1365996	0.2428104	1.6
-0.1387788	0.243659	1.6
-0.1387788	0.243659	1.6
-0.1387788	0.243659	1.6
-0.140965	0.2446553	1.6
-0.140965	0.2446553	1.6
-0.1428252	0.2458876	1.6
-0.1428252	0.2458876	1.6
-0.1428252	0.2458876	1.6
-0.144315	0.247291	1.6
-0.144315	0.247291	1.6
-0.144315	0.247291	1.6
-0.1452255	0.2485578	1.6
-0.1452255	0.2485578	1.6
-0.1458604	0.2501405	1.6
-0.1458604	0.2501405	1.6
-0.1458604	0.2501405	1.6
-0.1465285	0.2512764	1.6
-0.1465285	0.2512764	1.6
-0.1465285	0.2512764	1.6
-0.147068	0.2523151	1.6
-0.147068	0.2523151	1.6
-0.1476706	0.2529318	1.6
-0.1476706	0.2529318	1.6
-0.1476706	0.2529318	1.6
-0.1483532	0.2532568	1.6
-0.1483532	0.2532568	1.6
-0.1487676	0.2535896	1.6
-0.1487676	0.2535896	1.6
-0.1487676	0.2535896	1.6
-0.1491955	0.2535512	1.6
-0.1491955	0.2535512	1.6
-0.1491955	0.2535512	1.6
-0.148452	0.2539223	1.6
-0.148452	0.2539223	1.6
-0.148452	0.2539223	1.6
-0.148452	0.2539223	1.6
-0.148452	0.2539223	1.6
-0.1468704	0.2543934	1.6
-0.1468704	0.2543934	1.6
-0.1468704	0.2543934	1.6
-0.1463751	0.2548199	1.6
-0.1463751	0.2548199	1.6
-0.146057	0.2553108	1.6
-0.146057	0.2553108	1.6
-0.146057	0.2553108	1.6
-0.1458312	0.2556786	1.6
-0.1458312	0.2556786	1.6
-0.1458312	0.2556786	1.6
-0.1455416	0.2559401	1.6
-0.1455416	0.2559401	1.6
-0.1452105	0.2562138	1.6
-0.1452105	0.2562138	1.6
-0.1452105	0.2562138	1.6
-0.144908	0.2565821	1.6
-0.144908	0.2565821	1.6
-0.144908	0.2565821	1.6
-0.144582	0.2568868	1.6
-0.144582	0.2568868	1.6
-0.1442378	0.2572065	1.6
-0.1442378	0.2572065	1.6
-0.1442378	0.2572065	1.6
-0.1439032	0.2575046	1.6
-0.1439032	0.2575046	1.6
-0.1435765	0.2578188	1.6
-0.1435765	0.2578188	1.6
-0.1435765	0.2578188	1.6
-0.1433605	0.2580414	1.6
-0.1433605	0.2580414	1.6
-0.1433605	0.2580414	1.6
-0.1431376	0.258175	1.6
-0.1431376	0.258175	1.6
-0.1431376	0.258175	1.6
-0.1431376	0.258175	1.6
-0.1431376	0.258175	1.6
-0.17392	0.2340493	1.6
-0.17392	0.2340493	1.6
-0.17392	0.2340493	1.6
-0.1737174	0.2321943	1.6
-0.1737174	0.2321943	1.6
-0.1737721	0.2315138	1.6
-0.1737721	0.2315138	1.6
-0.1737721	0.2315138	1.6
-0.1736889	0.2304934	1.6
-0.1736889	0.2304934	1.6
-0.1736889	0.2304934	1.6
-0.1736824	0.2296021	1.6
-0.1736824	0.2296021	1.6
-0.1736382	0.2293219	1.6
-0.1736382	0.2293219	1.6
-0.1736382	0.2293219	1.6
-0.1732123	0.2286457	1.6
-0.1732123	0.2286457	1.6
-0.1730577	0.2283733	1.6
-0.1730577	0.2283733	1.6
-0.1730577	0.2283733	1.6
-0.1726562	0.2280369	1.6
-0.1726562	0.2280369	1.6
-0.1726562	0.2280369	1.6
-0.1725836	0.2276821	1.6
-0.1725836	0.2276821	1.6
-0.1724291	0.2276461	1.6
-0.1724291	0.2276461	1.6
-0.1724291	0.2276461	1.6
-0.1724818	0.2270981	1.6
-0.1724818	0.2270981	1.6
-0.1724818	0.2270981	1.6
-0.172488	0.2267788	1.6
-0.172488	0.2267788	1.6
-0.1724573	0.2262882	1.6
-0.1724573	0.2262882	1.6
-0.1724573	0.2262882	1.6
-0.1724573	0.2262882	1.6
-0.1724573	0.2262882	1.6
-0.1724573	0.2262882	1.6
-0.1724573	0.2262882	1.6
-0.1724573	0.2262882	1.6
-0.2454355	0.1413582	1.6
-0.2454355	0.1413582	1.6
-0.2454355	0.1413582	1.6
-0.2479286	0.1451112	1.6
-0.2479286	0.1451112	1.6
-0.2479286	0.1451112	1.6
-0.2494552	0.1473213	1.6
-0.2494552	0.1473213	1.6
-0.2507008	0.1488814	1.6
-0.2507008	0.1488814	1.6
-0.2507008	0.1488814	1.6
-0.2511869	0.1500146	1.6
-0.2511869	0.1500146	1.6
-0.2519081	0.1506398	1.6
-0.2519081	0.1506398	1.6
-0.2519081	0.1506398	1.6
-0.2523548	0.1512301	1.6
-0.2523548	0.1512301	1.6
-0.2523548	0.1512301	1.6
-0.2525084	0.1516174	1.6
-0.2525084	0.1516174	1.6
-0.2528548	0.1520293	1.6
-0.2528548	0.1520293	1.6
-0.2528548	0.1520293	1.6
-0.2530598	0.1527541	1.6
-0.2530598	0.1527541	1.6
-0.2530598	0.1527541	1.6
-0.2530598	0.1527541	1.6
-0.2530598	0.1527541	1.6
-0.2530598	0.1527541	1.6
-0.2530598	0.1527541	1.6
-0.2530598	0.1527541	1.6
-0.2530598	0.1527541	1.6
-0.2530598	0.1527541	1.6
-0.2530598	0.1527541	1.6
-0.2081582	0.1839684	1.6
-0.2081582	0.1839684	1.6
-0.2083766	0.1846046	1.6
-0.2083766	0.1846046	1.6
-0.2083766	0.1846046	1.6
-0.2085934	0.1848015	1.6
-0.2085934	0.1848015	1.6
-0.208619	0.18428	1.6
-0.208619	0.18428	1.6
-0.208619	0.18428	1.6
-0.208758	0.184074	1.6
-0.208758	0.184074	1.6
-0.2089018	0.1839526	1.6
-0.2089018	0.1839526	1.6
-0.2089018	0.1839526	1.6
-0.2090559	0.1836598	1.6
-0.2090559	0.1836598	1.6
-0.2090559	0.1836598	1.6
-0.2090052	0.183273	1.6
-0.2090052	0.183273	1.6
-0.2089588	0.1826585	1.6
-0.2089588	0.1826585	1.6
-0.2089588	0.1826585	1.6
-0.2089667	0.1815027	1.6
-0.2089667	0.1815027	1.6
-0.2089667	0.1815027	1.6
-0.2087199	0.1805077	1.6
-0.2087199	0.1805077	1.6
-0.2087093	0.1793933	1.6
-0.2087093	0.1793933	1.6
-0.2087093	0.1793933	1.6
-0.2088272	0.1784842	1.6
-0.2088272	0.1784842	1.6
-0.2089095	0.1778238	1.6
-0.2089095	0.1778238	1.6
-0.2089095	0.1778238	1.6
-0.2089534	0.1772447	1.6
-0.2089534	0.1772447	1.6
-0.2092951	0.1771526	1.6
-0.2092951	0.1771526	1.6
-0.2092951	0.1771526	1.6
-0.2097018	0.1770354	1.6
-0.2097018	0.1770354	1.6
-0.2097018	0.1770354	1.6
-0.210076	0.1769924	1.6
-0.210076	0.1769924	1.6
-0.2104557	0.1771925	1.6
-0.2104557	0.1771925	1.6
-0.2104557	0.1771925	1.6
-0.2106709	0.1773888	1.6
-0.2106709	0.1773888	1.6
-0.2106709	0.1773888	1.6
-0.2108338	0.1776615	1.6
-0.2108338	0.1776615	1.6
-0.2110182	0.1781633	1.6
-0.2110182	0.1781633	1.6
-0.2110182	0.1781633	1.6
-0.2110182	0.1781633	1.6
-0.2110182	0.1781633	1.6
-0.2111823	0.1785963	1.6
-0.2111823	0.1785963	1.6
-0.2111823	0.1785963	1.6
-0.2104377	0.180069	1.6
-0.2104377	0.180069	1.6
-0.2104377	0.180069	1.6
-0.2104377	0.180069	1.6
-0.2104377	0.180069	1.6
-0.1773056	0.239333	1.6
-0.1773056	0.239333	1.6
-0.1773056	0.239333	1.6
-0.1777296	0.2398799	1.6
-0.1777296	0.2398799	1.6
-0.1777296	0.2398799	1.6
-0.1788685	0.2404636	1.6
-0.1788685	0.2404636	1.6
-0.1793267	0.2407334	1.6
-0.1793267	0.2407334	1.6
-0.1793267	0.2407334	1.6
-0.1794989	0.2409449	1.6
-0.1794989	0.2409449	1.6
-0.1794989	0.2409449	1.6
-0.1793477	0.2406591	1.6
-0.1793477	0.2406591	1.6
-0.1791651	0.239849	1.6
-0.1791651	0.239849	1.6
-0.1791651	0.239849	1.6
-0.1793634	0.2392708	1.6
-0.1793634	0.2392708	1.6
-0.1793634	0.2392708	1.6
-0.1793634	0.2392708	1.6
-0.1793634	0.2392708	1.6
-0.1538921	0.2689658	1.6
-0.1538921	0.2689658	1.6
-0.1548135	0.266262	1.6
-0.1548135	0.266262	1.6
-0.1548135	0.266262	1.6
-0.1546387	0.2640667	1.6
-0.1546387	0.2640667	1.6
-0.1546387	0.2640667	1.6
-0.1546387	0.2640667	1.6
-0.1546387	0.2640667	1.6
-0.1545977	0.2623765	1.6
-0.1545977	0.2623765	1.6
-0.1545977	0.2623765	1.6
-0.1548055	0.2616533	1.6
-0.1548055	0.2616533	1.6
-0.1548055	0.2616533	1.6
-0.1548305	0.2605381	1.6
-0.1548305	0.2605381	1.6
-0.1546401	0.259744	1.6
-0.1546401	0.259744	1.6
-0.1546401	0.259744	1.6
-0.154615	0.2590519	1.6
-0.154615	0.2590519	1.6
-0.154615	0.2590519	1.6
-0.154615	0.2590519	1.6
-0.154615	0.2590519	1.6
-0.04618721	0.1631464	1.6
-0.04618721	0.1631464	1.6
-0.04618721	0.1631464	1.6
-0.04618721	0.1631464	1.6
-0.04618721	0.1631464	1.6
-0.04618721	0.1631464	1.6
-0.0409826	0.152882	1.6
-0.0409826	0.152882	1.6
-0.03940412	0.150391	1.6
-0.03940412	0.150391	1.6
-0.03940412	0.150391	1.6
-0.03886193	0.1485199	1.6
-0.03886193	0.1485199	1.6
-0.03886193	0.1485199	1.6
-0.03789601	0.147224	1.6
-0.03789601	0.147224	1.6
-0.03669177	0.1450453	1.6
-0.03669177	0.1450453	1.6
-0.03669177	0.1450453	1.6
-0.03619595	0.1445821	1.6
-0.03619595	0.1445821	1.6
-0.03619595	0.1445821	1.6
-0.03589758	0.144315	1.6
-0.03589758	0.144315	1.6
-0.03555174	0.1442117	1.6
-0.03555174	0.1442117	1.6
-0.03555174	0.1442117	1.6
-0.03532696	0.1443354	1.6
-0.03532696	0.1443354	1.6
-0.03532696	0.1443354	1.6
-0.03532696	0.1443354	1.6
-0.03532696	0.1443354	1.6
-0.005247125	0.1617423	1.6
-0.005247125	0.1617423	1.6
-0.005247125	0.1617423	1.6
-0.006338352	0.1676585	1.6
-0.006338352	0.1676585	1.6
-0.006338352	0.1676585	1.6
-0.006841572	0.1705923	1.6
-0.006841572	0.1705923	1.6
-0.006834012	0.1724941	1.6
-0.006834012	0.1724941	1.6
-0.006834012	0.1724941	1.6
-0.006969592	0.1743438	1.6
-0.006969592	0.1743438	1.6
-0.006969592	0.1743438	1.6
-0.00658221	0.1759063	1.6
-0.00658221	0.1759063	1.6
-0.006987194	0.177836	1.6
-0.006987194	0.177836	1.6
