# Supplementary material for: Saliency detection of textured 3D models based on multi-view information and texel descriptor
Source: PeerJ Comput Sci. 2023 Oct 25;9:e1584. doi: 10.7717/peerj-cs.1584 (PMC10703070; doi:10.7717/peerj-cs.1584)
Supplement: Supplemental Information 2 [file peerj-cs-09-1584-s002.zip › ybxz/0.txt]

-0.008556994	-0.03229049	1.6
-0.00821984	-0.03266145	1.6
-0.00821984	-0.03266145	1.6
-0.00821984	-0.03266145	1.6
-0.00821984	-0.03266145	1.6
-0.00821984	-0.03266145	1.6
0.01081335	-0.04909704	1.6
0.01081335	-0.04909704	1.6
0.009998104	-0.04631849	1.6
0.009998104	-0.04631849	1.6
0.009998104	-0.04631849	1.6
0.01033222	-0.04385646	1.6
0.01033222	-0.04385646	1.6
0.009119016	-0.04129287	1.6
0.009119016	-0.04129287	1.6
0.009119016	-0.04129287	1.6
0.005278315	-0.04166379	1.6
0.005278315	-0.04166379	1.6
0.005278315	-0.04166379	1.6
0.003563982	-0.04141836	1.6
0.003563982	-0.04141836	1.6
0.003309042	-0.03848283	1.6
0.003309042	-0.03848283	1.6
0.003309042	-0.03848283	1.6
0.004753898	-0.0363799	1.6
0.004753898	-0.0363799	1.6
0.005291515	-0.03460384	1.6
0.005291515	-0.03460384	1.6
0.005291515	-0.03460384	1.6
0.005161119	-0.03218238	1.6
0.005161119	-0.03218238	1.6
0.005161119	-0.03218238	1.6
0.004084	-0.03061623	1.6
0.004084	-0.03061623	1.6
0.004324903	-0.02815752	1.6
0.004324903	-0.02815752	1.6
0.004324903	-0.02815752	1.6
0.004324903	-0.02815752	1.6
0.004324903	-0.02815752	1.6
0.004324903	-0.02815752	1.6
0.004324903	-0.02815752	1.6
0.004324903	-0.02815752	1.6
-0.02530496	0.04259495	1.6
-0.02530496	0.04259495	1.6
-0.02346944	0.04318471	1.6
-0.02346944	0.04318471	1.6
-0.02346944	0.04318471	1.6
-0.02163468	0.040194	1.6
-0.02163468	0.040194	1.6
-0.02163468	0.040194	1.6
-0.02065787	0.03781968	1.6
-0.02065787	0.03781968	1.6
-0.02033035	0.0376215	1.6
-0.02033035	0.0376215	1.6
-0.02033035	0.0376215	1.6
-0.01934993	0.03648464	1.6
-0.01934993	0.03648464	1.6
-0.01844539	0.03533163	1.6
-0.01844539	0.03533163	1.6
-0.01844539	0.03533163	1.6
-0.0179519	0.03491188	1.6
-0.0179519	0.03491188	1.6
-0.0179519	0.03491188	1.6
-0.01754997	0.03412378	1.6
-0.01754997	0.03412378	1.6
-0.017249	0.03378616	1.6
-0.017249	0.03378616	1.6
-0.017249	0.03378616	1.6
-0.01704184	0.03362056	1.6
-0.01704184	0.03362056	1.6
-0.01704184	0.03362056	1.6
-0.01704184	0.03362056	1.6
-0.01704184	0.03362056	1.6
-0.0480518	0.1348426	1.6
-0.0480518	0.1348426	1.6
-0.0480518	0.1348426	1.6
-0.04866469	0.1365173	1.6
-0.04866469	0.1365173	1.6
-0.0490721	0.1377911	1.6
-0.0490721	0.1377911	1.6
-0.0490721	0.1377911	1.6
-0.049081	0.1386977	1.6
-0.049081	0.1386977	1.6
-0.049081	0.1386977	1.6
-0.04861397	0.1394361	1.6
-0.04861397	0.1394361	1.6
-0.04843014	0.1397931	1.6
-0.04843014	0.1397931	1.6
-0.04843014	0.1397931	1.6
-0.04848967	0.1405596	1.6
-0.04848967	0.1405596	1.6
-0.04848967	0.1405596	1.6
-0.04827965	0.140693	1.6
-0.04827965	0.140693	1.6
-0.04792339	0.1406813	1.6
-0.04792339	0.1406813	1.6
-0.04792339	0.1406813	1.6
-0.04781923	0.1408895	1.6
-0.04781923	0.1408895	1.6
-0.04756484	0.1410806	1.6
-0.04756484	0.1410806	1.6
-0.04756484	0.1410806	1.6
-0.04743635	0.141396	1.6
-0.04743635	0.141396	1.6
-0.04743635	0.141396	1.6
-0.04746777	0.1416738	1.6
-0.04746777	0.1416738	1.6
-0.04746777	0.1416738	1.6
-0.04746777	0.1416738	1.6
-0.04746777	0.1416738	1.6
-0.0126674	0.1879952	1.6
-0.0126674	0.1879952	1.6
-0.0126674	0.1879952	1.6
-0.01346599	0.1869217	1.6
-0.01346599	0.1869217	1.6
-0.01346599	0.1869217	1.6
-0.01346599	0.1869217	1.6
-0.01346599	0.1869217	1.6
-0.0131237	0.1855082	1.6
-0.0131237	0.1855082	1.6
-0.0131237	0.1855082	1.6
-0.0124473	0.1850367	1.6
-0.0124473	0.1850367	1.6
-0.01210143	0.1843082	1.6
-0.01210143	0.1843082	1.6
-0.01210143	0.1843082	1.6
-0.01193568	0.1836718	1.6
-0.01193568	0.1836718	1.6
-0.01174069	0.1832286	1.6
-0.01174069	0.1832286	1.6
-0.01174069	0.1832286	1.6
-0.01153939	0.1830588	1.6
-0.01153939	0.1830588	1.6
-0.01144114	0.1834651	1.6
-0.01144114	0.1834651	1.6
-0.01144114	0.1834651	1.6
-0.01135805	0.1832674	1.6
-0.01135805	0.1832674	1.6
-0.01135805	0.1832674	1.6
-0.01135805	0.1832674	1.6
-0.01135805	0.1832674	1.6
-0.01135805	0.1832674	1.6
-0.01135805	0.1832674	1.6
-0.01135805	0.1832674	1.6
0.005135983	0.1986508	1.6
0.005135983	0.1986508	1.6
0.005135983	0.1986508	1.6
0.0055594	0.1980624	1.6
0.0055594	0.1980624	1.6
0.005743233	0.1982948	1.6
0.005743233	0.1982948	1.6
0.005743233	0.1982948	1.6
0.005677348	0.1980566	1.6
0.005677348	0.1980566	1.6
0.005996608	0.1984662	1.6
0.005996608	0.1984662	1.6
0.005996608	0.1984662	1.6
0.006309504	0.1984755	1.6
0.006309504	0.1984755	1.6
0.006309504	0.1984755	1.6
0.006415683	0.198418	1.6
0.006415683	0.198418	1.6
0.006415683	0.198418	1.6
0.006415683	0.198418	1.6
0.006415683	0.198418	1.6
0.006415683	0.198418	1.6
0.006415683	0.198418	1.6
0.006415683	0.198418	1.6
-0.08997075	0.09867909	1.6
-0.08997075	0.09867909	1.6
-0.08997075	0.09867909	1.6
-0.09132526	0.0958161	1.6
-0.09132526	0.0958161	1.6
-0.09132526	0.0958161	1.6
-0.09132526	0.0958161	1.6
-0.09132526	0.0958161	1.6
-0.09178809	0.09256465	1.6
-0.09178809	0.09256465	1.6
-0.09178809	0.09256465	1.6
-0.09254042	0.09143674	1.6
-0.09254042	0.09143674	1.6
-0.09289677	0.09013704	1.6
-0.09289677	0.09013704	1.6
-0.09289677	0.09013704	1.6
-0.09347615	0.08922365	1.6
-0.09347615	0.08922365	1.6
-0.09370909	0.08840725	1.6
-0.09370909	0.08840725	1.6
-0.09370909	0.08840725	1.6
-0.0936769	0.08736476	1.6
-0.0936769	0.08736476	1.6
-0.0936769	0.08736476	1.6
-0.09345221	0.08667944	1.6
-0.09345221	0.08667944	1.6
-0.09345221	0.08667944	1.6
-0.09345221	0.08667944	1.6
-0.09345221	0.08667944	1.6
-0.09345221	0.08667944	1.6
-0.09345221	0.08667944	1.6
-0.09345221	0.08667944	1.6
0.05254927	-0.04892907	1.6
0.05254927	-0.04892907	1.6
0.05224551	-0.04783899	1.6
0.05224551	-0.04783899	1.6
0.05224551	-0.04783899	1.6
0.05197682	-0.04951818	1.6
0.05197682	-0.04951818	1.6
0.05148524	-0.05043996	1.6
0.05148524	-0.05043996	1.6
0.05148524	-0.05043996	1.6
0.05124368	-0.04957911	1.6
0.05124368	-0.04957911	1.6
0.05124368	-0.04957911	1.6
0.05210888	-0.04988075	1.6
0.05210888	-0.04988075	1.6
0.05266891	-0.05089583	1.6
0.05266891	-0.05089583	1.6
0.05266891	-0.05089583	1.6
0.05291981	-0.05190996	1.6
0.05291981	-0.05190996	1.6
0.05291981	-0.05190996	1.6
0.05291981	-0.05190996	1.6
0.05291981	-0.05190996	1.6
0.1130816	-0.06149711	1.6
0.1130816	-0.06149711	1.6
0.1130816	-0.06149711	1.6
0.1127656	-0.06281079	1.6
0.1127656	-0.06281079	1.6
0.1117957	-0.06377026	1.6
0.1117957	-0.06377026	1.6
0.1117957	-0.06377026	1.6
0.1116185	-0.06473745	1.6
0.1116185	-0.06473745	1.6
0.1116185	-0.06473745	1.6
0.1116185	-0.06473745	1.6
0.1116185	-0.06473745	1.6
0.111393	-0.06551114	1.6
0.111393	-0.06551114	1.6
0.111393	-0.06551114	1.6
0.111389	-0.06528994	1.6
0.111389	-0.06528994	1.6
0.111389	-0.06528994	1.6
0.1115055	-0.06454734	1.6
0.1115055	-0.06454734	1.6
0.1114114	-0.06474123	1.6
0.1114114	-0.06474123	1.6
0.1114114	-0.06474123	1.6
0.1114585	-0.06495384	1.6
0.1114585	-0.06495384	1.6
0.1116009	-0.06546714	1.6
0.1116009	-0.06546714	1.6
0.1116009	-0.06546714	1.6
0.1114716	-0.0662438	1.6
0.1114716	-0.0662438	1.6
0.1114716	-0.0662438	1.6
0.1116447	-0.0665785	1.6
0.1116447	-0.0665785	1.6
0.1113037	-0.06734244	1.6
0.1113037	-0.06734244	1.6
0.1113037	-0.06734244	1.6
0.1111629	-0.06780341	1.6
0.1111629	-0.06780341	1.6
0.1111629	-0.06780341	1.6
0.1112764	-0.06795917	1.6
0.1112764	-0.06795917	1.6
0.1112764	-0.06795917	1.6
0.1112764	-0.06795917	1.6
0.1112764	-0.06795917	1.6
0.1112764	-0.06795917	1.6
0.1112764	-0.06795917	1.6
0.03130084	0.1375664	1.6
0.03130084	0.1375664	1.6
0.03130084	0.1375664	1.6
0.02746014	0.1363572	1.6
0.02746014	0.1363572	1.6
0.02746014	0.1363572	1.6
0.02637725	0.1332369	1.6
0.02637725	0.1332369	1.6
0.02616937	0.1310827	1.6
0.02616937	0.1310827	1.6
0.02616937	0.1310827	1.6
0.02673357	0.1291087	1.6
0.02673357	0.1291087	1.6
0.02606753	0.128162	1.6
0.02606753	0.128162	1.6
0.02606753	0.128162	1.6
0.02608173	0.127183	1.6
0.02608173	0.127183	1.6
0.02608173	0.127183	1.6
0.02608173	0.127183	1.6
0.02608173	0.127183	1.6
0.007427024	0.1865799	1.6
0.007427024	0.1865799	1.6
0.007427024	0.1865799	1.6
0.008401223	0.1861171	1.6
0.008401223	0.1861171	1.6
0.008647758	0.1879963	1.6
0.008647758	0.1879963	1.6
0.008647758	0.1879963	1.6
0.008647758	0.1879963	1.6
0.008647758	0.1879963	1.6
0.008647758	0.1879963	1.6
0.008906947	0.1890002	1.6
0.008906947	0.1890002	1.6
0.008903286	0.1900029	1.6
0.008903286	0.1900029	1.6
0.008903286	0.1900029	1.6
0.00921793	0.1910172	1.6
0.00921793	0.1910172	1.6
0.00921793	0.1910172	1.6
0.009481329	0.1910956	1.6
0.009481329	0.1910956	1.6
0.009481329	0.1910956	1.6
0.009811009	0.1913047	1.6
0.009811009	0.1913047	1.6
0.009893646	0.1917452	1.6
0.009893646	0.1917452	1.6
0.009893646	0.1917452	1.6
0.0101482	0.1925189	1.6
0.0101482	0.1925189	1.6
0.0101482	0.1925189	1.6
0.01020979	0.1932368	1.6
0.01020979	0.1932368	1.6
0.01010492	0.1932179	1.6
0.01010492	0.1932179	1.6
0.01010492	0.1932179	1.6
0.01002179	0.1931791	1.6
0.01002179	0.1931791	1.6
0.01002179	0.1931791	1.6
0.01020345	0.1935931	1.6
0.01020345	0.1935931	1.6
0.01035511	0.1937302	1.6
0.01035511	0.1937302	1.6
0.01035511	0.1937302	1.6
0.01038872	0.1939016	1.6
0.01038872	0.1939016	1.6
0.01048256	0.1939271	1.6
0.01048256	0.1939271	1.6
0.01048256	0.1939271	1.6
0.0105108	0.1939719	1.6
0.0105108	0.1939719	1.6
0.0105108	0.1939719	1.6
0.0106394	0.1941327	1.6
0.0106394	0.1941327	1.6
0.01077059	0.1942994	1.6
0.01077059	0.1942994	1.6
0.01077059	0.1942994	1.6
0.01077059	0.1942994	1.6
0.01077059	0.1942994	1.6
0.01077059	0.1942994	1.6
-0.08555258	0.2151774	1.6
-0.08555258	0.2151774	1.6
-0.08555258	0.2151774	1.6
-0.09354337	0.2169356	1.6
-0.09354337	0.2169356	1.6
-0.09786827	0.2178533	1.6
-0.09786827	0.2178533	1.6
-0.09786827	0.2178533	1.6
-0.09786827	0.2178533	1.6
-0.09786827	0.2178533	1.6
-0.09786827	0.2178533	1.6
-0.09786827	0.2178533	1.6
-0.09786827	0.2178533	1.6
-0.2200417	0.1913533	1.6
-0.2200417	0.1913533	1.6
-0.2198075	0.1914799	1.6
-0.2198075	0.1914799	1.6
-0.2198075	0.1914799	1.6
-0.2197768	0.1915698	1.6
-0.2197768	0.1915698	1.6
-0.2197768	0.1915698	1.6
-0.2195299	0.1914768	1.6
-0.2195299	0.1914768	1.6
-0.2191909	0.1918513	1.6
-0.2191909	0.1918513	1.6
-0.2191909	0.1918513	1.6
-0.218923	0.1920811	1.6
-0.218923	0.1920811	1.6
-0.218923	0.1920811	1.6
-0.2193898	0.1919226	1.6
-0.2193898	0.1919226	1.6
-0.2193898	0.1919226	1.6
-0.2193898	0.1919226	1.6
-0.2193898	0.1919226	1.6
0.01	0.01	1.6
0.01	0.01	1.6
0.01	0.01	1.6
-0.2193898	0.1919226	1.6
-0.2193898	0.1919226	1.6
-0.2096378	-0.02941806	1.6
-0.2096378	-0.02941806	1.6
-0.2096378	-0.02941806	1.6
-0.2088436	-0.03078454	1.6
-0.2088436	-0.03078454	1.6
-0.2088436	-0.03078454	1.6
-0.2071891	-0.03234699	1.6
-0.2071891	-0.03234699	1.6
-0.2032721	-0.03656529	1.6
-0.2032721	-0.03656529	1.6
-0.2032721	-0.03656529	1.6
-0.2001269	-0.03990847	1.6
-0.2001269	-0.03990847	1.6
-0.1984525	-0.04230238	1.6
-0.1984525	-0.04230238	1.6
-0.1984525	-0.04230238	1.6
-0.1970895	-0.04398634	1.6
-0.1970895	-0.04398634	1.6
-0.1970895	-0.04398634	1.6
-0.1958485	-0.04560061	1.6
-0.1958485	-0.04560061	1.6
-0.1958485	-0.04560061	1.6
-0.1958485	-0.04560061	1.6
-0.1958485	-0.04560061	1.6
-0.1958485	-0.04560061	1.6
-0.1958485	-0.04560061	1.6
-0.1082198	-0.1090043	1.6
-0.1082198	-0.1090043	1.6
-0.1082198	-0.1090043	1.6
-0.1094847	-0.1087982	1.6
-0.1094847	-0.1087982	1.6
-0.1094847	-0.1087982	1.6
-0.1102345	-0.1082305	1.6
-0.1102345	-0.1082305	1.6
-0.110386	-0.1075872	1.6
-0.110386	-0.1075872	1.6
-0.110386	-0.1075872	1.6
-0.110386	-0.1075872	1.6
-0.110386	-0.1075872	1.6
-0.110386	-0.1075872	1.6
-0.1397615	-0.2144193	1.6
-0.1397615	-0.2144193	1.6
-0.1395452	-0.218102	1.6
-0.1395452	-0.218102	1.6
-0.1395452	-0.218102	1.6
-0.1398143	-0.2203172	1.6
-0.1398143	-0.2203172	1.6
-0.1398143	-0.2203172	1.6
-0.1396306	-0.2211673	1.6
-0.1396306	-0.2211673	1.6
-0.1395169	-0.2217741	1.6
-0.1395169	-0.2217741	1.6
-0.1395169	-0.2217741	1.6
-0.1395169	-0.2217741	1.6
-0.1395169	-0.2217741	1.6
-0.2163911	-0.2788599	1.6
-0.2163911	-0.2788599	1.6
-0.2163911	-0.2788599	1.6
-0.22014	-0.2781161	1.6
-0.22014	-0.2781161	1.6
-0.22014	-0.2781161	1.6
-0.2219292	-0.2773757	1.6
-0.2219292	-0.2773757	1.6
-0.2225153	-0.2772184	1.6
-0.2225153	-0.2772184	1.6
-0.2225153	-0.2772184	1.6
-0.2235857	-0.2768086	1.6
-0.2235857	-0.2768086	1.6
-0.2235857	-0.2768086	1.6
-0.22418	-0.2770319	1.6
-0.22418	-0.2770319	1.6
-0.2244125	-0.2775376	1.6
-0.2244125	-0.2775376	1.6
-0.2244125	-0.2775376	1.6
-0.2239995	-0.2780172	1.6
-0.2239995	-0.2780172	1.6
-0.2239995	-0.2780172	1.6
-0.2246402	-0.2786806	1.6
-0.2246402	-0.2786806	1.6
-0.2246402	-0.2786806	1.6
-0.2246402	-0.2786806	1.6
-0.2438983	-0.3063571	1.6
-0.2438983	-0.3063571	1.6
-0.2438983	-0.3063571	1.6
-0.2429232	-0.3060485	1.6
-0.2429232	-0.3060485	1.6
-0.2429232	-0.3060485	1.6
-0.242582	-0.3060906	1.6
-0.242582	-0.3060906	1.6
-0.2426328	-0.3056152	1.6
-0.2426328	-0.3056152	1.6
-0.2426328	-0.3056152	1.6
-0.2437434	-0.304902	1.6
-0.2437434	-0.304902	1.6
-0.2437434	-0.304902	1.6
-0.244534	-0.3045162	1.6
-0.244534	-0.3045162	1.6
-0.245299	-0.304513	1.6
-0.245299	-0.304513	1.6
-0.245299	-0.304513	1.6
-0.2458399	-0.3046012	1.6
-0.2458399	-0.3046012	1.6
-0.2458399	-0.3046012	1.6
-0.2458399	-0.3046012	1.6
-0.2458399	-0.3046012	1.6
-0.2458399	-0.3046012	1.6
-0.2458399	-0.3046012	1.6
-0.2458399	-0.3046012	1.6
0.06827256	-0.290249	1.6
0.06827256	-0.290249	1.6
0.06502583	-0.2859814	1.6
0.06502583	-0.2859814	1.6
0.06502583	-0.2859814	1.6
0.06477287	-0.2867256	1.6
0.06477287	-0.2867256	1.6
0.06477287	-0.2867256	1.6
0.06389584	-0.2847899	1.6
0.06389584	-0.2847899	1.6
0.062282	-0.2831787	1.6
0.062282	-0.2831787	1.6
0.062282	-0.2831787	1.6
0.06202069	-0.2820487	1.6
0.06202069	-0.2820487	1.6
0.06202069	-0.2820487	1.6
0.06145018	-0.2809364	1.6
0.06145018	-0.2809364	1.6
0.06046587	-0.2803497	1.6
0.06046587	-0.2803497	1.6
0.06046587	-0.2803497	1.6
0.06046587	-0.2803497	1.6
0.06046587	-0.2803497	1.6
0.06046587	-0.2803497	1.6
0.1368696	-0.287326	1.6
0.1368696	-0.287326	1.6
0.1407476	-0.2889035	1.6
0.1407476	-0.2889035	1.6
0.1407476	-0.2889035	1.6
0.144149	-0.2879516	1.6
0.144149	-0.2879516	1.6
0.1460718	-0.2876422	1.6
0.1460718	-0.2876422	1.6
0.1460718	-0.2876422	1.6
0.1466615	-0.2880459	1.6
0.1466615	-0.2880459	1.6
0.1466615	-0.2880459	1.6
0.1478459	-0.287665	1.6
0.1478459	-0.287665	1.6
0.1481899	-0.288055	1.6
0.1481899	-0.288055	1.6
0.1481899	-0.288055	1.6
0.1482725	-0.2881404	1.6
0.1482725	-0.2881404	1.6
0.1482725	-0.2881404	1.6
0.1480141	-0.2883511	1.6
0.1480141	-0.2883511	1.6
0.1480141	-0.2883511	1.6
0.1480141	-0.2883511	1.6
0.1480141	-0.2883511	1.6
0.2098622	-0.2489683	1.6
0.2098622	-0.2489683	1.6
0.2070263	-0.2520865	1.6
0.2070263	-0.2520865	1.6
0.2070263	-0.2520865	1.6
0.2064655	-0.2531692	1.6
0.2064655	-0.2531692	1.6
0.2064655	-0.2531692	1.6
0.205834	-0.2530962	1.6
0.205834	-0.2530962	1.6
0.2050115	-0.2538855	1.6
0.2050115	-0.2538855	1.6
0.2050115	-0.2538855	1.6
0.2046145	-0.254584	1.6
0.2046145	-0.254584	1.6
0.2046145	-0.254584	1.6
0.2042726	-0.2549987	1.6
0.2042726	-0.2549987	1.6
0.2041553	-0.2552246	1.6
0.2041553	-0.2552246	1.6
0.2041553	-0.2552246	1.6
0.2043261	-0.2545786	1.6
0.2043261	-0.2545786	1.6
0.2043261	-0.2545786	1.6
0.2040186	-0.2547305	1.6
0.2040186	-0.2547305	1.6
0.20348	-0.2545006	1.6
0.20348	-0.2545006	1.6
0.20348	-0.2545006	1.6
0.2033475	-0.2539759	1.6
0.2033475	-0.2539759	1.6
0.203297	-0.253345	1.6
0.203297	-0.253345	1.6
0.203297	-0.253345	1.6
0.203844	-0.2527506	1.6
0.203844	-0.2527506	1.6
0.203844	-0.2527506	1.6
0.203844	-0.2527506	1.6
0.203844	-0.2527506	1.6
0.2451957	-0.2064724	1.6
0.2451957	-0.2064724	1.6
0.2451957	-0.2064724	1.6
0.2445325	-0.2073598	1.6
0.2445325	-0.2073598	1.6
0.2451795	-0.2078963	1.6
0.2451795	-0.2078963	1.6
0.2451795	-0.2078963	1.6
0.2454129	-0.2089364	1.6
0.2454129	-0.2089364	1.6
0.2454129	-0.2089364	1.6
0.2466915	-0.2085987	1.6
0.2466915	-0.2085987	1.6
0.2477422	-0.2084926	1.6
0.2477422	-0.2084926	1.6
0.2477422	-0.2084926	1.6
0.2483991	-0.208268	1.6
0.2483991	-0.208268	1.6
0.2483991	-0.208268	1.6
0.2483991	-0.208268	1.6
0.2483991	-0.208268	1.6
0.1472692	-0.07244352	1.6
0.1472692	-0.07244352	1.6
0.1472692	-0.07244352	1.6
0.1385174	-0.07195923	1.6
0.1385174	-0.07195923	1.6
0.1345834	-0.07138293	1.6
0.1345834	-0.07138293	1.6
0.1345834	-0.07138293	1.6
0.1325123	-0.07125084	1.6
0.1325123	-0.07125084	1.6
0.1325123	-0.07125084	1.6
0.1302728	-0.07196417	1.6
0.1302728	-0.07196417	1.6
0.1287125	-0.07194258	1.6
0.1287125	-0.07194258	1.6
0.1287125	-0.07194258	1.6
0.1280813	-0.07206835	1.6
0.1280813	-0.07206835	1.6
0.1280813	-0.07206835	1.6
0.1277865	-0.07197705	1.6
0.1277865	-0.07197705	1.6
0.1273811	-0.07176028	1.6
0.1273811	-0.07176028	1.6
0.1273811	-0.07176028	1.6
0.1267434	-0.07123795	1.6
0.1267434	-0.07123795	1.6
0.1267434	-0.07123795	1.6
0.1262561	-0.07113322	1.6
0.1262561	-0.07113322	1.6
0.125685	-0.07095214	1.6
0.125685	-0.07095214	1.6
0.125685	-0.07095214	1.6
0.125685	-0.07095214	1.6
0.125685	-0.07095214	1.6
0.0411694	-0.06379224	1.6
0.0411694	-0.06379224	1.6
0.0411694	-0.06379224	1.6
0.03373793	-0.06523655	1.6
0.03373793	-0.06523655	1.6
0.03070063	-0.06516204	1.6
0.03070063	-0.06516204	1.6
0.03070063	-0.06516204	1.6
0.02933843	-0.06570076	1.6
0.02933843	-0.06570076	1.6
0.02933843	-0.06570076	1.6
0.02859863	-0.06592705	1.6
0.02859863	-0.06592705	1.6
0.0276461	-0.06603635	1.6
0.0276461	-0.06603635	1.6
0.0276461	-0.06603635	1.6
0.026903	-0.06599616	1.6
0.026903	-0.06599616	1.6
0.026903	-0.06599616	1.6
0.026903	-0.06599616	1.6
0.026903	-0.06599616	1.6
-0.002804359	-0.06554092	1.6
-0.002804359	-0.06554092	1.6
-0.002804359	-0.06554092	1.6
-0.005519925	-0.06640799	1.6
-0.005519925	-0.06640799	1.6
-0.005519925	-0.06640799	1.6
-0.007448543	-0.06612241	1.6
-0.007448543	-0.06612241	1.6
-0.008538803	-0.0665519	1.6
-0.008538803	-0.0665519	1.6
-0.008538803	-0.0665519	1.6
-0.009263195	-0.06731013	1.6
-0.009263195	-0.06731013	1.6
-0.009987151	-0.06821021	1.6
-0.009987151	-0.06821021	1.6
-0.009987151	-0.06821021	1.6
-0.01072346	-0.06890349	1.6
-0.01072346	-0.06890349	1.6
-0.01072346	-0.06890349	1.6
-0.01123778	-0.06948382	1.6
-0.01123778	-0.06948382	1.6
-0.01170885	-0.07008535	1.6
-0.01170885	-0.07008535	1.6
-0.01170885	-0.07008535	1.6
-0.01206969	-0.07046343	1.6
-0.01206969	-0.07046343	1.6
-0.01206969	-0.07046343	1.6
-0.01206969	-0.07046343	1.6
-0.01206969	-0.07046343	1.6
-0.04352775	-0.01864513	1.6
-0.04352775	-0.01864513	1.6
-0.04352775	-0.01864513	1.6
-0.03935327	-0.0139969	1.6
-0.03935327	-0.0139969	1.6
-0.03935327	-0.0139969	1.6
-0.03859618	-0.01333919	1.6
-0.03859618	-0.01333919	1.6
-0.03859618	-0.01333919	1.6
-0.03753237	-0.01448296	1.6
-0.03753237	-0.01448296	1.6
-0.03753237	-0.01448296	1.6
-0.03753237	-0.01448296	1.6
-0.03753237	-0.01448296	1.6
-0.00252979	0.03224431	1.6
-0.00252979	0.03224431	1.6
0.001695177	0.03900006	1.6
0.001695177	0.03900006	1.6
0.001695177	0.03900006	1.6
0.003424109	0.04078802	1.6
0.003424109	0.04078802	1.6
0.003424109	0.04078802	1.6
0.00460255	0.04154766	1.6
0.00460255	0.04154766	1.6
0.004954952	0.04267585	1.6
0.004954952	0.04267585	1.6
0.004954952	0.04267585	1.6
0.005580094	0.04401385	1.6
