# Supplementary material for: Saliency detection of textured 3D models based on multi-view information and texel descriptor
Source: PeerJ Comput Sci. 2023 Oct 25;9:e1584. doi: 10.7717/peerj-cs.1584 (PMC10703070; doi:10.7717/peerj-cs.1584)
Supplement: Supplemental Information 2 [file peerj-cs-09-1584-s002.zip › ybxz/1.txt]

0.005580094	0.04401385	1.6
0.005580094	0.04401385	1.6
0.006216722	0.04464276	1.6
0.006216722	0.04464276	1.6
0.006805781	0.04498627	1.6
0.006805781	0.04498627	1.6
0.006805781	0.04498627	1.6
0.006805781	0.04498627	1.6
0.006805781	0.04498627	1.6
0.01039224	0.1061616	1.6
0.01039224	0.1061616	1.6
0.01039224	0.1061616	1.6
0.00879008	0.1142743	1.6
0.00879008	0.1142743	1.6
0.007945569	0.1187402	1.6
0.007945569	0.1187402	1.6
0.007945569	0.1187402	1.6
0.007266112	0.1209499	1.6
0.007266112	0.1209499	1.6
0.007266112	0.1209499	1.6
0.007229584	0.1223193	1.6
0.007229584	0.1223193	1.6
0.00729665	0.1234893	1.6
0.00729665	0.1234893	1.6
0.00729665	0.1234893	1.6
0.007429329	0.124485	1.6
0.007429329	0.124485	1.6
0.007429329	0.124485	1.6
0.007693424	0.1253861	1.6
0.007693424	0.1253861	1.6
0.007882663	0.1265071	1.6
0.007882663	0.1265071	1.6
0.007882663	0.1265071	1.6
0.007959427	0.1275601	1.6
0.007959427	0.1275601	1.6
0.008298824	0.1285944	1.6
0.008298824	0.1285944	1.6
0.008298824	0.1285944	1.6
0.008620189	0.1295637	1.6
0.008620189	0.1295637	1.6
0.008620189	0.1295637	1.6
0.008724268	0.1303056	1.6
0.008724268	0.1303056	1.6
0.008724268	0.1303056	1.6
0.008724268	0.1303056	1.6
0.008724268	0.1303056	1.6
0.004909573	0.1679667	1.6
0.004909573	0.1679667	1.6
0.004909573	0.1679667	1.6
0.006640925	0.1687239	1.6
0.006640925	0.1687239	1.6
0.007545311	0.1695759	1.6
0.007545311	0.1695759	1.6
0.007545311	0.1695759	1.6
0.007984658	0.1693642	1.6
0.007984658	0.1693642	1.6
0.007984658	0.1693642	1.6
0.008682545	0.1691439	1.6
0.008682545	0.1691439	1.6
0.008898532	0.1686092	1.6
0.008898532	0.1686092	1.6
0.008898532	0.1686092	1.6
0.008711264	0.1686438	1.6
0.008711264	0.1686438	1.6
0.008711264	0.1686438	1.6
0.008711264	0.1686438	1.6
0.008711264	0.1686438	1.6
0.008711264	0.1686438	1.6
0.008711264	0.1686438	1.6
0.008711264	0.1686438	1.6
0.08353014	0.2475132	1.6
0.08353014	0.2475132	1.6
0.08473927	0.2434961	1.6
0.08473927	0.2434961	1.6
0.08473927	0.2434961	1.6
0.08440819	0.2437291	1.6
0.08440819	0.2437291	1.6
0.08440819	0.2437291	1.6
0.08434034	0.2454507	1.6
0.08434034	0.2454507	1.6
0.08472487	0.2447499	1.6
0.08472487	0.2447499	1.6
0.08472487	0.2447499	1.6
0.08479369	0.2448156	1.6
0.08479369	0.2448156	1.6
0.08479369	0.2448156	1.6
0.0847679	0.2441825	1.6
0.0847679	0.2441825	1.6
0.0869638	0.2455479	1.6
0.0869638	0.2455479	1.6
0.0869638	0.2455479	1.6
0.0869638	0.2455479	1.6
0.0869638	0.2455479	1.6
0.1240649	0.2648853	1.6
0.1240649	0.2648853	1.6
0.1240649	0.2648853	1.6
0.1248038	0.2663777	1.6
0.1248038	0.2663777	1.6
0.1248038	0.2663777	1.6
0.1248038	0.2663777	1.6
0.1248038	0.2663777	1.6
0.1253148	0.2669962	1.6
0.1253148	0.2669962	1.6
0.1253148	0.2669962	1.6
0.1261681	0.2673512	1.6
0.1261681	0.2673512	1.6
0.1270438	0.2686124	1.6
0.1270438	0.2686124	1.6
0.1270438	0.2686124	1.6
0.1275724	0.2698272	1.6
0.1275724	0.2698272	1.6
0.1275523	0.2700454	1.6
0.1275523	0.2700454	1.6
0.1275523	0.2700454	1.6
0.1272072	0.2709079	1.6
0.1272072	0.2709079	1.6
0.1272072	0.2709079	1.6
0.1272072	0.2709079	1.6
0.1272072	0.2709079	1.6
0.01	0.01	1.6
0.01	0.01	1.6
0.01	0.01	1.6
0.01	0.01	1.6
0.01	0.01	1.6
0.01	0.01	1.6
0.124453	0.2892298	1.6
0.124453	0.2892298	1.6
0.1272072	0.2709079	1.6
0.1272072	0.2709079	1.6
0.1272072	0.2709079	1.6
0.1272072	0.2709079	1.6
0.1272072	0.2709079	1.6
0.1272072	0.2709079	1.6
0.128455	0.2807496	1.6
0.128455	0.2807496	1.6
0.1274519	0.278257	1.6
0.1274519	0.278257	1.6
0.1274519	0.278257	1.6
0.1278271	0.2779752	1.6
0.1278271	0.2779752	1.6
0.1278271	0.2779752	1.6
0.127808	0.277699	1.6
0.127808	0.277699	1.6
0.1272448	0.2779039	1.6
0.1272448	0.2779039	1.6
0.1272448	0.2779039	1.6
0.126897	0.2778416	1.6
0.126897	0.2778416	1.6
0.126897	0.2778416	1.6
0.1266768	0.2769217	1.6
0.1266768	0.2769217	1.6
0.1262132	0.2762866	1.6
0.1262132	0.2762866	1.6
0.1262132	0.2762866	1.6
0.1262132	0.2762866	1.6
0.1262132	0.2762866	1.6
0.07944328	0.127204	1.6
0.07944328	0.127204	1.6
0.07944328	0.127204	1.6
0.07787372	0.1290621	1.6
0.07787372	0.1290621	1.6
0.07787372	0.1290621	1.6
0.07763524	0.1305931	1.6
0.07763524	0.1305931	1.6
0.07772418	0.1302364	1.6
0.07772418	0.1302364	1.6
0.07772418	0.1302364	1.6
0.0770296	0.1296089	1.6
0.0770296	0.1296089	1.6
0.0770296	0.1296089	1.6
0.07651006	0.1306455	1.6
0.07651006	0.1306455	1.6
0.07640842	0.1308473	1.6
0.07640842	0.1308473	1.6
0.07640842	0.1308473	1.6
0.0761836	0.1315063	1.6
0.0761836	0.1315063	1.6
0.07611186	0.1320767	1.6
0.07611186	0.1320767	1.6
0.07611186	0.1320767	1.6
0.07617681	0.1325777	1.6
0.07617681	0.1325777	1.6
0.07617681	0.1325777	1.6
0.07639374	0.1329401	1.6
0.07639374	0.1329401	1.6
0.07648804	0.133093	1.6
0.07648804	0.133093	1.6
0.07648804	0.133093	1.6
0.07665749	0.133406	1.6
0.07665749	0.133406	1.6
0.07665749	0.133406	1.6
0.07678138	0.1333538	1.6
0.07678138	0.1333538	1.6
0.07690317	0.1333486	1.6
0.07690317	0.1333486	1.6
0.07690317	0.1333486	1.6
0.07661973	0.1333623	1.6
0.07661973	0.1333623	1.6
0.07661973	0.1333623	1.6
0.07661973	0.1333623	1.6
0.07661973	0.1333623	1.6
-0.02920715	0.007633947	1.6
-0.02920715	0.007633947	1.6
-0.02920715	0.007633947	1.6
-0.0275074	0.006688333	1.6
-0.0275074	0.006688333	1.6
-0.0275074	0.006688333	1.6
-0.02707584	0.00630705	1.6
-0.02707584	0.00630705	1.6
-0.02677483	0.006591178	1.6
-0.02677483	0.006591178	1.6
-0.02677483	0.006591178	1.6
-0.02775059	0.006693691	1.6
-0.02775059	0.006693691	1.6
-0.02775059	0.006693691	1.6
-0.02735583	0.006568372	1.6
-0.02735583	0.006568372	1.6
-0.02763102	0.006575985	1.6
-0.02763102	0.006575985	1.6
-0.02763102	0.006575985	1.6
-0.03719129	0.003349094	1.6
-0.03719129	0.003349094	1.6
0.01	0.01	1.6
-0.03719129	0.003349094	1.6
-0.03719129	0.003349094	1.6
-0.02763102	0.006575985	1.6
-0.02763102	0.006575985	1.6
-0.02763102	0.006575985	1.6
-0.08904385	-0.01242253	1.6
-0.08904385	-0.01242253	1.6
-0.08904385	-0.01242253	1.6
-0.08939698	-0.01626355	1.6
-0.08939698	-0.01626355	1.6
-0.08997273	-0.01764998	1.6
-0.08997273	-0.01764998	1.6
-0.08997273	-0.01764998	1.6
-0.08520297	-0.01685157	1.6
-0.08520297	-0.01685157	1.6
-0.08319929	-0.01618879	1.6
-0.08319929	-0.01618879	1.6
-0.08319929	-0.01618879	1.6
-0.08354986	-0.01777186	1.6
-0.08354986	-0.01777186	1.6
-0.08354986	-0.01777186	1.6
-0.08332097	-0.01897901	1.6
-0.08332097	-0.01897901	1.6
-0.0834038	-0.02046753	1.6
-0.0834038	-0.02046753	1.6
-0.0834038	-0.02046753	1.6
-0.08376367	-0.02144822	1.6
-0.08376367	-0.02144822	1.6
-0.08376367	-0.02144822	1.6
-0.08323961	-0.02301247	1.6
-0.08323961	-0.02301247	1.6
-0.08287837	-0.02432195	1.6
-0.08287837	-0.02432195	1.6
-0.08287837	-0.02432195	1.6
-0.08287837	-0.02432195	1.6
-0.08287837	-0.02432195	1.6
-0.08287837	-0.02432195	1.6
-0.135585	-0.06503583	1.6
-0.135585	-0.06503583	1.6
-0.1356228	-0.07094107	1.6
-0.1356228	-0.07094107	1.6
-0.1356228	-0.07094107	1.6
-0.1353512	-0.07412448	1.6
-0.1353512	-0.07412448	1.6
-0.1349919	-0.07634297	1.6
-0.1349919	-0.07634297	1.6
-0.1349919	-0.07634297	1.6
-0.1349739	-0.07797488	1.6
-0.1349739	-0.07797488	1.6
-0.1349739	-0.07797488	1.6
-0.134546	-0.07878948	1.6
-0.134546	-0.07878948	1.6
-0.1341309	-0.07920422	1.6
-0.1341309	-0.07920422	1.6
-0.1341309	-0.07920422	1.6
-0.1344643	-0.0798485	1.6
-0.1344643	-0.0798485	1.6
-0.1344643	-0.0798485	1.6
-0.1344643	-0.0798485	1.6
-0.1344643	-0.0798485	1.6
-0.1473409	-0.139825	1.6
-0.1473409	-0.139825	1.6
-0.1473409	-0.139825	1.6
-0.1469119	-0.1416965	1.6
-0.1469119	-0.1416965	1.6
-0.1469119	-0.1416965	1.6
-0.1458964	-0.1423524	1.6
-0.1458964	-0.1423524	1.6
-0.1454434	-0.1425887	1.6
-0.1454434	-0.1425887	1.6
-0.1454434	-0.1425887	1.6
-0.1450783	-0.1435506	1.6
-0.1450783	-0.1435506	1.6
-0.1444286	-0.1438822	1.6
-0.1444286	-0.1438822	1.6
-0.1444286	-0.1438822	1.6
-0.1438204	-0.1431753	1.6
-0.1438204	-0.1431753	1.6
-0.1438204	-0.1431753	1.6
-0.1434202	-0.1432249	1.6
-0.1434202	-0.1432249	1.6
-0.1434202	-0.1432249	1.6
-0.1434202	-0.1432249	1.6
-0.1434202	-0.1432249	1.6
-0.1434202	-0.1432249	1.6
-0.1434202	-0.1432249	1.6
-0.04778851	-0.1567819	1.6
-0.04778851	-0.1567819	1.6
-0.04778851	-0.1567819	1.6
-0.04682267	-0.1561186	1.6
-0.04682267	-0.1561186	1.6
-0.04682267	-0.1561186	1.6
-0.04532671	-0.1552271	1.6
-0.04532671	-0.1552271	1.6
-0.04408264	-0.1548395	1.6
-0.04408264	-0.1548395	1.6
-0.04408264	-0.1548395	1.6
-0.04366182	-0.1550637	1.6
-0.04366182	-0.1550637	1.6
-0.04315541	-0.1552465	1.6
-0.04315541	-0.1552465	1.6
-0.04315541	-0.1552465	1.6
-0.04301189	-0.1555837	1.6
-0.04301189	-0.1555837	1.6
-0.04301189	-0.1555837	1.6
-0.04261213	-0.1556429	1.6
-0.04261213	-0.1556429	1.6
-0.04219994	-0.1557712	1.6
-0.04219994	-0.1557712	1.6
-0.04219994	-0.1557712	1.6
-0.04187493	-0.15604	1.6
-0.04187493	-0.15604	1.6
-0.04187493	-0.15604	1.6
-0.04113625	-0.1559026	1.6
-0.04113625	-0.1559026	1.6
-0.04113625	-0.1559026	1.6
-0.04113625	-0.1559026	1.6
-0.04113625	-0.1559026	1.6
-0.003618769	-0.1425216	1.6
-0.003618769	-0.1425216	1.6
-0.003524307	-0.1416862	1.6
-0.003524307	-0.1416862	1.6
-0.003524307	-0.1416862	1.6
-0.003286659	-0.1431561	1.6
-0.003286659	-0.1431561	1.6
-0.001728861	-0.1437986	1.6
-0.001728861	-0.1437986	1.6
-0.001728861	-0.1437986	1.6
-0.00107051	-0.1441931	1.6
-0.00107051	-0.1441931	1.6
-0.00107051	-0.1441931	1.6
-0.0005386099	-0.1448037	1.6
-0.0005386099	-0.1448037	1.6
-0.0003075097	-0.1451487	1.6
-0.0003075097	-0.1451487	1.6
-0.0003075097	-0.1451487	1.6
-0.0001832824	-0.1451657	1.6
-0.0001832824	-0.1451657	1.6
-0.0001832824	-0.1451657	1.6
-0.0001832824	-0.1451657	1.6
-0.0001832824	-0.1451657	1.6
0.0005872156	-0.1451022	1.6
0.0005872156	-0.1451022	1.6
0.0008013807	-0.1452524	1.6
0.0008013807	-0.1452524	1.6
0.0008013807	-0.1452524	1.6
0.0008426197	-0.1454596	1.6
0.0008426197	-0.1454596	1.6
0.0008426197	-0.1454596	1.6
0.0008426197	-0.1454596	1.6
0.0008426197	-0.1454596	1.6
0.05097329	-0.1655228	1.6
0.05097329	-0.1655228	1.6
0.05097329	-0.1655228	1.6
0.05081914	-0.1650784	1.6
0.05081914	-0.1650784	1.6
0.05081914	-0.1650784	1.6
0.05048554	-0.1641328	1.6
0.05048554	-0.1641328	1.6
0.05098063	-0.1641812	1.6
0.05098063	-0.1641812	1.6
0.05098063	-0.1641812	1.6
0.05132938	-0.1641039	1.6
0.05132938	-0.1641039	1.6
0.05132938	-0.1641039	1.6
0.05169784	-0.1643466	1.6
0.05169784	-0.1643466	1.6
0.05506828	-0.1617608	1.6
0.05506828	-0.1617608	1.6
0.05506828	-0.1617608	1.6
0.05506828	-0.1617608	1.6
0.05506828	-0.1617608	1.6
0.05506828	-0.1617608	1.6
0.05765416	-0.1481814	1.6
0.05765416	-0.1481814	1.6
0.01	0.01	1.6
0.01	0.01	1.6
0.01	0.01	1.6
0.05650043	-0.1599164	1.6
0.05650043	-0.1599164	1.6
0.1873601	-0.239014	1.6
0.1873601	-0.239014	1.6
0.1873601	-0.239014	1.6
0.1873601	-0.239014	1.6
0.1873601	-0.239014	1.6
0.1873601	-0.239014	1.6
0.1862167	-0.239488	1.6
0.1862167	-0.239488	1.6
0.1821688	-0.2404331	1.6
0.1821688	-0.2404331	1.6
0.1821688	-0.2404331	1.6
0.1802643	-0.2407246	1.6
0.1802643	-0.2407246	1.6
0.1802643	-0.2407246	1.6
0.1783486	-0.2406646	1.6
0.1783486	-0.2406646	1.6
0.1759275	-0.2426728	1.6
0.1759275	-0.2426728	1.6
0.1759275	-0.2426728	1.6
0.1759275	-0.2426728	1.6
0.1759275	-0.2426728	1.6
0.1807489	-0.3187199	1.6
0.1807489	-0.3187199	1.6
0.1807489	-0.3187199	1.6
0.1743409	-0.3180934	1.6
0.1743409	-0.3180934	1.6
0.1743409	-0.3180934	1.6
0.1726489	-0.3169197	1.6
0.1726489	-0.3169197	1.6
0.1703265	-0.3184636	1.6
0.1703265	-0.3184636	1.6
0.1703265	-0.3184636	1.6
0.1691062	-0.3179993	1.6
0.1691062	-0.3179993	1.6
0.1682011	-0.3177147	1.6
0.1682011	-0.3177147	1.6
0.1682011	-0.3177147	1.6
0.1676231	-0.3169903	1.6
0.1676231	-0.3169903	1.6
0.1676231	-0.3169903	1.6
0.1669937	-0.3168476	1.6
0.1669937	-0.3168476	1.6
0.1666008	-0.3167302	1.6
0.1666008	-0.3167302	1.6
0.1666008	-0.3167302	1.6
0.1684593	-0.3162987	1.6
0.1684593	-0.3162987	1.6
0.1684593	-0.3162987	1.6
0.1674326	-0.3170984	1.6
0.1674326	-0.3170984	1.6
0.1674326	-0.3170984	1.6
0.1674326	-0.3170984	1.6
0.1674326	-0.3170984	1.6
0.1412617	-0.359686	1.6
0.1412617	-0.359686	1.6
0.1412617	-0.359686	1.6
0.1389357	-0.362087	1.6
0.1389357	-0.362087	1.6
0.1376233	-0.3635672	1.6
0.1376233	-0.3635672	1.6
0.1376233	-0.3635672	1.6
0.136738	-0.3649008	1.6
0.136738	-0.3649008	1.6
0.1358413	-0.3657624	1.6
0.1358413	-0.3657624	1.6
0.1358413	-0.3657624	1.6
0.1368827	-0.3655658	1.6
0.1368827	-0.3655658	1.6
0.1368827	-0.3655658	1.6
0.1364757	-0.3662464	1.6
0.1364757	-0.3662464	1.6
0.1362045	-0.3665441	1.6
0.1362045	-0.3665441	1.6
0.1362045	-0.3665441	1.6
0.1359412	-0.3668031	1.6
0.1359412	-0.3668031	1.6
0.1359412	-0.3668031	1.6
0.135774	-0.3672991	1.6
0.135774	-0.3672991	1.6
0.1364697	-0.3670561	1.6
0.1364697	-0.3670561	1.6
0.1364697	-0.3670561	1.6
0.1361612	-0.3671813	1.6
0.1361612	-0.3671813	1.6
0.1360053	-0.367276	1.6
0.1360053	-0.367276	1.6
0.1360053	-0.367276	1.6
0.1357846	-0.3673466	1.6
0.1357846	-0.3673466	1.6
0.1357846	-0.3673466	1.6
0.1357846	-0.3673466	1.6
0.1357846	-0.3673466	1.6
0.09630406	-0.3871681	1.6
0.09630406	-0.3871681	1.6
0.09630406	-0.3871681	1.6
0.09616325	-0.387504	1.6
0.09616325	-0.387504	1.6
0.09643978	-0.3879066	1.6
0.09643978	-0.3879066	1.6
0.09643978	-0.3879066	1.6
0.09898072	-0.3868961	1.6
0.09898072	-0.3868961	1.6
0.09898072	-0.3868961	1.6
0.09898072	-0.3868961	1.6
0.09898072	-0.3868961	1.6
0.1018	-0.386095	1.6
0.1018	-0.386095	1.6
0.1018	-0.386095	1.6
0.1016401	-0.3862958	1.6
0.1016401	-0.3862958	1.6
0.1016401	-0.3862958	1.6
0.1016401	-0.3862958	1.6
0.1016401	-0.3862958	1.6
0.1016401	-0.3862958	1.6
0.1016401	-0.3862958	1.6
0.1016401	-0.3862958	1.6
0.1016401	-0.3862958	1.6
0.1016401	-0.3862958	1.6
0.1016401	-0.3862958	1.6
0.06463636	-0.004892522	1.6
0.06463636	-0.004892522	1.6
0.05224811	0.001688534	1.6
0.05224811	0.001688534	1.6
0.05224811	0.001688534	1.6
0.04758892	-0.00132232	1.6
0.04758892	-0.00132232	1.6
0.04758892	-0.00132232	1.6
0.04567627	-0.003683742	1.6
0.04567627	-0.003683742	1.6
0.04489793	-0.00576889	1.6
0.04489793	-0.00576889	1.6
0.04489793	-0.00576889	1.6
0.04367178	-0.007152151	1.6
0.04367178	-0.007152151	1.6
0.04367178	-0.007152151	1.6
0.04265942	-0.008054646	1.6
0.04265942	-0.008054646	1.6
0.04223518	-0.008105503	1.6
0.04223518	-0.008105503	1.6
0.04223518	-0.008105503	1.6
0.04165044	-0.008015582	1.6
0.04165044	-0.008015582	1.6
0.04165044	-0.008015582	1.6
0.04165044	-0.008015582	1.6
0.04165044	-0.008015582	1.6
0.04165044	-0.008015582	1.6
0.04165044	-0.008015582	1.6
0.04165044	-0.008015582	1.6
0.06254671	0.07184488	1.6
0.06254671	0.07184488	1.6
0.06254671	0.07184488	1.6
0.06295621	0.07713863	1.6
0.06295621	0.07713863	1.6
0.06330024	0.07989247	1.6
0.06330024	0.07989247	1.6
0.06330024	0.07989247	1.6
0.0633273	0.08223252	1.6
0.0633273	0.08223252	1.6
0.06369424	0.08419127	1.6
0.06369424	0.08419127	1.6
0.06369424	0.08419127	1.6
0.06399953	0.08549538	1.6
0.06399953	0.08549538	1.6
0.06399953	0.08549538	1.6
0.06399953	0.08549538	1.6
0.06399953	0.08549538	1.6
0.06399953	0.08549538	1.6
0.06399953	0.08549538	1.6
0.06399953	0.08549538	1.6
0.06427838	0.087957	1.6
0.06427838	0.087957	1.6
0.06427838	0.087957	1.6
0.1042121	0.1703719	1.6
0.1042121	0.1703719	1.6
0.1054854	0.1726233	1.6
0.1054854	0.1726233	1.6
0.1054854	0.1726233	1.6
0.1053395	0.1747528	1.6
0.1053395	0.1747528	1.6
0.105177	0.176387	1.6
0.105177	0.176387	1.6
0.105177	0.176387	1.6
0.1053389	0.177053	1.6
0.1053389	0.177053	1.6
0.1053389	0.177053	1.6
0.1053936	0.1777651	1.6
0.1053936	0.1777651	1.6
0.1052597	0.1783738	1.6
0.1052597	0.1783738	1.6
0.1052597	0.1783738	1.6
0.1050014	0.1786395	1.6
0.1050014	0.1786395	1.6
0.1051511	0.1794256	1.6
0.1051511	0.1794256	1.6
0.1051511	0.1794256	1.6
0.1050948	0.1801368	1.6
0.1050948	0.1801368	1.6
0.1050948	0.1801368	1.6
0.1050159	0.1809281	1.6
0.1050159	0.1809281	1.6
0.1050225	0.1817169	1.6
0.1050225	0.1817169	1.6
0.1050225	0.1817169	1.6
0.1050708	0.182446	1.6
0.1050708	0.182446	1.6
0.1050708	0.182446	1.6
0.1050442	0.1830368	1.6
0.1050442	0.1830368	1.6
0.104936	0.1834637	1.6
0.104936	0.1834637	1.6
0.104936	0.1834637	1.6
0.1047766	0.1837537	1.6
0.1047766	0.1837537	1.6
0.1047766	0.1837537	1.6
0.1047766	0.1837537	1.6
0.1047766	0.1837537	1.6
0.1291636	0.2438401	1.6
0.1291636	0.2438401	1.6
0.1291636	0.2438401	1.6
0.1304814	0.2475922	1.6
0.1304814	0.2475922	1.6
0.1319486	0.2498201	1.6
0.1319486	0.2498201	1.6
0.1319486	0.2498201	1.6
0.1321301	0.2502482	1.6
0.1321301	0.2502482	1.6
0.1321301	0.2502482	1.6
0.1317472	0.2508563	1.6
0.1317472	0.2508563	1.6
0.1319493	0.2509443	1.6
0.1319493	0.2509443	1.6
0.1319493	0.2509443	1.6
0.1320234	0.2514842	1.6
0.1320234	0.2514842	1.6
0.1320234	0.2514842	1.6
0.1320968	0.2519389	1.6
0.1320968	0.2519389	1.6
0.1329198	0.2515023	1.6
0.1329198	0.2515023	1.6
0.1329198	0.2515023	1.6
0.1333055	0.2521997	1.6
0.1333055	0.2521997	1.6
0.1333055	0.2521997	1.6
0.1335038	0.252836	1.6
0.1335038	0.252836	1.6
0.1335038	0.252836	1.6
0.1335038	0.252836	1.6
0.1335038	0.252836	1.6
0.133984	0.2534074	1.6
0.133984	0.2534074	1.6
0.133984	0.2534074	1.6
0.1345391	0.2534681	1.6
0.1345391	0.2534681	1.6
0.1346368	0.2532156	1.6
0.1346368	0.2532156	1.6
0.1346368	0.2532156	1.6
0.1349185	0.2535007	1.6
0.1349185	0.2535007	1.6
0.1351254	0.2535288	1.6
0.1351254	0.2535288	1.6
0.1351254	0.2535288	1.6
0.1353546	0.2536339	1.6
0.1353546	0.2536339	1.6
0.1353546	0.2536339	1.6
0.1356115	0.2535705	1.6
0.1356115	0.2535705	1.6
0.1357632	0.2538552	1.6
0.1357632	0.2538552	1.6
0.1357632	0.2538552	1.6
0.1359011	0.2538365	1.6
0.1359011	0.2538365	1.6
0.1359011	0.2538365	1.6
0.1362077	0.254225	1.6
0.1362077	0.254225	1.6
0.1364137	0.2545568	1.6
0.1364137	0.2545568	1.6
0.1364137	0.2545568	1.6
0.1365968	0.2548754	1.6
0.1365968	0.2548754	1.6
0.1365968	0.2548754	1.6
0.1366952	0.2550827	1.6
0.1366952	0.2550827	1.6
0.1366952	0.2550827	1.6
0.1366952	0.2550827	1.6
0.1366952	0.2550827	1.6
0.06726184	0.2666446	1.6
0.06726184	0.2666446	1.6
0.06730039	0.2659381	1.6
0.06730039	0.2659381	1.6
0.06730039	0.2659381	1.6
0.06762943	0.2651962	1.6
0.06762943	0.2651962	1.6
0.06808409	0.2642506	1.6
0.06808409	0.2642506	1.6
0.06808409	0.2642506	1.6
0.06860333	0.2644284	1.6
0.06860333	0.2644284	1.6
0.06860333	0.2644284	1.6
0.06858695	0.2637036	1.6
0.06858695	0.2637036	1.6
0.06870062	0.2630265	1.6
0.06870062	0.2630265	1.6
0.06870062	0.2630265	1.6
0.06846888	0.2620603	1.6
0.06846888	0.2620603	1.6
0.06846888	0.2620603	1.6
0.06816331	0.2612055	1.6
0.06816331	0.2612055	1.6
0.06823743	0.2603524	1.6
0.06823743	0.2603524	1.6
0.06823743	0.2603524	1.6
0.06823743	0.2603524	1.6
0.06823743	0.2603524	1.6
0.06823743	0.2603524	1.6
0.03006828	0.2403988	1.6
0.03006828	0.2403988	1.6
0.02970855	0.2386818	1.6
