# Supplementary material for: Saliency detection of textured 3D models based on multi-view information and texel descriptor
Source: PeerJ Comput Sci. 2023 Oct 25;9:e1584. doi: 10.7717/peerj-cs.1584 (PMC10703070; doi:10.7717/peerj-cs.1584)
Supplement: Supplemental Information 2 [file peerj-cs-09-1584-s002.zip › ybxz/10.txt]

0.05538805	-0.1518807	1.6
0.05789178	-0.1511737	1.6
0.05252565	-0.1537454	1.6
0.05252565	-0.1537454	1.6
0.05012913	-0.1551607	1.6
0.05012913	-0.1551607	1.6
0.04684412	-0.1573422	1.6
0.04684412	-0.1573422	1.6
0.04684412	-0.1573422	1.6
0.04547875	-0.158386	1.6
0.04547875	-0.158386	1.6
0.04547875	-0.158386	1.6
0.04467076	-0.1595255	1.6
0.04467076	-0.1595255	1.6
0.04459189	-0.1600843	1.6
0.04459189	-0.1600843	1.6
0.04459189	-0.1600843	1.6
0.0437	-0.1609325	1.6
0.0437	-0.1609325	1.6
0.04290085	-0.1618492	1.6
0.04290085	-0.1618492	1.6
0.04290085	-0.1618492	1.6
0.04207417	-0.1625092	1.6
0.04207417	-0.1625092	1.6
0.04207417	-0.1625092	1.6
0.04144814	-0.1629766	1.6
0.04144814	-0.1629766	1.6
0.04144814	-0.1629766	1.6
0.04144814	-0.1629766	1.6
0.04144814	-0.1629766	1.6
-0.02838363	0.003679331	1.6
-0.02838363	0.003679331	1.6
-0.02637723	0.007332115	1.6
-0.02637723	0.007332115	1.6
-0.02637723	0.007332115	1.6
-0.02907529	0.009076064	1.6
-0.02907529	0.009076064	1.6
-0.02907529	0.009076064	1.6
-0.03053415	0.01007288	1.6
-0.03053415	0.01007288	1.6
-0.03104691	0.01061134	1.6
-0.03104691	0.01061134	1.6
-0.03104691	0.01061134	1.6
-0.03029853	0.0135248	1.6
-0.03029853	0.0135248	1.6
-0.03029853	0.0135248	1.6
-0.02974991	0.01584502	1.6
-0.02974991	0.01584502	1.6
-0.03006638	0.01752195	1.6
-0.03006638	0.01752195	1.6
-0.03006638	0.01752195	1.6
-0.03006638	0.01752195	1.6
-0.03006638	0.01752195	1.6
-0.03047084	0.02006576	1.6
-0.03047084	0.02006576	1.6
-0.03047084	0.02006576	1.6
-0.03075629	0.0210085	1.6
-0.03075629	0.0210085	1.6
-0.03075629	0.0210085	1.6
-0.03093205	0.02197296	1.6
-0.03093205	0.02197296	1.6
-0.03106554	0.02265356	1.6
-0.03106554	0.02265356	1.6
-0.03106554	0.02265356	1.6
-0.03106554	0.02265356	1.6
-0.03106554	0.02265356	1.6
-0.03106554	0.02265356	1.6
0.03219856	0.09950218	1.6
0.03219856	0.09950218	1.6
0.03448824	0.1081615	1.6
0.03448824	0.1081615	1.6
0.03448824	0.1081615	1.6
0.03536924	0.1126327	1.6
0.03536924	0.1126327	1.6
0.03622106	0.1150319	1.6
0.03622106	0.1150319	1.6
0.03622106	0.1150319	1.6
0.03657462	0.1175359	1.6
0.03657462	0.1175359	1.6
0.03657462	0.1175359	1.6
0.03708819	0.1195	1.6
0.03708819	0.1195	1.6
0.03766416	0.1199563	1.6
0.03766416	0.1199563	1.6
0.03766416	0.1199563	1.6
0.03796701	0.1200241	1.6
0.03796701	0.1200241	1.6
0.03802282	0.1201542	1.6
0.03802282	0.1201542	1.6
0.03802282	0.1201542	1.6
0.03783838	0.1205832	1.6
0.03783838	0.1205832	1.6
0.03783838	0.1205832	1.6
0.0380547	0.1207047	1.6
0.0380547	0.1207047	1.6
0.03850731	0.1202571	1.6
0.03850731	0.1202571	1.6
0.03850731	0.1202571	1.6
0.03847328	0.1202439	1.6
0.03847328	0.1202439	1.6
0.03847328	0.1202439	1.6
0.03826194	0.120507	1.6
0.03826194	0.120507	1.6
0.03826194	0.120507	1.6
0.03826194	0.120507	1.6
0.03826194	0.120507	1.6
0.04983828	0.1774246	1.6
0.04983828	0.1774246	1.6
0.04983828	0.1774246	1.6
0.04809718	0.1741953	1.6
0.04809718	0.1741953	1.6
0.04789218	0.1746931	1.6
0.04789218	0.1746931	1.6
0.04789218	0.1746931	1.6
0.04773073	0.1749508	1.6
0.04773073	0.1749508	1.6
0.04773073	0.1749508	1.6
0.04730028	0.1754935	1.6
0.04730028	0.1754935	1.6
0.04663873	0.1749843	1.6
0.04663873	0.1749843	1.6
0.04663873	0.1749843	1.6
0.04606429	0.1739959	1.6
0.04606429	0.1739959	1.6
0.04606429	0.1739959	1.6
0.04568683	0.1722165	1.6
0.04568683	0.1722165	1.6
0.0458747	0.171466	1.6
0.0458747	0.171466	1.6
0.0458747	0.171466	1.6
0.04613449	0.1710788	1.6
0.04613449	0.1710788	1.6
0.04613449	0.1710788	1.6
0.04636416	0.1709349	1.6
0.04636416	0.1709349	1.6
0.04636416	0.1709349	1.6
0.04636416	0.1709349	1.6
0.04636416	0.1709349	1.6
0.00339645	0.06567591	1.6
0.00339645	0.06567591	1.6
0.002697302	0.05792684	1.6
0.002697302	0.05792684	1.6
0.002697302	0.05792684	1.6
0.003864237	0.05509964	1.6
0.003864237	0.05509964	1.6
0.003864237	0.05509964	1.6
0.004219055	0.05328451	1.6
0.004219055	0.05328451	1.6
0.004791471	0.05248446	1.6
0.004791471	0.05248446	1.6
0.004791471	0.05248446	1.6
0.004746853	0.05133512	1.6
0.004746853	0.05133512	1.6
0.004746853	0.05133512	1.6
0.004445555	0.05077922	1.6
0.004445555	0.05077922	1.6
0.003765851	0.05015021	1.6
0.003765851	0.05015021	1.6
0.003765851	0.05015021	1.6
0.003765851	0.05015021	1.6
0.003765851	0.05015021	1.6
0.003765851	0.05015021	1.6
0.003765851	0.05015021	1.6
0.003765851	0.05015021	1.6
-0.07493258	-0.1632312	1.6
-0.07493258	-0.1632312	1.6
-0.07493258	-0.1632312	1.6
-0.07527692	-0.1636423	1.6
-0.07527692	-0.1636423	1.6
-0.07527692	-0.1636423	1.6
-0.07569267	-0.1632247	1.6
-0.07569267	-0.1632247	1.6
-0.07594918	-0.1630002	1.6
-0.07594918	-0.1630002	1.6
-0.07594918	-0.1630002	1.6
-0.07622539	-0.1633182	1.6
-0.07622539	-0.1633182	1.6
-0.07622539	-0.1633182	1.6
-0.07622539	-0.1633182	1.6
-0.07622539	-0.1633182	1.6
-0.07603276	-0.1626449	1.6
-0.07603276	-0.1626449	1.6
-0.07603276	-0.1626449	1.6
-0.07571901	-0.1614783	1.6
-0.07571901	-0.1614783	1.6
-0.07592129	-0.1609831	1.6
-0.07592129	-0.1609831	1.6
-0.07592129	-0.1609831	1.6
-0.07605617	-0.1600683	1.6
-0.07605617	-0.1600683	1.6
-0.07605617	-0.1600683	1.6
-0.07605617	-0.1600683	1.6
-0.07605617	-0.1600683	1.6
-0.1517732	-0.1921912	1.6
-0.1517732	-0.1921912	1.6
-0.1517732	-0.1921912	1.6
-0.1509009	-0.1918078	1.6
-0.1509009	-0.1918078	1.6
-0.1497543	-0.1910812	1.6
-0.1497543	-0.1910812	1.6
-0.1497543	-0.1910812	1.6
-0.1498301	-0.1905953	1.6
-0.1498301	-0.1905953	1.6
-0.1498301	-0.1905953	1.6
-0.1508009	-0.1895269	1.6
-0.1508009	-0.1895269	1.6
-0.1510773	-0.1899852	1.6
-0.1510773	-0.1899852	1.6
-0.1510773	-0.1899852	1.6
-0.1510773	-0.1899852	1.6
-0.1510773	-0.1899852	1.6
-0.1093596	-0.1679491	1.6
-0.1093596	-0.1679491	1.6
-0.1093596	-0.1679491	1.6
-0.1093596	-0.1679491	1.6
-0.1093596	-0.1679491	1.6
-0.08140833	-0.1480638	1.6
-0.08140833	-0.1480638	1.6
-0.08140833	-0.1480638	1.6
-0.01817047	-0.1327049	1.6
-0.01817047	-0.1327049	1.6
-0.0184507	-0.1342276	1.6
-0.0184507	-0.1342276	1.6
-0.0184507	-0.1342276	1.6
-0.01598681	-0.133399	1.6
-0.01598681	-0.133399	1.6
-0.01598681	-0.133399	1.6
-0.01213965	-0.1327123	1.6
-0.01213965	-0.1327123	1.6
-0.01044452	-0.1307497	1.6
-0.01044452	-0.1307497	1.6
-0.01044452	-0.1307497	1.6
-0.01044452	-0.1307497	1.6
-0.01044452	-0.1307497	1.6
-0.01044452	-0.1307497	1.6
-0.00775912	-0.1275739	1.6
-0.00775912	-0.1275739	1.6
-0.007796647	-0.1277851	1.6
-0.007796647	-0.1277851	1.6
-0.007796647	-0.1277851	1.6
-0.007796647	-0.1277851	1.6
-0.007796647	-0.1277851	1.6
-0.007796647	-0.1277851	1.6
0.07600268	-0.1144928	1.6
0.07600268	-0.1144928	1.6
0.07519704	-0.1162928	1.6
0.07519704	-0.1162928	1.6
0.07519704	-0.1162928	1.6
0.07473531	-0.1169388	1.6
0.07473531	-0.1169388	1.6
0.07473531	-0.1169388	1.6
0.07375525	-0.1173665	1.6
0.07375525	-0.1173665	1.6
0.07335873	-0.1167391	1.6
0.07335873	-0.1167391	1.6
0.07335873	-0.1167391	1.6
0.07238187	-0.1164845	1.6
0.07238187	-0.1164845	1.6
0.07238187	-0.1164845	1.6
0.07193615	-0.1158019	1.6
0.07193615	-0.1158019	1.6
0.07193615	-0.1158019	1.6
0.07193615	-0.1158019	1.6
0.07193615	-0.1158019	1.6
0.07193615	-0.1158019	1.6
0.07193615	-0.1158019	1.6
0.07193615	-0.1158019	1.6
0.07193615	-0.1158019	1.6
0.07193615	-0.1158019	1.6
0.1489843	-0.1399954	1.6
0.1489843	-0.1399954	1.6
0.1489843	-0.1399954	1.6
0.1495058	-0.1433568	1.6
0.1495058	-0.1433568	1.6
0.1495058	-0.1433568	1.6
0.1495739	-0.1406782	1.6
0.1495739	-0.1406782	1.6
0.1497754	-0.1393414	1.6
0.1497754	-0.1393414	1.6
0.1497754	-0.1393414	1.6
0.14932	-0.1410713	1.6
0.14932	-0.1410713	1.6
0.1517104	-0.1419632	1.6
0.1517104	-0.1419632	1.6
0.1517104	-0.1419632	1.6
0.154369	-0.1444058	1.6
0.154369	-0.1444058	1.6
0.154369	-0.1444058	1.6
0.1562073	-0.1465254	1.6
0.1562073	-0.1465254	1.6
0.1577829	-0.148034	1.6
0.1577829	-0.148034	1.6
0.1577829	-0.148034	1.6
0.1589975	-0.1494828	1.6
0.1589975	-0.1494828	1.6
0.1589975	-0.1494828	1.6
0.1601702	-0.1509119	1.6
0.1601702	-0.1509119	1.6
0.1608552	-0.1524224	1.6
0.1608552	-0.1524224	1.6
0.1608552	-0.1524224	1.6
0.1614987	-0.1536333	1.6
0.1614987	-0.1536333	1.6
0.1621103	-0.1548921	1.6
0.1621103	-0.1548921	1.6
0.1621103	-0.1548921	1.6
0.1629084	-0.1561695	1.6
0.1629084	-0.1561695	1.6
0.1629084	-0.1561695	1.6
0.1637752	-0.1573202	1.6
0.1637752	-0.1573202	1.6
0.1645716	-0.1583278	1.6
0.1645716	-0.1583278	1.6
0.1645716	-0.1583278	1.6
0.1653597	-0.1591531	1.6
0.1653597	-0.1591531	1.6
0.1660558	-0.159924	1.6
0.1660558	-0.159924	1.6
0.1660558	-0.159924	1.6
0.1667048	-0.1607197	1.6
0.1667048	-0.1607197	1.6
0.1673454	-0.1613409	1.6
0.1673454	-0.1613409	1.6
0.1673454	-0.1613409	1.6
0.1679556	-0.1619091	1.6
0.1679556	-0.1619091	1.6
0.1679556	-0.1619091	1.6
0.1686151	-0.1624929	1.6
0.1686151	-0.1624929	1.6
0.1691939	-0.1630157	1.6
0.1691939	-0.1630157	1.6
0.1691939	-0.1630157	1.6
0.1697021	-0.1634525	1.6
0.1697021	-0.1634525	1.6
0.1697021	-0.1634525	1.6
0.1700496	-0.1638475	1.6
0.1700496	-0.1638475	1.6
0.1703993	-0.164188	1.6
0.1703993	-0.164188	1.6
0.1703993	-0.164188	1.6
0.1705109	-0.1644696	1.6
0.1705109	-0.1644696	1.6
0.1705109	-0.1644696	1.6
0.1707233	-0.1643772	1.6
0.1707233	-0.1643772	1.6
0.1715997	-0.1707159	1.6
0.1715997	-0.1707159	1.6
0.1707233	-0.1643772	1.6
0.1707233	-0.1643772	1.6
0.1707233	-0.1643772	1.6
0.1721449	-0.1756782	1.6
0.1721449	-0.1756782	1.6
0.1721449	-0.1756782	1.6
0.1721449	-0.1756782	1.6
0.1721449	-0.1756782	1.6
0.1717455	-0.17528	1.6
0.1717455	-0.17528	1.6
0.1717455	-0.17528	1.6
0.1711157	-0.1741566	1.6
0.1711157	-0.1741566	1.6
0.1711157	-0.1741566	1.6
0.1700983	-0.1727651	1.6
0.1700983	-0.1727651	1.6
0.168984	-0.1719748	1.6
0.168984	-0.1719748	1.6
0.168984	-0.1719748	1.6
0.1679235	-0.1706982	1.6
0.1679235	-0.1706982	1.6
0.1679235	-0.1706982	1.6
0.1668272	-0.1699904	1.6
0.1668272	-0.1699904	1.6
0.1659522	-0.1692929	1.6
0.1659522	-0.1692929	1.6
0.1659522	-0.1692929	1.6
0.1654788	-0.1686362	1.6
0.1654788	-0.1686362	1.6
0.1647199	-0.1679923	1.6
0.1647199	-0.1679923	1.6
0.1647199	-0.1679923	1.6
0.1640139	-0.167193	1.6
0.1640139	-0.167193	1.6
0.1640139	-0.167193	1.6
0.1640139	-0.167193	1.6
0.1640139	-0.167193	1.6
0.1640139	-0.167193	1.6
0.1640139	-0.167193	1.6
0.1640139	-0.167193	1.6
-0.06156748	-0.1927953	1.6
-0.06156748	-0.1927953	1.6
-0.06156748	-0.1927953	1.6
-0.06606933	-0.1950764	1.6
-0.06606933	-0.1950764	1.6
-0.06782368	-0.1966167	1.6
-0.06782368	-0.1966167	1.6
-0.06782368	-0.1966167	1.6
-0.06885453	-0.196712	1.6
-0.06885453	-0.196712	1.6
-0.06885453	-0.196712	1.6
-0.07001663	-0.1981764	1.6
-0.07001663	-0.1981764	1.6
-0.07070889	-0.198238	1.6
-0.07070889	-0.198238	1.6
-0.07070889	-0.198238	1.6
-0.07085315	-0.1985793	1.6
-0.07085315	-0.1985793	1.6
-0.07085315	-0.1985793	1.6
-0.07121988	-0.1978436	1.6
-0.07121988	-0.1978436	1.6
-0.07168088	-0.1973948	1.6
-0.07168088	-0.1973948	1.6
-0.07168088	-0.1973948	1.6
-0.07200971	-0.1969745	1.6
-0.07200971	-0.1969745	1.6
-0.07200971	-0.1969745	1.6
-0.07246311	-0.1964108	1.6
-0.07246311	-0.1964108	1.6
-0.0726519	-0.1959469	1.6
-0.0726519	-0.1959469	1.6
-0.0726519	-0.1959469	1.6
-0.07289886	-0.1958324	1.6
-0.07289886	-0.1958324	1.6
-0.07289886	-0.1958324	1.6
-0.07295158	-0.195752	1.6
-0.07295158	-0.195752	1.6
-0.07300193	-0.1954913	1.6
-0.07300193	-0.1954913	1.6
-0.07300193	-0.1954913	1.6
-0.07314187	-0.1952249	1.6
-0.07314187	-0.1952249	1.6
-0.07314187	-0.1952249	1.6
-0.07346988	-0.1951114	1.6
-0.07346988	-0.1951114	1.6
-0.07346988	-0.1951114	1.6
-0.07346988	-0.1951114	1.6
-0.07346988	-0.1951114	1.6
-0.07547926	-0.1946315	1.6
-0.07547926	-0.1946315	1.6
-0.07547926	-0.1946315	1.6
-0.07728619	-0.1945899	1.6
-0.07728619	-0.1945899	1.6
-0.07728619	-0.1945899	1.6
-0.07728619	-0.1945899	1.6
-0.07728619	-0.1945899	1.6
-0.07978777	-0.1945544	1.6
-0.07978777	-0.1945544	1.6
-0.07978777	-0.1945544	1.6
-0.07978777	-0.1945544	1.6
-0.07978777	-0.1945544	1.6
-0.07984373	-0.1947489	1.6
-0.07984373	-0.1947489	1.6
-0.07984373	-0.1947489	1.6
-0.007219227	-0.1979834	1.6
-0.007219227	-0.1979834	1.6
-0.007219227	-0.1979834	1.6
-0.007219227	-0.1979834	1.6
-0.007219227	-0.1979834	1.6
-0.003092844	-0.1993254	1.6
-0.003092844	-0.1993254	1.6
-0.003092844	-0.1993254	1.6
0.0004229825	-0.1989851	1.6
0.0004229825	-0.1989851	1.6
0.00136772	-0.1992769	1.6
0.00136772	-0.1992769	1.6
0.00136772	-0.1992769	1.6
0.002945825	-0.1988906	1.6
0.002945825	-0.1988906	1.6
0.003219897	-0.198795	1.6
0.003219897	-0.198795	1.6
0.003219897	-0.198795	1.6
0.003604881	-0.1991107	1.6
0.003604881	-0.1991107	1.6
0.003604881	-0.1991107	1.6
0.003905561	-0.1994767	1.6
0.003905561	-0.1994767	1.6
0.003905561	-0.1994767	1.6
0.003905561	-0.1994767	1.6
0.003905561	-0.1994767	1.6
0.07946952	-0.1873324	1.6
0.07946952	-0.1873324	1.6
0.07946952	-0.1873324	1.6
0.08078029	-0.1891991	1.6
0.08078029	-0.1891991	1.6
0.08149059	-0.1897235	1.6
0.08149059	-0.1897235	1.6
0.08149059	-0.1897235	1.6
0.08180994	-0.1897069	1.6
0.08180994	-0.1897069	1.6
0.08180994	-0.1897069	1.6
0.08221751	-0.1895063	1.6
0.08221751	-0.1895063	1.6
0.08180427	-0.1892092	1.6
0.08180427	-0.1892092	1.6
0.08180427	-0.1892092	1.6
0.08226163	-0.1887614	1.6
0.08226163	-0.1887614	1.6
0.08278634	-0.1875568	1.6
0.08278634	-0.1875568	1.6
0.08278634	-0.1875568	1.6
0.08278634	-0.1875568	1.6
0.08278634	-0.1875568	1.6
0.08278634	-0.1875568	1.6
0.08278634	-0.1875568	1.6
0.08278634	-0.1875568	1.6
0.1709219	-0.1598006	1.6
0.1709219	-0.1598006	1.6
0.1709219	-0.1598006	1.6
0.1660998	-0.1578007	1.6
0.1660998	-0.1578007	1.6
0.1660998	-0.1578007	1.6
0.162993	-0.1574885	1.6
0.162993	-0.1574885	1.6
0.1621656	-0.1568575	1.6
0.1621656	-0.1568575	1.6
0.1621656	-0.1568575	1.6
0.1611313	-0.1565055	1.6
0.1611313	-0.1565055	1.6
0.1611313	-0.1565055	1.6
0.1601302	-0.1561574	1.6
0.1601302	-0.1561574	1.6
0.1601302	-0.1561574	1.6
0.1590075	-0.1557986	1.6
0.1590075	-0.1557986	1.6
0.1586019	-0.155816	1.6
0.1586019	-0.155816	1.6
0.1586019	-0.155816	1.6
0.1586019	-0.155816	1.6
0.1586019	-0.155816	1.6
0.1586019	-0.155816	1.6
0.1586019	-0.155816	1.6
0.1586019	-0.155816	1.6
0.03685209	-0.1030473	1.6
0.03685209	-0.1030473	1.6
0.03685209	-0.1030473	1.6
0.03889098	-0.102664	1.6
0.03889098	-0.102664	1.6
0.04173744	-0.1006803	1.6
0.04173744	-0.1006803	1.6
0.04173744	-0.1006803	1.6
0.0422444	-0.1003088	1.6
0.0422444	-0.1003088	1.6
0.0430276	-0.09933026	1.6
0.0430276	-0.09933026	1.6
0.0430276	-0.09933026	1.6
0.04315778	-0.09927562	1.6
0.04315778	-0.09927562	1.6
0.04315778	-0.09927562	1.6
0.0434762	-0.09866506	1.6
0.0434762	-0.09866506	1.6
0.04351839	-0.09796873	1.6
0.04351839	-0.09796873	1.6
0.04351839	-0.09796873	1.6
0.04306425	-0.09738266	1.6
0.04306425	-0.09738266	1.6
0.04306425	-0.09738266	1.6
0.04246591	-0.09645639	1.6
0.04246591	-0.09645639	1.6
0.04211024	-0.09622276	1.6
0.04211024	-0.09622276	1.6
0.04185797	-0.09626921	1.6
0.04185797	-0.09626921	1.6
0.04185797	-0.09626921	1.6
0.0419057	-0.09638906	1.6
0.0419057	-0.09638906	1.6
0.0419057	-0.09638906	1.6
0.0419057	-0.09638906	1.6
0.0419057	-0.09638906	1.6
0.02658531	-0.02868632	1.6
0.02658531	-0.02868632	1.6
0.02658531	-0.02868632	1.6
0.02408651	-0.0323851	1.6
0.02408651	-0.0323851	1.6
0.02408651	-0.0323851	1.6
0.0232286	-0.0339971	1.6
0.0232286	-0.0339971	1.6
0.02420093	-0.03432754	1.6
0.02420093	-0.03432754	1.6
0.02420093	-0.03432754	1.6
0.02505233	-0.03485729	1.6
0.02505233	-0.03485729	1.6
0.02505233	-0.03485729	1.6
0.02526883	-0.03454512	1.6
0.02526883	-0.03454512	1.6
0.02415071	-0.03235796	1.6
0.02415071	-0.03235796	1.6
0.02415071	-0.03235796	1.6
0.01988877	-0.02861224	1.6
0.01988877	-0.02861224	1.6
0.01	0.01	1.6
0.02415071	-0.03235796	1.6
0.02415071	-0.03235796	1.6
-0.1837358	-0.2144194	1.6
-0.1837358	-0.2144194	1.6
-0.1837358	-0.2144194	1.6
-0.1816667	-0.2185114	1.6
-0.1816667	-0.2185114	1.6
-0.1816667	-0.2185114	1.6
-0.178819	-0.2202312	1.6
-0.178819	-0.2202312	1.6
-0.1768259	-0.2232759	1.6
-0.1768259	-0.2232759	1.6
-0.1768259	-0.2232759	1.6
-0.1769461	-0.2246168	1.6
-0.1769461	-0.2246168	1.6
-0.1762876	-0.2263429	1.6
-0.1762876	-0.2263429	1.6
-0.1762876	-0.2263429	1.6
-0.175879	-0.2275422	1.6
-0.175879	-0.2275422	1.6
-0.175879	-0.2275422	1.6
-0.1756905	-0.2286282	1.6
-0.1756905	-0.2286282	1.6
-0.1756905	-0.2286282	1.6
-0.1756905	-0.2286282	1.6
-0.1756905	-0.2286282	1.6
-0.1754765	-0.2295995	1.6
-0.1754765	-0.2295995	1.6
-0.1754765	-0.2295995	1.6
-0.1754765	-0.2295995	1.6
-0.1754765	-0.2295995	1.6
-0.04242475	-0.2070701	1.6
-0.04242475	-0.2070701	1.6
-0.04242475	-0.2070701	1.6
-0.04746433	-0.2076283	1.6
-0.04746433	-0.2076283	1.6
-0.049353	-0.2073603	1.6
-0.049353	-0.2073603	1.6
-0.049353	-0.2073603	1.6
-0.049353	-0.2073603	1.6
-0.049353	-0.2073603	1.6
-0.049353	-0.2073603	1.6
-0.05100287	-0.2064544	1.6
-0.05100287	-0.2064544	1.6
-0.05167988	-0.2068808	1.6
-0.05167988	-0.2068808	1.6
-0.05167988	-0.2068808	1.6
-0.05195566	-0.206727	1.6
-0.05195566	-0.206727	1.6
-0.05195566	-0.206727	1.6
-0.05266664	-0.2062152	1.6
-0.05266664	-0.2062152	1.6
-0.05282219	-0.2058691	1.6
-0.05282219	-0.2058691	1.6
-0.05282219	-0.2058691	1.6
-0.05212691	-0.2057808	1.6
-0.05212691	-0.2057808	1.6
-0.05212691	-0.2057808	1.6
-0.05212691	-0.2057808	1.6
-0.05212691	-0.2057808	1.6
0.08330033	-0.1703856	1.6
0.08330033	-0.1703856	1.6
0.08330033	-0.1703856	1.6
0.08110262	-0.1707949	1.6
0.08110262	-0.1707949	1.6
0.08110262	-0.1707949	1.6
0.08012892	-0.170642	1.6
0.08012892	-0.170642	1.6
0.0799481	-0.170632	1.6
0.0799481	-0.170632	1.6
0.0799481	-0.170632	1.6
0.08036513	-0.1708401	1.6
0.08036513	-0.1708401	1.6
0.08031411	-0.1710824	1.6
0.08031411	-0.1710824	1.6
0.08031411	-0.1710824	1.6
0.07999738	-0.170859	1.6
0.07999738	-0.170859	1.6
0.07999738	-0.170859	1.6
0.07977542	-0.1705585	1.6
0.07977542	-0.1705585	1.6
0.07902524	-0.1700454	1.6
0.07902524	-0.1700454	1.6
0.07902524	-0.1700454	1.6
0.07902524	-0.1700454	1.6
0.07902524	-0.1700454	1.6
0.07902524	-0.1700454	1.6
0.07902524	-0.1700454	1.6
0.07902524	-0.1700454	1.6
0.1352085	-0.1644413	1.6
0.1352085	-0.1644413	1.6
0.1352085	-0.1644413	1.6
0.1326982	-0.1642539	1.6
0.1326982	-0.1642539	1.6
0.1327269	-0.1647347	1.6
0.1327269	-0.1647347	1.6
0.1327269	-0.1647347	1.6
0.1319528	-0.1652407	1.6
0.1319528	-0.1652407	1.6
0.1319528	-0.1652407	1.6
0.131481	-0.1658264	1.6
0.131481	-0.1658264	1.6
0.1314395	-0.1656011	1.6
0.1314395	-0.1656011	1.6
0.1314395	-0.1656011	1.6
0.1307606	-0.1659193	1.6
0.1307606	-0.1659193	1.6
0.1307606	-0.1659193	1.6
0.1326748	-0.1652414	1.6
0.1326748	-0.1652414	1.6
0.134179	-0.164385	1.6
0.134179	-0.164385	1.6
0.134179	-0.164385	1.6
0.134179	-0.164385	1.6
0.134179	-0.164385	1.6
0.1366247	-0.1678382	1.6
0.1366247	-0.1678382	1.6
0.1366247	-0.1678382	1.6
0.1366247	-0.1678382	1.6
0.1366247	-0.1678382	1.6
0.1366247	-0.1678382	1.6
0.01	0.01	1.6
0.01	0.01	1.6
0.1352279	-0.1680203	1.6
0.1352279	-0.1680203	1.6
0.1352279	-0.1680203	1.6
0.133865	-0.1682131	1.6
0.133865	-0.1682131	1.6
0.133865	-0.1682131	1.6
0.130626	-0.1670803	1.6
0.130626	-0.1670803	1.6
0.1360088	-0.1703049	1.6
