# Supplementary material for: Saliency detection of textured 3D models based on multi-view information and texel descriptor
Source: PeerJ Comput Sci. 2023 Oct 25;9:e1584. doi: 10.7717/peerj-cs.1584 (PMC10703070; doi:10.7717/peerj-cs.1584)
Supplement: Supplemental Information 2 [file peerj-cs-09-1584-s002.zip › ybxz/11.txt]

0.1360088	-0.1703049	1.6
0.1360088	-0.1703049	1.6
0.1360088	-0.1703049	1.6
0.1360088	-0.1703049	1.6
0.1192899	-0.1647592	1.6
0.1192899	-0.1647592	1.6
0.1192899	-0.1647592	1.6
0.118124	-0.1652164	1.6
0.118124	-0.1652164	1.6
0.118124	-0.1652164	1.6
0.1173833	-0.1655323	1.6
0.1173833	-0.1655323	1.6
0.1088931	-0.1626449	1.6
0.1088931	-0.1626449	1.6
0.1088931	-0.1626449	1.6
0.1089324	-0.162482	1.6
0.1089324	-0.162482	1.6
0.1175749	-0.1650839	1.6
0.1175749	-0.1650839	1.6
0.1175749	-0.1650839	1.6
0.1175749	-0.1650839	1.6
0.1175749	-0.1650839	1.6
0.1175749	-0.1650839	1.6
0.1175749	-0.1650839	1.6
0.1175749	-0.1650839	1.6
-0.0444229	-0.09838802	1.6
-0.0444229	-0.09838802	1.6
-0.0444229	-0.09838802	1.6
-0.04374048	-0.09925105	1.6
-0.04374048	-0.09925105	1.6
-0.04374048	-0.09925105	1.6
-0.04388321	-0.09825175	1.6
-0.04388321	-0.09825175	1.6
-0.04484772	-0.09718274	1.6
-0.04484772	-0.09718274	1.6
-0.04484772	-0.09718274	1.6
-0.04512144	-0.096467	1.6
-0.04512144	-0.096467	1.6
-0.04544609	-0.09409696	1.6
-0.04544609	-0.09409696	1.6
-0.04544609	-0.09409696	1.6
-0.04544609	-0.09409696	1.6
-0.04544609	-0.09409696	1.6
-0.04544609	-0.09409696	1.6
-0.07900322	0.05022243	1.6
-0.07900322	0.05022243	1.6
-0.08191548	0.05036575	1.6
-0.08191548	0.05036575	1.6
-0.08191548	0.05036575	1.6
-0.08458764	0.04779188	1.6
-0.08458764	0.04779188	1.6
-0.08458764	0.04779188	1.6
-0.08658514	0.05181719	1.6
-0.08658514	0.05181719	1.6
-0.08708061	0.05848963	1.6
-0.08708061	0.05848963	1.6
-0.08708061	0.05848963	1.6
-0.08708061	0.05848963	1.6
-0.08708061	0.05848963	1.6
-0.08603875	0.165745	1.6
-0.08603875	0.165745	1.6
-0.08603875	0.165745	1.6
-0.08854014	0.1657796	1.6
-0.08854014	0.1657796	1.6
-0.08854014	0.1657796	1.6
-0.09204925	0.1647995	1.6
-0.09204925	0.1647995	1.6
-0.09204925	0.1647995	1.6
-0.09204925	0.1647995	1.6
-0.09204925	0.1647995	1.6
-0.09676392	0.165563	1.6
-0.09676392	0.165563	1.6
-0.09676392	0.165563	1.6
-0.09833462	0.1666127	1.6
-0.09833462	0.1666127	1.6
-0.09933612	0.1675956	1.6
-0.09933612	0.1675956	1.6
-0.09933612	0.1675956	1.6
-0.1001077	0.1679048	1.6
-0.1001077	0.1679048	1.6
-0.1001077	0.1679048	1.6
-0.1009726	0.1683147	1.6
-0.1009726	0.1683147	1.6
-0.1016139	0.1683626	1.6
-0.1016139	0.1683626	1.6
-0.1016139	0.1683626	1.6
-0.1011014	0.1690212	1.6
-0.1011014	0.1690212	1.6
-0.1002208	0.1698979	1.6
-0.1002208	0.1698979	1.6
-0.09952693	0.1709226	1.6
-0.09952693	0.1709226	1.6
-0.09952693	0.1709226	1.6
-0.09888546	0.1715171	1.6
-0.09888546	0.1715171	1.6
-0.09888546	0.1715171	1.6
-0.09826209	0.1720467	1.6
-0.09826209	0.1720467	1.6
-0.09826209	0.1720467	1.6
-0.09826209	0.1720467	1.6
-0.09826209	0.1720467	1.6
-0.09826209	0.1720467	1.6
-0.09826209	0.1720467	1.6
-0.09826209	0.1720467	1.6
-0.07696465	0.01824189	1.6
-0.07696465	0.01824189	1.6
-0.07058171	0.02149295	1.6
-0.06754851	0.02168075	1.6
-0.06754851	0.02168075	1.6
-0.06987263	0.01912953	1.6
-0.06987263	0.01912953	1.6
-0.06987263	0.01912953	1.6
-0.07154964	0.01714019	1.6
-0.07154964	0.01714019	1.6
-0.07041478	0.01703908	1.6
-0.07041478	0.01703908	1.6
-0.07041478	0.01703908	1.6
-0.07169769	0.01535924	1.6
-0.07169769	0.01535924	1.6
-0.07003907	0.01495102	1.6
-0.07003907	0.01495102	1.6
-0.07003907	0.01495102	1.6
-0.07103502	0.01278967	1.6
-0.07103502	0.01278967	1.6
-0.07103502	0.01278967	1.6
-0.07199753	0.01011818	1.6
-0.07199753	0.01011818	1.6
-0.07256489	0.007993008	1.6
-0.07256489	0.007993008	1.6
-0.07256489	0.007993008	1.6
-0.07256489	0.007993008	1.6
-0.07256489	0.007993008	1.6
-0.07256489	0.007993008	1.6
-0.07256489	0.007993008	1.6
-0.07256489	0.007993008	1.6
-0.07256489	0.007993008	1.6
-0.2180466	0.0411073	1.6
-0.2180466	0.0411073	1.6
-0.2159663	0.0441649	1.6
-0.2159663	0.0441649	1.6
-0.2159663	0.0441649	1.6
-0.2149251	0.04731255	1.6
-0.2149251	0.04731255	1.6
-0.2137074	0.04998675	1.6
-0.2137074	0.04998675	1.6
-0.2137074	0.04998675	1.6
-0.2120344	0.05238818	1.6
-0.2120344	0.05238818	1.6
-0.2120344	0.05238818	1.6
-0.2118237	0.05346359	1.6
-0.2118237	0.05346359	1.6
-0.2118237	0.05346359	1.6
-0.2118237	0.05346359	1.6
-0.2118237	0.05346359	1.6
-0.2118237	0.05346359	1.6
-0.2118237	0.05346359	1.6
-0.2118237	0.05346359	1.6
-0.14466	0.03455244	1.6
-0.14466	0.03455244	1.6
-0.1387096	0.03160565	1.6
-0.1387096	0.03160565	1.6
-0.1387096	0.03160565	1.6
-0.136091	0.02877319	1.6
-0.136091	0.02877319	1.6
-0.1348348	0.02618543	1.6
-0.1348348	0.02618543	1.6
-0.1348348	0.02618543	1.6
-0.1335132	0.02352114	1.6
-0.1335132	0.02352114	1.6
-0.1335132	0.02352114	1.6
-0.1323664	0.02162413	1.6
-0.1323664	0.02162413	1.6
-0.1304989	0.01911518	1.6
-0.1304989	0.01911518	1.6
-0.1304989	0.01911518	1.6
-0.1300426	0.01617747	1.6
-0.1300426	0.01617747	1.6
-0.1300426	0.01617747	1.6
-0.1299646	0.01580834	1.6
-0.1299646	0.01580834	1.6
-0.128511	0.01589268	1.6
-0.128511	0.01589268	1.6
-0.128511	0.01589268	1.6
-0.1267095	0.01640248	1.6
-0.1267095	0.01640248	1.6
-0.1267095	0.01640248	1.6
-0.1257146	0.01662248	1.6
-0.1257146	0.01662248	1.6
-0.1242388	0.01595695	1.6
-0.1242388	0.01595695	1.6
-0.1242388	0.01595695	1.6
-0.1234211	0.0158317	1.6
-0.1234211	0.0158317	1.6
-0.1230835	0.0152268	1.6
-0.1230835	0.0152268	1.6
-0.1230835	0.0152268	1.6
-0.1226263	0.01561766	1.6
-0.1226263	0.01561766	1.6
0.01	0.01	1.6
0.01	0.01	1.6
0.01	0.01	1.6
0.01	0.01	1.6
0.01	0.01	1.6
0.01	0.01	1.6
0.01	0.01	1.6
0.01	0.01	1.6
-0.1105715	0.02314243	1.6
-0.1105715	0.02314243	1.6
-0.1105715	0.02314243	1.6
-0.09851663	0.03066719	1.6
-0.09851663	0.03066719	1.6
-0.07026855	-0.01828111	1.6
-0.07026855	-0.01828111	1.6
-0.07026855	-0.01828111	1.6
-0.06298163	-0.02074645	1.6
-0.06298163	-0.02074645	1.6
-0.06298163	-0.02074645	1.6
-0.05893775	-0.02283454	1.6
-0.05893775	-0.02283454	1.6
-0.05689052	-0.02404614	1.6
-0.05689052	-0.02404614	1.6
-0.05689052	-0.02404614	1.6
-0.05566315	-0.02493481	1.6
-0.05566315	-0.02493481	1.6
-0.05335763	-0.025449	1.6
-0.05335763	-0.025449	1.6
-0.05335763	-0.025449	1.6
-0.05177483	-0.02618486	1.6
-0.05177483	-0.02618486	1.6
-0.05177483	-0.02618486	1.6
-0.05151844	-0.02628153	1.6
-0.05151844	-0.02628153	1.6
-0.05132676	-0.02686281	1.6
-0.05132676	-0.02686281	1.6
-0.05132676	-0.02686281	1.6
-0.05132676	-0.02686281	1.6
-0.05132676	-0.02686281	1.6
-0.05132676	-0.02686281	1.6
-0.08765095	-0.1169324	1.6
-0.08765095	-0.1169324	1.6
-0.08781525	-0.1176	1.6
-0.08781525	-0.1176	1.6
-0.08781525	-0.1176	1.6
-0.08781525	-0.1176	1.6
-0.08781525	-0.1176	1.6
-0.08781525	-0.1176	1.6
-0.08774208	-0.1170908	1.6
-0.08774208	-0.1170908	1.6
-0.08689715	-0.1172698	1.6
-0.08689715	-0.1172698	1.6
-0.08689715	-0.1172698	1.6
-0.08640005	-0.1175501	1.6
-0.08640005	-0.1175501	1.6
-0.08640005	-0.1175501	1.6
-0.08605158	-0.1175224	1.6
-0.08605158	-0.1175224	1.6
-0.08606327	-0.1173662	1.6
-0.08606327	-0.1173662	1.6
-0.08606327	-0.1173662	1.6
-0.08609236	-0.1169676	1.6
-0.08609236	-0.1169676	1.6
-0.08609236	-0.1169676	1.6
-0.08607437	-0.1169438	1.6
-0.08607437	-0.1169438	1.6
-0.09559802	-0.1217101	1.6
-0.09559802	-0.1217101	1.6
-0.09559802	-0.1217101	1.6
-0.0860678	-0.1168472	1.6
-0.0860678	-0.1168472	1.6
-0.0860678	-0.1168472	1.6
0.01	0.01	1.6
0.01	0.01	1.6
0.01	0.01	1.6
0.01	0.01	1.6
0.01	0.01	1.6
-0.08068835	-0.1162725	1.6
-0.08068835	-0.1162725	1.6
-0.08068835	-0.1162725	1.6
-0.08137564	-0.1148205	1.6
-0.08137564	-0.1148205	1.6
-0.08137564	-0.1148205	1.6
-0.08521333	-0.113552	1.6
-0.08521333	-0.113552	1.6
-0.08446585	-0.111376	1.6
-0.08446585	-0.111376	1.6
-0.08446585	-0.111376	1.6
-0.08328112	-0.1099079	1.6
-0.08328112	-0.1099079	1.6
-0.08328112	-0.1099079	1.6
-0.0819091	-0.1083911	1.6
-0.0819091	-0.1083911	1.6
-0.08070907	-0.1070907	1.6
-0.08070907	-0.1070907	1.6
-0.08070907	-0.1070907	1.6
-0.08070907	-0.1070907	1.6
-0.08070907	-0.1070907	1.6
-0.08070907	-0.1070907	1.6
0.05753335	-0.120994	1.6
0.05753335	-0.120994	1.6
0.05490749	-0.1220546	1.6
0.05490749	-0.1220546	1.6
0.05490749	-0.1220546	1.6
0.05307402	-0.1220713	1.6
0.05307402	-0.1220713	1.6
0.05307402	-0.1220713	1.6
0.05193698	-0.1226445	1.6
0.05193698	-0.1226445	1.6
0.05082082	-0.1222066	1.6
0.05082082	-0.1222066	1.6
0.05082082	-0.1222066	1.6
0.05036978	-0.1215781	1.6
0.05036978	-0.1215781	1.6
0.05036978	-0.1215781	1.6
0.05034842	-0.1214615	1.6
0.05034842	-0.1214615	1.6
0.05054238	-0.12074	1.6
0.05054238	-0.12074	1.6
0.05054238	-0.12074	1.6
0.05054238	-0.12074	1.6
0.05054238	-0.12074	1.6
0.05054238	-0.12074	1.6
0.05054238	-0.12074	1.6
0.05054238	-0.12074	1.6
-0.02071065	-0.1343546	1.6
-0.02071065	-0.1343546	1.6
-0.02071065	-0.1343546	1.6
-0.02030365	-0.13467	1.6
-0.02030365	-0.13467	1.6
-0.09035135	-0.1494835	1.6
-0.09035135	-0.1494835	1.6
-0.09035135	-0.1494835	1.6
-0.08979972	-0.1496692	1.6
-0.08979972	-0.1496692	1.6
-0.08979972	-0.1496692	1.6
-0.08991092	-0.1498212	1.6
-0.08991092	-0.1498212	1.6
-0.08929732	-0.1496568	1.6
-0.08929732	-0.1496568	1.6
-0.08929732	-0.1496568	1.6
-0.08888619	-0.1496417	1.6
-0.08888619	-0.1496417	1.6
-0.08888619	-0.1496417	1.6
-0.08879321	-0.1495448	1.6
-0.08879321	-0.1495448	1.6
-0.0885622	-0.1494117	1.6
-0.0885622	-0.1494117	1.6
-0.08860772	-0.1492745	1.6
-0.08860772	-0.1492745	1.6
-0.08860772	-0.1492745	1.6
-0.08882297	-0.1491396	1.6
-0.08882297	-0.1491396	1.6
-0.08882297	-0.1491396	1.6
-0.08906912	-0.1490218	1.6
-0.08906912	-0.1490218	1.6
-0.08940975	-0.1488308	1.6
-0.08940975	-0.1488308	1.6
-0.08940975	-0.1488308	1.6
-0.08940975	-0.1488308	1.6
-0.08940975	-0.1488308	1.6
-0.1013121	-0.1548767	1.6
-0.1013121	-0.1548767	1.6
-0.1013121	-0.1548767	1.6
-0.1008319	-0.1241631	1.6
-0.1008319	-0.1241631	1.6
-0.08940975	-0.1488308	1.6
-0.08940975	-0.1488308	1.6
-0.08940975	-0.1488308	1.6
-0.1207914	-0.09700848	1.6
-0.1207914	-0.09700848	1.6
-0.1207914	-0.09700848	1.6
-0.1237735	-0.09488384	1.6
-0.1237735	-0.09488384	1.6
-0.1211927	-0.09489881	1.6
-0.1211927	-0.09489881	1.6
-0.1211927	-0.09489881	1.6
-0.1203739	-0.09507246	1.6
-0.1203739	-0.09507246	1.6
-0.1203739	-0.09507246	1.6
-0.1204052	-0.09553419	1.6
-0.1204052	-0.09553419	1.6
-0.1200003	-0.09591961	1.6
-0.1200003	-0.09591961	1.6
-0.1200003	-0.09591961	1.6
-0.1197172	-0.09646258	1.6
-0.1197172	-0.09646258	1.6
-0.1197172	-0.09646258	1.6
-0.1198284	-0.09697839	1.6
-0.1198284	-0.09697839	1.6
-0.1062428	-0.09022552	1.6
-0.1062428	-0.09022552	1.6
-0.1062428	-0.09022552	1.6
-0.1198284	-0.09697839	1.6
-0.1198284	-0.09697839	1.6
-0.1198284	-0.09697839	1.6
-0.1774438	-0.05991957	1.6
-0.1774438	-0.05991957	1.6
-0.1905875	-0.0761208	1.6
-0.1905875	-0.0761208	1.6
-0.1905875	-0.0761208	1.6
-0.1819834	-0.0573644	1.6
-0.1819834	-0.0573644	1.6
-0.1819834	-0.0573644	1.6
-0.1827627	-0.05655111	1.6
-0.1827627	-0.05655111	1.6
-0.181839	-0.05407368	1.6
-0.181839	-0.05407368	1.6
-0.181839	-0.05407368	1.6
-0.1827178	-0.05373908	1.6
-0.1827178	-0.05373908	1.6
-0.1819953	-0.05186227	1.6
-0.1819953	-0.05186227	1.6
-0.1819953	-0.05186227	1.6
-0.1816161	-0.05025488	1.6
-0.1816161	-0.05025488	1.6
-0.1816161	-0.05025488	1.6
-0.1812223	-0.04897335	1.6
-0.1812223	-0.04897335	1.6
-0.1807276	-0.04796828	1.6
-0.1807276	-0.04796828	1.6
-0.1807276	-0.04796828	1.6
-0.1805899	-0.04715908	1.6
-0.1805899	-0.04715908	1.6
-0.1805899	-0.04715908	1.6
-0.1806511	-0.04659936	1.6
-0.1806511	-0.04659936	1.6
-0.1806511	-0.04659936	1.6
-0.1806511	-0.04659936	1.6
-0.1806511	-0.04659936	1.6
-0.1497474	-0.03156352	1.6
-0.1497474	-0.03156352	1.6
-0.1497474	-0.03156352	1.6
-0.1511444	-0.03225393	1.6
-0.1511444	-0.03225393	1.6
-0.1523105	-0.03116617	1.6
-0.1523105	-0.03116617	1.6
-0.1523105	-0.03116617	1.6
-0.1529536	-0.0308283	1.6
-0.1529536	-0.0308283	1.6
-0.1529536	-0.0308283	1.6
-0.1533849	-0.02996208	1.6
-0.1533849	-0.02996208	1.6
-0.1528009	-0.02853727	1.6
-0.1528009	-0.02853727	1.6
-0.1528009	-0.02853727	1.6
-0.1519049	-0.02791055	1.6
-0.1519049	-0.02791055	1.6
-0.1519049	-0.02791055	1.6
-0.1519049	-0.02791055	1.6
-0.1519049	-0.02791055	1.6
-0.02420019	-0.06955465	1.6
-0.02420019	-0.06955465	1.6
-0.02968916	-0.06790114	1.6
-0.02968916	-0.06790114	1.6
-0.02968916	-0.06790114	1.6
-0.02883965	-0.06902903	1.6
-0.02883965	-0.06902903	1.6
-0.02906297	-0.06971005	1.6
-0.02906297	-0.06971005	1.6
-0.02906297	-0.06971005	1.6
-0.02906297	-0.06971005	1.6
-0.02906297	-0.06971005	1.6
-0.02906297	-0.06971005	1.6
-0.02781709	-0.07145806	1.6
-0.02781709	-0.07145806	1.6
-0.0264198	-0.07300416	1.6
-0.0264198	-0.07300416	1.6
-0.0264198	-0.07300416	1.6
-0.02577004	-0.07382371	1.6
-0.02577004	-0.07382371	1.6
-0.02577004	-0.07382371	1.6
-0.02577004	-0.07382371	1.6
-0.02577004	-0.07382371	1.6
-0.07721742	-0.1030879	1.6
-0.07721742	-0.1030879	1.6
-0.07721742	-0.1030879	1.6
-0.07798774	-0.1038575	1.6
-0.07798774	-0.1038575	1.6
-0.07798774	-0.1038575	1.6
-0.07797458	-0.104397	1.6
-0.07797458	-0.104397	1.6
-0.07796181	-0.105196	1.6
-0.07796181	-0.105196	1.6
-0.07796181	-0.105196	1.6
-0.07809917	-0.1056245	1.6
-0.07809917	-0.1056245	1.6
-0.07830033	-0.1061919	1.6
-0.07830033	-0.1061919	1.6
-0.07830033	-0.1061919	1.6
-0.0782697	-0.1062291	1.6
-0.0782697	-0.1062291	1.6
-0.0782697	-0.1062291	1.6
-0.0784319	-0.1062368	1.6
-0.0784319	-0.1062368	1.6
-0.07870189	-0.1061592	1.6
-0.07870189	-0.1061592	1.6
-0.07870189	-0.1061592	1.6
-0.07871225	-0.1060229	1.6
-0.07871225	-0.1060229	1.6
-0.07871225	-0.1060229	1.6
-0.07871225	-0.1060229	1.6
-0.07871225	-0.1060229	1.6
-0.07916794	-0.1054975	1.6
-0.07916794	-0.1054975	1.6
-0.07916794	-0.1054975	1.6
-0.08896618	-0.1064603	1.6
-0.08896618	-0.1064603	1.6
-0.07916794	-0.1054975	1.6
-0.07916794	-0.1054975	1.6
-0.07916794	-0.1054975	1.6
-0.0765804	-0.1041814	1.6
-0.0765804	-0.1041814	1.6
-0.07673835	-0.1033572	1.6
-0.07673835	-0.1033572	1.6
-0.07673835	-0.1033572	1.6
-0.07610608	-0.1029935	1.6
-0.07610608	-0.1029935	1.6
-0.07610608	-0.1029935	1.6
-0.07549707	-0.1028056	1.6
-0.07549707	-0.1028056	1.6
-0.07498784	-0.1026738	1.6
-0.07498784	-0.1026738	1.6
-0.07498784	-0.1026738	1.6
-0.07455564	-0.10261	1.6
-0.07455564	-0.10261	1.6
-0.07434278	-0.1025994	1.6
-0.07434278	-0.1025994	1.6
-0.07434278	-0.1025994	1.6
-0.07430699	-0.1026212	1.6
-0.07430699	-0.1026212	1.6
-0.07430699	-0.1026212	1.6
-0.07385517	-0.1025127	1.6
-0.07385517	-0.1025127	1.6
-0.07385517	-0.1025127	1.6
-0.07385517	-0.1025127	1.6
-0.07385517	-0.1025127	1.6
-0.05072704	-0.08161925	1.6
-0.05072704	-0.08161925	1.6
-0.05072704	-0.08161925	1.6
-0.05357432	-0.0844541	1.6
-0.05357432	-0.0844541	1.6
-0.05617364	-0.08565764	1.6
-0.05617364	-0.08565764	1.6
-0.05617364	-0.08565764	1.6
-0.05808712	-0.08596018	1.6
-0.05808712	-0.08596018	1.6
-0.05808712	-0.08596018	1.6
-0.05927955	-0.08679003	1.6
-0.05927955	-0.08679003	1.6
-0.0604044	-0.08696054	1.6
-0.0604044	-0.08696054	1.6
-0.0604044	-0.08696054	1.6
-0.06049118	-0.08699523	1.6
-0.06049118	-0.08699523	1.6
-0.06049118	-0.08699523	1.6
-0.06075751	-0.08689775	1.6
-0.06075751	-0.08689775	1.6
-0.06130704	-0.0870506	1.6
-0.06130704	-0.0870506	1.6
-0.06130704	-0.0870506	1.6
-0.06165957	-0.08651628	1.6
-0.06165957	-0.08651628	1.6
-0.06179682	-0.08616873	1.6
-0.06179682	-0.08616873	1.6
-0.06179682	-0.08616873	1.6
-0.06204007	-0.08582944	1.6
-0.06204007	-0.08582944	1.6
-0.06204007	-0.08582944	1.6
-0.06213967	-0.08544068	1.6
-0.06213967	-0.08544068	1.6
-0.06213967	-0.08544068	1.6
-0.06221362	-0.08500433	1.6
-0.06221362	-0.08500433	1.6
-0.06207443	-0.08493859	1.6
-0.06207443	-0.08493859	1.6
-0.06207443	-0.08493859	1.6
-0.06079412	-0.08613444	1.6
-0.06079412	-0.08613444	1.6
-0.06079412	-0.08613444	1.6
-0.06079412	-0.08613444	1.6
-0.06079412	-0.08613444	1.6
-0.06079412	-0.08613444	1.6
-0.06079412	-0.08613444	1.6
-0.04518387	-0.1387733	1.6
-0.04518387	-0.1387733	1.6
-0.04518387	-0.1387733	1.6
-0.04542438	-0.1423861	1.6
-0.04542438	-0.1423861	1.6
-0.04795432	-0.1429234	1.6
-0.04795432	-0.1429234	1.6
-0.04795432	-0.1429234	1.6
-0.04760987	-0.1432306	1.6
-0.04760987	-0.1432306	1.6
-0.04760987	-0.1432306	1.6
-0.04636133	-0.1440391	1.6
-0.04636133	-0.1440391	1.6
-0.04579641	-0.1450355	1.6
-0.04579641	-0.1450355	1.6
-0.04579641	-0.1450355	1.6
-0.04549948	-0.1451772	1.6
-0.04549948	-0.1451772	1.6
-0.04528691	-0.1453828	1.6
-0.04528691	-0.1453828	1.6
-0.04528691	-0.1453828	1.6
-0.04607119	-0.1464186	1.6
-0.04607119	-0.1464186	1.6
-0.04607119	-0.1464186	1.6
-0.04689997	-0.14671	1.6
-0.04689997	-0.14671	1.6
-0.04726139	-0.1473408	1.6
-0.04726139	-0.1473408	1.6
-0.04726139	-0.1473408	1.6
-0.04829773	-0.1475844	1.6
-0.04829773	-0.1475844	1.6
-0.04829773	-0.1475844	1.6
-0.04910082	-0.1475289	1.6
-0.04910082	-0.1475289	1.6
-0.04910082	-0.1475289	1.6
-0.04910082	-0.1475289	1.6
-0.04910082	-0.1475289	1.6
0.04709917	-0.1527194	1.6
0.04709917	-0.1527194	1.6
0.04709917	-0.1527194	1.6
0.0492726	-0.1543718	1.6
0.0492726	-0.1543718	1.6
0.05042333	-0.1544333	1.6
0.05042333	-0.1544333	1.6
0.05042333	-0.1544333	1.6
0.05070619	-0.154606	1.6
0.05070619	-0.154606	1.6
0.05070619	-0.154606	1.6
0.05114462	-0.1546615	1.6
0.05114462	-0.1546615	1.6
0.05213083	-0.1545907	1.6
0.05213083	-0.1545907	1.6
0.05213083	-0.1545907	1.6
0.05316142	-0.1545199	1.6
0.05316142	-0.1545199	1.6
0.05371153	-0.1550067	1.6
0.05371153	-0.1550067	1.6
0.05410232	-0.1552107	1.6
0.05410232	-0.1552107	1.6
0.05410232	-0.1552107	1.6
0.05466308	-0.155333	1.6
0.05466308	-0.155333	1.6
0.05512734	-0.1555056	1.6
0.05512734	-0.1555056	1.6
0.05538253	-0.1554885	1.6
0.05538253	-0.1554885	1.6
0.05605915	-0.1552702	1.6
0.05605915	-0.1552702	1.6
0.05605915	-0.1552702	1.6
0.05664159	-0.1549287	1.6
0.05664159	-0.1549287	1.6
0.05664159	-0.1549287	1.6
0.05664159	-0.1549287	1.6
0.05664159	-0.1549287	1.6
0.05664159	-0.1549287	1.6
0.06906305	-0.1459411	1.6
0.06906305	-0.1459411	1.6
0.06635872	-0.148105	1.6
0.06635872	-0.148105	1.6
0.06635872	-0.148105	1.6
0.06730621	-0.1476226	1.6
0.06730621	-0.1476226	1.6
0.06674523	-0.1484062	1.6
0.06674523	-0.1484062	1.6
0.06674523	-0.1484062	1.6
0.06568141	-0.1484802	1.6
0.06568141	-0.1484802	1.6
0.06568141	-0.1484802	1.6
0.06568141	-0.1484802	1.6
0.06568141	-0.1484802	1.6
-0.001951942	-0.1135368	1.6
-0.001951942	-0.1135368	1.6
-0.001951942	-0.1135368	1.6
-0.00229476	-0.1140162	1.6
-0.00229476	-0.1140162	1.6
-0.00229476	-0.1140162	1.6
-0.00229476	-0.1140162	1.6
-0.00229476	-0.1140162	1.6
-0.01090943	-0.1227594	1.6
-0.01090943	-0.1227594	1.6
-0.01090943	-0.1227594	1.6
-0.00229476	-0.1140162	1.6
-0.00229476	-0.1140162	1.6
-0.06350553	-0.06579883	1.6
-0.06350553	-0.06579883	1.6
-0.06350553	-0.06579883	1.6
-0.06606822	-0.06677053	1.6
-0.06606822	-0.06677053	1.6
-0.06606822	-0.06677053	1.6
-0.06640751	-0.0686675	1.6
-0.06640751	-0.0686675	1.6
-0.06594197	-0.07120707	1.6
-0.06594197	-0.07120707	1.6
-0.06594197	-0.07120707	1.6
-0.06613582	-0.07261229	1.6
-0.06613582	-0.07261229	1.6
-0.06613582	-0.07261229	1.6
-0.06704622	-0.07310659	1.6
-0.06704622	-0.07310659	1.6
-0.06728111	-0.07394522	1.6
-0.06728111	-0.07394522	1.6
-0.06728111	-0.07394522	1.6
-0.06739391	-0.07509942	1.6
-0.06739391	-0.07509942	1.6
-0.06758648	-0.07565051	1.6
-0.06758648	-0.07565051	1.6
-0.06758648	-0.07565051	1.6
-0.06744044	-0.0763703	1.6
-0.06744044	-0.0763703	1.6
-0.06744044	-0.0763703	1.6
-0.067358	-0.07714936	1.6
-0.067358	-0.07714936	1.6
-0.06738085	-0.07776054	1.6
-0.06738085	-0.07776054	1.6
-0.06738085	-0.07776054	1.6
-0.06600264	-0.07716693	1.6
-0.06600264	-0.07716693	1.6
-0.06600264	-0.07716693	1.6
