# Supplementary material for: Saliency detection of textured 3D models based on multi-view information and texel descriptor
Source: PeerJ Comput Sci. 2023 Oct 25;9:e1584. doi: 10.7717/peerj-cs.1584 (PMC10703070; doi:10.7717/peerj-cs.1584)
Supplement: Supplemental Information 2 [file peerj-cs-09-1584-s002.zip › ybxz/12.txt]

-0.06512398	-0.0763522	1.6
-0.06304864	-0.07388167	1.6
-0.06304864	-0.07388167	1.6
-0.06304864	-0.07388167	1.6
-0.0624321	-0.07314375	1.6
-0.0624321	-0.07314375	1.6
-0.0624321	-0.07314375	1.6
-0.0617969	-0.07250781	1.6
-0.0617969	-0.07250781	1.6
-0.06108846	-0.07168932	1.6
-0.06108846	-0.07168932	1.6
-0.06108846	-0.07168932	1.6
-0.0603333	-0.07095603	1.6
-0.0603333	-0.07095603	1.6
-0.0596853	-0.07028902	1.6
-0.0596853	-0.07028902	1.6
-0.0596853	-0.07028902	1.6
-0.05907117	-0.0696656	1.6
-0.05907117	-0.0696656	1.6
-0.05907117	-0.0696656	1.6
-0.05851332	-0.06914747	1.6
-0.05851332	-0.06914747	1.6
-0.05797016	-0.06868675	1.6
-0.05797016	-0.06868675	1.6
-0.05797016	-0.06868675	1.6
-0.05749317	-0.06816807	1.6
-0.05749317	-0.06816807	1.6
-0.05707375	-0.06760943	1.6
-0.05707375	-0.06760943	1.6
-0.05707375	-0.06760943	1.6
-0.05707375	-0.06760943	1.6
-0.05707375	-0.06760943	1.6
-0.05707375	-0.06760943	1.6
-0.091462	-0.03410054	1.6
-0.091462	-0.03410054	1.6
-0.1079123	0.01588474	1.6
-0.1079123	0.01588474	1.6
-0.1079123	0.01588474	1.6
-0.106422	0.01578979	1.6
-0.106422	0.01578979	1.6
-0.1054231	0.01536353	1.6
-0.1054231	0.01536353	1.6
-0.1054231	0.01536353	1.6
-0.1051845	0.0161658	1.6
-0.1051845	0.0161658	1.6
-0.1051845	0.0161658	1.6
-0.1054217	0.01691601	1.6
-0.1054217	0.01691601	1.6
-0.1053044	0.01732219	1.6
-0.1053044	0.01732219	1.6
-0.1053044	0.01732219	1.6
-0.1053044	0.01732219	1.6
-0.1053044	0.01732219	1.6
-0.1053044	0.01732219	1.6
-0.1053044	0.01732219	1.6
-0.1053044	0.01732219	1.6
-0.2655546	0.07642172	1.6
-0.2655546	0.07642172	1.6
-0.2655546	0.07642172	1.6
-0.2614784	0.07546032	1.6
-0.2614784	0.07546032	1.6
-0.2614784	0.07546032	1.6
-0.2592394	0.07547035	1.6
-0.2592394	0.07547035	1.6
-0.257277	0.07379652	1.6
-0.257277	0.07379652	1.6
-0.257277	0.07379652	1.6
-0.2575573	0.0731466	1.6
-0.2575573	0.0731466	1.6
-0.2575573	0.0731466	1.6
-0.262636	0.07561401	1.6
-0.262636	0.07561401	1.6
0.01	0.01	1.6
-0.262636	0.07561401	1.6
-0.262636	0.07561401	1.6
-0.262636	0.07561401	1.6
-0.262636	0.07561401	1.6
-0.262636	0.07561401	1.6
-0.2319165	0.05701697	1.6
-0.2319165	0.05701697	1.6
-0.2315808	0.05209207	1.6
-0.2315808	0.05209207	1.6
-0.2315808	0.05209207	1.6
-0.2346758	0.05297539	1.6
-0.2346758	0.05297539	1.6
-0.2346758	0.05297539	1.6
-0.2335116	0.05613164	1.6
-0.2335116	0.05613164	1.6
-0.2300113	0.05545989	1.6
-0.2300113	0.05545989	1.6
-0.2300113	0.05545989	1.6
-0.2300113	0.05545989	1.6
-0.2300113	0.05545989	1.6
-0.2300113	0.05545989	1.6
-0.09535755	0.02401293	1.6
-0.09535755	0.02401293	1.6
-0.09321255	0.02344308	1.6
-0.09321255	0.02344308	1.6
-0.09321255	0.02344308	1.6
-0.09329068	0.02327844	1.6
-0.09329068	0.02327844	1.6
-0.09329068	0.02327844	1.6
-0.0934717	0.02399138	1.6
-0.0934717	0.02399138	1.6
-0.09400756	0.02366575	1.6
-0.09400756	0.02366575	1.6
-0.09400756	0.02366575	1.6
-0.09427968	0.02274117	1.6
-0.09427968	0.02274117	1.6
-0.09435342	0.022564	1.6
-0.09435342	0.022564	1.6
-0.09435342	0.022564	1.6
-0.09418765	0.02253097	1.6
-0.09418765	0.02253097	1.6
-0.09418765	0.02253097	1.6
-0.09419139	0.02272187	1.6
-0.09419139	0.02272187	1.6
-0.09426957	0.02242238	1.6
-0.09426957	0.02242238	1.6
-0.09459215	0.02197574	1.6
-0.09459215	0.02197574	1.6
-0.09475774	0.02191204	1.6
-0.09475774	0.02191204	1.6
-0.09475774	0.02191204	1.6
-0.09475774	0.02191204	1.6
-0.09475774	0.02191204	1.6
-0.09514391	0.02108656	1.6
-0.09514391	0.02108656	1.6
-0.09514391	0.02108656	1.6
-0.09543253	0.02086964	1.6
-0.09543253	0.02086964	1.6
-0.09562748	0.02049723	1.6
-0.09562748	0.02049723	1.6
-0.09562748	0.02049723	1.6
-0.09573063	0.0200858	1.6
-0.09573063	0.0200858	1.6
-0.09573063	0.0200858	1.6
-0.09575741	0.01975951	1.6
-0.09575741	0.01975951	1.6
-0.09558085	0.01975552	1.6
-0.09558085	0.01975552	1.6
-0.09558085	0.01975552	1.6
-0.09551071	0.0197827	1.6
-0.09551071	0.0197827	1.6
-0.09551071	0.0197827	1.6
-0.09544837	0.01991133	1.6
-0.09544837	0.01991133	1.6
-0.09518415	0.01984698	1.6
-0.09518415	0.01984698	1.6
-0.09518415	0.01984698	1.6
-0.09511862	0.02004639	1.6
-0.09511862	0.02004639	1.6
-0.09497952	0.02035233	1.6
-0.09497952	0.02035233	1.6
-0.09497952	0.02035233	1.6
-0.09497952	0.02035233	1.6
-0.09497952	0.02035233	1.6
-0.09497952	0.02035233	1.6
-0.07237878	0.02663315	1.6
-0.07237878	0.02663315	1.6
-0.07237878	0.02663315	1.6
-0.1011735	0.01087641	1.6
-0.1011735	0.01087641	1.6
-0.1017703	0.008279491	1.6
-0.1017703	0.008279491	1.6
-0.1017703	0.008279491	1.6
-0.1009005	0.00690714	1.6
-0.1009005	0.00690714	1.6
-0.1009005	0.00690714	1.6
-0.1012783	0.006243014	1.6
-0.1012783	0.006243014	1.6
-0.1016279	0.004954343	1.6
-0.1016279	0.004954343	1.6
-0.1016279	0.004954343	1.6
-0.1022758	0.004173183	1.6
-0.1022758	0.004173183	1.6
-0.1022758	0.004173183	1.6
-0.1022758	0.004173183	1.6
-0.1022758	0.004173183	1.6
-0.1823631	-0.01218784	1.6
-0.1823631	-0.01218784	1.6
-0.1823631	-0.01218784	1.6
-0.1869097	-0.01065732	1.6
-0.1869097	-0.01065732	1.6
-0.1869097	-0.01065732	1.6
-0.1874267	-0.01157756	1.6
-0.1874267	-0.01157756	1.6
-0.1892194	-0.01395623	1.6
-0.1892194	-0.01395623	1.6
-0.1892194	-0.01395623	1.6
-0.1892194	-0.01395623	1.6
-0.1892194	-0.01395623	1.6
-0.2774544	-0.003874607	1.6
-0.2774544	-0.003874607	1.6
-0.2774544	-0.003874607	1.6
-0.279727	9.641051E-05	1.6
-0.279727	9.641051E-05	1.6
-0.279727	9.641051E-05	1.6
-0.2804397	0.002631965	1.6
-0.2804397	0.002631965	1.6
-0.2818393	0.002604067	1.6
-0.2818393	0.002604067	1.6
-0.2818393	0.002604067	1.6
-0.2818393	0.002604067	1.6
-0.2818393	0.002604067	1.6
-0.2818393	0.002604067	1.6
-0.2828107	0.002488093	1.6
-0.2828107	0.002488093	1.6
-0.2831857	0.002693005	1.6
-0.2831857	0.002693005	1.6
-0.2831857	0.002693005	1.6
-0.2831857	0.002693005	1.6
-0.2831857	0.002693005	1.6
-0.2831857	0.002693005	1.6
-0.2845379	0.003405197	1.6
-0.2845379	0.003405197	1.6
-0.285373	0.004071195	1.6
-0.285373	0.004071195	1.6
-0.285373	0.004071195	1.6
-0.2856258	0.004464799	1.6
-0.2856258	0.004464799	1.6
-0.2856258	0.004464799	1.6
-0.2859399	0.0050976	1.6
-0.2859399	0.0050976	1.6
-0.2860587	0.005710913	1.6
-0.2860587	0.005710913	1.6
-0.2860587	0.005710913	1.6
-0.2864476	0.006457587	1.6
-0.2864476	0.006457587	1.6
-0.286837	0.007087068	1.6
-0.286837	0.007087068	1.6
-0.286837	0.007087068	1.6
-0.2872855	0.008092327	1.6
-0.2872855	0.008092327	1.6
-0.2872855	0.008092327	1.6
-0.2876195	0.008568026	1.6
-0.2876195	0.008568026	1.6
-0.2880127	0.00890664	1.6
-0.2880127	0.00890664	1.6
-0.2880127	0.00890664	1.6
-0.2883229	0.009373098	1.6
-0.2883229	0.009373098	1.6
-0.2883229	0.009373098	1.6
-0.2883229	0.009373098	1.6
-0.2883229	0.009373098	1.6
-0.2061508	-0.05470567	1.6
-0.2061508	-0.05470567	1.6
-0.2061508	-0.05470567	1.6
-0.2038891	-0.05762099	1.6
-0.2038891	-0.05762099	1.6
-0.2038891	-0.05762099	1.6
-0.203179	-0.05960118	1.6
-0.203179	-0.05960118	1.6
-0.2040213	-0.06165301	1.6
-0.2040213	-0.06165301	1.6
-0.2040213	-0.06165301	1.6
-0.2048322	-0.06287489	1.6
-0.2048322	-0.06287489	1.6
0.01	0.01	1.6
-0.1923276	-0.05726638	1.6
-0.1923276	-0.05726638	1.6
-0.179823	-0.05165786	1.6
-0.179823	-0.05165786	1.6
-0.179823	-0.05165786	1.6
-0.08112403	-0.0855945	1.6
-0.08112403	-0.0855945	1.6
-0.08474193	-0.08607329	1.6
-0.08474193	-0.08607329	1.6
-0.08474193	-0.08607329	1.6
-0.087363	-0.08682863	1.6
-0.087363	-0.08682863	1.6
-0.087363	-0.08682863	1.6
-0.08771477	-0.0861669	1.6
-0.08771477	-0.0861669	1.6
-0.0893543	-0.08540357	1.6
-0.0893543	-0.08540357	1.6
-0.0893543	-0.08540357	1.6
-0.08831207	-0.08605596	1.6
-0.08831207	-0.08605596	1.6
-0.08831207	-0.08605596	1.6
-0.08831207	-0.08605596	1.6
-0.08831207	-0.08605596	1.6
-0.006445425	-0.09920432	1.6
-0.006445425	-0.09920432	1.6
-0.006445425	-0.09920432	1.6
0.002170687	-0.08831391	1.6
0.002170687	-0.08831391	1.6
0.002170687	-0.08831391	1.6
0.0063717	-0.08301065	1.6
0.0063717	-0.08301065	1.6
0.006997177	-0.0838229	1.6
0.006997177	-0.0838229	1.6
0.006997177	-0.0838229	1.6
0.008898641	-0.08245716	1.6
0.008898641	-0.08245716	1.6
0.008898641	-0.08245716	1.6
0.008898641	-0.08245716	1.6
0.008898641	-0.08245716	1.6
0.009573692	-0.08053514	1.6
0.009573692	-0.08053514	1.6
0.009573692	-0.08053514	1.6
0.009798248	-0.08061415	1.6
0.009798248	-0.08061415	1.6
0.009798248	-0.08061415	1.6
0.009798248	-0.08061415	1.6
0.009798248	-0.08061415	1.6
0.07277545	-0.04612062	1.6
0.07277545	-0.04612062	1.6
0.07277545	-0.04612062	1.6
0.07297822	-0.0435934	1.6
0.07297822	-0.0435934	1.6
0.07297822	-0.0435934	1.6
0.0719744	-0.04194649	1.6
0.0719744	-0.04194649	1.6
0.06940188	-0.04144841	1.6
0.06940188	-0.04144841	1.6
0.06940188	-0.04144841	1.6
0.068786	-0.04097994	1.6
0.068786	-0.04097994	1.6
0.068786	-0.04097994	1.6
0.06796796	-0.04047111	1.6
0.06796796	-0.04047111	1.6
0.06739648	-0.03979725	1.6
0.06739648	-0.03979725	1.6
0.06739648	-0.03979725	1.6
0.06739648	-0.03979725	1.6
0.06739648	-0.03979725	1.6
0.06739648	-0.03979725	1.6
0.1660983	0.04237745	1.6
0.1660983	0.04237745	1.6
0.1648464	0.04035527	1.6
0.1648464	0.04035527	1.6
0.1648464	0.04035527	1.6
0.1626341	0.03880195	1.6
0.1626341	0.03880195	1.6
0.1626341	0.03880195	1.6
0.1608503	0.03819354	1.6
0.1608503	0.03819354	1.6
0.1587671	0.03716573	1.6
0.1587671	0.03716573	1.6
0.1587671	0.03716573	1.6
0.1570389	0.03585108	1.6
0.1570389	0.03585108	1.6
0.1553534	0.03519514	1.6
0.1553534	0.03519514	1.6
0.1553534	0.03519514	1.6
0.1538521	0.03463872	1.6
0.1538521	0.03463872	1.6
0.1526195	0.0340311	1.6
0.1526195	0.0340311	1.6
0.1526195	0.0340311	1.6
0.1511396	0.033197	1.6
0.1511396	0.033197	1.6
0.1511396	0.033197	1.6
0.1499806	0.03202259	1.6
0.1499806	0.03202259	1.6
0.1499806	0.03202259	1.6
0.1499806	0.03202259	1.6
0.1499806	0.03202259	1.6
0.1015357	0.04705721	1.6
0.1015357	0.04705721	1.6
0.1014071	0.04523952	1.6
0.1014071	0.04523952	1.6
0.1014071	0.04523952	1.6
0.1014299	0.04446666	1.6
0.1014299	0.04446666	1.6
0.1014299	0.04446666	1.6
0.1019521	0.04437199	1.6
0.1019521	0.04437199	1.6
0.1023117	0.04330967	1.6
0.1023117	0.04330967	1.6
0.1023117	0.04330967	1.6
0.1020003	0.04274756	1.6
0.1020003	0.04274756	1.6
0.1016803	0.04177079	1.6
0.1016803	0.04177079	1.6
0.1016803	0.04177079	1.6
0.1014998	0.04138666	1.6
0.1014998	0.04138666	1.6
0.1014998	0.04138666	1.6
0.1014269	0.04105648	1.6
0.1014269	0.04105648	1.6
0.1014652	0.04062628	1.6
0.1014652	0.04062628	1.6
0.1014652	0.04062628	1.6
0.1016497	0.04027082	1.6
0.1016497	0.04027082	1.6
0.1016497	0.04027082	1.6
0.1024831	0.04082004	1.6
0.1024831	0.04082004	1.6
0.1024831	0.04082004	1.6
0.1024831	0.04082004	1.6
0.1024831	0.04082004	1.6
0.1006111	0.04541964	1.6
0.1006111	0.04541964	1.6
0.1006111	0.04541964	1.6
0.1008453	0.04036351	1.6
0.1008453	0.04036351	1.6
0.1008453	0.04036351	1.6
0.09913606	0.03822866	1.6
0.09913606	0.03822866	1.6
0.09720255	0.03616048	1.6
0.09720255	0.03616048	1.6
0.09720255	0.03616048	1.6
0.09546476	0.03458947	1.6
0.09546476	0.03458947	1.6
0.09546476	0.03458947	1.6
0.09409467	0.03316535	1.6
0.09409467	0.03316535	1.6
0.09283739	0.0318129	1.6
0.09283739	0.0318129	1.6
0.09283739	0.0318129	1.6
0.09171971	0.03049261	1.6
0.09171971	0.03049261	1.6
0.09055561	0.02892825	1.6
0.09055561	0.02892825	1.6
0.09055561	0.02892825	1.6
0.08924065	0.02759228	1.6
0.08924065	0.02759228	1.6
0.08924065	0.02759228	1.6
0.08822353	0.02631703	1.6
0.08822353	0.02631703	1.6
0.08703253	0.0250301	1.6
0.08703253	0.0250301	1.6
0.08703253	0.0250301	1.6
0.08587503	0.02383137	1.6
0.08587503	0.02383137	1.6
0.08587503	0.02383137	1.6
0.08587503	0.02383137	1.6
0.08587503	0.02383137	1.6
0.08482891	0.02275071	1.6
0.08482891	0.02275071	1.6
0.08482891	0.02275071	1.6
0.02944067	-0.04929488	1.6
0.02944067	-0.04929488	1.6
0.02883494	-0.053699	1.6
0.02883494	-0.053699	1.6
0.02883494	-0.053699	1.6
0.02757433	-0.05655693	1.6
0.02757433	-0.05655693	1.6
0.02757433	-0.05655693	1.6
0.02766337	-0.05845169	1.6
0.02766337	-0.05845169	1.6
0.02757411	-0.05951682	1.6
0.02757411	-0.05951682	1.6
0.02757411	-0.05951682	1.6
0.02771736	-0.06062043	1.6
0.02771736	-0.06062043	1.6
0.02771736	-0.06062043	1.6
0.02711439	-0.06119455	1.6
0.02711439	-0.06119455	1.6
0.02702229	-0.06140527	1.6
0.02702229	-0.06140527	1.6
0.02702229	-0.06140527	1.6
0.02702229	-0.06140527	1.6
0.02702229	-0.06140527	1.6
-0.01391243	-0.06186031	1.6
-0.01391243	-0.06186031	1.6
-0.01391243	-0.06186031	1.6
-0.01278727	-0.06212387	1.6
-0.01278727	-0.06212387	1.6
-0.01278727	-0.06212387	1.6
-0.01106504	-0.06118406	1.6
-0.01106504	-0.06118406	1.6
-0.01124255	-0.0609099	1.6
-0.01124255	-0.0609099	1.6
-0.01124255	-0.0609099	1.6
-0.01147438	-0.0605626	1.6
-0.01147438	-0.0605626	1.6
-0.01147438	-0.0605626	1.6
-0.010765	-0.06013094	1.6
-0.010765	-0.06013094	1.6
-0.01029335	-0.05963042	1.6
-0.01029335	-0.05963042	1.6
-0.01029335	-0.05963042	1.6
-0.009601247	-0.05926357	1.6
-0.009601247	-0.05926357	1.6
-0.009095445	-0.05901565	1.6
-0.009095445	-0.05901565	1.6
-0.009095445	-0.05901565	1.6
-0.008925391	-0.05870973	1.6
-0.008925391	-0.05870973	1.6
-0.008925391	-0.05870973	1.6
-0.00868907	-0.05835728	1.6
-0.00868907	-0.05835728	1.6
-0.008036507	-0.05798628	1.6
-0.008036507	-0.05798628	1.6
-0.008036507	-0.05798628	1.6
-0.008036507	-0.05798628	1.6
-0.008036507	-0.05798628	1.6
-0.004538225	-0.04082823	1.6
-0.004538225	-0.04082823	1.6
-0.004538225	-0.04082823	1.6
-0.00414	-0.04084275	1.6
-0.00414	-0.04084275	1.6
-0.00414	-0.04084275	1.6
-0.005013287	-0.04058027	1.6
-0.005013287	-0.04058027	1.6
-0.004735953	-0.04096717	1.6
-0.004735953	-0.04096717	1.6
-0.004735953	-0.04096717	1.6
-0.004346495	-0.04088267	1.6
-0.004346495	-0.04088267	1.6
-0.004346495	-0.04088267	1.6
-0.004063243	-0.04064667	1.6
-0.004063243	-0.04064667	1.6
-0.003505065	-0.04077926	1.6
-0.003505065	-0.04077926	1.6
-0.003505065	-0.04077926	1.6
-0.002889488	-0.04068119	1.6
-0.002889488	-0.04068119	1.6
-0.002500786	-0.04053145	1.6
-0.002500786	-0.04053145	1.6
-0.002500786	-0.04053145	1.6
-0.002500786	-0.04053145	1.6
-0.002500786	-0.04053145	1.6
-0.002500786	-0.04053145	1.6
-0.01605866	-0.002339898	1.6
-0.01605866	-0.002339898	1.6
-0.01605866	-0.002339898	1.6
-0.01605866	-0.002339898	1.6
-0.01605866	-0.002339898	1.6
-0.01612446	-0.003018084	1.6
-0.01612446	-0.003018084	1.6
-0.01612446	-0.003018084	1.6
-0.01579817	-0.003129671	1.6
-0.01579817	-0.003129671	1.6
-0.01586967	-0.002854332	1.6
-0.01586967	-0.002854332	1.6
-0.01586967	-0.002854332	1.6
-0.01558814	-0.003065873	1.6
-0.01558814	-0.003065873	1.6
-0.01521459	-0.003294321	1.6
-0.01521459	-0.003294321	1.6
-0.01521459	-0.003294321	1.6
-0.01515338	-0.00341143	1.6
-0.01515338	-0.00341143	1.6
-0.006587081	-0.001110416	1.6
-0.006587081	-0.001110416	1.6
-0.006587081	-0.001110416	1.6
0.01	0.01	1.6
-0.006587081	-0.001110416	1.6
-0.006587081	-0.001110416	1.6
0.001979224	0.001190597	1.6
0.001979224	0.001190597	1.6
0.001979224	0.001190597	1.6
0.03426025	-0.03323188	1.6
0.03426025	-0.03323188	1.6
0.03398593	-0.03971356	1.6
0.03398593	-0.03971356	1.6
0.03398593	-0.03971356	1.6
0.03204407	-0.0436084	1.6
0.03204407	-0.0436084	1.6
0.03204407	-0.0436084	1.6
0.03118657	-0.04596788	1.6
0.03118657	-0.04596788	1.6
0.03157744	-0.04764549	1.6
0.03157744	-0.04764549	1.6
0.03157744	-0.04764549	1.6
0.03111093	-0.04984862	1.6
0.03111093	-0.04984862	1.6
0.03111093	-0.04984862	1.6
0.03201892	-0.05158875	1.6
0.03201892	-0.05158875	1.6
0.03277221	-0.05276936	1.6
0.03277221	-0.05276936	1.6
0.03277221	-0.05276936	1.6
0.03299004	-0.05413559	1.6
0.03299004	-0.05413559	1.6
0.03323312	-0.05550692	1.6
0.03323312	-0.05550692	1.6
0.03323312	-0.05550692	1.6
0.03349946	-0.05669261	1.6
0.03349946	-0.05669261	1.6
0.03382141	-0.05708677	1.6
0.03382141	-0.05708677	1.6
0.03382141	-0.05708677	1.6
0.03393882	-0.05718074	1.6
0.03393882	-0.05718074	1.6
0.03393882	-0.05718074	1.6
0.03416555	-0.05741411	1.6
0.03416555	-0.05741411	1.6
0.03422386	-0.05735412	1.6
0.03422386	-0.05735412	1.6
0.03422386	-0.05735412	1.6
0.03412626	-0.05756222	1.6
0.03412626	-0.05756222	1.6
0.03412626	-0.05756222	1.6
0.03456617	-0.05839123	1.6
0.03456617	-0.05839123	1.6
0.03456617	-0.05839123	1.6
0.03456617	-0.05839123	1.6
0.03456617	-0.05839123	1.6
0.04395127	-0.08348111	1.6
0.04395127	-0.08348111	1.6
0.04395127	-0.08348111	1.6
0.04448695	-0.08395018	1.6
0.04448695	-0.08395018	1.6
0.04404044	-0.08314317	1.6
0.04404044	-0.08314317	1.6
0.04404044	-0.08314317	1.6
0.04348842	-0.08259273	1.6
0.04348842	-0.08259273	1.6
0.04323608	-0.08261307	1.6
0.04323608	-0.08261307	1.6
0.04323608	-0.08261307	1.6
0.04340956	-0.08252847	1.6
0.04340956	-0.08252847	1.6
0.04340956	-0.08252847	1.6
0.04392469	-0.08275652	1.6
0.04392469	-0.08275652	1.6
0.04302555	-0.08307897	1.6
0.04302555	-0.08307897	1.6
0.04302555	-0.08307897	1.6
0.04302555	-0.08307897	1.6
0.04302555	-0.08307897	1.6
0.01	0.01	1.6
0.04304852	-0.08238923	1.6
0.04304852	-0.08238923	1.6
0.04304852	-0.08238923	1.6
0.04304852	-0.08238923	1.6
0.04304852	-0.08238923	1.6
-0.001770541	-0.04819032	1.6
-0.001770541	-0.04819032	1.6
-0.001770541	-0.04819032	1.6
-0.001770541	-0.04819032	1.6
-0.001770541	-0.04819032	1.6
-0.001576331	-0.0508704	1.6
-0.001576331	-0.0508704	1.6
-0.001576331	-0.0508704	1.6
-0.001576331	-0.0508704	1.6
-0.001576331	-0.0508704	1.6
0.0008558221	-0.05080892	1.6
0.0008558221	-0.05080892	1.6
0.0008558221	-0.05080892	1.6
0.001511827	-0.05324866	1.6
0.001511827	-0.05324866	1.6
0.001511827	-0.05324866	1.6
0.003136164	-0.05289314	1.6
0.003136164	-0.05289314	1.6
0.002800716	-0.05442416	1.6
0.002800716	-0.05442416	1.6
0.002800716	-0.05442416	1.6
0.002520633	-0.05544026	1.6
0.002520633	-0.05544026	1.6
0.002520633	-0.05544026	1.6
0.002520633	-0.05544026	1.6
0.002520633	-0.05544026	1.6
0.002501952	-0.05674794	1.6
0.002501952	-0.05674794	1.6
0.002501952	-0.05674794	1.6
0.002682306	-0.05716486	1.6
0.002682306	-0.05716486	1.6
0.002682306	-0.05716486	1.6
0.003001821	-0.05731635	1.6
0.003001821	-0.05731635	1.6
0.003170131	-0.057283	1.6
0.003170131	-0.057283	1.6
0.003170131	-0.057283	1.6
0.003170131	-0.057283	1.6
0.003170131	-0.057283	1.6
0.003170131	-0.057283	1.6
0.003170131	-0.057283	1.6
0.003170131	-0.057283	1.6
-0.06170215	-0.01226568	1.6
-0.06170215	-0.01226568	1.6
-0.06170215	-0.01226568	1.6
-0.06355197	-0.01060312	1.6
-0.06355197	-0.01060312	1.6
-0.06355197	-0.01060312	1.6
-0.063625	-0.01053148	1.6
-0.063625	-0.01053148	1.6
-0.05878577	-0.006878695	1.6
-0.05878577	-0.006878695	1.6
-0.05878577	-0.006878695	1.6
-0.05932521	-0.00700547	1.6
-0.05932521	-0.00700547	1.6
-0.05978563	-0.007211937	1.6
-0.05978563	-0.007211937	1.6
-0.05978563	-0.007211937	1.6
-0.06017532	-0.007662574	1.6
-0.06017532	-0.007662574	1.6
-0.06017532	-0.007662574	1.6
-0.05827869	-0.006105	1.6
-0.05827869	-0.006105	1.6
-0.05700026	-0.004719263	1.6
-0.05700026	-0.004719263	1.6
-0.05700026	-0.004719263	1.6
-0.05576796	-0.003722064	1.6
-0.05576796	-0.003722064	1.6
-0.05576796	-0.003722064	1.6
-0.05665789	-0.003794934	1.6
-0.05665789	-0.003794934	1.6
-0.05758921	-0.003932545	1.6
-0.05758921	-0.003932545	1.6
-0.05758921	-0.003932545	1.6
-0.05812467	-0.003964953	1.6
-0.05812467	-0.003964953	1.6
-0.05862246	-0.004011788	1.6
-0.05862246	-0.004011788	1.6
-0.05862246	-0.004011788	1.6
-0.05793219	-0.004323829	1.6
-0.05793219	-0.004323829	1.6
-0.05793219	-0.004323829	1.6
-0.05711176	-0.004056883	1.6
-0.05711176	-0.004056883	1.6
-0.05675863	-0.004017435	1.6
-0.05675863	-0.004017435	1.6
-0.05675863	-0.004017435	1.6
-0.05617967	-0.004051011	1.6
-0.05617967	-0.004051011	1.6
-0.05563933	-0.004134485	1.6
-0.05563933	-0.004134485	1.6
-0.05563933	-0.004134485	1.6
-0.05500887	-0.004058884	1.6
-0.05500887	-0.004058884	1.6
-0.05500887	-0.004058884	1.6
-0.05452343	-0.003941612	1.6
-0.05452343	-0.003941612	1.6
-0.05400055	-0.003946107	1.6
