# Supplementary material for: Saliency detection of textured 3D models based on multi-view information and texel descriptor
Source: PeerJ Comput Sci. 2023 Oct 25;9:e1584. doi: 10.7717/peerj-cs.1584 (PMC10703070; doi:10.7717/peerj-cs.1584)
Supplement: Supplemental Information 2 [file peerj-cs-09-1584-s002.zip › ybxz/13.txt]

-0.05400055	-0.003946107	1.6
-0.05400055	-0.003946107	1.6
-0.05349024	-0.003933587	1.6
-0.05349024	-0.003933587	1.6
-0.05313366	-0.003914585	1.6
-0.05313366	-0.003914585	1.6
-0.05313366	-0.003914585	1.6
-0.05268294	-0.003353331	1.6
-0.05268294	-0.003353331	1.6
-0.05268294	-0.003353331	1.6
-0.05268294	-0.003353331	1.6
-0.05268294	-0.003353331	1.6
-0.059638	0.001759146	1.6
-0.059638	0.001759146	1.6
-0.059638	0.001759146	1.6
-0.05944518	0.003397794	1.6
-0.05944518	0.003397794	1.6
-0.05944518	0.003397794	1.6
-0.05907025	0.004666262	1.6
-0.05907025	0.004666262	1.6
-0.05891279	0.005898126	1.6
-0.05891279	0.005898126	1.6
-0.05891279	0.005898126	1.6
-0.05903693	0.007198652	1.6
-0.05903693	0.007198652	1.6
-0.05922087	0.00808895	1.6
-0.05922087	0.00808895	1.6
-0.05922087	0.00808895	1.6
-0.05950532	0.009026278	1.6
-0.05950532	0.009026278	1.6
-0.05950532	0.009026278	1.6
-0.05951936	0.00982994	1.6
-0.05951936	0.00982994	1.6
-0.05973069	0.01052016	1.6
-0.05973069	0.01052016	1.6
-0.05973069	0.01052016	1.6
-0.05985666	0.01128532	1.6
-0.05985666	0.01128532	1.6
-0.05985666	0.01128532	1.6
-0.0598598	0.01200178	1.6
-0.0598598	0.01200178	1.6
-0.05987912	0.01265628	1.6
-0.05987912	0.01265628	1.6
-0.05987912	0.01265628	1.6
-0.05988199	0.01302593	1.6
-0.05988199	0.01302593	1.6
-0.05961562	0.01312098	1.6
-0.05961562	0.01312098	1.6
-0.05961562	0.01312098	1.6
-0.04467848	0.02123064	1.6
-0.04467848	0.02123064	1.6
-0.05961562	0.01312098	1.6
-0.05961562	0.01312098	1.6
-0.05961562	0.01312098	1.6
-0.02974133	0.02934029	1.6
-0.02974133	0.02934029	1.6
-0.02974133	0.02934029	1.6
-0.05006266	0.0749014	1.6
-0.05006266	0.0749014	1.6
-0.05106512	0.07375971	1.6
-0.05106512	0.07375971	1.6
-0.05106512	0.07375971	1.6
-0.05083849	0.07105654	1.6
-0.05083849	0.07105654	1.6
-0.05083849	0.07105654	1.6
-0.03341748	0.08045764	1.6
-0.03341748	0.08045764	1.6
-0.0297521	0.08385182	1.6
-0.0297521	0.08385182	1.6
-0.0297521	0.08385182	1.6
-0.0297521	0.08385182	1.6
-0.0297521	0.08385182	1.6
-0.03361923	0.08274803	1.6
-0.03361923	0.08274803	1.6
-0.03361923	0.08274803	1.6
-0.03462757	0.0825957	1.6
-0.03462757	0.0825957	1.6
-0.03579554	0.08160362	1.6
-0.03579554	0.08160362	1.6
-0.03579554	0.08160362	1.6
-0.0366369	0.08038796	1.6
-0.0366369	0.08038796	1.6
-0.0366369	0.08038796	1.6
-0.0367512	0.07939661	1.6
-0.0367512	0.07939661	1.6
-0.0367512	0.07939661	1.6
-0.0367512	0.07939661	1.6
-0.0367512	0.07939661	1.6
-0.0367512	0.07939661	1.6
-0.0367512	0.07939661	1.6
-0.0367512	0.07939661	1.6
-0.03412809	0.07869361	1.6
-0.03412809	0.07869361	1.6
-0.03194582	0.07813457	1.6
-0.03194582	0.07813457	1.6
-0.03194582	0.07813457	1.6
-0.0298384	0.07796613	1.6
-0.0298384	0.07796613	1.6
-0.0298384	0.07796613	1.6
-0.0281289	0.07735195	1.6
-0.0281289	0.07735195	1.6
-0.02656356	0.0769613	1.6
-0.02656356	0.0769613	1.6
-0.02656356	0.0769613	1.6
-0.0250055	0.0766243	1.6
-0.0250055	0.0766243	1.6
-0.0250055	0.0766243	1.6
-0.0250055	0.0766243	1.6
-0.0250055	0.0766243	1.6
0.08916261	0.05393005	1.6
0.08916261	0.05393005	1.6
0.08916261	0.05393005	1.6
0.0930537	0.05147876	1.6
0.0930537	0.05147876	1.6
0.095032	0.05063307	1.6
0.095032	0.05063307	1.6
0.095032	0.05063307	1.6
0.100178	0.05469426	1.6
0.100178	0.05469426	1.6
0.100178	0.05469426	1.6
0.1046496	0.05852406	1.6
0.1046496	0.05852406	1.6
0.1074411	0.06131487	1.6
0.1074411	0.06131487	1.6
0.1074411	0.06131487	1.6
0.1066422	0.05989038	1.6
0.1066422	0.05989038	1.6
0.1066422	0.05989038	1.6
0.107115	0.05828394	1.6
0.107115	0.05828394	1.6
0.107115	0.05828394	1.6
0.107115	0.05828394	1.6
0.107115	0.05828394	1.6
0.107115	0.05828394	1.6
0.107115	0.05828394	1.6
0.107115	0.05828394	1.6
0.2396944	0.03755549	1.6
0.2396944	0.03755549	1.6
0.2396944	0.03755549	1.6
0.2396944	0.03755549	1.6
0.2396944	0.03755549	1.6
0.2397527	0.0336029	1.6
0.2397527	0.0336029	1.6
0.2394015	0.03404094	1.6
0.2394015	0.03404094	1.6
0.2394015	0.03404094	1.6
0.2402152	0.03399707	1.6
0.2402152	0.03399707	1.6
0.2402152	0.03399707	1.6
0.2428125	0.0326717	1.6
0.2428125	0.0326717	1.6
0.2452798	0.03122088	1.6
0.2452798	0.03122088	1.6
0.2452798	0.03122088	1.6
0.01	0.01	1.6
0.2452798	0.03122088	1.6
0.2452798	0.03122088	1.6
0.2477472	0.02977007	1.6
0.2477472	0.02977007	1.6
0.2477472	0.02977007	1.6
0.1628481	0.0106851	1.6
0.1628481	0.0106851	1.6
0.1624397	0.009661048	1.6
0.1624397	0.009661048	1.6
0.1624397	0.009661048	1.6
0.1583832	0.007888949	1.6
0.1583832	0.007888949	1.6
0.1583832	0.007888949	1.6
0.152742	0.007470307	1.6
0.152742	0.007470307	1.6
0.1485943	0.00592412	1.6
0.1485943	0.00592412	1.6
0.1485943	0.00592412	1.6
0.1451662	6.847177E-05	1.6
0.1451662	6.847177E-05	1.6
0.1455352	-0.001104157	1.6
0.1455352	-0.001104157	1.6
0.1455352	-0.001104157	1.6
0.1445832	-0.002362061	1.6
0.1445832	-0.002362061	1.6
0.1445832	-0.002362061	1.6
0.1447143	-0.003269991	1.6
0.1447143	-0.003269991	1.6
0.1447965	-0.00419866	1.6
0.1447965	-0.00419866	1.6
0.1447965	-0.00419866	1.6
0.1456354	-0.003477429	1.6
0.1456354	-0.003477429	1.6
0.1456354	-0.003477429	1.6
0.1457419	-0.003115967	1.6
0.1457419	-0.003115967	1.6
0.1455658	-0.002884374	1.6
0.1455658	-0.002884374	1.6
0.1455658	-0.002884374	1.6
0.1449078	-0.002786858	1.6
0.1449078	-0.002786858	1.6
0.143711	-0.002870149	1.6
0.143711	-0.002870149	1.6
0.143711	-0.002870149	1.6
0.1423859	-0.003303993	1.6
0.1423859	-0.003303993	1.6
0.1423859	-0.003303993	1.6
0.1409822	-0.003942948	1.6
0.1409822	-0.003942948	1.6
0.1398572	-0.004692427	1.6
0.1398572	-0.004692427	1.6
0.1398572	-0.004692427	1.6
0.1402635	-0.004998953	1.6
0.1402635	-0.004998953	1.6
0.1402635	-0.004998953	1.6
0.1407012	-0.005204491	1.6
0.1407012	-0.005204491	1.6
0.1410888	-0.005186149	1.6
0.1410888	-0.005186149	1.6
0.1410888	-0.005186149	1.6
0.1414278	-0.005192172	1.6
0.1414278	-0.005192172	1.6
0.1414278	-0.005192172	1.6
0.1415147	-0.00517669	1.6
0.1415147	-0.00517669	1.6
0.1414457	-0.005077817	1.6
0.1414457	-0.005077817	1.6
0.1414457	-0.005077817	1.6
0.1413825	-0.005225675	1.6
0.1413825	-0.005225675	1.6
0.1412224	-0.005137249	1.6
0.1412224	-0.005137249	1.6
0.1412224	-0.005137249	1.6
0.1410057	-0.005116293	1.6
0.1410057	-0.005116293	1.6
0.1410057	-0.005116293	1.6
0.1408527	-0.00518133	1.6
0.1408527	-0.00518133	1.6
0.1407362	-0.005097627	1.6
0.1407362	-0.005097627	1.6
0.1407362	-0.005097627	1.6
0.140737	-0.005103824	1.6
0.140737	-0.005103824	1.6
0.1405837	-0.00499908	1.6
0.1405837	-0.00499908	1.6
0.1405837	-0.00499908	1.6
0.1404216	-0.00491113	1.6
0.1404216	-0.00491113	1.6
0.1404216	-0.00491113	1.6
0.140147	-0.004841042	1.6
0.140147	-0.004841042	1.6
0.1399119	-0.00479657	1.6
0.1399119	-0.00479657	1.6
0.1399119	-0.00479657	1.6
0.1398736	-0.004917971	1.6
0.1398736	-0.004917971	1.6
0.1398736	-0.004917971	1.6
0.1389757	-0.005449433	1.6
0.1389757	-0.005449433	1.6
0.1387686	-0.005446221	1.6
0.1387686	-0.005446221	1.6
0.1387686	-0.005446221	1.6
0.1390641	-0.006107962	1.6
0.01	0.01	1.6
0.1390641	-0.006107962	1.6
0.1390641	-0.006107962	1.6
0.1357322	-0.01260461	1.6
0.1357322	-0.01260461	1.6
0.1357322	-0.01260461	1.6
0.06807368	-0.007630453	1.6
0.06807368	-0.007630453	1.6
0.06221196	-0.01077252	1.6
0.06221196	-0.01077252	1.6
0.06221196	-0.01077252	1.6
0.05854681	-0.01349741	1.6
0.05854681	-0.01349741	1.6
0.05854681	-0.01349741	1.6
0.05524576	-0.0156994	1.6
0.05524576	-0.0156994	1.6
0.05524576	-0.0156994	1.6
0.05524576	-0.0156994	1.6
0.05524576	-0.0156994	1.6
0.05444939	-0.01864737	1.6
0.05444939	-0.01864737	1.6
0.05394402	-0.0187381	1.6
0.05394402	-0.0187381	1.6
0.05394402	-0.0187381	1.6
0.05258865	-0.01903007	1.6
0.05258865	-0.01903007	1.6
0.05258865	-0.01903007	1.6
0.05258865	-0.01903007	1.6
0.05258865	-0.01903007	1.6
0.04781464	-0.02258348	1.6
0.04781464	-0.02258348	1.6
0.04781464	-0.02258348	1.6
0.04929503	-0.02150224	1.6
0.04929503	-0.02150224	1.6
0.05023092	-0.02056364	1.6
0.05023092	-0.02056364	1.6
0.05023092	-0.02056364	1.6
0.05071597	-0.02029076	1.6
0.05071597	-0.02029076	1.6
0.05107871	-0.02045213	1.6
0.05107871	-0.02045213	1.6
0.05107871	-0.02045213	1.6
0.0508257	-0.02115605	1.6
0.0508257	-0.02115605	1.6
0.0508257	-0.02115605	1.6
0.05136187	-0.02282002	1.6
0.05136187	-0.02282002	1.6
0.05136187	-0.02282002	1.6
0.05136187	-0.02282002	1.6
0.05136187	-0.02282002	1.6
0.04437067	-0.06907995	1.6
0.04437067	-0.06907995	1.6
0.04437067	-0.06907995	1.6
0.04593136	-0.06799977	1.6
0.04593136	-0.06799977	1.6
0.04640114	-0.06839456	1.6
0.04640114	-0.06839456	1.6
0.04640114	-0.06839456	1.6
0.04673904	-0.06891284	1.6
0.04673904	-0.06891284	1.6
0.04673904	-0.06891284	1.6
0.04687603	-0.06929677	1.6
0.04687603	-0.06929677	1.6
0.04705402	-0.06970265	1.6
0.04705402	-0.06970265	1.6
0.04705402	-0.06970265	1.6
0.04740545	-0.07023821	1.6
0.04740545	-0.07023821	1.6
0.04740545	-0.07023821	1.6
0.0477755	-0.07043466	1.6
0.0477755	-0.07043466	1.6
0.04799668	-0.07046649	1.6
0.04799668	-0.07046649	1.6
0.04799668	-0.07046649	1.6
0.04810097	-0.07035064	1.6
0.04810097	-0.07035064	1.6
0.04810097	-0.07035064	1.6
0.04810097	-0.07035064	1.6
0.04810097	-0.07035064	1.6
0.06792825	-0.1330033	1.6
0.06792825	-0.1330033	1.6
0.06792825	-0.1330033	1.6
0.06709714	-0.1319617	1.6
0.06709714	-0.1319617	1.6
0.06709714	-0.1319617	1.6
0.06601973	-0.132286	1.6
0.06601973	-0.132286	1.6
0.06589941	-0.1327673	1.6
0.06589941	-0.1327673	1.6
0.06589941	-0.1327673	1.6
0.06589941	-0.1327673	1.6
0.06589941	-0.1327673	1.6
0.06589941	-0.1327673	1.6
0.06646015	-0.1334032	1.6
0.06646015	-0.1334032	1.6
0.06611517	-0.1339901	1.6
0.06611517	-0.1339901	1.6
0.06611517	-0.1339901	1.6
0.06618404	-0.134387	1.6
0.06618404	-0.134387	1.6
0.06569952	-0.1345464	1.6
0.06569952	-0.1345464	1.6
0.06569952	-0.1345464	1.6
0.06573058	-0.134757	1.6
0.06573058	-0.134757	1.6
0.06573058	-0.134757	1.6
0.06562117	-0.1347241	1.6
0.06562117	-0.1347241	1.6
0.06567086	-0.1344529	1.6
0.06567086	-0.1344529	1.6
0.06567086	-0.1344529	1.6
0.0657068	-0.1341314	1.6
0.0657068	-0.1341314	1.6
0.0657068	-0.1341314	1.6
0.06577147	-0.1337264	1.6
0.06577147	-0.1337264	1.6
0.06581443	-0.1332517	1.6
0.06581443	-0.1332517	1.6
0.06581443	-0.1332517	1.6
0.06566224	-0.1328945	1.6
0.06566224	-0.1328945	1.6
0.06566224	-0.1328945	1.6
0.06566224	-0.1328945	1.6
0.06566224	-0.1328945	1.6
0.06566224	-0.1328945	1.6
0.06566224	-0.1328945	1.6
0.06566224	-0.1328945	1.6
0.06620408	-0.132486	1.6
0.06620408	-0.132486	1.6
0.06628858	-0.1325466	1.6
0.06628858	-0.1325466	1.6
0.06628858	-0.1325466	1.6
0.06620862	-0.1324658	1.6
0.06620862	-0.1324658	1.6
0.06620862	-0.1324658	1.6
0.06620862	-0.1324658	1.6
0.06620862	-0.1324658	1.6
0.02899341	-0.1180035	1.6
0.02899341	-0.1180035	1.6
0.02899341	-0.1180035	1.6
0.03039436	-0.1169909	1.6
0.03039436	-0.1169909	1.6
0.03039436	-0.1169909	1.6
0.03145978	-0.1173052	1.6
0.03145978	-0.1173052	1.6
0.03219907	-0.1177784	1.6
0.03219907	-0.1177784	1.6
0.03219907	-0.1177784	1.6
0.03720882	-0.1117161	1.6
0.03720882	-0.1117161	1.6
0.03555053	-0.1124161	1.6
0.03555053	-0.1124161	1.6
0.03555053	-0.1124161	1.6
0.03538973	-0.1139762	1.6
0.03538973	-0.1139762	1.6
0.03565767	-0.1152663	1.6
0.03565767	-0.1152663	1.6
0.03565767	-0.1152663	1.6
0.0341846	-0.1165492	1.6
0.0341846	-0.1165492	1.6
0.0341846	-0.1165492	1.6
0.03367508	-0.1176094	1.6
0.03367508	-0.1176094	1.6
0.03374334	-0.1184195	1.6
0.03374334	-0.1184195	1.6
0.03374334	-0.1184195	1.6
0.03349957	-0.1192583	1.6
0.03349957	-0.1192583	1.6
0.03349957	-0.1192583	1.6
0.03354101	-0.1190503	1.6
0.03354101	-0.1190503	1.6
0.03308109	-0.1189403	1.6
0.03308109	-0.1189403	1.6
0.03308109	-0.1189403	1.6
0.03280607	-0.1189506	1.6
0.03280607	-0.1189506	1.6
0.03255998	-0.1187562	1.6
0.03255998	-0.1187562	1.6
0.03255998	-0.1187562	1.6
0.03238793	-0.1184659	1.6
0.03238793	-0.1184659	1.6
0.03238793	-0.1184659	1.6
0.03218745	-0.1191617	1.6
0.03218745	-0.1191617	1.6
0.03218745	-0.1191617	1.6
0.03218745	-0.1191617	1.6
0.03218745	-0.1191617	1.6
0.03218745	-0.1191617	1.6
0.03218745	-0.1191617	1.6
0.04898524	-0.1507279	1.6
0.04898524	-0.1507279	1.6
0.04898524	-0.1507279	1.6
0.04807981	-0.1521554	1.6
0.04807981	-0.1521554	1.6
0.04807981	-0.1521554	1.6
0.04828727	-0.1530457	1.6
0.04828727	-0.1530457	1.6
0.04845185	-0.1542496	1.6
0.04845185	-0.1542496	1.6
0.04845185	-0.1542496	1.6
0.04880095	-0.1550992	1.6
0.04880095	-0.1550992	1.6
0.04880095	-0.1550992	1.6
0.04982076	-0.1560249	1.6
0.04982076	-0.1560249	1.6
0.05042437	-0.1565994	1.6
0.05042437	-0.1565994	1.6
0.05042437	-0.1565994	1.6
0.05095076	-0.1569634	1.6
0.05095076	-0.1569634	1.6
0.05095076	-0.1569634	1.6
0.05128889	-0.1578745	1.6
0.05128889	-0.1578745	1.6
0.05132723	-0.1582915	1.6
0.05132723	-0.1582915	1.6
0.05132723	-0.1582915	1.6
0.05142764	-0.1589334	1.6
0.05142764	-0.1589334	1.6
0.05142764	-0.1589334	1.6
0.05140717	-0.1593147	1.6
0.05140717	-0.1593147	1.6
0.0515984	-0.1593942	1.6
0.0515984	-0.1593942	1.6
0.0515984	-0.1593942	1.6
0.0515984	-0.1593942	1.6
0.0515984	-0.1593942	1.6
0.0515984	-0.1593942	1.6
0.05161455	-0.1313052	1.6
0.05161455	-0.1313052	1.6
0.05259275	-0.1308707	1.6
0.05259275	-0.1308707	1.6
0.05259275	-0.1308707	1.6
0.05321202	-0.1311827	1.6
0.05321202	-0.1311827	1.6
0.05321202	-0.1311827	1.6
0.05255707	-0.1302464	1.6
0.05255707	-0.1302464	1.6
0.05105351	-0.1297082	1.6
0.05105351	-0.1297082	1.6
0.05105351	-0.1297082	1.6
0.05017617	-0.1299422	1.6
0.05017617	-0.1299422	1.6
0.05017617	-0.1299422	1.6
0.0489362	-0.1297325	1.6
0.0489362	-0.1297325	1.6
0.04854456	-0.12975	1.6
0.04854456	-0.12975	1.6
0.04854456	-0.12975	1.6
0.04781253	-0.1296725	1.6
0.04781253	-0.1296725	1.6
0.04781253	-0.1296725	1.6
0.04818265	-0.1294083	1.6
0.04818265	-0.1294083	1.6
0.04818265	-0.1294083	1.6
0.04818265	-0.1294083	1.6
0.01	0.01	1.6
0.05091389	-0.1302669	1.6
0.05091389	-0.1302669	1.6
0.05091389	-0.1302669	1.6
0.05091389	-0.1302669	1.6
0.05851479	-0.1767857	1.6
0.05851479	-0.1767857	1.6
0.05851479	-0.1767857	1.6
0.05734653	-0.176741	1.6
0.05734653	-0.176741	1.6
0.05734653	-0.176741	1.6
0.05686574	-0.175665	1.6
0.05686574	-0.175665	1.6
0.05669985	-0.1750848	1.6
0.05669985	-0.1750848	1.6
0.05669985	-0.1750848	1.6
0.05766968	-0.1744384	1.6
0.05766968	-0.1744384	1.6
0.05766968	-0.1744384	1.6
0.05766968	-0.1744384	1.6
0.05766968	-0.1744384	1.6
0.05733987	-0.2294379	1.6
0.05733987	-0.2294379	1.6
0.05733987	-0.2294379	1.6
0.05653621	-0.2318244	1.6
0.05653621	-0.2318244	1.6
0.05653621	-0.2318244	1.6
0.05523995	-0.2333723	1.6
0.05523995	-0.2333723	1.6
0.05487934	-0.2342055	1.6
0.05487934	-0.2342055	1.6
0.05487934	-0.2342055	1.6
0.05487934	-0.2342055	1.6
0.05487934	-0.2342055	1.6
0.06302596	-0.1747029	1.6
0.06302596	-0.1747029	1.6
0.06302596	-0.1747029	1.6
0.06239019	-0.1695314	1.6
0.06239019	-0.1695314	1.6
0.06239019	-0.1695314	1.6
0.06316433	-0.1677759	1.6
0.06316433	-0.1677759	1.6
0.064913	-0.1679048	1.6
0.064913	-0.1679048	1.6
0.064913	-0.1679048	1.6
0.06578759	-0.1688255	1.6
0.06578759	-0.1688255	1.6
0.06578759	-0.1688255	1.6
0.06707878	-0.1686616	1.6
0.06707878	-0.1686616	1.6
0.0672247	-0.1687048	1.6
0.0672247	-0.1687048	1.6
0.0672247	-0.1687048	1.6
0.06704975	-0.1687424	1.6
0.06704975	-0.1687424	1.6
0.06704975	-0.1687424	1.6
0.06712998	-0.1685657	1.6
0.06712998	-0.1685657	1.6
0.06774612	-0.1687111	1.6
0.06774612	-0.1687111	1.6
0.06774612	-0.1687111	1.6
0.06829101	-0.1691089	1.6
0.06829101	-0.1691089	1.6
0.06829101	-0.1691089	1.6
0.06817664	-0.169699	1.6
0.06817664	-0.169699	1.6
0.06858759	-0.1698492	1.6
0.06858759	-0.1698492	1.6
0.06858759	-0.1698492	1.6
0.06834439	-0.1700943	1.6
0.06834439	-0.1700943	1.6
0.06841473	-0.1701428	1.6
0.06841473	-0.1701428	1.6
0.06841473	-0.1701428	1.6
0.06841711	-0.1703157	1.6
0.06841711	-0.1703157	1.6
0.06841711	-0.1703157	1.6
0.06836858	-0.1696856	1.6
0.06836858	-0.1696856	1.6
0.06760388	-0.1692765	1.6
0.06760388	-0.1692765	1.6
0.06760388	-0.1692765	1.6
0.06745299	-0.1688688	1.6
0.06745299	-0.1688688	1.6
0.06782235	-0.1681235	1.6
0.06782235	-0.1681235	1.6
0.06782235	-0.1681235	1.6
0.06805559	-0.1675837	1.6
0.06805559	-0.1675837	1.6
0.01	0.01	1.6
0.06805559	-0.1675837	1.6
0.06805559	-0.1675837	1.6
0.07117084	-0.1582948	1.6
0.07117084	-0.1582948	1.6
0.07117084	-0.1582948	1.6
0.07172813	-0.1579547	1.6
0.07172813	-0.1579547	1.6
0.07172813	-0.1579547	1.6
0.07182966	-0.1573278	1.6
0.07182966	-0.1573278	1.6
0.0720633	-0.156937	1.6
0.0720633	-0.156937	1.6
0.0720633	-0.156937	1.6
0.07235521	-0.1566735	1.6
0.07235521	-0.1566735	1.6
0.07235521	-0.1566735	1.6
0.07274439	-0.1565818	1.6
0.07274439	-0.1565818	1.6
0.0731527	-0.1567282	1.6
0.0731527	-0.1567282	1.6
0.0731527	-0.1567282	1.6
0.0731527	-0.1567282	1.6
0.0731527	-0.1567282	1.6
0.0731527	-0.1567282	1.6
0.01685657	-0.07926031	1.6
0.01685657	-0.07926031	1.6
0.01220497	-0.07587364	1.6
0.01220497	-0.07587364	1.6
0.01220497	-0.07587364	1.6
0.01499771	-0.07149693	1.6
0.01499771	-0.07149693	1.6
0.01499771	-0.07149693	1.6
0.01548069	-0.06844034	1.6
0.01548069	-0.06844034	1.6
0.01554709	-0.06619242	1.6
0.01554709	-0.06619242	1.6
0.01554709	-0.06619242	1.6
0.01554709	-0.06619242	1.6
0.01554709	-0.06619242	1.6
0.01554709	-0.06619242	1.6
0.05539128	-0.1070887	1.6
0.05539128	-0.1070887	1.6
0.05761641	-0.1060613	1.6
0.05761641	-0.1060613	1.6
0.05761641	-0.1060613	1.6
0.05904972	-0.1052511	1.6
0.05904972	-0.1052511	1.6
0.05904972	-0.1052511	1.6
0.05879956	-0.1045956	1.6
0.05879956	-0.1045956	1.6
0.05879956	-0.1045956	1.6
0.05879956	-0.1045956	1.6
0.05879956	-0.1045956	1.6
-0.001668273	-0.0413173	1.6
-0.001668273	-0.0413173	1.6
-0.001668273	-0.0413173	1.6
-0.003186483	-0.03997885	1.6
-0.003186483	-0.03997885	1.6
-0.003186483	-0.03997885	1.6
-0.003452463	-0.03959122	1.6
-0.003452463	-0.03959122	1.6
-0.003452463	-0.03959122	1.6
-0.003452463	-0.03959122	1.6
-0.003452463	-0.03959122	1.6
-0.004256053	-0.03935785	1.6
-0.004256053	-0.03935785	1.6
-0.004256053	-0.03935785	1.6
-0.004362253	-0.03902692	1.6
-0.004362253	-0.03902692	1.6
-0.00447822	-0.03928213	1.6
-0.00447822	-0.03928213	1.6
-0.00447822	-0.03928213	1.6
-0.00447822	-0.03928213	1.6
-0.00447822	-0.03928213	1.6
-0.00447822	-0.03928213	1.6
-0.00447822	-0.03928213	1.6
-0.00447822	-0.03928213	1.6
-0.04451872	0.03667326	1.6
-0.04451872	0.03667326	1.6
-0.04451872	0.03667326	1.6
-0.04325848	0.03605785	1.6
-0.04325848	0.03605785	1.6
-0.04265117	0.03625224	1.6
-0.04265117	0.03625224	1.6
-0.04265117	0.03625224	1.6
-0.04206493	0.03626755	1.6
-0.04206493	0.03626755	1.6
-0.04206493	0.03626755	1.6
-0.04166961	0.03635382	1.6
-0.04166961	0.03635382	1.6
-0.04164136	0.03648739	1.6
-0.04164136	0.03648739	1.6
-0.04164136	0.03648739	1.6
-0.04177019	0.03692254	1.6
-0.04177019	0.03692254	1.6
-0.04177019	0.03692254	1.6
-0.04202846	0.03712492	1.6
-0.04202846	0.03712492	1.6
-0.04202846	0.03712492	1.6
-0.04202846	0.03712492	1.6
-0.04202846	0.03712492	1.6
-0.04202846	0.03712492	1.6
-0.04202846	0.03712492	1.6
-0.03998277	0.040687	1.6
-0.03998277	0.040687	1.6
-0.03998277	0.040687	1.6
-0.03847532	0.04333541	1.6
-0.03847532	0.04333541	1.6
-0.03188497	0.04714192	1.6
-0.03188497	0.04714192	1.6
-0.03188497	0.04714192	1.6
-0.03069211	0.04869775	1.6
-0.03069211	0.04869775	1.6
-0.03003118	0.04999706	1.6
-0.03003118	0.04999706	1.6
-0.03003118	0.04999706	1.6
-0.02883974	0.0503334	1.6
