# Supplementary material for: Saliency detection of textured 3D models based on multi-view information and texel descriptor
Source: PeerJ Comput Sci. 2023 Oct 25;9:e1584. doi: 10.7717/peerj-cs.1584 (PMC10703070; doi:10.7717/peerj-cs.1584)
Supplement: Supplemental Information 2 [file peerj-cs-09-1584-s002.zip › ybxz/14.txt]

-0.02883974	0.0503334	1.6
-0.02883974	0.0503334	1.6
-0.02754284	0.0501378	1.6
-0.02754284	0.0501378	1.6
-0.02638678	0.05006137	1.6
-0.02638678	0.05006137	1.6
-0.02638678	0.05006137	1.6
-0.025619	0.05041274	1.6
-0.025619	0.05041274	1.6
-0.02476124	0.05051358	1.6
-0.02476124	0.05051358	1.6
-0.02476124	0.05051358	1.6
-0.02401393	0.05055264	1.6
-0.02401393	0.05055264	1.6
-0.02338814	0.0503536	1.6
-0.02338814	0.0503536	1.6
-0.02338814	0.0503536	1.6
-0.02268141	0.05007141	1.6
-0.02268141	0.05007141	1.6
-0.02268141	0.05007141	1.6
-0.02200478	0.05015162	1.6
-0.02200478	0.05015162	1.6
-0.02157587	0.05020154	1.6
-0.02157587	0.05020154	1.6
-0.02157587	0.05020154	1.6
-0.02115981	0.05023635	1.6
-0.02115981	0.05023635	1.6
-0.02084877	0.05033183	1.6
-0.02084877	0.05033183	1.6
-0.02084877	0.05033183	1.6
-0.02037825	0.05037729	1.6
-0.02037825	0.05037729	1.6
-0.02037825	0.05037729	1.6
-0.02037825	0.05037729	1.6
-0.02037825	0.05037729	1.6
-0.01147352	0.0881883	1.6
-0.01147352	0.0881883	1.6
-0.01147352	0.0881883	1.6
-0.01365871	0.08719707	1.6
-0.01365871	0.08719707	1.6
-0.01276655	0.08740259	1.6
-0.01276655	0.08740259	1.6
-0.01276655	0.08740259	1.6
-0.01176001	0.08688965	1.6
-0.01176001	0.08688965	1.6
-0.01158066	0.08776272	1.6
-0.01158066	0.08776272	1.6
-0.01158066	0.08776272	1.6
-0.01209483	0.08832203	1.6
-0.01209483	0.08832203	1.6
-0.01209483	0.08832203	1.6
-0.01244131	0.0887715	1.6
-0.01244131	0.0887715	1.6
-0.01230574	0.08907349	1.6
-0.01230574	0.08907349	1.6
-0.01230574	0.08907349	1.6
-0.01230574	0.08907349	1.6
-0.01230574	0.08907349	1.6
-0.01230574	0.08907349	1.6
0.002826013	0.1541124	1.6
0.002826013	0.1541124	1.6
0.00230434	0.1617893	1.6
0.00230434	0.1617893	1.6
0.00230434	0.1617893	1.6
0.002074143	0.1652222	1.6
0.002074143	0.1652222	1.6
0.002074143	0.1652222	1.6
0.002074737	0.1673819	1.6
0.002074737	0.1673819	1.6
0.002106057	0.1691341	1.6
0.002106057	0.1691341	1.6
0.002106057	0.1691341	1.6
0.002309354	0.1708098	1.6
0.002309354	0.1708098	1.6
0.002309354	0.1708098	1.6
0.00238805	0.1716996	1.6
0.00238805	0.1716996	1.6
0.00222128	0.1726076	1.6
0.00222128	0.1726076	1.6
0.00222128	0.1726076	1.6
0.002274309	0.1734588	1.6
0.002274309	0.1734588	1.6
0.002233664	0.1740364	1.6
0.002233664	0.1740364	1.6
0.002233664	0.1740364	1.6
0.002246122	0.1743623	1.6
0.002246122	0.1743623	1.6
0.002246122	0.1743623	1.6
0.002350601	0.1748556	1.6
0.002350601	0.1748556	1.6
0.002350601	0.1748556	1.6
0.002350601	0.1748556	1.6
0.002350601	0.1748556	1.6
0.002350601	0.1748556	1.6
0.002350601	0.1748556	1.6
-0.004331529	0.1081521	1.6
-0.004331529	0.1081521	1.6
-0.004331529	0.1081521	1.6
-0.004575474	0.1018721	1.6
-0.004575474	0.1018721	1.6
-0.004575474	0.1018721	1.6
-0.005051479	0.09798853	1.6
-0.005051479	0.09798853	1.6
-0.005906651	0.09555365	1.6
-0.005906651	0.09555365	1.6
-0.005906651	0.09555365	1.6
-0.006560853	0.09447328	1.6
-0.006560853	0.09447328	1.6
-0.006560853	0.09447328	1.6
-0.006881045	0.0931876	1.6
-0.006881045	0.0931876	1.6
-0.007071624	0.09191367	1.6
-0.007071624	0.09191367	1.6
-0.007071624	0.09191367	1.6
-0.007194133	0.09093354	1.6
-0.007194133	0.09093354	1.6
-0.007194133	0.09093354	1.6
-0.007523118	0.09058321	1.6
-0.007523118	0.09058321	1.6
-0.008203724	0.0903075	1.6
-0.008203724	0.0903075	1.6
-0.008203724	0.0903075	1.6
0.003793387	0.07635089	1.6
0.003793387	0.07635089	1.6
0.01	0.01	1.6
0.0157905	0.06239429	1.6
0.0157905	0.06239429	1.6
0.0157905	0.06239429	1.6
0.0157905	0.06239429	1.6
0.0157905	0.06239429	1.6
0.006695854	-0.03488097	1.6
0.006695854	-0.03488097	1.6
0.006695854	-0.03488097	1.6
0.005068591	-0.03623335	1.6
0.005068591	-0.03623335	1.6
-3.816374E-05	-0.03525428	1.6
-3.816374E-05	-0.03525428	1.6
-3.816374E-05	-0.03525428	1.6
-0.0002746107	-0.0370917	1.6
-0.0002746107	-0.0370917	1.6
-0.0002746107	-0.0370917	1.6
-0.0008170158	-0.03846589	1.6
-0.0008170158	-0.03846589	1.6
-0.001388136	-0.03905616	1.6
-0.001388136	-0.03905616	1.6
-0.001388136	-0.03905616	1.6
-0.002103349	-0.03898685	1.6
-0.002103349	-0.03898685	1.6
-0.002987595	-0.03963833	1.6
-0.002987595	-0.03963833	1.6
-0.002987595	-0.03963833	1.6
-0.003740489	-0.03995237	1.6
-0.003740489	-0.03995237	1.6
-0.003740489	-0.03995237	1.6
-0.00453412	-0.03970665	1.6
-0.00453412	-0.03970665	1.6
-0.005618197	-0.03958597	1.6
-0.005618197	-0.03958597	1.6
-0.005618197	-0.03958597	1.6
-0.006443633	-0.03965664	1.6
-0.006443633	-0.03965664	1.6
-0.006443633	-0.03965664	1.6
-0.007197062	-0.03990419	1.6
-0.007197062	-0.03990419	1.6
-0.007581165	-0.0402196	1.6
-0.007581165	-0.0402196	1.6
-0.007581165	-0.0402196	1.6
-0.007699763	-0.04059695	1.6
-0.007699763	-0.04059695	1.6
-0.008150602	-0.04088366	1.6
-0.008150602	-0.04088366	1.6
-0.008150602	-0.04088366	1.6
-0.008448364	-0.04136515	1.6
-0.008448364	-0.04136515	1.6
-0.008448364	-0.04136515	1.6
-0.008419128	-0.04194865	1.6
-0.008419128	-0.04194865	1.6
-0.008339809	-0.04253925	1.6
-0.008339809	-0.04253925	1.6
-0.008339809	-0.04253925	1.6
-0.008442178	-0.04292654	1.6
-0.008442178	-0.04292654	1.6
-0.008442178	-0.04292654	1.6
-0.008481832	-0.04273544	1.6
-0.008481832	-0.04273544	1.6
-0.008545673	-0.04163536	1.6
-0.008545673	-0.04163536	1.6
-0.008545673	-0.04163536	1.6
-0.008545673	-0.04163536	1.6
-0.008545673	-0.04163536	1.6
-0.008545673	-0.04163536	1.6
-0.005805099	0.001435665	1.6
-0.005805099	0.001435665	1.6
-0.004950833	0.003173916	1.6
-0.004950833	0.003173916	1.6
-0.004950833	0.003173916	1.6
-0.002935586	0.003189679	1.6
-0.002935586	0.003189679	1.6
-0.002935586	0.003189679	1.6
-0.002418245	0.003340945	1.6
-0.002418245	0.003340945	1.6
-0.002629073	0.002536333	1.6
-0.002629073	0.002536333	1.6
-0.002629073	0.002536333	1.6
-0.004175676	0.0008335747	1.6
-0.004175676	0.0008335747	1.6
-0.005100553	0.0003835969	1.6
-0.005100553	0.0003835969	1.6
-0.005100553	0.0003835969	1.6
-0.005754463	0.0004604561	1.6
-0.005754463	0.0004604561	1.6
-0.005754463	0.0004604561	1.6
-0.005754463	0.0004604561	1.6
-0.005754463	0.0004604561	1.6
0.003435891	0.03889183	1.6
0.003435891	0.03889183	1.6
0.003435891	0.03889183	1.6
0.002379021	0.04077141	1.6
0.002379021	0.04077141	1.6
0.002379021	0.04077141	1.6
0.002137925	0.04127786	1.6
0.002137925	0.04127786	1.6
0.001131995	0.04102752	1.6
0.001131995	0.04102752	1.6
0.001131995	0.04102752	1.6
0.0004934259	0.04062409	1.6
0.0004934259	0.04062409	1.6
0.0004934259	0.04062409	1.6
0.000304766	0.0400921	1.6
0.000304766	0.0400921	1.6
0.0002113143	0.03952964	1.6
0.0002113143	0.03952964	1.6
0.0002113143	0.03952964	1.6
-1.290813E-05	0.03917656	1.6
-1.290813E-05	0.03917656	1.6
-1.290813E-05	0.03917656	1.6
-0.0001684092	0.03919543	1.6
-0.0001684092	0.03919543	1.6
-5.911663E-05	0.03884225	1.6
-5.911663E-05	0.03884225	1.6
-5.911663E-05	0.03884225	1.6
-3.298745E-06	0.03866172	1.6
-3.298745E-06	0.03866172	1.6
4.865788E-05	0.0384566	1.6
4.865788E-05	0.0384566	1.6
4.865788E-05	0.0384566	1.6
-0.0001553334	0.03837204	1.6
-0.0001553334	0.03837204	1.6
-0.0001553334	0.03837204	1.6
-0.0001553334	0.03837204	1.6
-0.0001553334	0.03837204	1.6
0.001726759	0.03564343	1.6
0.001726759	0.03564343	1.6
0.001726759	0.03564343	1.6
0.003150583	0.03360997	1.6
0.003150583	0.03360997	1.6
0.004296577	0.03180022	1.6
0.004296577	0.03180022	1.6
0.004296577	0.03180022	1.6
0.005169744	0.03011033	1.6
0.005169744	0.03011033	1.6
0.006053288	0.02856269	1.6
0.006053288	0.02856269	1.6
0.006053288	0.02856269	1.6
0.00675474	0.02713543	1.6
0.00675474	0.02713543	1.6
0.00675474	0.02713543	1.6
0.007387094	0.02592819	1.6
0.007387094	0.02592819	1.6
0.007839138	0.0242202	1.6
0.007839138	0.0242202	1.6
0.01053161	0.01422451	1.6
0.01053161	0.01422451	1.6
0.01053161	0.01422451	1.6
0.007839138	0.0242202	1.6
0.007839138	0.0242202	1.6
0.007839138	0.0242202	1.6
0.02913503	-0.06262239	1.6
0.02913503	-0.06262239	1.6
0.02771033	-0.06753007	1.6
0.02771033	-0.06753007	1.6
0.02771033	-0.06753007	1.6
0.02699409	-0.0692009	1.6
0.02699409	-0.0692009	1.6
0.02711632	-0.07111392	1.6
0.02711632	-0.07111392	1.6
0.02711632	-0.07111392	1.6
0.02602104	-0.0714302	1.6
0.02602104	-0.0714302	1.6
0.02602104	-0.0714302	1.6
0.02499748	-0.07228576	1.6
0.02499748	-0.07228576	1.6
0.02582441	-0.07393249	1.6
0.02582441	-0.07393249	1.6
0.02582441	-0.07393249	1.6
0.02681052	-0.07321593	1.6
0.02681052	-0.07321593	1.6
0.02681052	-0.07321593	1.6
0.02544979	-0.07520343	1.6
0.02544979	-0.07520343	1.6
0.02468879	-0.07625009	1.6
0.02468879	-0.07625009	1.6
0.02468879	-0.07625009	1.6
0.02408973	-0.07667804	1.6
0.02408973	-0.07667804	1.6
0.02408973	-0.07667804	1.6
0.0232973	-0.0771463	1.6
0.0232973	-0.0771463	1.6
0.02275436	-0.07730628	1.6
0.02275436	-0.07730628	1.6
0.02275436	-0.07730628	1.6
0.02214687	-0.07729161	1.6
0.02214687	-0.07729161	1.6
0.02214687	-0.07729161	1.6
0.0216134	-0.07713517	1.6
0.0216134	-0.07713517	1.6
0.02095719	-0.07721871	1.6
0.02095719	-0.07721871	1.6
0.02095719	-0.07721871	1.6
0.02015951	-0.07628331	1.6
0.02015951	-0.07628331	1.6
0.02015951	-0.07628331	1.6
0.02015951	-0.07628331	1.6
0.02015951	-0.07628331	1.6
0.003310573	-0.03444752	1.6
0.003310573	-0.03444752	1.6
0.003310573	-0.03444752	1.6
0.00332606	-0.03324458	1.6
0.00332606	-0.03324458	1.6
0.002056107	-0.03355852	1.6
0.002056107	-0.03355852	1.6
0.002056107	-0.03355852	1.6
0.01280599	-0.02763168	1.6
0.01280599	-0.02763168	1.6
0.01280599	-0.02763168	1.6
0.01276561	-0.02801617	1.6
0.01276561	-0.02801617	1.6
0.01328469	-0.02877039	1.6
0.01328469	-0.02877039	1.6
0.01328469	-0.02877039	1.6
0.01344859	-0.02799333	1.6
0.01344859	-0.02799333	1.6
0.01344859	-0.02799333	1.6
0.01342169	-0.02819891	1.6
0.01342169	-0.02819891	1.6
0.01277501	-0.02858855	1.6
0.01277501	-0.02858855	1.6
0.01277501	-0.02858855	1.6
0.01086052	-0.03038093	1.6
0.01086052	-0.03038093	1.6
0.01086052	-0.03038093	1.6
0.008359974	-0.03196024	1.6
0.008359974	-0.03196024	1.6
0.008359974	-0.03196024	1.6
0.00714959	-0.03267358	1.6
0.00714959	-0.03267358	1.6
0.006009706	-0.03341827	1.6
0.006009706	-0.03341827	1.6
0.006009706	-0.03341827	1.6
0.006009706	-0.03341827	1.6
0.006009706	-0.03341827	1.6
0.006009706	-0.03341827	1.6
0.01231011	-0.04348022	1.6
0.01231011	-0.04348022	1.6
0.01134291	-0.04742892	1.6
0.01134291	-0.04742892	1.6
0.01134291	-0.04742892	1.6
0.01064055	-0.0499591	1.6
0.01064055	-0.0499591	1.6
0.01075831	-0.05205358	1.6
0.01075831	-0.05205358	1.6
0.01075831	-0.05205358	1.6
0.01135997	-0.05307974	1.6
0.01135997	-0.05307974	1.6
0.01135997	-0.05307974	1.6
0.01129309	-0.05419637	1.6
0.01129309	-0.05419637	1.6
0.01116942	-0.05506288	1.6
0.01116942	-0.05506288	1.6
0.01116942	-0.05506288	1.6
0.01126411	-0.05635365	1.6
0.01126411	-0.05635365	1.6
0.01126411	-0.05635365	1.6
0.01126411	-0.05635365	1.6
0.01126411	-0.05635365	1.6
0.01	0.01	1.6
0.01126411	-0.05635365	1.6
0.01126411	-0.05635365	1.6
0.01197303	-0.05552673	1.6
0.01197303	-0.05552673	1.6
0.01197303	-0.05552673	1.6
0.0117642	-0.05646821	1.6
0.0117642	-0.05646821	1.6
0.0117642	-0.05646821	1.6
0.01134568	-0.05757143	1.6
0.01134568	-0.05757143	1.6
0.01156844	-0.05842502	1.6
0.01156844	-0.05842502	1.6
0.01156844	-0.05842502	1.6
0.0112411	-0.05922402	1.6
0.0112411	-0.05922402	1.6
0.01150302	-0.05973805	1.6
0.01150302	-0.05973805	1.6
0.01150302	-0.05973805	1.6
0.01191345	-0.06038596	1.6
0.01191345	-0.06038596	1.6
0.01191345	-0.06038596	1.6
0.0124609	-0.06121645	1.6
0.0124609	-0.06121645	1.6
0.0126481	-0.06205036	1.6
0.0126481	-0.06205036	1.6
0.0126481	-0.06205036	1.6
0.01251216	-0.06271382	1.6
0.01251216	-0.06271382	1.6
0.01251216	-0.06271382	1.6
0.01227539	-0.06355191	1.6
0.01227539	-0.06355191	1.6
0.01202974	-0.06423502	1.6
0.01202974	-0.06423502	1.6
0.01202974	-0.06423502	1.6
0.01246864	-0.06407074	1.6
0.01246864	-0.06407074	1.6
0.01246864	-0.06407074	1.6
0.01276735	-0.06404021	1.6
0.01276735	-0.06404021	1.6
0.01244415	-0.06472202	1.6
0.01244415	-0.06472202	1.6
0.01244415	-0.06472202	1.6
0.01291417	-0.06455388	1.6
0.01291417	-0.06455388	1.6
0.01291417	-0.06455388	1.6
0.01291417	-0.06455388	1.6
0.01291417	-0.06455388	1.6
0.04900656	-0.1100666	1.6
0.04900656	-0.1100666	1.6
0.04900656	-0.1100666	1.6
0.04449611	-0.1136489	1.6
0.04449611	-0.1136489	1.6
0.04449611	-0.1136489	1.6
0.04691359	-0.1098264	1.6
0.04691359	-0.1098264	1.6
0.04829121	-0.1074598	1.6
0.04829121	-0.1074598	1.6
0.04829121	-0.1074598	1.6
0.0492875	-0.1058951	1.6
0.0492875	-0.1058951	1.6
0.05042909	-0.1052578	1.6
0.05042909	-0.1052578	1.6
0.05042909	-0.1052578	1.6
0.05117042	-0.1047168	1.6
0.05117042	-0.1047168	1.6
0.05117042	-0.1047168	1.6
0.05126479	-0.1041566	1.6
0.05126479	-0.1041566	1.6
0.05161139	-0.103463	1.6
0.05161139	-0.103463	1.6
0.05161139	-0.103463	1.6
0.05161139	-0.103463	1.6
0.05161139	-0.103463	1.6
0.05161139	-0.103463	1.6
0.05141113	-0.1271806	1.6
0.05141113	-0.1271806	1.6
0.0485248	-0.1275855	1.6
0.0485248	-0.1275855	1.6
0.0485248	-0.1275855	1.6
0.04716877	-0.1292034	1.6
0.04716877	-0.1292034	1.6
0.04904786	-0.1267383	1.6
0.04904786	-0.1267383	1.6
0.04904786	-0.1267383	1.6
0.05061051	-0.1250522	1.6
0.05061051	-0.1250522	1.6
0.05061051	-0.1250522	1.6
0.04934999	-0.1274532	1.6
0.04934999	-0.1274532	1.6
0.05063577	-0.1260826	1.6
0.05063577	-0.1260826	1.6
0.05063577	-0.1260826	1.6
0.05163674	-0.1251607	1.6
0.05163674	-0.1251607	1.6
0.05163674	-0.1251607	1.6
0.05236518	-0.1244163	1.6
0.05236518	-0.1244163	1.6
0.05137839	-0.1256062	1.6
0.05137839	-0.1256062	1.6
0.05137839	-0.1256062	1.6
0.05325188	-0.1249592	1.6
0.05325188	-0.1249592	1.6
0.0607571	-0.125444	1.6
0.0607571	-0.125444	1.6
0.0607571	-0.125444	1.6
0.06826233	-0.1259287	1.6
0.06826233	-0.1259287	1.6
0.06826233	-0.1259287	1.6
-0.004692713	0.0009645578	1.6
-0.004692713	0.0009645578	1.6
-0.007410863	-0.002492169	1.6
-0.007410863	-0.002492169	1.6
-0.007410863	-0.002492169	1.6
-0.008549688	-0.005153889	1.6
-0.008549688	-0.005153889	1.6
-0.008549688	-0.005153889	1.6
-0.01045995	-0.006432123	1.6
-0.01045995	-0.006432123	1.6
-0.01176503	-0.007577544	1.6
-0.01176503	-0.007577544	1.6
-0.01176503	-0.007577544	1.6
-0.01420281	-0.00893075	1.6
-0.01420281	-0.00893075	1.6
-0.01420281	-0.00893075	1.6
-0.01420281	-0.00893075	1.6
-0.01420281	-0.00893075	1.6
-0.01452232	-0.00808648	1.6
-0.01452232	-0.00808648	1.6
-0.01452232	-0.00808648	1.6
-0.01431382	-0.007491903	1.6
-0.01431382	-0.007491903	1.6
-0.01479834	-0.006608278	1.6
-0.01479834	-0.006608278	1.6
-0.01479834	-0.006608278	1.6
-0.01521161	-0.005926717	1.6
-0.01521161	-0.005926717	1.6
-0.01521161	-0.005926717	1.6
-0.01561974	-0.00563891	1.6
-0.01561974	-0.00563891	1.6
-0.01620714	-0.005188007	1.6
-0.01620714	-0.005188007	1.6
-0.01620714	-0.005188007	1.6
-0.01672293	-0.004766952	1.6
-0.01672293	-0.004766952	1.6
-0.01698788	-0.004653586	1.6
-0.01698788	-0.004653586	1.6
-0.01698788	-0.004653586	1.6
-0.01732589	-0.004395805	1.6
-0.01732589	-0.004395805	1.6
-0.01732589	-0.004395805	1.6
-0.01767995	-0.00411365	1.6
-0.01767995	-0.00411365	1.6
-0.01810462	-0.003897429	1.6
-0.01810462	-0.003897429	1.6
-0.01810462	-0.003897429	1.6
-0.01843412	-0.003642092	1.6
-0.01843412	-0.003642092	1.6
-0.01843412	-0.003642092	1.6
-0.01863461	-0.003281379	1.6
-0.01863461	-0.003281379	1.6
-0.01900726	-0.002064588	1.6
-0.01900726	-0.002064588	1.6
-0.01900726	-0.002064588	1.6
-0.01944352	-0.001268147	1.6
-0.01944352	-0.001268147	1.6
-0.01944352	-0.001268147	1.6
-0.01968001	-0.000526892	1.6
-0.01968001	-0.000526892	1.6
-0.01968001	-0.000526892	1.6
-0.01968001	-0.000526892	1.6
-0.01968001	-0.000526892	1.6
-0.002714667	0.05787077	1.6
-0.002714667	0.05787077	1.6
-0.002714667	0.05787077	1.6
-0.004002438	0.05799347	1.6
-0.004002438	0.05799347	1.6
-0.004644451	0.05720882	1.6
-0.004644451	0.05720882	1.6
-0.004644451	0.05720882	1.6
-0.005049289	0.05680331	1.6
-0.005049289	0.05680331	1.6
-0.005908499	0.0573778	1.6
-0.005908499	0.0573778	1.6
-0.005908499	0.0573778	1.6
-0.005908499	0.0573778	1.6
-0.005908499	0.0573778	1.6
-0.005908499	0.0573778	1.6
-0.006831087	0.05831307	1.6
-0.006831087	0.05831307	1.6
-0.007505272	0.05822109	1.6
-0.007505272	0.05822109	1.6
-0.007505272	0.05822109	1.6
-0.008343061	0.05829905	1.6
-0.008343061	0.05829905	1.6
-0.008343061	0.05829905	1.6
-0.008343061	0.05829905	1.6
-0.008343061	0.05829905	1.6
0.01	0.01	1.6
0.00051801	0.05845394	1.6
0.00051801	0.05845394	1.6
0.00051801	0.05845394	1.6
0.00051801	0.05845394	1.6
0.00051801	0.05845394	1.6
0.04671531	-0.03513305	1.6
0.04671531	-0.03513305	1.6
0.04671531	-0.03513305	1.6
0.03791492	-0.04524528	1.6
0.03791492	-0.04524528	1.6
0.03423082	-0.05055982	1.6
0.03423082	-0.05055982	1.6
0.03423082	-0.05055982	1.6
0.03089081	-0.05511401	1.6
0.03089081	-0.05511401	1.6
0.03089081	-0.05511401	1.6
0.02859028	-0.05656355	1.6
0.02859028	-0.05656355	1.6
0.02804378	-0.0576883	1.6
0.02804378	-0.0576883	1.6
0.02804378	-0.0576883	1.6
0.02736192	-0.05898811	1.6
0.02736192	-0.05898811	1.6
0.02726301	-0.06061664	1.6
0.02726301	-0.06061664	1.6
0.02726301	-0.06061664	1.6
0.0263943	-0.06200465	1.6
0.0263943	-0.06200465	1.6
0.0263943	-0.06200465	1.6
0.02659963	-0.06285083	1.6
0.02659963	-0.06285083	1.6
0.02700345	-0.061605	1.6
0.02700345	-0.061605	1.6
0.02700345	-0.061605	1.6
0.02633317	-0.06279457	1.6
0.02633317	-0.06279457	1.6
0.02633317	-0.06279457	1.6
0.02582249	-0.06386082	1.6
0.02582249	-0.06386082	1.6
0.02538629	-0.0645652	1.6
0.02538629	-0.0645652	1.6
0.02538629	-0.0645652	1.6
0.02474525	-0.06494012	1.6
0.02474525	-0.06494012	1.6
0.02474525	-0.06494012	1.6
0.02424815	-0.06559642	1.6
0.02424815	-0.06559642	1.6
0.02390031	-0.06618048	1.6
0.02390031	-0.06618048	1.6
0.02390031	-0.06618048	1.6
0.02351689	-0.06671201	1.6
0.02351689	-0.06671201	1.6
0.02351689	-0.06671201	1.6
0.02314287	-0.06711371	1.6
0.02314287	-0.06711371	1.6
0.02285158	-0.06750333	1.6
0.02285158	-0.06750333	1.6
0.02285158	-0.06750333	1.6
0.02264945	-0.06786375	1.6
0.02264945	-0.06786375	1.6
0.02264945	-0.06786375	1.6
0.02248538	-0.06817115	1.6
0.02248538	-0.06817115	1.6
0.02222751	-0.06834915	1.6
0.02222751	-0.06834915	1.6
0.02222751	-0.06834915	1.6
0.02198506	-0.06848846	1.6
0.02198506	-0.06848846	1.6
0.02178329	-0.06868459	1.6
0.02178329	-0.06868459	1.6
0.02178329	-0.06868459	1.6
0.02160236	-0.0688641	1.6
0.02160236	-0.0688641	1.6
0.02160236	-0.0688641	1.6
0.02138543	-0.06905201	1.6
0.02138543	-0.06905201	1.6
0.02110025	-0.06927814	1.6
0.02110025	-0.06927814	1.6
0.02110025	-0.06927814	1.6
0.02099252	-0.06930637	1.6
0.02099252	-0.06930637	1.6
0.02099252	-0.06930637	1.6
0.02091652	-0.06922296	1.6
0.02091652	-0.06922296	1.6
0.02084004	-0.06917243	1.6
0.02084004	-0.06917243	1.6
0.02084004	-0.06917243	1.6
0.02076876	-0.06917446	1.6
0.02076876	-0.06917446	1.6
0.02076876	-0.06917446	1.6
0.02082937	-0.06935067	1.6
0.02082937	-0.06935067	1.6
0.0133975	-0.07349014	1.6
0.0133975	-0.07349014	1.6
0.01	0.01	1.6
0.0133975	-0.07349014	1.6
0.02082937	-0.06935067	1.6
0.02082937	-0.06935067	1.6
0.02082937	-0.06935067	1.6
0.006328779	-0.07681071	1.6
0.006328779	-0.07681071	1.6
0.006328779	-0.07681071	1.6
0.006852248	-0.07622172	1.6
0.006852248	-0.07622172	1.6
0.007320456	-0.07528774	1.6
0.007320456	-0.07528774	1.6
0.007320456	-0.07528774	1.6
0.007763584	-0.0746497	1.6
0.007763584	-0.0746497	1.6
0.007629823	-0.07458298	1.6
0.007629823	-0.07458298	1.6
0.007629823	-0.07458298	1.6
0.007492074	-0.07449683	1.6
0.007492074	-0.07449683	1.6
0.007492074	-0.07449683	1.6
0.007256916	-0.07459235	1.6
0.007256916	-0.07459235	1.6
0.006939932	-0.07478902	1.6
0.006939932	-0.07478902	1.6
0.006939932	-0.07478902	1.6
0.006675664	-0.07485317	1.6
0.006675664	-0.07485317	1.6
0.006675664	-0.07485317	1.6
0.006389837	-0.07497797	1.6
0.006389837	-0.07497797	1.6
0.006244797	-0.07561836	1.6
0.006244797	-0.07561836	1.6
0.006244797	-0.07561836	1.6
0.006104647	-0.07646371	1.6
0.006104647	-0.07646371	1.6
0.006104647	-0.07646371	1.6
0.006228922	-0.07704004	1.6
0.006228922	-0.07704004	1.6
0.006247384	-0.07772697	1.6
0.006247384	-0.07772697	1.6
0.00648837	-0.07821066	1.6
