# Supplementary material for: Saliency detection of textured 3D models based on multi-view information and texel descriptor
Source: PeerJ Comput Sci. 2023 Oct 25;9:e1584. doi: 10.7717/peerj-cs.1584 (PMC10703070; doi:10.7717/peerj-cs.1584)
Supplement: Supplemental Information 2 [file peerj-cs-09-1584-s002.zip › ybxz/15.txt]

0.00648837	-0.07821066	1.6
0.00648837	-0.07821066	1.6
0.00648837	-0.07821066	1.6
0.00648837	-0.07821066	1.6
0.00648837	-0.07821066	1.6
0.006573453	-0.0794334	1.6
0.006573453	-0.0794334	1.6
0.006776233	-0.07988408	1.6
0.006776233	-0.07988408	1.6
0.006776233	-0.07988408	1.6
0.006868389	-0.08040848	1.6
0.006868389	-0.08040848	1.6
0.00707338	-0.08066187	1.6
0.00707338	-0.08066187	1.6
0.00707338	-0.08066187	1.6
0.007155138	-0.08112141	1.6
0.007155138	-0.08112141	1.6
0.007155138	-0.08112141	1.6
0.007434118	-0.08135835	1.6
0.007434118	-0.08135835	1.6
0.007575177	-0.08169352	1.6
0.007575177	-0.08169352	1.6
0.007575177	-0.08169352	1.6
0.007701713	-0.0820331	1.6
0.007701713	-0.0820331	1.6
0.007766006	-0.08236785	1.6
0.007766006	-0.08236785	1.6
0.007766006	-0.08236785	1.6
0.007796049	-0.08263338	1.6
0.007796049	-0.08263338	1.6
0.007796049	-0.08263338	1.6
0.00742627	-0.08232802	1.6
0.00742627	-0.08232802	1.6
0.007106959	-0.08208086	1.6
0.007106959	-0.08208086	1.6
0.007106959	-0.08208086	1.6
0.00678189	-0.0818983	1.6
0.00678189	-0.0818983	1.6
0.006517141	-0.08179165	1.6
0.006517141	-0.08179165	1.6
0.006517141	-0.08179165	1.6
0.006240783	-0.0815931	1.6
0.006240783	-0.0815931	1.6
0.006240783	-0.0815931	1.6
0.005932339	-0.08134227	1.6
0.005932339	-0.08134227	1.6
0.005932339	-0.08134227	1.6
0.005597606	-0.08111389	1.6
0.005597606	-0.08111389	1.6
0.005597606	-0.08111389	1.6
0.005597606	-0.08111389	1.6
-0.01321515	-0.005505722	1.6
-0.01321515	-0.005505722	1.6
-0.01321515	-0.005505722	1.6
-0.009799575	0.00198124	1.6
-0.009799575	0.00198124	1.6
-0.009799575	0.00198124	1.6
-0.006855184	0.007276337	1.6
-0.006855184	0.007276337	1.6
-0.006270342	0.01090241	1.6
-0.006270342	0.01090241	1.6
-0.006270342	0.01090241	1.6
-0.005513754	0.01393229	1.6
-0.005513754	0.01393229	1.6
-0.005513754	0.01393229	1.6
-0.003828148	0.01660873	1.6
-0.003828148	0.01660873	1.6
-0.003677763	0.01837096	1.6
-0.003677763	0.01837096	1.6
-0.003677763	0.01837096	1.6
-0.003623098	0.01962709	1.6
-0.003623098	0.01962709	1.6
-0.003623098	0.01962709	1.6
-0.004599822	0.01889843	1.6
-0.004599822	0.01889843	1.6
-0.002122266	0.02047363	1.6
-0.002122266	0.02047363	1.6
-0.002122266	0.02047363	1.6
0.01	0.01	1.6
0.01	0.01	1.6
0.01	0.01	1.6
0.01	0.01	1.6
0.01	0.01	1.6
0.01	0.01	1.6
-0.002122266	0.02047363	1.6
-0.002122266	0.02047363	1.6
0.03259081	0.08496784	1.6
0.03259081	0.08496784	1.6
0.03259081	0.08496784	1.6
0.03292456	0.08208702	1.6
0.03292456	0.08208702	1.6
0.03292456	0.08208702	1.6
0.03138908	0.0799455	1.6
0.03138908	0.0799455	1.6
0.02828839	0.07933558	1.6
0.02828839	0.07933558	1.6
0.02828839	0.07933558	1.6
0.02739786	0.07833079	1.6
0.02739786	0.07833079	1.6
0.0359768	0.08157489	1.6
0.0359768	0.08157489	1.6
0.0359768	0.08157489	1.6
0.04234172	0.08345861	1.6
0.04234172	0.08345861	1.6
0.04234172	0.08345861	1.6
0.04726765	0.08471008	1.6
0.04726765	0.08471008	1.6
0.04497042	0.08273309	1.6
0.04497042	0.08273309	1.6
0.04497042	0.08273309	1.6
0.04283251	0.08084994	1.6
0.04283251	0.08084994	1.6
0.04283251	0.08084994	1.6
0.04113978	0.0788748	1.6
0.04113978	0.0788748	1.6
0.03990322	0.07716445	1.6
0.03990322	0.07716445	1.6
0.03990322	0.07716445	1.6
0.03863961	0.07546224	1.6
0.03863961	0.07546224	1.6
0.04086672	0.07579406	1.6
0.04086672	0.07579406	1.6
0.04086672	0.07579406	1.6
0.04048537	0.07542927	1.6
0.04048537	0.07542927	1.6
0.04048537	0.07542927	1.6
0.04048537	0.07542927	1.6
0.04048537	0.07542927	1.6
0.01920628	-0.004604869	1.6
0.01920628	-0.004604869	1.6
0.01920628	-0.004604869	1.6
0.01800141	-0.005670881	1.6
0.01800141	-0.005670881	1.6
0.01800141	-0.005670881	1.6
0.01774455	-0.007222956	1.6
0.01774455	-0.007222956	1.6
0.0176986	-0.009022182	1.6
0.0176986	-0.009022182	1.6
0.0176986	-0.009022182	1.6
0.01812871	-0.01041813	1.6
0.01812871	-0.01041813	1.6
0.01812871	-0.01041813	1.6
0.01894778	-0.01176576	1.6
0.01894778	-0.01176576	1.6
0.01878559	-0.01285794	1.6
0.01878559	-0.01285794	1.6
0.01878559	-0.01285794	1.6
0.01885707	-0.01342093	1.6
0.01885707	-0.01342093	1.6
0.01885707	-0.01342093	1.6
0.01892076	-0.01393535	1.6
0.01892076	-0.01393535	1.6
0.01862992	-0.01486612	1.6
0.01862992	-0.01486612	1.6
0.01862992	-0.01486612	1.6
0.01862992	-0.01486612	1.6
0.01862992	-0.01486612	1.6
0.01862992	-0.01486612	1.6
0.01878223	-0.01609225	1.6
0.01878223	-0.01609225	1.6
0.01876598	-0.01648589	1.6
0.01876598	-0.01648589	1.6
0.01876598	-0.01648589	1.6
0.01869938	-0.0165987	1.6
0.01869938	-0.0165987	1.6
0.01903998	-0.01547908	1.6
0.01903998	-0.01547908	1.6
0.01903998	-0.01547908	1.6
0.01930585	-0.01446234	1.6
0.01930585	-0.01446234	1.6
0.01930585	-0.01446234	1.6
0.01956476	-0.01354271	1.6
0.01956476	-0.01354271	1.6
0.019873	-0.01259306	1.6
0.019873	-0.01259306	1.6
0.019873	-0.01259306	1.6
0.02005848	-0.01168828	1.6
0.02005848	-0.01168828	1.6
0.02005848	-0.01168828	1.6
0.02005848	-0.01168828	1.6
0.02005848	-0.01168828	1.6
0.009184659	-0.009862712	1.6
0.009184659	-0.009862712	1.6
0.009184659	-0.009862712	1.6
0.008346189	-0.009713398	1.6
0.008346189	-0.009713398	1.6
0.008954974	-0.008386837	1.6
0.008954974	-0.008386837	1.6
0.008954974	-0.008386837	1.6
0.009039937	-0.007212745	1.6
0.009039937	-0.007212745	1.6
0.009039937	-0.007212745	1.6
0.008906657	-0.006505156	1.6
0.008906657	-0.006505156	1.6
0.008470695	-0.006437531	1.6
0.008470695	-0.006437531	1.6
0.008470695	-0.006437531	1.6
0.008649437	-0.005567281	1.6
0.008649437	-0.005567281	1.6
0.008901807	-0.004854945	1.6
0.008901807	-0.004854945	1.6
0.008901807	-0.004854945	1.6
0.00888592	-0.004385095	1.6
0.00888592	-0.004385095	1.6
0.00888592	-0.004385095	1.6
0.008708437	-0.003864682	1.6
0.008708437	-0.003864682	1.6
0.008529993	-0.003650539	1.6
0.008529993	-0.003650539	1.6
0.008529993	-0.003650539	1.6
0.008913688	-0.003075	1.6
0.008913688	-0.003075	1.6
0.008913688	-0.003075	1.6
0.009184743	-0.002509084	1.6
0.009184743	-0.002509084	1.6
0.009051239	-0.002314987	1.6
0.009051239	-0.002314987	1.6
0.009051239	-0.002314987	1.6
0.009694341	-0.001744923	1.6
0.009694341	-0.001744923	1.6
0.009694341	-0.001744923	1.6
0.01576843	0.004218159	1.6
0.01576843	0.004218159	1.6
0.01	0.01	1.6
0.01	0.01	1.6
0.01	0.01	1.6
0.01576843	0.004218159	1.6
0.01576843	0.004218159	1.6
0.02184252	0.01018124	1.6
0.02184252	0.01018124	1.6
0.02184252	0.01018124	1.6
-0.001112377	0.04385222	1.6
-0.001112377	0.04385222	1.6
-0.001112377	0.04385222	1.6
0.003081615	0.04396503	1.6
0.003081615	0.04396503	1.6
0.004364719	0.04256617	1.6
0.004364719	0.04256617	1.6
0.004364719	0.04256617	1.6
0.003937188	0.04198432	1.6
0.003937188	0.04198432	1.6
0.003937188	0.04198432	1.6
0.003937188	0.04198432	1.6
0.003937188	0.04198432	1.6
0.005377858	0.04156624	1.6
0.005377858	0.04156624	1.6
0.003986661	0.04153754	1.6
0.003986661	0.04153754	1.6
0.003986661	0.04153754	1.6
0.003227545	0.04216367	1.6
0.003227545	0.04216367	1.6
0.002701723	0.04256932	1.6
0.002701723	0.04256932	1.6
0.002701723	0.04256932	1.6
0.003890686	0.04176752	1.6
0.003890686	0.04176752	1.6
0.003890686	0.04176752	1.6
0.003563281	0.04231182	1.6
0.003563281	0.04231182	1.6
0.004056162	0.04171661	1.6
0.004056162	0.04171661	1.6
0.004056162	0.04171661	1.6
0.004056162	0.04171661	1.6
0.004056162	0.04171661	1.6
-0.004439949	0.04395276	1.6
-0.004439949	0.04395276	1.6
-0.004439949	0.04395276	1.6
0.01615649	0.0166852	1.6
0.01615649	0.0166852	1.6
0.01615649	0.0166852	1.6
0.01703345	0.0179443	1.6
0.01703345	0.0179443	1.6
0.01688935	0.01882074	1.6
0.01688935	0.01882074	1.6
0.01688935	0.01882074	1.6
0.0165258	0.01921892	1.6
0.0165258	0.01921892	1.6
0.0165258	0.01921892	1.6
0.01553593	0.01874918	1.6
0.01553593	0.01874918	1.6
0.01531555	0.01920783	1.6
0.01531555	0.01920783	1.6
0.01531555	0.01920783	1.6
0.01485349	0.01944812	1.6
0.01485349	0.01944812	1.6
0.01485349	0.01944812	1.6
0.01459561	0.0198343	1.6
0.01459561	0.0198343	1.6
0.0143747	0.0198353	1.6
0.0143747	0.0198353	1.6
0.0143747	0.0198353	1.6
0.01439133	0.01975571	1.6
0.01439133	0.01975571	1.6
0.01439133	0.01975571	1.6
0.01439133	0.01975571	1.6
0.01439133	0.01975571	1.6
0.0137996	0.01991483	1.6
0.0137996	0.01991483	1.6
0.0137996	0.01991483	1.6
0.01369541	0.01138941	1.6
0.01369541	0.01138941	1.6
0.01316185	0.01190238	1.6
0.01316185	0.01190238	1.6
0.01316185	0.01190238	1.6
0.01272462	0.01242628	1.6
0.01272462	0.01242628	1.6
0.01250544	0.01292986	1.6
0.01250544	0.01292986	1.6
0.01250544	0.01292986	1.6
0.01227911	0.01364145	1.6
0.01227911	0.01364145	1.6
0.01227911	0.01364145	1.6
0.01180876	0.01413352	1.6
0.01180876	0.01413352	1.6
0.01152762	0.01455367	1.6
0.01152762	0.01455367	1.6
0.01152762	0.01455367	1.6
0.01117842	0.01521848	1.6
0.01117842	0.01521848	1.6
0.01117842	0.01521848	1.6
0.01089334	0.01581027	1.6
0.01089334	0.01581027	1.6
0.01068829	0.01640857	1.6
0.01068829	0.01640857	1.6
0.01068829	0.01640857	1.6
0.01068829	0.01640857	1.6
0.01068829	0.01640857	1.6
0.01068829	0.01640857	1.6
0.01068829	0.01640857	1.6
0.01068829	0.01640857	1.6
-0.0003193393	0.03325062	1.6
-0.0003193393	0.03325062	1.6
-0.0003193393	0.03325062	1.6
-0.0003193393	0.03325062	1.6
-0.0003193393	0.03325062	1.6
0.03191131	0.00871152	1.6
0.03191131	0.00871152	1.6
0.03191131	0.00871152	1.6
0.02761988	0.01118676	1.6
0.02761988	0.01118676	1.6
0.02761988	0.01118676	1.6
0.02591886	0.01222931	1.6
0.02591886	0.01222931	1.6
0.02414949	0.01291445	1.6
0.02414949	0.01291445	1.6
0.02414949	0.01291445	1.6
0.02303696	0.01328843	1.6
0.02303696	0.01328843	1.6
0.02303696	0.01328843	1.6
0.0227959	0.01328794	1.6
0.0227959	0.01328794	1.6
0.02244868	0.01301199	1.6
0.02244868	0.01301199	1.6
0.02244868	0.01301199	1.6
0.02127916	0.01357344	1.6
0.02127916	0.01357344	1.6
0.02040891	0.01426995	1.6
0.02040891	0.01426995	1.6
0.02040891	0.01426995	1.6
0.01965988	0.01477362	1.6
0.01965988	0.01477362	1.6
0.01965988	0.01477362	1.6
0.01900677	0.01533266	1.6
0.01900677	0.01533266	1.6
0.01868759	0.01530973	1.6
0.01868759	0.01530973	1.6
0.01868759	0.01530973	1.6
0.01868759	0.01530973	1.6
0.01868759	0.01530973	1.6
0.01868759	0.01530973	1.6
0.01816829	-0.02264755	1.6
0.01816829	-0.02264755	1.6
0.01757399	-0.02199249	1.6
0.01757399	-0.02199249	1.6
0.01757399	-0.02199249	1.6
0.01692509	-0.02227842	1.6
0.01692509	-0.02227842	1.6
0.01692509	-0.02227842	1.6
0.01776362	-0.02089337	1.6
0.01776362	-0.02089337	1.6
0.01822783	-0.01917052	1.6
0.01822783	-0.01917052	1.6
0.01822783	-0.01917052	1.6
0.0185119	-0.01778076	1.6
0.0185119	-0.01778076	1.6
0.0185119	-0.01778076	1.6
0.01872345	-0.01689048	1.6
0.01872345	-0.01689048	1.6
0.01888639	-0.01649955	1.6
0.01888639	-0.01649955	1.6
0.01888639	-0.01649955	1.6
0.01906806	-0.01616553	1.6
0.01906806	-0.01616553	1.6
0.0186863	-0.01603915	1.6
0.0186863	-0.01603915	1.6
0.0186863	-0.01603915	1.6
0.0186863	-0.01603915	1.6
0.0186863	-0.01603915	1.6
0.0186863	-0.01603915	1.6
-0.002103919	-0.009188069	1.6
-0.002103919	-0.009188069	1.6
-0.003805755	-0.01073744	1.6
-0.003805755	-0.01073744	1.6
-0.003805755	-0.01073744	1.6
-0.004842147	-0.01138762	1.6
-0.004842147	-0.01138762	1.6
-0.004333359	-0.01112287	1.6
-0.004333359	-0.01112287	1.6
-0.004333359	-0.01112287	1.6
-0.004572978	-0.01144	1.6
-0.004572978	-0.01144	1.6
-0.004572978	-0.01144	1.6
-0.004537512	-0.01186272	1.6
-0.004537512	-0.01186272	1.6
-0.00471773	-0.01213326	1.6
-0.00471773	-0.01213326	1.6
-0.00471773	-0.01213326	1.6
-0.004905473	-0.01224182	1.6
-0.004905473	-0.01224182	1.6
-0.004905473	-0.01224182	1.6
-0.004162908	-0.01188465	1.6
-0.004162908	-0.01188465	1.6
-0.004162908	-0.01188465	1.6
-0.004162908	-0.01188465	1.6
-0.004162908	-0.01188465	1.6
0.008493377	-0.05484859	1.6
0.008493377	-0.05484859	1.6
0.009700618	-0.05526661	1.6
0.009700618	-0.05526661	1.6
0.009700618	-0.05526661	1.6
0.00998165	-0.0554988	1.6
0.00998165	-0.0554988	1.6
0.00998165	-0.0554988	1.6
0.009433167	-0.05525343	1.6
0.009433167	-0.05525343	1.6
0.009187963	-0.05556291	1.6
0.009187963	-0.05556291	1.6
0.009187963	-0.05556291	1.6
0.0091952	-0.05578788	1.6
0.0091952	-0.05578788	1.6
0.0091952	-0.05578788	1.6
0.008827984	-0.05652664	1.6
0.008827984	-0.05652664	1.6
0.01	0.01	1.6
0.008827984	-0.05652664	1.6
0.008827984	-0.05652664	1.6
0.008827984	-0.05652664	1.6
0.008827984	-0.05652664	1.6
0.008827984	-0.05652664	1.6
-0.02101704	-0.08258506	1.6
-0.02101704	-0.08258506	1.6
-0.02101704	-0.08258506	1.6
0.002739452	-0.01194863	1.6
0.002739452	-0.01194863	1.6
0.0034249	-0.01269618	1.6
0.0034249	-0.01269618	1.6
0.0034249	-0.01269618	1.6
0.005233505	-0.01271734	1.6
0.005233505	-0.01271734	1.6
0.005897198	-0.01372766	1.6
0.006800867	-0.01508561	1.6
0.007307569	-0.015647	1.6
0.007307569	-0.015647	1.6
0.007307569	-0.015647	1.6
0.007056658	-0.01622007	1.6
0.007056658	-0.01622007	1.6
0.007023587	-0.01634771	1.6
0.007023587	-0.01634771	1.6
0.007023587	-0.01634771	1.6
0.007049025	-0.01650065	1.6
0.007049025	-0.01650065	1.6
0.007049025	-0.01650065	1.6
0.007066749	-0.01679095	1.6
0.007066749	-0.01679095	1.6
0.007094372	-0.01693583	1.6
0.007094372	-0.01693583	1.6
0.007094372	-0.01693583	1.6
0.006938303	-0.017205	1.6
0.006938303	-0.017205	1.6
0.006921981	-0.01717944	1.6
0.006921981	-0.01717944	1.6
0.006383065	-0.01756232	1.6
0.006383065	-0.01756232	1.6
0.006383065	-0.01756232	1.6
0.006383065	-0.01756232	1.6
0.006383065	-0.01756232	1.6
0.006383065	-0.01756232	1.6
-0.003450622	-0.04006872	1.6
-0.003450622	-0.04006872	1.6
-0.003216805	-0.04017019	1.6
-0.003216805	-0.04017019	1.6
-0.003216805	-0.04017019	1.6
-0.002994834	-0.04021282	1.6
-0.002994834	-0.04021282	1.6
-0.002994834	-0.04021282	1.6
-0.002574684	-0.03955218	1.6
-0.002574684	-0.03955218	1.6
-0.003112426	-0.03978343	1.6
-0.003112426	-0.03978343	1.6
-0.003112426	-0.03978343	1.6
-0.003386238	-0.03983597	1.6
-0.003386238	-0.03983597	1.6
-0.003386238	-0.03983597	1.6
-0.003386238	-0.03983597	1.6
-0.003386238	-0.03983597	1.6
-0.003615251	-0.04012576	1.6
-0.003615251	-0.04012576	1.6
-0.003615251	-0.04012576	1.6
-0.003480278	-0.04042438	1.6
-0.003480278	-0.04042438	1.6
-0.003480278	-0.04042438	1.6
-0.00358291	-0.04055894	1.6
-0.00358291	-0.04055894	1.6
-0.003492944	-0.04072498	1.6
-0.003492944	-0.04072498	1.6
-0.003492944	-0.04072498	1.6
-0.003452329	-0.04097199	1.6
-0.003452329	-0.04097199	1.6
-0.003452329	-0.04097199	1.6
-0.003212774	-0.04109653	1.6
-0.003212774	-0.04109653	1.6
-0.00307886	-0.04116473	1.6
-0.00307886	-0.04116473	1.6
-0.00307886	-0.04116473	1.6
-0.00307886	-0.04116473	1.6
-0.00307886	-0.04116473	1.6
-0.002749744	-0.04128861	1.6
-0.002749744	-0.04128861	1.6
-0.002749744	-0.04128861	1.6
-0.002749744	-0.04128861	1.6
-0.002749744	-0.04128861	1.6
-0.002749744	-0.04128861	1.6
-0.002618624	-0.04105991	1.6
-0.002618624	-0.04105991	1.6
-0.002377914	-0.04117177	1.6
-0.002377914	-0.04117177	1.6
-0.002377914	-0.04117177	1.6
-0.002212221	-0.04122811	1.6
-0.002212221	-0.04122811	1.6
-0.002212221	-0.04122811	1.6
-0.002082339	-0.04110836	1.6
-0.002082339	-0.04110836	1.6
-0.00205618	-0.04102298	1.6
-0.00205618	-0.04102298	1.6
-0.00205618	-0.04102298	1.6
-0.001839457	-0.04088075	1.6
-0.001839457	-0.04088075	1.6
-0.001624741	-0.04070231	1.6
-0.001624741	-0.04070231	1.6
-0.001624741	-0.04070231	1.6
-0.001508159	-0.04052674	1.6
-0.001508159	-0.04052674	1.6
-0.001508159	-0.04052674	1.6
-0.001465282	-0.04051206	1.6
-0.001465282	-0.04051206	1.6
-0.001558455	-0.04029258	1.6
-0.001558455	-0.04029258	1.6
-0.001558455	-0.04029258	1.6
-0.001609219	-0.04019654	1.6
-0.001609219	-0.04019654	1.6
-0.001609219	-0.04019654	1.6
-0.01370513	-0.0422267	1.6
-0.01370513	-0.0422267	1.6
-0.001609219	-0.04019654	1.6
-0.001609219	-0.04019654	1.6
-0.001609219	-0.04019654	1.6
-0.001609219	-0.04019654	1.6
-0.001609219	-0.04019654	1.6
-0.001609219	-0.04019654	1.6
-0.0005521588	-0.03946514	1.6
-0.0005521588	-0.03946514	1.6
-0.0006456207	-0.03893952	1.6
-0.0006456207	-0.03893952	1.6
-0.0006456207	-0.03893952	1.6
-0.001073521	-0.03937814	1.6
-0.001073521	-0.03937814	1.6
-0.001073521	-0.03937814	1.6
-0.001373462	-0.04009444	1.6
-0.001373462	-0.04009444	1.6
-0.001772612	-0.040817	1.6
-0.001772612	-0.040817	1.6
-0.001772612	-0.040817	1.6
-0.001591858	-0.04097148	1.6
-0.001591858	-0.04097148	1.6
-0.001408879	-0.04114684	1.6
-0.001408879	-0.04114684	1.6
-0.001408879	-0.04114684	1.6
-0.001408879	-0.04114684	1.6
-0.001408879	-0.04114684	1.6
-0.001408879	-0.04114684	1.6
-0.001316616	-0.04168729	1.6
-0.001316616	-0.04168729	1.6
-0.001526432	-0.04203771	1.6
-0.001526432	-0.04203771	1.6
-0.001526432	-0.04203771	1.6
-0.00135492	-0.042143	1.6
-0.00135492	-0.042143	1.6
-0.00135492	-0.042143	1.6
-0.001679516	-0.04243492	1.6
-0.001679516	-0.04243492	1.6
-0.001679516	-0.04243492	1.6
-0.001679516	-0.04243492	1.6
-0.001679516	-0.04243492	1.6
-0.002019711	-0.04299375	1.6
-0.002019711	-0.04299375	1.6
-0.002019711	-0.04299375	1.6
-0.002171763	-0.04326171	1.6
-0.002171763	-0.04326171	1.6
-0.002392868	-0.04346567	1.6
-0.002392868	-0.04346567	1.6
-0.002392868	-0.04346567	1.6
-0.002243233	-0.04325294	1.6
-0.002243233	-0.04325294	1.6
-0.001963466	-0.04260195	1.6
-0.001963466	-0.04260195	1.6
-0.001963466	-0.04260195	1.6
-0.001666255	-0.04203275	1.6
-0.001666255	-0.04203275	1.6
-0.001666255	-0.04203275	1.6
-0.001437111	-0.04147381	1.6
-0.001437111	-0.04147381	1.6
-0.001437111	-0.04147381	1.6
-0.001232157	-0.04095024	1.6
-0.001232157	-0.04095024	1.6
-0.001021494	-0.04039093	1.6
-0.001021494	-0.04039093	1.6
-0.001021494	-0.04039093	1.6
-0.0008587455	-0.03979435	1.6
-0.0008587455	-0.03979435	1.6
-0.0008587455	-0.03979435	1.6
-0.000701339	-0.03919166	1.6
-0.000701339	-0.03919166	1.6
-0.0004749317	-0.03861525	1.6
-0.0004749317	-0.03861525	1.6
-0.0004749317	-0.03861525	1.6
-0.0003073271	-0.03805692	1.6
-0.0003073271	-0.03805692	1.6
-6.349292E-05	-0.03754498	1.6
-6.349292E-05	-0.03754498	1.6
-6.349292E-05	-0.03754498	1.6
0.0002038125	-0.03705054	1.6
0.0002038125	-0.03705054	1.6
0.0002038125	-0.03705054	1.6
0.0003912617	-0.03659032	1.6
0.0003912617	-0.03659032	1.6
0.000602386	-0.03602738	1.6
0.000602386	-0.03602738	1.6
0.000602386	-0.03602738	1.6
0.000818288	-0.03547361	1.6
0.000818288	-0.03547361	1.6
0.000818288	-0.03547361	1.6
0.000818288	-0.03547361	1.6
0.000818288	-0.03547361	1.6
-0.01819629	-0.04309162	1.6
-0.01819629	-0.04309162	1.6
-0.01819629	-0.04309162	1.6
-0.01801282	-0.0423065	1.6
-0.01801282	-0.0423065	1.6
-0.01801282	-0.0423065	1.6
-0.01780265	-0.04150913	1.6
-0.01780265	-0.04150913	1.6
-0.01760252	-0.04082664	1.6
-0.01760252	-0.04082664	1.6
-0.01760252	-0.04082664	1.6
-0.01760252	-0.04082664	1.6
-0.01760252	-0.04082664	1.6
-0.01760252	-0.04082664	1.6
0.003485054	0.002441291	1.6
0.003485054	0.002441291	1.6
0.004471716	0.00263159	1.6
0.004471716	0.00263159	1.6
0.004471716	0.00263159	1.6
0.005023181	0.003620777	1.6
0.005023181	0.003620777	1.6
0.005023181	0.003620777	1.6
0.005054924	0.004711025	1.6
0.005054924	0.004711025	1.6
0.005151578	0.00563959	1.6
0.005151578	0.00563959	1.6
0.005151578	0.00563959	1.6
0.005360898	0.006607078	1.6
0.005360898	0.006607078	1.6
0.005360898	0.006607078	1.6
0.005219158	0.007486975	1.6
0.005219158	0.007486975	1.6
0.005318704	0.008368669	1.6
0.005318704	0.008368669	1.6
0.005318704	0.008368669	1.6
0.005468224	0.00894	1.6
0.005468224	0.00894	1.6
0.005468224	0.00894	1.6
0.005815232	0.009462222	1.6
0.005815232	0.009462222	1.6
0.006237462	0.009655925	1.6
0.006237462	0.009655925	1.6
0.006237462	0.009655925	1.6
0.006456094	0.01004362	1.6
0.006456094	0.01004362	1.6
0.006456094	0.01004362	1.6
0.006707503	0.01075335	1.6
0.006707503	0.01075335	1.6
0.006707503	0.01075335	1.6
0.006707503	0.01075335	1.6
0.006707503	0.01075335	1.6
-0.01315403	0.04177788	1.6
-0.01315403	0.04177788	1.6
-0.01315403	0.04177788	1.6
-0.01346662	0.0406022	1.6
-0.01346662	0.0406022	1.6
-0.01346662	0.0406022	1.6
-0.01346662	0.0406022	1.6
-0.01346662	0.0406022	1.6
-0.01232929	0.04195271	1.6
-0.01232929	0.04195271	1.6
-0.01220832	0.04178629	1.6
-0.01220832	0.04178629	1.6
-0.01220832	0.04178629	1.6
-0.01236277	0.04235309	1.6
-0.01236277	0.04235309	1.6
-0.01236277	0.04235309	1.6
