# Supplementary material for: Saliency detection of textured 3D models based on multi-view information and texel descriptor
Source: PeerJ Comput Sci. 2023 Oct 25;9:e1584. doi: 10.7717/peerj-cs.1584 (PMC10703070; doi:10.7717/peerj-cs.1584)
Supplement: Supplemental Information 2 [file peerj-cs-09-1584-s002.zip › ybxz/16.txt]

-0.01274199	0.04282478	1.6
-0.01274199	0.04282478	1.6
-0.01319389	0.04319976	1.6
-0.01319389	0.04319976	1.6
-0.01319389	0.04319976	1.6
-0.01321346	0.04381412	1.6
-0.01321346	0.04381412	1.6
-0.01339774	0.04398814	1.6
-0.01339774	0.04398814	1.6
-0.01339774	0.04398814	1.6
-0.01322796	0.04378272	1.6
-0.01322796	0.04378272	1.6
-0.01328619	0.04389221	1.6
-0.01328619	0.04389221	1.6
-0.01328619	0.04389221	1.6
-0.01338197	0.04426862	1.6
-0.01338197	0.04426862	1.6
-0.01338197	0.04426862	1.6
-0.01346523	0.04448362	1.6
-0.01346523	0.04448362	1.6
-0.0136166	0.04475044	1.6
-0.0136166	0.04475044	1.6
-0.0136166	0.04475044	1.6
-0.01383424	0.04501005	1.6
-0.01383424	0.04501005	1.6
-0.01383424	0.04501005	1.6
-0.01391931	0.0451265	1.6
-0.01391931	0.0451265	1.6
-0.01394531	0.04516745	1.6
-0.01394531	0.04516745	1.6
-0.01394531	0.04516745	1.6
-0.01404622	0.04517538	1.6
-0.01404622	0.04517538	1.6
-0.01420025	0.04510162	1.6
-0.01420025	0.04510162	1.6
-0.01420025	0.04510162	1.6
-0.01416405	0.04504112	1.6
-0.01416405	0.04504112	1.6
-0.01416405	0.04504112	1.6
-0.01435856	0.04503525	1.6
-0.01435856	0.04503525	1.6
-0.01453405	0.04487046	1.6
-0.01453405	0.04487046	1.6
-0.01453405	0.04487046	1.6
-0.01472263	0.04474577	1.6
-0.01472263	0.04474577	1.6
-0.01472263	0.04474577	1.6
-0.01472263	0.04474577	1.6
-0.01472263	0.04474577	1.6
0.01904146	0.09072286	1.6
0.01904146	0.09072286	1.6
0.01904146	0.09072286	1.6
0.02213257	0.09157101	1.6
0.02213257	0.09157101	1.6
0.02213257	0.09157101	1.6
0.02265766	0.09224	1.6
0.02265766	0.09224	1.6
0.02521593	0.09326346	1.6
0.02521593	0.09326346	1.6
0.02521593	0.09326346	1.6
0.01300646	0.08697273	1.6
0.01300646	0.08697273	1.6
-0.03290726	0.06695164	1.6
-0.03290726	0.06695164	1.6
-0.03290726	0.06695164	1.6
0.01300646	0.08697273	1.6
0.01300646	0.08697273	1.6
0.1988145	0.05622938	1.6
0.1988145	0.05622938	1.6
0.1988145	0.05622938	1.6
0.1925203	0.05320426	1.6
0.1925203	0.05320426	1.6
0.1895092	0.05159998	1.6
0.1895092	0.05159998	1.6
0.1895092	0.05159998	1.6
0.1926634	0.05224667	1.6
0.1926634	0.05224667	1.6
0.1926634	0.05224667	1.6
0.1933192	0.05316906	1.6
0.1933192	0.05316906	1.6
0.1933192	0.05316906	1.6
0.1933192	0.05316906	1.6
0.1933192	0.05316906	1.6
0.1933192	0.05316906	1.6
0.1933192	0.05316906	1.6
0.1933192	0.05316906	1.6
0.2116182	0.05965424	1.6
0.2116182	0.05965424	1.6
0.1270607	0.07406954	1.6
0.1270607	0.07406954	1.6
0.1270607	0.07406954	1.6
0.1246867	0.07243302	1.6
0.1246867	0.07243302	1.6
0.1221335	0.07139108	1.6
0.1221335	0.07139108	1.6
0.1221335	0.07139108	1.6
0.1106122	0.06584185	1.6
0.1106122	0.06584185	1.6
0.1106122	0.06584185	1.6
0.108656	0.06534721	1.6
0.108656	0.06534721	1.6
0.1086171	0.06594092	1.6
0.1086171	0.06594092	1.6
0.1086171	0.06594092	1.6
0.1079815	0.06606065	1.6
0.1079815	0.06606065	1.6
0.1079815	0.06606065	1.6
0.1094787	0.06707227	1.6
0.1094787	0.06707227	1.6
0.1104955	0.06773105	1.6
0.1104955	0.06773105	1.6
0.1104955	0.06773105	1.6
0.1115549	0.06841813	1.6
0.1115549	0.06841813	1.6
0.1115549	0.06841813	1.6
0.1120044	0.06844244	1.6
0.1120044	0.06844244	1.6
0.1120044	0.06844244	1.6
0.1120044	0.06844244	1.6
0.1120044	0.06844244	1.6
0.1139401	0.06909246	1.6
0.1139401	0.06909246	1.6
0.1139401	0.06909246	1.6
0.1139401	0.06909246	1.6
0.1139401	0.06909246	1.6
0.1125169	0.06960145	1.6
0.1125169	0.06960145	1.6
0.1125169	0.06960145	1.6
0.1073428	0.06790888	1.6
0.1073428	0.06790888	1.6
0.1073428	0.06790888	1.6
0.1055912	0.06807171	1.6
0.1055912	0.06807171	1.6
0.1039436	0.06818763	1.6
0.1039436	0.06818763	1.6
0.1039436	0.06818763	1.6
0.1039436	0.06818763	1.6
0.1039436	0.06818763	1.6
0.1039436	0.06818763	1.6
0.1180735	0.05094901	1.6
0.1180735	0.05094901	1.6
0.1174462	0.04947866	1.6
0.1174462	0.04947866	1.6
0.1174462	0.04947866	1.6
0.1195833	0.05039338	1.6
0.1195833	0.05039338	1.6
0.1195833	0.05039338	1.6
0.1218303	0.05112237	1.6
0.1218303	0.05112237	1.6
0.1245765	0.04801023	1.6
0.1245765	0.04801023	1.6
0.1245765	0.04801023	1.6
0.1215631	0.05503337	1.6
0.1215631	0.05503337	1.6
0.1215631	0.05503337	1.6
0.1206758	0.05669744	1.6
0.1206758	0.05669744	1.6
0.1172386	0.05621983	1.6
0.1172386	0.05621983	1.6
0.1172386	0.05621983	1.6
0.1151831	0.05595419	1.6
0.1151831	0.05595419	1.6
0.1151831	0.05595419	1.6
0.1148537	0.0559573	1.6
0.1148537	0.0559573	1.6
0.1133434	0.05616653	1.6
0.1133434	0.05616653	1.6
0.1133434	0.05616653	1.6
0.1114367	0.05569353	1.6
0.1114367	0.05569353	1.6
0.1114367	0.05569353	1.6
0.1128657	0.05560236	1.6
0.1128657	0.05560236	1.6
0.1128657	0.05560236	1.6
0.1128657	0.05560236	1.6
0.1128657	0.05560236	1.6
0.121627	0.04353151	1.6
0.121627	0.04353151	1.6
0.1222808	0.04259704	1.6
0.1222808	0.04259704	1.6
0.1222808	0.04259704	1.6
0.1222808	0.04259704	1.6
0.1222808	0.04259704	1.6
0.1222808	0.04259704	1.6
0.1222808	0.04259704	1.6
0.1222808	0.04259704	1.6
-0.1247897	0.05145759	1.6
-0.1247897	0.05145759	1.6
-0.1247897	0.05145759	1.6
-0.1235596	0.05134436	1.6
-0.1235596	0.05134436	1.6
-0.1235596	0.05134436	1.6
-0.1242029	0.0521595	1.6
-0.1242029	0.0521595	1.6
-0.1241309	0.05232611	1.6
-0.1241309	0.05232611	1.6
-0.1241309	0.05232611	1.6
-0.1236484	0.05223381	1.6
-0.1236484	0.05223381	1.6
-0.1236484	0.05223381	1.6
-0.1230846	0.05195791	1.6
-0.1230846	0.05195791	1.6
-0.1227048	0.05133823	1.6
-0.1227048	0.05133823	1.6
-0.1227048	0.05133823	1.6
-0.1222263	0.05108282	1.6
-0.1222263	0.05108282	1.6
-0.1222263	0.05108282	1.6
-0.122175	0.05126225	1.6
-0.122175	0.05126225	1.6
-0.1221794	0.05110027	1.6
-0.1221794	0.05110027	1.6
-0.1221794	0.05110027	1.6
-0.1222854	0.05109906	1.6
-0.1222854	0.05109906	1.6
-0.1222854	0.05109906	1.6
-0.1224294	0.05100772	1.6
-0.1224294	0.05100772	1.6
-0.1221899	0.05119137	1.6
-0.1221899	0.05119137	1.6
-0.1221899	0.05119137	1.6
-0.1219618	0.05114526	1.6
-0.1219618	0.05114526	1.6
-0.1218411	0.05123755	1.6
-0.1218411	0.05123755	1.6
-0.1218411	0.05123755	1.6
-0.1219602	0.05138645	1.6
-0.1219602	0.05138645	1.6
-0.1219602	0.05138645	1.6
-0.121855	0.05191061	1.6
-0.121855	0.05191061	1.6
-0.1216802	0.05237531	1.6
-0.1216802	0.05237531	1.6
-0.1216802	0.05237531	1.6
-0.132509	0.05056567	1.6
-0.132509	0.05056567	1.6
-0.1319513	0.05108946	1.6
-0.1319513	0.05108946	1.6
-0.1319513	0.05108946	1.6
-0.1216802	0.05237531	1.6
-0.1216802	0.05237531	1.6
-0.1409289	0.05110341	1.6
-0.1409289	0.05110341	1.6
-0.1409289	0.05110341	1.6
-0.1400293	0.05137236	1.6
-0.1400293	0.05137236	1.6
-0.1389493	0.05168869	1.6
-0.1389493	0.05168869	1.6
-0.1389493	0.05168869	1.6
-0.1379579	0.0517309	1.6
-0.1379579	0.0517309	1.6
-0.1374613	0.05203642	1.6
-0.1374613	0.05203642	1.6
-0.1374613	0.05203642	1.6
-0.1366599	0.0526453	1.6
-0.1366599	0.0526453	1.6
-0.1366599	0.0526453	1.6
-0.1358803	0.05291798	1.6
-0.1358803	0.05291798	1.6
-0.135087	0.05309849	1.6
-0.135087	0.05309849	1.6
-0.135087	0.05309849	1.6
-0.1344502	0.05334921	1.6
-0.1344502	0.05334921	1.6
-0.1344502	0.05334921	1.6
-0.1337133	0.05336747	1.6
-0.1337133	0.05336747	1.6
-0.1330299	0.0533757	1.6
-0.1330299	0.0533757	1.6
-0.1330299	0.0533757	1.6
-0.1327275	0.05359785	1.6
-0.1327275	0.05359785	1.6
-0.1332435	0.05369186	1.6
-0.1332435	0.05369186	1.6
-0.1332435	0.05369186	1.6
-0.1337069	0.05373636	1.6
-0.1337069	0.05373636	1.6
-0.1337069	0.05373636	1.6
-0.1341314	0.05373557	1.6
-0.1341314	0.05373557	1.6
-0.1341314	0.05373557	1.6
-0.1345999	0.05382206	1.6
-0.1345999	0.05382206	1.6
-0.1350856	0.05403303	1.6
-0.1350856	0.05403303	1.6
-0.1350856	0.05403303	1.6
-0.1355031	0.05416758	1.6
-0.1355031	0.05416758	1.6
-0.1355031	0.05416758	1.6
-0.1358851	0.05419534	1.6
-0.1358851	0.05419534	1.6
-0.1362652	0.0541373	1.6
-0.1362652	0.0541373	1.6
-0.1362652	0.0541373	1.6
-0.1366306	0.05422167	1.6
-0.1366306	0.05422167	1.6
-0.1366306	0.05422167	1.6
-0.1369953	0.05428641	1.6
-0.1369953	0.05428641	1.6
-0.1372862	0.05429992	1.6
-0.1372862	0.05429992	1.6
-0.1372862	0.05429992	1.6
-0.1370977	0.05378809	1.6
-0.1370977	0.05378809	1.6
0.01	0.01	1.6
-0.1370977	0.05378809	1.6
-0.1370977	0.05378809	1.6
-0.05089977	0.05352333	1.6
-0.05089977	0.05352333	1.6
-0.05089977	0.05352333	1.6
-0.05571608	0.05405903	1.6
-0.05571608	0.05405903	1.6
-0.05571608	0.05405903	1.6
-0.05882908	0.05123637	1.6
-0.05882908	0.05123637	1.6
-0.05972031	0.0483814	1.6
-0.05972031	0.0483814	1.6
-0.05972031	0.0483814	1.6
-0.05977111	0.04548631	1.6
-0.05977111	0.04548631	1.6
-0.06112572	0.0418487	1.6
-0.06112572	0.0418487	1.6
-0.06112572	0.0418487	1.6
-0.0594146	0.04151014	1.6
-0.0594146	0.04151014	1.6
-0.0594146	0.04151014	1.6
-0.05873812	0.03970489	1.6
-0.05873812	0.03970489	1.6
-0.05846774	0.03828077	1.6
-0.05846774	0.03828077	1.6
-0.05846774	0.03828077	1.6
-0.05873174	0.03746593	1.6
-0.05873174	0.03746593	1.6
-0.05871173	0.03674176	1.6
-0.05871173	0.03674176	1.6
-0.05871173	0.03674176	1.6
-0.05863711	0.03612503	1.6
-0.05863711	0.03612503	1.6
-0.05863711	0.03612503	1.6
-0.05863711	0.03612503	1.6
-0.05863711	0.03612503	1.6
0.001596496	0.03564562	1.6
0.001596496	0.03564562	1.6
0.001596496	0.03564562	1.6
0.005430673	0.03616048	1.6
0.005430673	0.03616048	1.6
0.005430673	0.03616048	1.6
0.004200283	0.03640721	1.6
0.004200283	0.03640721	1.6
0.003714243	0.03699032	1.6
0.003714243	0.03699032	1.6
0.003714243	0.03699032	1.6
0.003375419	0.03790802	1.6
0.003375419	0.03790802	1.6
0.003375419	0.03790802	1.6
0.002743467	0.03889389	1.6
0.002743467	0.03889389	1.6
0.002357624	0.03948404	1.6
0.002357624	0.03948404	1.6
0.002357624	0.03948404	1.6
0.002286917	0.03968211	1.6
0.002286917	0.03968211	1.6
0.002286917	0.03968211	1.6
0.002089318	0.04004139	1.6
0.002089318	0.04004139	1.6
0.002089797	0.04054239	1.6
0.002089797	0.04054239	1.6
0.002089797	0.04054239	1.6
0.001972659	0.04057489	1.6
0.001972659	0.04057489	1.6
0.001972659	0.04057489	1.6
0.001736887	0.04066447	1.6
0.001736887	0.04066447	1.6
0.00168377	0.04061069	1.6
0.00168377	0.04061069	1.6
0.00168377	0.04061069	1.6
0.001795865	0.04037648	1.6
0.001795865	0.04037648	1.6
0.001891503	0.04037789	1.6
0.001891503	0.04037789	1.6
0.001891503	0.04037789	1.6
0.002026794	0.0401572	1.6
0.002026794	0.0401572	1.6
0.002026794	0.0401572	1.6
0.002007075	0.04007622	1.6
0.002007075	0.04007622	1.6
0.002007075	0.04007622	1.6
0.002007075	0.04007622	1.6
0.002007075	0.04007622	1.6
0.00560898	0.05459032	1.6
0.00560898	0.05459032	1.6
0.00560898	0.05459032	1.6
0.005254143	0.05495223	1.6
0.005254143	0.05495223	1.6
0.005402971	0.05495307	1.6
0.005402971	0.05495307	1.6
0.005402971	0.05495307	1.6
0.005402971	0.05495307	1.6
0.005402971	0.05495307	1.6
0.005402971	0.05495307	1.6
0.005402971	0.05495307	1.6
0.005402971	0.05495307	1.6
0.005402971	0.05495307	1.6
0.005402971	0.05495307	1.6
0.005402971	0.05495307	1.6
0.003239528	0.06182274	1.6
0.003239528	0.06182274	1.6
0.003239528	0.06182274	1.6
0.003239528	0.06182274	1.6
0.003239528	0.06182274	1.6
0.005402971	0.05495307	1.6
0.005402971	0.05495307	1.6
0.005402971	0.05495307	1.6
0.1879404	0.0536886	1.6
0.1879404	0.0536886	1.6
0.1879404	0.0536886	1.6
0.1839785	0.05456869	1.6
0.1839785	0.05456869	1.6
0.1837952	0.05757324	1.6
0.1837952	0.05757324	1.6
0.1837952	0.05757324	1.6
0.1826711	0.05708413	1.6
0.1826711	0.05708413	1.6
0.1826711	0.05708413	1.6
0.1807003	0.05436816	1.6
0.1807003	0.05436816	1.6
0.1871585	0.05817431	1.6
0.1871585	0.05817431	1.6
0.1871585	0.05817431	1.6
0.1879624	0.0595407	1.6
0.1879624	0.0595407	1.6
0.1879624	0.0595407	1.6
0.1879624	0.0595407	1.6
0.1879624	0.0595407	1.6
0.1853403	0.05799495	1.6
0.1853403	0.05799495	1.6
0.1853403	0.05799495	1.6
0.1852411	0.05857329	1.6
0.1852411	0.05857329	1.6
0.1852411	0.05857329	1.6
0.185144	0.05879602	1.6
0.185144	0.05879602	1.6
0.185144	0.05879602	1.6
0.185144	0.05879602	1.6
0.185144	0.05879602	1.6
0.1845752	0.05932981	1.6
0.1845752	0.05932981	1.6
0.1845752	0.05932981	1.6
0.1845752	0.05932981	1.6
0.1845752	0.05932981	1.6
0.2042271	0.0658789	1.6
0.2042271	0.0658789	1.6
0.2042271	0.0658789	1.6
0.2042271	0.0658789	1.6
0.2042271	0.0658789	1.6
0.2042271	0.0658789	1.6
0.06355833	0.03046522	1.6
0.06355833	0.03046522	1.6
0.06537437	0.03187543	1.6
0.06537437	0.03187543	1.6
0.06537437	0.03187543	1.6
0.0668126	0.03470768	1.6
0.0668126	0.03470768	1.6
0.06791903	0.03603139	1.6
0.06791903	0.03603139	1.6
0.06791903	0.03603139	1.6
0.06874646	0.03692061	1.6
0.06874646	0.03692061	1.6
0.06874646	0.03692061	1.6
0.06914806	0.03734781	1.6
0.06914806	0.03734781	1.6
0.06966679	0.03779087	1.6
0.06966679	0.03779087	1.6
0.06966679	0.03779087	1.6
0.06968617	0.03806414	1.6
0.06968617	0.03806414	1.6
0.07006849	0.03815344	1.6
0.07006849	0.03815344	1.6
0.07006849	0.03815344	1.6
0.07041218	0.03833389	1.6
0.07041218	0.03833389	1.6
0.07041218	0.03833389	1.6
0.07041218	0.03833389	1.6
0.07041218	0.03833389	1.6
0.04237851	0.03241415	1.6
0.04237851	0.03241415	1.6
0.04237851	0.03241415	1.6
0.04245131	0.03328216	1.6
0.04245131	0.03328216	1.6
0.04230018	0.03357045	1.6
0.04230018	0.03357045	1.6
0.04230018	0.03357045	1.6
0.04260397	0.03339465	1.6
0.04260397	0.03339465	1.6
0.04313359	0.03325976	1.6
0.04313359	0.03325976	1.6
0.04313359	0.03325976	1.6
0.04314391	0.03271636	1.6
0.04314391	0.03271636	1.6
0.04314391	0.03271636	1.6
0.04319423	0.03289667	1.6
0.04319423	0.03289667	1.6
0.04325648	0.03300263	1.6
0.04325648	0.03300263	1.6
0.04325648	0.03300263	1.6
0.0431226	0.03299173	1.6
0.0431226	0.03299173	1.6
0.0431226	0.03299173	1.6
0.04434559	0.03413303	1.6
0.04434559	0.03413303	1.6
0.04422089	0.03438128	1.6
0.04422089	0.03438128	1.6
0.04422089	0.03438128	1.6
0.04422089	0.03438128	1.6
0.04422089	0.03438128	1.6
0.0321993	0.0349663	1.6
0.0321993	0.0349663	1.6
0.0321993	0.0349663	1.6
0.03296623	0.03529858	1.6
0.03296623	0.03529858	1.6
0.03296623	0.03529858	1.6
0.04422089	0.03438128	1.6
0.04422089	0.03438128	1.6
0.04374693	0.03459212	1.6
0.04374693	0.03459212	1.6
0.04374693	0.03459212	1.6
0.04335672	0.03454253	1.6
0.04335672	0.03454253	1.6
0.04335672	0.03454253	1.6
0.04325725	0.03454188	1.6
0.04325725	0.03454188	1.6
0.04313139	0.03470548	1.6
0.04313139	0.03470548	1.6
0.04313139	0.03470548	1.6
0.04285812	0.03469969	1.6
0.04285812	0.03469969	1.6
0.04295611	0.03432547	1.6
0.04295611	0.03432547	1.6
0.04295611	0.03432547	1.6
0.04285879	0.03411929	1.6
0.04285879	0.03411929	1.6
0.04285879	0.03411929	1.6
0.04248602	0.03361335	1.6
0.04248602	0.03361335	1.6
0.04248602	0.03361335	1.6
0.04248602	0.03361335	1.6
0.04248602	0.03361335	1.6
-0.04775017	0.0473485	1.6
-0.04775017	0.0473485	1.6
-0.04775017	0.0473485	1.6
-0.04775017	0.0473485	1.6
-0.04775017	0.0473485	1.6
-0.08119918	0.02324922	1.6
-0.08119918	0.02324922	1.6
-0.08119918	0.02324922	1.6
-0.08335704	0.0238234	1.6
-0.08335704	0.0238234	1.6
-0.08335704	0.0238234	1.6
-0.08514252	0.02418974	1.6
-0.08514252	0.02418974	1.6
-0.08654941	0.02406083	1.6
-0.08654941	0.02406083	1.6
-0.08654941	0.02406083	1.6
-0.08804185	0.02440218	1.6
-0.08804185	0.02440218	1.6
-0.08937036	0.02483223	1.6
-0.08937036	0.02483223	1.6
-0.08937036	0.02483223	1.6
-0.09076206	0.02526954	1.6
-0.09076206	0.02526954	1.6
-0.09076206	0.02526954	1.6
-0.09183946	0.02519198	1.6
-0.09183946	0.02519198	1.6
-0.09278058	0.02480181	1.6
-0.09278058	0.02480181	1.6
-0.09278058	0.02480181	1.6
-0.09303454	0.024991	1.6
-0.09303454	0.024991	1.6
-0.09303454	0.024991	1.6
-0.09350137	0.02546275	1.6
-0.09350137	0.02546275	1.6
-0.09380766	0.02616983	1.6
-0.09380766	0.02616983	1.6
-0.09380766	0.02616983	1.6
-0.09419996	0.02703462	1.6
-0.09419996	0.02703462	1.6
-0.09445599	0.02773368	1.6
-0.09445599	0.02773368	1.6
-0.09445599	0.02773368	1.6
-0.09475438	0.02815177	1.6
-0.09475438	0.02815177	1.6
-0.09475438	0.02815177	1.6
-0.09506733	0.02866168	1.6
-0.09506733	0.02866168	1.6
-0.09532165	0.02926054	1.6
-0.09532165	0.02926054	1.6
-0.09532165	0.02926054	1.6
-0.09558236	0.02969566	1.6
-0.09558236	0.02969566	1.6
-0.09596395	0.02971773	1.6
-0.09596395	0.02971773	1.6
-0.09596395	0.02971773	1.6
-0.09607653	0.03013775	1.6
-0.09607653	0.03013775	1.6
-0.09607653	0.03013775	1.6
-0.09621953	0.03047415	1.6
-0.09621953	0.03047415	1.6
-0.09639332	0.03065244	1.6
-0.09639332	0.03065244	1.6
-0.09639332	0.03065244	1.6
-0.09639332	0.03065244	1.6
-0.09639332	0.03065244	1.6
-0.09639332	0.03065244	1.6
-0.09639332	0.03065244	1.6
-0.09639332	0.03065244	1.6
-0.08934534	0.02933801	1.6
-0.08934534	0.02933801	1.6
-0.08934534	0.02933801	1.6
-0.08934534	0.02933801	1.6
-0.08934534	0.02933801	1.6
-0.09639332	0.03065244	1.6
-0.09639332	0.03065244	1.6
-0.09639332	0.03065244	1.6
-0.08152749	0.02891703	1.6
-0.08152749	0.02891703	1.6
-0.08152749	0.02891703	1.6
-0.08034044	0.02932016	1.6
-0.08034044	0.02932016	1.6
-0.07935818	0.0297986	1.6
-0.07935818	0.0297986	1.6
-0.07935818	0.0297986	1.6
-0.07835621	0.03011164	1.6
-0.07835621	0.03011164	1.6
-0.07835621	0.03011164	1.6
-0.07769666	0.03039852	1.6
-0.07769666	0.03039852	1.6
-0.07691439	0.03069932	1.6
-0.07691439	0.03069932	1.6
-0.07691439	0.03069932	1.6
-0.07639135	0.03074108	1.6
-0.07639135	0.03074108	1.6
-0.07639135	0.03074108	1.6
-0.07428043	0.03202081	1.6
-0.07428043	0.03202081	1.6
-0.07256242	0.03332125	1.6
-0.07256242	0.03332125	1.6
-0.07256242	0.03332125	1.6
-0.0710232	0.03457081	1.6
-0.0710232	0.03457081	1.6
-0.0710232	0.03457081	1.6
-0.07091711	0.03462043	1.6
-0.07091711	0.03462043	1.6
-0.07091711	0.03462043	1.6
-0.07091711	0.03462043	1.6
-0.07091711	0.03462043	1.6
-0.07077608	0.03461623	1.6
-0.07077608	0.03461623	1.6
-0.03179182	0.04286607	1.6
-0.03179182	0.04286607	1.6
-0.03179182	0.04286607	1.6
-0.03179182	0.04286607	1.6
-0.03179182	0.04286607	1.6
-0.03179182	0.04286607	1.6
-0.02858613	0.04350661	1.6
-0.02858613	0.04350661	1.6
-0.02858613	0.04350661	1.6
-0.02858613	0.04350661	1.6
-0.02858613	0.04350661	1.6
-0.01768428	0.048368	1.6
-0.01768428	0.048368	1.6
-0.01793883	0.0483013	1.6
-0.01793883	0.0483013	1.6
-0.01793883	0.0483013	1.6
-0.01918982	0.0475636	1.6
-0.01918982	0.0475636	1.6
-0.01918982	0.0475636	1.6
-0.01956742	0.04769518	1.6
-0.01956742	0.04769518	1.6
-0.01966623	0.04764649	1.6
-0.01966623	0.04764649	1.6
-0.01966623	0.04764649	1.6
-0.02037867	0.04745848	1.6
-0.02037867	0.04745848	1.6
-0.02037867	0.04745848	1.6
-0.02104496	0.04677634	1.6
-0.02104496	0.04677634	1.6
-0.02104496	0.04677634	1.6
-0.02104496	0.04677634	1.6
-0.02104496	0.04677634	1.6
0.000446667	0.04706933	1.6
0.000446667	0.04706933	1.6
0.000446667	0.04706933	1.6
-0.000299016	0.04643908	1.6
-0.000299016	0.04643908	1.6
-0.001484713	0.04630546	1.6
-0.001484713	0.04630546	1.6
-0.001484713	0.04630546	1.6
-0.003028829	0.04503316	1.6
-0.003028829	0.04503316	1.6
-0.003028829	0.04503316	1.6
-0.004741587	0.04444171	1.6
-0.004741587	0.04444171	1.6
-0.004311938	0.04412451	1.6
-0.004311938	0.04412451	1.6
-0.004311938	0.04412451	1.6
-0.004971311	0.04401792	1.6
-0.004971311	0.04401792	1.6
-0.004971311	0.04401792	1.6
0.003211726	0.04259892	1.6
0.003211726	0.04259892	1.6
0.01	0.01	1.6
-0.005011035	0.04682849	1.6
-0.005011035	0.04682849	1.6
-0.002093546	0.04803886	1.6
-0.002093546	0.04803886	1.6
-0.002093546	0.04803886	1.6
0.0006081713	0.04859035	1.6
0.0006081713	0.04859035	1.6
0.0006081713	0.04859035	1.6
0.001826512	0.04806085	1.6
