# Supplementary material for: Saliency detection of textured 3D models based on multi-view information and texel descriptor
Source: PeerJ Comput Sci. 2023 Oct 25;9:e1584. doi: 10.7717/peerj-cs.1584 (PMC10703070; doi:10.7717/peerj-cs.1584)
Supplement: Supplemental Information 2 [file peerj-cs-09-1584-s002.zip › ybxz/17.txt]

0.001826512	0.04806085	1.6
0.004004844	0.04772554	1.6
0.004004844	0.04772554	1.6
0.004004844	0.04772554	1.6
0.00454936	0.04695757	1.6
0.00454936	0.04695757	1.6
0.004956365	0.04674151	1.6
0.004956365	0.04674151	1.6
0.004956365	0.04674151	1.6
0.006271287	0.04624115	1.6
0.006271287	0.04624115	1.6
0.007353394	0.04610387	1.6
0.007353394	0.04610387	1.6
0.007353394	0.04610387	1.6
0.008336684	0.04589308	1.6
0.008336684	0.04589308	1.6
0.009109935	0.04559914	1.6
0.009109935	0.04559914	1.6
0.009109935	0.04559914	1.6
0.01033797	0.04514836	1.6
0.01033797	0.04514836	1.6
0.01111782	0.04489379	1.6
0.01111782	0.04489379	1.6
0.01111782	0.04489379	1.6
0.01188736	0.04483469	1.6
0.01188736	0.04483469	1.6
0.01188736	0.04483469	1.6
0.01265564	0.04496268	1.6
0.01265564	0.04496268	1.6
0.01325376	0.0445002	1.6
0.01325376	0.0445002	1.6
0.01325376	0.0445002	1.6
0.01370799	0.04404888	1.6
0.01370799	0.04404888	1.6
0.01370799	0.04404888	1.6
0.01370799	0.04404888	1.6
0.01370799	0.04404888	1.6
0.03653041	0.07911438	1.6
0.03653041	0.07911438	1.6
0.03653041	0.07911438	1.6
0.03212698	0.07734343	1.6
0.03212698	0.07734343	1.6
0.03212698	0.07734343	1.6
0.0148936	0.07007421	1.6
0.0148936	0.07007421	1.6
0.004696964	0.06569605	1.6
0.004696964	0.06569605	1.6
0.004696964	0.06569605	1.6
-0.001783609	0.06308234	1.6
-0.001783609	0.06308234	1.6
-0.006407769	0.06196998	1.6
-0.006407769	0.06196998	1.6
-0.006407769	0.06196998	1.6
-0.00107637	0.06523041	1.6
-0.00107637	0.06523041	1.6
-0.00107637	0.06523041	1.6
0.002509475	0.0677802	1.6
0.002509475	0.0677802	1.6
0.002509475	0.0677802	1.6
0.002509475	0.0677802	1.6
0.002509475	0.0677802	1.6
-0.09939566	0.05821495	1.6
-0.09939566	0.05821495	1.6
-0.09939566	0.05821495	1.6
-0.1005278	0.05943415	1.6
-0.1005278	0.05943415	1.6
-0.09944706	0.06558902	1.6
-0.09944706	0.06558902	1.6
-0.09944706	0.06558902	1.6
-0.0984621	0.06933592	1.6
-0.0984621	0.06933592	1.6
-0.0984621	0.06933592	1.6
-0.0998631	0.06796548	1.6
-0.0998631	0.06796548	1.6
-0.0998631	0.06796548	1.6
-0.0998631	0.06796548	1.6
-0.0998631	0.06796548	1.6
-0.0998631	0.06796548	1.6
-0.0998631	0.06796548	1.6
-0.2523707	0.07972897	1.6
-0.2523707	0.07972897	1.6
-0.2523707	0.07972897	1.6
-0.253387	0.08048794	1.6
-0.253387	0.08048794	1.6
-0.253387	0.08048794	1.6
-0.2538419	0.08058579	1.6
-0.2538419	0.08058579	1.6
-0.2538419	0.08058579	1.6
-0.2538419	0.08058579	1.6
-0.2538419	0.08058579	1.6
-0.2533622	0.07979318	1.6
-0.2533622	0.07979318	1.6
-0.2531161	0.0803488	1.6
-0.2531161	0.0803488	1.6
-0.2531161	0.0803488	1.6
-0.2527062	0.0801693	1.6
-0.2527062	0.0801693	1.6
-0.2527062	0.0801693	1.6
-0.2523876	0.08031327	1.6
-0.2523876	0.08031327	1.6
-0.2524347	0.08014723	1.6
-0.2524347	0.08014723	1.6
-0.2524347	0.08014723	1.6
-0.2526244	0.08023254	1.6
-0.2526244	0.08023254	1.6
-0.2526041	0.08038055	1.6
-0.2526041	0.08038055	1.6
-0.2526041	0.08038055	1.6
-0.2526459	0.08057595	1.6
-0.2526459	0.08057595	1.6
-0.2526459	0.08057595	1.6
-0.2525275	0.08070303	1.6
-0.2525275	0.08070303	1.6
-0.2525275	0.08070303	1.6
-0.2525275	0.08070303	1.6
-0.2525275	0.08070303	1.6
-0.2331553	0.09395918	1.6
-0.2331553	0.09395918	1.6
-0.2312007	0.09439325	1.6
-0.2312007	0.09439325	1.6
-0.2312007	0.09439325	1.6
-0.2306966	0.09457941	1.6
-0.2306966	0.09457941	1.6
-0.2306966	0.09457941	1.6
-0.230514	0.09457637	1.6
-0.230514	0.09457637	1.6
-0.2305212	0.09524128	1.6
-0.2305212	0.09524128	1.6
-0.2305212	0.09524128	1.6
-0.2304229	0.09597408	1.6
-0.2304229	0.09597408	1.6
-0.2304229	0.09597408	1.6
-0.2290025	0.09664308	1.6
-0.2290025	0.09664308	1.6
-0.2290025	0.09664308	1.6
-0.2290025	0.09664308	1.6
-0.2290025	0.09664308	1.6
-0.1289474	0.07760146	1.6
-0.1289474	0.07760146	1.6
-0.1289474	0.07760146	1.6
-0.1319768	0.08420499	1.6
-0.1319768	0.08420499	1.6
-0.1319742	0.08691078	1.6
-0.1319742	0.08691078	1.6
-0.1319742	0.08691078	1.6
-0.1314847	0.08757864	1.6
-0.1314847	0.08757864	1.6
-0.1314847	0.08757864	1.6
-0.12929	0.08575805	1.6
-0.12929	0.08575805	1.6
-0.1088968	0.0961664	1.6
-0.1088968	0.0961664	1.6
-0.124047	0.08389565	1.6
-0.124047	0.08389565	1.6
-0.124047	0.08389565	1.6
-0.124047	0.08389565	1.6
-0.124047	0.08389565	1.6
-0.124047	0.08389565	1.6
-0.08297522	0.04729889	1.6
-0.08297522	0.04729889	1.6
-0.08570587	0.0432367	1.6
-0.08570587	0.0432367	1.6
-0.08570587	0.0432367	1.6
-0.08675254	0.0366394	1.6
-0.08675254	0.0366394	1.6
-0.08675254	0.0366394	1.6
-0.08614262	0.03713555	1.6
-0.08614262	0.03713555	1.6
-0.08653634	0.0349402	1.6
-0.08653634	0.0349402	1.6
-0.08653634	0.0349402	1.6
-0.08680586	0.03300489	1.6
-0.08680586	0.03300489	1.6
-0.08680586	0.03300489	1.6
-0.08729197	0.03115422	1.6
-0.08729197	0.03115422	1.6
-0.0875361	0.0289342	1.6
-0.0875361	0.0289342	1.6
-0.0875361	0.0289342	1.6
-0.08720662	0.02704782	1.6
-0.08720662	0.02704782	1.6
-0.08742418	0.0264168	1.6
-0.08742418	0.0264168	1.6
-0.08742418	0.0264168	1.6
-0.08539791	0.02789389	1.6
-0.08539791	0.02789389	1.6
-0.08539791	0.02789389	1.6
-0.08452252	0.02931669	1.6
-0.08452252	0.02931669	1.6
-0.08355337	0.03053595	1.6
-0.08355337	0.03053595	1.6
-0.08355337	0.03053595	1.6
-0.08243393	0.03155803	1.6
-0.08243393	0.03155803	1.6
-0.08098557	0.03299325	1.6
-0.08098557	0.03299325	1.6
-0.08098557	0.03299325	1.6
-0.07967526	0.03449235	1.6
-0.07967526	0.03449235	1.6
-0.07967526	0.03449235	1.6
-0.0785516	0.03592374	1.6
-0.0785516	0.03592374	1.6
-0.0775067	0.03708492	1.6
-0.0775067	0.03708492	1.6
-0.0775067	0.03708492	1.6
-0.07663801	0.03811162	1.6
-0.07663801	0.03811162	1.6
-0.07591613	0.03877039	1.6
-0.07591613	0.03877039	1.6
-0.07591613	0.03877039	1.6
-0.07535211	0.03942621	1.6
-0.07535211	0.03942621	1.6
-0.07535211	0.03942621	1.6
-0.07491756	0.04011318	1.6
-0.07491756	0.04011318	1.6
-0.07441726	0.04053453	1.6
-0.07441726	0.04053453	1.6
-0.07441726	0.04053453	1.6
-0.07445523	0.04144222	1.6
-0.07445523	0.04144222	1.6
-0.07445523	0.04144222	1.6
-0.0746383	0.04207571	1.6
-0.0746383	0.04207571	1.6
-0.07477579	0.04229416	1.6
-0.07477579	0.04229416	1.6
-0.07477579	0.04229416	1.6
-0.07491628	0.04259008	1.6
-0.07491628	0.04259008	1.6
-0.0751987	0.04324961	1.6
-0.0751987	0.04324961	1.6
-0.0751987	0.04324961	1.6
-0.07520664	0.04345732	1.6
-0.07520664	0.04345732	1.6
-0.07520664	0.04345732	1.6
-0.07534299	0.0437302	1.6
-0.07534299	0.0437302	1.6
-0.07536837	0.0439315	1.6
-0.07536837	0.0439315	1.6
-0.07536837	0.0439315	1.6
-0.07551383	0.04431742	1.6
-0.07551383	0.04431742	1.6
-0.0757198	0.0449733	1.6
-0.0757198	0.0449733	1.6
-0.0757198	0.0449733	1.6
-0.0757198	0.0449733	1.6
-0.0757198	0.0449733	1.6
-0.0757198	0.0449733	1.6
-0.06365917	-0.01336952	1.6
-0.06365917	-0.01336952	1.6
-0.06365917	-0.01336952	1.6
-0.06108204	-0.0173791	1.6
-0.06108204	-0.0173791	1.6
-0.06109739	-0.0191957	1.6
-0.06109739	-0.0191957	1.6
-0.06109739	-0.0191957	1.6
-0.06074993	-0.02005511	1.6
-0.06074993	-0.02005511	1.6
-0.06074993	-0.02005511	1.6
-0.06028303	-0.02144045	1.6
-0.06028303	-0.02144045	1.6
-0.05999816	-0.02231861	1.6
-0.05999816	-0.02231861	1.6
-0.05999816	-0.02231861	1.6
-0.06003623	-0.02330394	1.6
-0.06003623	-0.02330394	1.6
-0.06003623	-0.02330394	1.6
-0.05988239	-0.02382788	1.6
-0.05988239	-0.02382788	1.6
-0.0602615	-0.02449802	1.6
-0.0602615	-0.02449802	1.6
-0.06010818	-0.02551157	1.6
-0.06010818	-0.02551157	1.6
-0.06010818	-0.02551157	1.6
-0.04891255	-0.02798451	1.6
-0.04891255	-0.02798451	1.6
0.01	0.01	1.6
-0.06010818	-0.02551157	1.6
-0.06010818	-0.02551157	1.6
-0.04020983	0.04011494	1.6
-0.04020983	0.04011494	1.6
-0.04020983	0.04011494	1.6
-0.04094213	0.03480679	1.6
-0.04094213	0.03480679	1.6
-0.04252291	0.03613698	1.6
-0.04252291	0.03613698	1.6
-0.04252291	0.03613698	1.6
-0.04344384	0.0364015	1.6
-0.04344384	0.0364015	1.6
-0.04344384	0.0364015	1.6
-0.04608662	0.03421918	1.6
-0.04608662	0.03421918	1.6
-0.04622251	0.03552515	1.6
-0.04622251	0.03552515	1.6
-0.04622251	0.03552515	1.6
-0.0463108	0.03602397	1.6
-0.0463108	0.03602397	1.6
-0.04676349	0.03506119	1.6
-0.04676349	0.03506119	1.6
-0.04676349	0.03506119	1.6
-0.04702824	0.03388002	1.6
-0.04702824	0.03388002	1.6
-0.04702824	0.03388002	1.6
-0.04717127	0.03271351	1.6
-0.04717127	0.03271351	1.6
-0.04729129	0.03153747	1.6
-0.04729129	0.03153747	1.6
-0.04729129	0.03153747	1.6
-0.04729129	0.03153747	1.6
-0.04729129	0.03153747	1.6
-0.04729129	0.03153747	1.6
-0.04750714	0.029876	1.6
-0.04750714	0.029876	1.6
-0.04750714	0.029876	1.6
-0.04750714	0.029876	1.6
-0.04750714	0.029876	1.6
-0.108535	0.02200615	1.6
-0.108535	0.02200615	1.6
-0.108535	0.02200615	1.6
-0.1045777	0.02593073	1.6
-0.1045777	0.02593073	1.6
-0.102362	0.02747787	1.6
-0.102362	0.02747787	1.6
-0.102362	0.02747787	1.6
-0.1010861	0.02790401	1.6
-0.1010861	0.02790401	1.6
-0.1004608	0.02853914	1.6
-0.1004608	0.02853914	1.6
-0.1004608	0.02853914	1.6
-0.101518	0.02758546	1.6
-0.101518	0.02758546	1.6
-0.101518	0.02758546	1.6
-0.1015105	0.02694032	1.6
-0.1015105	0.02694032	1.6
-0.1022746	0.02685815	1.6
-0.1022746	0.02685815	1.6
-0.1022746	0.02685815	1.6
-0.1022746	0.02685815	1.6
-0.1022746	0.02685815	1.6
-0.1022746	0.02685815	1.6
-0.1978254	0.02298192	1.6
-0.1978254	0.02298192	1.6
-0.196563	0.02203839	1.6
-0.196563	0.02203839	1.6
-0.196563	0.02203839	1.6
-0.196204	0.02116217	1.6
-0.196204	0.02116217	1.6
-0.1957874	0.02068561	1.6
-0.1957874	0.02068561	1.6
-0.1957874	0.02068561	1.6
-0.1955303	0.02023049	1.6
-0.1955303	0.02023049	1.6
-0.1955303	0.02023049	1.6
-0.1954696	0.02072602	1.6
-0.1954696	0.02072602	1.6
-0.1953562	0.02134084	1.6
-0.1953562	0.02134084	1.6
-0.1953562	0.02134084	1.6
-0.1958252	0.02163332	1.6
-0.1958252	0.02163332	1.6
-0.1958521	0.02199798	1.6
-0.1958521	0.02199798	1.6
-0.1958521	0.02199798	1.6
-0.195732	0.02212347	1.6
-0.195732	0.02212347	1.6
-0.195732	0.02212347	1.6
-0.195584	0.02230582	1.6
-0.195584	0.02230582	1.6
-0.1956139	0.02216795	1.6
-0.1956139	0.02216795	1.6
-0.1956139	0.02216795	1.6
-0.1956948	0.02224172	1.6
-0.1956948	0.02224172	1.6
-0.1956948	0.02224172	1.6
-0.1958304	0.02236806	1.6
-0.1958304	0.02236806	1.6
-0.1959659	0.02254136	1.6
-0.1959659	0.02254136	1.6
-0.1959659	0.02254136	1.6
-0.1960491	0.02252758	1.6
-0.1960491	0.02252758	1.6
-0.1960491	0.02252758	1.6
-0.196179	0.02262105	1.6
-0.196179	0.02262105	1.6
-0.196179	0.02262105	1.6
-0.196179	0.02262105	1.6
-0.196179	0.02262105	1.6
-0.2555406	0.02155355	1.6
-0.2555406	0.02155355	1.6
-0.2555406	0.02155355	1.6
-0.2562045	0.02200912	1.6
-0.2562045	0.02200912	1.6
-0.2572507	0.02257963	1.6
-0.2572507	0.02257963	1.6
-0.2572507	0.02257963	1.6
-0.2580282	0.0222898	1.6
-0.2580282	0.0222898	1.6
-0.2584983	0.02216207	1.6
-0.2584983	0.02216207	1.6
-0.2584983	0.02216207	1.6
-0.2580339	0.02135838	1.6
-0.2580339	0.02135838	1.6
-0.2580339	0.02135838	1.6
-0.2580897	0.02128024	1.6
-0.2580897	0.02128024	1.6
-0.2580935	0.02090427	1.6
-0.2580935	0.02090427	1.6
-0.2580935	0.02090427	1.6
-0.2519578	0.03895967	1.6
-0.2519578	0.03895967	1.6
-0.2519578	0.03895967	1.6
-0.2580935	0.02090427	1.6
-0.2580935	0.02090427	1.6
-0.2580935	0.02090427	1.6
-0.2593773	0.02201463	1.6
-0.2593773	0.02201463	1.6
-0.2610446	0.02285358	1.6
-0.2610446	0.02285358	1.6
-0.2610446	0.02285358	1.6
-0.2625375	0.02405873	1.6
-0.2625375	0.02405873	1.6
-0.2625375	0.02405873	1.6
-0.262788	0.02373865	1.6
-0.262788	0.02373865	1.6
-0.2637773	0.02520952	1.6
-0.2637773	0.02520952	1.6
-0.2637773	0.02520952	1.6
-0.2649056	0.02594439	1.6
-0.2649056	0.02594439	1.6
-0.2658911	0.02652964	1.6
-0.2658911	0.02652964	1.6
-0.2658911	0.02652964	1.6
-0.2666442	0.02713726	1.6
-0.2666442	0.02713726	1.6
-0.2666442	0.02713726	1.6
-0.2672092	0.02737479	1.6
-0.2672092	0.02737479	1.6
-0.2674758	0.02732724	1.6
-0.2674758	0.02732724	1.6
-0.2674758	0.02732724	1.6
-0.2668107	0.02724209	1.6
-0.2668107	0.02724209	1.6
-0.2668107	0.02724209	1.6
-0.2668107	0.02724209	1.6
-0.2668107	0.02724209	1.6
-0.1497319	0.0299545	1.6
-0.1497319	0.0299545	1.6
-0.1497319	0.0299545	1.6
-0.1508081	0.03014884	1.6
-0.1508081	0.03014884	1.6
-0.1514322	0.03073651	1.6
-0.1514322	0.03073651	1.6
-0.1514322	0.03073651	1.6
-0.1511883	0.03299549	1.6
-0.1511883	0.03299549	1.6
-0.1511883	0.03299549	1.6
-0.1516781	0.03328643	1.6
-0.1516781	0.03328643	1.6
-0.1519007	0.03299026	1.6
-0.1519007	0.03299026	1.6
-0.1519007	0.03299026	1.6
-0.1517285	0.03341457	1.6
-0.1517285	0.03341457	1.6
-0.1516466	0.03408948	1.6
-0.1516466	0.03408948	1.6
-0.1516466	0.03408948	1.6
-0.1516258	0.03426744	1.6
-0.1516258	0.03426744	1.6
-0.1516258	0.03426744	1.6
-0.1518842	0.03476076	1.6
-0.1518842	0.03476076	1.6
-0.1519924	0.0349975	1.6
-0.1519924	0.0349975	1.6
-0.1519924	0.0349975	1.6
-0.1519924	0.0349975	1.6
-0.1519924	0.0349975	1.6
-0.1519924	0.0349975	1.6
-0.1002721	0.02714885	1.6
-0.1002721	0.02714885	1.6
-0.1010981	0.02633798	1.6
-0.1010981	0.02633798	1.6
-0.1010981	0.02633798	1.6
-0.100695	0.02646419	1.6
-0.100695	0.02646419	1.6
-0.100695	0.02646419	1.6
-0.1005794	0.02630972	1.6
-0.1005794	0.02630972	1.6
-0.1005932	0.02637594	1.6
-0.1005932	0.02637594	1.6
-0.1005932	0.02637594	1.6
-0.1009084	0.02610095	1.6
-0.1009084	0.02610095	1.6
-0.1007978	0.02597599	1.6
-0.1007978	0.02597599	1.6
-0.1007978	0.02597599	1.6
-0.1010365	0.02544382	1.6
-0.1010365	0.02544382	1.6
-0.1010365	0.02544382	1.6
-0.1007991	0.02693599	1.6
-0.1007991	0.02693599	1.6
-0.09966291	0.02799402	1.6
-0.09966291	0.02799402	1.6
-0.09966291	0.02799402	1.6
-0.09966291	0.02799402	1.6
-0.09966291	0.02799402	1.6
-0.07327022	0.04170881	1.6
-0.07327022	0.04170881	1.6
-0.07327022	0.04170881	1.6
-0.06996854	0.04234016	1.6
-0.06996854	0.04234016	1.6
-0.06996854	0.04234016	1.6
-0.06724243	0.04343186	1.6
-0.06724243	0.04343186	1.6
-0.06677256	0.04337593	1.6
-0.06677256	0.04337593	1.6
-0.06561411	0.04337149	1.6
-0.06561411	0.04337149	1.6
-0.06561411	0.04337149	1.6
-0.06505557	0.04262868	1.6
-0.06505557	0.04262868	1.6
-0.06466632	0.04201346	1.6
-0.06466632	0.04201346	1.6
-0.06466632	0.04201346	1.6
-0.06458228	0.04163398	1.6
-0.06458228	0.04163398	1.6
-0.06458228	0.04163398	1.6
-0.0638772	0.04279451	1.6
-0.0638772	0.04279451	1.6
-0.0638772	0.04279451	1.6
-0.0638772	0.04279451	1.6
-0.0638772	0.04279451	1.6
0.0284142	0.04450888	1.6
0.0284142	0.04450888	1.6
0.03074631	0.04045811	1.6
0.03074631	0.04045811	1.6
0.03074631	0.04045811	1.6
0.09239546	0.04122742	1.6
0.09239546	0.04122742	1.6
0.09239546	0.04122742	1.6
0.09838801	0.03520321	1.6
0.09838801	0.03520321	1.6
0.1021282	0.03574345	1.6
0.1021282	0.03574345	1.6
0.1021282	0.03574345	1.6
0.1022183	0.03515346	1.6
0.1022183	0.03515346	1.6
0.1022183	0.03515346	1.6
0.1040454	0.0335511	1.6
0.1040454	0.0335511	1.6
0.1040454	0.0335511	1.6
0.102889	0.03359868	1.6
0.102889	0.03359868	1.6
0.1010844	0.03284223	1.6
0.1010844	0.03284223	1.6
0.1010844	0.03284223	1.6
0.09894792	0.03175355	1.6
0.09894792	0.03175355	1.6
0.09790827	0.03110097	1.6
0.09790827	0.03110097	1.6
0.09790827	0.03110097	1.6
0.09666558	0.03060132	1.6
0.09666558	0.03060132	1.6
0.09666558	0.03060132	1.6
0.09577943	0.03033355	1.6
0.09577943	0.03033355	1.6
0.09577943	0.03033355	1.6
0.09502741	0.03007776	1.6
0.09502741	0.03007776	1.6
0.09577734	0.03047738	1.6
0.09577734	0.03047738	1.6
0.09577734	0.03047738	1.6
0.09577734	0.03047738	1.6
0.09577734	0.03047738	1.6
0.09577734	0.03047738	1.6
0.008900277	0.03279691	1.6
0.008900277	0.03279691	1.6
0.009229235	0.03528154	1.6
0.009229235	0.03528154	1.6
0.009229235	0.03528154	1.6
0.008309881	0.03634818	1.6
0.008309881	0.03634818	1.6
0.008309881	0.03634818	1.6
0.00763713	0.03689679	1.6
0.00763713	0.03689679	1.6
0.008298747	0.03709298	1.6
0.008298747	0.03709298	1.6
0.008298747	0.03709298	1.6
0.008877529	0.03743725	1.6
0.008877529	0.03743725	1.6
0.008877529	0.03743725	1.6
0.008715677	0.03743071	1.6
0.008715677	0.03743071	1.6
0.008713026	0.03782678	1.6
0.008713026	0.03782678	1.6
0.008713026	0.03782678	1.6
0.008322284	0.0375579	1.6
0.008322284	0.0375579	1.6
0.008322284	0.0375579	1.6
0.008856692	0.03789607	1.6
0.008856692	0.03789607	1.6
0.004330139	0.0404712	1.6
0.004330139	0.0404712	1.6
0.004330139	0.0404712	1.6
0.004330139	0.0404712	1.6
0.004330139	0.0404712	1.6
0.004330139	0.0404712	1.6
0.004330139	0.0404712	1.6
0.004330139	0.0404712	1.6
0.008856692	0.03789607	1.6
0.008856692	0.03789607	1.6
0.008856692	0.03789607	1.6
0.005458057	0.03969219	1.6
0.005458057	0.03969219	1.6
0.003303971	0.04088196	1.6
0.003303971	0.04088196	1.6
0.003303971	0.04088196	1.6
0.002061455	0.04177463	1.6
0.002061455	0.04177463	1.6
0.0003979066	0.04252377	1.6
0.0003979066	0.04252377	1.6
0.0003979066	0.04252377	1.6
-0.0008521881	0.04313067	1.6
-0.0008521881	0.04313067	1.6
-0.0008521881	0.04313067	1.6
-0.001524711	0.04338917	1.6
-0.001524711	0.04338917	1.6
-0.001524711	0.04338917	1.6
-0.002652001	0.04411498	1.6
-0.002652001	0.04411498	1.6
-0.003339288	0.0447646	1.6
-0.003339288	0.0447646	1.6
-0.003339288	0.0447646	1.6
-0.004092804	0.04528794	1.6
-0.004092804	0.04528794	1.6
-0.004970504	0.04542566	1.6
-0.004970504	0.04542566	1.6
-0.004970504	0.04542566	1.6
-0.004091168	0.04653864	1.6
-0.004091168	0.04653864	1.6
-0.004091168	0.04653864	1.6
-0.003266392	0.04766925	1.6
-0.003266392	0.04766925	1.6
-0.004345508	0.04753751	1.6
-0.004345508	0.04753751	1.6
-0.004345508	0.04753751	1.6
-0.005293926	0.04762217	1.6
-0.005293926	0.04762217	1.6
-0.005293926	0.04762217	1.6
-0.00600717	0.04771688	1.6
-0.00600717	0.04771688	1.6
-0.00665945	0.04769794	1.6
-0.00665945	0.04769794	1.6
-0.00665945	0.04769794	1.6
-0.006843122	0.04804533	1.6
-0.006843122	0.04804533	1.6
-0.007256957	0.04824474	1.6
-0.007256957	0.04824474	1.6
-0.007256957	0.04824474	1.6
-0.007899446	0.04776029	1.6
-0.007899446	0.04776029	1.6
-0.008618234	0.04804161	1.6
-0.008618234	0.04804161	1.6
-0.008618234	0.04804161	1.6
-0.008618234	0.04804161	1.6
-0.008618234	0.04804161	1.6
-0.008618234	0.04804161	1.6
-0.008618234	0.04804161	1.6
-0.008618234	0.04804161	1.6
-0.06083951	0.01718483	1.6
-0.06083951	0.01718483	1.6
-0.06083951	0.01718483	1.6
-0.06200835	0.01526911	1.6
-0.06200835	0.01526911	1.6
-0.06200835	0.01526911	1.6
-0.06326219	0.01507491	1.6
-0.06326219	0.01507491	1.6
-0.0638229	0.01462592	1.6
-0.0638229	0.01462592	1.6
-0.0638229	0.01462592	1.6
-0.06453203	0.0141524	1.6
-0.06453203	0.0141524	1.6
-0.06453203	0.0141524	1.6
-0.06477381	0.01311238	1.6
-0.06477381	0.01311238	1.6
-0.06429135	0.01121371	1.6
-0.06429135	0.01121371	1.6
-0.06429135	0.01121371	1.6
-0.06464059	0.009908765	1.6
-0.06464059	0.009908765	1.6
-0.06608146	0.009805068	1.6
-0.06608146	0.009805068	1.6
-0.06608146	0.009805068	1.6
-0.06700491	0.009662834	1.6
-0.06700491	0.009662834	1.6
-0.06700491	0.009662834	1.6
-0.0677593	0.00940574	1.6
-0.0677593	0.00940574	1.6
-0.06854492	0.009071199	1.6
-0.06854492	0.009071199	1.6
-0.06854492	0.009071199	1.6
-0.06557184	0.01183902	1.6
-0.06557184	0.01183902	1.6
-0.06557184	0.01183902	1.6
-0.06297284	0.01412776	1.6
-0.06297284	0.01412776	1.6
-0.06065831	0.01613747	1.6
-0.06065831	0.01613747	1.6
-0.06065831	0.01613747	1.6
-0.05677817	0.01997421	1.6
-0.05677817	0.01997421	1.6
-0.05677817	0.01997421	1.6
-0.05491453	0.02147659	1.6
-0.05491453	0.02147659	1.6
-0.05491453	0.02147659	1.6
-0.05322007	0.02262704	1.6
-0.05322007	0.02262704	1.6
-0.05178633	0.02374375	1.6
-0.05178633	0.02374375	1.6
-0.05178633	0.02374375	1.6
-0.05045215	0.02506418	1.6
-0.05045215	0.02506418	1.6
