# Supplementary material for: Saliency detection of textured 3D models based on multi-view information and texel descriptor
Source: PeerJ Comput Sci. 2023 Oct 25;9:e1584. doi: 10.7717/peerj-cs.1584 (PMC10703070; doi:10.7717/peerj-cs.1584)
Supplement: Supplemental Information 2 [file peerj-cs-09-1584-s002.zip › ybxz/18.txt]

-0.05045215	0.02506418	1.6
-0.0491426	0.02631574	1.6
-0.0491426	0.02631574	1.6
-0.0491426	0.02631574	1.6
-0.0491426	0.02631574	1.6
-0.0491426	0.02631574	1.6
-0.07339041	0.0114517	1.6
-0.07339041	0.0114517	1.6
-0.07357506	0.01222095	1.6
-0.07357506	0.01222095	1.6
-0.07357506	0.01222095	1.6
-0.07363979	0.0130713	1.6
-0.07363979	0.0130713	1.6
-0.07366795	0.01380194	1.6
-0.07366795	0.01380194	1.6
-0.07366795	0.01380194	1.6
-0.07374782	0.01462006	1.6
-0.07374782	0.01462006	1.6
-0.07374782	0.01462006	1.6
-0.07373205	0.01543901	1.6
-0.07373205	0.01543901	1.6
-0.07373634	0.01612145	1.6
-0.07373634	0.01612145	1.6
-0.07373634	0.01612145	1.6
-0.07376643	0.01667378	1.6
-0.07376643	0.01667378	1.6
-0.07376643	0.01667378	1.6
-0.07372179	0.01713254	1.6
-0.07372179	0.01713254	1.6
-0.07365752	0.01778273	1.6
-0.07365752	0.01778273	1.6
-0.07365752	0.01778273	1.6
-0.07351737	0.01825673	1.6
-0.07351737	0.01825673	1.6
-0.07351737	0.01825673	1.6
-0.07351737	0.01825673	1.6
-0.07351737	0.01825673	1.6
-0.04392193	0.07855096	1.6
-0.04392193	0.07855096	1.6
-0.04392193	0.07855096	1.6
-0.04392193	0.07855096	1.6
-0.04496352	0.08204598	1.6
-0.04496352	0.08204598	1.6
-0.04600772	0.08648307	1.6
-0.04600772	0.08648307	1.6
-0.04525974	0.08970024	1.6
-0.04525974	0.08970024	1.6
-0.04525974	0.08970024	1.6
-0.04525974	0.08970024	1.6
-0.04525974	0.08970024	1.6
-0.02301517	0.2101354	1.6
-0.02301517	0.2101354	1.6
-0.02301517	0.2101354	1.6
-0.02226255	0.2107759	1.6
-0.02226255	0.2107759	1.6
-0.02170111	0.2104778	1.6
-0.02170111	0.2104778	1.6
-0.02170111	0.2104778	1.6
-0.02153257	0.2093546	1.6
-0.02153257	0.2093546	1.6
-0.02119915	0.2090995	1.6
-0.02119915	0.2090995	1.6
-0.02119915	0.2090995	1.6
-0.02160846	0.2096397	1.6
-0.02160846	0.2096397	1.6
-0.0219459	0.2095304	1.6
-0.0219459	0.2095304	1.6
-0.02222923	0.2100168	1.6
-0.02222923	0.2100168	1.6
-0.02222923	0.2100168	1.6
-0.02222923	0.2100168	1.6
-0.02222923	0.2100168	1.6
-0.008285208	0.2561865	1.6
-0.008285208	0.2561865	1.6
-0.005906126	0.2580944	1.6
-0.005906126	0.2580944	1.6
-0.005906126	0.2580944	1.6
-0.005145214	0.2591394	1.6
-0.005145214	0.2591394	1.6
-0.005145214	0.2591394	1.6
-0.004884148	0.2601174	1.6
-0.004884148	0.2601174	1.6
-0.004085538	0.2614682	1.6
-0.004085538	0.2614682	1.6
-0.004085538	0.2614682	1.6
-0.004085538	0.2614682	1.6
-0.004085538	0.2614682	1.6
-0.003837329	0.2631855	1.6
-0.003837329	0.2631855	1.6
-0.003837329	0.2631855	1.6
-0.003997145	0.2639018	1.6
-0.003997145	0.2639018	1.6
-0.003997145	0.2639018	1.6
-0.003997145	0.2639018	1.6
-0.003997145	0.2639018	1.6
0.01	0.01	1.6
0.01	0.01	1.6
0.01	0.01	1.6
-0.01247199	0.2662412	1.6
-0.01247199	0.2662412	1.6
-0.001330666	0.2655046	1.6
-0.001330666	0.2655046	1.6
-0.001330666	0.2655046	1.6
0.0006705169	0.2625084	1.6
0.0006705169	0.2625084	1.6
0.0006705169	0.2625084	1.6
0.001262478	0.2588341	1.6
0.001262478	0.2588341	1.6
-7.409789E-05	0.260007	1.6
-7.409789E-05	0.260007	1.6
-7.409789E-05	0.260007	1.6
-0.000912264	0.2609752	1.6
-0.000912264	0.2609752	1.6
-0.000912264	0.2609752	1.6
-0.001779402	0.2616974	1.6
-0.001779402	0.2616974	1.6
-0.002631509	0.262079	1.6
-0.002631509	0.262079	1.6
-0.002631509	0.262079	1.6
-0.00326577	0.2624664	1.6
-0.00326577	0.2624664	1.6
-0.00326577	0.2624664	1.6
-0.00364573	0.2628593	1.6
-0.00364573	0.2628593	1.6
-0.00395043	0.2632965	1.6
-0.00395043	0.2632965	1.6
-0.00395043	0.2632965	1.6
-0.004076852	0.26321	1.6
-0.004076852	0.26321	1.6
-0.004076852	0.26321	1.6
-0.004294891	0.2634744	1.6
-0.004294891	0.2634744	1.6
-0.004436261	0.2636085	1.6
-0.004436261	0.2636085	1.6
-0.004436261	0.2636085	1.6
-0.004642067	0.2637965	1.6
-0.004642067	0.2637965	1.6
-0.004797782	0.2640206	1.6
-0.004797782	0.2640206	1.6
-0.004797782	0.2640206	1.6
-0.005049909	0.2642188	1.6
-0.005049909	0.2642188	1.6
-0.005049909	0.2642188	1.6
-0.005049909	0.2642188	1.6
-0.005049909	0.2642188	1.6
0.008728154	0.2880397	1.6
0.008728154	0.2880397	1.6
0.008728154	0.2880397	1.6
0.007415082	0.2874333	1.6
0.007415082	0.2874333	1.6
0.006455745	0.2878869	1.6
0.006455745	0.2878869	1.6
0.006455745	0.2878869	1.6
0.006149739	0.2886275	1.6
0.006149739	0.2886275	1.6
0.006149739	0.2886275	1.6
0.005750678	0.28833	1.6
0.005750678	0.28833	1.6
0.005750678	0.28833	1.6
0.005548717	0.2898309	1.6
0.005548717	0.2898309	1.6
0.004970866	0.2901624	1.6
0.004970866	0.2901624	1.6
0.004970866	0.2901624	1.6
0.004702607	0.2906258	1.6
0.004702607	0.2906258	1.6
0.004702607	0.2906258	1.6
0.004285088	0.2904828	1.6
0.004285088	0.2904828	1.6
0.004285088	0.2904828	1.6
0.004285088	0.2904828	1.6
0.004285088	0.2904828	1.6
-0.01236624	0.2576619	1.6
-0.01236624	0.2576619	1.6
-0.01236624	0.2576619	1.6
-0.01230805	0.257028	1.6
-0.01230805	0.257028	1.6
-0.01230805	0.257028	1.6
-0.01230805	0.257028	1.6
-0.01230805	0.257028	1.6
-0.01275594	0.2567895	1.6
-0.01275594	0.2567895	1.6
-0.01275594	0.2567895	1.6
-0.0123179	0.2577492	1.6
-0.0123179	0.2577492	1.6
-0.01205199	0.258007	1.6
-0.01205199	0.258007	1.6
-0.01205199	0.258007	1.6
-0.01181597	0.2577861	1.6
-0.01181597	0.2577861	1.6
-0.01181597	0.2577861	1.6
-0.011684	0.2574313	1.6
-0.011684	0.2574313	1.6
-0.011684	0.2574313	1.6
-0.011684	0.2574313	1.6
-0.011684	0.2574313	1.6
-0.01173274	0.2173902	1.6
-0.01173274	0.2173902	1.6
-0.01173274	0.2173902	1.6
-0.01184179	0.216919	1.6
-0.01184179	0.216919	1.6
-0.01211705	0.2166398	1.6
-0.01211705	0.2166398	1.6
-0.01211705	0.2166398	1.6
-0.01213751	0.2167145	1.6
-0.01213751	0.2167145	1.6
-0.01165779	0.2163343	1.6
-0.01165779	0.2163343	1.6
-0.01165779	0.2163343	1.6
-0.01165779	0.2163343	1.6
-0.01165779	0.2163343	1.6
-0.01165779	0.2163343	1.6
-0.01165779	0.2163343	1.6
-0.01165779	0.2163343	1.6
-0.01294507	-0.05104487	1.6
-0.01294507	-0.05104487	1.6
-0.0148911	-0.05133628	1.6
-0.0148911	-0.05133628	1.6
-0.0148911	-0.05133628	1.6
-0.01221052	-0.04803132	1.6
-0.01221052	-0.04803132	1.6
-0.01221052	-0.04803132	1.6
-0.01212568	-0.04705692	1.6
-0.01212568	-0.04705692	1.6
-0.01192582	-0.04797524	1.6
-0.01192582	-0.04797524	1.6
-0.01192582	-0.04797524	1.6
-0.01228685	-0.05029225	1.6
-0.01228685	-0.05029225	1.6
-0.01228685	-0.05029225	1.6
-0.01116657	-0.04989929	1.6
-0.01116657	-0.04989929	1.6
-0.01080672	-0.04949035	1.6
-0.01080672	-0.04949035	1.6
-0.01080672	-0.04949035	1.6
-0.01080672	-0.04949035	1.6
-0.01080672	-0.04949035	1.6
-0.01080672	-0.04949035	1.6
-0.02165445	-0.1211976	1.6
-0.02165445	-0.1211976	1.6
-0.020063	-0.1186017	1.6
-0.020063	-0.1186017	1.6
-0.020063	-0.1186017	1.6
-0.01844091	-0.1183234	1.6
-0.01844091	-0.1183234	1.6
-0.01760016	-0.1178017	1.6
-0.01760016	-0.1178017	1.6
-0.01760016	-0.1178017	1.6
-0.01851645	-0.1181601	1.6
-0.01851645	-0.1181601	1.6
-0.01851645	-0.1181601	1.6
-0.01851645	-0.1181601	1.6
-0.01851645	-0.1181601	1.6
-0.01851645	-0.1181601	1.6
-0.01851645	-0.1181601	1.6
-0.01851645	-0.1181601	1.6
-0.01516345	0.1017573	1.6
-0.01516345	0.1017573	1.6
-0.01516345	0.1017573	1.6
-0.01515094	0.100696	1.6
-0.01515094	0.100696	1.6
-0.01493032	0.1003585	1.6
-0.01493032	0.1003585	1.6
-0.01493032	0.1003585	1.6
-0.01400912	0.1001712	1.6
-0.01400912	0.1001712	1.6
-0.01322374	0.09975333	1.6
-0.01322374	0.09975333	1.6
-0.01322374	0.09975333	1.6
-0.0129654	0.09949298	1.6
-0.0129654	0.09949298	1.6
-0.0129654	0.09949298	1.6
-0.01246284	0.09959363	1.6
-0.01246284	0.09959363	1.6
-0.01200482	0.0995123	1.6
-0.01200482	0.0995123	1.6
-0.01200482	0.0995123	1.6
-0.01172687	0.09937958	1.6
-0.01172687	0.09937958	1.6
-0.01172687	0.09937958	1.6
-0.01172687	0.09937958	1.6
-0.01172687	0.09937958	1.6
-0.01247718	0.1420199	1.6
-0.01247718	0.1420199	1.6
-0.01247718	0.1420199	1.6
-0.01173021	0.1430287	1.6
-0.01173021	0.1430287	1.6
-0.01173021	0.1430287	1.6
-0.0118634	0.1430356	1.6
-0.0118634	0.1430356	1.6
-0.01165936	0.142264	1.6
-0.01165936	0.142264	1.6
-0.01165936	0.142264	1.6
-0.01178765	0.1424954	1.6
-0.01178765	0.1424954	1.6
-0.01178765	0.1424954	1.6
-0.01204008	0.1417433	1.6
-0.01204008	0.1417433	1.6
-0.01325822	0.1419039	1.6
-0.01325822	0.1419039	1.6
-0.01325822	0.1419039	1.6
-0.01325822	0.1419039	1.6
-0.01325822	0.1419039	1.6
-0.01140727	0.2085386	1.6
-0.01140727	0.2085386	1.6
-0.01140727	0.2085386	1.6
-0.01175082	0.2175144	1.6
-0.01175082	0.2175144	1.6
-0.01160197	0.2207767	1.6
-0.01160197	0.2207767	1.6
-0.01160197	0.2207767	1.6
-0.01115684	0.2235954	1.6
-0.01115684	0.2235954	1.6
-0.01066728	0.2263302	1.6
-0.01066728	0.2263302	1.6
-0.01066728	0.2263302	1.6
-0.009898523	0.228707	1.6
-0.009898523	0.228707	1.6
-0.009898523	0.228707	1.6
-0.009246325	0.2305665	1.6
-0.009246325	0.2305665	1.6
-0.008774141	0.2321789	1.6
-0.008774141	0.2321789	1.6
-0.008774141	0.2321789	1.6
-0.008863775	0.2333695	1.6
-0.008863775	0.2333695	1.6
-0.008863775	0.2333695	1.6
-0.008803027	0.234493	1.6
-0.008803027	0.234493	1.6
-0.008811207	0.2356212	1.6
-0.008811207	0.2356212	1.6
-0.008811207	0.2356212	1.6
-0.008811207	0.2356212	1.6
-0.008811207	0.2356212	1.6
-0.008811207	0.2356212	1.6
0.04428289	0.2497976	1.6
0.04428289	0.2497976	1.6
0.04428289	0.2497976	1.6
0.04525833	0.2487448	1.6
0.04525833	0.2487448	1.6
0.04663307	0.2451939	1.6
0.04663307	0.2451939	1.6
0.04663307	0.2451939	1.6
0.04761141	0.2421937	1.6
0.04761141	0.2421937	1.6
0.0481097	0.2410875	1.6
0.0481097	0.2410875	1.6
0.0481097	0.2410875	1.6
0.04827546	0.2398763	1.6
0.04827546	0.2398763	1.6
0.04827546	0.2398763	1.6
0.04797379	0.2389492	1.6
0.04797379	0.2389492	1.6
0.04797523	0.237899	1.6
0.04797523	0.237899	1.6
0.04797523	0.237899	1.6
0.04801323	0.2366171	1.6
0.04801323	0.2366171	1.6
0.04801323	0.2366171	1.6
0.04801323	0.2366171	1.6
0.04801323	0.2366171	1.6
0.04614644	0.1422285	1.6
0.04614644	0.1422285	1.6
0.04614644	0.1422285	1.6
0.04614644	0.1422285	1.6
0.04614644	0.1422285	1.6
0.04614644	0.1422285	1.6
0.01697706	0.1163397	1.6
0.01697706	0.1163397	1.6
0.01523187	0.1163021	1.6
0.01523187	0.1163021	1.6
0.01523187	0.1163021	1.6
0.013692	0.1158961	1.6
0.013692	0.1158961	1.6
0.013692	0.1158961	1.6
0.01319911	0.1158645	1.6
0.01319911	0.1158645	1.6
0.01334356	0.1154045	1.6
0.01334356	0.1154045	1.6
0.01334356	0.1154045	1.6
0.01350465	0.1151632	1.6
0.01350465	0.1151632	1.6
0.01350465	0.1151632	1.6
0.01350465	0.1151632	1.6
0.01350465	0.1151632	1.6
-0.04079989	0.1272341	1.6
-0.04079989	0.1272341	1.6
-0.04079989	0.1272341	1.6
-0.04230221	0.1286814	1.6
-0.04230221	0.1286814	1.6
-0.04300247	0.1292581	1.6
-0.04300247	0.1292581	1.6
-0.04300247	0.1292581	1.6
-0.04305356	0.1285805	1.6
-0.04305356	0.1285805	1.6
-0.04305356	0.1285805	1.6
-0.04321055	0.1284802	1.6
-0.04321055	0.1284802	1.6
-0.04283823	0.1289255	1.6
-0.04283823	0.1289255	1.6
-0.04283823	0.1289255	1.6
-0.04283823	0.1289255	1.6
-0.04283823	0.1289255	1.6
-0.04283823	0.1289255	1.6
-0.04283823	0.1289255	1.6
-0.04283823	0.1289255	1.6
-0.03460994	0.2532718	1.6
-0.03460994	0.2532718	1.6
-0.03460994	0.2532718	1.6
-0.03494941	0.2528245	1.6
-0.03494941	0.2528245	1.6
-0.03564297	0.2525019	1.6
-0.03564297	0.2525019	1.6
-0.03564297	0.2525019	1.6
-0.03582723	0.2526324	1.6
-0.03582723	0.2526324	1.6
-0.03582723	0.2526324	1.6
-0.03566887	0.2523631	1.6
-0.03566887	0.2523631	1.6
-0.03558857	0.2525297	1.6
-0.03558857	0.2525297	1.6
-0.03558857	0.2525297	1.6
-0.0351592	0.2530629	1.6
-0.0351592	0.2530629	1.6
-0.0351592	0.2530629	1.6
-0.03463594	0.253316	1.6
-0.03463594	0.253316	1.6
-0.0341505	0.2532738	1.6
-0.0341505	0.2532738	1.6
-0.0341505	0.2532738	1.6
-0.03395022	0.2531037	1.6
-0.03395022	0.2531037	1.6
-0.03370695	0.2529408	1.6
-0.03370695	0.2529408	1.6
-0.03370695	0.2529408	1.6
-0.03366559	0.2528126	1.6
-0.03366559	0.2528126	1.6
-0.03366559	0.2528126	1.6
-0.03350944	0.2526094	1.6
-0.03350944	0.2526094	1.6
-0.03355249	0.2521706	1.6
-0.03355249	0.2521706	1.6
-0.03355249	0.2521706	1.6
-0.03345858	0.2517734	1.6
-0.03345858	0.2517734	1.6
-0.03345858	0.2517734	1.6
-0.03346213	0.2513621	1.6
-0.03346213	0.2513621	1.6
-0.03330168	0.2512544	1.6
-0.03330168	0.2512544	1.6
-0.03330168	0.2512544	1.6
-0.0326113	0.2516509	1.6
-0.0326113	0.2516509	1.6
-0.0326113	0.2516509	1.6
-0.0326113	0.2516509	1.6
-0.0326113	0.2516509	1.6
-0.04330433	0.2538657	1.6
-0.04330433	0.2538657	1.6
-0.04330433	0.2538657	1.6
-0.04257632	0.2541358	1.6
-0.04257632	0.2541358	1.6
-0.04257632	0.2541358	1.6
-0.04165129	0.2539775	1.6
-0.04165129	0.2539775	1.6
-0.04086067	0.2540972	1.6
-0.04086067	0.2540972	1.6
-0.04086067	0.2540972	1.6
-0.04012731	0.2546281	1.6
-0.04012731	0.2546281	1.6
-0.04012731	0.2546281	1.6
-0.0395067	0.2554412	1.6
-0.0395067	0.2554412	1.6
-0.03892367	0.2555614	1.6
-0.03892367	0.2555614	1.6
-0.03892367	0.2555614	1.6
-0.03830023	0.2557673	1.6
-0.03830023	0.2557673	1.6
-0.03780136	0.2553213	1.6
-0.03780136	0.2553213	1.6
-0.03780136	0.2553213	1.6
-0.03732373	0.2548948	1.6
-0.03732373	0.2548948	1.6
-0.03732373	0.2548948	1.6
-0.03682123	0.2545366	1.6
-0.03682123	0.2545366	1.6
-0.03634828	0.2541291	1.6
-0.03634828	0.2541291	1.6
-0.03634828	0.2541291	1.6
-0.03593845	0.2539011	1.6
-0.03593845	0.2539011	1.6
-0.03593845	0.2539011	1.6
-0.03558423	0.2536867	1.6
-0.03558423	0.2536867	1.6
-0.03522997	0.2532998	1.6
-0.03522997	0.2532998	1.6
-0.03522997	0.2532998	1.6
-0.03436759	0.2542703	1.6
-0.03436759	0.2542703	1.6
-0.03436759	0.2542703	1.6
-0.03436759	0.2542703	1.6
-0.03436759	0.2542703	1.6
-0.01690573	0.2575034	1.6
-0.01690573	0.2575034	1.6
-0.01690573	0.2575034	1.6
-0.03394162	0.2546992	1.6
-0.03394162	0.2546992	1.6
-0.03394162	0.2546992	1.6
-0.03364637	0.2555175	1.6
-0.03364637	0.2555175	1.6
-0.03340226	0.2561095	1.6
-0.03340226	0.2561095	1.6
-0.03340226	0.2561095	1.6
-0.03323249	0.2565972	1.6
-0.03323249	0.2565972	1.6
-0.03323249	0.2565972	1.6
-0.03314126	0.2570525	1.6
-0.03314126	0.2570525	1.6
-0.03290991	0.2575024	1.6
-0.03290991	0.2575024	1.6
-0.03290991	0.2575024	1.6
-0.03268732	0.2580147	1.6
-0.03268732	0.2580147	1.6
-0.03268732	0.2580147	1.6
-0.03249997	0.2585507	1.6
-0.03249997	0.2585507	1.6
-0.03131545	0.2598904	1.6
-0.03131545	0.2598904	1.6
-0.03131545	0.2598904	1.6
-0.03038215	0.2610336	1.6
-0.03038215	0.2610336	1.6
-0.03038215	0.2610336	1.6
-0.02945607	0.2622234	1.6
-0.02945607	0.2622234	1.6
-0.02855828	0.2631524	1.6
-0.02855828	0.2631524	1.6
-0.02855828	0.2631524	1.6
-0.0276953	0.2640317	1.6
-0.0276953	0.2640317	1.6
-0.0276953	0.2640317	1.6
-0.0268372	0.2649538	1.6
-0.0268372	0.2649538	1.6
-0.02609708	0.2658078	1.6
-0.02609708	0.2658078	1.6
-0.02609708	0.2658078	1.6
-0.02543258	0.2666395	1.6
-0.02543258	0.2666395	1.6
-0.02543258	0.2666395	1.6
-0.02471177	0.2674508	1.6
-0.02471177	0.2674508	1.6
-0.02402708	0.2682087	1.6
-0.02402708	0.2682087	1.6
-0.02402708	0.2682087	1.6
-0.02326824	0.268784	1.6
-0.02326824	0.268784	1.6
-0.02310638	0.2692841	1.6
-0.02310638	0.2692841	1.6
-0.02310638	0.2692841	1.6
-0.02275548	0.2697341	1.6
-0.02275548	0.2697341	1.6
-0.0224624	0.2701739	1.6
-0.0224624	0.2701739	1.6
-0.0224624	0.2701739	1.6
-0.02226417	0.2704999	1.6
-0.02226417	0.2704999	1.6
-0.02201396	0.270778	1.6
-0.02201396	0.270778	1.6
-0.02187019	0.2710249	1.6
-0.02187019	0.2710249	1.6
-0.02187019	0.2710249	1.6
-0.02169524	0.2712	1.6
-0.02169524	0.2712	1.6
-0.02151242	0.2713327	1.6
-0.02151242	0.2713327	1.6
-0.02151242	0.2713327	1.6
-0.02136335	0.2715251	1.6
-0.02136335	0.2715251	1.6
-0.02122541	0.2716888	1.6
-0.02122541	0.2716888	1.6
-0.02122541	0.2716888	1.6
-0.02102618	0.2719676	1.6
-0.02102618	0.2719676	1.6
-0.02102618	0.2719676	1.6
-0.02096893	0.2722539	1.6
-0.02096893	0.2722539	1.6
-0.02085339	0.2725675	1.6
-0.02085339	0.2725675	1.6
-0.02085339	0.2725675	1.6
-0.02077059	0.2728347	1.6
-0.02077059	0.2728347	1.6
-0.02077059	0.2728347	1.6
-0.02069935	0.2731508	1.6
-0.02069935	0.2731508	1.6
-0.02063263	0.2735505	1.6
-0.02063263	0.2735505	1.6
-0.02063263	0.2735505	1.6
-0.02063263	0.2735505	1.6
-0.02063263	0.2735505	1.6
-0.02063263	0.2735505	1.6
-0.02052201	0.2741689	1.6
-0.02052201	0.2741689	1.6
-0.020478	0.2744606	1.6
-0.020478	0.2744606	1.6
-0.020478	0.2744606	1.6
-0.02044216	0.2747949	1.6
-0.02044216	0.2747949	1.6
-0.0204345	0.2751109	1.6
-0.0204345	0.2751109	1.6
-0.0204345	0.2751109	1.6
-0.02036153	0.2754051	1.6
-0.02036153	0.2754051	1.6
-0.02036153	0.2754051	1.6
-0.02034456	0.2757456	1.6
-0.02034456	0.2757456	1.6
-0.02031573	0.2759638	1.6
-0.02031573	0.2759638	1.6
-0.02031573	0.2759638	1.6
-0.02033474	0.2761905	1.6
-0.02033474	0.2761905	1.6
-0.0203615	0.2762811	1.6
-0.0203615	0.2762811	1.6
-0.0203615	0.2762811	1.6
-0.02013762	0.2763171	1.6
-0.02013762	0.2763171	1.6
-0.02013762	0.2763171	1.6
-0.01972915	0.2767418	1.6
-0.01972915	0.2767418	1.6
-0.01940285	0.2771487	1.6
-0.01940285	0.2771487	1.6
-0.01940285	0.2771487	1.6
-0.01910452	0.2773831	1.6
-0.01910452	0.2773831	1.6
-0.01910452	0.2773831	1.6
-0.01878571	0.2775059	1.6
-0.01878571	0.2775059	1.6
-0.01878571	0.2775059	1.6
-0.01878571	0.2775059	1.6
-0.01878571	0.2775059	1.6
-0.01836039	0.2775863	1.6
-0.01836039	0.2775863	1.6
0.07517418	0.2420318	1.6
0.07517418	0.2420318	1.6
0.07517418	0.2420318	1.6
0.07300266	0.2406954	1.6
0.07300266	0.2406954	1.6
0.07300266	0.2406954	1.6
0.07284433	0.2389157	1.6
0.07284433	0.2389157	1.6
0.07187961	0.2389411	1.6
0.07187961	0.2389411	1.6
0.07187961	0.2389411	1.6
0.07185496	0.2387335	1.6
0.07185496	0.2387335	1.6
0.07185496	0.2387335	1.6
0.07188784	0.239333	1.6
0.07188784	0.239333	1.6
0.07201691	0.2407094	1.6
0.07201691	0.2407094	1.6
0.07201691	0.2407094	1.6
0.072335	0.2421755	1.6
0.072335	0.2421755	1.6
0.072335	0.2421755	1.6
0.07220522	0.2437685	1.6
0.07220522	0.2437685	1.6
0.07220522	0.2437685	1.6
0.07220522	0.2437685	1.6
0.07220522	0.2437685	1.6
0.006872052	0.2495714	1.6
0.006872052	0.2495714	1.6
0.006872052	0.2495714	1.6
0.005049957	0.2504363	1.6
0.005049957	0.2504363	1.6
0.005088998	0.252075	1.6
0.005088998	0.252075	1.6
0.005088998	0.252075	1.6
0.005604682	0.252973	1.6
0.005604682	0.252973	1.6
0.005604682	0.252973	1.6
0.005895345	0.2537751	1.6
0.005895345	0.2537751	1.6
0.006644376	0.2538935	1.6
0.006644376	0.2538935	1.6
0.006644376	0.2538935	1.6
0.007220839	0.253714	1.6
0.007220839	0.253714	1.6
0.007481266	0.2530342	1.6
0.007481266	0.2530342	1.6
0.007481266	0.2530342	1.6
0.007745978	0.2529927	1.6
0.007745978	0.2529927	1.6
0.007745978	0.2529927	1.6
0.007982144	0.2522992	1.6
0.007982144	0.2522992	1.6
0.008289713	0.2518518	1.6
0.008289713	0.2518518	1.6
0.008289713	0.2518518	1.6
0.008419374	0.2518545	1.6
0.008419374	0.2518545	1.6
0.008419374	0.2518545	1.6
0.008583535	0.2521463	1.6
0.008583535	0.2521463	1.6
0.008777807	0.2524189	1.6
0.008777807	0.2524189	1.6
0.008777807	0.2524189	1.6
0.008777807	0.2524189	1.6
0.008777807	0.2524189	1.6
0.009317676	0.2527865	1.6
0.009317676	0.2527865	1.6
0.009317676	0.2527865	1.6
0.008934125	0.2520747	1.6
0.008934125	0.2520747	1.6
0.008934125	0.2520747	1.6
0.008934125	0.2520747	1.6
0.008934125	0.2520747	1.6
-0.02546872	0.2011427	1.6
-0.02546872	0.2011427	1.6
-0.02546872	0.2011427	1.6
-0.02634	0.2022063	1.6
-0.02634	0.2022063	1.6
-0.02684346	0.2023052	1.6
-0.02684346	0.2023052	1.6
