# Supplementary material for: Saliency detection of textured 3D models based on multi-view information and texel descriptor
Source: PeerJ Comput Sci. 2023 Oct 25;9:e1584. doi: 10.7717/peerj-cs.1584 (PMC10703070; doi:10.7717/peerj-cs.1584)
Supplement: Supplemental Information 2 [file peerj-cs-09-1584-s002.zip › ybxz/19.txt]

-0.02684346	0.2023052	1.6
-0.02681478	0.203332	1.6
-0.02681478	0.203332	1.6
-0.02681478	0.203332	1.6
-0.02643041	0.2037413	1.6
-0.02643041	0.2037413	1.6
-0.0261487	0.2039806	1.6
-0.0261487	0.2039806	1.6
-0.0261487	0.2039806	1.6
-0.02580434	0.2045082	1.6
-0.02580434	0.2045082	1.6
-0.02535896	0.2046065	1.6
-0.02535896	0.2046065	1.6
-0.02535896	0.2046065	1.6
-0.02535896	0.2046065	1.6
-0.02535896	0.2046065	1.6
-0.02535896	0.2046065	1.6
-0.02535896	0.2046065	1.6
-0.02535896	0.2046065	1.6
-0.02276842	0.156905	1.6
-0.02276842	0.156905	1.6
-0.02276842	0.156905	1.6
-0.02532238	0.1578196	1.6
-0.02532238	0.1578196	1.6
-0.02663202	0.1563925	1.6
-0.02663202	0.1563925	1.6
-0.02663202	0.1563925	1.6
-0.02587813	0.1542889	1.6
-0.02587813	0.1542889	1.6
-0.02587813	0.1542889	1.6
-0.02516313	0.1524393	1.6
-0.02516313	0.1524393	1.6
-0.02349882	0.1527088	1.6
-0.02349882	0.1527088	1.6
-0.02349882	0.1527088	1.6
-0.02140877	0.1540987	1.6
-0.02140877	0.1540987	1.6
-0.02140877	0.1540987	1.6
-0.0194555	0.1540444	1.6
-0.0194555	0.1540444	1.6
-0.01688205	0.1563416	1.6
-0.01688205	0.1563416	1.6
-0.01688205	0.1563416	1.6
-0.01688205	0.1563416	1.6
-0.01688205	0.1563416	1.6
-0.01688205	0.1563416	1.6
0.02103893	0.1787804	1.6
0.02103893	0.1787804	1.6
0.02164935	0.1833413	1.6
0.02164935	0.1833413	1.6
0.02164935	0.1833413	1.6
0.02079261	0.1860367	1.6
0.02079261	0.1860367	1.6
0.02079261	0.1860367	1.6
0.01870179	0.1893044	1.6
0.01870179	0.1893044	1.6
0.01700696	0.1920258	1.6
0.01700696	0.1920258	1.6
0.01700696	0.1920258	1.6
0.01534898	0.1940633	1.6
0.01534898	0.1940633	1.6
0.01534898	0.1940633	1.6
0.01479426	0.1955821	1.6
0.01479426	0.1955821	1.6
0.01412838	0.1965753	1.6
0.01412838	0.1965753	1.6
0.01412838	0.1965753	1.6
0.0145216	0.1971707	1.6
0.0145216	0.1971707	1.6
0.01470284	0.1975109	1.6
0.01470284	0.1975109	1.6
0.01470284	0.1975109	1.6
0.01506792	0.1978661	1.6
0.01506792	0.1978661	1.6
0.01506792	0.1978661	1.6
0.01531462	0.198584	1.6
0.01531462	0.198584	1.6
0.01555798	0.1994662	1.6
0.01555798	0.1994662	1.6
0.01555798	0.1994662	1.6
0.01679952	0.1993712	1.6
0.01679952	0.1993712	1.6
0.0176999	0.1989162	1.6
0.0176999	0.1989162	1.6
0.0176999	0.1989162	1.6
0.01850123	0.1980691	1.6
0.01850123	0.1980691	1.6
0.01850123	0.1980691	1.6
0.01909269	0.1973279	1.6
0.01909269	0.1973279	1.6
0.01992257	0.1967555	1.6
0.01992257	0.1967555	1.6
0.01992257	0.1967555	1.6
0.02085131	0.1963485	1.6
0.02085131	0.1963485	1.6
0.02176789	0.1959392	1.6
0.02176789	0.1959392	1.6
0.02176789	0.1959392	1.6
0.02176789	0.1959392	1.6
0.02176789	0.1959392	1.6
0.0244652	0.1979216	1.6
0.0244652	0.1979216	1.6
0.02449385	0.199871	1.6
0.02449385	0.199871	1.6
0.02584763	0.2009169	1.6
0.02584763	0.2009169	1.6
0.0269147	0.2009709	1.6
0.0269147	0.2009709	1.6
0.0269147	0.2009709	1.6
0.0269147	0.2009709	1.6
0.0269147	0.2009709	1.6
0.0269147	0.2009709	1.6
0.0269147	0.2009709	1.6
0.0269147	0.2009709	1.6
-0.04616218	0.1155501	1.6
-0.04616218	0.1155501	1.6
-0.04575136	0.1129558	1.6
-0.04575136	0.1129558	1.6
-0.04575136	0.1129558	1.6
-0.04576088	0.1125568	1.6
-0.04576088	0.1125568	1.6
-0.04576088	0.1125568	1.6
-0.04589963	0.1107249	1.6
-0.04589963	0.1107249	1.6
-0.04572918	0.1096992	1.6
-0.04572918	0.1096992	1.6
-0.04572918	0.1096992	1.6
-0.04572918	0.1096992	1.6
-0.04572918	0.1096992	1.6
-0.04572918	0.1096992	1.6
0.04722933	0.1542298	1.6
0.04722933	0.1542298	1.6
0.04791253	0.1542748	1.6
0.04791253	0.1542748	1.6
0.04791253	0.1542748	1.6
0.04785624	0.1546181	1.6
0.04785624	0.1546181	1.6
0.04792697	0.1543845	1.6
0.04792697	0.1543845	1.6
0.04792697	0.1543845	1.6
0.04812457	0.1555808	1.6
0.04812457	0.1555808	1.6
0.04812457	0.1555808	1.6
0.04863404	0.1567174	1.6
0.04863404	0.1567174	1.6
0.04921078	0.1576839	1.6
0.04921078	0.1576839	1.6
0.04921078	0.1576839	1.6
0.04976227	0.159038	1.6
0.04976227	0.159038	1.6
0.04976227	0.159038	1.6
0.05010685	0.1597538	1.6
0.05010685	0.1597538	1.6
0.05044799	0.1603549	1.6
0.05044799	0.1603549	1.6
0.05044799	0.1603549	1.6
0.05075994	0.1609935	1.6
0.05075994	0.1609935	1.6
0.05075994	0.1609935	1.6
0.05075994	0.1609935	1.6
0.05075994	0.1609935	1.6
0.03360918	0.18782	1.6
0.03360918	0.18782	1.6
0.03360918	0.18782	1.6
0.07105286	0.2287202	1.6
0.07105286	0.2287202	1.6
0.07105298	0.2235919	1.6
0.07105298	0.2235919	1.6
0.07105298	0.2235919	1.6
0.0732665	0.2174838	1.6
0.0732665	0.2174838	1.6
0.0732665	0.2174838	1.6
0.0732665	0.2174838	1.6
0.0732665	0.2174838	1.6
0.0768195	0.2117492	1.6
0.0768195	0.2117492	1.6
0.0768195	0.2117492	1.6
0.07845368	0.2096407	1.6
0.07845368	0.2096407	1.6
0.07951749	0.2084872	1.6
0.07951749	0.2084872	1.6
0.07951749	0.2084872	1.6
0.08069956	0.2074946	1.6
0.08069956	0.2074946	1.6
0.08159239	0.2061354	1.6
0.08159239	0.2061354	1.6
0.08159239	0.2061354	1.6
0.08185837	0.2045746	1.6
0.08185837	0.2045746	1.6
0.08185837	0.2045746	1.6
0.08236676	0.2037107	1.6
0.08236676	0.2037107	1.6
0.08236655	0.2031084	1.6
0.08236655	0.2031084	1.6
0.08236655	0.2031084	1.6
0.08141474	0.2044604	1.6
0.08141474	0.2044604	1.6
0.08080801	0.204934	1.6
0.08080801	0.204934	1.6
0.08080801	0.204934	1.6
0.08026977	0.2045342	1.6
0.08026977	0.2045342	1.6
0.08026977	0.2045342	1.6
0.08006441	0.2043047	1.6
0.08006441	0.2043047	1.6
0.08006441	0.2043047	1.6
0.08006441	0.2043047	1.6
0.08006441	0.2043047	1.6
0.05637492	0.1319304	1.6
0.05637492	0.1319304	1.6
0.05637492	0.1319304	1.6
0.05786155	0.1278114	1.6
0.05786155	0.1278114	1.6
0.05670467	0.1257541	1.6
0.05670467	0.1257541	1.6
0.05670467	0.1257541	1.6
0.05670467	0.1257541	1.6
0.05670467	0.1257541	1.6
0.05670467	0.1257541	1.6
0.05540347	0.1267304	1.6
0.05540347	0.1267304	1.6
0.05491439	0.1269475	1.6
0.05491439	0.1269475	1.6
0.05491439	0.1269475	1.6
0.0541447	0.1274572	1.6
0.0541447	0.1274572	1.6
0.0541447	0.1274572	1.6
0.05409132	0.1274317	1.6
0.05409132	0.1274317	1.6
0.01	0.01	1.6
0.01	0.01	1.6
0.06107903	0.1166911	1.6
0.06107903	0.1166911	1.6
0.06107903	0.1166911	1.6
0.05409132	0.1274317	1.6
0.05409132	0.1274317	1.6
0.05409132	0.1274317	1.6
0.05324173	0.1444514	1.6
0.05324173	0.1444514	1.6
0.05432389	0.1452375	1.6
0.05432389	0.1452375	1.6
0.05432389	0.1452375	1.6
0.05481248	0.1462758	1.6
0.05481248	0.1462758	1.6
0.05481248	0.1462758	1.6
0.05330651	0.1446501	1.6
0.05330651	0.1446501	1.6
0.05240933	0.1425889	1.6
0.05240933	0.1425889	1.6
0.05240933	0.1425889	1.6
0.05114344	0.1416365	1.6
0.05114344	0.1416365	1.6
0.05114344	0.1416365	1.6
0.05050244	0.1412405	1.6
0.05050244	0.1412405	1.6
0.05028225	0.1405577	1.6
0.05028225	0.1405577	1.6
0.05028225	0.1405577	1.6
0.05014601	0.1397837	1.6
0.05014601	0.1397837	1.6
0.05014601	0.1397837	1.6
0.05008341	0.1393141	1.6
0.05008341	0.1393141	1.6
0.04974035	0.1384107	1.6
0.04974035	0.1384107	1.6
0.04974035	0.1384107	1.6
0.04949315	0.1376605	1.6
0.04949315	0.1376605	1.6
0.04931842	0.1368697	1.6
0.04931842	0.1368697	1.6
0.04931842	0.1368697	1.6
0.04904713	0.1362053	1.6
0.04904713	0.1362053	1.6
0.04904713	0.1362053	1.6
0.04904713	0.1362053	1.6
0.04904713	0.1362053	1.6
0.0284456	0.182466	1.6
0.0284456	0.182466	1.6
0.0284456	0.182466	1.6
0.02695401	0.1903357	1.6
0.02695401	0.1903357	1.6
0.02695401	0.1903357	1.6
0.02695401	0.1903357	1.6
0.02695401	0.1903357	1.6
0.02556221	0.1970713	1.6
0.02556221	0.1970713	1.6
0.02556221	0.1970713	1.6
0.02458285	0.1989539	1.6
0.02458285	0.1989539	1.6
0.02469268	0.200648	1.6
0.02469268	0.200648	1.6
0.02469268	0.200648	1.6
0.02469268	0.200648	1.6
0.02469268	0.200648	1.6
0.02469268	0.200648	1.6
0.02440636	0.203387	1.6
0.02440636	0.203387	1.6
0.02455029	0.2047216	1.6
0.02455029	0.2047216	1.6
0.02455029	0.2047216	1.6
0.02466384	0.2056325	1.6
0.02466384	0.2056325	1.6
0.02491434	0.2063436	1.6
0.02491434	0.2063436	1.6
0.02491434	0.2063436	1.6
0.0252412	0.2071933	1.6
0.0252412	0.2071933	1.6
0.0252412	0.2071933	1.6
0.02532944	0.2073666	1.6
0.02532944	0.2073666	1.6
0.02532944	0.2073666	1.6
0.02532944	0.2073666	1.6
0.01803786	0.2188327	1.6
0.01803786	0.2188327	1.6
0.01803786	0.2188327	1.6
0.02719752	0.2066656	1.6
0.02719752	0.2066656	1.6
0.02845696	0.20606	1.6
0.02845696	0.20606	1.6
0.02845696	0.20606	1.6
0.02779347	0.2069011	1.6
0.02779347	0.2069011	1.6
0.02748865	0.2064949	1.6
0.02748865	0.2064949	1.6
0.02748865	0.2064949	1.6
0.02712176	0.206177	1.6
0.02712176	0.206177	1.6
0.02712176	0.206177	1.6
0.02714051	0.2058368	1.6
0.02714051	0.2058368	1.6
0.02683831	0.2056433	1.6
0.02683831	0.2056433	1.6
0.02683831	0.2056433	1.6
0.02653123	0.2049033	1.6
0.02653123	0.2049033	1.6
0.02653123	0.2049033	1.6
0.02653123	0.2049033	1.6
0.02653123	0.2049033	1.6
0.006364924	0.1123047	1.6
0.006364924	0.1123047	1.6
0.006364924	0.1123047	1.6
0.004806344	0.114924	1.6
0.004806344	0.114924	1.6
0.004363817	0.1138138	1.6
0.004363817	0.1138138	1.6
0.004363817	0.1138138	1.6
0.004361057	0.1134148	1.6
0.004361057	0.1134148	1.6
0.004361057	0.1134148	1.6
0.003896796	0.1138907	1.6
0.003896796	0.1138907	1.6
0.004100967	0.1150201	1.6
0.004100967	0.1150201	1.6
0.004100967	0.1150201	1.6
0.00413851	0.1145277	1.6
0.00413851	0.1145277	1.6
0.004569015	0.1145998	1.6
0.004569015	0.1145998	1.6
0.004569015	0.1145998	1.6
0.004548565	0.114165	1.6
0.004548565	0.114165	1.6
0.004548565	0.114165	1.6
0.004548565	0.114165	1.6
0.004548565	0.114165	1.6
-0.04608375	0.1114407	1.6
-0.04608375	0.1114407	1.6
-0.04608375	0.1114407	1.6
-0.04635612	0.1086087	1.6
-0.04635612	0.1086087	1.6
-0.04620245	0.103176	1.6
-0.04620245	0.103176	1.6
-0.04620245	0.103176	1.6
-0.04728154	0.09897369	1.6
-0.04728154	0.09897369	1.6
-0.04728154	0.09897369	1.6
-0.04835793	0.09650914	1.6
-0.04835793	0.09650914	1.6
-0.04839909	0.09393334	1.6
-0.04839909	0.09393334	1.6
-0.04839909	0.09393334	1.6
-0.04761642	0.08925679	1.6
-0.04761642	0.08925679	1.6
-0.04761642	0.08925679	1.6
-0.04800472	0.08533897	1.6
-0.04800472	0.08533897	1.6
-0.04802994	0.08182241	1.6
-0.04802994	0.08182241	1.6
-0.04802994	0.08182241	1.6
-0.04831928	0.07853492	1.6
-0.04831928	0.07853492	1.6
-0.04831928	0.07853492	1.6
-0.04861289	0.07666288	1.6
-0.04861289	0.07666288	1.6
-0.04061554	0.06098951	1.6
-0.04061554	0.06098951	1.6
-0.04061554	0.06098951	1.6
-0.03902982	0.1000104	1.6
-0.03902982	0.1000104	1.6
-0.03902982	0.1000104	1.6
-0.03842904	0.09683546	1.6
-0.03842904	0.09683546	1.6
-0.03723914	0.09675293	1.6
-0.03723914	0.09675293	1.6
-0.03723914	0.09675293	1.6
-0.03674267	0.09573538	1.6
-0.03674267	0.09573538	1.6
-0.03674267	0.09573538	1.6
-0.03578909	0.09473211	1.6
-0.03578909	0.09473211	1.6
-0.03585926	0.09405568	1.6
-0.03585926	0.09405568	1.6
-0.03585926	0.09405568	1.6
-0.03585926	0.09405568	1.6
-0.03585926	0.09405568	1.6
-0.0363454	0.09442434	1.6
-0.0363454	0.09442434	1.6
-0.0363454	0.09442434	1.6
-0.0363454	0.09442434	1.6
-0.0363454	0.09442434	1.6
-0.0363454	0.09442434	1.6
0.02139864	0.1071874	1.6
0.02139864	0.1071874	1.6
0.01999951	0.105946	1.6
0.01999951	0.105946	1.6
0.01999951	0.105946	1.6
0.02043969	0.1042631	1.6
0.02043969	0.1042631	1.6
0.02043969	0.1042631	1.6
0.02008313	0.103517	1.6
0.02008313	0.103517	1.6
0.0205615	0.1035744	1.6
0.0205615	0.1035744	1.6
0.0205615	0.1035744	1.6
0.02061179	0.1036969	1.6
0.02061179	0.1036969	1.6
0.02061179	0.1036969	1.6
0.02044191	0.1039659	1.6
0.02044191	0.1039659	1.6
0.02057386	0.1042249	1.6
0.02057386	0.1042249	1.6
0.02057386	0.1042249	1.6
0.02048136	0.1042553	1.6
0.02048136	0.1042553	1.6
0.02048136	0.1042553	1.6
0.0203914	0.1042849	1.6
0.0203914	0.1042849	1.6
0.02043068	0.1044247	1.6
0.02043068	0.1044247	1.6
0.02043068	0.1044247	1.6
0.02043068	0.1044247	1.6
0.02043068	0.1044247	1.6
0.044021	0.1211935	1.6
0.044021	0.1211935	1.6
0.044021	0.1211935	1.6
0.04250915	0.1213046	1.6
0.04250915	0.1213046	1.6
0.04250915	0.1213046	1.6
0.04302664	0.1218493	1.6
0.04302664	0.1218493	1.6
0.04305877	0.1213889	1.6
0.04305877	0.1213889	1.6
0.04305877	0.1213889	1.6
0.04290974	0.1205068	1.6
0.04290974	0.1205068	1.6
0.04290974	0.1205068	1.6
0.04275674	0.1204153	1.6
0.04275674	0.1204153	1.6
0.04275674	0.1204153	1.6
0.04211762	0.1217235	1.6
0.04211762	0.1217235	1.6
0.05200692	0.1159207	1.6
0.05200692	0.1159207	1.6
0.01	0.01	1.6
0.01	0.01	1.6
0.01	0.01	1.6
0.05200692	0.1159207	1.6
0.05200692	0.1159207	1.6
0.06189623	0.1101179	1.6
0.06189623	0.1101179	1.6
0.06189623	0.1101179	1.6
0.05430383	0.00632654	1.6
0.05430383	0.00632654	1.6
0.05057465	0.005073532	1.6
0.05057465	0.005073532	1.6
0.05057465	0.005073532	1.6
0.04863736	0.003349974	1.6
0.04863736	0.003349974	1.6
0.04863736	0.003349974	1.6
0.0468367	0.001609333	1.6
0.0468367	0.001609333	1.6
0.04567686	0.001019598	1.6
0.04567686	0.001019598	1.6
0.04567686	0.001019598	1.6
0.04438581	-0.001159877	1.6
0.04438581	-0.001159877	1.6
0.04446539	-0.001067455	1.6
0.04446539	-0.001067455	1.6
0.04446539	-0.001067455	1.6
0.04448465	-0.0009942669	1.6
0.04448465	-0.0009942669	1.6
0.04448465	-0.0009942669	1.6
0.04447835	-0.001311799	1.6
0.04447835	-0.001311799	1.6
0.04447835	-0.001311799	1.6
0.04447835	-0.001311799	1.6
0.04447835	-0.001311799	1.6
0.04348396	-0.002032679	1.6
0.04348396	-0.002032679	1.6
0.04282262	-0.002528811	1.6
0.04282262	-0.002528811	1.6
0.04282262	-0.002528811	1.6
0.04231561	-0.002918382	1.6
0.04231561	-0.002918382	1.6
0.04201595	-0.004801367	1.6
0.04201595	-0.004801367	1.6
0.04201595	-0.004801367	1.6
0.04200121	-0.005948236	1.6
0.04200121	-0.005948236	1.6
0.04200121	-0.005948236	1.6
0.04177698	-0.007138563	1.6
0.04177698	-0.007138563	1.6
0.04204208	-0.007346252	1.6
0.04204208	-0.007346252	1.6
0.04204208	-0.007346252	1.6
0.04230539	-0.008621102	1.6
0.04230539	-0.008621102	1.6
0.04309621	-0.00901415	1.6
0.04309621	-0.00901415	1.6
0.04309621	-0.00901415	1.6
0.04309621	-0.00901415	1.6
0.04309621	-0.00901415	1.6
0.04309621	-0.00901415	1.6
0.05436633	0.1543332	1.6
0.05436633	0.1543332	1.6
0.04760809	0.1648195	1.6
0.04760809	0.1648195	1.6
0.04760809	0.1648195	1.6
0.04756065	0.1707577	1.6
0.04756065	0.1707577	1.6
0.04756065	0.1707577	1.6
0.04568511	0.1732729	1.6
0.04568511	0.1732729	1.6
0.04462478	0.1749612	1.6
0.04462478	0.1749612	1.6
0.04462478	0.1749612	1.6
0.04380806	0.1768382	1.6
0.04380806	0.1768382	1.6
0.04380806	0.1768382	1.6
0.04214988	0.1774118	1.6
0.04214988	0.1774118	1.6
0.04057707	0.1776533	1.6
0.04057707	0.1776533	1.6
0.04057707	0.1776533	1.6
0.03802793	0.1784482	1.6
0.03802793	0.1784482	1.6
0.03802793	0.1784482	1.6
0.03569911	0.1788459	1.6
0.03569911	0.1788459	1.6
0.03426374	0.1788526	1.6
0.03426374	0.1788526	1.6
0.03426374	0.1788526	1.6
0.03314792	0.1791994	1.6
0.03314792	0.1791994	1.6
0.03314792	0.1791994	1.6
0.03314792	0.1791994	1.6
0.03314792	0.1791994	1.6
0.03394341	0.207518	1.6
0.03394341	0.207518	1.6
0.03394341	0.207518	1.6
0.03388926	0.2085602	1.6
0.03388926	0.2085602	1.6
0.03388926	0.2085602	1.6
0.03427297	0.2094237	1.6
0.03427297	0.2094237	1.6
0.03376675	0.2097284	1.6
0.03376675	0.2097284	1.6
0.03376675	0.2097284	1.6
0.03326654	0.2104743	1.6
0.03326654	0.2104743	1.6
0.03326654	0.2104743	1.6
0.03329045	0.211643	1.6
0.03329045	0.211643	1.6
0.03331877	0.2126494	1.6
0.03331877	0.2126494	1.6
0.03331877	0.2126494	1.6
0.03309727	0.2134352	1.6
0.03309727	0.2134352	1.6
0.03300944	0.2139492	1.6
0.03300944	0.2139492	1.6
0.03300944	0.2139492	1.6
0.03293548	0.2145799	1.6
0.03293548	0.2145799	1.6
0.03293548	0.2145799	1.6
0.03295031	0.2152015	1.6
0.03295031	0.2152015	1.6
0.03302429	0.2160464	1.6
0.03302429	0.2160464	1.6
0.03302429	0.2160464	1.6
0.03313641	0.2168847	1.6
0.03313641	0.2168847	1.6
0.03313641	0.2168847	1.6
0.03337271	0.2172172	1.6
0.03337271	0.2172172	1.6
0.03341144	0.2173984	1.6
0.03341144	0.2173984	1.6
0.03341144	0.2173984	1.6
0.03323779	0.2174609	1.6
0.03323779	0.2174609	1.6
0.03323779	0.2174609	1.6
0.03323779	0.2174609	1.6
0.03323779	0.2174609	1.6
0.01266631	0.2265246	1.6
0.01266631	0.2265246	1.6
0.01266631	0.2265246	1.6
0.01296137	0.2276749	1.6
0.01296137	0.2276749	1.6
0.0132034	0.2287221	1.6
0.0132034	0.2287221	1.6
0.0132034	0.2287221	1.6
0.01344734	0.2296317	1.6
0.01344734	0.2296317	1.6
0.01344734	0.2296317	1.6
0.01367131	0.2306066	1.6
0.01367131	0.2306066	1.6
0.01382183	0.2314226	1.6
0.01382183	0.2314226	1.6
0.01382183	0.2314226	1.6
0.01395488	0.2322492	1.6
0.01395488	0.2322492	1.6
0.01395488	0.2322492	1.6
0.01422971	0.2337429	1.6
0.01422971	0.2337429	1.6
0.01422971	0.2337429	1.6
0.01451848	0.2349374	1.6
0.01451848	0.2349374	1.6
0.0146418	0.2362554	1.6
0.0146418	0.2362554	1.6
0.0146418	0.2362554	1.6
0.01504576	0.2376185	1.6
0.01504576	0.2376185	1.6
0.01504576	0.2376185	1.6
0.01504576	0.2376185	1.6
0.01504576	0.2376185	1.6
-0.007505501	0.2557947	1.6
-0.007505501	0.2557947	1.6
-0.007505501	0.2557947	1.6
-0.006607475	0.2553126	1.6
-0.006607475	0.2553126	1.6
-0.006250188	0.2551298	1.6
-0.006250188	0.2551298	1.6
-0.006250188	0.2551298	1.6
-0.005042115	0.2555932	1.6
-0.005042115	0.2555932	1.6
-0.005042115	0.2555932	1.6
-0.004228707	0.2560432	1.6
-0.004228707	0.2560432	1.6
-0.003732631	0.2569644	1.6
-0.003732631	0.2569644	1.6
-0.003732631	0.2569644	1.6
-0.003309017	0.2573918	1.6
-0.003309017	0.2573918	1.6
-0.003309017	0.2573918	1.6
-0.003309017	0.2573918	1.6
-0.003309017	0.2573918	1.6
-0.002547003	0.2573485	1.6
-0.002547003	0.2573485	1.6
-0.002547003	0.2573485	1.6
-0.002324391	0.2573517	1.6
-0.002324391	0.2573517	1.6
-0.002100279	0.2572389	1.6
-0.002100279	0.2572389	1.6
-0.002100279	0.2572389	1.6
-0.002019946	0.2568092	1.6
-0.002019946	0.2568092	1.6
-0.002019946	0.2568092	1.6
-0.001646999	0.2568688	1.6
-0.001646999	0.2568688	1.6
-0.001319431	0.2568527	1.6
-0.001319431	0.2568527	1.6
-0.001319431	0.2568527	1.6
-0.00104651	0.256944	1.6
-0.00104651	0.256944	1.6
-0.0008110227	0.2567553	1.6
-0.0008110227	0.2567553	1.6
-0.0008110227	0.2567553	1.6
-0.01276939	0.2758076	1.6
-0.01276939	0.2758076	1.6
-0.01276939	0.2758076	1.6
-0.01255024	0.2758481	1.6
-0.01255024	0.2758481	1.6
-0.0001748484	0.256702	1.6
-0.0001748484	0.256702	1.6
-0.0001748484	0.256702	1.6
-0.0001748484	0.256702	1.6
-0.0001748484	0.256702	1.6
-0.0001748484	0.256702	1.6
0.02660508	0.2004197	1.6
0.02660508	0.2004197	1.6
0.02660508	0.2004197	1.6
0.02202923	0.1990616	1.6
0.02202923	0.1990616	1.6
0.02234048	0.1975886	1.6
0.02234048	0.1975886	1.6
0.02234048	0.1975886	1.6
0.02234527	0.1980207	1.6
0.02234527	0.1980207	1.6
0.02234527	0.1980207	1.6
0.02169777	0.1998782	1.6
0.02169777	0.1998782	1.6
0.02169777	0.1998782	1.6
0.02169777	0.1998782	1.6
0.02169777	0.1998782	1.6
0.02071483	0.1994076	1.6
0.02071483	0.1994076	1.6
0.02071483	0.1994076	1.6
0.02036856	0.1992283	1.6
0.02036856	0.1992283	1.6
0.02036007	0.1991471	1.6
0.02036007	0.1991471	1.6
0.02036007	0.1991471	1.6
