# Supplementary material for: Saliency detection of textured 3D models based on multi-view information and texel descriptor
Source: PeerJ Comput Sci. 2023 Oct 25;9:e1584. doi: 10.7717/peerj-cs.1584 (PMC10703070; doi:10.7717/peerj-cs.1584)
Supplement: Supplemental Information 2 [file peerj-cs-09-1584-s002.zip › ybxz/2.txt]

0.02970855	0.2386818	1.6
0.02970855	0.2386818	1.6
0.02950945	0.2386523	1.6
0.02950945	0.2386523	1.6
0.02950945	0.2386523	1.6
0.02991422	0.239176	1.6
0.02991422	0.239176	1.6
0.0299151	0.2383137	1.6
0.0299151	0.2383137	1.6
0.0299151	0.2383137	1.6
0.0299645	0.2378298	1.6
0.0299645	0.2378298	1.6
0.03002579	0.2375742	1.6
0.03002579	0.2375742	1.6
0.03002579	0.2375742	1.6
0.02988042	0.2371518	1.6
0.02988042	0.2371518	1.6
0.02988042	0.2371518	1.6
0.02991923	0.2369936	1.6
0.02991923	0.2369936	1.6
0.02984518	0.2368414	1.6
0.02984518	0.2368414	1.6
0.02984518	0.2368414	1.6
0.02976312	0.2366177	1.6
0.02976312	0.2366177	1.6
0.02976312	0.2366177	1.6
0.02996177	0.2364722	1.6
0.02996177	0.2364722	1.6
0.02990684	0.2364957	1.6
0.02990684	0.2364957	1.6
0.02990684	0.2364957	1.6
0.02985706	0.2365899	1.6
0.02985706	0.2365899	1.6
0.02985706	0.2365899	1.6
0.02994565	0.2367174	1.6
0.02994565	0.2367174	1.6
0.03002696	0.2367078	1.6
0.03002696	0.2367078	1.6
0.03002696	0.2367078	1.6
0.02987551	0.2367514	1.6
0.02987551	0.2367514	1.6
0.02987551	0.2367514	1.6
0.02985627	0.2368382	1.6
0.02985627	0.2368382	1.6
0.02984016	0.2368879	1.6
0.02984016	0.2368879	1.6
0.02984016	0.2368879	1.6
0.02986216	0.2370197	1.6
0.02986216	0.2370197	1.6
0.02986216	0.2370197	1.6
0.02982386	0.2369785	1.6
0.02982386	0.2369785	1.6
0.02975275	0.2368934	1.6
0.02975275	0.2368934	1.6
0.02975275	0.2368934	1.6
0.02967263	0.2367749	1.6
0.02967263	0.2367749	1.6
0.02967263	0.2367749	1.6
0.02967263	0.2367749	1.6
0.02967263	0.2367749	1.6
0.01040141	0.1873116	1.6
0.01040141	0.1873116	1.6
0.01040141	0.1873116	1.6
0.009838364	0.1805398	1.6
0.009838364	0.1805398	1.6
0.01008015	0.1763235	1.6
0.01008015	0.1763235	1.6
0.01008015	0.1763235	1.6
0.01078001	0.1745187	1.6
0.01078001	0.1745187	1.6
0.01	0.01	1.6
0.01078001	0.1745187	1.6
0.01078001	0.1745187	1.6
0.005904267	0.008971175	1.6
0.005904267	0.008971175	1.6
0.005904267	0.008971175	1.6
0.004743821	0.008924463	1.6
0.004743821	0.008924463	1.6
0.004743821	0.008924463	1.6
0.005667865	0.007970203	1.6
0.005667865	0.007970203	1.6
0.005123856	0.00622062	1.6
0.005123856	0.00622062	1.6
0.005123856	0.00622062	1.6
0.004131665	0.004652563	1.6
0.004131665	0.004652563	1.6
0.004131665	0.004652563	1.6
0.003208673	0.002413812	1.6
0.003208673	0.002413812	1.6
0.003348527	0.0006476324	1.6
0.003348527	0.0006476324	1.6
0.003348527	0.0006476324	1.6
0.002568244	-0.0007036272	1.6
0.002568244	-0.0007036272	1.6
0.002568244	-0.0007036272	1.6
0.002568244	-0.0007036272	1.6
0.002568244	-0.0007036272	1.6
-0.01231621	-0.04560816	1.6
-0.01231621	-0.04560816	1.6
-0.01231621	-0.04560816	1.6
-0.01272642	-0.04599531	1.6
-0.01272642	-0.04599531	1.6
-0.01326175	-0.04606009	1.6
-0.01326175	-0.04606009	1.6
-0.01326175	-0.04606009	1.6
-0.01367224	-0.04593866	1.6
-0.01367224	-0.04593866	1.6
-0.01342725	-0.04608458	1.6
-0.01342725	-0.04608458	1.6
-0.01342725	-0.04608458	1.6
-0.01335646	-0.04627424	1.6
-0.01335646	-0.04627424	1.6
-0.01305261	-0.04734994	1.6
-0.01305261	-0.04734994	1.6
-0.01305261	-0.04734994	1.6
-0.01314095	-0.04819065	1.6
-0.01314095	-0.04819065	1.6
-0.01314095	-0.04819065	1.6
-0.01314095	-0.04819065	1.6
-0.01314095	-0.04819065	1.6
-0.01314095	-0.04819065	1.6
-0.01314095	-0.04819065	1.6
-0.01314095	-0.04819065	1.6
0.03488358	-0.2232502	1.6
0.03488358	-0.2232502	1.6
0.03488358	-0.2232502	1.6
0.03732169	-0.2187955	1.6
0.03732169	-0.2187955	1.6
0.03737294	-0.2180897	1.6
0.03737294	-0.2180897	1.6
0.03737294	-0.2180897	1.6
0.03597965	-0.2185576	1.6
0.03597965	-0.2185576	1.6
0.03597965	-0.2185576	1.6
0.03463046	-0.2189932	1.6
0.03405248	-0.2196094	1.6
0.03405248	-0.2196094	1.6
0.03405248	-0.2196094	1.6
0.03365239	-0.2202732	1.6
0.03365239	-0.2202732	1.6
0.03365239	-0.2202732	1.6
0.03365239	-0.2202732	1.6
0.03365239	-0.2202732	1.6
0.07051376	-0.2975458	1.6
0.07051376	-0.2975458	1.6
0.07051376	-0.2975458	1.6
0.07019662	-0.3074014	1.6
0.07019662	-0.3074014	1.6
0.07052495	-0.3126876	1.6
0.07052495	-0.3126876	1.6
0.07052495	-0.3126876	1.6
0.070567	-0.3160723	1.6
0.070567	-0.3160723	1.6
0.070567	-0.3160723	1.6
0.07052505	-0.3178578	1.6
0.07052505	-0.3178578	1.6
0.07011174	-0.3186424	1.6
0.07011174	-0.3186424	1.6
0.07011174	-0.3186424	1.6
0.06989975	-0.3195857	1.6
0.06989975	-0.3195857	1.6
0.06989975	-0.3195857	1.6
0.06947511	-0.3204642	1.6
0.06947511	-0.3204642	1.6
0.06947511	-0.3204642	1.6
0.06947511	-0.3204642	1.6
0.06947511	-0.3204642	1.6
0.08191507	-0.3777514	1.6
0.08191507	-0.3777514	1.6
0.08191507	-0.3777514	1.6
0.08364675	-0.3776359	1.6
0.08364675	-0.3776359	1.6
0.08431613	-0.3773893	1.6
0.08431613	-0.3773893	1.6
0.08431613	-0.3773893	1.6
0.08452859	-0.3767213	1.6
0.08452859	-0.3767213	1.6
0.08502813	-0.3766482	1.6
0.08502813	-0.3766482	1.6
0.08502813	-0.3766482	1.6
0.0858065	-0.377553	1.6
0.0858065	-0.377553	1.6
0.0858065	-0.377553	1.6
0.0864071	-0.3779135	1.6
0.0864071	-0.3779135	1.6
0.0864071	-0.3779135	1.6
0.08698145	-0.3779586	1.6
0.08698145	-0.3779586	1.6
0.08772599	-0.3777757	1.6
0.08772599	-0.3777757	1.6
0.08772599	-0.3777757	1.6
0.088117	-0.3777946	1.6
0.088117	-0.3777946	1.6
0.08798487	-0.3773507	1.6
0.08798487	-0.3773507	1.6
0.08798487	-0.3773507	1.6
0.08798487	-0.3773507	1.6
0.08798487	-0.3773507	1.6
0.08798487	-0.3773507	1.6
0.1243868	-0.376209	1.6
0.1243868	-0.376209	1.6
0.1243868	-0.376209	1.6
0.1220586	-0.3774965	1.6
0.1220586	-0.3774965	1.6
0.1221639	-0.3775868	1.6
0.1221639	-0.3775868	1.6
0.1221639	-0.3775868	1.6
0.123769	-0.3782488	1.6
0.123769	-0.3782488	1.6
0.123769	-0.3782488	1.6
0.1256755	-0.3778588	1.6
0.1256755	-0.3778588	1.6
0.1256755	-0.3778588	1.6
0.1256755	-0.3778588	1.6
0.1256755	-0.3778588	1.6
0.1256755	-0.3778588	1.6
0.1256755	-0.3778588	1.6
0.09242734	0.1624758	1.6
0.09242734	0.1624758	1.6
0.08800717	0.1638287	1.6
0.08800717	0.1638287	1.6
0.08800717	0.1638287	1.6
0.08507529	0.1621192	1.6
0.08507529	0.1621192	1.6
0.08507529	0.1621192	1.6
0.0845646	0.1607028	1.6
0.0845646	0.1607028	1.6
0.0841758	0.1601242	1.6
0.0841758	0.1601242	1.6
0.0841758	0.1601242	1.6
0.08358865	0.1601316	1.6
0.08358865	0.1601316	1.6
0.08358865	0.1601316	1.6
0.08317234	0.1604306	1.6
0.08317234	0.1604306	1.6
0.08244687	0.1611573	1.6
0.08244687	0.1611573	1.6
0.08244687	0.1611573	1.6
0.08244687	0.1611573	1.6
0.08244687	0.1611573	1.6
0.08244687	0.1611573	1.6
0.03169042	0.2144122	1.6
0.03169042	0.2144122	1.6
0.02888017	0.2186306	1.6
0.02888017	0.2186306	1.6
0.02888017	0.2186306	1.6
0.02763853	0.221505	1.6
0.02763853	0.221505	1.6
0.02763853	0.221505	1.6
0.027024	0.222973	1.6
0.027024	0.222973	1.6
0.02709555	0.2241644	1.6
0.02709555	0.2241644	1.6
0.02709555	0.2241644	1.6
0.02686307	0.2255302	1.6
0.02686307	0.2255302	1.6
0.02712437	0.2265111	1.6
0.02712437	0.2265111	1.6
0.02712437	0.2265111	1.6
0.02690937	0.227802	1.6
0.02690937	0.227802	1.6
0.02690937	0.227802	1.6
0.02707891	0.2287717	1.6
0.02707891	0.2287717	1.6
0.02707891	0.2287717	1.6
0.02725915	0.229848	1.6
0.02725915	0.229848	1.6
0.02715441	0.2303789	1.6
0.02715441	0.2303789	1.6
0.02715441	0.2303789	1.6
0.02710767	0.2310408	1.6
0.02710767	0.2310408	1.6
0.02718286	0.2316602	1.6
0.02718286	0.2316602	1.6
0.02718286	0.2316602	1.6
0.02729472	0.2321505	1.6
0.02729472	0.2321505	1.6
0.02729472	0.2321505	1.6
0.02724711	0.232433	1.6
0.02724711	0.232433	1.6
0.02715997	0.2326444	1.6
0.02715997	0.2326444	1.6
0.02715997	0.2326444	1.6
0.02714734	0.2328276	1.6
0.02714734	0.2328276	1.6
0.0272879	0.2330057	1.6
0.0272879	0.2330057	1.6
0.0272879	0.2330057	1.6
0.02732682	0.233241	1.6
0.02732682	0.233241	1.6
0.02732682	0.233241	1.6
0.02730251	0.2335694	1.6
0.02730251	0.2335694	1.6
0.02729304	0.2341192	1.6
0.02729304	0.2341192	1.6
0.02729304	0.2341192	1.6
0.02713217	0.234483	1.6
0.02713217	0.234483	1.6
0.02721654	0.2348156	1.6
0.02721654	0.2348156	1.6
0.02721654	0.2348156	1.6
0.02729446	0.2350886	1.6
0.02729446	0.2350886	1.6
0.02729446	0.2350886	1.6
0.02720073	0.2351472	1.6
0.02720073	0.2351472	1.6
0.0271453	0.235205	1.6
0.0271453	0.235205	1.6
0.0271453	0.235205	1.6
0.02718079	0.2352499	1.6
0.02718079	0.2352499	1.6
0.02718079	0.2352499	1.6
0.02718772	0.2353027	1.6
0.02718772	0.2353027	1.6
0.02722807	0.2352098	1.6
0.02722807	0.2352098	1.6
0.02722807	0.2352098	1.6
0.02727738	0.2350867	1.6
0.02727738	0.2350867	1.6
0.02727738	0.2350867	1.6
0.02732073	0.2349228	1.6
0.02732073	0.2349228	1.6
0.02725573	0.234637	1.6
0.02725573	0.234637	1.6
0.02725573	0.234637	1.6
0.02721866	0.2344044	1.6
0.02721866	0.2344044	1.6
0.02715066	0.234183	1.6
0.02715066	0.234183	1.6
0.02715066	0.234183	1.6
0.0271729	0.233948	1.6
0.0271729	0.233948	1.6
0.0271729	0.233948	1.6
0.02723263	0.2336974	1.6
0.02723263	0.2336974	1.6
0.0272631	0.2335499	1.6
0.0272631	0.2335499	1.6
0.0272631	0.2335499	1.6
0.02730512	0.2334767	1.6
0.02730512	0.2334767	1.6
0.02735583	0.2333082	1.6
0.02735583	0.2333082	1.6
0.02735583	0.2333082	1.6
0.02731747	0.2330097	1.6
0.02731747	0.2330097	1.6
0.02731747	0.2330097	1.6
0.02744942	0.2329552	1.6
0.02744942	0.2329552	1.6
0.02744942	0.2329552	1.6
0.02744942	0.2329552	1.6
0.02744942	0.2329552	1.6
0.02748421	0.2329481	1.6
0.02748421	0.2329481	1.6
0.01265914	0.2491583	1.6
0.01265914	0.2491583	1.6
0.01265914	0.2491583	1.6
0.01262058	0.2479422	1.6
0.01262058	0.2479422	1.6
0.01247547	0.2467466	1.6
0.01247547	0.2467466	1.6
0.01247547	0.2467466	1.6
0.01247547	0.2467466	1.6
0.01247547	0.2467466	1.6
0.01247547	0.2467466	1.6
0.01247547	0.2467466	1.6
0.01247547	0.2467466	1.6
0.01355851	0.2454504	1.6
0.01355851	0.2454504	1.6
0.01355851	0.2454504	1.6
0.01343081	0.2446695	1.6
0.01343081	0.2446695	1.6
0.01343081	0.2446695	1.6
0.01343081	0.2446695	1.6
0.01343081	0.2446695	1.6
0.01337844	0.2434393	1.6
0.01337844	0.2434393	1.6
0.01337844	0.2434393	1.6
0.01337844	0.2434393	1.6
0.01337844	0.2434393	1.6
0.01279219	0.2422331	1.6
0.01279219	0.2422331	1.6
0.01279219	0.2422331	1.6
0.01262332	0.2417374	1.6
0.01262332	0.2417374	1.6
0.0124157	0.2412761	1.6
0.0124157	0.2412761	1.6
0.0124157	0.2412761	1.6
0.01223932	0.2406294	1.6
0.01223932	0.2406294	1.6
0.01223932	0.2406294	1.6
0.01207817	0.2400053	1.6
0.01207817	0.2400053	1.6
0.01207817	0.2400053	1.6
0.01192955	0.2394142	1.6
0.01192955	0.2394142	1.6
0.01177337	0.2388148	1.6
0.01177337	0.2388148	1.6
0.01177337	0.2388148	1.6
0.01160971	0.2383798	1.6
0.01160971	0.2383798	1.6
0.0114999	0.2378762	1.6
0.0114999	0.2378762	1.6
0.0114999	0.2378762	1.6
0.01139208	0.2373767	1.6
0.01139208	0.2373767	1.6
0.01139208	0.2373767	1.6
0.01131601	0.2368819	1.6
0.01131601	0.2368819	1.6
0.01126987	0.2364278	1.6
0.01126987	0.2364278	1.6
0.01126987	0.2364278	1.6
0.01122402	0.2360061	1.6
0.01122402	0.2360061	1.6
0.01122402	0.2360061	1.6
0.01115904	0.2355822	1.6
0.01115904	0.2355822	1.6
0.01116291	0.2350612	1.6
0.01116291	0.2350612	1.6
0.01116291	0.2350612	1.6
0.01107991	0.2346996	1.6
0.01107991	0.2346996	1.6
0.01107991	0.2346996	1.6
0.01096685	0.2345137	1.6
0.01096685	0.2345137	1.6
0.0108349	0.2343327	1.6
0.0108349	0.2343327	1.6
0.0108349	0.2343327	1.6
0.01073405	0.2340977	1.6
0.01073405	0.2340977	1.6
0.01073405	0.2340977	1.6
0.01064548	0.2338741	1.6
0.01064548	0.2338741	1.6
0.01064548	0.2338741	1.6
0.01064548	0.2338741	1.6
0.01064548	0.2338741	1.6
0.01064548	0.2338741	1.6
0.01064548	0.2338741	1.6
0.01064548	0.2338741	1.6
0.01031469	0.2333847	1.6
0.01014555	0.2331664	1.6
0.01014555	0.2331664	1.6
0.01014555	0.2331664	1.6
0.01002475	0.2329414	1.6
0.01002475	0.2329414	1.6
0.009931837	0.2327096	1.6
0.009931837	0.2327096	1.6
0.00978631	0.2325027	1.6
0.00978631	0.2325027	1.6
0.00978631	0.2325027	1.6
0.009620382	0.2322985	1.6
0.009620382	0.2322985	1.6
0.009620382	0.2322985	1.6
0.00949628	0.2321791	1.6
0.00949628	0.2321791	1.6
0.009323339	0.2319628	1.6
0.009323339	0.2319628	1.6
0.009323339	0.2319628	1.6
0.00920113	0.2317835	1.6
0.00920113	0.2317835	1.6
0.009068222	0.2317146	1.6
0.009068222	0.2317146	1.6
0.009068222	0.2317146	1.6
0.008930568	0.2315998	1.6
0.008930568	0.2315998	1.6
0.008816842	0.2314196	1.6
0.008816842	0.2314196	1.6
0.008816842	0.2314196	1.6
0.008726973	0.2309297	1.6
0.008726973	0.2309297	1.6
0.008726973	0.2309297	1.6
0.008726973	0.2309297	1.6
0.008726973	0.2309297	1.6
0.003744014	0.1687215	1.6
0.003744014	0.1687215	1.6
0.003744014	0.1687215	1.6
0.002636144	0.1702453	1.6
0.002636144	0.1702453	1.6
0.002636144	0.1702453	1.6
0.003631468	0.1712877	1.6
0.003631468	0.1712877	1.6
0.003387529	0.1713753	1.6
0.003387529	0.1713753	1.6
0.003387529	0.1713753	1.6
0.003242422	0.1719678	1.6
0.003242422	0.1719678	1.6
0.003242422	0.1719678	1.6
0.003019121	0.1713089	1.6
0.003019121	0.1713089	1.6
0.003197377	0.1709748	1.6
0.003197377	0.1709748	1.6
0.003197377	0.1709748	1.6
0.003521663	0.1707477	1.6
0.003521663	0.1707477	1.6
0.003521663	0.1707477	1.6
0.00332111	0.1709064	1.6
0.00332111	0.1709064	1.6
0.003514694	0.1706333	1.6
0.003514694	0.1706333	1.6
0.003514694	0.1706333	1.6
0.003628822	0.1702058	1.6
0.003628822	0.1702058	1.6
0.003628822	0.1702058	1.6
0.003607481	0.1701939	1.6
0.003607481	0.1701939	1.6
0.00373731	0.1695788	1.6
0.00373731	0.1695788	1.6
0.00373731	0.1695788	1.6
0.003847933	0.1690938	1.6
0.003847933	0.1690938	1.6
0.003987629	0.1684797	1.6
0.003987629	0.1684797	1.6
0.003987629	0.1684797	1.6
0.004264281	0.1680328	1.6
0.004264281	0.1680328	1.6
0.004264281	0.1680328	1.6
0.004504207	0.1677454	1.6
0.004504207	0.1677454	1.6
0.004767507	0.1672409	1.6
0.004767507	0.1672409	1.6
0.004767507	0.1672409	1.6
0.005085357	0.1667317	1.6
0.005085357	0.1667317	1.6
0.005085357	0.1667317	1.6
0.005085357	0.1667317	1.6
0.005085357	0.1667317	1.6
0.0053581	0.165837	1.6
0.0053581	0.165837	1.6
0.0053581	0.165837	1.6
0.01395131	0.1535582	1.6
0.01395131	0.1535582	1.6
0.01	0.01	1.6
0.01	0.01	1.6
0.01	0.01	1.6
0.01395131	0.1535582	1.6
0.01395131	0.1535582	1.6
0.01395131	0.1535582	1.6
0.0053581	0.165837	1.6
0.0053581	0.165837	1.6
-0.009845151	0.1183006	1.6
-0.009845151	0.1183006	1.6
-0.009845151	0.1183006	1.6
-0.007233849	0.1168531	1.6
-0.007233849	0.1168531	1.6
-0.007233849	0.1168531	1.6
-0.009226182	0.115342	1.6
-0.009226182	0.115342	1.6
-0.009283764	0.1147322	1.6
-0.009283764	0.1147322	1.6
-0.009283764	0.1147322	1.6
-0.01036337	0.1127919	1.6
-0.01036337	0.1127919	1.6
-0.0104251	0.1119547	1.6
-0.0104251	0.1119547	1.6
-0.0104251	0.1119547	1.6
-0.01005733	0.1106215	1.6
-0.01005733	0.1106215	1.6
-0.01005733	0.1106215	1.6
-0.008949338	0.1106684	1.6
-0.008949338	0.1106684	1.6
-0.008618796	0.110951	1.6
-0.008618796	0.110951	1.6
-0.008618796	0.110951	1.6
-0.008134598	0.1111204	1.6
-0.008134598	0.1111204	1.6
-0.008134598	0.1111204	1.6
-0.008386886	0.109542	1.6
-0.008386886	0.109542	1.6
-0.008386886	0.109542	1.6
-0.008386886	0.109542	1.6
-0.008386886	0.109542	1.6
-0.003649062	0.02770098	1.6
-0.003649062	0.02770098	1.6
-0.003649062	0.02770098	1.6
-0.006538933	0.02827303	1.6
-0.006538933	0.02827303	1.6
-0.007560181	0.0278883	1.6
-0.007560181	0.0278883	1.6
-0.007560181	0.0278883	1.6
-0.008100176	0.02769987	1.6
-0.008100176	0.02769987	1.6
-0.008100176	0.02769987	1.6
-0.00835569	0.02719142	1.6
-0.00835569	0.02719142	1.6
-0.007929413	0.02749067	1.6
-0.007929413	0.02749067	1.6
-0.007929413	0.02749067	1.6
-0.007636666	0.02822924	1.6
-0.007636666	0.02822924	1.6
-0.007788198	0.02850398	1.6
-0.007788198	0.02850398	1.6
-0.007788198	0.02850398	1.6
-0.008393619	0.02828766	1.6
-0.008393619	0.02828766	1.6
-0.008393619	0.02828766	1.6
-0.008393619	0.02828766	1.6
-0.008393619	0.02828766	1.6
-0.01591779	-0.02539126	1.6
-0.01591779	-0.02539126	1.6
-0.01591779	-0.02539126	1.6
-0.01612991	-0.02482811	1.6
-0.01612991	-0.02482811	1.6
-0.01638009	-0.02691647	1.6
-0.01638009	-0.02691647	1.6
-0.01638009	-0.02691647	1.6
-0.01672823	-0.02769529	1.6
-0.01672823	-0.02769529	1.6
-0.01672823	-0.02769529	1.6
-0.01647153	-0.02835878	1.6
-0.01647153	-0.02835878	1.6
-0.01647153	-0.02835878	1.6
-0.01658612	-0.02792977	1.6
-0.01658612	-0.02792977	1.6
-0.01705333	-0.02771358	1.6
-0.01705333	-0.02771358	1.6
-0.01705333	-0.02771358	1.6
-0.01739402	-0.02779923	1.6
-0.01739402	-0.02779923	1.6
-0.01773885	-0.02765464	1.6
-0.01773885	-0.02765464	1.6
-0.01773885	-0.02765464	1.6
-0.01787162	-0.02691158	1.6
-0.01787162	-0.02691158	1.6
-0.01787162	-0.02691158	1.6
-0.01767318	-0.02677929	1.6
-0.01767318	-0.02677929	1.6
-0.01718477	-0.02651136	1.6
-0.01718477	-0.02651136	1.6
-0.01718477	-0.02651136	1.6
-0.01692507	-0.02629676	1.6
-0.01692507	-0.02629676	1.6
-0.01661222	-0.02607171	1.6
-0.01661222	-0.02607171	1.6
-0.01661222	-0.02607171	1.6
-0.01640956	-0.02538217	1.6
-0.01640956	-0.02538217	1.6
-0.01640956	-0.02538217	1.6
-0.01632282	-0.02478531	1.6
-0.01632282	-0.02478531	1.6
-0.01623789	-0.0242311	1.6
-0.01623789	-0.0242311	1.6
-0.01623789	-0.0242311	1.6
-0.01613402	-0.02379687	1.6
-0.01613402	-0.02379687	1.6
-0.01606947	-0.0234007	1.6
-0.01606947	-0.0234007	1.6
-0.01606947	-0.0234007	1.6
-0.01591296	-0.0232253	1.6
-0.01591296	-0.0232253	1.6
-0.01591296	-0.0232253	1.6
-0.01558936	-0.02302396	1.6
-0.01558936	-0.02302396	1.6
-0.01534766	-0.0227628	1.6
-0.01534766	-0.0227628	1.6
-0.01534766	-0.0227628	1.6
-0.01509883	-0.02282066	1.6
-0.01509883	-0.02282066	1.6
-0.01509883	-0.02282066	1.6
-0.01491908	-0.02253283	1.6
-0.01491908	-0.02253283	1.6
-0.01474704	-0.02224399	1.6
-0.01474704	-0.02224399	1.6
-0.01474704	-0.02224399	1.6
-0.01472257	-0.02204869	1.6
-0.01472257	-0.02204869	1.6
-0.01466369	-0.02169566	1.6
-0.01466369	-0.02169566	1.6
-0.01466369	-0.02169566	1.6
-0.01451319	-0.02139954	1.6
-0.01451319	-0.02139954	1.6
-0.01451319	-0.02139954	1.6
-0.01451319	-0.02139954	1.6
-0.01451319	-0.02139954	1.6
-0.009641783	-0.02362903	1.6
-0.009641783	-0.02362903	1.6
-0.009641783	-0.02362903	1.6
-0.009350436	-0.02365935	1.6
-0.009350436	-0.02365935	1.6
-0.009350436	-0.02365935	1.6
-0.009539144	-0.02333377	1.6
-0.009539144	-0.02333377	1.6
-0.009539144	-0.02333377	1.6
-0.009539144	-0.02333377	1.6
-0.009539144	-0.02333377	1.6
-0.004391062	0.02943199	1.6
-0.004391062	0.02943199	1.6
-0.004391062	0.02943199	1.6
-0.005004937	0.02956128	1.6
-0.005004937	0.02956128	1.6
-0.00520575	0.02910022	1.6
-0.00520575	0.02910022	1.6
-0.00520575	0.02910022	1.6
-0.005860435	0.02941963	1.6
-0.005860435	0.02941963	1.6
-0.006357389	0.02965573	1.6
-0.006357389	0.02965573	1.6
-0.006357389	0.02965573	1.6
-0.006357389	0.02965573	1.6
-0.006357389	0.02965573	1.6
-0.006357389	0.02965573	1.6
-0.006357389	0.02965573	1.6
-0.006357389	0.02965573	1.6
-0.005712586	0.0765793	1.6
-0.005712586	0.0765793	1.6
-0.005712586	0.0765793	1.6
0.01696728	0.07356788	1.6
0.01696728	0.07356788	1.6
0.01696728	0.07356788	1.6
0.01696728	0.07356788	1.6
0.01696728	0.07356788	1.6
0.01199599	0.09950381	1.6
0.01199599	0.09950381	1.6
0.01199599	0.09950381	1.6
0.01222425	0.1061389	1.6
0.01222425	0.1061389	1.6
0.01276937	0.1103007	1.6
0.01276937	0.1103007	1.6
0.01276937	0.1103007	1.6
0.01293399	0.1133527	1.6
0.01293399	0.1133527	1.6
0.01293399	0.1133527	1.6
