# Supplementary material for: Saliency detection of textured 3D models based on multi-view information and texel descriptor
Source: PeerJ Comput Sci. 2023 Oct 25;9:e1584. doi: 10.7717/peerj-cs.1584 (PMC10703070; doi:10.7717/peerj-cs.1584)
Supplement: Supplemental Information 2 [file peerj-cs-09-1584-s002.zip › ybxz/20.txt]

0.02036007	0.1991471	1.6
0.02036007	0.1991471	1.6
0.008253058	0.2284398	1.6
0.008253058	0.2284398	1.6
0.008253058	0.2284398	1.6
0.01094558	0.2292507	1.6
0.01094558	0.2292507	1.6
0.01094558	0.2292507	1.6
0.01243084	0.2309424	1.6
0.01243084	0.2309424	1.6
0.01361766	0.2319832	1.6
0.01361766	0.2319832	1.6
0.01462772	0.2323584	1.6
0.01462772	0.2323584	1.6
0.01462772	0.2323584	1.6
0.01488412	0.2325934	1.6
0.01488412	0.2325934	1.6
0.01519313	0.2326918	1.6
0.01519313	0.2326918	1.6
0.01519313	0.2326918	1.6
0.01528372	0.2335544	1.6
0.01528372	0.2335544	1.6
0.01528372	0.2335544	1.6
0.01495362	0.2343467	1.6
0.01495362	0.2343467	1.6
0.01495362	0.2343467	1.6
0.01495362	0.2343467	1.6
0.01495362	0.2343467	1.6
0.01495362	0.2343467	1.6
0.01495362	0.2343467	1.6
-0.08086186	0.2256023	1.6
-0.08086186	0.2256023	1.6
-0.08086186	0.2256023	1.6
-0.08142368	0.2261437	1.6
-0.08142368	0.2261437	1.6
-0.08142368	0.2261437	1.6
-0.08124783	0.226833	1.6
-0.08124783	0.226833	1.6
-0.08125045	0.2278524	1.6
-0.08125045	0.2278524	1.6
-0.08125045	0.2278524	1.6
-0.08089542	0.2279266	1.6
-0.08089542	0.2279266	1.6
-0.08089542	0.2279266	1.6
-0.08085173	0.2287876	1.6
-0.08085173	0.2287876	1.6
-0.08067123	0.229716	1.6
-0.08067123	0.229716	1.6
-0.08067123	0.229716	1.6
-0.08067123	0.229716	1.6
-0.08067123	0.229716	1.6
-0.08067123	0.229716	1.6
-0.1591124	0.2137278	1.6
-0.1591124	0.2137278	1.6
-0.1617769	0.2130562	1.6
-0.1617769	0.2130562	1.6
-0.1617769	0.2130562	1.6
-0.1631599	0.2120281	1.6
-0.1631599	0.2120281	1.6
-0.1631599	0.2120281	1.6
-0.1638543	0.2112447	1.6
-0.1638543	0.2112447	1.6
-0.1649386	0.2108584	1.6
-0.1649386	0.2108584	1.6
-0.1649386	0.2108584	1.6
-0.1654471	0.2099941	1.6
-0.1654471	0.2099941	1.6
-0.1657222	0.2090434	1.6
-0.1657222	0.2090434	1.6
-0.1657222	0.2090434	1.6
-0.1664798	0.2084059	1.6
-0.1664798	0.2084059	1.6
-0.1664798	0.2084059	1.6
-0.1664798	0.2084059	1.6
-0.1664798	0.2084059	1.6
-0.1664798	0.2084059	1.6
-0.2023542	0.1863684	1.6
-0.2023542	0.1863684	1.6
-0.2018366	0.1864837	1.6
-0.2018366	0.1864837	1.6
-0.2018366	0.1864837	1.6
-0.2018547	0.1863058	1.6
-0.2018547	0.1863058	1.6
-0.2024583	0.186364	1.6
-0.2024583	0.186364	1.6
-0.2024583	0.186364	1.6
-0.2025169	0.1857	1.6
-0.2025169	0.1857	1.6
-0.2018364	0.1842641	1.6
-0.2018364	0.1842641	1.6
-0.2018364	0.1842641	1.6
-0.2018364	0.1842641	1.6
-0.2018364	0.1842641	1.6
0.01	0.01	1.6
-0.216016	0.1896127	1.6
-0.216016	0.1896127	1.6
-0.2045301	0.1879699	1.6
-0.2045301	0.1879699	1.6
-0.2045301	0.1879699	1.6
-0.2039161	0.1872421	1.6
-0.2039161	0.1872421	1.6
-0.2039161	0.1872421	1.6
-0.2026189	0.1862021	1.6
-0.2026189	0.1862021	1.6
-0.2019455	0.1857957	1.6
-0.2019455	0.1857957	1.6
-0.2019455	0.1857957	1.6
-0.2011778	0.1852745	1.6
-0.2011778	0.1852745	1.6
-0.2011778	0.1852745	1.6
-0.2003332	0.184192	1.6
-0.2003332	0.184192	1.6
-0.1995842	0.1833351	1.6
-0.1995842	0.1833351	1.6
-0.1995842	0.1833351	1.6
-0.1988111	0.182343	1.6
-0.1988111	0.182343	1.6
-0.1988111	0.182343	1.6
-0.1980234	0.1814287	1.6
-0.1980234	0.1814287	1.6
-0.1980234	0.1814287	1.6
-0.1980234	0.1814287	1.6
-0.1980234	0.1814287	1.6
-0.1453084	0.08287936	1.6
-0.1453084	0.08287936	1.6
-0.1453084	0.08287936	1.6
-0.1443544	0.08076946	1.6
-0.1443544	0.08076946	1.6
-0.1438918	0.07966622	1.6
-0.1438918	0.07966622	1.6
-0.1438918	0.07966622	1.6
-0.1439815	0.07838173	1.6
-0.1439815	0.07838173	1.6
-0.1439815	0.07838173	1.6
-0.1439815	0.07838173	1.6
-0.1439815	0.07838173	1.6
-0.1427521	0.07651632	1.6
-0.1427521	0.07651632	1.6
-0.1427521	0.07651632	1.6
-0.1427885	0.07643261	1.6
-0.1427885	0.07643261	1.6
-0.1425167	0.07601459	1.6
-0.1425167	0.07601459	1.6
-0.1425167	0.07601459	1.6
-0.1419429	0.07639275	1.6
-0.1419429	0.07639275	1.6
-0.1418736	0.07627238	1.6
-0.1418736	0.07627238	1.6
-0.1418736	0.07627238	1.6
-0.1415272	0.0766888	1.6
-0.1415272	0.0766888	1.6
-0.1415272	0.0766888	1.6
-0.1414576	0.0770031	1.6
-0.1414576	0.0770031	1.6
-0.1414576	0.0770031	1.6
-0.1414576	0.0770031	1.6
-0.1414576	0.0770031	1.6
-0.1365448	0.1967972	1.6
-0.1365448	0.1967972	1.6
-0.1365448	0.1967972	1.6
-0.1364341	0.2035704	1.6
-0.1364341	0.2035704	1.6
-0.1366497	0.2064739	1.6
-0.1366497	0.2064739	1.6
-0.1366497	0.2064739	1.6
-0.1360397	0.2079794	1.6
-0.1360397	0.2079794	1.6
-0.1360397	0.2079794	1.6
-0.1356824	0.209666	1.6
-0.1356824	0.209666	1.6
-0.1356824	0.209666	1.6
-0.1356824	0.209666	1.6
-0.1356824	0.209666	1.6
-0.1359529	0.2116733	1.6
-0.1359529	0.2116733	1.6
-0.1359529	0.2116733	1.6
-0.1362002	0.2121345	1.6
-0.1362002	0.2121345	1.6
-0.1367459	0.2128629	1.6
-0.1367459	0.2128629	1.6
-0.1367459	0.2128629	1.6
-0.1359411	0.2143013	1.6
-0.1359411	0.2143013	1.6
-0.1359411	0.2143013	1.6
-0.1359411	0.2143013	1.6
-0.1359411	0.2143013	1.6
-0.1362356	0.2364609	1.6
-0.1362356	0.2364609	1.6
-0.1339432	0.2320744	1.6
-0.1339432	0.2320744	1.6
-0.1339432	0.2320744	1.6
-0.1325267	0.2301441	1.6
-0.1325267	0.2301441	1.6
-0.1325267	0.2301441	1.6
-0.1322232	0.2279857	1.6
-0.1322232	0.2279857	1.6
-0.1322384	0.2285859	1.6
-0.1322384	0.2285859	1.6
-0.1322384	0.2285859	1.6
-0.1322384	0.2285859	1.6
-0.1322384	0.2285859	1.6
-0.1322384	0.2285859	1.6
-0.1902763	0.2200141	1.6
-0.1902763	0.2200141	1.6
-0.1908073	0.2187934	1.6
-0.1908073	0.2187934	1.6
-0.1908073	0.2187934	1.6
-0.1867518	0.2125714	1.6
-0.1867518	0.2125714	1.6
-0.1867518	0.2125714	1.6
-0.1853628	0.2103286	1.6
-0.1853628	0.2103286	1.6
-0.184261	0.2089548	1.6
-0.184261	0.2089548	1.6
-0.184261	0.2089548	1.6
-0.1831281	0.20793	1.6
-0.1831281	0.20793	1.6
-0.1831281	0.20793	1.6
-0.1831281	0.20793	1.6
-0.1831281	0.20793	1.6
-0.2084501	0.1792663	1.6
-0.2084501	0.1792663	1.6
-0.2084501	0.1792663	1.6
-0.208357	0.1805009	1.6
-0.208357	0.1805009	1.6
-0.2089412	0.1809743	1.6
-0.2089412	0.1809743	1.6
-0.2089412	0.1809743	1.6
-0.2083241	0.1820095	1.6
-0.2083241	0.1820095	1.6
-0.2077215	0.18252	1.6
-0.2077215	0.18252	1.6
-0.2077215	0.18252	1.6
-0.2073433	0.1826291	1.6
-0.2073433	0.1826291	1.6
-0.2073433	0.1826291	1.6
-0.206939	0.1826412	1.6
-0.206939	0.1826412	1.6
-0.2063434	0.1819052	1.6
-0.2063434	0.1819052	1.6
-0.2063434	0.1819052	1.6
-0.205988	0.1812406	1.6
-0.205988	0.1812406	1.6
-0.2057103	0.1804377	1.6
-0.2057103	0.1804377	1.6
-0.2057103	0.1804377	1.6
-0.2053625	0.1794981	1.6
-0.2053625	0.1794981	1.6
-0.2049575	0.1786739	1.6
-0.2049575	0.1786739	1.6
-0.2049575	0.1786739	1.6
-0.2049152	0.1779273	1.6
-0.2049152	0.1779273	1.6
-0.2049152	0.1779273	1.6
-0.2048031	0.1771312	1.6
-0.2048031	0.1771312	1.6
-0.2047396	0.1768066	1.6
-0.2047396	0.1768066	1.6
-0.2047396	0.1768066	1.6
-0.204771	0.1766915	1.6
-0.204771	0.1766915	1.6
-0.204771	0.1766915	1.6
-0.204771	0.1766915	1.6
-0.204771	0.1766915	1.6
-0.2535958	0.1965689	1.6
-0.2535958	0.1965689	1.6
-0.2535958	0.1965689	1.6
-0.1506675	0.1406304	1.6
-0.1506675	0.1406304	1.6
-0.147877	0.135451	1.6
-0.147877	0.135451	1.6
-0.147877	0.135451	1.6
-0.1450836	0.1321757	1.6
-0.1450836	0.1321757	1.6
-0.142841	0.1300675	1.6
-0.142841	0.1300675	1.6
-0.142841	0.1300675	1.6
-0.140853	0.1285599	1.6
-0.140853	0.1285599	1.6
-0.140853	0.1285599	1.6
-0.1395686	0.1271531	1.6
-0.1395686	0.1271531	1.6
-0.1383434	0.1260052	1.6
-0.1383434	0.1260052	1.6
-0.1383434	0.1260052	1.6
-0.1372966	0.1250032	1.6
-0.1372966	0.1250032	1.6
-0.1372966	0.1250032	1.6
-0.1363839	0.1244054	1.6
-0.1363839	0.1244054	1.6
-0.1354295	0.1226421	1.6
-0.1354295	0.1226421	1.6
-0.1354295	0.1226421	1.6
-0.1354295	0.1226421	1.6
-0.1354295	0.1226421	1.6
-0.1354295	0.1226421	1.6
-0.1305955	0.03546118	1.6
-0.1305955	0.03546118	1.6
-0.1305587	0.03549999	1.6
-0.1305587	0.03549999	1.6
-0.1305587	0.03549999	1.6
-0.1303377	0.03585924	1.6
-0.1303377	0.03585924	1.6
-0.1303377	0.03585924	1.6
-0.1300468	0.03860635	1.6
-0.1300468	0.03860635	1.6
-0.1287806	0.03821158	1.6
-0.1287806	0.03821158	1.6
-0.1287806	0.03821158	1.6
-0.1275476	0.03795086	1.6
-0.1275476	0.03795086	1.6
-0.1275476	0.03795086	1.6
-0.1271388	0.03794914	1.6
-0.1271388	0.03794914	1.6
-0.1263119	0.03735869	1.6
-0.1263119	0.03735869	1.6
-0.1263119	0.03735869	1.6
-0.1255035	0.03749401	1.6
-0.1255035	0.03749401	1.6
-0.1255035	0.03749401	1.6
-0.1253136	0.03750835	1.6
-0.1253136	0.03750835	1.6
-0.1252518	0.03828212	1.6
-0.1252518	0.03828212	1.6
-0.1252518	0.03828212	1.6
-0.1252819	0.03896358	1.6
-0.1252819	0.03896358	1.6
-0.1252819	0.03896358	1.6
-0.1252404	0.03938513	1.6
-0.1252404	0.03938513	1.6
-0.1256815	0.04042255	1.6
-0.1256815	0.04042255	1.6
-0.1256815	0.04042255	1.6
0.01	0.01	1.6
0.01	0.01	1.6
0.01	0.01	1.6
-0.1256815	0.04042255	1.6
-0.1256815	0.04042255	1.6
-0.1256815	0.04042255	1.6
-0.1256815	0.04042255	1.6
-0.1256815	0.04042255	1.6
-0.1687392	0.1559267	1.6
-0.1687392	0.1559267	1.6
-0.1687392	0.1559267	1.6
-0.1766903	0.1569464	1.6
-0.1766903	0.1569464	1.6
-0.1781966	0.1582	1.6
-0.1781966	0.1582	1.6
-0.1781966	0.1582	1.6
-0.179472	0.1577989	1.6
-0.179472	0.1577989	1.6
-0.1806882	0.1615002	1.6
-0.1806882	0.1615002	1.6
-0.1806882	0.1615002	1.6
-0.1817802	0.1633622	1.6
-0.1817802	0.1633622	1.6
-0.1817802	0.1633622	1.6
-0.1836301	0.1642921	1.6
-0.1836301	0.1642921	1.6
-0.1848352	0.1652572	1.6
-0.1848352	0.1652572	1.6
-0.1848352	0.1652572	1.6
-0.1857059	0.1656802	1.6
-0.1857059	0.1656802	1.6
-0.1857059	0.1656802	1.6
-0.186612	0.1661371	1.6
-0.186612	0.1661371	1.6
-0.1875229	0.1663692	1.6
-0.1875229	0.1663692	1.6
-0.1875229	0.1663692	1.6
-0.1887129	0.1668246	1.6
-0.1887129	0.1668246	1.6
-0.1887129	0.1668246	1.6
-0.1894891	0.166775	1.6
-0.1894891	0.166775	1.6
-0.1899128	0.1667319	1.6
-0.1899128	0.1667319	1.6
-0.1899128	0.1667319	1.6
-0.1903632	0.167253	1.6
-0.1903632	0.167253	1.6
-0.1903632	0.167253	1.6
-0.1907543	0.1676602	1.6
-0.1907543	0.1676602	1.6
-0.1910778	0.1678473	1.6
-0.1910778	0.1678473	1.6
-0.1910778	0.1678473	1.6
-0.1916395	0.1679899	1.6
-0.1916395	0.1679899	1.6
-0.1916395	0.1679899	1.6
-0.1919417	0.168376	1.6
-0.1919417	0.168376	1.6
-0.1924607	0.1687991	1.6
-0.1924607	0.1687991	1.6
-0.1924607	0.1687991	1.6
-0.1924607	0.1687991	1.6
-0.1924607	0.1687991	1.6
-0.1924607	0.1687991	1.6
-0.198223	0.1848555	1.6
-0.198223	0.1848555	1.6
-0.1969233	0.1855894	1.6
-0.1969233	0.1855894	1.6
-0.1969233	0.1855894	1.6
-0.1944053	0.1847242	1.6
-0.1944053	0.1847242	1.6
-0.192927	0.1842525	1.6
-0.192927	0.1842525	1.6
-0.192927	0.1842525	1.6
-0.1923654	0.1834469	1.6
-0.1923654	0.1834469	1.6
-0.1923654	0.1834469	1.6
-0.1917083	0.183007	1.6
-0.1917083	0.183007	1.6
-0.19077	0.1822146	1.6
-0.19077	0.1822146	1.6
-0.19077	0.1822146	1.6
-0.190136	0.1822361	1.6
-0.190136	0.1822361	1.6
-0.190136	0.1822361	1.6
-0.190136	0.1822361	1.6
-0.190136	0.1822361	1.6
-0.190136	0.1822361	1.6
-0.190136	0.1822361	1.6
-0.190136	0.1822361	1.6
0.01	0.01	1.6
0.01	0.01	1.6
-0.06355698	0.1627433	1.6
-0.06355698	0.1627433	1.6
-0.06355698	0.1627433	1.6
-0.06230258	0.1608588	1.6
-0.06230258	0.1608588	1.6
-0.06230258	0.1608588	1.6
0.06451861	0.1354643	1.6
0.06451861	0.1354643	1.6
0.0643678	0.1312663	1.6
0.0643678	0.1312663	1.6
0.0643678	0.1312663	1.6
0.06567951	0.1289149	1.6
0.06567951	0.1289149	1.6
0.06567951	0.1289149	1.6
0.06746802	0.1259849	1.6
0.06746802	0.1259849	1.6
0.06746802	0.1259849	1.6
0.06746802	0.1259849	1.6
0.06746802	0.1259849	1.6
0.1843544	0.01624816	1.6
0.1843544	0.01624816	1.6
0.1834472	0.01193796	1.6
0.1834472	0.01193796	1.6
0.1834472	0.01193796	1.6
0.1834526	0.01181904	1.6
0.1834526	0.01181904	1.6
0.1834526	0.01181904	1.6
0.1837	0.0105719	1.6
0.1837	0.0105719	1.6
0.1836293	0.008593111	1.6
0.1836293	0.008593111	1.6
0.1836293	0.008593111	1.6
0.1833391	0.007767563	1.6
0.1833391	0.007767563	1.6
0.1833391	0.007767563	1.6
0.1837385	0.007957947	1.6
0.1837385	0.007957947	1.6
0.1839312	0.008257342	1.6
0.1839312	0.008257342	1.6
0.1839312	0.008257342	1.6
0.1839312	0.008257342	1.6
0.1839312	0.008257342	1.6
0.1839312	0.008257342	1.6
0.2247082	-0.01240527	1.6
0.2247082	-0.01240527	1.6
0.2261234	-0.01217293	1.6
0.2261234	-0.01217293	1.6
0.2261234	-0.01217293	1.6
0.2268579	-0.01198935	1.6
0.2268579	-0.01198935	1.6
0.2293712	-0.01115847	1.6
0.2293712	-0.01115847	1.6
0.2293712	-0.01115847	1.6
0.2300064	-0.01198343	1.6
0.2300064	-0.01198343	1.6
0.2300064	-0.01198343	1.6
0.2325426	-0.0136542	1.6
0.2325426	-0.0136542	1.6
0.01	0.01	1.6
0.01	0.01	1.6
0.01	0.01	1.6
0.01	0.01	1.6
0.01	0.01	1.6
0.01	0.01	1.6
0.2325426	-0.0136542	1.6
0.2325426	-0.0136542	1.6
0.2325426	-0.0136542	1.6
0.2771138	-0.06624131	1.6
0.2771138	-0.06624131	1.6
0.2739011	-0.06940611	1.6
0.2739011	-0.06940611	1.6
0.2739011	-0.06940611	1.6
0.2624498	-0.08037851	1.6
0.2624498	-0.08037851	1.6
0.2559007	-0.08638511	1.6
0.2559007	-0.08638511	1.6
0.2559007	-0.08638511	1.6
0.2498059	-0.09117293	1.6
0.2498059	-0.09117293	1.6
0.2498059	-0.09117293	1.6
0.246734	-0.09393588	1.6
0.246734	-0.09393588	1.6
0.2444964	-0.09612035	1.6
0.2444964	-0.09612035	1.6
0.2444964	-0.09612035	1.6
0.2429651	-0.09668523	1.6
0.2429651	-0.09668523	1.6
0.2429651	-0.09668523	1.6
0.2422858	-0.09786537	1.6
0.2422858	-0.09786537	1.6
0.2414945	-0.0984984	1.6
0.2414945	-0.0984984	1.6
0.2414945	-0.0984984	1.6
0.242199	-0.0966577	1.6
0.242199	-0.0966577	1.6
0.242199	-0.0966577	1.6
0.242199	-0.0966577	1.6
0.242199	-0.0966577	1.6
0.2421954	-0.09671707	1.6
0.2421954	-0.09671707	1.6
0.2421954	-0.09671707	1.6
0.1954727	-0.1005505	1.6
0.1954727	-0.1005505	1.6
0.194886	-0.1015285	1.6
0.194886	-0.1015285	1.6
0.194886	-0.1015285	1.6
0.1944036	-0.101768	1.6
0.1944036	-0.101768	1.6
0.1944036	-0.101768	1.6
0.1945899	-0.1025737	1.6
0.1945899	-0.1025737	1.6
0.1955013	-0.1026614	1.6
0.1955013	-0.1026614	1.6
0.1955013	-0.1026614	1.6
0.1956769	-0.1027052	1.6
0.1956769	-0.1027052	1.6
0.1962518	-0.1028641	1.6
0.1962518	-0.1028641	1.6
0.1962518	-0.1028641	1.6
0.1964621	-0.1028342	1.6
0.1964621	-0.1028342	1.6
0.1964621	-0.1028342	1.6
0.1967611	-0.1029534	1.6
0.1967611	-0.1029534	1.6
0.1968064	-0.1030778	1.6
0.1968064	-0.1030778	1.6
0.1968064	-0.1030778	1.6
0.196941	-0.1033222	1.6
0.196941	-0.1033222	1.6
0.196941	-0.1033222	1.6
0.1969609	-0.1036731	1.6
0.1969609	-0.1036731	1.6
0.1970279	-0.1043824	1.6
0.1970279	-0.1043824	1.6
0.1970279	-0.1043824	1.6
0.1970031	-0.105216	1.6
0.1970031	-0.105216	1.6
0.1970031	-0.105216	1.6
0.1968784	-0.1059666	1.6
0.1968784	-0.1059666	1.6
0.1969972	-0.1065972	1.6
0.1969972	-0.1065972	1.6
0.1969972	-0.1065972	1.6
0.1969102	-0.1071178	1.6
0.1969102	-0.1071178	1.6
0.1969102	-0.1071178	1.6
0.1969102	-0.1071178	1.6
0.1969102	-0.1071178	1.6
0.2373147	-0.1217019	1.6
0.2373147	-0.1217019	1.6
0.2373147	-0.1217019	1.6
0.2383032	-0.1169705	1.6
0.2383032	-0.1169705	1.6
0.2383032	-0.1169705	1.6
0.2388338	-0.1146077	1.6
0.2388338	-0.1146077	1.6
0.2396328	-0.1130767	1.6
0.2396328	-0.1130767	1.6
0.2396328	-0.1130767	1.6
0.2397767	-0.1124204	1.6
0.2397767	-0.1124204	1.6
0.2395594	-0.1113525	1.6
0.2395594	-0.1113525	1.6
0.2395594	-0.1113525	1.6
0.2381833	-0.1104206	1.6
0.2381833	-0.1104206	1.6
0.2413093	-0.1092514	1.6
0.2413093	-0.1092514	1.6
0.2413093	-0.1092514	1.6
0.2501874	-0.1152122	1.6
0.2501874	-0.1152122	1.6
0.2501874	-0.1152122	1.6
0.01	0.01	1.6
0.01	0.01	1.6
0.01	0.01	1.6
0.01	0.01	1.6
0.01	0.01	1.6
0.2501874	-0.1152122	1.6
0.2501874	-0.1152122	1.6
0.2501874	-0.1152122	1.6
0.2590655	-0.121173	1.6
0.2590655	-0.121173	1.6
0.2616661	-0.008121138	1.6
0.2616661	-0.008121138	1.6
0.2616661	-0.008121138	1.6
0.2650733	-0.004332941	1.6
0.2650733	-0.004332941	1.6
0.2650733	-0.004332941	1.6
0.2642757	-0.003493226	1.6
0.2642757	-0.003493226	1.6
0.261812	-0.004127745	1.6
0.261812	-0.004127745	1.6
0.261812	-0.004127745	1.6
0.2638686	-0.0008827969	1.6
0.2638686	-0.0008827969	1.6
0.2638686	-0.0008827969	1.6
0.2638686	-0.0008827969	1.6
0.2638686	-0.0008827969	1.6
0.2639884	0.0008112863	1.6
0.2639884	0.0008112863	1.6
0.2639884	0.0008112863	1.6
0.263333	0.0006033219	1.6
0.263333	0.0006033219	1.6
0.263333	0.0006033219	1.6
0.2627909	0.0007467577	1.6
0.2627909	0.0007467577	1.6
0.2621461	0.0006234441	1.6
0.2621461	0.0006234441	1.6
0.2621461	0.0006234441	1.6
0.2612556	0.0004351838	1.6
0.2612556	0.0004351838	1.6
0.2612556	0.0004351838	1.6
0.2605579	-0.0001367992	1.6
0.2605579	-0.0001367992	1.6
0.2602366	-0.0002738014	1.6
0.2602366	-0.0002738014	1.6
0.2602366	-0.0002738014	1.6
0.2596385	-0.0003441405	1.6
0.2596385	-0.0003441405	1.6
0.2596385	-0.0003441405	1.6
0.2593496	-0.0002442533	1.6
0.2593496	-0.0002442533	1.6
0.2590684	-0.0009783311	1.6
0.2590684	-0.0009783311	1.6
0.2590684	-0.0009783311	1.6
0.2590597	-0.000815643	1.6
0.2590597	-0.000815643	1.6
0.2590597	-0.000815643	1.6
0.2591272	-0.0009385087	1.6
0.2591272	-0.0009385087	1.6
0.2589868	-0.001497298	1.6
0.2589868	-0.001497298	1.6
0.2589868	-0.001497298	1.6
0.2591416	-0.001584921	1.6
0.2591416	-0.001584921	1.6
0.2591416	-0.001584921	1.6
0.2591416	-0.001584921	1.6
0.2591416	-0.001584921	1.6
0.1715297	0.02405531	1.6
0.1715297	0.02405531	1.6
0.1715297	0.02405531	1.6
0.1665372	0.02383873	1.6
0.1665372	0.02383873	1.6
0.1680693	0.02522119	1.6
0.1680693	0.02522119	1.6
0.1680693	0.02522119	1.6
0.1673534	0.02557244	1.6
0.1673534	0.02557244	1.6
0.1673534	0.02557244	1.6
0.1640766	0.02454034	1.6
0.1640766	0.02454034	1.6
0.1640766	0.02454034	1.6
0.1640766	0.02454034	1.6
0.1640766	0.02454034	1.6
-0.06802893	0.08648387	1.6
-0.06802893	0.08648387	1.6
-0.06802893	0.08648387	1.6
-0.06855936	0.08802772	1.6
-0.06855936	0.08802772	1.6
-0.06900723	0.08793316	1.6
-0.06900723	0.08793316	1.6
-0.06900723	0.08793316	1.6
-0.06991196	0.08703972	1.6
-0.06991196	0.08703972	1.6
-0.06991196	0.08703972	1.6
-0.06983077	0.08667824	1.6
-0.06983077	0.08667824	1.6
-0.06945349	0.08665193	1.6
-0.06945349	0.08665193	1.6
-0.06945349	0.08665193	1.6
-0.06895602	0.08575884	1.6
-0.06895602	0.08575884	1.6
-0.06895602	0.08575884	1.6
-0.06892047	0.0852323	1.6
-0.06892047	0.0852323	1.6
-0.06892047	0.0852323	1.6
-0.06892047	0.0852323	1.6
-0.06892047	0.0852323	1.6
-0.1249248	0.1100305	1.6
-0.1249248	0.1100305	1.6
-0.1276532	0.1143055	1.6
-0.1276532	0.1143055	1.6
-0.1276532	0.1143055	1.6
-0.1278851	0.1169359	1.6
-0.1278851	0.1169359	1.6
-0.127647	0.1182819	1.6
-0.127647	0.1182819	1.6
-0.127647	0.1182819	1.6
-0.1282531	0.1206342	1.6
-0.1282531	0.1206342	1.6
-0.1282531	0.1206342	1.6
-0.1287802	0.1220923	1.6
-0.1287802	0.1220923	1.6
-0.1287802	0.1220923	1.6
-0.1291781	0.1230677	1.6
