# Supplementary material for: Saliency detection of textured 3D models based on multi-view information and texel descriptor
Source: PeerJ Comput Sci. 2023 Oct 25;9:e1584. doi: 10.7717/peerj-cs.1584 (PMC10703070; doi:10.7717/peerj-cs.1584)
Supplement: Supplemental Information 2 [file peerj-cs-09-1584-s002.zip › ybxz/21.txt]

-0.1291781	0.1230677	1.6
-0.1295281	0.1242697	1.6
-0.1295281	0.1242697	1.6
-0.1295281	0.1242697	1.6
-0.1299313	0.125382	1.6
-0.1299313	0.125382	1.6
-0.130391	0.126623	1.6
-0.130391	0.126623	1.6
-0.130391	0.126623	1.6
-0.1304763	0.1276226	1.6
-0.1304763	0.1276226	1.6
-0.1306332	0.1285143	1.6
-0.1306332	0.1285143	1.6
-0.1306332	0.1285143	1.6
-0.1306332	0.1285143	1.6
-0.1306332	0.1285143	1.6
-0.1306332	0.1285143	1.6
-0.1308074	0.1298419	1.6
-0.1308074	0.1298419	1.6
-0.1309076	0.1303614	1.6
-0.1309076	0.1303614	1.6
-0.1309076	0.1303614	1.6
-0.1309296	0.1308393	1.6
-0.1309296	0.1308393	1.6
-0.1309296	0.1308393	1.6
-0.1309296	0.1308393	1.6
-0.1309296	0.1308393	1.6
-0.1309296	0.1308393	1.6
-0.1309296	0.1308393	1.6
-0.1309296	0.1308393	1.6
0.008299449	0.161574	1.6
0.008299449	0.161574	1.6
0.007158921	0.1626727	1.6
0.007158921	0.1626727	1.6
0.007158921	0.1626727	1.6
0.006388597	0.1626311	1.6
0.006388597	0.1626311	1.6
0.006388597	0.1626311	1.6
0.006178036	0.163525	1.6
0.006178036	0.163525	1.6
0.006231667	0.1644666	1.6
0.006231667	0.1644666	1.6
0.006231667	0.1644666	1.6
0.006770963	0.1650222	1.6
0.006770963	0.1650222	1.6
0.006770963	0.1650222	1.6
0.007102427	0.1647842	1.6
0.007102427	0.1647842	1.6
0.007651162	0.1636107	1.6
0.007651162	0.1636107	1.6
0.007651162	0.1636107	1.6
0.007651162	0.1636107	1.6
0.007651162	0.1636107	1.6
0.007651162	0.1636107	1.6
0.007651162	0.1636107	1.6
0.007651162	0.1636107	1.6
0.1283479	0.2047441	1.6
0.1283479	0.2047441	1.6
0.1283479	0.2047441	1.6
0.1304043	0.208562	1.6
0.1304043	0.208562	1.6
0.1279541	0.2099188	1.6
0.1279541	0.2099188	1.6
0.1279541	0.2099188	1.6
0.1272324	0.2084941	1.6
0.1272324	0.2084941	1.6
0.1272324	0.2084941	1.6
0.1269227	0.2088841	1.6
0.1269227	0.2088841	1.6
0.1268525	0.2057133	1.6
0.1268525	0.2057133	1.6
0.1268525	0.2057133	1.6
0.1268525	0.2057133	1.6
0.1268525	0.2057133	1.6
0.1716984	0.1815763	1.6
0.1716984	0.1815763	1.6
0.1716984	0.1815763	1.6
0.1742868	0.1788179	1.6
0.1742868	0.1788179	1.6
0.1758915	0.1769693	1.6
0.1758915	0.1769693	1.6
0.1758915	0.1769693	1.6
0.1772436	0.1751949	1.6
0.1772436	0.1751949	1.6
0.1772436	0.1751949	1.6
0.1783559	0.1732611	1.6
0.1783559	0.1732611	1.6
0.1793752	0.1717672	1.6
0.1793752	0.1717672	1.6
0.1793752	0.1717672	1.6
0.1802088	0.1704696	1.6
0.1802088	0.1704696	1.6
0.1809919	0.1692218	1.6
0.1809919	0.1692218	1.6
0.1809919	0.1692218	1.6
0.181624	0.1680333	1.6
0.181624	0.1680333	1.6
0.181624	0.1680333	1.6
0.1821896	0.1671532	1.6
0.1821896	0.1671532	1.6
0.1827881	0.1662885	1.6
0.1827881	0.1662885	1.6
0.1827881	0.1662885	1.6
0.1832918	0.1656136	1.6
0.1832918	0.1656136	1.6
0.1832918	0.1656136	1.6
0.1838568	0.1651308	1.6
0.1838568	0.1651308	1.6
0.1844498	0.1647681	1.6
0.1844498	0.1647681	1.6
0.1844498	0.1647681	1.6
0.1844498	0.1647681	1.6
0.1844498	0.1647681	1.6
0.1844498	0.1647681	1.6
0.218466	0.1496424	1.6
0.218466	0.1496424	1.6
0.2187067	0.1499156	1.6
0.2187067	0.1499156	1.6
0.2187067	0.1499156	1.6
0.2182981	0.1508858	1.6
0.2182981	0.1508858	1.6
0.2183387	0.1512819	1.6
0.2183387	0.1512819	1.6
0.2183387	0.1512819	1.6
0.2184232	0.1521665	1.6
0.2184232	0.1521665	1.6
0.2184232	0.1521665	1.6
0.2183403	0.1525047	1.6
0.2183403	0.1525047	1.6
0.2189374	0.1529097	1.6
0.2189374	0.1529097	1.6
0.2189374	0.1529097	1.6
0.2192148	0.1529407	1.6
0.2192148	0.1529407	1.6
0.2192148	0.1529407	1.6
0.2196302	0.1527921	1.6
0.2196302	0.1527921	1.6
0.2196302	0.1527921	1.6
0.2196302	0.1527921	1.6
0.2196302	0.1527921	1.6
0.2236791	0.1762471	1.6
0.2236791	0.1762471	1.6
0.2193838	0.1537972	1.6
0.2193838	0.1537972	1.6
0.2181519	0.154243	1.6
0.2181519	0.154243	1.6
0.2160269	0.1532143	1.6
0.2160269	0.1532143	1.6
0.2160269	0.1532143	1.6
0.2146735	0.1522436	1.6
0.2146735	0.1522436	1.6
0.2146735	0.1522436	1.6
0.2136913	0.1514083	1.6
0.2136913	0.1514083	1.6
0.2128938	0.1506897	1.6
0.2128938	0.1506897	1.6
0.2128938	0.1506897	1.6
0.2128938	0.1506897	1.6
0.2128938	0.1506897	1.6
0.2128938	0.1506897	1.6
0.2113412	0.1497033	1.6
0.2113412	0.1497033	1.6
0.2108017	0.1493048	1.6
0.2108017	0.1493048	1.6
0.2108017	0.1493048	1.6
0.2101775	0.1490173	1.6
0.2101775	0.1490173	1.6
0.2101775	0.1490173	1.6
0.2096653	0.1486453	1.6
0.2096653	0.1486453	1.6
0.2091111	0.1483406	1.6
0.2091111	0.1483406	1.6
0.2091111	0.1483406	1.6
0.2087037	0.1481859	1.6
0.2087037	0.1481859	1.6
0.2083686	0.1481792	1.6
0.2083686	0.1481792	1.6
0.2083686	0.1481792	1.6
0.207988	0.1480691	1.6
0.207988	0.1480691	1.6
0.207988	0.1480691	1.6
0.2076192	0.1480034	1.6
0.2076192	0.1480034	1.6
0.2074166	0.1479946	1.6
0.2074166	0.1479946	1.6
0.2074166	0.1479946	1.6
0.2072661	0.147953	1.6
0.2072661	0.147953	1.6
0.2070519	0.1480554	1.6
0.2070519	0.1480554	1.6
0.2070519	0.1480554	1.6
0.2069113	0.1482361	1.6
0.2069113	0.1482361	1.6
0.2069113	0.1482361	1.6
0.2066652	0.1482304	1.6
0.2066652	0.1482304	1.6
0.2066652	0.1482304	1.6
0.2066652	0.1482304	1.6
0.2066652	0.1482304	1.6
0.1555061	0.1326962	1.6
0.1555061	0.1326962	1.6
0.1540527	0.1301415	1.6
0.1540527	0.1301415	1.6
0.1540527	0.1301415	1.6
0.1533737	0.1281919	1.6
0.1533737	0.1281919	1.6
0.1533737	0.1281919	1.6
0.1528679	0.1269078	1.6
0.1528679	0.1269078	1.6
0.152682	0.126316	1.6
0.152682	0.126316	1.6
0.152682	0.126316	1.6
0.1533577	0.1262715	1.6
0.1533577	0.1262715	1.6
0.1537165	0.1261261	1.6
0.1537165	0.1261261	1.6
0.1537165	0.1261261	1.6
0.154318	0.1258409	1.6
0.154318	0.1258409	1.6
0.01	0.01	1.6
0.01	0.01	1.6
0.154318	0.1258409	1.6
0.154318	0.1258409	1.6
0.154318	0.1258409	1.6
0.1501076	0.05488254	1.6
0.1501076	0.05488254	1.6
0.147598	0.05343188	1.6
0.147598	0.05343188	1.6
0.147598	0.05343188	1.6
0.1500397	0.05344453	1.6
0.1500397	0.05344453	1.6
0.1500397	0.05344453	1.6
0.1458764	0.05090581	1.6
0.1458764	0.05090581	1.6
0.1443319	0.04775614	1.6
0.1443319	0.04775614	1.6
0.1443319	0.04775614	1.6
0.1427703	0.04551928	1.6
0.1427703	0.04551928	1.6
0.1427703	0.04551928	1.6
0.1418364	0.04370433	1.6
0.1418364	0.04370433	1.6
0.1409931	0.04236902	1.6
0.1409931	0.04236902	1.6
0.1409931	0.04236902	1.6
0.140196	0.04080026	1.6
0.140196	0.04080026	1.6
0.140196	0.04080026	1.6
0.139474	0.03969067	1.6
0.139474	0.03969067	1.6
0.1387338	0.03890176	1.6
0.1387338	0.03890176	1.6
0.1387338	0.03890176	1.6
0.1383808	0.03831257	1.6
0.1383808	0.03831257	1.6
0.1383808	0.03831257	1.6
0.1382969	0.03808097	1.6
0.1382969	0.03808097	1.6
0.1380462	0.03790152	1.6
0.1380462	0.03790152	1.6
0.1380462	0.03790152	1.6
0.1379555	0.03768186	1.6
0.1379555	0.03768186	1.6
0.1378022	0.03745903	1.6
0.1378022	0.03745903	1.6
0.1378022	0.03745903	1.6
0.1378022	0.03745903	1.6
0.1378022	0.03745903	1.6
0.1378022	0.03745903	1.6
0.1376743	0.03751053	1.6
0.1376743	0.03751053	1.6
0.1376831	0.0375737	1.6
0.1376831	0.0375737	1.6
0.1376831	0.0375737	1.6
0.1376831	0.0375737	1.6
0.1376831	0.0375737	1.6
0.1376831	0.0375737	1.6
0.0767836	0.02737932	1.6
0.0767836	0.02737932	1.6
0.07722635	0.02670924	1.6
0.07722635	0.02670924	1.6
0.07722635	0.02670924	1.6
0.0770648	0.02647647	1.6
0.0770648	0.02647647	1.6
0.0770648	0.02647647	1.6
0.07687036	0.02622476	1.6
0.07687036	0.02622476	1.6
0.07672047	0.02609356	1.6
0.07672047	0.02609356	1.6
0.07672047	0.02609356	1.6
0.07679714	0.02594555	1.6
0.07679714	0.02594555	1.6
0.07628473	0.0259979	1.6
0.07628473	0.0259979	1.6
0.07628473	0.0259979	1.6
0.07628473	0.0259979	1.6
0.07628473	0.0259979	1.6
0.01	0.01	1.6
0.07628473	0.0259979	1.6
0.07628473	0.0259979	1.6
0.1226472	0.2034101	1.6
0.1226472	0.2034101	1.6
0.1226472	0.2034101	1.6
0.121967	0.2017413	1.6
0.121967	0.2017413	1.6
0.121967	0.2017413	1.6
0.1209347	0.1998927	1.6
0.1209347	0.1998927	1.6
0.1209347	0.1998927	1.6
0.1209347	0.1998927	1.6
0.1209347	0.1998927	1.6
0.1198118	0.1986401	1.6
0.1198118	0.1986401	1.6
0.1198118	0.1986401	1.6
0.1639682	0.226304	1.6
0.1639682	0.226304	1.6
0.1616451	0.2233213	1.6
0.1616451	0.2233213	1.6
0.1616451	0.2233213	1.6
0.1642728	0.224385	1.6
0.1642728	0.224385	1.6
0.1642728	0.224385	1.6
0.1646479	0.2223258	1.6
0.1646479	0.2223258	1.6
0.164981	0.2217867	1.6
0.164981	0.2217867	1.6
0.164981	0.2217867	1.6
0.1646374	0.2199929	1.6
0.1646374	0.2199929	1.6
0.1637612	0.2181271	1.6
0.1637612	0.2181271	1.6
0.1637612	0.2181271	1.6
0.1630463	0.2156986	1.6
0.1630463	0.2156986	1.6
0.162588	0.2137723	1.6
0.162588	0.2137723	1.6
0.162588	0.2137723	1.6
0.162424	0.2129259	1.6
0.162424	0.2129259	1.6
0.162424	0.2129259	1.6
0.162424	0.2129259	1.6
0.162424	0.2129259	1.6
0.224876	0.1988206	1.6
0.224876	0.1988206	1.6
0.224876	0.1988206	1.6
0.2242717	0.1984145	1.6
0.2242717	0.1984145	1.6
0.2242717	0.1984145	1.6
0.225966	0.1985164	1.6
0.225966	0.1985164	1.6
0.2276825	0.1977063	1.6
0.2276825	0.1977063	1.6
0.2276825	0.1977063	1.6
0.2287471	0.1972637	1.6
0.2287471	0.1972637	1.6
0.2287471	0.1972637	1.6
0.229266	0.195624	1.6
0.229266	0.195624	1.6
0.2299781	0.1937887	1.6
0.2299781	0.1937887	1.6
0.2299781	0.1937887	1.6
0.2307412	0.1918637	1.6
0.2307412	0.1918637	1.6
0.2307412	0.1918637	1.6
0.2312041	0.190831	1.6
0.2312041	0.190831	1.6
0.2313283	0.189522	1.6
0.2313283	0.189522	1.6
0.2313283	0.189522	1.6
0.2317917	0.187745	1.6
0.2317917	0.187745	1.6
0.2317371	0.1890775	1.6
0.2317371	0.1890775	1.6
0.2317371	0.1890775	1.6
0.2317371	0.1890775	1.6
0.2317371	0.1890775	1.6
0.2317371	0.1890775	1.6
0.2316106	0.1907141	1.6
0.2316106	0.1907141	1.6
0.2311098	0.1911815	1.6
0.2311098	0.1911815	1.6
0.2311098	0.1911815	1.6
0.2303954	0.190945	1.6
0.2303954	0.190945	1.6
0.2303954	0.190945	1.6
0.2295769	0.1898017	1.6
0.2295769	0.1898017	1.6
0.2290568	0.1885828	1.6
0.2290568	0.1885828	1.6
0.2290568	0.1885828	1.6
0.2285375	0.1874494	1.6
0.2285375	0.1874494	1.6
0.2285375	0.1874494	1.6
0.229103	0.1866555	1.6
0.229103	0.1866555	1.6
0.2296417	0.1861096	1.6
0.2296417	0.1861096	1.6
0.2296417	0.1861096	1.6
0.2299967	0.1852748	1.6
0.2299967	0.1852748	1.6
0.2306685	0.1843684	1.6
0.2306685	0.1843684	1.6
0.2306685	0.1843684	1.6
0.2309501	0.1830126	1.6
0.2309501	0.1830126	1.6
0.2309501	0.1830126	1.6
0.2314365	0.1819891	1.6
0.2314365	0.1819891	1.6
0.2318592	0.1808538	1.6
0.2318592	0.1808538	1.6
0.2318592	0.1808538	1.6
0.2322267	0.1797868	1.6
0.2322267	0.1797868	1.6
0.2326594	0.1788175	1.6
0.2326594	0.1788175	1.6
0.2326594	0.1788175	1.6
0.2326594	0.1788175	1.6
0.2326594	0.1788175	1.6
0.2326594	0.1788175	1.6
0.2323326	0.179378	1.6
0.2323326	0.179378	1.6
0.2323326	0.179378	1.6
0.2323326	0.179378	1.6
0.2323326	0.179378	1.6
0.2087337	0.160152	1.6
0.2087337	0.160152	1.6
0.2087337	0.160152	1.6
0.2054345	0.1626721	1.6
0.2054345	0.1626721	1.6
0.2033512	0.1650979	1.6
0.2033512	0.1650979	1.6
0.2033512	0.1650979	1.6
0.2012457	0.1664224	1.6
0.2012457	0.1664224	1.6
0.2012457	0.1664224	1.6
0.1992065	0.1666946	1.6
0.1992065	0.1666946	1.6
0.1992065	0.1666946	1.6
0.1992065	0.1666946	1.6
0.1992065	0.1666946	1.6
0.1992065	0.1666946	1.6
0.1992065	0.1666946	1.6
0.1992065	0.1666946	1.6
-0.07173827	0.09844954	1.6
-0.07173827	0.09844954	1.6
-0.08001058	0.09969581	1.6
-0.08001058	0.09969581	1.6
-0.08001058	0.09969581	1.6
-0.08251174	0.09612008	1.6
-0.08251174	0.09612008	1.6
-0.08669242	0.09100006	1.6
-0.08669242	0.09100006	1.6
-0.08669242	0.09100006	1.6
-0.09015807	0.08669391	1.6
-0.09015807	0.08669391	1.6
-0.09158491	0.08503363	1.6
-0.09158491	0.08503363	1.6
-0.09158491	0.08503363	1.6
-0.09301423	0.08385398	1.6
-0.09301423	0.08385398	1.6
-0.09301423	0.08385398	1.6
-0.09424248	0.08294057	1.6
-0.09424248	0.08294057	1.6
-0.09512799	0.08326193	1.6
-0.09512799	0.08326193	1.6
-0.09512799	0.08326193	1.6
-0.0884511	0.07783756	1.6
-0.0884511	0.07783756	1.6
0.01	0.01	1.6
-0.08839259	0.07762704	1.6
-0.08839259	0.07762704	1.6
0.01	0.01	1.6
0.01	0.01	1.6
0.01	0.01	1.6
-0.0959538	0.08431635	1.6
-0.0959538	0.08431635	1.6
-0.0959538	0.08431635	1.6
-0.09636661	0.08418845	1.6
-0.09636661	0.08418845	1.6
-0.09634337	0.08388323	1.6
-0.09634337	0.08388323	1.6
-0.09634337	0.08388323	1.6
-0.09647711	0.08314397	1.6
-0.09647711	0.08314397	1.6
-0.09647711	0.08314397	1.6
-0.09558266	0.08316439	1.6
-0.09558266	0.08316439	1.6
-0.09447039	0.08269503	1.6
-0.09447039	0.08269503	1.6
-0.09447039	0.08269503	1.6
-0.09447039	0.08269503	1.6
-0.09447039	0.08269503	1.6
-0.09447039	0.08269503	1.6
0.05264053	0.1162777	1.6
0.05264053	0.1162777	1.6
0.1827533	0.1593755	1.6
0.1827533	0.1593755	1.6
0.1827533	0.1593755	1.6
0.1815166	0.1555906	1.6
0.1815166	0.1555906	1.6
0.1820941	0.1536792	1.6
0.1820941	0.1536792	1.6
0.1820941	0.1536792	1.6
0.1820735	0.1544819	1.6
0.1820735	0.1544819	1.6
0.1820735	0.1544819	1.6
0.1814765	0.1542267	1.6
0.1814765	0.1542267	1.6
0.1810557	0.1542307	1.6
0.1810557	0.1542307	1.6
0.1810557	0.1542307	1.6
0.1808755	0.1547551	1.6
0.1808755	0.1547551	1.6
0.1808755	0.1547551	1.6
0.1807518	0.1548626	1.6
0.1807518	0.1548626	1.6
0.1805276	0.155601	1.6
0.1805276	0.155601	1.6
0.1805276	0.155601	1.6
0.1800537	0.1554985	1.6
0.1800537	0.1554985	1.6
0.1800537	0.1554985	1.6
0.1800537	0.1554985	1.6
0.1800537	0.1554985	1.6
0.2107166	0.1577744	1.6
0.2107166	0.1577744	1.6
0.2107166	0.1577744	1.6
0.211403	0.1612866	1.6
0.211403	0.1612866	1.6
0.211403	0.1612866	1.6
0.212482	0.1662222	1.6
0.212482	0.1662222	1.6
0.2133097	0.1684008	1.6
0.2133097	0.1684008	1.6
0.2133097	0.1684008	1.6
0.2140266	0.171787	1.6
0.2140266	0.171787	1.6
0.2138386	0.1731361	1.6
0.2138386	0.1731361	1.6
0.2138386	0.1731361	1.6
0.2136865	0.1739655	1.6
0.2136865	0.1739655	1.6
0.2136865	0.1739655	1.6
0.2143413	0.1747307	1.6
0.2143413	0.1747307	1.6
0.2142997	0.1749335	1.6
0.2142997	0.1749335	1.6
0.2142997	0.1749335	1.6
0.2139136	0.1746643	1.6
0.2139136	0.1746643	1.6
0.2139136	0.1746643	1.6
0.2144746	0.1762905	1.6
0.2144746	0.1762905	1.6
0.2166512	0.1565406	1.6
0.2166512	0.1565406	1.6
0.2166512	0.1565406	1.6
0.2166512	0.1565406	1.6
0.2166512	0.1565406	1.6
0.2144746	0.1762905	1.6
0.2144746	0.1762905	1.6
0.2144746	0.1762905	1.6
0.2579428	0.01499342	1.6
0.2579428	0.01499342	1.6
0.2445758	-0.002014345	1.6
0.2445758	-0.002014345	1.6
0.2445758	-0.002014345	1.6
0.2377585	-0.01200952	1.6
0.2377585	-0.01200952	1.6
0.2377585	-0.01200952	1.6
0.232556	-0.01699537	1.6
0.232556	-0.01699537	1.6
0.2290077	-0.02038651	1.6
0.2290077	-0.02038651	1.6
0.2290077	-0.02038651	1.6
0.2257199	-0.02328541	1.6
0.2257199	-0.02328541	1.6
0.2251001	-0.02232869	1.6
0.2251001	-0.02232869	1.6
0.2251001	-0.02232869	1.6
0.224624	-0.02166904	1.6
0.224624	-0.02166904	1.6
0.224624	-0.02166904	1.6
0.224624	-0.02166904	1.6
0.224624	-0.02166904	1.6
0.2239137	-0.02014896	1.6
0.2239137	-0.02014896	1.6
0.2239137	-0.02014896	1.6
0.2240294	-0.01948268	1.6
0.2240294	-0.01948268	1.6
0.2229272	-0.0207189	1.6
0.2229272	-0.0207189	1.6
0.2229272	-0.0207189	1.6
0.2229272	-0.0207189	1.6
0.2229272	-0.0207189	1.6
0.2229272	-0.0207189	1.6
0.1856533	0.0567775	1.6
0.1856533	0.0567775	1.6
0.1857156	0.06747579	1.6
0.1857156	0.06747579	1.6
0.1857156	0.06747579	1.6
0.1859373	0.07307596	1.6
0.1859373	0.07307596	1.6
0.1859373	0.07307596	1.6
0.186153	0.07724359	1.6
0.186153	0.07724359	1.6
0.1860047	0.08057245	1.6
0.1860047	0.08057245	1.6
0.1860047	0.08057245	1.6
0.1859148	0.08275668	1.6
0.1859148	0.08275668	1.6
0.1859148	0.08275668	1.6
0.185902	0.08492821	1.6
0.185902	0.08492821	1.6
0.1857814	0.08656712	1.6
0.1857814	0.08656712	1.6
0.1857814	0.08656712	1.6
0.1858977	0.08799089	1.6
0.1858977	0.08799089	1.6
0.1859523	0.0891505	1.6
0.1859523	0.0891505	1.6
0.1859523	0.0891505	1.6
0.1859162	0.089694	1.6
0.1859162	0.089694	1.6
0.1859162	0.089694	1.6
0.1858524	0.09024414	1.6
0.1858524	0.09024414	1.6
0.1858894	0.0906696	1.6
0.1858894	0.0906696	1.6
0.1858894	0.0906696	1.6
0.1856491	0.09082364	1.6
0.1856491	0.09082364	1.6
0.1856491	0.09082364	1.6
0.1856319	0.09081399	1.6
0.1856319	0.09081399	1.6
0.1860697	0.09120423	1.6
0.1860697	0.09120423	1.6
0.1860697	0.09120423	1.6
0.1860697	0.09120423	1.6
0.1860697	0.09120423	1.6
0.2132909	0.1250257	1.6
0.2132909	0.1250257	1.6
0.2132909	0.1250257	1.6
0.2135488	0.1250661	1.6
0.2135488	0.1250661	1.6
0.2135488	0.1250661	1.6
0.2147319	0.1263065	1.6
0.2147319	0.1263065	1.6
0.2151725	0.1265865	1.6
0.2151725	0.1265865	1.6
0.2151725	0.1265865	1.6
0.2159999	0.1275756	1.6
0.2159999	0.1275756	1.6
0.2159999	0.1275756	1.6
0.2163591	0.1280292	1.6
0.2163591	0.1280292	1.6
0.2164823	0.1284816	1.6
0.2164823	0.1284816	1.6
0.2164823	0.1284816	1.6
0.2161218	0.1284628	1.6
0.2161218	0.1284628	1.6
0.2146422	0.1514708	1.6
0.2146422	0.1514708	1.6
0.2146422	0.1514708	1.6
0.2154942	0.1507821	1.6
0.2154942	0.1507821	1.6
0.2154942	0.1507821	1.6
0.241821	0.1599266	1.6
0.241821	0.1599266	1.6
0.241821	0.1599266	1.6
0.24009	0.1595538	1.6
0.24009	0.1595538	1.6
0.2332916	0.1539082	1.6
0.2332916	0.1539082	1.6
0.2332916	0.1539082	1.6
0.227664	0.1482063	1.6
0.227664	0.1482063	1.6
0.2255275	0.1442276	1.6
0.2255275	0.1442276	1.6
0.2255275	0.1442276	1.6
0.2242612	0.142148	1.6
0.2242612	0.142148	1.6
0.2228095	0.1396267	1.6
0.2228095	0.1396267	1.6
0.2228095	0.1396267	1.6
0.2215578	0.1376801	1.6
0.2215578	0.1376801	1.6
0.2215578	0.1376801	1.6
0.2211912	0.1358681	1.6
0.2211912	0.1358681	1.6
0.2204445	0.1345124	1.6
0.2204445	0.1345124	1.6
0.2204445	0.1345124	1.6
0.2200564	0.1333685	1.6
0.2200564	0.1333685	1.6
0.2200564	0.1333685	1.6
0.2197077	0.1323847	1.6
0.2197077	0.1323847	1.6
0.2193651	0.1313492	1.6
0.2193651	0.1313492	1.6
0.2193651	0.1313492	1.6
0.2191909	0.1305341	1.6
0.2191909	0.1305341	1.6
0.2191909	0.1305341	1.6
0.2187264	0.1298868	1.6
0.2187264	0.1298868	1.6
0.2186157	0.1296657	1.6
0.2186157	0.1296657	1.6
0.2186157	0.1296657	1.6
0.2182572	0.1294062	1.6
0.2182572	0.1294062	1.6
0.2182572	0.1294062	1.6
0.2180364	0.1291893	1.6
0.2180364	0.1291893	1.6
0.218436	0.1296133	1.6
0.218436	0.1296133	1.6
0.218436	0.1296133	1.6
0.2187969	0.1299761	1.6
0.2187969	0.1299761	1.6
0.2187969	0.1299761	1.6
0.2190305	0.1303827	1.6
