# Supplementary material for: Saliency detection of textured 3D models based on multi-view information and texel descriptor
Source: PeerJ Comput Sci. 2023 Oct 25;9:e1584. doi: 10.7717/peerj-cs.1584 (PMC10703070; doi:10.7717/peerj-cs.1584)
Supplement: Supplemental Information 2 [file peerj-cs-09-1584-s002.zip › ybxz/22.txt]

0.2190305	0.1303827	1.6
0.2190305	0.1303827	1.6
0.2190305	0.1303827	1.6
0.2190305	0.1303827	1.6
0.2195029	0.1311327	1.6
0.2195029	0.1311327	1.6
0.2196676	0.1314852	1.6
0.2196676	0.1314852	1.6
0.2196676	0.1314852	1.6
0.2198889	0.1318972	1.6
0.2198889	0.1318972	1.6
0.2198889	0.1318972	1.6
0.2201617	0.132286	1.6
0.2201617	0.132286	1.6
0.2204233	0.1326836	1.6
0.2204233	0.1326836	1.6
0.2204233	0.1326836	1.6
0.2202346	0.1330494	1.6
0.2202346	0.1330494	1.6
0.2202346	0.1330494	1.6
0.2202346	0.1330494	1.6
0.2202346	0.1330494	1.6
0.2202346	0.1330494	1.6
0.2202346	0.1330494	1.6
0.08187263	0.1909368	1.6
0.08187263	0.1909368	1.6
0.08187263	0.1909368	1.6
0.08298945	0.1939102	1.6
0.08298945	0.1939102	1.6
0.08298945	0.1939102	1.6
0.08345968	0.1962201	1.6
0.08345968	0.1962201	1.6
0.08423962	0.1979945	1.6
0.08423962	0.1979945	1.6
0.08423962	0.1979945	1.6
0.0854995	0.1988372	1.6
0.0854995	0.1988372	1.6
0.08630317	0.1999107	1.6
0.08630317	0.1999107	1.6
0.08630317	0.1999107	1.6
0.08685801	0.2013595	1.6
0.08685801	0.2013595	1.6
0.08685801	0.2013595	1.6
0.08685801	0.2013595	1.6
0.08685801	0.2013595	1.6
0.03654089	0.2219801	1.6
0.03654089	0.2219801	1.6
0.03654089	0.2219801	1.6
0.03574827	0.2241041	1.6
0.03574827	0.2241041	1.6
0.03574827	0.2241041	1.6
0.03522161	0.2250553	1.6
0.03522161	0.2250553	1.6
0.03470461	0.2251519	1.6
0.03470461	0.2251519	1.6
0.03470461	0.2251519	1.6
0.03392716	0.2250933	1.6
0.03392716	0.2250933	1.6
0.03392716	0.2250933	1.6
0.03379804	0.2253499	1.6
0.03379804	0.2253499	1.6
0.03379139	0.2252045	1.6
0.03379139	0.2252045	1.6
0.03379139	0.2252045	1.6
0.03371095	0.2246644	1.6
0.03371095	0.2246644	1.6
0.03371095	0.2246644	1.6
0.03335461	0.2240831	1.6
0.03335461	0.2240831	1.6
0.03300288	0.2235751	1.6
0.03300288	0.2235751	1.6
0.03300288	0.2235751	1.6
0.03300288	0.2235751	1.6
0.03300288	0.2235751	1.6
0.01	0.01	1.6
0.01	0.01	1.6
0.01	0.01	1.6
0.01	0.01	1.6
0.03300288	0.2235751	1.6
0.03300288	0.2235751	1.6
0.01804302	0.2636085	1.6
0.01804302	0.2636085	1.6
0.01804302	0.2636085	1.6
0.01642644	0.2663996	1.6
0.01642644	0.2663996	1.6
0.01642644	0.2663996	1.6
0.0155545	0.2660831	1.6
0.0155545	0.2660831	1.6
0.0152171	0.265644	1.6
0.0152171	0.265644	1.6
0.0152171	0.265644	1.6
0.01485004	0.2647306	1.6
0.01485004	0.2647306	1.6
0.01485004	0.2647306	1.6
0.01502637	0.2646741	1.6
0.01502637	0.2646741	1.6
0.01536786	0.2638077	1.6
0.01536786	0.2638077	1.6
0.01536786	0.2638077	1.6
0.01566997	0.2624065	1.6
0.01566997	0.2624065	1.6
0.01617905	0.2613232	1.6
0.01617905	0.2613232	1.6
0.01617905	0.2613232	1.6
0.01666595	0.2605425	1.6
0.01666595	0.2605425	1.6
0.01666595	0.2605425	1.6
0.01676635	0.2606134	1.6
0.01676635	0.2606134	1.6
0.01676635	0.2606134	1.6
0.01676635	0.2606134	1.6
0.01676635	0.2606134	1.6
0.01757203	0.1353389	1.6
0.01757203	0.1353389	1.6
0.01757203	0.1353389	1.6
0.01976007	0.1357316	1.6
0.01976007	0.1357316	1.6
0.02034177	0.1351045	1.6
0.02034177	0.1351045	1.6
0.02034177	0.1351045	1.6
0.02051011	0.1347596	1.6
0.02051011	0.1347596	1.6
0.02060708	0.1338341	1.6
0.02060708	0.1338341	1.6
0.02060708	0.1338341	1.6
0.02101077	0.1325877	1.6
0.02101077	0.1325877	1.6
0.02101077	0.1325877	1.6
0.02101077	0.1325877	1.6
0.02101077	0.1325877	1.6
0.02102128	0.1315659	1.6
0.02102128	0.1315659	1.6
0.02102128	0.1315659	1.6
0.02128312	0.1317492	1.6
0.02128312	0.1317492	1.6
0.02128312	0.1317492	1.6
0.02128312	0.1317492	1.6
0.02128312	0.1317492	1.6
0.02299375	0.1678872	1.6
0.02299375	0.1678872	1.6
0.02299375	0.1678872	1.6
0.02299375	0.1678872	1.6
0.02299375	0.1678872	1.6
0.02299375	0.1678872	1.6
0.02209129	0.1696317	1.6
0.02209129	0.1696317	1.6
0.02210095	0.1693741	1.6
0.02210095	0.1693741	1.6
0.02210095	0.1693741	1.6
0.02274477	0.1697389	1.6
0.02274477	0.1697389	1.6
0.02274477	0.1697389	1.6
0.02289417	0.1702051	1.6
0.02289417	0.1702051	1.6
0.02349215	0.1702864	1.6
0.02349215	0.1702864	1.6
0.02349215	0.1702864	1.6
0.02320021	0.1707805	1.6
0.02320021	0.1707805	1.6
0.02320021	0.1707805	1.6
0.02320021	0.1707805	1.6
0.02320021	0.1707805	1.6
0.01	0.01	1.6
0.01390007	0.1804539	1.6
0.01390007	0.1804539	1.6
0.004599923	0.1901274	1.6
0.004599923	0.1901274	1.6
0.004599923	0.1901274	1.6
0.06069149	-0.1967643	1.6
0.06069149	-0.1967643	1.6
0.05614007	-0.19815	1.6
0.05614007	-0.19815	1.6
0.05614007	-0.19815	1.6
0.05446943	-0.1984572	1.6
0.05446943	-0.1984572	1.6
0.05446943	-0.1984572	1.6
0.05288148	-0.1993487	1.6
0.05288148	-0.1993487	1.6
0.05288148	-0.1993487	1.6
0.05288148	-0.1993487	1.6
0.05288148	-0.1993487	1.6
0.05394771	-0.2012806	1.6
0.05394771	-0.2012806	1.6
0.05369949	-0.202481	1.6
0.05369949	-0.202481	1.6
0.05369949	-0.202481	1.6
0.05316584	-0.2032219	1.6
0.05316584	-0.2032219	1.6
0.05316584	-0.2032219	1.6
0.05305488	-0.2038053	1.6
0.05305488	-0.2038053	1.6
0.05262417	-0.202556	1.6
0.05262417	-0.202556	1.6
0.05262417	-0.202556	1.6
0.05262417	-0.202556	1.6
0.05262417	-0.202556	1.6
0.03301365	-0.08746079	1.6
0.03301365	-0.08746079	1.6
0.03301365	-0.08746079	1.6
0.03277814	-0.08813322	1.6
0.03277814	-0.08813322	1.6
0.03277814	-0.08813322	1.6
0.03561416	-0.08678066	1.6
0.03561416	-0.08678066	1.6
0.03561416	-0.08678066	1.6
0.03561416	-0.08678066	1.6
0.03561416	-0.08678066	1.6
0.03561416	-0.08678066	1.6
0.03561416	-0.08678066	1.6
0.03561416	-0.08678066	1.6
0.0382879	-0.0861433	1.6
0.0382879	-0.0861433	1.6
0.0385426	-0.08561296	1.6
0.0385426	-0.08561296	1.6
0.0385426	-0.08561296	1.6
0.0385426	-0.08561296	1.6
0.0385426	-0.08561296	1.6
0.02534631	0.06366146	1.6
0.02534631	0.06366146	1.6
0.02534631	0.06366146	1.6
0.0288774	0.05929849	1.6
0.0288774	0.05929849	1.6
0.0288774	0.05929849	1.6
0.0286366	0.05848338	1.6
0.0286366	0.05848338	1.6
0.02836014	0.05755467	1.6
0.02836014	0.05755467	1.6
0.02836014	0.05755467	1.6
0.0284839	0.0572299	1.6
0.0284839	0.0572299	1.6
0.0284839	0.0572299	1.6
0.02836498	0.05685542	1.6
0.02836498	0.05685542	1.6
0.02843318	0.0568653	1.6
0.02843318	0.0568653	1.6
0.02843318	0.0568653	1.6
0.02854839	0.05711731	1.6
0.02854839	0.05711731	1.6
0.02854839	0.05711731	1.6
0.0284106	0.05730116	1.6
0.0284106	0.05730116	1.6
0.02828473	0.05723611	1.6
0.02828473	0.05723611	1.6
0.02828473	0.05723611	1.6
0.02832644	0.05735058	1.6
0.02832644	0.05735058	1.6
0.02812636	0.05686802	1.6
0.02812636	0.05686802	1.6
0.02812636	0.05686802	1.6
0.0281241	0.05689008	1.6
0.0281241	0.05689008	1.6
0.0281241	0.05689008	1.6
0.02819032	0.05687645	1.6
0.02819032	0.05687645	1.6
0.02819032	0.05687645	1.6
0.02819032	0.05687645	1.6
0.02819032	0.05687645	1.6
-0.02619418	0.130749	1.6
-0.02619418	0.130749	1.6
-0.02619418	0.130749	1.6
-0.02764277	0.1344204	1.6
-0.02764277	0.1344204	1.6
-0.02883768	0.1381255	1.6
-0.02883768	0.1381255	1.6
-0.02883768	0.1381255	1.6
-0.02918753	0.1392573	1.6
-0.02918753	0.1392573	1.6
-0.02941017	0.1407321	1.6
-0.02941017	0.1407321	1.6
-0.02941017	0.1407321	1.6
-0.02945529	0.1418479	1.6
-0.02945529	0.1418479	1.6
-0.02945529	0.1418479	1.6
-0.03001264	0.1430491	1.6
-0.03001264	0.1430491	1.6
-0.03042473	0.1439058	1.6
-0.03042473	0.1439058	1.6
-0.03042473	0.1439058	1.6
-0.03043271	0.1455173	1.6
-0.03043271	0.1455173	1.6
-0.03043271	0.1455173	1.6
-0.0306538	0.1470502	1.6
-0.0306538	0.1470502	1.6
-0.03092395	0.1473862	1.6
-0.03092395	0.1473862	1.6
-0.03092395	0.1473862	1.6
-0.03081042	0.1478992	1.6
-0.03081042	0.1478992	1.6
-0.03092031	0.1480597	1.6
-0.03092031	0.1480597	1.6
-0.03092031	0.1480597	1.6
-0.03094648	0.1484733	1.6
-0.03094648	0.1484733	1.6
-0.03094648	0.1484733	1.6
-0.03037567	0.1492255	1.6
-0.03037567	0.1492255	1.6
-0.03037567	0.1492255	1.6
-0.03037567	0.1492255	1.6
-0.03037567	0.1492255	1.6
0.007473037	0.2071728	1.6
0.007473037	0.2071728	1.6
0.007473037	0.2071728	1.6
0.007473037	0.2071728	1.6
0.007473037	0.2071728	1.6
0.009051114	0.2089883	1.6
0.009051114	0.2089883	1.6
0.009051114	0.2089883	1.6
0.009379366	0.2088158	1.6
0.009379366	0.2088158	1.6
0.009379366	0.2088158	1.6
0.01003078	0.2084382	1.6
0.01003078	0.2084382	1.6
0.01071558	0.2084984	1.6
0.01071558	0.2084984	1.6
0.01071558	0.2084984	1.6
0.01120404	0.2084462	1.6
0.01120404	0.2084462	1.6
0.0111565	0.2084733	1.6
0.0111565	0.2084733	1.6
0.0111565	0.2084733	1.6
0.01143071	0.2082487	1.6
0.01143071	0.2082487	1.6
0.01143071	0.2082487	1.6
0.01143071	0.2082487	1.6
0.01143071	0.2082487	1.6
0.01143071	0.2082487	1.6
0.01143071	0.2082487	1.6
0.01143071	0.2082487	1.6
0.02555669	0.275822	1.6
0.02555669	0.275822	1.6
0.02811079	0.2828065	1.6
0.02811079	0.2828065	1.6
0.02811079	0.2828065	1.6
0.02766636	0.2821837	1.6
0.02766636	0.2821837	1.6
0.02766636	0.2821837	1.6
0.02698453	0.2808456	1.6
0.02698453	0.2808456	1.6
0.02716854	0.2791761	1.6
0.02716854	0.2791761	1.6
0.02716854	0.2791761	1.6
0.02737823	0.2768015	1.6
0.02737823	0.2768015	1.6
0.02630304	0.2717534	1.6
0.02630304	0.2717534	1.6
0.02630304	0.2717534	1.6
0.02564046	0.2686409	1.6
0.02564046	0.2686409	1.6
0.02564046	0.2686409	1.6
0.02564046	0.2686409	1.6
0.02564046	0.2686409	1.6
0.02640756	0.2688161	1.6
0.02640756	0.2688161	1.6
0.02640756	0.2688161	1.6
0.02771332	0.2715596	1.6
0.02771332	0.2715596	1.6
0.02771332	0.2715596	1.6
0.02885042	0.2743616	1.6
0.02885042	0.2743616	1.6
0.02976388	0.2761346	1.6
0.02976388	0.2761346	1.6
0.02976388	0.2761346	1.6
0.03019613	0.2782208	1.6
0.03019613	0.2782208	1.6
0.03019613	0.2782208	1.6
0.03053469	0.2797085	1.6
0.03053469	0.2797085	1.6
0.03073192	0.2811882	1.6
0.03073192	0.2811882	1.6
0.03073192	0.2811882	1.6
0.0309503	0.2828922	1.6
0.0309503	0.2828922	1.6
0.0309503	0.2828922	1.6
0.03112698	0.2843298	1.6
0.03112698	0.2843298	1.6
0.03112698	0.2843298	1.6
0.03112698	0.2843298	1.6
0.03112698	0.2843298	1.6
0.05187869	0.266242	1.6
0.05187869	0.266242	1.6
0.05187869	0.266242	1.6
-0.01571159	0.3640252	1.6
-0.01571159	0.3640252	1.6
-0.01515505	0.3623968	1.6
-0.01515505	0.3623968	1.6
-0.01515505	0.3623968	1.6
-0.01477986	0.3617262	1.6
-0.01477986	0.3617262	1.6
-0.01477986	0.3617262	1.6
-0.01478587	0.3606241	1.6
-0.01478587	0.3606241	1.6
-0.01454176	0.3596628	1.6
-0.01454176	0.3596628	1.6
-0.01454176	0.3596628	1.6
-0.01454176	0.3596628	1.6
-0.01454176	0.3596628	1.6
0.01533121	0.3647602	1.6
0.01533121	0.3647602	1.6
0.01533121	0.3647602	1.6
0.01528026	0.3656977	1.6
0.01528026	0.3656977	1.6
0.01528026	0.3656977	1.6
0.01472764	0.3676169	1.6
0.01472764	0.3676169	1.6
0.01399644	0.3681211	1.6
0.01399644	0.3681211	1.6
0.01399644	0.3681211	1.6
0.01295034	0.369417	1.6
0.01295034	0.369417	1.6
0.01295034	0.369417	1.6
0.01217395	0.36975	1.6
0.01217395	0.36975	1.6
0.01189641	0.369814	1.6
0.01189641	0.369814	1.6
0.01189641	0.369814	1.6
0.01186947	0.3699951	1.6
0.01186947	0.3699951	1.6
0.01186947	0.3699951	1.6
0.01189944	0.3702272	1.6
0.01189944	0.3702272	1.6
0.01204043	0.3706388	1.6
0.01204043	0.3706388	1.6
0.01204043	0.3706388	1.6
0.01237537	0.3709541	1.6
0.01237537	0.3709541	1.6
0.01237537	0.3709541	1.6
0.01237537	0.3709541	1.6
0.01237537	0.3709541	1.6
0.0137384	0.3711625	1.6
0.0137384	0.3711625	1.6
0.0137384	0.3711625	1.6
0.0137384	0.3711625	1.6
0.0137384	0.3711625	1.6
0.0137384	0.3711625	1.6
0.02251128	0.3434852	1.6
0.02251128	0.3434852	1.6
0.01779951	0.3426134	1.6
0.01779951	0.3426134	1.6
0.01658119	0.3430395	1.6
0.01658119	0.3430395	1.6
0.01658119	0.3430395	1.6
0.01516558	0.3435287	1.6
0.01516558	0.3435287	1.6
0.01516558	0.3435287	1.6
0.01483301	0.3434922	1.6
0.01483301	0.3434922	1.6
0.0144001	0.3434156	1.6
0.0144001	0.3434156	1.6
0.0144001	0.3434156	1.6
0.0142348	0.342275	1.6
0.0142348	0.342275	1.6
0.0142348	0.342275	1.6
0.01546163	0.3435079	1.6
0.01546163	0.3435079	1.6
0.01	0.01	1.6
0.01	0.01	1.6
0.01546163	0.3435079	1.6
0.01546163	0.3435079	1.6
0.01546163	0.3435079	1.6
0.003173251	0.221799	1.6
0.003173251	0.221799	1.6
0.000406146	0.2130328	1.6
0.000406146	0.2130328	1.6
0.000406146	0.2130328	1.6
-0.001981218	0.20722	1.6
-0.001981218	0.20722	1.6
-0.001981218	0.20722	1.6
-0.003360945	0.2033521	1.6
-0.003360945	0.2033521	1.6
-0.004809284	0.1997204	1.6
-0.004809284	0.1997204	1.6
-0.004809284	0.1997204	1.6
-0.005012074	0.1973982	1.6
-0.005012074	0.1973982	1.6
-0.005012074	0.1973982	1.6
-0.005109563	0.1957004	1.6
-0.005109563	0.1957004	1.6
-0.005669637	0.1944138	1.6
-0.005669637	0.1944138	1.6
-0.005669637	0.1944138	1.6
-0.006581364	0.1937337	1.6
-0.006581364	0.1937337	1.6
-0.007124463	0.1932951	1.6
-0.007124463	0.1932951	1.6
-0.007124463	0.1932951	1.6
-0.007392155	0.1933286	1.6
-0.007392155	0.1933286	1.6
-0.007392155	0.1933286	1.6
-0.007392155	0.1933286	1.6
-0.007392155	0.1933286	1.6
0.01657711	0.2477269	1.6
0.01657711	0.2477269	1.6
0.01657711	0.2477269	1.6
0.01657711	0.2477269	1.6
0.01657711	0.2477269	1.6
0.01657711	0.2477269	1.6
0.01574506	0.2458857	1.6
0.01574506	0.2458857	1.6
0.01604849	0.2463967	1.6
0.01604849	0.2463967	1.6
0.01604849	0.2463967	1.6
0.01641568	0.2461674	1.6
0.01641568	0.2461674	1.6
0.01641568	0.2461674	1.6
0.01629898	0.2457656	1.6
0.01629898	0.2457656	1.6
0.01651652	0.24629	1.6
0.01651652	0.24629	1.6
0.01651652	0.24629	1.6
0.01663608	0.2461251	1.6
0.01663608	0.2461251	1.6
0.01663608	0.2461251	1.6
0.01663608	0.2461251	1.6
0.01663608	0.2461251	1.6
0.03077943	0.2923426	1.6
0.03077943	0.2923426	1.6
0.03189872	0.2952184	1.6
0.03189872	0.2952184	1.6
0.03189872	0.2952184	1.6
0.03223459	0.2963735	1.6
0.03223459	0.2963735	1.6
0.03223459	0.2963735	1.6
0.03170661	0.2972998	1.6
0.03170661	0.2972998	1.6
0.0316302	0.297828	1.6
0.0316302	0.297828	1.6
0.0316302	0.297828	1.6
0.03164665	0.2980202	1.6
0.03164665	0.2980202	1.6
0.03164665	0.2980202	1.6
0.03191245	0.2984069	1.6
0.03191245	0.2984069	1.6
0.03191245	0.2984069	1.6
0.03191245	0.2984069	1.6
0.03191245	0.2984069	1.6
0.0538227	0.3357382	1.6
0.0538227	0.3357382	1.6
0.0538227	0.3357382	1.6
0.05490872	0.3381878	1.6
0.05490872	0.3381878	1.6
0.05577879	0.3394901	1.6
0.05577879	0.3394901	1.6
0.05577879	0.3394901	1.6
0.05632205	0.3403	1.6
0.05632205	0.3403	1.6
0.0565331	0.3408109	1.6
0.0565331	0.3408109	1.6
0.0565331	0.3408109	1.6
0.05604291	0.3405052	1.6
0.05604291	0.3405052	1.6
0.05604291	0.3405052	1.6
0.05528544	0.3396274	1.6
0.05528544	0.3396274	1.6
0.05483788	0.3395284	1.6
0.05483788	0.3395284	1.6
0.05483788	0.3395284	1.6
0.05485153	0.3388491	1.6
0.05485153	0.3388491	1.6
0.05485153	0.3388491	1.6
0.05480507	0.3385118	1.6
0.05480507	0.3385118	1.6
0.05483261	0.3379788	1.6
0.05483261	0.3379788	1.6
0.05483261	0.3379788	1.6
0.05480476	0.3380315	1.6
0.05480476	0.3380315	1.6
0.05480476	0.3380315	1.6
0.05480619	0.3379639	1.6
0.05480619	0.3379639	1.6
0.05438026	0.3377415	1.6
0.05438026	0.3377415	1.6
0.05438026	0.3377415	1.6
0.05438026	0.3377415	1.6
0.05438026	0.3377415	1.6
0.04342602	0.3425451	1.6
0.04342602	0.3425451	1.6
0.04342602	0.3425451	1.6
0.05438026	0.3377415	1.6
0.05438026	0.3377415	1.6
-0.1076949	0.1797847	1.6
-0.1076949	0.1797847	1.6
-0.1076949	0.1797847	1.6
-0.1064903	0.1758134	1.6
-0.1064903	0.1758134	1.6
-0.1052263	0.1739896	1.6
-0.1052263	0.1739896	1.6
-0.1052263	0.1739896	1.6
-0.1052263	0.1739896	1.6
-0.1052263	0.1739896	1.6
-0.1052263	0.1739896	1.6
-0.1052263	0.1739896	1.6
-0.1052263	0.1739896	1.6
-0.103772	0.1673261	1.6
-0.103772	0.1673261	1.6
-0.103772	0.1673261	1.6
-0.1030282	0.1655816	1.6
-0.1030282	0.1655816	1.6
-0.1030282	0.1655816	1.6
-0.102034	0.1643989	1.6
-0.102034	0.1643989	1.6
-0.1019053	0.1646973	1.6
-0.1019053	0.1646973	1.6
-0.1019053	0.1646973	1.6
-0.1020811	0.1655162	1.6
-0.1020811	0.1655162	1.6
-0.1020811	0.1655162	1.6
-0.1020811	0.1655162	1.6
-0.1020811	0.1655162	1.6
-0.09281787	0.1931155	1.6
-0.09281787	0.1931155	1.6
-0.09281787	0.1931155	1.6
-0.09300447	0.1938895	1.6
-0.09300447	0.1938895	1.6
-0.09300447	0.1938895	1.6
-0.09336408	0.1948665	1.6
-0.09336408	0.1948665	1.6
-0.091131	0.1909395	1.6
-0.091131	0.1909395	1.6
-0.091131	0.1909395	1.6
-0.08992476	0.1895247	1.6
-0.08992476	0.1895247	1.6
-0.08992476	0.1895247	1.6
-0.0890945	0.1874083	1.6
-0.0890945	0.1874083	1.6
-0.08835105	0.1860436	1.6
-0.08835105	0.1860436	1.6
-0.08835105	0.1860436	1.6
-0.08835105	0.1860436	1.6
-0.08835105	0.1860436	1.6
-0.009591023	0.2182414	1.6
-0.009591023	0.2182414	1.6
-0.009591023	0.2182414	1.6
-0.008785622	0.2177876	1.6
-0.008785622	0.2177876	1.6
-0.008785622	0.2177876	1.6
-0.008661028	0.2179001	1.6
-0.008661028	0.2179001	1.6
-0.008661028	0.2179001	1.6
-0.008618454	0.2186796	1.6
-0.008618454	0.2186796	1.6
-0.008211425	0.2191226	1.6
-0.008211425	0.2191226	1.6
-0.008211425	0.2191226	1.6
-0.007920051	0.2184983	1.6
-0.007920051	0.2184983	1.6
-0.007546397	0.2185426	1.6
-0.007546397	0.2185426	1.6
-0.007546397	0.2185426	1.6
-0.007367501	0.2178315	1.6
-0.007367501	0.2178315	1.6
-0.007367501	0.2178315	1.6
-0.007187894	0.2175207	1.6
-0.007187894	0.2175207	1.6
-0.007187894	0.2175207	1.6
-0.007187894	0.2175207	1.6
-0.007187894	0.2175207	1.6
-0.006768284	0.2206039	1.6
-0.006768284	0.2206039	1.6
-0.006768284	0.2206039	1.6
-0.007336156	0.2213071	1.6
-0.007336156	0.2213071	1.6
-0.006979404	0.2220186	1.6
-0.006979404	0.2220186	1.6
-0.006979404	0.2220186	1.6
-0.006653136	0.2218908	1.6
-0.006653136	0.2218908	1.6
-0.006653136	0.2218908	1.6
-0.006653136	0.2218908	1.6
-0.006653136	0.2218908	1.6
-0.05549174	0.1863864	1.6
-0.05549174	0.1863864	1.6
-0.05549174	0.1863864	1.6
-0.05320901	0.1846096	1.6
-0.05320901	0.1846096	1.6
-0.05234844	0.1821814	1.6
-0.05234844	0.1821814	1.6
-0.05234844	0.1821814	1.6
-0.05254145	0.1803892	1.6
-0.05254145	0.1803892	1.6
0.01	0.01	1.6
0.01	0.01	1.6
-0.05254145	0.1803892	1.6
-0.05254145	0.1803892	1.6
-0.05254145	0.1803892	1.6
0.01726557	-0.09532366	1.6
0.01726557	-0.09532366	1.6
0.01726557	-0.09532366	1.6
0.0142401	-0.1003564	1.6
0.0142401	-0.1003564	1.6
0.01209582	-0.1010663	1.6
0.01209582	-0.1010663	1.6
0.01209582	-0.1010663	1.6
0.01209582	-0.1010663	1.6
0.01209582	-0.1010663	1.6
-0.01063294	-0.06355088	1.6
-0.01063294	-0.06355088	1.6
-0.01063294	-0.06355088	1.6
-0.01275648	-0.05908933	1.6
-0.01275648	-0.05908933	1.6
-0.01275648	-0.05908933	1.6
-0.01443047	-0.05734508	1.6
-0.01443047	-0.05734508	1.6
-0.01526538	-0.05659803	1.6
-0.01526538	-0.05659803	1.6
-0.01526538	-0.05659803	1.6
-0.01562493	-0.05512693	1.6
-0.01562493	-0.05512693	1.6
-0.01562493	-0.05512693	1.6
-0.01581044	-0.05382896	1.6
-0.01581044	-0.05382896	1.6
-0.0161742	-0.05221178	1.6
-0.0161742	-0.05221178	1.6
-0.0161742	-0.05221178	1.6
-0.0161742	-0.05221178	1.6
-0.0161742	-0.05221178	1.6
-0.0161742	-0.05221178	1.6
-0.0161742	-0.05221178	1.6
-0.0161742	-0.05221178	1.6
0.008434854	0.07617925	1.6
0.008434854	0.07617925	1.6
