# Supplementary material for: Saliency detection of textured 3D models based on multi-view information and texel descriptor
Source: PeerJ Comput Sci. 2023 Oct 25;9:e1584. doi: 10.7717/peerj-cs.1584 (PMC10703070; doi:10.7717/peerj-cs.1584)
Supplement: Supplemental Information 2 [file peerj-cs-09-1584-s002.zip › ybxz/23.txt]

0.008434854	0.07617925	1.6
0.009125807	0.07629102	1.6
0.009125807	0.07629102	1.6
0.008795111	0.07625452	1.6
0.008795111	0.07625452	1.6
0.008795111	0.07625452	1.6
0.008088946	0.07712835	1.6
0.008088946	0.07712835	1.6
0.008088946	0.07712835	1.6
0.008249018	0.07758372	1.6
0.008249018	0.07758372	1.6
0.008419421	0.07842879	1.6
0.008419421	0.07842879	1.6
0.008419421	0.07842879	1.6
0.008543366	0.07885992	1.6
0.008543366	0.07885992	1.6
0.008543366	0.07885992	1.6
0.008543366	0.07885992	1.6
0.008543366	0.07885992	1.6
0.007556221	0.08027759	1.6
0.007556221	0.08027759	1.6
0.007556221	0.08027759	1.6
0.007437845	0.08053065	1.6
0.007437845	0.08053065	1.6
0.007450449	0.0806212	1.6
0.007450449	0.0806212	1.6
0.007450449	0.0806212	1.6
0.007197123	0.0808322	1.6
0.007197123	0.0808322	1.6
0.007197123	0.0808322	1.6
0.007197123	0.0808322	1.6
0.007197123	0.0808322	1.6
-0.01984249	0.1475736	1.6
-0.01984249	0.1475736	1.6
-0.01984249	0.1475736	1.6
-0.01883954	0.1566268	1.6
-0.01883954	0.1566268	1.6
-0.02057952	0.16216	1.6
-0.02057952	0.16216	1.6
-0.02057952	0.16216	1.6
-0.0219604	0.1661219	1.6
-0.0219604	0.1661219	1.6
-0.0219604	0.1661219	1.6
-0.02280443	0.1690213	1.6
-0.02280443	0.1690213	1.6
-0.02280443	0.1690213	1.6
-0.02317245	0.1709698	1.6
-0.02317245	0.1709698	1.6
-0.02335973	0.1726762	1.6
-0.02335973	0.1726762	1.6
-0.02335973	0.1726762	1.6
-0.02323549	0.1738086	1.6
-0.02323549	0.1738086	1.6
-0.02323549	0.1738086	1.6
-0.03387608	0.182061	1.6
-0.03387608	0.182061	1.6
0.01	0.01	1.6
-0.02323549	0.1738086	1.6
-0.02323549	0.1738086	1.6
-0.006094048	0.3028627	1.6
-0.006094048	0.3028627	1.6
-0.006094048	0.3028627	1.6
-0.008677332	0.303951	1.6
-0.008677332	0.303951	1.6
-0.008677332	0.303951	1.6
-0.009147054	0.3023517	1.6
-0.009147054	0.3023517	1.6
-0.01174021	0.3025401	1.6
-0.01174021	0.3025401	1.6
-0.01174021	0.3025401	1.6
-0.01208667	0.3020539	1.6
-0.01208667	0.3020539	1.6
-0.01208667	0.3020539	1.6
-0.0126818	0.2994643	1.6
-0.0126818	0.2994643	1.6
-0.01159549	0.3008588	1.6
-0.01159549	0.3008588	1.6
-0.01159549	0.3008588	1.6
-0.01096689	0.3022705	1.6
-0.01096689	0.3022705	1.6
-0.01087169	0.3025217	1.6
-0.01087169	0.3025217	1.6
-0.01087169	0.3025217	1.6
-0.01087169	0.3025217	1.6
-0.01087169	0.3025217	1.6
-0.01087169	0.3025217	1.6
-0.01087169	0.3025217	1.6
-0.01087169	0.3025217	1.6
-0.01087169	0.3025217	1.6
-0.01087169	0.3025217	1.6
-0.01087169	0.3025217	1.6
-0.01087169	0.3025217	1.6
-0.01087169	0.3025217	1.6
-0.01087169	0.3025217	1.6
-0.08437353	0.236773	1.6
-0.08437353	0.236773	1.6
-0.08464206	0.2367471	1.6
-0.08473004	0.2374436	1.6
-0.08473004	0.2374436	1.6
-0.08473004	0.2374436	1.6
-0.0843903	0.2377544	1.6
-0.0843903	0.2377544	1.6
-0.0843903	0.2377544	1.6
-0.08409751	0.2383872	1.6
-0.08409751	0.2383872	1.6
-0.0837499	0.2387598	1.6
-0.0837499	0.2387598	1.6
-0.0837499	0.2387598	1.6
-0.08341727	0.239332	1.6
-0.08341727	0.239332	1.6
-0.08323241	0.2395624	1.6
-0.08323241	0.2395624	1.6
-0.08323241	0.2395624	1.6
-0.08323241	0.2395624	1.6
-0.08323241	0.2395624	1.6
-0.08323241	0.2395624	1.6
-0.08323241	0.2395624	1.6
-0.08323241	0.2395624	1.6
0.01	0.01	1.6
-0.09359775	0.2257752	1.6
-0.09359775	0.2257752	1.6
-0.08323241	0.2395624	1.6
-0.08323241	0.2395624	1.6
-0.08323241	0.2395624	1.6
-0.04225652	0.03407957	1.6
-0.04225652	0.03407957	1.6
-0.04225652	0.03407957	1.6
-0.04469371	0.03338315	1.6
-0.04469371	0.03338315	1.6
-0.04665734	0.0325447	1.6
-0.04665734	0.0325447	1.6
-0.04665734	0.0325447	1.6
-0.04817867	0.03095202	1.6
-0.04817867	0.03095202	1.6
-0.0492548	0.03047453	1.6
-0.0492548	0.03047453	1.6
-0.0492548	0.03047453	1.6
-0.04979801	0.02962799	1.6
-0.04979801	0.02962799	1.6
-0.04979801	0.02962799	1.6
-0.05183726	0.02955818	1.6
-0.05183726	0.02955818	1.6
-0.05239624	0.02962926	1.6
-0.05239624	0.02962926	1.6
-0.05239624	0.02962926	1.6
-0.05287678	0.0299424	1.6
-0.05287678	0.0299424	1.6
-0.05287678	0.0299424	1.6
-0.05333705	0.03005865	1.6
-0.05333705	0.03005865	1.6
-0.05333705	0.03005865	1.6
-0.05333705	0.03005865	1.6
-0.05333705	0.03005865	1.6
-0.03164411	0.07345784	1.6
-0.03164411	0.07345784	1.6
-0.03164411	0.07345784	1.6
-0.03119565	0.07522433	1.6
-0.03119565	0.07522433	1.6
-0.02984535	0.07742285	1.6
-0.02984535	0.07742285	1.6
-0.02984535	0.07742285	1.6
-0.03018182	0.0785771	1.6
-0.03018182	0.0785771	1.6
-0.03018182	0.0785771	1.6
-0.03018182	0.0785771	1.6
-0.03018182	0.0785771	1.6
-0.03075998	0.08006284	1.6
-0.03075998	0.08006284	1.6
-0.03075998	0.08006284	1.6
-0.03066629	0.08059405	1.6
-0.03066629	0.08059405	1.6
-0.03066629	0.08059405	1.6
-0.03066629	0.08059405	1.6
-0.03066629	0.08059405	1.6
0.04319221	0.1229024	1.6
0.04319221	0.1229024	1.6
0.04319221	0.1229024	1.6
0.04384033	0.1236154	1.6
0.04384033	0.1236154	1.6
0.04384033	0.1236154	1.6
0.04323152	0.1228554	1.6
0.04323152	0.1228554	1.6
0.04196733	0.1233411	1.6
0.04196733	0.1233411	1.6
0.04196733	0.1233411	1.6
0.04108658	0.1237666	1.6
0.04108658	0.1237666	1.6
0.04108658	0.1237666	1.6
0.04127783	0.1242165	1.6
0.04127783	0.1242165	1.6
0.04117882	0.1245593	1.6
0.04117882	0.1245593	1.6
0.04092374	0.1251771	1.6
0.04092374	0.1251771	1.6
0.04092374	0.1251771	1.6
0.04078116	0.1254286	1.6
0.04078116	0.1254286	1.6
0.04057023	0.125672	1.6
0.04057023	0.125672	1.6
0.04057023	0.125672	1.6
0.04049198	0.1258349	1.6
0.04049198	0.1258349	1.6
0.04049198	0.1258349	1.6
0.04033709	0.1260349	1.6
0.04033709	0.1260349	1.6
0.04019912	0.1261502	1.6
0.04019912	0.1261502	1.6
0.04019912	0.1261502	1.6
0.04017226	0.1262368	1.6
0.04017226	0.1262368	1.6
0.04005752	0.1261618	1.6
0.04005752	0.1261618	1.6
0.04005752	0.1261618	1.6
0.04006202	0.1261397	1.6
0.04006202	0.1261397	1.6
0.04006202	0.1261397	1.6
0.04024836	0.1260822	1.6
0.04024836	0.1260822	1.6
0.04024836	0.1260822	1.6
0.04024836	0.1260822	1.6
0.04024836	0.1260822	1.6
0.04046087	0.1254842	1.6
0.04046087	0.1254842	1.6
0.04046087	0.1254842	1.6
0.04037277	0.1256547	1.6
0.04037277	0.1256547	1.6
0.04037277	0.1256547	1.6
0.04037277	0.1256547	1.6
0.04037277	0.1256547	1.6
0.02731607	0.1361717	1.6
0.02731607	0.1361717	1.6
0.02731607	0.1361717	1.6
0.03951007	0.1256549	1.6
0.03951007	0.1256549	1.6
0.03951007	0.1256549	1.6
0.03951007	0.1256549	1.6
0.03951007	0.1256549	1.6
-0.01203837	0.09838573	1.6
-0.01203837	0.09838573	1.6
-0.01203837	0.09838573	1.6
-0.01563256	0.09213468	1.6
-0.01563256	0.09213468	1.6
-0.01957612	0.08802477	1.6
-0.01957612	0.08802477	1.6
-0.01957612	0.08802477	1.6
-0.02222172	0.08455943	1.6
-0.02222172	0.08455943	1.6
-0.02311244	0.08294806	1.6
-0.02311244	0.08294806	1.6
-0.02311244	0.08294806	1.6
-0.0235731	0.08196261	1.6
-0.0235731	0.08196261	1.6
-0.0235731	0.08196261	1.6
-0.02464317	0.0802196	1.6
-0.02464317	0.0802196	1.6
-0.02485027	0.07832357	1.6
-0.02485027	0.07832357	1.6
-0.02485027	0.07832357	1.6
-0.02501915	0.07715214	1.6
-0.02501915	0.07715214	1.6
-0.02501915	0.07715214	1.6
-0.02501915	0.07715214	1.6
-0.02501915	0.07715214	1.6
-0.03222405	-0.02984614	1.6
-0.03222405	-0.02984614	1.6
-0.03222405	-0.02984614	1.6
-0.03344063	-0.03392384	1.6
-0.03344063	-0.03392384	1.6
-0.03392153	-0.03315073	1.6
-0.03392153	-0.03315073	1.6
-0.03392153	-0.03315073	1.6
-0.03353427	-0.03242926	1.6
-0.03353427	-0.03242926	1.6
-0.03353427	-0.03242926	1.6
-0.03409895	-0.03251028	1.6
-0.03409895	-0.03251028	1.6
-0.03511099	-0.03137714	1.6
-0.03511099	-0.03137714	1.6
-0.03511099	-0.03137714	1.6
-0.03352953	-0.03057364	1.6
-0.03352953	-0.03057364	1.6
-0.03352953	-0.03057364	1.6
-0.03245619	-0.02971791	1.6
-0.03245619	-0.02971791	1.6
-0.03192715	-0.0293445	1.6
-0.03192715	-0.0293445	1.6
-0.03192715	-0.0293445	1.6
-0.03171932	-0.02872663	1.6
-0.03171932	-0.02872663	1.6
-0.03166629	-0.02823137	1.6
-0.03166629	-0.02823137	1.6
-0.03166629	-0.02823137	1.6
-0.03166629	-0.02823137	1.6
-0.03166629	-0.02823137	1.6
-0.03166629	-0.02823137	1.6
-0.03166629	-0.02823137	1.6
-0.03166629	-0.02823137	1.6
-0.04014069	0.07429937	1.6
-0.04014069	0.07429937	1.6
-0.04014069	0.07429937	1.6
-0.04213715	0.06853659	1.6
-0.04213715	0.06853659	1.6
-0.04213715	0.06853659	1.6
-0.0419626	0.06604175	1.6
-0.0419626	0.06604175	1.6
-0.04254184	0.06531495	1.6
-0.04254184	0.06531495	1.6
-0.04254184	0.06531495	1.6
-0.04290048	0.06498304	1.6
-0.04290048	0.06498304	1.6
-0.04290048	0.06498304	1.6
-0.04260155	0.065034	1.6
-0.04260155	0.065034	1.6
-0.04267251	0.06568864	1.6
-0.04267251	0.06568864	1.6
-0.04267251	0.06568864	1.6
-0.04280591	0.06547603	1.6
-0.04280591	0.06547603	1.6
-0.04280591	0.06547603	1.6
-0.04286175	0.06516501	1.6
-0.04286175	0.06516501	1.6
-0.04295265	0.06527197	1.6
-0.04295265	0.06527197	1.6
-0.04295265	0.06527197	1.6
-0.04250503	0.0654373	1.6
-0.04250503	0.0654373	1.6
-0.04250503	0.0654373	1.6
-0.04200808	0.06566646	1.6
-0.04200808	0.06566646	1.6
-0.04190381	0.06620954	1.6
-0.04190381	0.06620954	1.6
-0.04190381	0.06620954	1.6
-0.04190381	0.06620954	1.6
-0.04190381	0.06620954	1.6
-0.04190381	0.06620954	1.6
-0.04879358	0.0361444	1.6
-0.04879358	0.0361444	1.6
-0.04924665	0.03460134	1.6
-0.04924665	0.03460134	1.6
-0.04924665	0.03460134	1.6
-0.04926569	0.03457574	1.6
-0.04926569	0.03457574	1.6
-0.04926569	0.03457574	1.6
-0.0490727	0.03459986	1.6
-0.0490727	0.03459986	1.6
-0.04956729	0.03484761	1.6
-0.04956729	0.03484761	1.6
-0.04956729	0.03484761	1.6
-0.04908825	0.03389217	1.6
-0.04908825	0.03389217	1.6
-0.04908825	0.03389217	1.6
-0.04869878	0.03292608	1.6
-0.04869878	0.03292608	1.6
-0.04836559	0.03194716	1.6
-0.04836559	0.03194716	1.6
-0.04836559	0.03194716	1.6
-0.04808057	0.03125983	1.6
-0.04808057	0.03125983	1.6
-0.04808057	0.03125983	1.6
-0.04808057	0.03125983	1.6
-0.04808057	0.03125983	1.6
-0.04762451	-0.09012836	1.6
-0.04762451	-0.09012836	1.6
-0.04762451	-0.09012836	1.6
-0.0470815	-0.09412452	1.6
-0.0470815	-0.09412452	1.6
-0.04650962	-0.09601612	1.6
-0.04650962	-0.09601612	1.6
-0.04650962	-0.09601612	1.6
-0.04590324	-0.09667518	1.6
-0.04590324	-0.09667518	1.6
-0.04590324	-0.09667518	1.6
-0.04608729	-0.09654694	1.6
-0.04608729	-0.09654694	1.6
-0.04636233	-0.09696072	1.6
-0.04636233	-0.09696072	1.6
-0.04636233	-0.09696072	1.6
-0.04645233	-0.09727343	1.6
-0.04645233	-0.09727343	1.6
-0.04645233	-0.09727343	1.6
-0.04610617	-0.09780418	1.6
-0.04610617	-0.09780418	1.6
-0.04626756	-0.09847755	1.6
-0.04626756	-0.09847755	1.6
-0.04626756	-0.09847755	1.6
-0.04663669	-0.09893148	1.6
-0.04663669	-0.09893148	1.6
-0.04663669	-0.09893148	1.6
-0.04689284	-0.09910052	1.6
-0.04689284	-0.09910052	1.6
-0.04689284	-0.09910052	1.6
-0.04689284	-0.09910052	1.6
-0.04689284	-0.09910052	1.6
-0.04781065	-0.09925088	1.6
-0.04781065	-0.09925088	1.6
-0.04781065	-0.09925088	1.6
-0.04765763	-0.09960081	1.6
-0.04765763	-0.09960081	1.6
-0.04765763	-0.09960081	1.6
-0.04765763	-0.09960081	1.6
-0.04765763	-0.09960081	1.6
-0.05764688	-0.1003632	1.6
-0.05764688	-0.1003632	1.6
-0.04765763	-0.09960081	1.6
-0.04765763	-0.09960081	1.6
-0.04765763	-0.09960081	1.6
-0.04878307	0.1294682	1.6
-0.04878307	0.1294682	1.6
-0.04479468	0.1272681	1.6
-0.04479468	0.1272681	1.6
-0.04479468	0.1272681	1.6
-0.04772346	0.1255649	1.6
-0.04772346	0.1255649	1.6
-0.04772346	0.1255649	1.6
-0.04764041	0.1262711	1.6
-0.04764041	0.1262711	1.6
-0.04739293	0.1263932	1.6
-0.04739293	0.1263932	1.6
-0.04739293	0.1263932	1.6
-0.04785085	0.1268918	1.6
-0.04785085	0.1268918	1.6
-0.04785085	0.1268918	1.6
-0.04800896	0.1269279	1.6
-0.04800896	0.1269279	1.6
-0.04674581	0.1268764	1.6
-0.04674581	0.1268764	1.6
-0.04674581	0.1268764	1.6
-0.04555528	0.1266101	1.6
-0.04555528	0.1266101	1.6
-0.04556107	0.1265235	1.6
-0.04556107	0.1265235	1.6
-0.04556107	0.1265235	1.6
-0.04543534	0.1262525	1.6
-0.04543534	0.1262525	1.6
-0.04546066	0.1256358	1.6
-0.04546066	0.1256358	1.6
-0.04546066	0.1256358	1.6
-0.04496648	0.1243085	1.6
-0.04496648	0.1243085	1.6
-0.04496648	0.1243085	1.6
-0.04471936	0.1232442	1.6
-0.04471936	0.1232442	1.6
-0.04448012	0.1222613	1.6
-0.04448012	0.1222613	1.6
-0.04448012	0.1222613	1.6
-0.04409151	0.1220607	1.6
-0.04409151	0.1220607	1.6
-0.04409151	0.1220607	1.6
-0.04390392	0.1217974	1.6
-0.04390392	0.1217974	1.6
-0.04371998	0.121424	1.6
-0.04371998	0.121424	1.6
-0.04371998	0.121424	1.6
-0.04359917	0.1213774	1.6
-0.04359917	0.1213774	1.6
-0.04342622	0.1211817	1.6
-0.04342622	0.1211817	1.6
-0.04342622	0.1211817	1.6
-0.0432574	0.1210548	1.6
-0.0432574	0.1210548	1.6
-0.0432574	0.1210548	1.6
-0.0432574	0.1210548	1.6
-0.0432574	0.1210548	1.6
-0.03244547	0.08413905	1.6
-0.03244547	0.08413905	1.6
-0.03244547	0.08413905	1.6
-0.03234925	0.08260234	1.6
-0.03234925	0.08260234	1.6
-0.03234925	0.08260234	1.6
-0.03194429	0.08194039	1.6
-0.03194429	0.08194039	1.6
-0.03232969	0.08231213	1.6
-0.03232969	0.08231213	1.6
-0.03232969	0.08231213	1.6
-0.03305311	0.08348644	1.6
-0.03305311	0.08348644	1.6
-0.03305311	0.08348644	1.6
-0.0337	0.08263985	1.6
-0.0337	0.08263985	1.6
-0.03439626	0.0829782	1.6
-0.03439626	0.0829782	1.6
-0.03439626	0.0829782	1.6
-0.0345855	0.08225669	1.6
-0.0345855	0.08225669	1.6
-0.0345855	0.08225669	1.6
-0.03494598	0.08126362	1.6
-0.03494598	0.08126362	1.6
-0.03513002	0.08023194	1.6
-0.03513002	0.08023194	1.6
-0.03513002	0.08023194	1.6
-0.03500669	0.07991812	1.6
-0.03500669	0.07991812	1.6
-0.03526672	0.078714	1.6
-0.03526672	0.078714	1.6
-0.03526672	0.078714	1.6
-0.03526672	0.078714	1.6
-0.03526672	0.078714	1.6
-0.03526672	0.078714	1.6
-0.04470275	-0.04977312	1.6
-0.04470275	-0.04977312	1.6
-0.04459438	-0.05066056	1.6
-0.04459438	-0.05066056	1.6
-0.04459438	-0.05066056	1.6
-0.04405582	-0.05170088	1.6
-0.04405582	-0.05170088	1.6
-0.04405582	-0.05170088	1.6
-0.04274648	-0.05272313	1.6
-0.04274648	-0.05272313	1.6
-0.0413161	-0.05363258	1.6
-0.0413161	-0.05363258	1.6
-0.0413161	-0.05363258	1.6
-0.04059039	-0.0537316	1.6
-0.04059039	-0.0537316	1.6
-0.04014982	-0.05434239	1.6
-0.04014982	-0.05434239	1.6
-0.04014982	-0.05434239	1.6
-0.039764	-0.05458928	1.6
-0.039764	-0.05458928	1.6
-0.039764	-0.05458928	1.6
-0.03991874	-0.05514116	1.6
-0.03991874	-0.05514116	1.6
-0.03962235	-0.05496677	1.6
-0.03962235	-0.05496677	1.6
-0.03962235	-0.05496677	1.6
-0.03966714	-0.05490997	1.6
-0.03966714	-0.05490997	1.6
-0.03977586	-0.05504837	1.6
-0.03977586	-0.05504837	1.6
-0.03977586	-0.05504837	1.6
-0.03973866	-0.05517751	1.6
-0.03973866	-0.05517751	1.6
-0.03973866	-0.05517751	1.6
-0.04006569	-0.05521811	1.6
-0.04006569	-0.05521811	1.6
-0.04028851	-0.05525074	1.6
-0.04028851	-0.05525074	1.6
-0.04028851	-0.05525074	1.6
-0.04038402	-0.05525282	1.6
-0.04038402	-0.05525282	1.6
-0.04038402	-0.05525282	1.6
-0.04063585	-0.05500897	1.6
-0.04063585	-0.05500897	1.6
-0.04095302	-0.05517783	1.6
-0.04095302	-0.05517783	1.6
-0.04095302	-0.05517783	1.6
-0.04121298	-0.05504394	1.6
-0.04121298	-0.05504394	1.6
-0.04121298	-0.05504394	1.6
-0.04144636	-0.05502224	1.6
-0.04144636	-0.05502224	1.6
-0.04173978	-0.05500972	1.6
-0.04173978	-0.05500972	1.6
-0.04173978	-0.05500972	1.6
-0.04205223	-0.05498102	1.6
-0.04205223	-0.05498102	1.6
-0.04205223	-0.05498102	1.6
-0.04221778	-0.05481927	1.6
-0.04221778	-0.05481927	1.6
-0.04251808	-0.05439816	1.6
-0.04251808	-0.05439816	1.6
-0.04251808	-0.05439816	1.6
-0.04251808	-0.05439816	1.6
-0.04251808	-0.05439816	1.6
-0.03386772	-0.05941764	1.6
-0.03386772	-0.05941764	1.6
-0.03386772	-0.05941764	1.6
-0.04251808	-0.05439816	1.6
-0.04251808	-0.05439816	1.6
-0.04251808	-0.05439816	1.6
-0.02521735	-0.06443713	1.6
-0.02521735	-0.06443713	1.6
-0.03998126	0.04653477	1.6
-0.03998126	0.04653477	1.6
-0.03998126	0.04653477	1.6
-0.04050869	0.04550304	1.6
-0.04050869	0.04550304	1.6
-0.04050869	0.04550304	1.6
-0.04138885	0.04487083	1.6
-0.04138885	0.04487083	1.6
-0.04156229	0.04414584	1.6
-0.04156229	0.04414584	1.6
-0.04156229	0.04414584	1.6
-0.04110696	0.04374585	1.6
-0.04110696	0.04374585	1.6
-0.04110696	0.04374585	1.6
-0.04150856	0.04350984	1.6
-0.04150856	0.04350984	1.6
-0.04305498	0.04252505	1.6
-0.04305498	0.04252505	1.6
-0.04305498	0.04252505	1.6
-0.04298222	0.04282876	1.6
-0.04298222	0.04282876	1.6
-0.04315598	0.04282805	1.6
-0.04315598	0.04282805	1.6
-0.04315598	0.04282805	1.6
-0.04349231	0.04202846	1.6
-0.04349231	0.04202846	1.6
-0.04349231	0.04202846	1.6
-0.04349231	0.04202846	1.6
-0.04349231	0.04202846	1.6
-0.04426803	0.04048155	1.6
-0.04426803	0.04048155	1.6
-0.04426803	0.04048155	1.6
-0.04463124	0.03976002	1.6
-0.04463124	0.03976002	1.6
-0.04484347	0.03956426	1.6
-0.04484347	0.03956426	1.6
-0.04484347	0.03956426	1.6
-0.04525483	0.03926912	1.6
-0.04525483	0.03926912	1.6
-0.04525483	0.03926912	1.6
-0.04556668	0.03908186	1.6
-0.04556668	0.03908186	1.6
-0.04588404	0.03891251	1.6
-0.04588404	0.03891251	1.6
-0.04588404	0.03891251	1.6
-0.04602093	0.03854636	1.6
-0.04602093	0.03854636	1.6
-0.04602093	0.03854636	1.6
-0.04615773	0.03830596	1.6
-0.04615773	0.03830596	1.6
-0.04637881	0.03812905	1.6
-0.04637881	0.03812905	1.6
-0.04637881	0.03812905	1.6
-0.0465221	0.03815547	1.6
-0.0465221	0.03815547	1.6
-0.0465221	0.03815547	1.6
-0.04671041	0.037962	1.6
-0.04671041	0.037962	1.6
-0.04676605	0.03780468	1.6
-0.04676605	0.03780468	1.6
-0.04676605	0.03780468	1.6
-0.04686821	0.03770614	1.6
-0.04686821	0.03770614	1.6
-0.04686821	0.03770614	1.6
-0.04686821	0.03770614	1.6
-0.04686821	0.03770614	1.6
-0.05167566	0.06094123	1.6
-0.05167566	0.06094123	1.6
-0.05167566	0.06094123	1.6
-0.05127388	0.06355917	1.6
-0.05127388	0.06355917	1.6
-0.05134342	0.06600408	1.6
-0.05134342	0.06600408	1.6
-0.05134342	0.06600408	1.6
-0.05185299	0.06720647	1.6
-0.05185299	0.06720647	1.6
-0.05185299	0.06720647	1.6
-0.05178162	0.0681974	1.6
-0.05178162	0.0681974	1.6
-0.05165191	0.06945255	1.6
-0.05165191	0.06945255	1.6
-0.05165191	0.06945255	1.6
-0.0519544	0.0701628	1.6
-0.0519544	0.0701628	1.6
-0.0519544	0.0701628	1.6
-0.05244889	0.07046147	1.6
-0.05244889	0.07046147	1.6
-0.05244889	0.07046147	1.6
-0.05244889	0.07046147	1.6
-0.05244889	0.07046147	1.6
-0.0272603	0.1075692	1.6
-0.0272603	0.1075692	1.6
-0.02662405	0.1154845	1.6
-0.02662405	0.1154845	1.6
-0.02662405	0.1154845	1.6
-0.02641084	0.1204937	1.6
-0.02641084	0.1204937	1.6
-0.02641084	0.1204937	1.6
-0.02693391	0.1236061	1.6
-0.02693391	0.1236061	1.6
-0.02744247	0.1264865	1.6
-0.02744247	0.1264865	1.6
-0.02744247	0.1264865	1.6
-0.02749119	0.1282651	1.6
-0.02749119	0.1282651	1.6
-0.02749119	0.1282651	1.6
-0.0275413	0.1300057	1.6
-0.0275413	0.1300057	1.6
-0.02745032	0.13123	1.6
-0.02745032	0.13123	1.6
-0.02745032	0.13123	1.6
-0.02637541	0.1316728	1.6
-0.02637541	0.1316728	1.6
-0.04165216	0.1393483	1.6
-0.04165216	0.1393483	1.6
-0.04165216	0.1393483	1.6
-0.02637541	0.1316728	1.6
-0.02637541	0.1316728	1.6
-0.02118115	-0.1097085	1.6
-0.02118115	-0.1097085	1.6
-0.02118115	-0.1097085	1.6
-0.02358831	-0.1118842	1.6
-0.02358831	-0.1118842	1.6
-0.02358831	-0.1118842	1.6
-0.02534735	-0.1134943	1.6
-0.02534735	-0.1134943	1.6
-0.02655664	-0.1157162	1.6
-0.02655664	-0.1157162	1.6
-0.02655664	-0.1157162	1.6
-0.02747173	-0.1165687	1.6
-0.02747173	-0.1165687	1.6
-0.02764539	-0.1172101	1.6
-0.02764539	-0.1172101	1.6
-0.02764539	-0.1172101	1.6
-0.02764539	-0.1172101	1.6
-0.02764539	-0.1172101	1.6
-0.02764539	-0.1172101	1.6
-0.02782137	-0.1179715	1.6
-0.02782137	-0.1179715	1.6
-0.02815728	-0.1190696	1.6
-0.02815728	-0.1190696	1.6
-0.02815728	-0.1190696	1.6
-0.02610795	-0.1182438	1.6
-0.02610795	-0.1182438	1.6
-0.02610795	-0.1182438	1.6
-0.02625373	-0.116993	1.6
-0.02625373	-0.116993	1.6
-0.02625373	-0.116993	1.6
-0.02625373	-0.116993	1.6
