# Supplementary material for: Saliency detection of textured 3D models based on multi-view information and texel descriptor
Source: PeerJ Comput Sci. 2023 Oct 25;9:e1584. doi: 10.7717/peerj-cs.1584 (PMC10703070; doi:10.7717/peerj-cs.1584)
Supplement: Supplemental Information 2 [file peerj-cs-09-1584-s002.zip › ybxz/24.txt]

-0.02625373	-0.116993	1.6
-0.03717477	-0.0580821	1.6
-0.03717477	-0.0580821	1.6
-0.03801844	-0.05683143	1.6
-0.03801844	-0.05683143	1.6
-0.03801844	-0.05683143	1.6
-0.03866409	-0.05789693	1.6
-0.03866409	-0.05789693	1.6
-0.03866409	-0.05789693	1.6
-0.03877533	-0.0569934	1.6
-0.03877533	-0.0569934	1.6
-0.03659492	-0.05369499	1.6
-0.03659492	-0.05369499	1.6
-0.03659492	-0.05369499	1.6
-0.03595324	-0.05225029	1.6
-0.03595324	-0.05225029	1.6
-0.03529696	-0.04942209	1.6
-0.03529696	-0.04942209	1.6
-0.03529696	-0.04942209	1.6
-0.03472494	-0.04720677	1.6
-0.03472494	-0.04720677	1.6
-0.03472494	-0.04720677	1.6
-0.03444833	-0.04502027	1.6
-0.03444833	-0.04502027	1.6
-0.03440391	-0.04405286	1.6
-0.03440391	-0.04405286	1.6
-0.03440391	-0.04405286	1.6
-0.03431831	-0.04316511	1.6
-0.03431831	-0.04316511	1.6
-0.03392984	-0.0420785	1.6
-0.03392984	-0.0420785	1.6
-0.03392984	-0.0420785	1.6
-0.03366468	-0.04096229	1.6
-0.03366468	-0.04096229	1.6
-0.03366468	-0.04096229	1.6
-0.03385898	-0.04091997	1.6
-0.03385898	-0.04091997	1.6
-0.03419083	-0.04145391	1.6
-0.03419083	-0.04145391	1.6
-0.03419083	-0.04145391	1.6
-0.03425449	-0.04124311	1.6
-0.03425449	-0.04124311	1.6
-0.03428659	-0.04141038	1.6
-0.03428659	-0.04141038	1.6
-0.03428659	-0.04141038	1.6
-0.03428659	-0.04141038	1.6
-0.03428659	-0.04141038	1.6
-0.01001082	-0.03043385	1.6
-0.01001082	-0.03043385	1.6
-0.1773629	0.06932233	1.6
-0.1773629	0.06932233	1.6
-0.1773629	0.06932233	1.6
-0.1774294	0.0685441	1.6
-0.1774294	0.0685441	1.6
-0.1774294	0.0685441	1.6
-0.1771106	0.06670117	1.6
-0.1771106	0.06670117	1.6
-0.176912	0.06420639	1.6
-0.176912	0.06420639	1.6
-0.176912	0.06420639	1.6
-0.1771196	0.06202697	1.6
-0.1771196	0.06202697	1.6
-0.1771196	0.06202697	1.6
-0.1781463	0.0621907	1.6
-0.1781463	0.0621907	1.6
-0.1789708	0.06098004	1.6
-0.1789708	0.06098004	1.6
-0.1789708	0.06098004	1.6
-0.178844	0.06170483	1.6
-0.178844	0.06170483	1.6
-0.1790851	0.06229256	1.6
-0.1790851	0.06229256	1.6
-0.1790851	0.06229256	1.6
-0.1793466	0.06260652	1.6
-0.1793466	0.06260652	1.6
-0.1793466	0.06260652	1.6
-0.1796555	0.06255345	1.6
-0.1796555	0.06255345	1.6
-0.1798627	0.06274385	1.6
-0.1798627	0.06274385	1.6
-0.1798627	0.06274385	1.6
-0.1798627	0.06274385	1.6
-0.1798627	0.06274385	1.6
-0.2423012	0.08973201	1.6
-0.2423012	0.08973201	1.6
-0.2423012	0.08973201	1.6
-0.2428728	0.08962753	1.6
-0.2428728	0.08962753	1.6
-0.2428728	0.08962753	1.6
-0.243156	0.08961412	1.6
-0.243156	0.08961412	1.6
-0.2430729	0.08975103	1.6
-0.2430729	0.08975103	1.6
-0.2430729	0.08975103	1.6
-0.2430866	0.09011273	1.6
-0.2430866	0.09011273	1.6
-0.2430866	0.09011273	1.6
-0.2430866	0.09011273	1.6
-0.2430866	0.09011273	1.6
-0.2585118	0.1023374	1.6
-0.2585118	0.1023374	1.6
-0.2585118	0.1023374	1.6
-0.2677725	0.08773837	1.6
-0.2677725	0.08773837	1.6
0.01	0.01	1.6
-0.2585118	0.1023374	1.6
-0.2585118	0.1023374	1.6
-0.2455859	0.09936245	1.6
-0.2455859	0.09936245	1.6
-0.2455859	0.09936245	1.6
-0.2414853	0.09617469	1.6
-0.2414853	0.09617469	1.6
-0.2414853	0.09617469	1.6
-0.2378746	0.09544516	1.6
-0.2378746	0.09544516	1.6
-0.235218	0.09286828	1.6
-0.235218	0.09286828	1.6
-0.235218	0.09286828	1.6
-0.2328945	0.0910849	1.6
-0.2328945	0.0910849	1.6
-0.2294402	0.0891725	1.6
-0.2294402	0.0891725	1.6
-0.2294402	0.0891725	1.6
-0.2294402	0.0891725	1.6
-0.2294402	0.0891725	1.6
-0.2294402	0.0891725	1.6
-0.1081377	0.05269627	1.6
-0.1081377	0.05269627	1.6
-0.1038468	0.05256062	1.6
-0.1038468	0.05256062	1.6
-0.1038468	0.05256062	1.6
-0.1029605	0.05108998	1.6
-0.1029605	0.05108998	1.6
-0.1029605	0.05108998	1.6
-0.1039974	0.04749101	1.6
-0.1039974	0.04749101	1.6
-0.1039974	0.04749101	1.6
-0.1039974	0.04749101	1.6
-0.1039974	0.04749101	1.6
-0.1039974	0.04749101	1.6
-0.1039974	0.04749101	1.6
-0.1039974	0.04749101	1.6
-0.2420577	0.08645398	1.6
-0.2420577	0.08645398	1.6
-0.2386179	0.0842672	1.6
-0.2386179	0.0842672	1.6
-0.2386179	0.0842672	1.6
-0.2365233	0.08320214	1.6
-0.2365233	0.08320214	1.6
-0.235345	0.08251254	1.6
-0.235345	0.08251254	1.6
-0.235345	0.08251254	1.6
-0.2343885	0.0824837	1.6
-0.2343885	0.0824837	1.6
-0.2343885	0.0824837	1.6
-0.2336859	0.08282815	1.6
-0.2336859	0.08282815	1.6
-0.2333305	0.08308161	1.6
-0.2333305	0.08308161	1.6
-0.2333305	0.08308161	1.6
-0.2333305	0.08308161	1.6
-0.2333305	0.08308161	1.6
-0.2333305	0.08308161	1.6
-0.2580974	0.08156406	1.6
-0.2580974	0.08156406	1.6
-0.2577804	0.08101512	1.6
-0.2577804	0.08101512	1.6
-0.2577804	0.08101512	1.6
-0.258228	0.08093361	1.6
-0.258228	0.08093361	1.6
-0.258228	0.08093361	1.6
-0.2585784	0.08048057	1.6
-0.2585784	0.08048057	1.6
-0.2592565	0.08054742	1.6
-0.2592565	0.08054742	1.6
-0.2592565	0.08054742	1.6
-0.260228	0.08065923	1.6
-0.260228	0.08065923	1.6
-0.2607688	0.08070605	1.6
-0.2607688	0.08070605	1.6
-0.2611626	0.08124251	1.6
-0.2611626	0.08124251	1.6
-0.2615088	0.08167734	1.6
-0.2615088	0.08167734	1.6
-0.2616519	0.08198222	1.6
-0.2616519	0.08198222	1.6
-0.2616519	0.08198222	1.6
-0.2619222	0.08214837	1.6
-0.2619222	0.08214837	1.6
-0.2619222	0.08214837	1.6
-0.2621485	0.08248147	1.6
-0.2619972	0.08273184	1.6
-0.2619972	0.08273184	1.6
-0.2620379	0.08278137	1.6
-0.2620379	0.08278137	1.6
-0.2620379	0.08278137	1.6
-0.2620016	0.08288186	1.6
-0.2620016	0.08288186	1.6
-0.2619533	0.08306634	1.6
-0.2619533	0.08306634	1.6
-0.2619533	0.08306634	1.6
-0.2618977	0.0829324	1.6
-0.2618977	0.0829324	1.6
-0.2618977	0.0829324	1.6
-0.2617797	0.08296296	1.6
-0.2617797	0.08296296	1.6
-0.2617909	0.08302264	1.6
-0.2617909	0.08302264	1.6
-0.2617909	0.08302264	1.6
-0.2616259	0.08313514	1.6
-0.2616259	0.08313514	1.6
-0.2616914	0.08307952	1.6
-0.2616914	0.08307952	1.6
-0.2616914	0.08307952	1.6
-0.2615982	0.08308516	1.6
-0.2615982	0.08308516	1.6
-0.2615982	0.08308516	1.6
-0.2615608	0.08306096	1.6
-0.2615608	0.08306096	1.6
-0.2614684	0.08300684	1.6
-0.2614684	0.08300684	1.6
-0.2614684	0.08300684	1.6
-0.2613832	0.08285449	1.6
-0.2613832	0.08285449	1.6
-0.2612921	0.0825704	1.6
-0.2612921	0.0825704	1.6
-0.2612921	0.0825704	1.6
-0.2612317	0.08235434	1.6
-0.2612317	0.08235434	1.6
-0.2612317	0.08235434	1.6
-0.2611607	0.08205017	1.6
-0.2611607	0.08205017	1.6
-0.2610601	0.08183865	1.6
-0.2610601	0.08183865	1.6
-0.2610601	0.08183865	1.6
-0.2609544	0.08156475	1.6
-0.2609544	0.08156475	1.6
-0.2609544	0.08156475	1.6
-0.2607997	0.08134241	1.6
-0.2607997	0.08134241	1.6
-0.260711	0.08113231	1.6
-0.260711	0.08113231	1.6
-0.260711	0.08113231	1.6
-0.2606808	0.08091137	1.6
-0.2606808	0.08091137	1.6
-0.2606808	0.08091137	1.6
-0.2606185	0.08069681	1.6
-0.2606185	0.08069681	1.6
-0.2605811	0.08043752	1.6
-0.2605811	0.08043752	1.6
-0.2605811	0.08043752	1.6
-0.2605811	0.08043752	1.6
-0.2605811	0.08043752	1.6
-0.2605811	0.08043752	1.6
-0.2605801	0.07997871	1.6
-0.2605801	0.07997871	1.6
-0.2605801	0.07997871	1.6
-0.2605801	0.07997871	1.6
-0.2605801	0.07997871	1.6
-0.2603806	0.07988355	1.6
-0.2603806	0.07988355	1.6
-0.2712819	0.06793848	1.6
-0.2712819	0.06793848	1.6
-0.2712819	0.06793848	1.6
-0.2708331	0.06941869	1.6
-0.2708331	0.06941869	1.6
-0.2708331	0.06941869	1.6
-0.2699974	0.06925163	1.6
-0.2699974	0.06925163	1.6
-0.2695545	0.06967047	1.6
-0.2695545	0.06967047	1.6
-0.2695545	0.06967047	1.6
-0.2699855	0.06937309	1.6
-0.2699855	0.06937309	1.6
-0.2699855	0.06937309	1.6
-0.2698727	0.0700201	1.6
-0.2698727	0.0700201	1.6
-0.2696546	0.0702782	1.6
-0.2696546	0.0702782	1.6
-0.2696546	0.0702782	1.6
-0.269634	0.07012124	1.6
-0.269634	0.07012124	1.6
-0.2699704	0.07033495	1.6
-0.2699704	0.07033495	1.6
-0.2699704	0.07033495	1.6
-0.2699655	0.07054909	1.6
-0.2699655	0.07054909	1.6
-0.2699655	0.07054909	1.6
-0.2699317	0.0704454	1.6
-0.2699317	0.0704454	1.6
-0.2698561	0.07056837	1.6
-0.2698561	0.07056837	1.6
-0.2698561	0.07056837	1.6
-0.2696927	0.07063812	1.6
-0.2696927	0.07063812	1.6
-0.2696927	0.07063812	1.6
-0.2697585	0.0707756	1.6
-0.2697585	0.0707756	1.6
-0.2699324	0.07129923	1.6
-0.2699324	0.07129923	1.6
-0.2699324	0.07129923	1.6
-0.2700708	0.07149217	1.6
-0.2700708	0.07149217	1.6
-0.2698468	0.07150205	1.6
-0.2698468	0.07150205	1.6
-0.2698468	0.07150205	1.6
-0.2698454	0.07204381	1.6
-0.2698454	0.07204381	1.6
-0.2698454	0.07204381	1.6
-0.2696845	0.07225233	1.6
-0.2696845	0.07225233	1.6
-0.2693857	0.07233568	1.6
-0.2693857	0.07233568	1.6
-0.2693857	0.07233568	1.6
-0.2692183	0.07238224	1.6
-0.2692183	0.07238224	1.6
-0.2692183	0.07238224	1.6
-0.2692183	0.07238224	1.6
-0.2692183	0.07238224	1.6
-0.2689546	0.07229964	1.6
-0.2689546	0.07229964	1.6
-0.2689546	0.07229964	1.6
-0.2689005	0.07216853	1.6
-0.2689005	0.07216853	1.6
-0.2687236	0.07213593	1.6
-0.2687236	0.07213593	1.6
-0.2687236	0.07213593	1.6
-0.268557	0.07198719	1.6
-0.268557	0.07198719	1.6
-0.268557	0.07198719	1.6
-0.2683466	0.07185477	1.6
-0.2683466	0.07185477	1.6
-0.2682983	0.07179449	1.6
-0.2682983	0.07179449	1.6
-0.2682983	0.07179449	1.6
-0.2682983	0.07179449	1.6
-0.2682983	0.07179449	1.6
-0.2682983	0.07179449	1.6
-0.2682983	0.07179449	1.6
-0.2682983	0.07179449	1.6
-0.2679067	0.0713652	1.6
-0.2679067	0.0713652	1.6
-0.2679067	0.0713652	1.6
-0.2675754	0.07153787	1.6
-0.2675754	0.07153787	1.6
0.01	0.01	1.6
-0.2482686	0.07635079	1.6
-0.2482686	0.07635079	1.6
-0.2482686	0.07635079	1.6
-0.2289619	0.08116371	1.6
-0.2289619	0.08116371	1.6
-0.2289619	0.08116371	1.6
-0.2289619	0.08116371	1.6
-0.2289619	0.08116371	1.6
-0.2262847	0.08090813	1.6
-0.2262847	0.08090813	1.6
-0.2253412	0.08073257	1.6
-0.2253412	0.08073257	1.6
-0.2253412	0.08073257	1.6
-0.2241223	0.0805878	1.6
-0.2241223	0.0805878	1.6
-0.2241223	0.0805878	1.6
-0.223161	0.0804809	1.6
-0.223161	0.0804809	1.6
-0.223161	0.0804809	1.6
-0.223161	0.0804809	1.6
-0.223161	0.0804809	1.6
-0.2214171	0.0799832	1.6
-0.2214171	0.0799832	1.6
-0.2214171	0.0799832	1.6
-0.2205504	0.07972776	1.6
-0.2205504	0.07972776	1.6
-0.2198122	0.07963538	1.6
-0.2198122	0.07963538	1.6
-0.2198122	0.07963538	1.6
-0.2191968	0.07965016	1.6
-0.2191968	0.07965016	1.6
-0.2191968	0.07965016	1.6
-0.2184834	0.07969053	1.6
-0.2184834	0.07969053	1.6
-0.2179069	0.07966573	1.6
-0.2179069	0.07966573	1.6
-0.2179069	0.07966573	1.6
-0.2174122	0.07965899	1.6
-0.2174122	0.07965899	1.6
-0.2174122	0.07965899	1.6
-0.2174122	0.07965899	1.6
-0.2174122	0.07965899	1.6
-0.07467998	0.04491346	1.6
-0.07467998	0.04491346	1.6
-0.07467998	0.04491346	1.6
-0.07459489	0.04338674	1.6
-0.07459489	0.04338674	1.6
-0.07459489	0.04338674	1.6
-0.07559942	0.04279405	1.6
-0.07559942	0.04279405	1.6
-0.07587264	0.04218793	1.6
-0.07587264	0.04218793	1.6
-0.07587264	0.04218793	1.6
-0.07674449	0.04203767	1.6
-0.07674449	0.04203767	1.6
-0.07719328	0.04166562	1.6
-0.07719328	0.04166562	1.6
-0.07719328	0.04166562	1.6
-0.07774716	0.04154798	1.6
-0.07774716	0.04154798	1.6
-0.07774716	0.04154798	1.6
-0.07790378	0.04141644	1.6
-0.07790378	0.04141644	1.6
-0.07776432	0.04099064	1.6
-0.07776432	0.04099064	1.6
-0.07776432	0.04099064	1.6
-0.07753419	0.04053561	1.6
-0.07753419	0.04053561	1.6
-0.07753419	0.04053561	1.6
-0.07834551	0.0402009	1.6
-0.07834551	0.0402009	1.6
-0.06172396	0.0349808	1.6
-0.06172396	0.0349808	1.6
-0.06172396	0.0349808	1.6
-0.06172396	0.0349808	1.6
-0.06172396	0.0349808	1.6
-0.0771483	0.04108171	1.6
-0.0771483	0.04108171	1.6
-0.0771483	0.04108171	1.6
-0.0750054	0.04020277	1.6
-0.0750054	0.04020277	1.6
-0.0750054	0.04020277	1.6
-0.07432329	0.04020699	1.6
-0.07432329	0.04020699	1.6
-0.07306127	0.03941852	1.6
-0.07306127	0.03941852	1.6
-0.07306127	0.03941852	1.6
-0.07233223	0.03923281	1.6
-0.07233223	0.03923281	1.6
-0.07226538	0.0385206	1.6
-0.07226538	0.0385206	1.6
-0.07226538	0.0385206	1.6
-0.07220777	0.03797057	1.6
-0.07220777	0.03797057	1.6
-0.07220777	0.03797057	1.6
-0.07259712	0.03680899	1.6
-0.07259712	0.03680899	1.6
-0.07197254	0.03640279	1.6
-0.07197254	0.03640279	1.6
-0.07197254	0.03640279	1.6
-0.07197254	0.03640279	1.6
-0.07197254	0.03640279	1.6
-0.07197254	0.03640279	1.6
-0.1107009	0.06533983	1.6
-0.1107009	0.06533983	1.6
-0.1165298	0.06351898	1.6
-0.1165298	0.06351898	1.6
-0.1165298	0.06351898	1.6
-0.1192102	0.06224858	1.6
-0.1192102	0.06224858	1.6
-0.1207548	0.0621025	1.6
-0.1207548	0.0621025	1.6
-0.1207548	0.0621025	1.6
-0.1178681	0.06029677	1.6
-0.1178681	0.06029677	1.6
-0.1178681	0.06029677	1.6
-0.1178681	0.06029677	1.6
-0.1178681	0.06029677	1.6
-0.1076238	0.05071754	1.6
-0.1076238	0.05071754	1.6
-0.1076238	0.05071754	1.6
-0.1052019	0.05065348	1.6
-0.1052019	0.05065348	1.6
-0.1036844	0.04991797	1.6
-0.1036844	0.04991797	1.6
-0.1036844	0.04991797	1.6
-0.1022928	0.04950158	1.6
-0.1022928	0.04950158	1.6
-0.1022928	0.04950158	1.6
-0.1015352	0.04908632	1.6
-0.1015352	0.04908632	1.6
-0.1004807	0.04842424	1.6
-0.1004807	0.04842424	1.6
-0.1004807	0.04842424	1.6
-0.1001985	0.04858159	1.6
-0.1001985	0.04858159	1.6
-0.1001985	0.04858159	1.6
-0.09965304	0.0484992	1.6
-0.09965304	0.0484992	1.6
-0.09986352	0.04927617	1.6
-0.09986352	0.04927617	1.6
-0.09986352	0.04927617	1.6
-0.09922367	0.05032113	1.6
-0.09922367	0.05032113	1.6
-0.08642273	0.05067598	1.6
-0.08642273	0.05067598	1.6
-0.08642273	0.05067598	1.6
-0.08642273	0.05067598	1.6
-0.08642273	0.05067598	1.6
-0.08642273	0.05067598	1.6
-0.09922367	0.05032113	1.6
-0.09922367	0.05032113	1.6
-0.07310353	0.0446328	1.6
-0.07310353	0.0446328	1.6
-0.07310353	0.0446328	1.6
-0.07266083	0.04165597	1.6
-0.07266083	0.04165597	1.6
-0.07266083	0.04165597	1.6
-0.07310888	0.03918266	1.6
-0.07310888	0.03918266	1.6
-0.07016346	0.04025898	1.6
-0.07016346	0.04025898	1.6
-0.07016346	0.04025898	1.6
-0.07006506	0.0397701	1.6
-0.07006506	0.0397701	1.6
-0.07006506	0.0397701	1.6
-0.06984296	0.03962536	1.6
-0.06984296	0.03962536	1.6
-0.06971056	0.03961634	1.6
-0.06971056	0.03961634	1.6
-0.06971056	0.03961634	1.6
-0.06973553	0.03945819	1.6
-0.06973553	0.03945819	1.6
-0.06973553	0.03945819	1.6
-0.06992539	0.03931191	1.6
-0.06992539	0.03931191	1.6
-0.06992539	0.03931191	1.6
-0.06992539	0.03931191	1.6
-0.06992539	0.03931191	1.6
-0.07011794	0.03763309	1.6
-0.07011794	0.03763309	1.6
-0.07011794	0.03763309	1.6
-0.07011794	0.03763309	1.6
-0.07011794	0.03763309	1.6
-0.02033941	-0.006771768	1.6
-0.02033941	-0.006771768	1.6
-0.02033941	-0.006771768	1.6
-0.02188696	-0.01148124	1.6
-0.02188696	-0.01148124	1.6
-0.02098009	-0.01782004	1.6
-0.02098009	-0.01782004	1.6
-0.02098009	-0.01782004	1.6
-0.0206636	-0.02404244	1.6
-0.0206636	-0.02404244	1.6
-0.0206636	-0.02404244	1.6
-0.01932746	-0.02702441	1.6
-0.01932746	-0.02702441	1.6
-0.01909285	-0.03035205	1.6
-0.01909285	-0.03035205	1.6
-0.01909285	-0.03035205	1.6
-0.01827043	-0.03371517	1.6
-0.01827043	-0.03371517	1.6
-0.01827043	-0.03371517	1.6
-0.01686111	-0.03522205	1.6
-0.01686111	-0.03522205	1.6
-0.015768	-0.03580607	1.6
-0.015768	-0.03580607	1.6
-0.015768	-0.03580607	1.6
-0.01539663	-0.03528532	1.6
-0.01539663	-0.03528532	1.6
-0.01539663	-0.03528532	1.6
-0.01512865	-0.03369439	1.6
-0.01512865	-0.03369439	1.6
-0.01458794	-0.03185186	1.6
-0.01458794	-0.03185186	1.6
-0.01458794	-0.03185186	1.6
-0.0144561	-0.02984576	1.6
-0.0144561	-0.02984576	1.6
-0.0144561	-0.02984576	1.6
-0.01408597	-0.02810737	1.6
-0.01408597	-0.02810737	1.6
-0.01372906	-0.02605337	1.6
-0.01372906	-0.02605337	1.6
-0.01372906	-0.02605337	1.6
-0.01320973	-0.02491085	1.6
-0.01320973	-0.02491085	1.6
-0.01320973	-0.02491085	1.6
-0.01277879	-0.02417288	1.6
-0.01277879	-0.02417288	1.6
-0.01189152	-0.02304777	1.6
-0.01189152	-0.02304777	1.6
-0.01189152	-0.02304777	1.6
-0.01116975	-0.02203966	1.6
-0.01116975	-0.02203966	1.6
-0.01116975	-0.02203966	1.6
-0.00325847	-0.01615939	1.6
-0.00325847	-0.01615939	1.6
-0.003365612	-0.0161319	1.6
-0.003365612	-0.0161319	1.6
-0.003365612	-0.0161319	1.6
-0.01191886	-0.02135025	1.6
-0.01191886	-0.02135025	1.6
-0.0123318	-0.0210834	1.6
-0.0123318	-0.0210834	1.6
-0.0123318	-0.0210834	1.6
-0.01263815	-0.02122868	1.6
-0.01263815	-0.02122868	1.6
-0.01263815	-0.02122868	1.6
-0.01263815	-0.02122868	1.6
-0.01263815	-0.02122868	1.6
-0.01311137	-0.02074672	1.6
-0.01311137	-0.02074672	1.6
-0.01311137	-0.02074672	1.6
-0.0129981	-0.02035869	1.6
-0.0129981	-0.02035869	1.6
-0.0129981	-0.02035869	1.6
-0.01321223	-0.02060002	1.6
-0.01321223	-0.02060002	1.6
-0.01355384	-0.02115636	1.6
-0.01355384	-0.02115636	1.6
-0.01355384	-0.02115636	1.6
-0.01392629	-0.02163371	1.6
-0.01392629	-0.02163371	1.6
-0.01406803	-0.0217724	1.6
-0.01406803	-0.0217724	1.6
-0.01406803	-0.0217724	1.6
-0.01408168	-0.02191403	1.6
-0.01408168	-0.02191403	1.6
-0.01423985	-0.0220686	1.6
-0.01423985	-0.0220686	1.6
-0.01423985	-0.0220686	1.6
-0.01440954	-0.02235406	1.6
-0.01440954	-0.02235406	1.6
-0.01440954	-0.02235406	1.6
-0.01468227	-0.02265483	1.6
-0.01468227	-0.02265483	1.6
-0.01490848	-0.02298554	1.6
-0.01490848	-0.02298554	1.6
-0.01490848	-0.02298554	1.6
-0.01510319	-0.0232327	1.6
-0.01510319	-0.0232327	1.6
-0.01534272	-0.02344763	1.6
-0.01534272	-0.02344763	1.6
-0.01534272	-0.02344763	1.6
-0.01534272	-0.02344763	1.6
-0.01534272	-0.02344763	1.6
-0.01534272	-0.02344763	1.6
-0.01585739	-0.02381945	1.6
-0.01585739	-0.02381945	1.6
-0.01600055	-0.02393094	1.6
-0.01600055	-0.02393094	1.6
-0.01600055	-0.02393094	1.6
-0.01605286	-0.02390534	1.6
-0.01605286	-0.02390534	1.6
-0.01605286	-0.02390534	1.6
-0.01576283	-0.02386346	1.6
-0.01576283	-0.02386346	1.6
-0.002427431	-0.01773187	1.6
-0.002427431	-0.01773187	1.6
-0.002427431	-0.01773187	1.6
-0.01576283	-0.02386346	1.6
-0.01576283	-0.02386346	1.6
-0.01576283	-0.02386346	1.6
0.01564702	-0.09367307	1.6
0.01564702	-0.09367307	1.6
0.01564702	-0.09367307	1.6
0.01564702	-0.09367307	1.6
0.01564702	-0.09367307	1.6
0.0099871	-0.09372973	1.6
0.0099871	-0.09372973	1.6
0.0099871	-0.09372973	1.6
0.0099871	-0.09372973	1.6
0.0099871	-0.09372973	1.6
0.008220982	-0.09921596	1.6
0.008220982	-0.09921596	1.6
0.008220982	-0.09921596	1.6
0.00838356	-0.1005105	1.6
0.00838356	-0.1005105	1.6
0.00838356	-0.1005105	1.6
0.00838356	-0.1005105	1.6
0.00838356	-0.1005105	1.6
-0.02823753	-0.0540476	1.6
-0.02823753	-0.0540476	1.6
-0.02980452	-0.0453509	1.6
-0.02980452	-0.0453509	1.6
-0.02980452	-0.0453509	1.6
-0.03152942	-0.04168621	1.6
-0.03152942	-0.04168621	1.6
-0.03152942	-0.04168621	1.6
-0.03152942	-0.04168621	1.6
-0.03152942	-0.04168621	1.6
-0.03406464	-0.0381613	1.6
-0.03406464	-0.0381613	1.6
-0.03406464	-0.0381613	1.6
-0.03549023	-0.03759272	1.6
-0.03549023	-0.03759272	1.6
-0.03655738	-0.03605448	1.6
-0.03655738	-0.03605448	1.6
-0.03655738	-0.03605448	1.6
-0.03683224	-0.03507741	1.6
-0.03683224	-0.03507741	1.6
-0.03683224	-0.03507741	1.6
-0.03708869	-0.03419174	1.6
-0.03708869	-0.03419174	1.6
-0.03774047	-0.03379446	1.6
-0.03774047	-0.03379446	1.6
-0.03774047	-0.03379446	1.6
-0.03843531	-0.03307877	1.6
-0.03843531	-0.03307877	1.6
-0.03912774	-0.03243288	1.6
-0.03912774	-0.03243288	1.6
-0.03912774	-0.03243288	1.6
-0.03989396	-0.03203464	1.6
-0.03989396	-0.03203464	1.6
-0.03989396	-0.03203464	1.6
-0.03966899	-0.03208847	1.6
-0.03966899	-0.03208847	1.6
-0.03966899	-0.03208847	1.6
-0.03966899	-0.03208847	1.6
-0.03966899	-0.03208847	1.6
0.06265008	-0.05884521	1.6
0.06265008	-0.05884521	1.6
0.06265008	-0.05884521	1.6
0.06329481	-0.05695852	1.6
0.06329481	-0.05695852	1.6
0.06298579	-0.05602732	1.6
0.06298579	-0.05602732	1.6
0.06481887	-0.05047614	1.6
0.06481887	-0.05047614	1.6
0.06481887	-0.05047614	1.6
0.06298579	-0.05602732	1.6
0.06298579	-0.05602732	1.6
0.06298579	-0.05602732	1.6
0.03209454	0.01789971	1.6
