# Supplementary material for: Saliency detection of textured 3D models based on multi-view information and texel descriptor
Source: PeerJ Comput Sci. 2023 Oct 25;9:e1584. doi: 10.7717/peerj-cs.1584 (PMC10703070; doi:10.7717/peerj-cs.1584)
Supplement: Supplemental Information 2 [file peerj-cs-09-1584-s002.zip › ybxz/25.txt]

0.03209454	0.01789971	1.6
0.03664896	0.01763073	1.6
0.03664896	0.01763073	1.6
0.03664896	0.01763073	1.6
0.03713512	0.0168778	1.6
0.03713512	0.0168778	1.6
0.03713512	0.0168778	1.6
0.0374095	0.01624822	1.6
0.0374095	0.01624822	1.6
0.03739174	0.0148127	1.6
0.03739174	0.0148127	1.6
0.03739174	0.0148127	1.6
0.03759607	0.01347204	1.6
0.03759607	0.01347204	1.6
0.03760673	0.01179602	1.6
0.03760673	0.01179602	1.6
0.03760673	0.01179602	1.6
0.0374772	0.01036345	1.6
0.0374772	0.01036345	1.6
0.0374772	0.01036345	1.6
0.03765611	0.008849259	1.6
0.03765611	0.008849259	1.6
0.03751619	0.007137069	1.6
0.03751619	0.007137069	1.6
0.03751619	0.007137069	1.6
0.03751619	0.007137069	1.6
0.03751619	0.007137069	1.6
0.03751619	0.007137069	1.6
0.03751619	0.007137069	1.6
0.03751619	0.007137069	1.6
-0.04774974	0.04971828	1.6
-0.04774974	0.04971828	1.6
-0.04774974	0.04971828	1.6
-0.04747081	0.04935011	1.6
-0.04747081	0.04935011	1.6
-0.04907089	0.05140327	1.6
-0.04907089	0.05140327	1.6
-0.04907089	0.05140327	1.6
-0.05000959	0.05300979	1.6
-0.05000959	0.05300979	1.6
-0.05000959	0.05300979	1.6
-0.05000959	0.05300979	1.6
-0.05000959	0.05300979	1.6
-0.002498004	0.03632475	1.6
-0.002498004	0.03632475	1.6
-0.002498004	0.03632475	1.6
-0.003356193	0.03705407	1.6
-0.003356193	0.03705407	1.6
-0.003356193	0.03705407	1.6
-0.004171769	0.03669706	1.6
-0.004171769	0.03669706	1.6
-0.004849763	0.03636066	1.6
-0.004849763	0.03636066	1.6
-0.004849763	0.03636066	1.6
-0.00535222	0.03559033	1.6
-0.00535222	0.03559033	1.6
-0.00535222	0.03559033	1.6
-0.005587189	0.03478322	1.6
-0.005587189	0.03478322	1.6
-0.005779535	0.03401985	1.6
-0.005779535	0.03401985	1.6
-0.005779535	0.03401985	1.6
-0.005817387	0.03345113	1.6
-0.005817387	0.03345113	1.6
-0.005817387	0.03345113	1.6
-0.005984738	0.03326727	1.6
-0.005984738	0.03326727	1.6
-0.005984738	0.03326727	1.6
-0.006010843	0.03372881	1.6
-0.006010843	0.03372881	1.6
-0.006277552	0.03406835	1.6
-0.006277552	0.03406835	1.6
-0.006277552	0.03406835	1.6
-0.006277552	0.03406835	1.6
-0.006277552	0.03406835	1.6
0.01764813	0.04003236	1.6
0.01764813	0.04003236	1.6
0.01764813	0.04003236	1.6
0.01764813	0.04003236	1.6
0.01764813	0.04003236	1.6
0.01764813	0.04003236	1.6
-0.006277552	0.03406835	1.6
-0.006277552	0.03406835	1.6
0.1497037	0.07253226	1.6
0.1497037	0.07253226	1.6
0.1497037	0.07253226	1.6
0.1463552	0.06899475	1.6
0.1463552	0.06899475	1.6
0.1465288	0.06630129	1.6
0.1465288	0.06630129	1.6
0.1465288	0.06630129	1.6
0.1485031	0.06714725	1.6
0.1485031	0.06714725	1.6
0.1485031	0.06714725	1.6
0.1480649	0.06702908	1.6
0.1480649	0.06702908	1.6
0.1467691	0.06497172	1.6
0.1467691	0.06497172	1.6
0.1467691	0.06497172	1.6
0.1440641	0.06253121	1.6
0.1440641	0.06253121	1.6
0.1440641	0.06253121	1.6
0.1413894	0.06021109	1.6
0.1413894	0.06021109	1.6
0.1420937	0.06134766	1.6
0.1420937	0.06134766	1.6
0.1420937	0.06134766	1.6
0.1426042	0.06254094	1.6
0.1426042	0.06254094	1.6
0.1426042	0.06254094	1.6
0.1427393	0.06298786	1.6
0.1427393	0.06298786	1.6
0.1427362	0.06358101	1.6
0.1427362	0.06358101	1.6
0.1427362	0.06358101	1.6
0.142361	0.06390937	1.6
0.142361	0.06390937	1.6
0.142361	0.06390937	1.6
0.142361	0.06390937	1.6
0.142361	0.06390937	1.6
0.1674387	0.0643767	1.6
0.1674387	0.0643767	1.6
0.1674387	0.0643767	1.6
0.07736839	0.01962639	1.6
0.07736839	0.01962639	1.6
0.07772598	0.02072921	1.6
0.07772598	0.02072921	1.6
0.07772598	0.02072921	1.6
0.07766955	0.02127129	1.6
0.07766955	0.02127129	1.6
0.07766955	0.02127129	1.6
0.07765194	0.02214973	1.6
0.07765194	0.02214973	1.6
0.07765194	0.02214973	1.6
0.07765194	0.02214973	1.6
0.07765194	0.02214973	1.6
0.1825888	0.05598397	1.6
0.1825888	0.05598397	1.6
0.1825888	0.05598397	1.6
0.1797324	0.04781527	1.6
0.1797324	0.04781527	1.6
0.1788454	0.04425399	1.6
0.1788454	0.04425399	1.6
0.1788454	0.04425399	1.6
0.1781732	0.04119902	1.6
0.1781732	0.04119902	1.6
0.1781732	0.04119902	1.6
0.1772407	0.03930368	1.6
0.1772407	0.03930368	1.6
0.1772407	0.03930368	1.6
0.1772407	0.03930368	1.6
0.1772407	0.03930368	1.6
0.2376725	0.03397091	1.6
0.2376725	0.03397091	1.6
0.2376725	0.03397091	1.6
0.2401028	0.03239844	1.6
0.2401028	0.03239844	1.6
0.2414327	0.03298613	1.6
0.2414327	0.03298613	1.6
0.2414327	0.03298613	1.6
0.241939	0.03302246	1.6
0.241939	0.03302246	1.6
0.241939	0.03302246	1.6
0.2421272	0.03286301	1.6
0.2421272	0.03286301	1.6
0.2428093	0.03295542	1.6
0.2428093	0.03295542	1.6
0.2428093	0.03295542	1.6
0.243053	0.03354569	1.6
0.243053	0.03354569	1.6
0.2432827	0.03379086	1.6
0.2432827	0.03379086	1.6
0.2432827	0.03379086	1.6
0.2431399	0.03378339	1.6
0.2431399	0.03378339	1.6
0.2431399	0.03378339	1.6
0.2432447	0.03368971	1.6
0.2432447	0.03368971	1.6
0.2432447	0.03368971	1.6
0.2432447	0.03368971	1.6
0.2432447	0.03368971	1.6
0.2636829	0.04110918	1.6
0.2636829	0.04110918	1.6
0.2636829	0.04110918	1.6
0.2636367	0.0410222	1.6
0.2636367	0.0410222	1.6
0.2653915	0.04053116	1.6
0.2653915	0.04053116	1.6
0.2653915	0.04053116	1.6
0.2643985	0.04081541	1.6
0.2643985	0.04081541	1.6
0.2643985	0.04081541	1.6
0.2643985	0.04081541	1.6
0.2643985	0.04081541	1.6
0.2643985	0.04081541	1.6
0.2643985	0.04081541	1.6
0.2643985	0.04081541	1.6
0.1948155	0.05539492	1.6
0.1948155	0.05539492	1.6
0.1123694	0.0516873	1.6
0.1123694	0.0516873	1.6
0.1123694	0.0516873	1.6
0.1106552	0.05121444	1.6
0.1106552	0.05121444	1.6
0.1103862	0.04980785	1.6
0.1103862	0.04980785	1.6
0.1103862	0.04980785	1.6
0.1106663	0.04998459	1.6
0.1106663	0.04998459	1.6
0.1106663	0.04998459	1.6
0.1106663	0.04998459	1.6
0.1106663	0.04998459	1.6
0.2676153	0.05244515	1.6
0.2676153	0.05244515	1.6
0.2676153	0.05244515	1.6
0.2672304	0.0542542	1.6
0.2672304	0.0542542	1.6
0.2672304	0.0542542	1.6
0.2634688	0.05342547	1.6
0.2634688	0.05342547	1.6
0.2583934	0.05126725	1.6
0.2583934	0.05126725	1.6
0.2583934	0.05126725	1.6
0.2596585	0.05384156	1.6
0.2596585	0.05384156	1.6
0.2596585	0.05384156	1.6
0.2599537	0.05540179	1.6
0.2599537	0.05540179	1.6
0.2605335	0.05576861	1.6
0.2605335	0.05576861	1.6
0.2605335	0.05576861	1.6
0.2611245	0.05653276	1.6
0.2611245	0.05653276	1.6
0.2610866	0.05686766	1.6
0.2610866	0.05686766	1.6
0.2610866	0.05686766	1.6
0.2607382	0.05702619	1.6
0.2607382	0.05702619	1.6
0.2607382	0.05702619	1.6
0.2605264	0.05751377	1.6
0.2605264	0.05751377	1.6
0.2599702	0.05745584	1.6
0.2599702	0.05745584	1.6
0.259666	0.05756558	1.6
0.259666	0.05756558	1.6
0.2591765	0.05738178	1.6
0.2591765	0.05738178	1.6
0.2591765	0.05738178	1.6
0.2590633	0.05717596	1.6
0.2590633	0.05717596	1.6
0.2589081	0.05720743	1.6
0.2589081	0.05720743	1.6
0.2589081	0.05720743	1.6
0.2585311	0.05678487	1.6
0.2585311	0.05678487	1.6
0.2585311	0.05678487	1.6
0.2582547	0.05673077	1.6
0.2582547	0.05673077	1.6
0.2582144	0.05705375	1.6
0.2582144	0.05705375	1.6
0.2582144	0.05705375	1.6
0.2580472	0.05706348	1.6
0.2580472	0.05706348	1.6
0.2580472	0.05706348	1.6
0.2580472	0.05706348	1.6
0.2580472	0.05706348	1.6
0.2580472	0.05706348	1.6
0.2580472	0.05706348	1.6
0.2580472	0.05706348	1.6
-0.04209496	0.01967934	1.6
-0.04209496	0.01967934	1.6
-0.04209496	0.01967934	1.6
-0.04209109	0.01501166	1.6
-0.04209109	0.01501166	1.6
-0.04423478	0.009661173	1.6
-0.04423478	0.009661173	1.6
-0.04423478	0.009661173	1.6
-0.04427256	0.007774193	1.6
-0.04427256	0.007774193	1.6
-0.03718704	0.01197533	1.6
-0.03718704	0.01197533	1.6
-0.03718704	0.01197533	1.6
-0.03320124	0.01468835	1.6
-0.03320124	0.01468835	1.6
-0.0347343	0.0119744	1.6
-0.0347343	0.0119744	1.6
-0.0347343	0.0119744	1.6
-0.03684021	0.009507632	1.6
-0.03684021	0.009507632	1.6
-0.03684021	0.009507632	1.6
-0.03798263	0.007430749	1.6
-0.03798263	0.007430749	1.6
-0.04820324	0.005148116	1.6
-0.04820324	0.005148116	1.6
-0.03798263	0.007430749	1.6
-0.03798263	0.007430749	1.6
-0.03798263	0.007430749	1.6
-0.03854009	0.009959119	1.6
-0.03854009	0.009959119	1.6
-0.03854009	0.009959119	1.6
-0.03854009	0.009959119	1.6
-0.03854009	0.009959119	1.6
-0.0640992	0.0008459734	1.6
-0.0640992	0.0008459734	1.6
-0.0640992	0.0008459734	1.6
-0.06659568	-4.296657E-05	1.6
-0.06659568	-4.296657E-05	1.6
-0.06847098	-0.001054334	1.6
-0.06847098	-0.001054334	1.6
-0.06847098	-0.001054334	1.6
-0.06990915	-0.001407744	1.6
-0.06990915	-0.001407744	1.6
-0.06990915	-0.001407744	1.6
-0.06990915	-0.001407744	1.6
-0.06990915	-0.001407744	1.6
-0.0775119	-0.01400985	1.6
-0.0775119	-0.01400985	1.6
-0.0775119	-0.01400985	1.6
-0.0793552	-0.01313933	1.6
-0.0793552	-0.01313933	1.6
-0.0793552	-0.01313933	1.6
-0.08177655	-0.01254001	1.6
-0.08177655	-0.01254001	1.6
-0.08341693	-0.01194967	1.6
-0.08341693	-0.01194967	1.6
-0.08341693	-0.01194967	1.6
-0.08451296	-0.0112018	1.6
-0.08451296	-0.0112018	1.6
-0.08451296	-0.0112018	1.6
-0.08547232	-0.01064315	1.6
-0.08547232	-0.01064315	1.6
-0.08604401	-0.01001629	1.6
-0.08604401	-0.01001629	1.6
-0.08604401	-0.01001629	1.6
-0.08686392	-0.009327037	1.6
-0.08686392	-0.009327037	1.6
-0.08738052	-0.008857887	1.6
-0.08738052	-0.008857887	1.6
-0.08738052	-0.008857887	1.6
-0.08738052	-0.008857887	1.6
-0.08738052	-0.008857887	1.6
-0.08738052	-0.008857887	1.6
-0.08738052	-0.008857887	1.6
-0.08738052	-0.008857887	1.6
0.01	0.01	1.6
-0.08738052	-0.008857887	1.6
-0.08738052	-0.008857887	1.6
-0.07561199	0.01942723	1.6
-0.07561199	0.01942723	1.6
-0.07561199	0.01942723	1.6
-0.07453617	0.01612715	1.6
-0.07453617	0.01612715	1.6
-0.07922279	0.01434173	1.6
-0.07922279	0.01434173	1.6
-0.07922279	0.01434173	1.6
-0.07978005	0.01233889	1.6
-0.07978005	0.01233889	1.6
-0.07978005	0.01233889	1.6
-0.08166129	0.01024235	1.6
-0.08166129	0.01024235	1.6
-0.08272534	0.00829372	1.6
-0.08272534	0.00829372	1.6
-0.08272534	0.00829372	1.6
-0.08313032	0.006242754	1.6
-0.08313032	0.006242754	1.6
-0.08313032	0.006242754	1.6
-0.08257101	0.004964683	1.6
-0.08257101	0.004964683	1.6
-0.08257101	0.004964683	1.6
-0.08257101	0.004964683	1.6
-0.08257101	0.004964683	1.6
-0.08257101	0.004964683	1.6
-0.08257101	0.004964683	1.6
-0.08257101	0.004964683	1.6
0.1224574	0.04189823	1.6
0.1224574	0.04189823	1.6
0.1193277	0.04223317	1.6
0.1193277	0.04223317	1.6
0.1193277	0.04223317	1.6
0.1269482	0.04698613	1.6
0.1269482	0.04698613	1.6
0.1300696	0.04765287	1.6
0.1300696	0.04765287	1.6
0.1300696	0.04765287	1.6
0.1312664	0.04909665	1.6
0.1312664	0.04909665	1.6
0.1312664	0.04909665	1.6
0.1324153	0.05036237	1.6
0.1324153	0.05036237	1.6
0.1332567	0.05072796	1.6
0.1332567	0.05072796	1.6
0.1332567	0.05072796	1.6
0.1338991	0.04958037	1.6
0.1338991	0.04958037	1.6
0.1338991	0.04958037	1.6
0.1338991	0.04958037	1.6
0.1338991	0.04958037	1.6
0.0677394	-0.09947935	1.6
0.0677394	-0.09947935	1.6
0.0677394	-0.09947935	1.6
0.06661549	-0.09659422	1.6
0.06661549	-0.09659422	1.6
0.06661549	-0.09659422	1.6
0.06485271	-0.0971613	1.6
0.06485271	-0.0971613	1.6
0.06295628	-0.09855215	1.6
0.06295628	-0.09855215	1.6
0.06295628	-0.09855215	1.6
0.06093728	-0.1004265	1.6
0.06093728	-0.1004265	1.6
0.06093728	-0.1004265	1.6
0.05986453	-0.1020967	1.6
0.05986453	-0.1020967	1.6
0.05871656	-0.1032968	1.6
0.05871656	-0.1032968	1.6
0.05871656	-0.1032968	1.6
0.05865528	-0.1036308	1.6
0.05865528	-0.1036308	1.6
0.05895237	-0.1037804	1.6
0.05895237	-0.1037804	1.6
0.05895237	-0.1037804	1.6
0.05949249	-0.1041173	1.6
0.05949249	-0.1041173	1.6
0.05949249	-0.1041173	1.6
0.06005284	-0.1040562	1.6
0.06005284	-0.1040562	1.6
0.0607287	-0.1033534	1.6
0.0607287	-0.1033534	1.6
0.0607287	-0.1033534	1.6
0.06135572	-0.1029897	1.6
0.06135572	-0.1029897	1.6
0.06135572	-0.1029897	1.6
0.06187624	-0.1027339	1.6
0.06187624	-0.1027339	1.6
0.06241679	-0.1021893	1.6
0.06241679	-0.1021893	1.6
0.06241679	-0.1021893	1.6
0.06280105	-0.1020615	1.6
0.06280105	-0.1020615	1.6
0.06280105	-0.1020615	1.6
0.06322552	-0.1019553	1.6
0.06322552	-0.1019553	1.6
0.06370399	-0.1015741	1.6
0.06370399	-0.1015741	1.6
0.06370399	-0.1015741	1.6
0.06390432	-0.1014246	1.6
0.06390432	-0.1014246	1.6
0.06409745	-0.1012651	1.6
0.06409745	-0.1012651	1.6
0.06409745	-0.1012651	1.6
0.06409745	-0.1012651	1.6
0.06409745	-0.1012651	1.6
0.06409745	-0.1012651	1.6
0.03906336	-0.1380054	1.6
0.03906336	-0.1380054	1.6
0.03958215	-0.1359498	1.6
0.03958215	-0.1359498	1.6
0.03958215	-0.1359498	1.6
0.03901039	-0.1376116	1.6
0.03901039	-0.1376116	1.6
0.03806524	-0.138888	1.6
0.03806524	-0.138888	1.6
0.03713503	-0.1393611	1.6
0.03713503	-0.1393611	1.6
0.03713503	-0.1393611	1.6
0.03678839	-0.142214	1.6
0.03678839	-0.142214	1.6
0.03678839	-0.142214	1.6
0.03696183	-0.1432729	1.6
0.03696183	-0.1432729	1.6
0.03738999	-0.1434149	1.6
0.03738999	-0.1434149	1.6
0.03738999	-0.1434149	1.6
0.03754575	-0.1422929	1.6
0.03754575	-0.1422929	1.6
0.03754575	-0.1422929	1.6
0.03807387	-0.1412167	1.6
0.03807387	-0.1412167	1.6
0.03860975	-0.1400749	1.6
0.03860975	-0.1400749	1.6
0.03860975	-0.1400749	1.6
0.03857622	-0.1404501	1.6
0.03857622	-0.1404501	1.6
0.03857622	-0.1404501	1.6
0.03905276	-0.1402662	1.6
0.03905276	-0.1402662	1.6
0.03905276	-0.1402662	1.6
0.03905276	-0.1402662	1.6
0.03905276	-0.1402662	1.6
0.06455507	-0.1662377	1.6
0.06455507	-0.1662377	1.6
0.06455507	-0.1662377	1.6
0.06361806	-0.1648898	1.6
0.06361806	-0.1648898	1.6
0.06332982	-0.1666769	1.6
0.06332982	-0.1666769	1.6
0.06332982	-0.1666769	1.6
0.0627479	-0.1667731	1.6
0.0627479	-0.1667731	1.6
0.0627479	-0.1667731	1.6
0.06253979	-0.1678277	1.6
0.06253979	-0.1678277	1.6
0.06251641	-0.1680125	1.6
0.06251641	-0.1680125	1.6
0.06251641	-0.1680125	1.6
0.06251641	-0.1680125	1.6
0.06251641	-0.1680125	1.6
0.06251641	-0.1680125	1.6
0.0624238	-0.1661788	1.6
0.0624238	-0.1661788	1.6
0.06219194	-0.1663241	1.6
0.06219194	-0.1663241	1.6
0.06219194	-0.1663241	1.6
0.06207429	-0.1664487	1.6
0.06207429	-0.1664487	1.6
0.06207429	-0.1664487	1.6
0.06195036	-0.1657308	1.6
0.06195036	-0.1657308	1.6
0.06199657	-0.1656341	1.6
0.06199657	-0.1656341	1.6
0.06199657	-0.1656341	1.6
0.06201056	-0.1657212	1.6
0.06201056	-0.1657212	1.6
0.06201056	-0.1657212	1.6
0.06201056	-0.1657212	1.6
0.06201056	-0.1657212	1.6
0.06201056	-0.1657212	1.6
0.06201056	-0.1657212	1.6
0.06201056	-0.1657212	1.6
0.1454097	0.02384796	1.6
0.1454097	0.02384796	1.6
0.1454097	0.02384796	1.6
0.153808	0.02068826	1.6
0.153808	0.02068826	1.6
0.156237	0.0173217	1.6
0.156237	0.0173217	1.6
0.156237	0.0173217	1.6
0.1596154	0.0156946	1.6
0.1596154	0.0156946	1.6
0.1596154	0.0156946	1.6
0.1619068	0.01393314	1.6
0.1619068	0.01393314	1.6
0.1632776	0.01275709	1.6
0.1632776	0.01275709	1.6
0.1632776	0.01275709	1.6
0.1644413	0.01181762	1.6
0.1644413	0.01181762	1.6
0.1644413	0.01181762	1.6
0.1644413	0.01181762	1.6
0.1644413	0.01181762	1.6
0.1640136	0.009508956	1.6
0.1640136	0.009508956	1.6
0.1640136	0.009508956	1.6
0.1639132	0.008350209	1.6
0.1639132	0.008350209	1.6
0.1639132	0.008350209	1.6
0.1639132	0.008350209	1.6
0.1639132	0.008350209	1.6
0.1639132	0.008350209	1.6
0.1639132	0.008350209	1.6
0.1639132	0.008350209	1.6
0.2173241	0.02391288	1.6
0.2173241	0.02391288	1.6
0.2173241	0.02391288	1.6
0.2173241	0.02391288	1.6
0.2173241	0.02391288	1.6
0.2209734	0.02294314	1.6
0.2209734	0.02294314	1.6
0.2209734	0.02294314	1.6
0.221525	0.02327989	1.6
0.221525	0.02327989	1.6
0.2220628	0.02400119	1.6
0.2220628	0.02400119	1.6
0.2220628	0.02400119	1.6
0.2223081	0.02426593	1.6
0.2223081	0.02426593	1.6
0.2223081	0.02426593	1.6
0.2223081	0.02426593	1.6
0.2223081	0.02426593	1.6
0.2236999	0.02591631	1.6
0.2236999	0.02591631	1.6
0.2236999	0.02591631	1.6
0.2239256	0.02649158	1.6
0.2239256	0.02649158	1.6
0.2239256	0.02649158	1.6
0.2240021	0.02695793	1.6
0.2240021	0.02695793	1.6
0.2241797	0.02751742	1.6
0.2241797	0.02751742	1.6
0.2241797	0.02751742	1.6
0.2241797	0.02751742	1.6
0.2241797	0.02751742	1.6
0.2241797	0.02751742	1.6
0.22459	0.04948708	1.6
0.22459	0.04948708	1.6
0.2509201	0.04310723	1.6
0.2509201	0.04310723	1.6
0.2509201	0.04310723	1.6
0.2510228	0.04417456	1.6
0.2510228	0.04417456	1.6
0.2510228	0.04417456	1.6
0.2510065	0.04491259	1.6
0.2510065	0.04491259	1.6
0.2504047	0.04519071	1.6
0.2504047	0.04519071	1.6
0.2504047	0.04519071	1.6
0.249642	0.0451455	1.6
0.249642	0.0451455	1.6
0.2493028	0.04496981	1.6
0.2493028	0.04496981	1.6
0.2493028	0.04496981	1.6
0.2493364	0.04531424	1.6
0.2493364	0.04531424	1.6
0.2493364	0.04531424	1.6
0.2492848	0.04534838	1.6
0.2492848	0.04534838	1.6
0.2491587	0.04545722	1.6
0.2491587	0.04545722	1.6
0.2491587	0.04545722	1.6
0.2491587	0.04545722	1.6
0.2491587	0.04545722	1.6
0.01	0.01	1.6
0.01	0.01	1.6
0.01	0.01	1.6
0.01	0.01	1.6
0.2491587	0.04545722	1.6
0.2491587	0.04545722	1.6
0.2811518	0.05141814	1.6
0.2811518	0.05141814	1.6
0.2811518	0.05141814	1.6
0.2809758	0.05630308	1.6
0.2809758	0.05630308	1.6
0.2801195	0.05614927	1.6
0.2801195	0.05614927	1.6
0.2801195	0.05614927	1.6
0.2784197	0.05744335	1.6
0.2784197	0.05744335	1.6
0.2784197	0.05744335	1.6
0.2798846	0.05972261	1.6
0.2798846	0.05972261	1.6
0.2809372	0.06138527	1.6
0.2809372	0.06138527	1.6
0.2809372	0.06138527	1.6
0.2814952	0.06241387	1.6
0.2814952	0.06241387	1.6
0.2814952	0.06241387	1.6
0.2820798	0.0636411	1.6
0.2820798	0.0636411	1.6
0.2830544	0.06451742	1.6
0.2830544	0.06451742	1.6
0.2830544	0.06451742	1.6
0.2835215	0.06505406	1.6
0.2835215	0.06505406	1.6
0.2835215	0.06505406	1.6
0.2842645	0.06617444	1.6
0.2842645	0.06617444	1.6
0.2846673	0.06671898	1.6
0.2846673	0.06671898	1.6
0.2846673	0.06671898	1.6
0.2846928	0.06676968	1.6
0.2846928	0.06676968	1.6
0.2846928	0.06676968	1.6
0.284587	0.06733567	1.6
0.284587	0.06733567	1.6
0.2845417	0.06822285	1.6
0.2845417	0.06822285	1.6
0.2845417	0.06822285	1.6
0.2846201	0.06925034	1.6
0.2846201	0.06925034	1.6
0.2846201	0.06925034	1.6
0.2843252	0.06955854	1.6
0.2843252	0.06955854	1.6
0.2841845	0.06988199	1.6
0.2841845	0.06988199	1.6
0.2841845	0.06988199	1.6
0.2841519	0.07018492	1.6
0.2841519	0.07018492	1.6
0.2841542	0.07038618	1.6
0.2841542	0.07038618	1.6
0.2841542	0.07038618	1.6
0.2842492	0.0707479	1.6
0.2842492	0.0707479	1.6
0.2842492	0.0707479	1.6
0.2842456	0.07103571	1.6
0.2842456	0.07103571	1.6
0.2842214	0.07113412	1.6
0.2842214	0.07113412	1.6
0.2842214	0.07113412	1.6
0.2842508	0.07142118	1.6
0.2842508	0.07142118	1.6
0.2843477	0.07169311	1.6
0.2843477	0.07169311	1.6
0.2843477	0.07169311	1.6
0.2845369	0.07212099	1.6
0.2845369	0.07212099	1.6
0.2847585	0.07262664	1.6
0.2847585	0.07262664	1.6
0.2847585	0.07262664	1.6
0.2849234	0.07291371	1.6
0.2849234	0.07291371	1.6
0.2849234	0.07291371	1.6
0.2852482	0.07338308	1.6
0.2852482	0.07338308	1.6
0.2853257	0.07391352	1.6
0.2853257	0.07391352	1.6
0.2853257	0.07391352	1.6
0.2856332	0.07440984	1.6
0.2856332	0.07440984	1.6
0.2856332	0.07440984	1.6
0.2857818	0.07479421	1.6
0.2857818	0.07479421	1.6
0.2859183	0.07535399	1.6
0.2859183	0.07535399	1.6
0.2859183	0.07535399	1.6
0.2861315	0.07571166	1.6
0.2861315	0.07571166	1.6
0.2862703	0.07602897	1.6
0.2862703	0.07602897	1.6
0.2862703	0.07602897	1.6
0.2862703	0.07602897	1.6
