# Supplementary material for: Saliency detection of textured 3D models based on multi-view information and texel descriptor
Source: PeerJ Comput Sci. 2023 Oct 25;9:e1584. doi: 10.7717/peerj-cs.1584 (PMC10703070; doi:10.7717/peerj-cs.1584)
Supplement: Supplemental Information 2 [file peerj-cs-09-1584-s002.zip › ybxz/26.txt]

0.2862703	0.07602897	1.6
0.2862703	0.07602897	1.6
0.292998	0.04823855	1.6
0.292998	0.04823855	1.6
0.2927449	0.04679031	1.6
0.2927449	0.04679031	1.6
0.2927449	0.04679031	1.6
0.2936254	0.04874814	1.6
0.2936254	0.04874814	1.6
0.293885	0.04945833	1.6
0.293885	0.04945833	1.6
0.293885	0.04945833	1.6
0.2934308	0.04990037	1.6
0.2934308	0.04990037	1.6
0.2934308	0.04990037	1.6
0.2934308	0.04990037	1.6
0.2934308	0.04990037	1.6
0.2936634	0.05000211	1.6
0.2936634	0.05000211	1.6
0.2936634	0.05000211	1.6
0.293631	0.04900855	1.6
0.293631	0.04900855	1.6
0.01	0.01	1.6
0.293631	0.04900855	1.6
0.293631	0.04900855	1.6
0.03713818	0.06268154	1.6
0.03713818	0.06268154	1.6
0.03713818	0.06268154	1.6
0.02977015	0.05498014	1.6
0.02977015	0.05498014	1.6
0.02566844	0.05075059	1.6
0.02566844	0.05075059	1.6
0.02566844	0.05075059	1.6
0.02117668	0.04736952	1.6
0.02117668	0.04736952	1.6
0.02117668	0.04736952	1.6
0.02911907	0.04969066	1.6
0.02911907	0.04969066	1.6
0.02722967	0.0479892	1.6
0.02722967	0.0479892	1.6
0.02722967	0.0479892	1.6
0.02587243	0.04582477	1.6
0.02587243	0.04582477	1.6
0.02158483	0.04734071	1.6
0.02158483	0.04734071	1.6
0.02158483	0.04734071	1.6
0.01946699	0.04740994	1.6
0.01946699	0.04740994	1.6
0.01946699	0.04740994	1.6
0.01793232	0.04693369	1.6
0.01793232	0.04693369	1.6
0.01647421	0.04671702	1.6
0.01647421	0.04671702	1.6
0.01647421	0.04671702	1.6
0.01496057	0.04605261	1.6
0.01496057	0.04605261	1.6
0.01355401	0.04577062	1.6
0.01355401	0.04577062	1.6
0.01355401	0.04577062	1.6
0.01240433	0.04571995	1.6
0.01240433	0.04571995	1.6
0.01240433	0.04571995	1.6
0.01120203	0.04558701	1.6
0.01120203	0.04558701	1.6
0.0101029	0.04542337	1.6
0.0101029	0.04542337	1.6
0.0101029	0.04542337	1.6
0.009228208	0.04572828	1.6
0.009228208	0.04572828	1.6
0.009228208	0.04572828	1.6
0.00858954	0.04592407	1.6
0.00858954	0.04592407	1.6
0.00858954	0.04592407	1.6
0.008002895	0.04597545	1.6
0.008002895	0.04597545	1.6
0.007485323	0.04609136	1.6
0.007485323	0.04609136	1.6
0.007485323	0.04609136	1.6
0.007131086	0.04618753	1.6
0.007131086	0.04618753	1.6
0.006820107	0.04651779	1.6
0.006820107	0.04651779	1.6
0.006820107	0.04651779	1.6
0.006564841	0.04677702	1.6
0.006564841	0.04677702	1.6
0.006564841	0.04677702	1.6
0.006278535	0.0470825	1.6
0.006278535	0.0470825	1.6
0.006121615	0.04736034	1.6
0.006121615	0.04736034	1.6
0.006121615	0.04736034	1.6
0.006051376	0.04770928	1.6
0.006051376	0.04770928	1.6
0.006051376	0.04770928	1.6
0.006010239	0.04790884	1.6
0.006010239	0.04790884	1.6
0.005941471	0.04796506	1.6
0.005941471	0.04796506	1.6
0.005941471	0.04796506	1.6
0.005941471	0.04796506	1.6
0.005941471	0.04796506	1.6
0.005941471	0.04796506	1.6
0.005941471	0.04796506	1.6
0.005941471	0.04796506	1.6
-0.006374696	0.1798011	1.6
-0.006374696	0.1798011	1.6
-0.006374696	0.1798011	1.6
-0.004713036	0.1802988	1.6
-0.004713036	0.1802988	1.6
-0.003334666	0.1787128	1.6
-0.003334666	0.1787128	1.6
-0.003334666	0.1787128	1.6
-0.002669262	0.1783786	1.6
-0.002669262	0.1783786	1.6
-0.002669262	0.1783786	1.6
-0.002111571	0.1785261	1.6
-0.002111571	0.1785261	1.6
-0.001772922	0.1784635	1.6
-0.001772922	0.1784635	1.6
-0.001772922	0.1784635	1.6
-0.001652908	0.17854	1.6
-0.001652908	0.17854	1.6
-0.001652908	0.17854	1.6
-0.001652908	0.17854	1.6
-0.001652908	0.17854	1.6
-0.005496146	0.2924463	1.6
-0.005496146	0.2924463	1.6
-0.005496146	0.2924463	1.6
-0.003691757	0.2940073	1.6
-0.003691757	0.2940073	1.6
-0.001850867	0.2961091	1.6
-0.001850867	0.2961091	1.6
-0.001850867	0.2961091	1.6
-0.000462926	0.2967038	1.6
-0.000462926	0.2967038	1.6
-0.000462926	0.2967038	1.6
0.000584783	0.2969463	1.6
0.000584783	0.2969463	1.6
0.001448938	0.297886	1.6
0.001448938	0.297886	1.6
0.001448938	0.297886	1.6
0.002099723	0.2980547	1.6
0.002099723	0.2980547	1.6
0.002744641	0.2981005	1.6
0.002744641	0.2981005	1.6
0.002744641	0.2981005	1.6
0.003236592	0.2981172	1.6
0.003236592	0.2981172	1.6
0.003236592	0.2981172	1.6
0.003354385	0.2977208	1.6
0.003354385	0.2977208	1.6
0.003415245	0.2974721	1.6
0.003415245	0.2974721	1.6
0.003415245	0.2974721	1.6
0.00336735	0.2972152	1.6
0.00336735	0.2972152	1.6
0.00336735	0.2972152	1.6
0.002954393	0.2973596	1.6
0.002954393	0.2973596	1.6
0.002954393	0.2973596	1.6
0.002954393	0.2973596	1.6
0.002954393	0.2973596	1.6
-0.004032731	0.303909	1.6
-0.004032731	0.303909	1.6
-0.004032731	0.303909	1.6
-0.004032731	0.303909	1.6
-0.004032731	0.303909	1.6
-0.01396648	0.2036997	1.6
-0.01396648	0.2036997	1.6
-0.01525619	0.1888114	1.6
-0.01525619	0.1888114	1.6
-0.01525619	0.1888114	1.6
-0.01580179	0.1784919	1.6
-0.01580179	0.1784919	1.6
-0.01580179	0.1784919	1.6
-0.01619763	0.1749311	1.6
-0.01619763	0.1749311	1.6
-0.01650611	0.1729016	1.6
-0.01650611	0.1729016	1.6
-0.01650611	0.1729016	1.6
-0.01732863	0.16965	1.6
-0.01732863	0.16965	1.6
-0.01732863	0.16965	1.6
-0.01651645	0.1681972	1.6
-0.01651645	0.1681972	1.6
-0.01548807	0.1667201	1.6
-0.01548807	0.1667201	1.6
-0.01542851	0.164791	1.6
-0.01542851	0.164791	1.6
-0.01542851	0.164791	1.6
-0.01522086	0.1631384	1.6
-0.01522086	0.1631384	1.6
-0.01516969	0.162533	1.6
-0.01516969	0.162533	1.6
-0.01516969	0.162533	1.6
-0.01493016	0.1621775	1.6
-0.01493016	0.1621775	1.6
-0.01493016	0.1621775	1.6
-0.01464804	0.1616976	1.6
-0.01464804	0.1616976	1.6
-0.01454314	0.1611821	1.6
-0.01454314	0.1611821	1.6
-0.01454314	0.1611821	1.6
-0.01452039	0.1606821	1.6
-0.01452039	0.1606821	1.6
-0.01452039	0.1606821	1.6
-0.01464764	0.1606564	1.6
-0.01464764	0.1606564	1.6
-0.01479653	0.160605	1.6
-0.01479653	0.160605	1.6
-0.01479653	0.160605	1.6
-0.0150019	0.1607029	1.6
-0.0150019	0.1607029	1.6
-0.0153164	0.1606237	1.6
-0.0153164	0.1606237	1.6
-0.0153164	0.1606237	1.6
-0.01552307	0.1604294	1.6
-0.01552307	0.1604294	1.6
-0.01552307	0.1604294	1.6
-0.01569907	0.1602498	1.6
-0.01569907	0.1602498	1.6
-0.01557366	0.1602759	1.6
-0.01557366	0.1602759	1.6
-0.01557366	0.1602759	1.6
-0.01558047	0.1602594	1.6
-0.01558047	0.1602594	1.6
-0.01558047	0.1602594	1.6
-0.01558047	0.1602594	1.6
-0.01558047	0.1602594	1.6
-0.01564876	0.1602866	1.6
-0.01564876	0.1602866	1.6
-0.01564876	0.1602866	1.6
-0.02277367	0.1157371	1.6
-0.02277367	0.1157371	1.6
-0.02180441	0.1149164	1.6
-0.02180441	0.1149164	1.6
-0.02180441	0.1149164	1.6
-0.02186506	0.1134873	1.6
-0.02186506	0.1134873	1.6
-0.02186506	0.1134873	1.6
-0.02253223	0.1119941	1.6
-0.02253223	0.1119941	1.6
-0.02289902	0.1114199	1.6
-0.02289902	0.1114199	1.6
-0.02289902	0.1114199	1.6
-0.02348444	0.1110268	1.6
-0.02348444	0.1110268	1.6
-0.02348444	0.1110268	1.6
-0.02348444	0.1110268	1.6
-0.02348444	0.1110268	1.6
-0.009822384	0.08440124	1.6
-0.009822384	0.08440124	1.6
-0.009822384	0.08440124	1.6
-0.02200884	0.08709075	1.6
-0.02200884	0.08709075	1.6
-0.02200884	0.08709075	1.6
-0.02612087	0.08621322	1.6
-0.02612087	0.08621322	1.6
-0.02593349	0.08239739	1.6
-0.02593349	0.08239739	1.6
-0.02593349	0.08239739	1.6
-0.02713818	0.07830347	1.6
-0.02713818	0.07830347	1.6
-0.02713818	0.07830347	1.6
-0.02667574	0.07705404	1.6
-0.02667574	0.07705404	1.6
-0.02734438	0.07532565	1.6
-0.02734438	0.07532565	1.6
-0.02734438	0.07532565	1.6
-0.02734438	0.07532565	1.6
-0.02734438	0.07532565	1.6
-0.02978276	0.02696129	1.6
-0.02978276	0.02696129	1.6
-0.02978276	0.02696129	1.6
-0.02813592	0.02561582	1.6
-0.02813592	0.02561582	1.6
-0.02813592	0.02561582	1.6
-0.02699594	0.02365061	1.6
-0.02699594	0.02365061	1.6
-0.02699594	0.02365061	1.6
-0.02699594	0.02365061	1.6
-0.02699594	0.02365061	1.6
-0.02610556	0.02152107	1.6
-0.02610556	0.02152107	1.6
-0.02610556	0.02152107	1.6
-0.02489934	0.02056719	1.6
-0.02489934	0.02056719	1.6
-0.02405629	0.02031701	1.6
-0.02405629	0.02031701	1.6
-0.02405629	0.02031701	1.6
-0.02405629	0.02031701	1.6
-0.02405629	0.02031701	1.6
-0.01684583	-0.02646062	1.6
-0.01684583	-0.02646062	1.6
-0.01684583	-0.02646062	1.6
-0.01655144	-0.0229359	1.6
-0.01655144	-0.0229359	1.6
-0.01655144	-0.0229359	1.6
-0.01696216	-0.0218355	1.6
-0.01696216	-0.0218355	1.6
-0.0158839	-0.02006245	1.6
-0.0158839	-0.02006245	1.6
-0.0158839	-0.02006245	1.6
-0.0154974	-0.02004929	1.6
-0.0154974	-0.02004929	1.6
-0.01701769	-0.02190795	1.6
-0.01701769	-0.02190795	1.6
-0.01701769	-0.02190795	1.6
-0.01800044	-0.02268748	1.6
-0.01800044	-0.02268748	1.6
-0.01800044	-0.02268748	1.6
-0.01835161	-0.02273949	1.6
-0.01835161	-0.02273949	1.6
-0.01842492	-0.02128674	1.6
-0.01842492	-0.02128674	1.6
-0.01842492	-0.02128674	1.6
-0.01842492	-0.02128674	1.6
-0.01842492	-0.02128674	1.6
-0.01842492	-0.02128674	1.6
-0.04307386	0.05781506	1.6
-0.04307386	0.05781506	1.6
-0.04467446	0.05945109	1.6
-0.04467446	0.05945109	1.6
-0.04467446	0.05945109	1.6
-0.04404569	0.05998594	1.6
-0.04404569	0.05998594	1.6
-0.04129385	0.06179431	1.6
-0.04129385	0.06179431	1.6
-0.04129385	0.06179431	1.6
-0.04007861	0.0628373	1.6
-0.04007861	0.0628373	1.6
-0.04007861	0.0628373	1.6
-0.0396171	0.0638933	1.6
-0.0396171	0.0638933	1.6
-0.03939333	0.06461274	1.6
-0.03939333	0.06461274	1.6
-0.03939333	0.06461274	1.6
-0.03894469	0.06570166	1.6
-0.03894469	0.06570166	1.6
-0.03893685	0.06584739	1.6
-0.03893685	0.06584739	1.6
-0.03893685	0.06584739	1.6
0.01	0.01	1.6
0.01	0.01	1.6
0.01	0.01	1.6
0.01	0.01	1.6
0.01	0.01	1.6
-0.01345384	0.07041515	1.6
-0.01345384	0.07041515	1.6
-0.01345384	0.07041515	1.6
-0.03676158	0.06680331	1.6
-0.03676158	0.06680331	1.6
-0.03676158	0.06680331	1.6
-0.03676158	0.06680331	1.6
-0.03676158	0.06680331	1.6
-0.03701458	0.06755265	1.6
-0.03701458	0.06755265	1.6
-0.03701458	0.06755265	1.6
-0.03658513	0.06780296	1.6
-0.03658513	0.06780296	1.6
-0.03658513	0.06780296	1.6
-0.03658513	0.06780296	1.6
-0.03658513	0.06780296	1.6
-0.0374632	0.06817118	1.6
-0.0374632	0.06817118	1.6
-0.0374632	0.06817118	1.6
-0.03772613	0.06803806	1.6
-0.03772613	0.06803806	1.6
-0.03772613	0.06803806	1.6
-0.03764994	0.06837685	1.6
-0.03764994	0.06837685	1.6
-0.03764994	0.06837685	1.6
-0.03763586	0.06814426	1.6
-0.03763586	0.06814426	1.6
-0.03763586	0.06814426	1.6
-0.03803899	0.06807516	1.6
-0.03803899	0.06807516	1.6
-0.03114634	0.06370351	1.6
-0.03114634	0.06370351	1.6
-0.03114634	0.06370351	1.6
-0.03881349	0.0693189	1.6
-0.03881349	0.0693189	1.6
-0.03881349	0.0693189	1.6
-0.03898258	0.06946771	1.6
-0.03898258	0.06946771	1.6
-0.03897309	0.06981198	1.6
-0.03897309	0.06981198	1.6
-0.03897309	0.06981198	1.6
-0.03889111	0.07017273	1.6
-0.03889111	0.07017273	1.6
-0.03889111	0.07017273	1.6
-0.03872134	0.07047658	1.6
-0.03872134	0.07047658	1.6
-0.03859692	0.0707662	1.6
-0.03859692	0.0707662	1.6
-0.03859692	0.0707662	1.6
-0.03853235	0.07113495	1.6
-0.03853235	0.07113495	1.6
-0.03878142	0.0722345	1.6
-0.03878142	0.0722345	1.6
-0.03878142	0.0722345	1.6
-0.0386215	0.07283407	1.6
-0.0386215	0.07283407	1.6
-0.0386215	0.07283407	1.6
-0.03842926	0.07324272	1.6
-0.03842926	0.07324272	1.6
-0.03827026	0.0737107	1.6
-0.03827026	0.0737107	1.6
-0.03827026	0.0737107	1.6
-0.03814432	0.07396221	1.6
-0.03814432	0.07396221	1.6
-0.03814432	0.07396221	1.6
-0.0381025	0.07410821	1.6
-0.0381025	0.07410821	1.6
-0.03805666	0.07414456	1.6
-0.03805666	0.07414456	1.6
-0.03805666	0.07414456	1.6
-0.03805666	0.07414456	1.6
-0.03805666	0.07414456	1.6
-0.0381022	0.07534471	1.6
-0.0381022	0.07534471	1.6
-0.0381022	0.07534471	1.6
-0.0381022	0.07534471	1.6
-0.0381022	0.07534471	1.6
0.01	0.01	1.6
0.01	0.01	1.6
0.01	0.01	1.6
-0.02841419	0.07264069	1.6
-0.02841419	0.07264069	1.6
-0.02841419	0.07264069	1.6
-0.02836557	0.07237466	1.6
-0.02836557	0.07237466	1.6
-0.03766119	0.07472583	1.6
-0.03766119	0.07472583	1.6
-0.03766119	0.07472583	1.6
-0.03757403	0.07450509	1.6
-0.03757403	0.07450509	1.6
-0.03757403	0.07450509	1.6
-0.03748503	0.07420659	1.6
-0.03748503	0.07420659	1.6
-0.03767368	0.0734925	1.6
-0.03767368	0.0734925	1.6
-0.03767368	0.0734925	1.6
-0.03729272	0.07317943	1.6
-0.03729272	0.07317943	1.6
-0.03697414	0.07281476	1.6
-0.03697414	0.07281476	1.6
-0.03697414	0.07281476	1.6
-0.03684661	0.07219417	1.6
-0.03684661	0.07219417	1.6
-0.03684661	0.07219417	1.6
-0.03670879	0.07156644	1.6
-0.03670879	0.07156644	1.6
-0.03667528	0.07099204	1.6
-0.03667528	0.07099204	1.6
-0.03667528	0.07099204	1.6
-0.03673524	0.07084968	1.6
-0.03673524	0.07084968	1.6
-0.03673524	0.07084968	1.6
-0.03686446	0.07092603	1.6
-0.03686446	0.07092603	1.6
-0.03692797	0.07100133	1.6
-0.03692797	0.07100133	1.6
-0.03692797	0.07100133	1.6
-0.03702311	0.07108367	1.6
-0.03702311	0.07108367	1.6
-0.03692339	0.07116283	1.6
-0.03692339	0.07116283	1.6
-0.03692339	0.07116283	1.6
-0.02728747	0.06693774	1.6
-0.02728747	0.06693774	1.6
-0.02728747	0.06693774	1.6
-0.03668364	0.07127064	1.6
-0.03668364	0.07127064	1.6
-0.03665489	0.07139027	1.6
-0.03665489	0.07139027	1.6
-0.03665489	0.07139027	1.6
-0.03663502	0.07148534	1.6
-0.03663502	0.07148534	1.6
-0.03663502	0.07148534	1.6
-0.03660557	0.07160803	1.6
-0.03660557	0.07160803	1.6
-0.03655964	0.07187196	1.6
-0.03655964	0.07187196	1.6
-0.03655964	0.07187196	1.6
-0.03650891	0.07207981	1.6
-0.03650891	0.07207981	1.6
-0.03650891	0.07207981	1.6
-0.03637085	0.07224133	1.6
-0.03637085	0.07224133	1.6
-0.03628359	0.07238628	1.6
-0.03628359	0.07238628	1.6
-0.03628359	0.07238628	1.6
-0.03628359	0.07238628	1.6
-0.03628359	0.07238628	1.6
-0.03628359	0.07238628	1.6
-0.03635057	0.07301489	1.6
-0.03635057	0.07301489	1.6
-0.03627916	0.07342667	1.6
-0.03627916	0.07342667	1.6
-0.03627916	0.07342667	1.6
-0.03623891	0.07386744	1.6
-0.03623891	0.07386744	1.6
-0.03623891	0.07386744	1.6
-0.0361625	0.07431982	1.6
-0.0361625	0.07431982	1.6
-0.03608946	0.07475404	1.6
-0.03608946	0.07475404	1.6
-0.03608946	0.07475404	1.6
-0.03602348	0.07512134	1.6
-0.03602348	0.07512134	1.6
-0.03596841	0.07549009	1.6
-0.03596841	0.07549009	1.6
-0.03596841	0.07549009	1.6
-0.03592366	0.07582698	1.6
-0.03592366	0.07582698	1.6
-0.03592366	0.07582698	1.6
-0.03584617	0.0760926	1.6
-0.03584617	0.0760926	1.6
-0.03576653	0.076386	1.6
-0.03576653	0.076386	1.6
-0.03576653	0.076386	1.6
-0.03564177	0.07663834	1.6
-0.03564177	0.07663834	1.6
-0.03564177	0.07663834	1.6
-0.03558788	0.07691759	1.6
-0.03558788	0.07691759	1.6
-0.03548023	0.07693438	1.6
-0.03548023	0.07693438	1.6
-0.03548023	0.07693438	1.6
-0.03548023	0.07693438	1.6
-0.03548023	0.07693438	1.6
-0.03548023	0.07693438	1.6
-0.03739937	0.04368369	1.6
-0.03739937	0.04368369	1.6
-0.03667541	0.04451085	1.6
-0.03667541	0.04451085	1.6
-0.03667541	0.04451085	1.6
-0.03651971	0.04552535	1.6
-0.03651971	0.04552535	1.6
-0.03651971	0.04552535	1.6
-0.03609559	0.04499643	1.6
-0.03609559	0.04499643	1.6
-0.03608288	0.04530866	1.6
-0.03608288	0.04530866	1.6
-0.03608288	0.04530866	1.6
-0.03627925	0.04527544	1.6
-0.03627925	0.04527544	1.6
-0.03617401	0.04538431	1.6
-0.03617401	0.04538431	1.6
-0.03617401	0.04538431	1.6
-0.03617259	0.04574195	1.6
-0.03617259	0.04574195	1.6
-0.03617259	0.04574195	1.6
-0.03638455	0.04598599	1.6
-0.03638455	0.04598599	1.6
-0.03666677	0.04599907	1.6
-0.03666677	0.04599907	1.6
-0.03666677	0.04599907	1.6
-0.0369158	0.04598466	1.6
-0.0369158	0.04598466	1.6
-0.0369158	0.04598466	1.6
-0.03664782	0.04568784	1.6
-0.03664782	0.04568784	1.6
-0.03647874	0.04560893	1.6
-0.03647874	0.04560893	1.6
-0.03647874	0.04560893	1.6
-0.03590186	0.04625905	1.6
-0.03590186	0.04625905	1.6
-0.03590186	0.04625905	1.6
-0.03590186	0.04625905	1.6
-0.03590186	0.04625905	1.6
-0.03502877	0.04756503	1.6
-0.03502877	0.04756503	1.6
-0.03502877	0.04756503	1.6
-0.03476916	0.04808759	1.6
-0.03476916	0.04808759	1.6
-0.03476916	0.04808759	1.6
-0.034235	0.04856044	1.6
-0.034235	0.04856044	1.6
-0.03395545	0.04910605	1.6
-0.03395545	0.04910605	1.6
-0.03395545	0.04910605	1.6
-0.03384888	0.04947823	1.6
-0.03384888	0.04947823	1.6
-0.03367568	0.04996083	1.6
-0.03367568	0.04996083	1.6
-0.03367568	0.04996083	1.6
-0.03365755	0.05033869	1.6
-0.03365755	0.05033869	1.6
-0.03365755	0.05033869	1.6
-0.03366876	0.05047446	1.6
-0.03366876	0.05047446	1.6
-0.03366828	0.05055369	1.6
-0.03366828	0.05055369	1.6
-0.03366828	0.05055369	1.6
-0.03361077	0.05077093	1.6
-0.03361077	0.05077093	1.6
-0.03361077	0.05077093	1.6
-0.03352451	0.0511336	1.6
-0.03352451	0.0511336	1.6
-0.03349207	0.05131436	1.6
-0.03349207	0.05131436	1.6
-0.03349207	0.05131436	1.6
-0.03339401	0.05157579	1.6
-0.03339401	0.05157579	1.6
-0.03339401	0.05157579	1.6
-0.03340125	0.05188887	1.6
-0.03340125	0.05188887	1.6
-0.03346328	0.05220277	1.6
-0.03346328	0.05220277	1.6
-0.03346328	0.05220277	1.6
-0.03347282	0.05270678	1.6
-0.03347282	0.05270678	1.6
-0.03350992	0.05314615	1.6
-0.03350992	0.05314615	1.6
-0.03350992	0.05314615	1.6
-0.0335209	0.0534005	1.6
-0.0335209	0.0534005	1.6
-0.0335209	0.0534005	1.6
-0.03355566	0.05368353	1.6
-0.03355566	0.05368353	1.6
-0.03357412	0.05400047	1.6
-0.03357412	0.05400047	1.6
-0.03357412	0.05400047	1.6
-0.03343341	0.05432638	1.6
-0.03343341	0.05432638	1.6
-0.03343341	0.05432638	1.6
-0.03332519	0.05450822	1.6
-0.03332519	0.05450822	1.6
-0.03320611	0.05472003	1.6
-0.03320611	0.05472003	1.6
-0.03320611	0.05472003	1.6
-0.03308214	0.05477972	1.6
-0.03308214	0.05477972	1.6
-0.03304143	0.05498464	1.6
-0.03304143	0.05498464	1.6
-0.03304143	0.05498464	1.6
-0.03304143	0.05498464	1.6
-0.03304143	0.05498464	1.6
-0.03304143	0.05498464	1.6
-0.005990135	0.05685403	1.6
-0.005990135	0.05685403	1.6
0.01	0.01	1.6
-0.003337435	0.05532782	1.6
-0.003337435	0.05532782	1.6
-0.001329421	0.05472597	1.6
-0.001329421	0.05472597	1.6
-0.001378572	0.05521318	1.6
-0.001378572	0.05521318	1.6
-0.001378572	0.05521318	1.6
-0.001653821	0.05549551	1.6
-0.001653821	0.05549551	1.6
-0.001653821	0.05549551	1.6
-0.002063184	0.05557875	1.6
-0.002063184	0.05557875	1.6
-0.002352025	0.05558368	1.6
-0.002352025	0.05558368	1.6
-0.002352025	0.05558368	1.6
-0.002352025	0.05558368	1.6
-0.002352025	0.05558368	1.6
-0.002352025	0.05558368	1.6
-0.003242312	0.05551277	1.6
-0.003242312	0.05551277	1.6
-0.003568125	0.05550729	1.6
-0.003568125	0.05550729	1.6
-0.003568125	0.05550729	1.6
-0.003859449	0.05533715	1.6
-0.003859449	0.05533715	1.6
-0.003859449	0.05533715	1.6
-0.004379016	0.05520805	1.6
-0.004379016	0.05520805	1.6
-0.004731402	0.05492979	1.6
-0.004731402	0.05492979	1.6
-0.004731402	0.05492979	1.6
-0.002031686	0.05614321	1.6
-0.002031686	0.05614321	1.6
-0.002077076	0.05605529	1.6
-0.002077076	0.05605529	1.6
-0.002077076	0.05605529	1.6
-0.001206549	0.05661736	1.6
-0.001206549	0.05661736	1.6
-0.001206549	0.05661736	1.6
0.0002148775	0.0573217	1.6
0.0002148775	0.0573217	1.6
0.001696669	0.05804806	1.6
0.001696669	0.05804806	1.6
0.001696669	0.05804806	1.6
0.003085636	0.05872528	1.6
0.003085636	0.05872528	1.6
0.003085636	0.05872528	1.6
0.004421731	0.05948415	1.6
0.004421731	0.05948415	1.6
0.005797805	0.06030014	1.6
0.005797805	0.06030014	1.6
0.005797805	0.06030014	1.6
0.007132915	0.06111512	1.6
0.007132915	0.06111512	1.6
0.007132915	0.06111512	1.6
0.007156383	0.06124933	1.6
0.007156383	0.06124933	1.6
0.008491945	0.06207547	1.6
0.008491945	0.06207547	1.6
0.008491945	0.06207547	1.6
0.008555916	0.06230676	1.6
0.008555916	0.06230676	1.6
0.008555916	0.06230676	1.6
0.00840658	0.06239751	1.6
0.00840658	0.06239751	1.6
0.008301752	0.06246464	1.6
0.008301752	0.06246464	1.6
0.008301752	0.06246464	1.6
0.008223977	0.06259371	1.6
0.008223977	0.06259371	1.6
0.008223977	0.06259371	1.6
0.008253206	0.06276903	1.6
0.008253206	0.06276903	1.6
0.008356318	0.06303594	1.6
0.008356318	0.06303594	1.6
0.008356318	0.06303594	1.6
