# Supplementary material for: Saliency detection of textured 3D models based on multi-view information and texel descriptor
Source: PeerJ Comput Sci. 2023 Oct 25;9:e1584. doi: 10.7717/peerj-cs.1584 (PMC10703070; doi:10.7717/peerj-cs.1584)
Supplement: Supplemental Information 2 [file peerj-cs-09-1584-s002.zip › ybxz/27.txt]

0.008282203	0.06328315	1.6
0.008282203	0.06328315	1.6
0.008195896	0.06347774	1.6
0.008195896	0.06347774	1.6
0.008195896	0.06347774	1.6
0.008196108	0.06372952	1.6
0.008196108	0.06372952	1.6
0.008241554	0.06400301	1.6
0.008241554	0.06400301	1.6
0.008241554	0.06400301	1.6
0.008263336	0.06418684	1.6
0.008263336	0.06418684	1.6
0.008263336	0.06418684	1.6
0.008357508	0.06441467	1.6
0.008357508	0.06441467	1.6
0.008401534	0.06462633	1.6
0.008401534	0.06462633	1.6
0.008401534	0.06462633	1.6
0.008485303	0.0648251	1.6
0.008485303	0.0648251	1.6
0.008485303	0.0648251	1.6
0.008568726	0.06498874	1.6
0.008568726	0.06498874	1.6
0.008568726	0.06498874	1.6
0.008635679	0.06514976	1.6
0.008635679	0.06514976	1.6
0.008743227	0.06531635	1.6
0.008743227	0.06531635	1.6
0.008743227	0.06531635	1.6
0.008794377	0.0654377	1.6
0.008794377	0.0654377	1.6
0.008838719	0.06555021	1.6
0.008838719	0.06555021	1.6
0.008838719	0.06555021	1.6
0.008913966	0.06564342	1.6
0.008913966	0.06564342	1.6
0.008913966	0.06564342	1.6
0.008955545	0.06606445	1.6
0.008955545	0.06606445	1.6
0.008955545	0.06606445	1.6
0.008955545	0.06606445	1.6
0.008955545	0.06606445	1.6
0.02465536	0.09809233	1.6
0.02465536	0.09809233	1.6
0.02009913	0.09597008	1.6
0.02009913	0.09597008	1.6
0.02009913	0.09597008	1.6
0.02009913	0.09597008	1.6
0.02009913	0.09597008	1.6
0.02009913	0.09597008	1.6
0.01728459	0.09569486	1.6
0.01728459	0.09569486	1.6
0.01726823	0.09002889	1.6
0.01726823	0.09002889	1.6
0.01726823	0.09002889	1.6
0.01726823	0.09002889	1.6
0.01726823	0.09002889	1.6
-0.008511053	0.1142298	1.6
-0.008511053	0.1142298	1.6
-0.008511053	0.1142298	1.6
-0.006351454	0.11474	1.6
-0.006351454	0.11474	1.6
-0.005402681	0.1144645	1.6
-0.005402681	0.1144645	1.6
-0.005402681	0.1144645	1.6
-0.004674726	0.1164701	1.6
-0.004674726	0.1164701	1.6
-0.004674726	0.1164701	1.6
-0.005409103	0.1166373	1.6
-0.005409103	0.1166373	1.6
-0.005719511	0.1169435	1.6
-0.005719511	0.1169435	1.6
-0.005719511	0.1169435	1.6
-0.005936684	0.1177377	1.6
-0.005936684	0.1177377	1.6
-0.005721798	0.1187367	1.6
-0.005721798	0.1187367	1.6
-0.005721798	0.1187367	1.6
-0.003711352	0.1189137	1.6
-0.003711352	0.1189137	1.6
-0.003711352	0.1189137	1.6
-0.002453772	0.1191103	1.6
-0.002453772	0.1191103	1.6
-0.001311408	0.1194852	1.6
-0.001311408	0.1194852	1.6
-0.001311408	0.1194852	1.6
-0.0002857177	0.1196398	1.6
-0.0002857177	0.1196398	1.6
0.0005992474	0.1198478	1.6
0.0005992474	0.1198478	1.6
0.0005992474	0.1198478	1.6
0.001439502	0.1199937	1.6
0.001439502	0.1199937	1.6
0.001439502	0.1199937	1.6
0.002105415	0.1199707	1.6
0.002105415	0.1199707	1.6
0.002676933	0.1200858	1.6
0.002676933	0.1200858	1.6
0.002676933	0.1200858	1.6
0.003401257	0.1202359	1.6
0.003401257	0.1202359	1.6
0.003401257	0.1202359	1.6
0.004019133	0.1205752	1.6
0.004019133	0.1205752	1.6
0.004019133	0.1205752	1.6
0.004019133	0.1205752	1.6
0.004019133	0.1205752	1.6
0.005175322	0.1210344	1.6
0.005175322	0.1210344	1.6
0.005175322	0.1210344	1.6
0.00570642	0.121079	1.6
0.00570642	0.121079	1.6
0.005280492	0.12111	1.6
0.005280492	0.12111	1.6
0.005280492	0.12111	1.6
0.004674142	0.1212396	1.6
0.004674142	0.1212396	1.6
0.004674142	0.1212396	1.6
0.004143684	0.1214132	1.6
0.004143684	0.1214132	1.6
0.003550989	0.1213553	1.6
0.003550989	0.1213553	1.6
0.003550989	0.1213553	1.6
0.003015177	0.1212861	1.6
0.003015177	0.1212861	1.6
0.003015177	0.1212861	1.6
0.002359618	0.1209968	1.6
0.002359618	0.1209968	1.6
0.001688611	0.1208567	1.6
0.001688611	0.1208567	1.6
0.001688611	0.1208567	1.6
0.001105567	0.1208236	1.6
0.001105567	0.1208236	1.6
0.001105567	0.1208236	1.6
0.0006818967	0.1208444	1.6
0.0006818967	0.1208444	1.6
0.0006818967	0.1208444	1.6
0.0006818967	0.1208444	1.6
0.0006818967	0.1208444	1.6
-0.01771777	0.07258989	1.6
-0.01771777	0.07258989	1.6
-0.01771777	0.07258989	1.6
-0.01706494	0.07431566	1.6
-0.01706494	0.07431566	1.6
-0.01732798	0.07511632	1.6
-0.01732798	0.07511632	1.6
-0.01732798	0.07511632	1.6
-0.01717847	0.07558691	1.6
-0.01717847	0.07558691	1.6
-0.01717847	0.07558691	1.6
-0.01634	0.07580845	1.6
-0.01634	0.07580845	1.6
-0.01631238	0.0751486	1.6
-0.01631238	0.0751486	1.6
-0.01631238	0.0751486	1.6
-0.01625776	0.0748916	1.6
-0.01625776	0.0748916	1.6
-0.01684341	0.07587934	1.6
-0.01684341	0.07587934	1.6
0.01	0.01	1.6
-0.004246308	0.06789284	1.6
-0.004246308	0.06789284	1.6
-0.01557784	0.07749746	1.6
-0.01557784	0.07749746	1.6
-0.01557784	0.07749746	1.6
-0.01491467	0.07799499	1.6
-0.01491467	0.07799499	1.6
-0.01491467	0.07799499	1.6
-0.01397239	0.07939968	1.6
-0.01397239	0.07939968	1.6
-0.01359784	0.079914	1.6
-0.01359784	0.079914	1.6
-0.01359784	0.079914	1.6
-0.01384737	0.08070426	1.6
-0.01384737	0.08070426	1.6
-0.01413969	0.08103009	1.6
-0.01413969	0.08103009	1.6
-0.01413969	0.08103009	1.6
-0.01357082	0.0808825	1.6
-0.01357082	0.0808825	1.6
-0.01357082	0.0808825	1.6
-0.01334736	0.08045869	1.6
-0.01334736	0.08045869	1.6
-0.01302349	0.07996276	1.6
-0.01302349	0.07996276	1.6
-0.01302349	0.07996276	1.6
-0.0130432	0.07875301	1.6
-0.0130432	0.07875301	1.6
-0.0130432	0.07875301	1.6
-0.0130432	0.07875301	1.6
-0.0130432	0.07875301	1.6
-0.0130432	0.07875301	1.6
-0.0130432	0.07875301	1.6
-0.0130432	0.07875301	1.6
-0.02046025	-0.09947507	1.6
-0.02046025	-0.09947507	1.6
-0.02046025	-0.09947507	1.6
-0.02102179	-0.09823518	1.6
-0.02102179	-0.09823518	1.6
-0.02134346	-0.09788634	1.6
-0.02134346	-0.09788634	1.6
-0.02134346	-0.09788634	1.6
-0.02044839	-0.09533638	1.6
-0.02044839	-0.09533638	1.6
-0.02044839	-0.09533638	1.6
-0.02110513	-0.09524752	1.6
-0.02110513	-0.09524752	1.6
-0.02054647	-0.09529174	1.6
-0.02054647	-0.09529174	1.6
-0.02054647	-0.09529174	1.6
-0.0201399	-0.09530558	1.6
-0.0201399	-0.09530558	1.6
-0.01923909	-0.09496439	1.6
-0.01923909	-0.09496439	1.6
-0.01923909	-0.09496439	1.6
-0.01846164	-0.09443555	1.6
-0.01846164	-0.09443555	1.6
-0.01846164	-0.09443555	1.6
-0.01846164	-0.09443555	1.6
-0.01846164	-0.09443555	1.6
-0.01846164	-0.09443555	1.6
-0.01846164	-0.09443555	1.6
-0.01846164	-0.09443555	1.6
-0.01846164	-0.09443555	1.6
-0.01846164	-0.09443555	1.6
-0.01846164	-0.09443555	1.6
-0.0235454	-0.005001732	1.6
-0.0235454	-0.005001732	1.6
-0.02389289	-0.00675502	1.6
-0.02389289	-0.00675502	1.6
-0.02389289	-0.00675502	1.6
-0.02434663	-0.0100304	1.6
-0.02434663	-0.0100304	1.6
-0.02434663	-0.0100304	1.6
-0.02378094	-0.01123684	1.6
-0.02378094	-0.01123684	1.6
-0.02346365	-0.01214746	1.6
-0.02346365	-0.01214746	1.6
-0.02346365	-0.01214746	1.6
-0.02306298	-0.01133271	1.6
-0.02306298	-0.01133271	1.6
-0.02306298	-0.01133271	1.6
-0.02306298	-0.01133271	1.6
-0.02386267	-0.008539315	1.6
-0.02386267	-0.008539315	1.6
-0.02386267	-0.008539315	1.6
0.01337801	0.05905263	1.6
0.01337801	0.05905263	1.6
0.01250405	0.05720241	1.6
0.01250405	0.05720241	1.6
0.01250405	0.05720241	1.6
0.01200418	0.0555831	1.6
0.01200418	0.0555831	1.6
0.01200418	0.0555831	1.6
0.01106546	0.05367295	1.6
0.01106546	0.05367295	1.6
0.01067653	0.05247767	1.6
0.01067653	0.05247767	1.6
0.01067653	0.05247767	1.6
0.01117478	0.05051725	1.6
0.01117478	0.05051725	1.6
0.01221481	0.04998552	1.6
0.01221481	0.04998552	1.6
0.01221481	0.04998552	1.6
0.01265801	0.0488328	1.6
0.01265801	0.0488328	1.6
0.01265801	0.0488328	1.6
0.01233775	0.04783019	1.6
0.01233775	0.04783019	1.6
0.01163273	0.04683147	1.6
0.01163273	0.04683147	1.6
0.01163273	0.04683147	1.6
0.01010022	0.04590657	1.6
0.01010022	0.04590657	1.6
0.01010022	0.04590657	1.6
0.01010022	0.04590657	1.6
0.01010022	0.04590657	1.6
-0.00223055	0.05339164	1.6
-0.00223055	0.05339164	1.6
-0.00223055	0.05339164	1.6
-0.00223055	0.05339164	1.6
-0.00223055	0.05339164	1.6
-0.00223055	0.05339164	1.6
-0.00223055	0.05339164	1.6
-0.00223055	0.05339164	1.6
0.01791964	0.04837768	1.6
0.01791964	0.04837768	1.6
0.01791964	0.04837768	1.6
0.02170144	0.05011185	1.6
0.02170144	0.05011185	1.6
0.02672718	0.05218618	1.6
0.02672718	0.05218618	1.6
0.02672718	0.05218618	1.6
0.02672718	0.05218618	1.6
0.02672718	0.05218618	1.6
0.02672718	0.05218618	1.6
0.02841568	0.05331781	1.6
0.02841568	0.05331781	1.6
0.02288764	0.05266842	1.6
0.02288764	0.05266842	1.6
0.02288764	0.05266842	1.6
0.02051831	0.05236194	1.6
0.02051831	0.05236194	1.6
0.02051831	0.05236194	1.6
0.01916197	0.0524352	1.6
0.01916197	0.0524352	1.6
0.0187171	0.05267359	1.6
0.0187171	0.05267359	1.6
0.0187171	0.05267359	1.6
0.01739973	0.05319731	1.6
0.01739973	0.05319731	1.6
0.01713278	0.05386837	1.6
0.01713278	0.05386837	1.6
0.01713278	0.05386837	1.6
0.01872301	0.05480849	1.6
0.01872301	0.05480849	1.6
0.01872301	0.05480849	1.6
0.01816374	0.05484381	1.6
0.01816374	0.05484381	1.6
0.01654206	0.05452741	1.6
0.01654206	0.05452741	1.6
0.01654206	0.05452741	1.6
0.01553495	0.05481237	1.6
0.01553495	0.05481237	1.6
0.01553495	0.05481237	1.6
0.01611126	0.05673653	1.6
0.01611126	0.05673653	1.6
0.01571764	0.05793224	1.6
0.01571764	0.05793224	1.6
0.01571764	0.05793224	1.6
0.0152234	0.05875837	1.6
0.0152234	0.05875837	1.6
0.0152234	0.05875837	1.6
0.0152234	0.05875837	1.6
0.0152234	0.05875837	1.6
0.01862463	0.0869384	1.6
0.01862463	0.0869384	1.6
0.01862463	0.0869384	1.6
0.01919963	0.09195264	1.6
0.01919963	0.09195264	1.6
0.01888483	0.09330723	1.6
0.01888483	0.09330723	1.6
0.01888483	0.09330723	1.6
0.01693887	0.09640668	1.6
0.01693887	0.09640668	1.6
0.01693887	0.09640668	1.6
0.01572157	0.09880059	1.6
0.01572157	0.09880059	1.6
0.01492023	0.1008812	1.6
0.01492023	0.1008812	1.6
0.01492023	0.1008812	1.6
0.0154955	0.1010657	1.6
0.0154955	0.1010657	1.6
0.0154955	0.1010657	1.6
0.0154955	0.1010657	1.6
0.0154955	0.1010657	1.6
0.01695817	0.1013	1.6
0.01695817	0.1013	1.6
0.01695817	0.1013	1.6
0.0175171	0.10134	1.6
0.0175171	0.10134	1.6
0.0175171	0.10134	1.6
0.0175171	0.10134	1.6
0.0175171	0.10134	1.6
0.01463489	0.1224797	1.6
0.01463489	0.1224797	1.6
0.01463489	0.1224797	1.6
0.01290566	0.1250834	1.6
0.01290566	0.1250834	1.6
0.01290566	0.1250834	1.6
0.01188387	0.1254837	1.6
0.01188387	0.1254837	1.6
0.01058582	0.1246055	1.6
0.01058582	0.1246055	1.6
0.01058582	0.1246055	1.6
0.009635325	0.1228063	1.6
0.009635325	0.1228063	1.6
0.009635325	0.1228063	1.6
0.008620584	0.1216536	1.6
0.008620584	0.1216536	1.6
0.009215937	0.1215425	1.6
0.009215937	0.1215425	1.6
0.009215937	0.1215425	1.6
0.01054155	0.1207307	1.6
0.01054155	0.1207307	1.6
0.01256027	0.1201686	1.6
0.01256027	0.1201686	1.6
0.01256027	0.1201686	1.6
0.0141366	0.118604	1.6
0.0141366	0.118604	1.6
0.01578975	0.1179736	1.6
0.01578975	0.1179736	1.6
0.01578975	0.1179736	1.6
0.01696057	0.1184998	1.6
0.01696057	0.1184998	1.6
0.01696057	0.1184998	1.6
0.01808008	0.118913	1.6
0.01808008	0.118913	1.6
0.01903829	0.1194753	1.6
0.01903829	0.1194753	1.6
0.01903829	0.1194753	1.6
0.01980825	0.1196813	1.6
0.01980825	0.1196813	1.6
0.01980825	0.1196813	1.6
0.02043547	0.1195368	1.6
0.02043547	0.1195368	1.6
0.02121337	0.1192742	1.6
0.02121337	0.1192742	1.6
0.02121337	0.1192742	1.6
0.02207068	0.1190369	1.6
0.02207068	0.1190369	1.6
0.02207068	0.1190369	1.6
0.02257218	0.1191291	1.6
0.02257218	0.1191291	1.6
0.02333283	0.1192069	1.6
0.02333283	0.1192069	1.6
0.02333283	0.1192069	1.6
0.0239252	0.1190976	1.6
0.0239252	0.1190976	1.6
0.02452851	0.1187138	1.6
0.02452851	0.1187138	1.6
0.02452851	0.1187138	1.6
0.02452851	0.1187138	1.6
0.02452851	0.1187138	1.6
0.02452851	0.1187138	1.6
-0.01765926	0.07187434	1.6
-0.01765926	0.07187434	1.6
-0.01475951	0.07437488	1.6
-0.01475951	0.07437488	1.6
-0.01475951	0.07437488	1.6
-0.01355561	0.07674332	1.6
-0.01355561	0.07674332	1.6
-0.01355561	0.07674332	1.6
-0.01281782	0.07870411	1.6
-0.01281782	0.07870411	1.6
-0.01268351	0.08073296	1.6
-0.01268351	0.08073296	1.6
-0.01268351	0.08073296	1.6
-0.01270817	0.08235309	1.6
-0.01270817	0.08235309	1.6
-0.01270817	0.08235309	1.6
-0.01259824	0.08347856	1.6
-0.01259824	0.08347856	1.6
-0.01256508	0.08438828	1.6
-0.01256508	0.08438828	1.6
-0.01256508	0.08438828	1.6
-0.011683	0.08493219	1.6
-0.011683	0.08493219	1.6
-0.011683	0.08493219	1.6
-0.01158652	0.08362205	1.6
-0.01158652	0.08362205	1.6
-0.0112247	0.08170023	1.6
-0.0112247	0.08170023	1.6
-0.0112247	0.08170023	1.6
-0.0112247	0.08170023	1.6
-0.0112247	0.08170023	1.6
-0.0112247	0.08170023	1.6
-0.01102062	0.08017671	1.6
-0.01102062	0.08017671	1.6
0.01737396	0.06976352	1.6
0.01737396	0.06976352	1.6
0.01737396	0.06976352	1.6
0.01850783	0.07253073	1.6
0.01850783	0.07253073	1.6
0.01850783	0.07253073	1.6
0.02057422	0.07678575	1.6
0.02057422	0.07678575	1.6
0.02161103	0.08050222	1.6
0.02161103	0.08050222	1.6
0.02161103	0.08050222	1.6
0.02030906	0.08792018	1.6
0.02030906	0.08792018	1.6
0.01943989	0.0938922	1.6
0.01943989	0.0938922	1.6
0.01943989	0.0938922	1.6
0.01881998	0.09773432	1.6
0.01881998	0.09773432	1.6
0.01881998	0.09773432	1.6
0.01993965	0.09791636	1.6
0.01993965	0.09791636	1.6
0.02123892	0.09723195	1.6
0.02123892	0.09723195	1.6
0.02123892	0.09723195	1.6
0.0225463	0.09585506	1.6
0.02409377	0.09424445	1.6
0.02409377	0.09424445	1.6
0.02409377	0.09424445	1.6
0.02409377	0.09424445	1.6
0.02409377	0.09424445	1.6
0.0268164	0.09258649	1.6
0.0268164	0.09258649	1.6
0.0268164	0.09258649	1.6
0.02708524	0.09409928	1.6
0.02708524	0.09409928	1.6
0.02751718	0.09529977	1.6
0.02751718	0.09529977	1.6
0.02751718	0.09529977	1.6
0.02788474	0.09631101	1.6
0.02788474	0.09631101	1.6
0.02822592	0.09688769	1.6
0.02822592	0.09688769	1.6
0.02822592	0.09688769	1.6
0.02818851	0.09892986	1.6
0.02818851	0.09892986	1.6
0.02841805	0.1004545	1.6
0.02841805	0.1004545	1.6
0.02841805	0.1004545	1.6
0.02841805	0.1004545	1.6
0.02841805	0.1004545	1.6
0.02841805	0.1004545	1.6
0.05601572	0.1049113	1.6
0.05601572	0.1049113	1.6
0.05601572	0.1049113	1.6
0.05601572	0.1049113	1.6
0.05601572	0.1049113	1.6
0.05601572	0.1049113	1.6
0.05601572	0.1049113	1.6
0.05601572	0.1049113	1.6
-0.01006745	0.02988927	1.6
-0.01006745	0.02988927	1.6
-0.01285959	0.02843369	1.6
-0.01285959	0.02843369	1.6
-0.01285959	0.02843369	1.6
-0.0141151	0.02609126	1.6
-0.0141151	0.02609126	1.6
-0.01388803	0.02493933	1.6
-0.01388803	0.02493933	1.6
-0.01388803	0.02493933	1.6
-0.01388803	0.02493933	1.6
-0.01388803	0.02493933	1.6
-0.01388803	0.02493933	1.6
-0.01556174	0.02391584	1.6
-0.01556174	0.02391584	1.6
-0.01599588	0.02375993	1.6
-0.01599588	0.02375993	1.6
-0.01599588	0.02375993	1.6
-0.01692613	0.02389092	1.6
-0.01692613	0.02389092	1.6
-0.01672588	0.02382241	1.6
-0.01672588	0.02382241	1.6
-0.01672588	0.02382241	1.6
-0.01652673	0.02509211	1.6
-0.01652673	0.02509211	1.6
-0.01650198	0.02571971	1.6
-0.01650198	0.02571971	1.6
-0.01650198	0.02571971	1.6
-0.01669628	0.02695454	1.6
-0.01669628	0.02695454	1.6
-0.01670216	0.02734364	1.6
-0.01670216	0.02734364	1.6
-0.01670216	0.02734364	1.6
-0.01688404	0.02788842	1.6
-0.01688404	0.02788842	1.6
-0.01688404	0.02788842	1.6
-0.01732417	0.02839879	1.6
-0.01732417	0.02839879	1.6
-0.01739585	0.02847703	1.6
-0.01739585	0.02847703	1.6
-0.01739585	0.02847703	1.6
-0.01658127	0.0287084	1.6
-0.01658127	0.0287084	1.6
-0.01658127	0.0287084	1.6
-0.01658127	0.0287084	1.6
-0.01658127	0.0287084	1.6
-0.01658127	0.0287084	1.6
-0.01658127	0.0287084	1.6
-0.01658127	0.0287084	1.6
0.02111475	0.0404642	1.6
0.02111475	0.0404642	1.6
0.02184729	0.04018077	1.6
0.02184729	0.04018077	1.6
0.02184729	0.04018077	1.6
0.02198513	0.04047575	1.6
0.02198513	0.04047575	1.6
0.02252603	0.04092537	1.6
0.02252603	0.04092537	1.6
0.02252603	0.04092537	1.6
0.02313796	0.04144908	1.6
0.02313796	0.04144908	1.6
0.023083	0.04202813	1.6
0.023083	0.04202813	1.6
0.023083	0.04202813	1.6
0.02347679	0.04249571	1.6
0.02347679	0.04249571	1.6
0.02347679	0.04249571	1.6
0.02356849	0.04292281	1.6
0.02356849	0.04292281	1.6
0.02446601	0.04362673	1.6
0.02446601	0.04362673	1.6
0.02446601	0.04362673	1.6
0.02477424	0.04435141	1.6
0.02477424	0.04435141	1.6
0.02477424	0.04435141	1.6
0.02477424	0.04435141	1.6
0.02477424	0.04435141	1.6
0.0183153	0.09287583	1.6
0.0183153	0.09287583	1.6
0.0183153	0.09287583	1.6
0.01763691	0.09258417	1.6
0.01763691	0.09258417	1.6
0.01643086	0.09247438	1.6
0.01643086	0.09247438	1.6
0.01643086	0.09247438	1.6
0.01572542	0.09232134	1.6
0.01572542	0.09232134	1.6
0.01572542	0.09232134	1.6
0.01711298	0.09156155	1.6
0.01711298	0.09156155	1.6
0.01799232	0.09145325	1.6
0.01799232	0.09145325	1.6
0.01799232	0.09145325	1.6
0.01825567	0.09109778	1.6
0.01825567	0.09109778	1.6
0.01784584	0.09150531	1.6
0.01784584	0.09150531	1.6
0.01784584	0.09150531	1.6
0.01784584	0.09150531	1.6
0.01784584	0.09150531	1.6
0.01	0.01	1.6
0.0074004	0.09882493	1.6
0.0074004	0.09882493	1.6
0.0074004	0.09882493	1.6
0.0074004	0.09882493	1.6
0.0074004	0.09882493	1.6
0.0181043	0.0867256	1.6
0.0181043	0.0867256	1.6
0.0181043	0.0867256	1.6
0.01896775	0.08372784	1.6
0.01896775	0.08372784	1.6
0.01896775	0.08372784	1.6
0.01896775	0.08372784	1.6
0.01896775	0.08372784	1.6
0.01896775	0.08372784	1.6
0.01896775	0.08372784	1.6
0.01896775	0.08372784	1.6
0.01683068	0.05926973	1.6
0.01683068	0.05926973	1.6
0.0173043	0.0581117	1.6
0.0173043	0.0581117	1.6
0.0173043	0.0581117	1.6
0.01660391	0.05691998	1.6
0.01660391	0.05691998	1.6
0.01619293	0.05569988	1.6
0.01619293	0.05569988	1.6
0.01619293	0.05569988	1.6
0.01543319	0.05525998	1.6
0.01543319	0.05525998	1.6
0.01543319	0.05525998	1.6
0.01475258	0.05496949	1.6
0.01475258	0.05496949	1.6
0.01437791	0.05459603	1.6
0.01437791	0.05459603	1.6
0.01437791	0.05459603	1.6
0.01329346	0.05388309	1.6
0.01329346	0.05388309	1.6
0.01329346	0.05388309	1.6
0.01329346	0.05388309	1.6
0.01329346	0.05388309	1.6
0.01314044	0.07152894	1.6
0.01314044	0.07152894	1.6
0.01314044	0.07152894	1.6
0.01295421	0.07174213	1.6
0.01295421	0.07174213	1.6
0.01360737	0.07089215	1.6
0.01360737	0.07089215	1.6
0.01360737	0.07089215	1.6
0.01325906	0.07056963	1.6
0.01325906	0.07056963	1.6
0.01325906	0.07056963	1.6
0.01360296	0.06993162	1.6
0.01360296	0.06993162	1.6
0.01425218	0.06993292	1.6
0.01425218	0.06993292	1.6
0.01425218	0.06993292	1.6
0.01471563	0.07007555	1.6
0.01471563	0.07007555	1.6
0.01471563	0.07007555	1.6
0.01501928	0.0712828	1.6
0.01501928	0.0712828	1.6
0.01508648	0.07219221	1.6
0.01508648	0.07219221	1.6
0.01508648	0.07219221	1.6
0.01520179	0.07306935	1.6
0.01520179	0.07306935	1.6
0.01537138	0.07329825	1.6
0.01537138	0.07329825	1.6
0.01537138	0.07329825	1.6
0.01541717	0.07484362	1.6
0.01541717	0.07484362	1.6
0.006046575	0.09148278	1.6
0.006046575	0.09148278	1.6
0.006046575	0.09148278	1.6
0.01541717	0.07484362	1.6
0.01541717	0.07484362	1.6
0.01541717	0.07484362	1.6
0.03076087	-0.03502361	1.6
0.03076087	-0.03502361	1.6
0.02668715	-0.03822075	1.6
0.02668715	-0.03822075	1.6
0.02668715	-0.03822075	1.6
0.02159372	-0.04493091	1.6
0.02159372	-0.04493091	1.6
0.02159372	-0.04493091	1.6
0.02347247	-0.0432444	1.6
0.02347247	-0.0432444	1.6
0.02120744	-0.04452074	1.6
0.02120744	-0.04452074	1.6
0.02120744	-0.04452074	1.6
0.01907318	-0.04681903	1.6
0.01907318	-0.04681903	1.6
0.01724313	-0.0486454	1.6
0.01724313	-0.0486454	1.6
0.01724313	-0.0486454	1.6
0.01579549	-0.04978629	1.6
0.01579549	-0.04978629	1.6
0.01579549	-0.04978629	1.6
0.01598605	-0.0499389	1.6
0.01598605	-0.0499389	1.6
0.01598605	-0.0499389	1.6
0.01598605	-0.0499389	1.6
