# Supplementary material for: Saliency detection of textured 3D models based on multi-view information and texel descriptor
Source: PeerJ Comput Sci. 2023 Oct 25;9:e1584. doi: 10.7717/peerj-cs.1584 (PMC10703070; doi:10.7717/peerj-cs.1584)
Supplement: Supplemental Information 2 [file peerj-cs-09-1584-s002.zip › ybxz/28.txt]

0.01598605	-0.0499389	1.6
-0.009240694	-0.003094178	1.6
-0.009240694	-0.003094178	1.6
-0.00910042	-0.0001989864	1.6
-0.00910042	-0.0001989864	1.6
-0.00910042	-0.0001989864	1.6
-0.007656025	0.000971823	1.6
-0.007656025	0.000971823	1.6
-0.008237073	0.003137212	1.6
-0.008237073	0.003137212	1.6
-0.008237073	0.003137212	1.6
-0.008420071	0.005170714	1.6
-0.008420071	0.005170714	1.6
-0.008420071	0.005170714	1.6
-0.009051044	0.006772567	1.6
-0.009051044	0.006772567	1.6
-0.009051044	0.006772567	1.6
-0.009051044	0.006772567	1.6
-0.009051044	0.006772567	1.6
-0.001716038	0.01401886	1.6
-0.001716038	0.01401886	1.6
-0.002767405	0.01421329	1.6
-0.002767405	0.01421329	1.6
-0.002767405	0.01421329	1.6
-0.003339276	0.01488438	1.6
-0.003339276	0.01488438	1.6
-0.003339276	0.01488438	1.6
-0.003433432	0.0154045	1.6
-0.003433432	0.0154045	1.6
-0.003853863	0.01581804	1.6
-0.003853863	0.01581804	1.6
-0.003853863	0.01581804	1.6
-0.00427357	0.01629241	1.6
-0.00427357	0.01629241	1.6
-0.004821355	0.01627336	1.6
-0.004821355	0.01627336	1.6
-0.004821355	0.01627336	1.6
-0.005183099	0.01635161	1.6
-0.005183099	0.01635161	1.6
-0.005183099	0.01635161	1.6
-0.005183099	0.01635161	1.6
-0.005183099	0.01635161	1.6
-0.005183099	0.01635161	1.6
-0.005183099	0.01635161	1.6
-0.005183099	0.01635161	1.6
0.08339035	0.03433286	1.6
0.08339035	0.03433286	1.6
0.08662757	0.03911479	1.6
0.08662757	0.03911479	1.6
0.08662757	0.03911479	1.6
0.09051226	0.04271156	1.6
0.09051226	0.04271156	1.6
0.09266766	0.0452008	1.6
0.09266766	0.0452008	1.6
0.09266766	0.0452008	1.6
0.09266766	0.0452008	1.6
0.09266766	0.0452008	1.6
0.09266766	0.0452008	1.6
-0.0027087	0.05809222	1.6
-0.0027087	0.05809222	1.6
-0.004647046	0.05651746	1.6
-0.004647046	0.05651746	1.6
-0.004647046	0.05651746	1.6
-0.005703224	0.05639123	1.6
-0.005703224	0.05639123	1.6
-0.01150495	0.05905798	1.6
-0.01150495	0.05905798	1.6
-0.01150495	0.05905798	1.6
-0.01150495	0.05905798	1.6
-0.01150495	0.05905798	1.6
-0.01150495	0.05905798	1.6
-0.01730668	0.06172472	1.6
-0.01730668	0.06172472	1.6
-0.01730668	0.06172472	1.6
0.08203789	0.08347707	1.6
0.08203789	0.08347707	1.6
0.07906323	0.08052314	1.6
0.07906323	0.08052314	1.6
0.07906323	0.08052314	1.6
0.07821526	0.07913084	1.6
0.07821526	0.07913084	1.6
0.07821526	0.07913084	1.6
0.07821526	0.07913084	1.6
0.07821526	0.07913084	1.6
0.0968485	0.06755619	1.6
0.0968485	0.06755619	1.6
0.0968485	0.06755619	1.6
-0.0002426775	0.06719319	1.6
-0.0002426775	0.06719319	1.6
-0.00192642	0.06590979	1.6
-0.00192642	0.06590979	1.6
-0.00192642	0.06590979	1.6
-0.00229392	0.06404635	1.6
-0.00229392	0.06404635	1.6
-0.00254171	0.06348245	1.6
-0.00254171	0.06348245	1.6
-0.00254171	0.06348245	1.6
-0.003353832	0.06231698	1.6
-0.003353832	0.06231698	1.6
-0.003353832	0.06231698	1.6
-0.003558461	0.06205743	1.6
-0.003558461	0.06205743	1.6
-0.003807457	0.06263222	1.6
-0.003807457	0.06263222	1.6
-0.003807457	0.06263222	1.6
-0.004197495	0.06325129	1.6
-0.004197495	0.06325129	1.6
-0.004197495	0.06325129	1.6
-0.004596089	0.06364898	1.6
-0.004596089	0.06364898	1.6
-0.004971504	0.06364784	1.6
-0.004971504	0.06364784	1.6
-0.004971504	0.06364784	1.6
-0.00527289	0.06371339	1.6
-0.00527289	0.06371339	1.6
-0.00510315	0.06394147	1.6
-0.00510315	0.06394147	1.6
-0.00510315	0.06394147	1.6
-0.004979555	0.06418104	1.6
-0.004979555	0.06418104	1.6
-0.004979555	0.06418104	1.6
-0.005119283	0.0643531	1.6
-0.005119283	0.0643531	1.6
-0.004735397	0.06464756	1.6
-0.004735397	0.06464756	1.6
-0.004735397	0.06464756	1.6
-0.004735397	0.06464756	1.6
-0.004735397	0.06464756	1.6
0.01723504	0.06216378	1.6
0.01723504	0.06216378	1.6
0.01723504	0.06216378	1.6
0.01757885	0.06139655	1.6
0.01757885	0.06139655	1.6
0.01724146	0.0606241	1.6
0.01724146	0.0606241	1.6
0.01724146	0.0606241	1.6
0.018447	0.05956493	1.6
0.018447	0.05956493	1.6
0.01913059	0.0590079	1.6
0.01913059	0.0590079	1.6
0.01913059	0.0590079	1.6
0.01913059	0.0590079	1.6
0.01913059	0.0590079	1.6
0.01913059	0.0590079	1.6
0.1004131	0.05418759	1.6
0.1004131	0.05418759	1.6
0.1123177	0.05454619	1.6
0.1123177	0.05454619	1.6
0.1123177	0.05454619	1.6
0.117656	0.0546506	1.6
0.117656	0.0546506	1.6
0.117656	0.0546506	1.6
0.1200794	0.05396183	1.6
0.1200794	0.05396183	1.6
0.123003	0.05424422	1.6
0.123003	0.05424422	1.6
0.123003	0.05424422	1.6
0.123003	0.05424422	1.6
0.123003	0.05424422	1.6
0.01	0.01	1.6
0.01	0.01	1.6
0.01	0.01	1.6
0.123003	0.05424422	1.6
0.123003	0.05424422	1.6
0.123003	0.05424422	1.6
0.123003	0.05424422	1.6
0.123003	0.05424422	1.6
0.2049278	0.06134678	1.6
0.2049278	0.06134678	1.6
0.2049278	0.06134678	1.6
0.2052796	0.06048411	1.6
0.2052796	0.06048411	1.6
0.2052796	0.06048411	1.6
0.2034498	0.05830508	1.6
0.2034498	0.05830508	1.6
0.2028119	0.05713827	1.6
0.2028119	0.05713827	1.6
0.2028119	0.05713827	1.6
0.1999986	0.05461717	1.6
0.1999986	0.05461717	1.6
0.1975432	0.05318321	1.6
0.1975432	0.05318321	1.6
0.1975432	0.05318321	1.6
0.1950749	0.05111285	1.6
0.1950749	0.05111285	1.6
0.1950749	0.05111285	1.6
0.1950749	0.05111285	1.6
0.1950749	0.05111285	1.6
0.1916063	0.04822514	1.6
0.1916063	0.04822514	1.6
0.1916063	0.04822514	1.6
0.1907554	0.04721837	1.6
0.1907554	0.04721837	1.6
0.1907554	0.04721837	1.6
0.1898432	0.04643369	1.6
0.1898432	0.04643369	1.6
0.1898432	0.04643369	1.6
0.1898432	0.04643369	1.6
0.1898432	0.04643369	1.6
0.07796676	0.04408611	1.6
0.07796676	0.04408611	1.6
0.07796676	0.04408611	1.6
0.07498837	0.04319787	1.6
0.07498837	0.04319787	1.6
0.07403895	0.04386038	1.6
0.07403895	0.04386038	1.6
0.07403895	0.04386038	1.6
0.07283216	0.04545264	1.6
0.07283216	0.04545264	1.6
0.07259282	0.04522339	1.6
0.07259282	0.04522339	1.6
0.07259282	0.04522339	1.6
0.07270358	0.04638003	1.6
0.07270358	0.04638003	1.6
0.07270358	0.04638003	1.6
0.07260471	0.04733522	1.6
0.07260471	0.04733522	1.6
0.07260471	0.04733522	1.6
0.07211761	0.04776168	1.6
0.07211761	0.04776168	1.6
0.07200187	0.04841501	1.6
0.07200187	0.04841501	1.6
0.07200187	0.04841501	1.6
0.07207572	0.04843719	1.6
0.07207572	0.04843719	1.6
0.0716649	0.04747757	1.6
0.0716649	0.04747757	1.6
0.0716649	0.04747757	1.6
0.07112698	0.04738886	1.6
0.07112698	0.04738886	1.6
0.01	0.01	1.6
0.07112698	0.04738886	1.6
0.07112698	0.04738886	1.6
-0.03901032	0.05582974	1.6
-0.03901032	0.05582974	1.6
-0.03901032	0.05582974	1.6
-0.03901032	0.05582974	1.6
-0.03901032	0.05582974	1.6
-0.03901379	0.0556908	1.6
-0.03901379	0.0556908	1.6
-0.03901379	0.0556908	1.6
-0.0397893	0.05465712	1.6
-0.0397893	0.05465712	1.6
-0.0397893	0.05465712	1.6
-0.03849792	0.05156506	1.6
-0.03849792	0.05156506	1.6
-0.03669786	0.04905985	1.6
-0.03669786	0.04905985	1.6
-0.03669786	0.04905985	1.6
-0.03560504	0.04678717	1.6
-0.03560504	0.04678717	1.6
-0.03478149	0.04499011	1.6
-0.03478149	0.04499011	1.6
-0.03478149	0.04499011	1.6
-0.03373336	0.043532	1.6
-0.03373336	0.043532	1.6
-0.03373336	0.043532	1.6
-0.03289353	0.042959	1.6
-0.03289353	0.042959	1.6
-0.0320066	0.04225135	1.6
-0.0320066	0.04225135	1.6
-0.0320066	0.04225135	1.6
-0.03108933	0.04181785	1.6
-0.03108933	0.04181785	1.6
-0.03108933	0.04181785	1.6
-0.03108933	0.04181785	1.6
-0.03108933	0.04181785	1.6
0.007738141	0.0568139	1.6
0.007738141	0.0568139	1.6
0.007738141	0.0568139	1.6
0.006805235	0.05708332	1.6
0.006805235	0.05708332	1.6
0.007040087	0.0572524	1.6
0.007040087	0.0572524	1.6
0.007040087	0.0572524	1.6
0.006798494	0.05719327	1.6
0.006798494	0.05719327	1.6
0.006914156	0.0568811	1.6
0.006914156	0.0568811	1.6
0.006914156	0.0568811	1.6
0.006971112	0.05704749	1.6
0.006971112	0.05704749	1.6
0.006971112	0.05704749	1.6
0.00713153	0.05678517	1.6
0.00713153	0.05678517	1.6
0.006816907	0.05695814	1.6
0.006816907	0.05695814	1.6
0.006794197	0.05680868	1.6
0.006794197	0.05680868	1.6
0.006794197	0.05680868	1.6
0.006794197	0.05680868	1.6
0.006794197	0.05680868	1.6
0.006794197	0.05680868	1.6
0.006794197	0.05680868	1.6
0.006794197	0.05680868	1.6
0.1206503	0.06202962	1.6
0.1206503	0.06202962	1.6
0.1189983	0.06144752	1.6
0.1189983	0.06144752	1.6
0.1189983	0.06144752	1.6
0.118702	0.06019207	1.6
0.118702	0.06019207	1.6
0.118702	0.06019207	1.6
0.1183078	0.06012293	1.6
0.1183078	0.06012293	1.6
0.1189244	0.05981928	1.6
0.1189244	0.05981928	1.6
0.1189244	0.05981928	1.6
0.1203101	0.05867303	1.6
0.1203101	0.05867303	1.6
0.1185417	0.05898833	1.6
0.1185417	0.05898833	1.6
0.1185417	0.05898833	1.6
0.1185417	0.05898833	1.6
0.1185417	0.05898833	1.6
0.1185417	0.05898833	1.6
0.1154931	0.06058654	1.6
0.1154931	0.06058654	1.6
0.1124944	0.06052127	1.6
0.1124944	0.06052127	1.6
0.1124944	0.06052127	1.6
0.1091415	0.05957119	1.6
0.1091415	0.05957119	1.6
0.1091415	0.05957119	1.6
0.1070622	0.05922568	1.6
0.1070622	0.05922568	1.6
0.1052388	0.05905361	1.6
0.1052388	0.05905361	1.6
0.1052388	0.05905361	1.6
0.1031467	0.05801046	1.6
0.1031467	0.05801046	1.6
0.1022403	0.05701265	1.6
0.1022403	0.05701265	1.6
0.1022403	0.05701265	1.6
0.1010604	0.05746644	1.6
0.1010604	0.05746644	1.6
0.1010604	0.05746644	1.6
0.09975089	0.0575773	1.6
0.09975089	0.0575773	1.6
0.09868864	0.05771575	1.6
0.09868864	0.05771575	1.6
0.09868864	0.05771575	1.6
0.09759171	0.05763357	1.6
0.09759171	0.05763357	1.6
0.09759171	0.05763357	1.6
0.09664457	0.05739966	1.6
0.09664457	0.05739966	1.6
0.09580778	0.05718421	1.6
0.09580778	0.05718421	1.6
0.09580778	0.05718421	1.6
0.09580778	0.05718421	1.6
0.09580778	0.05718421	1.6
0.2112132	0.03471889	1.6
0.2112132	0.03471889	1.6
0.2112132	0.03471889	1.6
0.2121975	0.03454059	1.6
0.2121975	0.03454059	1.6
0.2137012	0.03667716	1.6
0.2137012	0.03667716	1.6
0.2137012	0.03667716	1.6
0.2108733	0.03472279	1.6
0.2108733	0.03472279	1.6
0.2108733	0.03472279	1.6
0.2096479	0.03326753	1.6
0.2096479	0.03326753	1.6
0.2104795	0.03366169	1.6
0.2104795	0.03366169	1.6
0.2119735	0.03422888	1.6
0.2119735	0.03422888	1.6
0.2119735	0.03422888	1.6
0.2128261	0.03495772	1.6
0.2128261	0.03495772	1.6
0.2128261	0.03495772	1.6
0.2134088	0.03467918	1.6
0.2134088	0.03467918	1.6
0.21404	0.03437071	1.6
0.21404	0.03437071	1.6
0.21404	0.03437071	1.6
0.214531	0.03418858	1.6
0.214531	0.03418858	1.6
0.214531	0.03418858	1.6
0.214728	0.03433184	1.6
0.214728	0.03433184	1.6
0.2150242	0.03487579	1.6
0.2150242	0.03487579	1.6
0.2150242	0.03487579	1.6
0.2153587	0.03527072	1.6
0.2153587	0.03527072	1.6
0.2153587	0.03527072	1.6
0.2149986	0.03411843	1.6
0.2149986	0.03411843	1.6
0.01	0.01	1.6
0.01	0.01	1.6
0.01	0.01	1.6
0.01	0.01	1.6
0.01	0.01	1.6
0.01	0.01	1.6
0.2169395	0.02596966	1.6
0.2169395	0.02596966	1.6
0.2149986	0.03411843	1.6
0.2149986	0.03411843	1.6
0.2149986	0.03411843	1.6
0.08327362	0.04875485	1.6
0.08327362	0.04875485	1.6
0.08327362	0.04875485	1.6
0.08192971	0.0479834	1.6
0.08192971	0.0479834	1.6
0.08195585	0.04633805	1.6
0.08195585	0.04633805	1.6
0.08195585	0.04633805	1.6
0.08316203	0.04526204	1.6
0.08316203	0.04526204	1.6
0.08316203	0.04526204	1.6
0.08394884	0.0440329	1.6
0.08394884	0.0440329	1.6
0.08331111	0.04251216	1.6
0.08331111	0.04251216	1.6
0.08331111	0.04251216	1.6
0.08225014	0.04104022	1.6
0.08225014	0.04104022	1.6
0.08225014	0.04104022	1.6
0.08182792	0.03963117	1.6
0.08182792	0.03963117	1.6
0.08182792	0.03963117	1.6
0.08182792	0.03963117	1.6
0.08182792	0.03963117	1.6
0.08023386	0.03855625	1.6
0.08023386	0.03855625	1.6
0.02693328	0.03573208	1.6
0.02693328	0.03573208	1.6
0.02693328	0.03573208	1.6
0.02882268	0.0381044	1.6
0.02882268	0.0381044	1.6
0.02882268	0.0381044	1.6
0.03164205	0.04034363	1.6
0.03164205	0.04034363	1.6
0.03403607	0.04225264	1.6
0.03403607	0.04225264	1.6
0.03403607	0.04225264	1.6
0.03647147	0.04403041	1.6
0.03647147	0.04403041	1.6
0.03801102	0.04567314	1.6
0.03801102	0.04567314	1.6
0.03801102	0.04567314	1.6
0.03968633	0.04737391	1.6
0.03968633	0.04737391	1.6
0.03968633	0.04737391	1.6
0.04103914	0.04909594	1.6
0.04103914	0.04909594	1.6
0.04213545	0.05053148	1.6
0.04213545	0.05053148	1.6
0.04213545	0.05053148	1.6
0.04214948	0.0514029	1.6
0.04214948	0.0514029	1.6
0.0421089	0.05215406	1.6
0.0421089	0.05215406	1.6
0.0421089	0.05215406	1.6
0.0421089	0.05215406	1.6
0.0421089	0.05215406	1.6
0.0421089	0.05215406	1.6
0.02133009	0.04385564	1.6
0.02133009	0.04385564	1.6
0.02133009	0.04385564	1.6
0.02133009	0.04385564	1.6
0.02133009	0.04385564	1.6
-0.01087041	0.04830024	1.6
-0.01087041	0.04830024	1.6
-0.01087041	0.04830024	1.6
-0.01305043	0.0474773	1.6
-0.01305043	0.0474773	1.6
-0.01988645	0.05221292	1.6
-0.01988645	0.05221292	1.6
-0.01988645	0.05221292	1.6
-0.02074711	0.04998986	1.6
-0.02074711	0.04998986	1.6
-0.02287585	0.04770117	1.6
-0.02287585	0.04770117	1.6
-0.02287585	0.04770117	1.6
-0.0241392	0.04549413	1.6
-0.0241392	0.04549413	1.6
-0.0241392	0.04549413	1.6
-0.02346999	0.04494563	1.6
-0.02346999	0.04494563	1.6
-0.02300944	0.04477124	1.6
-0.02300944	0.04477124	1.6
-0.02300944	0.04477124	1.6
-0.02289164	0.04410766	1.6
-0.02289164	0.04410766	1.6
-0.02307321	0.0440086	1.6
-0.02307321	0.0440086	1.6
-0.02307321	0.0440086	1.6
-0.02338921	0.04409455	1.6
-0.02338921	0.04409455	1.6
-0.02338921	0.04409455	1.6
-0.02325343	0.04396947	1.6
-0.02325343	0.04396947	1.6
-0.02323882	0.04444972	1.6
-0.02323882	0.04444972	1.6
-0.02323882	0.04444972	1.6
-0.02330008	0.04485857	1.6
-0.02330008	0.04485857	1.6
-0.02330008	0.04485857	1.6
-0.02322073	0.04500566	1.6
-0.02322073	0.04500566	1.6
-0.0222274	0.04505417	1.6
-0.0222274	0.04505417	1.6
-0.0222274	0.04505417	1.6
-0.02263722	0.04624594	1.6
-0.02263722	0.04624594	1.6
-0.02263722	0.04624594	1.6
-0.02263722	0.04624594	1.6
-0.02263722	0.04624594	1.6
-0.003883493	0.04569445	1.6
-0.003883493	0.04569445	1.6
-0.003883493	0.04569445	1.6
-0.003468938	0.04536586	1.6
-0.003468938	0.04536586	1.6
-0.003468938	0.04536586	1.6
-0.001694058	0.04701615	1.6
-0.001694058	0.04701615	1.6
-0.001694058	0.04701615	1.6
-0.001694058	0.04701615	1.6
-0.001694058	0.04701615	1.6
-0.00122701	0.04385553	1.6
-0.00122701	0.04385553	1.6
-0.00122701	0.04385553	1.6
-0.001512281	0.04315718	1.6
-0.001512281	0.04315718	1.6
-0.0005805725	0.04295328	1.6
-0.0005805725	0.04295328	1.6
-0.0005805725	0.04295328	1.6
-0.000514769	0.04257704	1.6
-0.000514769	0.04257704	1.6
-0.000514769	0.04257704	1.6
-0.0004186574	0.04211491	1.6
-0.0004186574	0.04211491	1.6
-0.0004186574	0.04211491	1.6
-0.0004186574	0.04211491	1.6
-0.0004186574	0.04211491	1.6
-0.1455976	0.0402144	1.6
-0.1455976	0.0402144	1.6
-0.1498799	0.03927203	1.6
-0.1498799	0.03927203	1.6
-0.1498799	0.03927203	1.6
-0.1525171	0.03938174	1.6
-0.1525171	0.03938174	1.6
-0.1525171	0.03938174	1.6
-0.1547128	0.03926824	1.6
-0.1547128	0.03926824	1.6
-0.1563572	0.03863414	1.6
-0.1563572	0.03863414	1.6
-0.1563572	0.03863414	1.6
-0.1572944	0.03837652	1.6
-0.1572944	0.03837652	1.6
-0.1581577	0.03884146	1.6
-0.1581577	0.03884146	1.6
-0.1581577	0.03884146	1.6
-0.1588478	0.03878849	1.6
-0.1588478	0.03878849	1.6
-0.1588478	0.03878849	1.6
-0.1594777	0.03879233	1.6
-0.1594777	0.03879233	1.6
-0.1594777	0.03879233	1.6
-0.1594777	0.03879233	1.6
-0.1594777	0.03879233	1.6
-0.1594777	0.03879233	1.6
-0.1594777	0.03879233	1.6
-0.1594777	0.03879233	1.6
-0.08541337	0.06699549	1.6
-0.08541337	0.06699549	1.6
-0.08483962	0.0601211	1.6
-0.08483962	0.0601211	1.6
-0.08483962	0.0601211	1.6
-0.08356331	0.05632102	1.6
-0.08356331	0.05632102	1.6
-0.08356331	0.05632102	1.6
-0.08616485	0.05813809	1.6
-0.08616485	0.05813809	1.6
-0.08712552	0.05687879	1.6
-0.08712552	0.05687879	1.6
-0.08712552	0.05687879	1.6
-0.08754572	0.05645487	1.6
-0.08754572	0.05645487	1.6
-0.08900233	0.0549338	1.6
-0.08900233	0.0549338	1.6
-0.08900233	0.0549338	1.6
-0.08915718	0.05453669	1.6
-0.08915718	0.05453669	1.6
-0.08915718	0.05453669	1.6
-0.08939772	0.05401459	1.6
-0.08939772	0.05401459	1.6
-0.08961648	0.05411068	1.6
-0.08961648	0.05411068	1.6
-0.0879517	0.05499656	1.6
-0.0879517	0.05499656	1.6
-0.0879517	0.05499656	1.6
-0.0879517	0.05499656	1.6
-0.0879517	0.05499656	1.6
-0.0879517	0.05499656	1.6
-0.01680826	0.05541471	1.6
-0.01680826	0.05541471	1.6
-0.01831476	0.0536893	1.6
-0.01831476	0.0536893	1.6
-0.01831476	0.0536893	1.6
-0.01858873	0.05206358	1.6
-0.01858873	0.05206358	1.6
-0.01927135	0.05102622	1.6
-0.01927135	0.05102622	1.6
-0.01927135	0.05102622	1.6
-0.0205464	0.05112168	1.6
-0.0205464	0.05112168	1.6
-0.0205464	0.05112168	1.6
-0.02131807	0.05054531	1.6
-0.02131807	0.05054531	1.6
-0.02173959	0.05088568	1.6
-0.02173959	0.05088568	1.6
-0.02173959	0.05088568	1.6
-0.022218	0.05124516	1.6
-0.022218	0.05124516	1.6
-0.02258029	0.05128969	1.6
-0.02258029	0.05128969	1.6
-0.02258029	0.05128969	1.6
-0.0233683	0.05121105	1.6
-0.0233683	0.05121105	1.6
-0.0233683	0.05121105	1.6
-0.0233683	0.05121105	1.6
-0.0233683	0.05121105	1.6
0.01	0.01	1.6
0.03134456	0.05448616	1.6
0.03134456	0.05448616	1.6
0.02471357	0.03525254	1.6
0.02471357	0.03525254	1.6
0.02471357	0.03525254	1.6
0.02787491	0.0333709	1.6
0.02787491	0.0333709	1.6
0.02787491	0.0333709	1.6
0.02699501	0.03146715	1.6
0.02699501	0.03146715	1.6
0.02591578	0.03008248	1.6
0.02591578	0.03008248	1.6
0.02591578	0.03008248	1.6
0.02549278	0.02861116	1.6
0.02549278	0.02861116	1.6
0.024954	0.02698799	1.6
0.024954	0.02698799	1.6
0.024954	0.02698799	1.6
0.02516418	0.02589883	1.6
0.02516418	0.02589883	1.6
0.02516418	0.02589883	1.6
0.02484677	0.02424878	1.6
0.02484677	0.02424878	1.6
0.02464847	0.02234421	1.6
0.02464847	0.02234421	1.6
0.02464847	0.02234421	1.6
0.02363779	0.02029565	1.6
0.02363779	0.02029565	1.6
0.02363779	0.02029565	1.6
0.02228172	0.01768474	1.6
0.02228172	0.01768474	1.6
0.02369348	0.01763749	1.6
0.02369348	0.01763749	1.6
0.02369348	0.01763749	1.6
0.02542982	0.01787584	1.6
0.02542982	0.01787584	1.6
0.02542982	0.01787584	1.6
0.02625864	0.01851443	1.6
0.02625864	0.01851443	1.6
0.02678999	0.01854661	1.6
0.02678999	0.01854661	1.6
0.02678999	0.01854661	1.6
0.02711293	0.01858258	1.6
0.02711293	0.01858258	1.6
0.02711293	0.01858258	1.6
0.02742626	0.01867425	1.6
0.02742626	0.01867425	1.6
0.02742626	0.01867425	1.6
0.02742626	0.01867425	1.6
0.02742626	0.01867425	1.6
0.02742626	0.01867425	1.6
0.02742626	0.01867425	1.6
0.02742626	0.01867425	1.6
-0.1346009	0.04609507	1.6
-0.1346009	0.04609507	1.6
-0.1328938	0.04403073	1.6
-0.1328938	0.04403073	1.6
-0.1328938	0.04403073	1.6
-0.1329142	0.04326846	1.6
-0.1329142	0.04326846	1.6
-0.1329142	0.04326846	1.6
-0.1331428	0.04360123	1.6
-0.1331428	0.04360123	1.6
-0.1332891	0.04371035	1.6
-0.1332891	0.04371035	1.6
-0.1332891	0.04371035	1.6
-0.1334319	0.04367912	1.6
-0.1334319	0.04367912	1.6
-0.1334319	0.04367912	1.6
-0.1333207	0.04381905	1.6
-0.1333207	0.04381905	1.6
-0.1335678	0.04382911	1.6
-0.1335678	0.04382911	1.6
-0.1335678	0.04382911	1.6
-0.1335678	0.04382911	1.6
-0.1335678	0.04382911	1.6
-0.2360352	0.0483637	1.6
-0.2360352	0.0483637	1.6
-0.2360352	0.0483637	1.6
-0.235625	0.04716759	1.6
-0.235625	0.04716759	1.6
-0.2357362	0.0467863	1.6
-0.2357362	0.0467863	1.6
-0.2357362	0.0467863	1.6
-0.2357362	0.0467863	1.6
-0.2357362	0.0467863	1.6
-0.2371589	0.03484753	1.6
-0.2371589	0.03484753	1.6
-0.2371589	0.03484753	1.6
-0.2357362	0.0467863	1.6
-0.2357362	0.0467863	1.6
-0.1223239	0.05972058	1.6
