# Supplementary material for: Saliency detection of textured 3D models based on multi-view information and texel descriptor
Source: PeerJ Comput Sci. 2023 Oct 25;9:e1584. doi: 10.7717/peerj-cs.1584 (PMC10703070; doi:10.7717/peerj-cs.1584)
Supplement: Supplemental Information 2 [file peerj-cs-09-1584-s002.zip › ybxz/29.txt]

-0.1223239	0.05972058	1.6
-0.1223239	0.05972058	1.6
-0.1259106	0.05317671	1.6
-0.1259106	0.05317671	1.6
-0.1244686	0.0519695	1.6
-0.1244686	0.0519695	1.6
-0.1244686	0.0519695	1.6
-0.1239743	0.05258425	1.6
-0.1239743	0.05258425	1.6
-0.1239743	0.05258425	1.6
-0.1239064	0.05226258	1.6
-0.1239064	0.05226258	1.6
-0.1246305	0.05131903	1.6
-0.1246305	0.05131903	1.6
-0.1246305	0.05131903	1.6
-0.1245441	0.05109333	1.6
-0.1245441	0.05109333	1.6
-0.1249329	0.05114843	1.6
-0.1249329	0.05114843	1.6
-0.1249329	0.05114843	1.6
-0.1250146	0.05106021	1.6
-0.1250146	0.05106021	1.6
-0.1250146	0.05106021	1.6
-0.1251052	0.05155863	1.6
-0.1251052	0.05155863	1.6
-0.1251052	0.05155863	1.6
-0.1251052	0.05155863	1.6
-0.1251052	0.05155863	1.6
-0.1253457	0.05206668	1.6
-0.1253457	0.05206668	1.6
-0.1253863	0.05261652	1.6
-0.1253863	0.05261652	1.6
-0.1253863	0.05261652	1.6
-0.1253863	0.05261652	1.6
-0.1253863	0.05261652	1.6
-0.1253863	0.05261652	1.6
-0.07994262	0.04680137	1.6
-0.07994262	0.04680137	1.6
-0.0752475	0.04938558	1.6
-0.0752475	0.04938558	1.6
-0.0752475	0.04938558	1.6
-0.07362203	0.05023625	1.6
-0.07362203	0.05023625	1.6
-0.06981654	0.05415637	1.6
-0.06981654	0.05415637	1.6
-0.06981654	0.05415637	1.6
-0.07036205	0.05640819	1.6
-0.07036205	0.05640819	1.6
-0.07036205	0.05640819	1.6
-0.07036205	0.05640819	1.6
-0.07036205	0.05640819	1.6
-0.09986395	0.05953849	1.6
-0.09986395	0.05953849	1.6
-0.09986395	0.05953849	1.6
-0.1005101	0.0611395	1.6
-0.1005101	0.0611395	1.6
-0.1005101	0.0611395	1.6
-0.09923884	0.06136175	1.6
-0.09923884	0.06136175	1.6
-0.09118522	0.06734983	1.6
-0.09118522	0.06734983	1.6
-0.09118522	0.06734983	1.6
-0.09043951	0.06708363	1.6
-0.09043951	0.06708363	1.6
0.01	0.01	1.6
-0.09043951	0.06708363	1.6
-0.09043951	0.06708363	1.6
-0.08700961	0.06467053	1.6
-0.08700961	0.06467053	1.6
-0.08700961	0.06467053	1.6
-0.08490746	0.06220204	1.6
-0.08490746	0.06220204	1.6
-0.08490746	0.06220204	1.6
-0.08397701	0.05977821	1.6
-0.08397701	0.05977821	1.6
-0.08272751	0.05893988	1.6
-0.08272751	0.05893988	1.6
-0.08272751	0.05893988	1.6
-0.08129173	0.05784039	1.6
-0.08129173	0.05784039	1.6
-0.08129173	0.05784039	1.6
-0.08009306	0.05698245	1.6
-0.08009306	0.05698245	1.6
-0.07891443	0.05624665	1.6
-0.07891443	0.05624665	1.6
-0.07891443	0.05624665	1.6
-0.07786319	0.05564813	1.6
-0.07786319	0.05564813	1.6
-0.07786319	0.05564813	1.6
-0.07786319	0.05564813	1.6
-0.07786319	0.05564813	1.6
0.09152807	0.01191573	1.6
0.09152807	0.01191573	1.6
0.09152807	0.01191573	1.6
0.09717306	0.01197415	1.6
0.09717306	0.01197415	1.6
0.09717306	0.01197415	1.6
0.10034	0.0120826	1.6
0.10034	0.0120826	1.6
0.1019705	0.01326603	1.6
0.1019705	0.01326603	1.6
0.1019705	0.01326603	1.6
0.1032775	0.0136465	1.6
0.1032775	0.0136465	1.6
0.1029428	0.01304718	1.6
0.1029428	0.01304718	1.6
0.1022637	0.01290819	1.6
0.1022637	0.01290819	1.6
0.1022637	0.01290819	1.6
0.1015877	0.01240899	1.6
0.1015877	0.01240899	1.6
0.1015877	0.01240899	1.6
0.1006929	0.01230391	1.6
0.1006929	0.01230391	1.6
0.1006929	0.01230391	1.6
0.1006929	0.01230391	1.6
0.1006929	0.01230391	1.6
0.006580918	0.02614111	1.6
0.006580918	0.02614111	1.6
0.006580918	0.02614111	1.6
0.007305399	0.02717984	1.6
0.007305399	0.02717984	1.6
0.007305399	0.02717984	1.6
0.007011191	0.02673863	1.6
0.007011191	0.02673863	1.6
0.007815062	0.02726225	1.6
0.007815062	0.02726225	1.6
0.007815062	0.02726225	1.6
0.008243326	0.02808656	1.6
0.008243326	0.02808656	1.6
0.008243326	0.02808656	1.6
0.008243326	0.02808656	1.6
0.008243326	0.02808656	1.6
0.002042897	0.02650625	1.6
0.002042897	0.02650625	1.6
-0.001515726	0.02549324	1.6
-0.001515726	0.02549324	1.6
-0.001515726	0.02549324	1.6
-0.004339257	0.0236855	1.6
-0.004339257	0.0236855	1.6
-0.004339257	0.0236855	1.6
-0.006139068	0.02236002	1.6
-0.006139068	0.02236002	1.6
-0.006876623	0.02132065	1.6
-0.006876623	0.02132065	1.6
-0.006876623	0.02132065	1.6
-0.007837096	0.02043569	1.6
-0.007837096	0.02043569	1.6
-0.00893859	0.01970867	1.6
-0.00893859	0.01970867	1.6
-0.00893859	0.01970867	1.6
-0.00966532	0.01883419	1.6
-0.00966532	0.01883419	1.6
-0.00966532	0.01883419	1.6
-0.01030029	0.01793711	1.6
-0.01030029	0.01793711	1.6
-0.01134558	0.01721773	1.6
-0.01134558	0.01721773	1.6
-0.01134558	0.01721773	1.6
-0.01263418	0.01644687	1.6
-0.01263418	0.01644687	1.6
-0.01263418	0.01644687	1.6
-0.009100193	0.01975685	1.6
-0.009100193	0.01975685	1.6
-0.00586942	0.02260043	1.6
-0.00586942	0.02260043	1.6
-0.00586942	0.02260043	1.6
-0.003518511	0.02509833	1.6
-0.003518511	0.02509833	1.6
-0.003518511	0.02509833	1.6
-0.001815344	0.02701833	1.6
-0.001815344	0.02701833	1.6
6.224215E-05	0.02892958	1.6
6.224215E-05	0.02892958	1.6
6.224215E-05	0.02892958	1.6
-0.001752872	0.02868491	1.6
-0.001752872	0.02868491	1.6
-0.001752872	0.02868491	1.6
-0.003412656	0.02851962	1.6
-0.003412656	0.02851962	1.6
-0.004895708	0.02834823	1.6
-0.004895708	0.02834823	1.6
-0.004895708	0.02834823	1.6
-0.006047832	0.02831681	1.6
-0.006047832	0.02831681	1.6
-0.006047832	0.02831681	1.6
-0.006047832	0.02831681	1.6
-0.006047832	0.02831681	1.6
-0.006047832	0.02831681	1.6
-0.006047832	0.02831681	1.6
-0.006047832	0.02831681	1.6
-0.006047832	0.02831681	1.6
-0.006047832	0.02831681	1.6
-0.006047832	0.02831681	1.6
-0.1564658	0.06463926	1.6
-0.1564658	0.06463926	1.6
-0.1572347	0.06389853	1.6
-0.1572347	0.06389853	1.6
-0.1572347	0.06389853	1.6
-0.1573125	0.06281682	1.6
-0.1573125	0.06281682	1.6
-0.1573125	0.06281682	1.6
-0.1574455	0.06243096	1.6
-0.1574455	0.06243096	1.6
-0.157296	0.06216612	1.6
-0.157296	0.06216612	1.6
-0.157296	0.06216612	1.6
-0.1575627	0.06184582	1.6
-0.1575627	0.06184582	1.6
-0.1575627	0.06184582	1.6
-0.1578784	0.06171091	1.6
-0.1578784	0.06171091	1.6
-0.1585044	0.06159505	1.6
-0.1585044	0.06159505	1.6
-0.1585044	0.06159505	1.6
-0.1585044	0.06159505	1.6
-0.1585044	0.06159505	1.6
-0.2498735	0.06321742	1.6
-0.2498735	0.06321742	1.6
-0.2498735	0.06321742	1.6
-0.2497257	0.06288514	1.6
-0.2497257	0.06288514	1.6
-0.2493687	0.06250321	1.6
-0.2493687	0.06250321	1.6
-0.2493687	0.06250321	1.6
-0.2501826	0.06357434	1.6
-0.2501826	0.06357434	1.6
-0.2501826	0.06357434	1.6
-0.2489075	0.06344378	1.6
-0.2489075	0.06344378	1.6
-0.2489075	0.06344378	1.6
-0.2543176	0.06677262	1.6
-0.2543176	0.06677262	1.6
-0.2543176	0.06677262	1.6
-0.2543176	0.06677262	1.6
-0.2543176	0.06677262	1.6
-0.257707	0.06647532	1.6
-0.257707	0.06647532	1.6
-0.257707	0.06647532	1.6
-0.2605979	0.06493011	1.6
-0.2605979	0.06493011	1.6
-0.2605979	0.06493011	1.6
-0.2631072	0.06469129	1.6
-0.2631072	0.06469129	1.6
-0.2646464	0.06380799	1.6
-0.2646464	0.06380799	1.6
-0.2646464	0.06380799	1.6
-0.2661529	0.06343143	1.6
-0.2661529	0.06343143	1.6
-0.2670788	0.06278021	1.6
-0.2670788	0.06278021	1.6
-0.2670788	0.06278021	1.6
-0.268223	0.0622391	1.6
-0.268223	0.0622391	1.6
-0.268223	0.0622391	1.6
-0.2691353	0.06158593	1.6
-0.2691353	0.06158593	1.6
-0.2695881	0.06072034	1.6
-0.2695881	0.06072034	1.6
-0.2695881	0.06072034	1.6
-0.2701581	0.06009408	1.6
-0.2701581	0.06009408	1.6
-0.2689118	0.05977455	1.6
-0.2689118	0.05977455	1.6
-0.2689118	0.05977455	1.6
-0.2676587	0.0595281	1.6
-0.2676587	0.0595281	1.6
-0.2676587	0.0595281	1.6
-0.2663684	0.05916356	1.6
-0.2663684	0.05916356	1.6
-0.2653458	0.05886886	1.6
-0.2653458	0.05886886	1.6
-0.2653458	0.05886886	1.6
-0.2644287	0.05850277	1.6
-0.2644287	0.05850277	1.6
-0.2636448	0.05840103	1.6
-0.2636448	0.05840103	1.6
-0.2636448	0.05840103	1.6
-0.2627071	0.05796523	1.6
-0.2627071	0.05796523	1.6
-0.2627071	0.05796523	1.6
-0.2616886	0.05756716	1.6
-0.2616886	0.05756716	1.6
-0.2609752	0.05712511	1.6
-0.2609752	0.05712511	1.6
-0.2609752	0.05712511	1.6
-0.2605969	0.05705934	1.6
-0.2605969	0.05705934	1.6
0.01	0.01	1.6
-0.266074	0.04444005	1.6
-0.266074	0.04444005	1.6
-0.2255357	0.04056345	1.6
-0.2255357	0.04056345	1.6
-0.2255357	0.04056345	1.6
-0.2605969	0.05705934	1.6
-0.2605969	0.05705934	1.6
-0.2605969	0.05705934	1.6
-0.2604275	0.0565788	1.6
-0.2604275	0.0565788	1.6
-0.2598115	0.05611247	1.6
-0.2598115	0.05611247	1.6
-0.2598115	0.05611247	1.6
-0.2594721	0.0555565	1.6
-0.2594721	0.0555565	1.6
-0.2594721	0.0555565	1.6
-0.2592067	0.05506947	1.6
-0.2592067	0.05506947	1.6
-0.2586369	0.05446795	1.6
-0.2586369	0.05446795	1.6
-0.2586369	0.05446795	1.6
-0.258313	0.05393695	1.6
-0.258313	0.05393695	1.6
-0.2580935	0.05367003	1.6
-0.2580935	0.05367003	1.6
-0.2580935	0.05367003	1.6
-0.2577662	0.05315468	1.6
-0.2577662	0.05315468	1.6
-0.2577662	0.05315468	1.6
-0.2577662	0.05315468	1.6
-0.2577662	0.05315468	1.6
-0.2252118	0.02200901	1.6
-0.2252118	0.02200901	1.6
-0.2252118	0.02200901	1.6
-0.2264088	0.01967938	1.6
-0.2264088	0.01967938	1.6
-0.2264088	0.01967938	1.6
-0.2287214	0.01731814	1.6
-0.2287214	0.01731814	1.6
-0.229911	0.01657446	1.6
-0.229911	0.01657446	1.6
-0.229911	0.01657446	1.6
-0.2309678	0.01582541	1.6
-0.2309678	0.01582541	1.6
-0.2309678	0.01582541	1.6
-0.2318541	0.01481982	1.6
-0.2318541	0.01481982	1.6
-0.2325112	0.01446232	1.6
-0.2325112	0.01446232	1.6
-0.2325112	0.01446232	1.6
-0.2333747	0.01472904	1.6
-0.2333747	0.01472904	1.6
-0.2333747	0.01472904	1.6
-0.2339842	0.0145257	1.6
-0.2339842	0.0145257	1.6
-0.2343702	0.0146557	1.6
-0.2343702	0.0146557	1.6
-0.2346664	0.01506917	1.6
-0.2346664	0.01506917	1.6
-0.2346664	0.01506917	1.6
-0.2346079	0.01541174	1.6
-0.2346079	0.01541174	1.6
-0.2348147	0.01584353	1.6
-0.2348147	0.01584353	1.6
-0.2348147	0.01584353	1.6
-0.2349231	0.01579738	1.6
-0.2349231	0.01579738	1.6
-0.2349231	0.01579738	1.6
-0.2346196	0.01611209	1.6
-0.2346196	0.01611209	1.6
0.01	0.01	1.6
0.01	0.01	1.6
-0.2234419	0.02658067	1.6
-0.2234419	0.02658067	1.6
-0.2234419	0.02658067	1.6
-0.2493978	0.04383706	1.6
-0.2493978	0.04383706	1.6
-0.2493978	0.04383706	1.6
-0.2122642	0.03704925	1.6
-0.2122642	0.03704925	1.6
-0.2453619	0.03847356	1.6
-0.2453619	0.03847356	1.6
-0.2453619	0.03847356	1.6
-0.2143918	0.0389054	1.6
-0.2143918	0.0389054	1.6
-0.2148452	0.03998329	1.6
-0.2148452	0.03998329	1.6
-0.2148452	0.03998329	1.6
-0.2154288	0.04062627	1.6
-0.2154288	0.04062627	1.6
-0.2154288	0.04062627	1.6
-0.2157676	0.04086249	1.6
-0.2157676	0.04086249	1.6
-0.2165662	0.04122938	1.6
-0.2165662	0.04122938	1.6
-0.2165662	0.04122938	1.6
-0.2173379	0.0415799	1.6
-0.2173379	0.0415799	1.6
-0.2173379	0.0415799	1.6
-0.2179182	0.0417584	1.6
-0.2179182	0.0417584	1.6
-0.2179182	0.0417584	1.6
-0.2179182	0.0417584	1.6
-0.2179182	0.0417584	1.6
-0.2185531	0.04200022	1.6
-0.2185531	0.04200022	1.6
-0.2185531	0.04200022	1.6
-0.2186543	0.04206289	1.6
-0.2186543	0.04206289	1.6
-0.2186543	0.04206289	1.6
-0.2186543	0.04206289	1.6
-0.2186543	0.04206289	1.6
-0.1887597	0.02907849	1.6
-0.1887597	0.02907849	1.6
-0.1887597	0.02907849	1.6
-0.190781	0.02918881	1.6
-0.190781	0.02918881	1.6
-0.1927791	0.03039852	1.6
-0.1927791	0.03039852	1.6
-0.1927791	0.03039852	1.6
-0.1947181	0.02992507	1.6
-0.1947181	0.02992507	1.6
-0.1947181	0.02992507	1.6
-0.1957074	0.03023648	1.6
-0.1957074	0.03023648	1.6
-0.1960279	0.03116256	1.6
-0.1960279	0.03116256	1.6
-0.1960279	0.03116256	1.6
-0.196582	0.03188962	1.6
-0.196582	0.03188962	1.6
-0.196582	0.03188962	1.6
-0.1967885	0.03241735	1.6
-0.1967885	0.03241735	1.6
-0.1969121	0.03279978	1.6
-0.1969121	0.03279978	1.6
-0.1969121	0.03279978	1.6
-0.1966454	0.03303936	1.6
-0.1966454	0.03303936	1.6
-0.1966865	0.03362451	1.6
-0.1966865	0.03362451	1.6
-0.1966865	0.03362451	1.6
-0.1966053	0.03412624	1.6
-0.1966053	0.03412624	1.6
-0.1966053	0.03412624	1.6
-0.1966284	0.03448877	1.6
-0.1966284	0.03448877	1.6
-0.1966183	0.0348407	1.6
-0.1966183	0.0348407	1.6
-0.1966183	0.0348407	1.6
-0.1965856	0.03510561	1.6
-0.1965856	0.03510561	1.6
-0.1965856	0.03510561	1.6
-0.1966503	0.03514881	1.6
-0.1966503	0.03514881	1.6
-0.1966503	0.03514881	1.6
-0.1966772	0.03557568	1.6
-0.1966772	0.03557568	1.6
-0.1967054	0.03562006	1.6
-0.1967054	0.03562006	1.6
-0.1967054	0.03562006	1.6
-0.1965788	0.03596863	1.6
-0.1965788	0.03596863	1.6
-0.1965788	0.03596863	1.6
-0.1965788	0.03596863	1.6
-0.1965788	0.03596863	1.6
-0.1788163	0.06703241	1.6
-0.1788163	0.06703241	1.6
-0.1788163	0.06703241	1.6
-0.1791029	0.06928783	1.6
-0.1791029	0.06928783	1.6
-0.1798684	0.07085697	1.6
-0.1798684	0.07085697	1.6
-0.1798684	0.07085697	1.6
-0.1798684	0.07085697	1.6
-0.1798684	0.07085697	1.6
-0.1798684	0.07085697	1.6
-0.1791822	0.07143927	1.6
-0.1791822	0.07143927	1.6
-0.1767128	0.07044099	1.6
-0.1767128	0.07044099	1.6
-0.1642336	0.07836187	1.6
-0.1642336	0.07836187	1.6
-0.1642336	0.07836187	1.6
-0.1642336	0.07836187	1.6
-0.1642336	0.07836187	1.6
-0.1642336	0.07836187	1.6
-0.1729194	0.07161447	1.6
-0.1729194	0.07161447	1.6
-0.1729194	0.07161447	1.6
-0.1712338	0.07352879	1.6
-0.1712338	0.07352879	1.6
-0.1691629	0.07348762	1.6
-0.1691629	0.07348762	1.6
-0.1691629	0.07348762	1.6
-0.1676499	0.07337815	1.6
-0.1676499	0.07337815	1.6
-0.1666022	0.07168426	1.6
-0.1666022	0.07168426	1.6
-0.1666022	0.07168426	1.6
-0.165598	0.07055024	1.6
-0.165598	0.07055024	1.6
-0.165598	0.07055024	1.6
-0.1645169	0.07026092	1.6
-0.1645169	0.07026092	1.6
-0.1645169	0.07026092	1.6
-0.1645169	0.07026092	1.6
-0.1645169	0.07026092	1.6
-0.1726959	0.08359443	1.6
-0.1726959	0.08359443	1.6
-0.1726959	0.08359443	1.6
-0.1746408	0.0794844	1.6
-0.1746408	0.0794844	1.6
-0.1704644	0.08124324	1.6
-0.1704644	0.08124324	1.6
-0.1704644	0.08124324	1.6
-0.1680388	0.08202608	1.6
-0.1680388	0.08202608	1.6
-0.1680388	0.08202608	1.6
-0.1663396	0.0825659	1.6
-0.1663396	0.0825659	1.6
-0.1658263	0.08277433	1.6
-0.1658263	0.08277433	1.6
-0.1658263	0.08277433	1.6
-0.1658263	0.08277433	1.6
-0.1658263	0.08277433	1.6
-0.1658263	0.08277433	1.6
-0.1658263	0.08277433	1.6
-0.1658263	0.08277433	1.6
-0.2165683	0.06763667	1.6
-0.2165683	0.06763667	1.6
-0.2165683	0.06763667	1.6
-0.2168926	0.06562211	1.6
-0.2168926	0.06562211	1.6
-0.2168926	0.06562211	1.6
-0.2168926	0.06562211	1.6
-0.2168926	0.06562211	1.6
-0.2163715	0.06298744	1.6
-0.2163715	0.06298744	1.6
-0.2163715	0.06298744	1.6
-0.2159177	0.06269277	1.6
-0.2159177	0.06269277	1.6
-0.2156135	0.06273808	1.6
-0.2156135	0.06273808	1.6
-0.2156135	0.06273808	1.6
-0.2153967	0.06226951	1.6
-0.2153967	0.06226951	1.6
-0.2153967	0.06226951	1.6
-0.2151789	0.06158462	1.6
-0.2151789	0.06158462	1.6
-0.2154339	0.06139661	1.6
-0.2154339	0.06139661	1.6
-0.2154339	0.06139661	1.6
-0.2269034	0.0506005	1.6
-0.2269034	0.0506005	1.6
-0.2109758	0.05770465	1.6
-0.2109758	0.05770465	1.6
-0.2109758	0.05770465	1.6
-0.2109758	0.05770465	1.6
-0.2109758	0.05770465	1.6
-0.2121776	0.05707747	1.6
-0.2121776	0.05707747	1.6
-0.2121776	0.05707747	1.6
-0.2123433	0.05610289	1.6
-0.2123433	0.05610289	1.6
-0.2123433	0.05610289	1.6
-0.2124008	0.05523103	1.6
-0.2124008	0.05523103	1.6
-0.2128204	0.05385008	1.6
-0.2128204	0.05385008	1.6
-0.2128204	0.05385008	1.6
-0.2134357	0.05281997	1.6
-0.2134357	0.05281997	1.6
-0.2136914	0.05186689	1.6
-0.2136914	0.05186689	1.6
-0.2136914	0.05186689	1.6
-0.2137984	0.05137779	1.6
-0.2137984	0.05137779	1.6
-0.2137984	0.05137779	1.6
-0.2137235	0.05077595	1.6
-0.2137235	0.05077595	1.6
-0.2134862	0.04990972	1.6
-0.2134862	0.04990972	1.6
-0.2134862	0.04990972	1.6
-0.2132606	0.04900207	1.6
-0.2132606	0.04900207	1.6
-0.2132606	0.04900207	1.6
-0.2130896	0.04817126	1.6
-0.2130896	0.04817126	1.6
-0.2129395	0.04745223	1.6
-0.2129395	0.04745223	1.6
-0.2129395	0.04745223	1.6
-0.212884	0.04692463	1.6
-0.212884	0.04692463	1.6
-0.212884	0.04692463	1.6
-0.212884	0.04692463	1.6
-0.212884	0.04692463	1.6
-0.2125121	0.0455882	1.6
-0.2125121	0.0455882	1.6
-0.2124032	0.04508486	1.6
-0.2124032	0.04508486	1.6
-0.2124032	0.04508486	1.6
-0.212251	0.04487659	1.6
-0.212251	0.04487659	1.6
-0.212251	0.04487659	1.6
-0.2121913	0.0448001	1.6
-0.2121913	0.0448001	1.6
-0.2121913	0.0448001	1.6
-0.2121913	0.0448001	1.6
-0.2121913	0.0448001	1.6
-0.2345834	0.02705425	1.6
-0.2345834	0.02705425	1.6
-0.2345834	0.02705425	1.6
-0.2340722	0.02679176	1.6
-0.2340722	0.02679176	1.6
-0.2335377	0.02674199	1.6
-0.2335377	0.02674199	1.6
-0.2335377	0.02674199	1.6
-0.2329364	0.02682157	1.6
-0.2329364	0.02682157	1.6
-0.2329364	0.02682157	1.6
-0.2322535	0.02614293	1.6
-0.2322535	0.02614293	1.6
0.01	0.01	1.6
0.01	0.01	1.6
0.01	0.01	1.6
0.01	0.01	1.6
0.01	0.01	1.6
-0.212134	0.02720084	1.6
-0.212134	0.02720084	1.6
-0.2119613	0.02699144	1.6
-0.2119613	0.02699144	1.6
-0.2119613	0.02699144	1.6
-0.2318977	0.02615367	1.6
-0.2318977	0.02615367	1.6
-0.2318977	0.02615367	1.6
-0.2317721	0.02618122	1.6
-0.2317721	0.02618122	1.6
-0.2316691	0.02588835	1.6
-0.2316691	0.02588835	1.6
-0.2316691	0.02588835	1.6
-0.2315849	0.02564324	1.6
-0.2315849	0.02564324	1.6
-0.2315849	0.02564324	1.6
-0.2318121	0.02551915	1.6
-0.2318121	0.02551915	1.6
-0.2319876	0.02532948	1.6
-0.2319876	0.02532948	1.6
-0.2319876	0.02532948	1.6
-0.2320888	0.02509282	1.6
-0.2320888	0.02509282	1.6
-0.2321882	0.02481582	1.6
-0.2321882	0.02481582	1.6
-0.2321882	0.02481582	1.6
-0.2323183	0.0244693	1.6
-0.2323183	0.0244693	1.6
-0.2323183	0.0244693	1.6
-0.2139896	-0.01358246	1.6
-0.2139896	-0.01358246	1.6
-0.2139896	-0.01358246	1.6
-0.2125502	-0.01357138	1.6
-0.2125502	-0.01357138	1.6
-0.2125502	-0.01357138	1.6
-0.2123887	-0.01505037	1.6
-0.2123887	-0.01505037	1.6
-0.2122927	-0.01370839	1.6
-0.2122927	-0.01370839	1.6
-0.2122927	-0.01370839	1.6
-0.2123374	-0.01305453	1.6
-0.2123374	-0.01305453	1.6
-0.2123374	-0.01305453	1.6
-0.2118274	-0.01266283	1.6
-0.2118274	-0.01266283	1.6
-0.2116694	-0.01303331	1.6
-0.2116694	-0.01303331	1.6
-0.2116694	-0.01303331	1.6
-0.2118097	-0.01321046	1.6
-0.2118097	-0.01321046	1.6
-0.2118097	-0.01321046	1.6
-0.2124413	-0.01408983	1.6
-0.2124413	-0.01408983	1.6
-0.212209	-0.01339903	1.6
-0.212209	-0.01339903	1.6
-0.212209	-0.01339903	1.6
-0.212209	-0.01339903	1.6
-0.212209	-0.01339903	1.6
-0.2384933	-0.02119229	1.6
-0.2384933	-0.02119229	1.6
-0.2384933	-0.02119229	1.6
-0.2363817	-0.02222405	1.6
-0.2363817	-0.02222405	1.6
-0.2363817	-0.02222405	1.6
-0.2363817	-0.02222405	1.6
-0.2363817	-0.02222405	1.6
-0.2363817	-0.02222405	1.6
-0.2363817	-0.02222405	1.6
-0.2363817	-0.02222405	1.6
-0.2348317	-0.02020783	1.6
-0.2348317	-0.02020783	1.6
-0.2348317	-0.02020783	1.6
-0.2353337	-0.02020286	1.6
-0.2353337	-0.02020286	1.6
-0.235694	-0.02004138	1.6
-0.235694	-0.02004138	1.6
-0.235694	-0.02004138	1.6
-0.2360678	-0.02023193	1.6
-0.2360678	-0.02023193	1.6
-0.2355476	-0.01733642	1.6
-0.2355476	-0.01733642	1.6
-0.2355476	-0.01733642	1.6
-0.2350448	-0.01534637	1.6
-0.2350448	-0.01534637	1.6
-0.2348158	-0.01396232	1.6
-0.2348158	-0.01396232	1.6
-0.2348158	-0.01396232	1.6
-0.2343817	-0.01280297	1.6
-0.2343817	-0.01280297	1.6
-0.2341176	-0.01230199	1.6
-0.2341176	-0.01230199	1.6
-0.2341176	-0.01230199	1.6
-0.2345995	-0.01164373	1.6
-0.2345995	-0.01164373	1.6
-0.2345995	-0.01164373	1.6
-0.235418	-0.012034	1.6
-0.235418	-0.012034	1.6
-0.2360983	-0.01204568	1.6
-0.2360983	-0.01204568	1.6
-0.2360983	-0.01204568	1.6
-0.2367426	-0.0116552	1.6
-0.2367426	-0.0116552	1.6
-0.2367426	-0.0116552	1.6
-0.2367426	-0.0116552	1.6
-0.2367426	-0.0116552	1.6
