# Supplementary material for: Saliency detection of textured 3D models based on multi-view information and texel descriptor
Source: PeerJ Comput Sci. 2023 Oct 25;9:e1584. doi: 10.7717/peerj-cs.1584 (PMC10703070; doi:10.7717/peerj-cs.1584)
Supplement: Supplemental Information 2 [file peerj-cs-09-1584-s002.zip › ybxz/3.txt]

0.0122022	0.1155842	1.6
0.0122022	0.1155842	1.6
0.01144078	0.1158126	1.6
0.01144078	0.1158126	1.6
0.01144078	0.1158126	1.6
0.01128785	0.1164062	1.6
0.01128785	0.1164062	1.6
0.01191555	0.1178881	1.6
0.01191555	0.1178881	1.6
0.01191555	0.1178881	1.6
0.01252695	0.1186868	1.6
0.01252695	0.1186868	1.6
0.01252695	0.1186868	1.6
0.01218531	0.1194358	1.6
0.01218531	0.1194358	1.6
0.01170831	0.120322	1.6
0.01170831	0.120322	1.6
0.01170831	0.120322	1.6
0.0113484	0.1206266	1.6
0.0113484	0.1206266	1.6
0.01132705	0.1214284	1.6
0.01132705	0.1214284	1.6
0.01132705	0.1214284	1.6
0.01118124	0.1222482	1.6
0.01118124	0.1222482	1.6
0.01118124	0.1222482	1.6
0.01127123	0.1234033	1.6
0.01127123	0.1234033	1.6
0.01163225	0.1245212	1.6
0.01163225	0.1245212	1.6
0.01163225	0.1245212	1.6
0.01186841	0.1256053	1.6
0.01186841	0.1256053	1.6
0.01186841	0.1256053	1.6
0.01214115	0.1266496	1.6
0.01214115	0.1266496	1.6
0.01232493	0.1275244	1.6
0.01232493	0.1275244	1.6
0.01232493	0.1275244	1.6
0.01250411	0.1284051	1.6
0.01250411	0.1284051	1.6
0.01250411	0.1284051	1.6
0.01270403	0.1292029	1.6
0.01270403	0.1292029	1.6
0.01248593	0.129623	1.6
0.01248593	0.129623	1.6
0.01248593	0.129623	1.6
0.01248593	0.129623	1.6
0.01248593	0.129623	1.6
0.01248593	0.129623	1.6
-0.005999837	0.121537	1.6
-0.005999837	0.121537	1.6
-0.007755788	0.1213287	1.6
-0.007755788	0.1213287	1.6
-0.007755788	0.1213287	1.6
-0.007755788	0.1213287	1.6
-0.007755788	0.1213287	1.6
-0.007755788	0.1213287	1.6
-0.007894062	0.002667996	1.6
-0.007894062	0.002667996	1.6
-0.006782966	0.003940716	1.6
-0.006782966	0.003940716	1.6
-0.006782966	0.003940716	1.6
-0.008110264	0.004643396	1.6
-0.008110264	0.004643396	1.6
-0.008110264	0.004643396	1.6
-0.009876478	0.003595854	1.6
-0.009876478	0.003595854	1.6
-0.01029802	0.002647649	1.6
-0.01029802	0.002647649	1.6
-0.01029802	0.002647649	1.6
-0.01082262	0.002792069	1.6
-0.01082262	0.002792069	1.6
-0.01082262	0.002792069	1.6
-0.004638392	-0.005364202	1.6
-0.004638392	-0.005364202	1.6
0.01	0.01	1.6
0.001545837	-0.01352047	1.6
0.001545837	-0.01352047	1.6
0.009222408	-0.1330172	1.6
0.009222408	-0.1330172	1.6
0.009222408	-0.1330172	1.6
0.006100249	-0.1373616	1.6
0.006100249	-0.1373616	1.6
0.00747915	-0.1387555	1.6
0.00747915	-0.1387555	1.6
0.00747915	-0.1387555	1.6
0.006177122	-0.1407217	1.6
0.006177122	-0.1407217	1.6
0.006177122	-0.1407217	1.6
0.006216737	-0.1423241	1.6
0.006216737	-0.1423241	1.6
0.004378551	-0.1432721	1.6
0.004378551	-0.1432721	1.6
0.004378551	-0.1432721	1.6
0.002690573	-0.1436718	1.6
0.002690573	-0.1436718	1.6
0.002690573	-0.1436718	1.6
0.003540623	-0.1439311	1.6
0.003540623	-0.1439311	1.6
0.004350581	-0.14416	1.6
0.004350581	-0.14416	1.6
0.004350581	-0.14416	1.6
0.004877321	-0.1440999	1.6
0.004877321	-0.1440999	1.6
0.005165284	-0.1438188	1.6
0.005165284	-0.1438188	1.6
0.005165284	-0.1438188	1.6
0.005374415	-0.1436686	1.6
0.005374415	-0.1436686	1.6
0.005282682	-0.1434603	1.6
0.005282682	-0.1434603	1.6
0.005282682	-0.1434603	1.6
0.005282682	-0.1434603	1.6
0.005282682	-0.1434603	1.6
0.0005573202	-0.06577109	1.6
0.0005573202	-0.06577109	1.6
0.0005573202	-0.06577109	1.6
-0.0002430826	-0.06579392	1.6
-0.0002430826	-0.06579392	1.6
-0.0002430826	-0.06579392	1.6
-0.002241593	-0.06338456	1.6
-0.002241593	-0.06338456	1.6
-0.003024852	-0.06418788	1.6
-0.003024852	-0.06418788	1.6
-0.003024852	-0.06418788	1.6
-0.004471919	-0.06459143	1.6
-0.004471919	-0.06459143	1.6
-0.005044799	-0.06517754	1.6
-0.005044799	-0.06517754	1.6
-0.005044799	-0.06517754	1.6
-0.00580536	-0.06576458	1.6
-0.00580536	-0.06576458	1.6
-0.00580536	-0.06576458	1.6
-0.005416648	-0.06508503	1.6
-0.005416648	-0.06508503	1.6
-0.004944894	-0.06443282	1.6
-0.004944894	-0.06443282	1.6
-0.004944894	-0.06443282	1.6
-0.004535237	-0.06370813	1.6
-0.004535237	-0.06370813	1.6
-0.004535237	-0.06370813	1.6
-0.004523454	-0.06306309	1.6
-0.004523454	-0.06306309	1.6
-0.003861349	-0.0612809	1.6
-0.003861349	-0.0612809	1.6
-0.003861349	-0.0612809	1.6
-0.003861349	-0.0612809	1.6
-0.003861349	-0.0612809	1.6
-0.003861349	-0.0612809	1.6
-0.003861349	-0.0612809	1.6
-0.003861349	-0.0612809	1.6
-0.0175182	0.03814204	1.6
-0.0175182	0.03814204	1.6
-0.0175182	0.03814204	1.6
-0.01837966	0.04085815	1.6
-0.01837966	0.04085815	1.6
-0.01837966	0.04085815	1.6
-0.01887614	0.04152935	1.6
-0.01887614	0.04152935	1.6
-0.01903956	0.04142781	1.6
-0.01903956	0.04142781	1.6
-0.01903956	0.04142781	1.6
-0.01955009	0.04119487	1.6
-0.01955009	0.04119487	1.6
-0.01955009	0.04119487	1.6
-0.01960526	0.04168786	1.6
-0.01960526	0.04168786	1.6
-0.01971533	0.04201587	1.6
-0.01971533	0.04201587	1.6
-0.01971533	0.04201587	1.6
-0.01971533	0.04201587	1.6
-0.01971533	0.04201587	1.6
-0.01971533	0.04201587	1.6
-0.01971533	0.04201587	1.6
-0.01971533	0.04201587	1.6
0.02533622	0.1509572	1.6
0.02533622	0.1509572	1.6
0.02533622	0.1509572	1.6
0.02532046	0.1510642	1.6
0.02532046	0.1510642	1.6
0.02600227	0.151152	1.6
0.02600227	0.151152	1.6
0.02600227	0.151152	1.6
0.02643729	0.1517407	1.6
0.02643729	0.1517407	1.6
0.02642434	0.1515488	1.6
0.02642434	0.1515488	1.6
0.02642434	0.1515488	1.6
0.02649957	0.1513918	1.6
0.02649957	0.1513918	1.6
0.02649957	0.1513918	1.6
0.02662607	0.1514417	1.6
0.02662607	0.1514417	1.6
0.02678279	0.1511983	1.6
0.02678279	0.1511983	1.6
0.02678279	0.1511983	1.6
0.02678279	0.1511983	1.6
0.02678279	0.1511983	1.6
0.02678279	0.1511983	1.6
0.02946964	0.1880115	1.6
0.02946964	0.1880115	1.6
0.03061203	0.1884137	1.6
0.03061203	0.1884137	1.6
0.03061203	0.1884137	1.6
0.03072172	0.1891972	1.6
0.03072172	0.1891972	1.6
0.03072172	0.1891972	1.6
0.03101181	0.1891993	1.6
0.03101181	0.1891993	1.6
0.0307051	0.1897924	1.6
0.0307051	0.1897924	1.6
0.0307051	0.1897924	1.6
0.0308961	0.1900757	1.6
0.0308961	0.1900757	1.6
0.0308961	0.1900757	1.6
0.03089115	0.1901197	1.6
0.03089115	0.1901197	1.6
0.03058754	0.1904522	1.6
0.03058754	0.1904522	1.6
0.03058754	0.1904522	1.6
0.03058754	0.1904522	1.6
0.03058754	0.1904522	1.6
0.03058754	0.1904522	1.6
0.03044053	0.1906283	1.6
0.03044053	0.1906283	1.6
0.07105297	0.2401821	1.6
0.07105297	0.2401821	1.6
0.07105297	0.2401821	1.6
0.07340223	0.2406856	1.6
0.07340223	0.2406856	1.6
0.07393094	0.2416281	1.6
0.07393094	0.2416281	1.6
0.07393094	0.2416281	1.6
0.07369837	0.2410344	1.6
0.07369837	0.2410344	1.6
0.07369837	0.2410344	1.6
0.07359492	0.2414833	1.6
0.07359492	0.2414833	1.6
0.07359492	0.2414833	1.6
0.07359492	0.2414833	1.6
0.07359492	0.2414833	1.6
0.01	0.01	1.6
0.08577574	0.2251024	1.6
0.08577574	0.2251024	1.6
0.08577574	0.2251024	1.6
0.08577574	0.2251024	1.6
0.08577574	0.2251024	1.6
0.1298393	0.2614692	1.6
0.1298393	0.2614692	1.6
0.1293469	0.2567635	1.6
0.1293469	0.2567635	1.6
0.1293469	0.2567635	1.6
0.1314083	0.2541241	1.6
0.1314083	0.2541241	1.6
0.1314083	0.2541241	1.6
0.1309589	0.2530013	1.6
0.1309589	0.2530013	1.6
0.1307923	0.252339	1.6
0.1307923	0.252339	1.6
0.1307923	0.252339	1.6
0.13075	0.2516897	1.6
0.13075	0.2516897	1.6
0.1305348	0.2510662	1.6
0.1305348	0.2510662	1.6
0.1305348	0.2510662	1.6
0.1309044	0.2506266	1.6
0.1309044	0.2506266	1.6
0.1309044	0.2506266	1.6
0.1309044	0.2506266	1.6
0.1309044	0.2506266	1.6
0.1309044	0.2506266	1.6
0.1309044	0.2506266	1.6
0.1309044	0.2506266	1.6
0.2652802	0.1048419	1.6
0.2652802	0.1048419	1.6
0.2652802	0.1048419	1.6
0.2632847	0.1033332	1.6
0.2632847	0.1033332	1.6
0.2628567	0.1025094	1.6
0.2628567	0.1025094	1.6
0.2628567	0.1025094	1.6
0.2626306	0.1018091	1.6
0.2626306	0.1018091	1.6
0.2626306	0.1018091	1.6
0.2621353	0.1002869	1.6
0.2621353	0.1002869	1.6
0.2616501	0.1004016	1.6
0.2616501	0.1004016	1.6
0.2616501	0.1004016	1.6
0.2616501	0.1004016	1.6
0.2616501	0.1004016	1.6
0.2616501	0.1004016	1.6
0.2615339	0.09977414	1.6
0.2615339	0.09977414	1.6
0.2618676	0.09987064	1.6
0.2618676	0.09987064	1.6
0.2618676	0.09987064	1.6
0.2618676	0.09987064	1.6
0.2618676	0.09987064	1.6
0.2618676	0.09987064	1.6
0.2956367	0.06639377	1.6
0.2956367	0.06639377	1.6
0.2960628	0.06857142	1.6
0.2960628	0.06857142	1.6
0.2960628	0.06857142	1.6
0.296976	0.07002112	1.6
0.296976	0.07002112	1.6
0.2976996	0.0709382	1.6
0.2976996	0.0709382	1.6
0.2976996	0.0709382	1.6
0.2966911	0.07037126	1.6
0.2966911	0.07037126	1.6
0.2966911	0.07037126	1.6
0.2968651	0.07078154	1.6
0.2968651	0.07078154	1.6
0.2968651	0.07078154	1.6
0.296906	0.06877196	1.6
0.296906	0.06877196	1.6
0.296906	0.06877196	1.6
0.296906	0.06877196	1.6
0.296906	0.06877196	1.6
-0.0795999	-0.04065168	1.6
-0.0795999	-0.04065168	1.6
-0.08482895	-0.03818709	1.6
-0.08482895	-0.03818709	1.6
-0.08482895	-0.03818709	1.6
-0.08694271	-0.03953745	1.6
-0.08694271	-0.03953745	1.6
-0.08694271	-0.03953745	1.6
-0.08702264	-0.04299259	1.6
-0.08702264	-0.04299259	1.6
-0.0874054	-0.04392943	1.6
-0.0874054	-0.04392943	1.6
-0.0874054	-0.04392943	1.6
-0.08702534	-0.04457797	1.6
-0.08702534	-0.04457797	1.6
-0.08860866	-0.04447161	1.6
-0.08860866	-0.04447161	1.6
-0.08860866	-0.04447161	1.6
-0.08891169	-0.04341483	1.6
-0.08891169	-0.04341483	1.6
-0.08891169	-0.04341483	1.6
-0.08915503	-0.04318351	1.6
-0.08915503	-0.04318351	1.6
-0.08915503	-0.04318351	1.6
-0.08915503	-0.04318351	1.6
-0.08915503	-0.04318351	1.6
-0.1343565	-0.03102535	1.6
-0.1343565	-0.03102535	1.6
-0.1327785	-0.02899778	1.6
-0.1327785	-0.02899778	1.6
-0.1327785	-0.02899778	1.6
-0.1317548	-0.02970554	1.6
-0.1317548	-0.02970554	1.6
-0.1317548	-0.02970554	1.6
-0.1311704	-0.03017127	1.6
-0.1311704	-0.03017127	1.6
-0.1292096	-0.03249882	1.6
-0.1292096	-0.03249882	1.6
-0.1292096	-0.03249882	1.6
-0.127822	-0.03414466	1.6
-0.127822	-0.03414466	1.6
-0.127822	-0.03414466	1.6
-0.1266577	-0.03548097	1.6
-0.1266577	-0.03548097	1.6
-0.1257913	-0.03662359	1.6
-0.1257913	-0.03662359	1.6
-0.1257913	-0.03662359	1.6
-0.1259257	-0.03866002	1.6
-0.1259257	-0.03866002	1.6
-0.1260964	-0.0398453	1.6
-0.1260964	-0.0398453	1.6
-0.1260964	-0.0398453	1.6
-0.1260268	-0.04090781	1.6
-0.1260268	-0.04090781	1.6
-0.1260268	-0.04090781	1.6
-0.1260268	-0.04090781	1.6
-0.1260268	-0.04090781	1.6
-0.08277211	-0.03622437	1.6
-0.08277211	-0.03622437	1.6
-0.08277211	-0.03622437	1.6
-0.08277211	-0.03622437	1.6
-0.08277211	-0.03622437	1.6
-0.08277211	-0.03622437	1.6
-0.08232444	-0.03729937	1.6
-0.08232444	-0.03729937	1.6
-0.08179999	-0.03846458	1.6
-0.08179999	-0.03846458	1.6
-0.08179999	-0.03846458	1.6
-0.08152059	-0.03886875	1.6
-0.08152059	-0.03886875	1.6
-0.08157957	-0.03948219	1.6
-0.08157957	-0.03948219	1.6
-0.08157957	-0.03948219	1.6
-0.08209169	-0.03882891	1.6
-0.08209169	-0.03882891	1.6
-0.08209169	-0.03882891	1.6
-0.08209169	-0.03882891	1.6
-0.08209169	-0.03882891	1.6
-0.006143901	-0.04884203	1.6
-0.006143901	-0.04884203	1.6
-0.006143901	-0.04884203	1.6
-0.007322522	-0.04880478	1.6
-0.007322522	-0.04880478	1.6
-0.007322522	-0.04880478	1.6
-0.0083605	-0.04857046	1.6
-0.0083605	-0.04857046	1.6
-0.009017838	-0.04917642	1.6
-0.009017838	-0.04917642	1.6
-0.009017838	-0.04917642	1.6
-0.009445969	-0.04913396	1.6
-0.009445969	-0.04913396	1.6
-0.01022188	-0.04939203	1.6
-0.01022188	-0.04939203	1.6
-0.01022188	-0.04939203	1.6
-0.01052094	-0.04941989	1.6
-0.01052094	-0.04941989	1.6
-0.01052094	-0.04941989	1.6
-0.01129329	-0.04958718	1.6
-0.01129329	-0.04958718	1.6
-0.01143155	-0.05077916	1.6
-0.01143155	-0.05077916	1.6
-0.003662695	-0.05644131	1.6
-0.003662695	-0.05644131	1.6
-0.003662695	-0.05644131	1.6
0.004106162	-0.06210347	1.6
0.004106162	-0.06210347	1.6
0.0142019	-0.1273023	1.6
0.0142019	-0.1273023	1.6
0.0142019	-0.1273023	1.6
0.01237847	-0.1296447	1.6
0.01237847	-0.1296447	1.6
0.01237847	-0.1296447	1.6
0.01129487	-0.1309327	1.6
0.01129487	-0.1309327	1.6
0.0104831	-0.1318579	1.6
0.0104831	-0.1318579	1.6
0.0104831	-0.1318579	1.6
0.009393895	-0.1324947	1.6
0.009393895	-0.1324947	1.6
0.009393895	-0.1324947	1.6
0.008607845	-0.1329641	1.6
0.008607845	-0.1329641	1.6
0.008548271	-0.1334655	1.6
0.008548271	-0.1334655	1.6
0.008548271	-0.1334655	1.6
0.007732678	-0.1331944	1.6
0.007732678	-0.1331944	1.6
0.007732678	-0.1331944	1.6
0.007310617	-0.133338	1.6
0.007310617	-0.133338	1.6
0.006436951	-0.1337588	1.6
0.006436951	-0.1337588	1.6
0.006436951	-0.1337588	1.6
0.005610229	-0.1339201	1.6
0.005610229	-0.1339201	1.6
0.005610229	-0.1339201	1.6
0.005125602	-0.1344324	1.6
0.005125602	-0.1344324	1.6
0.004759154	-0.1348393	1.6
0.004759154	-0.1348393	1.6
0.004759154	-0.1348393	1.6
0.00455594	-0.1350868	1.6
0.00455594	-0.1350868	1.6
0.00455594	-0.1350868	1.6
0.004418948	-0.135201	1.6
0.004418948	-0.135201	1.6
0.004141405	-0.1353498	1.6
0.004141405	-0.1353498	1.6
0.004141405	-0.1353498	1.6
0.004104424	-0.1353339	1.6
0.004104424	-0.1353339	1.6
0.004104424	-0.1353339	1.6
0.00404485	-0.1354258	1.6
0.00404485	-0.1354258	1.6
0.003941778	-0.1355674	1.6
0.003941778	-0.1355674	1.6
0.003941778	-0.1355674	1.6
0.003786188	-0.1356256	1.6
0.003786188	-0.1356256	1.6
0.003786188	-0.1356256	1.6
0.003765192	-0.1358486	1.6
0.003765192	-0.1358486	1.6
0.003647519	-0.1361271	1.6
0.003647519	-0.1361271	1.6
0.003647519	-0.1361271	1.6
0.003637462	-0.1364407	1.6
0.003637462	-0.1364407	1.6
0.00362675	-0.1367323	1.6
0.00362675	-0.1367323	1.6
0.00362675	-0.1367323	1.6
0.003637322	-0.1371237	1.6
0.003637322	-0.1371237	1.6
0.003637322	-0.1371237	1.6
0.00365099	-0.1374111	1.6
0.00365099	-0.1374111	1.6
0.003685374	-0.1376919	1.6
0.003685374	-0.1376919	1.6
0.003685374	-0.1376919	1.6
0.003786455	-0.1378713	1.6
0.003786455	-0.1378713	1.6
0.00375758	-0.137964	1.6
0.00375758	-0.137964	1.6
0.00375758	-0.137964	1.6
0.004105137	-0.1382096	1.6
0.004105137	-0.1382096	1.6
0.004105137	-0.1382096	1.6
0.004423788	-0.1384671	1.6
0.004423788	-0.1384671	1.6
0.004733895	-0.1388105	1.6
0.004733895	-0.1388105	1.6
0.004733895	-0.1388105	1.6
0.004662393	-0.1388775	1.6
0.004662393	-0.1388775	1.6
0.004745069	-0.1390265	1.6
0.004745069	-0.1390265	1.6
0.004745069	-0.1390265	1.6
0.00464524	-0.1390915	1.6
0.00464524	-0.1390915	1.6
0.00464524	-0.1390915	1.6
0.00470893	-0.1392993	1.6
0.00470893	-0.1392993	1.6
0.00470893	-0.1392993	1.6
0.00470893	-0.1392993	1.6
0.00470893	-0.1392993	1.6
-0.001041736	-0.1373674	1.6
-0.001041736	-0.1373674	1.6
-0.001041736	-0.1373674	1.6
0.005261363	-0.1401528	1.6
0.005261363	-0.1401528	1.6
0.005261363	-0.1401528	1.6
0.005057601	-0.1394514	1.6
0.005057601	-0.1394514	1.6
0.005069157	-0.1391485	1.6
0.005069157	-0.1391485	1.6
0.005069157	-0.1391485	1.6
0.004935296	-0.1389308	1.6
0.004935296	-0.1389308	1.6
0.004935296	-0.1389308	1.6
0.004928987	-0.1387275	1.6
0.004928987	-0.1387275	1.6
0.00492435	-0.1385233	1.6
0.00492435	-0.1385233	1.6
0.00492435	-0.1385233	1.6
0.004935028	-0.1383881	1.6
0.004935028	-0.1383881	1.6
0.005001108	-0.1383242	1.6
0.005001108	-0.1383242	1.6
0.005001108	-0.1383242	1.6
0.005001108	-0.1383242	1.6
0.005001108	-0.1383242	1.6
0.005001108	-0.1383242	1.6
0.004983505	-0.1382266	1.6
0.004983505	-0.1382266	1.6
0.004992256	-0.1382181	1.6
0.004992256	-0.1382181	1.6
0.004992256	-0.1382181	1.6
0.004891464	-0.1381334	1.6
0.004891464	-0.1381334	1.6
0.004854179	-0.1379963	1.6
0.004854179	-0.1379963	1.6
0.004854179	-0.1379963	1.6
0.004879459	-0.1377543	1.6
0.004879459	-0.1377543	1.6
0.004879459	-0.1377543	1.6
0.004879459	-0.1377543	1.6
0.004879459	-0.1377543	1.6
0.0185224	-0.08003472	1.6
0.0185224	-0.08003472	1.6
0.0185224	-0.08003472	1.6
0.01280474	-0.08613596	1.6
0.01280474	-0.08613596	1.6
0.01000929	-0.08874122	1.6
0.01000929	-0.08874122	1.6
0.01000929	-0.08874122	1.6
0.00924591	-0.09028599	1.6
0.00924591	-0.09028599	1.6
0.00924591	-0.09028599	1.6
0.008186903	-0.09160973	1.6
0.008186903	-0.09160973	1.6
0.007483359	-0.09186936	1.6
0.007483359	-0.09186936	1.6
0.007483359	-0.09186936	1.6
0.006769198	-0.09123202	1.6
0.006769198	-0.09123202	1.6
0.006769198	-0.09123202	1.6
0.008298898	-0.08880024	1.6
0.008298898	-0.08880024	1.6
0.009317656	-0.08686677	1.6
0.009317656	-0.08686677	1.6
0.008357909	-0.08670774	1.6
0.008357909	-0.08670774	1.6
0.008357909	-0.08670774	1.6
0.009052874	-0.0847949	1.6
0.009052874	-0.0847949	1.6
0.009869836	-0.08349284	1.6
0.009869836	-0.08349284	1.6
0.009869836	-0.08349284	1.6
0.009073083	-0.08371393	1.6
0.009073083	-0.08371393	1.6
0.009073083	-0.08371393	1.6
0.008155714	-0.08401179	1.6
0.008155714	-0.08401179	1.6
0.007251889	-0.08407374	1.6
0.007251889	-0.08407374	1.6
0.007251889	-0.08407374	1.6
0.006962882	-0.08395977	1.6
0.006962882	-0.08395977	1.6
0.006962882	-0.08395977	1.6
0.006492524	-0.08442163	1.6
0.006492524	-0.08442163	1.6
0.006044167	-0.08439872	1.6
0.006044167	-0.08439872	1.6
0.006044167	-0.08439872	1.6
0.005914944	-0.08443036	1.6
0.005914944	-0.08443036	1.6
0.006662416	-0.08353101	1.6
0.006662416	-0.08353101	1.6
0.006662416	-0.08353101	1.6
0.007297304	-0.08280713	1.6
0.007297304	-0.08280713	1.6
0.007297304	-0.08280713	1.6
0.008011713	-0.08205756	1.6
0.008011713	-0.08205756	1.6
0.008011713	-0.08205756	1.6
0.008503787	-0.08123758	1.6
0.008503787	-0.08123758	1.6
0.008934869	-0.08065812	1.6
0.008934869	-0.08065812	1.6
0.008934869	-0.08065812	1.6
0.009182456	-0.08021375	1.6
0.009182456	-0.08021375	1.6
0.009182456	-0.08021375	1.6
0.009411686	-0.07957599	1.6
0.009411686	-0.07957599	1.6
0.009694995	-0.07899887	1.6
0.009694995	-0.07899887	1.6
0.009694995	-0.07899887	1.6
0.009962456	-0.07869749	1.6
0.009962456	-0.07869749	1.6
0.01027344	-0.07844329	1.6
0.01027344	-0.07844329	1.6
0.01027344	-0.07844329	1.6
0.01069604	-0.07818301	1.6
0.01069604	-0.07818301	1.6
0.01069604	-0.07818301	1.6
0.01117983	-0.07796735	1.6
0.01117983	-0.07796735	1.6
0.01135643	-0.07764726	1.6
0.01135643	-0.07764726	1.6
0.01135643	-0.07764726	1.6
0.01135643	-0.07764726	1.6
0.01135643	-0.07764726	1.6
0.01135643	-0.07764726	1.6
0.01172785	-0.07714406	1.6
0.01172785	-0.07714406	1.6
0.01185868	-0.07683533	1.6
0.01185868	-0.07683533	1.6
0.01185868	-0.07683533	1.6
0.01212476	-0.07659175	1.6
0.01212476	-0.07659175	1.6
0.01237914	-0.07636493	1.6
0.01237914	-0.07636493	1.6
0.01237914	-0.07636493	1.6
0.01237914	-0.07636493	1.6
0.01237914	-0.07636493	1.6
0.01237914	-0.07636493	1.6
-0.01983953	-0.1077938	1.6
-0.01983953	-0.1077938	1.6
-0.02804205	-0.1104795	1.6
-0.02804205	-0.1104795	1.6
-0.02804205	-0.1104795	1.6
-0.02889612	-0.1130342	1.6
-0.02889612	-0.1130342	1.6
-0.02889612	-0.1130342	1.6
-0.0296474	-0.1152983	1.6
-0.0296474	-0.1152983	1.6
-0.03012755	-0.1177523	1.6
-0.03012755	-0.1177523	1.6
-0.03012755	-0.1177523	1.6
-0.03012755	-0.1177523	1.6
-0.03012755	-0.1177523	1.6
-0.01851009	-0.2189425	1.6
-0.01851009	-0.2189425	1.6
-0.01851009	-0.2189425	1.6
-0.02100428	-0.2164642	1.6
-0.02100428	-0.2164642	1.6
-0.02100428	-0.2164642	1.6
-0.02181437	-0.2162708	1.6
-0.02181437	-0.2162708	1.6
-0.02178574	-0.2157541	1.6
-0.02178574	-0.2157541	1.6
-0.02178574	-0.2157541	1.6
-0.02170723	-0.2161728	1.6
-0.02170723	-0.2161728	1.6
-0.02170723	-0.2161728	1.6
-0.02123317	-0.2167631	1.6
-0.02123317	-0.2167631	1.6
-0.02067963	-0.2168338	1.6
-0.02067963	-0.2168338	1.6
-0.02067963	-0.2168338	1.6
-0.02013548	-0.2173763	1.6
-0.02013548	-0.2173763	1.6
-0.02013548	-0.2173763	1.6
-0.02013548	-0.2173763	1.6
-0.02013548	-0.2173763	1.6
-0.04088661	-0.2456078	1.6
-0.04088661	-0.2456078	1.6
-0.04088661	-0.2456078	1.6
-0.04392347	-0.252119	1.6
-0.04392347	-0.252119	1.6
-0.04392347	-0.252119	1.6
-0.04515052	-0.2543709	1.6
-0.04515052	-0.2543709	1.6
-0.04549624	-0.2564052	1.6
-0.04549624	-0.2564052	1.6
-0.04549624	-0.2564052	1.6
-0.04487053	-0.2575965	1.6
-0.04487053	-0.2575965	1.6
