# Supplementary material for: Saliency detection of textured 3D models based on multi-view information and texel descriptor
Source: PeerJ Comput Sci. 2023 Oct 25;9:e1584. doi: 10.7717/peerj-cs.1584 (PMC10703070; doi:10.7717/peerj-cs.1584)
Supplement: Supplemental Information 2 [file peerj-cs-09-1584-s002.zip › ybxz/4.txt]

-0.04461303	-0.2584894	1.6
-0.04461303	-0.2584894	1.6
-0.04461294	-0.2587556	1.6
-0.04461294	-0.2587556	1.6
-0.04480942	-0.259248	1.6
-0.04480942	-0.259248	1.6
-0.04480942	-0.259248	1.6
-0.04485341	-0.2591148	1.6
-0.04485341	-0.2591148	1.6
-0.04456791	-0.2587752	1.6
-0.04456791	-0.2587752	1.6
-0.04456791	-0.2587752	1.6
-0.04429501	-0.2587525	1.6
-0.04429501	-0.2587525	1.6
-0.04429501	-0.2587525	1.6
-0.04409559	-0.2589372	1.6
-0.04409559	-0.2589372	1.6
-0.04440917	-0.2590366	1.6
-0.04440917	-0.2590366	1.6
-0.04440917	-0.2590366	1.6
-0.04460003	-0.2591111	1.6
-0.04460003	-0.2591111	1.6
-0.04460003	-0.2591111	1.6
-0.04460003	-0.2591111	1.6
-0.04460003	-0.2591111	1.6
0.01900046	0.1428629	1.6
0.01900046	0.1428629	1.6
0.01900046	0.1428629	1.6
0.01796649	0.1445134	1.6
0.01796649	0.1445134	1.6
0.01766559	0.1470088	1.6
0.01766559	0.1470088	1.6
0.01766559	0.1470088	1.6
0.01502346	0.1485933	1.6
0.01502346	0.1485933	1.6
0.01502346	0.1485933	1.6
0.01334684	0.1499343	1.6
0.01334684	0.1499343	1.6
0.01334684	0.1499343	1.6
0.01334684	0.1499343	1.6
0.01334684	0.1499343	1.6
0.1183649	0.1954632	1.6
0.1183649	0.1954632	1.6
0.1220821	0.2011221	1.6
0.1220821	0.2011221	1.6
0.1220821	0.2011221	1.6
0.1232126	0.2039535	1.6
0.1232126	0.2039535	1.6
0.1232126	0.2039535	1.6
0.1242625	0.2046408	1.6
0.1242625	0.2046408	1.6
0.1249524	0.2044043	1.6
0.1249524	0.2044043	1.6
0.1249524	0.2044043	1.6
0.1254256	0.2039421	1.6
0.1254256	0.2039421	1.6
0.1254256	0.2039421	1.6
0.1259688	0.2036898	1.6
0.1259688	0.2036898	1.6
0.1260478	0.2041344	1.6
0.1260478	0.2041344	1.6
0.1260478	0.2041344	1.6
0.1261156	0.204051	1.6
0.1261156	0.204051	1.6
0.1261156	0.204051	1.6
0.1261542	0.203904	1.6
0.1261542	0.203904	1.6
0.1261542	0.203904	1.6
0.1261542	0.203904	1.6
0.1261542	0.203904	1.6
0.1263349	0.2041068	1.6
0.1263349	0.2041068	1.6
0.1263349	0.2041068	1.6
0.197057	0.1898198	1.6
0.197057	0.1898198	1.6
0.1969549	0.1879846	1.6
0.1969549	0.1879846	1.6
0.1969549	0.1879846	1.6
0.197107	0.1865686	1.6
0.197107	0.1865686	1.6
0.197107	0.1865686	1.6
0.197107	0.1865686	1.6
0.197107	0.1865686	1.6
0.195397	0.1841367	1.6
0.195397	0.1841367	1.6
0.195397	0.1841367	1.6
0.1954238	0.1841264	1.6
0.1954238	0.1841264	1.6
0.1954238	0.1841264	1.6
0.1955266	0.1845713	1.6
0.1955266	0.1845713	1.6
0.1955977	0.1846783	1.6
0.1955977	0.1846783	1.6
0.1955977	0.1846783	1.6
0.1954574	0.1842385	1.6
0.1954574	0.1842385	1.6
0.1954574	0.1842385	1.6
0.1954574	0.1842385	1.6
0.1954574	0.1842385	1.6
0.1976561	0.1616322	1.6
0.1976561	0.1616322	1.6
0.1976561	0.1616322	1.6
0.1641917	0.1267795	1.6
0.1641917	0.1267795	1.6
0.1630654	0.1214816	1.6
0.1630654	0.1214816	1.6
0.1630654	0.1214816	1.6
0.1624813	0.1171874	1.6
0.1624813	0.1171874	1.6
0.1624813	0.1171874	1.6
0.1618137	0.1149037	1.6
0.1618137	0.1149037	1.6
0.1610696	0.1136559	1.6
0.1610696	0.1136559	1.6
0.1610696	0.1136559	1.6
0.1604913	0.1125423	1.6
0.1604913	0.1125423	1.6
0.1595668	0.1105994	1.6
0.1595668	0.1105994	1.6
0.1595668	0.1105994	1.6
0.159032	0.1090572	1.6
0.159032	0.1090572	1.6
0.1579474	0.1076977	1.6
0.1579474	0.1076977	1.6
0.1579474	0.1076977	1.6
0.1579474	0.1076977	1.6
0.1579474	0.1076977	1.6
0.1579474	0.1076977	1.6
0.03638095	0.05297495	1.6
0.03638095	0.05297495	1.6
0.03667708	0.05139163	1.6
0.03667708	0.05139163	1.6
0.03667708	0.05139163	1.6
0.03751871	0.05062681	1.6
0.03751871	0.05062681	1.6
0.03751871	0.05062681	1.6
0.03840592	0.04960486	1.6
0.03840592	0.04960486	1.6
0.03846205	0.04935469	1.6
0.03846205	0.04935469	1.6
0.03846205	0.04935469	1.6
0.03823084	0.04955067	1.6
0.03823084	0.04955067	1.6
0.03827479	0.04909644	1.6
0.03827479	0.04909644	1.6
0.03827479	0.04909644	1.6
0.03837064	0.0494283	1.6
0.03837064	0.0494283	1.6
0.03837064	0.0494283	1.6
0.0383744	0.04972164	1.6
0.0383744	0.04972164	1.6
0.0383744	0.04972164	1.6
0.0383744	0.04972164	1.6
0.0383744	0.04972164	1.6
-0.0001927242	0.03351691	1.6
-0.0001927242	0.03351691	1.6
-0.0001927242	0.03351691	1.6
0.00090467	0.0339978	1.6
0.00090467	0.0339978	1.6
0.001186272	0.0350076	1.6
0.001186272	0.0350076	1.6
0.001186272	0.0350076	1.6
0.001631131	0.03636704	1.6
0.001631131	0.03636704	1.6
0.001631131	0.03636704	1.6
0.001751531	0.03648776	1.6
0.001751531	0.03648776	1.6
0.002032701	0.03694008	1.6
0.002032701	0.03694008	1.6
0.002032701	0.03694008	1.6
0.001701707	0.03701553	1.6
0.001701707	0.03701553	1.6
0.001701707	0.03701553	1.6
0.0007911455	0.03620152	1.6
0.0007911455	0.03620152	1.6
0.0007911455	0.03620152	1.6
0.0007911455	0.03620152	1.6
0.0007911455	0.03620152	1.6
0.0002712682	0.03558572	1.6
0.0002712682	0.03558572	1.6
8.965191E-05	0.03594082	1.6
8.965191E-05	0.03594082	1.6
8.965191E-05	0.03594082	1.6
0.0001174882	0.0360987	1.6
0.0001174882	0.0360987	1.6
0.0001174882	0.0360987	1.6
-0.0002254155	0.03667605	1.6
-0.0002254155	0.03667605	1.6
-0.0004065773	0.03648468	1.6
-0.0004065773	0.03648468	1.6
-0.0004065773	0.03648468	1.6
-0.0006760973	0.03643909	1.6
-0.0006760973	0.03643909	1.6
-0.0006760973	0.03643909	1.6
-0.001219288	0.03633515	1.6
-0.001219288	0.03633515	1.6
-0.001641432	0.03619978	1.6
-0.001641432	0.03619978	1.6
-0.001641432	0.03619978	1.6
-0.002094815	0.03604738	1.6
-0.002094815	0.03604738	1.6
-0.002094815	0.03604738	1.6
-0.002441477	0.03579971	1.6
-0.002441477	0.03579971	1.6
-0.002952361	0.03561919	1.6
-0.002952361	0.03561919	1.6
-0.002952361	0.03561919	1.6
-0.003387505	0.03565764	1.6
-0.003387505	0.03565764	1.6
-0.003657533	0.03557065	1.6
-0.003657533	0.03557065	1.6
-0.003657533	0.03557065	1.6
-0.00391197	0.03533316	1.6
-0.00391197	0.03533316	1.6
-0.00391197	0.03533316	1.6
-0.00391197	0.03533316	1.6
-0.00391197	0.03533316	1.6
0.01021095	0.01892084	1.6
0.01021095	0.01892084	1.6
0.01021095	0.01892084	1.6
0.01200317	0.01923724	1.6
0.01200317	0.01923724	1.6
0.01200317	0.01923724	1.6
0.01092737	0.01987201	1.6
0.01092737	0.01987201	1.6
0.01017288	0.02018128	1.6
0.01017288	0.02018128	1.6
0.01017288	0.02018128	1.6
0.009792774	0.01983601	1.6
0.009792774	0.01983601	1.6
0.009792774	0.01983601	1.6
0.009464308	0.01963393	1.6
0.009464308	0.01963393	1.6
0.009185941	0.01926136	1.6
0.009185941	0.01926136	1.6
0.009185941	0.01926136	1.6
0.009343794	0.01883191	1.6
0.009343794	0.01883191	1.6
0.00908986	0.01886022	1.6
0.00908986	0.01886022	1.6
0.00908986	0.01886022	1.6
0.00933364	0.0189519	1.6
0.00933364	0.0189519	1.6
0.00933364	0.0189519	1.6
0.009439266	0.01885312	1.6
0.009439266	0.01885312	1.6
0.008533815	0.01877418	1.6
0.008533815	0.01877418	1.6
0.008533815	0.01877418	1.6
0.009439266	0.01885312	1.6
0.009439266	0.01885312	1.6
0.009439266	0.01885312	1.6
0.00549654	0.01763488	1.6
0.00549654	0.01763488	1.6
0.005019806	0.01766847	1.6
0.005019806	0.01766847	1.6
0.005019806	0.01766847	1.6
0.003941258	0.01698578	1.6
0.003941258	0.01698578	1.6
0.002091179	0.01729978	1.6
0.002091179	0.01729978	1.6
0.002091179	0.01729978	1.6
0.0001251139	0.01680671	1.6
0.0001251139	0.01680671	1.6
0.0001251139	0.01680671	1.6
-0.0005817171	0.01737678	1.6
-0.0005817171	0.01737678	1.6
-0.001378771	0.01647398	1.6
-0.001378771	0.01647398	1.6
-0.001378771	0.01647398	1.6
-0.002056951	0.0160126	1.6
-0.002056951	0.0160126	1.6
-0.002056951	0.0160126	1.6
-0.002625413	0.01536634	1.6
-0.002625413	0.01536634	1.6
-0.003099021	0.01479658	1.6
-0.003099021	0.01479658	1.6
-0.003099021	0.01479658	1.6
-0.003385991	0.01441827	1.6
-0.003385991	0.01441827	1.6
-0.003385991	0.01441827	1.6
-0.003635021	0.01410031	1.6
-0.003635021	0.01410031	1.6
-0.003945519	0.01387001	1.6
-0.003945519	0.01387001	1.6
-0.003945519	0.01387001	1.6
-0.004273744	0.01357934	1.6
-0.004273744	0.01357934	1.6
-0.004625138	0.01311006	1.6
-0.004625138	0.01311006	1.6
-0.004625138	0.01311006	1.6
-0.00518479	0.01335334	1.6
-0.00518479	0.01335334	1.6
-0.00518479	0.01335334	1.6
-0.005611224	0.01368772	1.6
-0.005611224	0.01368772	1.6
-0.006094817	0.01401598	1.6
-0.006094817	0.01401598	1.6
-0.006094817	0.01401598	1.6
-0.006544655	0.01436272	1.6
-0.006544655	0.01436272	1.6
-0.006544655	0.01436272	1.6
-0.006831687	0.01469861	1.6
-0.006831687	0.01469861	1.6
-0.007173518	0.01513662	1.6
-0.007173518	0.01513662	1.6
-0.007173518	0.01513662	1.6
-0.007867673	0.01529028	1.6
-0.007867673	0.01529028	1.6
-0.007867673	0.01529028	1.6
-0.007867673	0.01529028	1.6
-0.007867673	0.01529028	1.6
-0.06261612	0.0001394311	1.6
-0.06261612	0.0001394311	1.6
-0.06261612	0.0001394311	1.6
-0.06230795	-0.003948867	1.6
-0.06230795	-0.003948867	1.6
-0.06383117	-0.004962645	1.6
-0.06383117	-0.004962645	1.6
-0.06383117	-0.004962645	1.6
-0.06350622	-0.003322448	1.6
-0.06350622	-0.003322448	1.6
-0.06350622	-0.003322448	1.6
-0.06310955	-0.004326458	1.6
-0.06310955	-0.004326458	1.6
-0.06258395	-0.00499166	1.6
-0.06258395	-0.00499166	1.6
-0.06258395	-0.00499166	1.6
-0.06199168	-0.00571895	1.6
-0.06199168	-0.00571895	1.6
-0.06199168	-0.00571895	1.6
-0.06174915	-0.005872224	1.6
-0.06174915	-0.005872224	1.6
-0.06210298	-0.006308204	1.6
-0.06210298	-0.006308204	1.6
-0.06210298	-0.006308204	1.6
-0.06252527	-0.006369647	1.6
-0.06252527	-0.006369647	1.6
-0.06288178	-0.006302057	1.6
-0.06288178	-0.006302057	1.6
-0.06288178	-0.006302057	1.6
-0.06293849	-0.006386753	1.6
-0.06293849	-0.006386753	1.6
-0.06293849	-0.006386753	1.6
-0.06235702	-0.006969228	1.6
-0.06235702	-0.006969228	1.6
-0.06235702	-0.006969228	1.6
-0.06235702	-0.006969228	1.6
-0.06235702	-0.006969228	1.6
0.02645798	-0.09147378	1.6
0.02645798	-0.09147378	1.6
0.02645798	-0.09147378	1.6
0.03023051	-0.0934734	1.6
0.03023051	-0.0934734	1.6
0.03612567	-0.09031602	1.6
0.03612567	-0.09031602	1.6
0.03932447	-0.09180582	1.6
0.03932447	-0.09180582	1.6
0.03932447	-0.09180582	1.6
0.03932447	-0.09180582	1.6
0.03932447	-0.09180582	1.6
0.04202082	-0.08715864	1.6
0.04202082	-0.08715864	1.6
0.04202082	-0.08715864	1.6
0.04522417	-0.09861007	1.6
0.04522417	-0.09861007	1.6
0.04465219	-0.100853	1.6
0.04465219	-0.100853	1.6
0.04465219	-0.100853	1.6
0.04164357	-0.1038545	1.6
0.04164357	-0.1038545	1.6
0.03979893	-0.1058806	1.6
0.03979893	-0.1058806	1.6
0.03979893	-0.1058806	1.6
0.03830047	-0.1082645	1.6
0.03830047	-0.1082645	1.6
0.03830047	-0.1082645	1.6
0.03674784	-0.1104028	1.6
0.03674784	-0.1104028	1.6
0.03658684	-0.110337	1.6
0.03658684	-0.110337	1.6
0.03658684	-0.110337	1.6
0.03691898	-0.1111354	1.6
0.03691898	-0.1111354	1.6
0.03691898	-0.1111354	1.6
0.03669758	-0.1107764	1.6
0.03669758	-0.1107764	1.6
0.03759176	-0.1113587	1.6
0.03759176	-0.1113587	1.6
0.03759176	-0.1113587	1.6
0.03759176	-0.1113587	1.6
0.03759176	-0.1113587	1.6
0.06574813	-0.1786479	1.6
0.06574813	-0.1786479	1.6
0.06574813	-0.1786479	1.6
0.06762303	-0.1863069	1.6
0.06762303	-0.1863069	1.6
0.06762303	-0.1863069	1.6
0.06861972	-0.1899111	1.6
0.06861972	-0.1899111	1.6
0.06891958	-0.1917438	1.6
0.06891958	-0.1917438	1.6
0.06891958	-0.1917438	1.6
0.06981558	-0.1937182	1.6
0.06981558	-0.1937182	1.6
0.0701685	-0.1950163	1.6
0.0701685	-0.1950163	1.6
0.0701685	-0.1950163	1.6
0.06981396	-0.1962774	1.6
0.06981396	-0.1962774	1.6
0.06981396	-0.1962774	1.6
0.06930941	-0.1979453	1.6
0.06930941	-0.1979453	1.6
0.06875814	-0.1991051	1.6
0.06875814	-0.1991051	1.6
0.06875814	-0.1991051	1.6
0.06823895	-0.1999877	1.6
0.06823895	-0.1999877	1.6
0.06823895	-0.1999877	1.6
0.06779969	-0.19981	1.6
0.06779969	-0.19981	1.6
0.06779969	-0.19981	1.6
0.06779969	-0.19981	1.6
0.06779969	-0.19981	1.6
0.08886881	-0.2041436	1.6
0.08886881	-0.2041436	1.6
0.08958219	-0.2026686	1.6
0.08958219	-0.2026686	1.6
0.08958219	-0.2026686	1.6
0.08958219	-0.2026686	1.6
0.08958219	-0.2026686	1.6
0.08958219	-0.2026686	1.6
0.09243813	-0.2034753	1.6
0.09243813	-0.2034753	1.6
0.09340794	-0.2034768	1.6
0.09340794	-0.2034768	1.6
0.09340794	-0.2034768	1.6
0.09416457	-0.204498	1.6
0.09416457	-0.204498	1.6
0.0953286	-0.2050044	1.6
0.0953286	-0.2050044	1.6
0.0953286	-0.2050044	1.6
0.09596416	-0.2055952	1.6
0.09596416	-0.2055952	1.6
0.09596416	-0.2055952	1.6
0.09575419	-0.205157	1.6
0.09575419	-0.205157	1.6
0.09575419	-0.205157	1.6
0.09575419	-0.205157	1.6
0.09575419	-0.205157	1.6
0.07256636	-0.1588088	1.6
0.07256636	-0.1588088	1.6
0.07256636	-0.1588088	1.6
0.09575419	-0.205157	1.6
0.09575419	-0.205157	1.6
0.09575419	-0.205157	1.6
0.09575419	-0.205157	1.6
0.09575419	-0.205157	1.6
0.09575419	-0.205157	1.6
0.09575419	-0.205157	1.6
0.03489593	-0.004089998	1.6
0.03489593	-0.004089998	1.6
0.03489593	-0.004089998	1.6
0.02965881	-0.003666347	1.6
0.02965881	-0.003666347	1.6
0.02965881	-0.003666347	1.6
0.02484066	-0.005917447	1.6
0.02484066	-0.005917447	1.6
0.02595597	-0.004216796	1.6
0.02595597	-0.004216796	1.6
0.02595597	-0.004216796	1.6
0.02628974	-0.004118159	1.6
0.02628974	-0.004118159	1.6
0.02628974	-0.004118159	1.6
0.02372802	-0.006308326	1.6
0.02372802	-0.006308326	1.6
0.02287439	-0.005993813	1.6
0.02287439	-0.005993813	1.6
0.02287439	-0.005993813	1.6
0.02048831	-0.006566443	1.6
0.02048831	-0.006566443	1.6
0.02048831	-0.006566443	1.6
0.02082016	-0.006053077	1.6
0.02082016	-0.006053077	1.6
0.01757297	-0.00475116	1.6
0.01757297	-0.00475116	1.6
0.01757297	-0.00475116	1.6
0.01460964	-0.004100315	1.6
0.01460964	-0.004100315	1.6
0.01239038	-0.003437309	1.6
0.01239038	-0.003437309	1.6
0.01239038	-0.003437309	1.6
0.01016619	-0.002751376	1.6
0.01016619	-0.002751376	1.6
0.01016619	-0.002751376	1.6
0.008275744	-0.002666766	1.6
0.008275744	-0.002666766	1.6
0.006131049	-0.00259809	1.6
0.006131049	-0.00259809	1.6
0.006131049	-0.00259809	1.6
0.004131421	-0.002097769	1.6
0.004131421	-0.002097769	1.6
0.004131421	-0.002097769	1.6
0.002367954	-0.001566784	1.6
0.002367954	-0.001566784	1.6
0.0006818669	-0.001221112	1.6
0.0006818669	-0.001221112	1.6
0.0006818669	-0.001221112	1.6
-0.000826396	-0.001077069	1.6
-0.000826396	-0.001077069	1.6
-0.000826396	-0.001077069	1.6
-0.002192421	-0.0007322021	1.6
-0.002192421	-0.0007322021	1.6
-0.002192421	-0.0007322021	1.6
-0.002192421	-0.0007322021	1.6
-0.002192421	-0.0007322021	1.6
-0.002192421	-0.0007322021	1.6
-0.002192421	-0.0007322021	1.6
-0.002192421	-0.0007322021	1.6
-0.005949588	0.0001095906	1.6
-0.005949588	0.0001095906	1.6
-0.006805452	0.0006170981	1.6
-0.006805452	0.0006170981	1.6
-0.006805452	0.0006170981	1.6
-0.007040543	0.001646619	1.6
-0.007040543	0.001646619	1.6
-0.007040543	0.001646619	1.6
-0.007497927	0.00269224	1.6
-0.007497927	0.00269224	1.6
-0.007893613	0.003635144	1.6
-0.007893613	0.003635144	1.6
-0.007893613	0.003635144	1.6
-0.008286135	0.004554638	1.6
-0.008286135	0.004554638	1.6
-0.008753089	0.005557392	1.6
-0.008753089	0.005557392	1.6
-0.008753089	0.005557392	1.6
-0.009002296	0.006529723	1.6
-0.009002296	0.006529723	1.6
-0.009002296	0.006529723	1.6
-0.009002296	0.006529723	1.6
-0.009002296	0.006529723	1.6
0.05060601	0.02204233	1.6
0.05060601	0.02204233	1.6
0.05060601	0.02204233	1.6
0.05921224	0.02158228	1.6
0.05921224	0.02158228	1.6
0.05921224	0.02158228	1.6
0.06252156	0.01980035	1.6
0.06252156	0.01980035	1.6
0.0651801	0.01974413	1.6
0.0651801	0.01974413	1.6
0.0651801	0.01974413	1.6
0.06730679	0.01958053	1.6
0.06730679	0.01958053	1.6
0.06730679	0.01958053	1.6
0.06888938	0.01995843	1.6
0.06888938	0.01995843	1.6
0.06976578	0.02045341	1.6
0.06976578	0.02045341	1.6
0.06976578	0.02045341	1.6
0.07041042	0.02100675	1.6
0.07041042	0.02100675	1.6
0.07041042	0.02100675	1.6
0.07110126	0.02160052	1.6
0.07110126	0.02160052	1.6
0.07110126	0.02160052	1.6
0.07110126	0.02160052	1.6
0.07110126	0.02160052	1.6
0.07149796	0.02207102	1.6
0.07149796	0.02207102	1.6
0.1441403	0.01437485	1.6
0.1441403	0.01437485	1.6
0.1441403	0.01437485	1.6
0.1413417	0.01106291	1.6
0.1413417	0.01106291	1.6
0.1413417	0.01106291	1.6
0.1400553	0.009497912	1.6
0.1400553	0.009497912	1.6
0.139879	0.008478249	1.6
0.139879	0.008478249	1.6
0.139879	0.008478249	1.6
0.1396168	0.00649247	1.6
0.1396168	0.00649247	1.6
0.1396168	0.00649247	1.6
0.1395241	0.005803082	1.6
0.1395241	0.005803082	1.6
0.1396749	0.005760121	1.6
0.1396749	0.005760121	1.6
0.1396749	0.005760121	1.6
0.1397501	0.005989354	1.6
0.1397501	0.005989354	1.6
0.1397501	0.005989354	1.6
0.1396994	0.005493421	1.6
0.1396994	0.005493421	1.6
0.1394162	0.005526101	1.6
0.1394162	0.005526101	1.6
0.1394162	0.005526101	1.6
0.1390479	0.004586126	1.6
0.1390479	0.004586126	1.6
0.01	0.01	1.6
0.1512824	0.01309083	1.6
0.1512824	0.01309083	1.6
0.1635169	0.02159553	1.6
0.1635169	0.02159553	1.6
0.1635169	0.02159553	1.6
0.3100227	-0.02255212	1.6
0.3100227	-0.02255212	1.6
0.309324	-0.02094991	1.6
0.309324	-0.02094991	1.6
0.309324	-0.02094991	1.6
0.3092799	-0.01984703	1.6
0.3092799	-0.01984703	1.6
0.3092799	-0.01984703	1.6
0.3089587	-0.01978467	1.6
0.3089587	-0.01978467	1.6
0.3076994	-0.02136235	1.6
0.3076994	-0.02136235	1.6
0.3076994	-0.02136235	1.6
0.3087609	-0.0198745	1.6
0.3087609	-0.0198745	1.6
0.3095714	-0.0191137	1.6
0.3095714	-0.0191137	1.6
0.3095714	-0.0191137	1.6
0.3095605	-0.01899954	1.6
0.3095605	-0.01899954	1.6
0.3095605	-0.01899954	1.6
0.3093829	-0.01972277	1.6
0.3093829	-0.01972277	1.6
0.3095355	-0.01942424	1.6
0.3095355	-0.01942424	1.6
0.3095355	-0.01942424	1.6
0.3097054	-0.01899709	1.6
0.3097054	-0.01899709	1.6
0.3097054	-0.01899709	1.6
0.3097054	-0.01899709	1.6
0.3097054	-0.01899709	1.6
0.309638	-0.01924471	1.6
0.309638	-0.01924471	1.6
0.309638	-0.01924471	1.6
0.309638	-0.01924471	1.6
0.309638	-0.01924471	1.6
-0.04757883	-0.02833769	1.6
-0.04757883	-0.02833769	1.6
-0.05004327	-0.03220381	1.6
-0.05004327	-0.03220381	1.6
-0.05004327	-0.03220381	1.6
-0.05170259	-0.03461118	1.6
-0.05170259	-0.03461118	1.6
-0.05170259	-0.03461118	1.6
-0.05212416	-0.03700531	1.6
-0.05212416	-0.03700531	1.6
-0.05248322	-0.03947972	1.6
-0.05248322	-0.03947972	1.6
-0.05248322	-0.03947972	1.6
-0.04955281	-0.0395158	1.6
-0.04955281	-0.0395158	1.6
-0.04763721	-0.03958291	1.6
-0.04763721	-0.03958291	1.6
-0.04763721	-0.03958291	1.6
-0.04696564	-0.03951208	1.6
-0.04696564	-0.03951208	1.6
-0.04696564	-0.03951208	1.6
-0.04610374	-0.03910831	1.6
-0.04610374	-0.03910831	1.6
-0.04553574	-0.03918782	1.6
-0.04553574	-0.03918782	1.6
-0.04553574	-0.03918782	1.6
-0.04522038	-0.03885283	1.6
-0.04522038	-0.03885283	1.6
-0.04522038	-0.03885283	1.6
-0.04572725	-0.03923178	1.6
-0.04572725	-0.03923178	1.6
-0.04572725	-0.03923178	1.6
-0.04572725	-0.03923178	1.6
-0.04572725	-0.03923178	1.6
-0.08461022	-0.07084792	1.6
-0.08461022	-0.07084792	1.6
-0.08461022	-0.07084792	1.6
-0.08649308	-0.07334923	1.6
-0.08649308	-0.07334923	1.6
-0.08711796	-0.07513124	1.6
-0.08711796	-0.07513124	1.6
-0.08711796	-0.07513124	1.6
-0.08676303	-0.07669948	1.6
-0.08676303	-0.07669948	1.6
-0.08676303	-0.07669948	1.6
-0.08697826	-0.07731998	1.6
-0.08697826	-0.07731998	1.6
-0.08693864	-0.07759373	1.6
-0.08693864	-0.07759373	1.6
-0.08693864	-0.07759373	1.6
-0.08695235	-0.07807416	1.6
-0.08695235	-0.07807416	1.6
-0.08695235	-0.07807416	1.6
-0.08704179	-0.07869984	1.6
-0.08704179	-0.07869984	1.6
-0.08692189	-0.07886857	1.6
-0.08692189	-0.07886857	1.6
-0.08692189	-0.07886857	1.6
-0.08746495	-0.07954649	1.6
-0.08746495	-0.07954649	1.6
-0.08746495	-0.07954649	1.6
-0.08746495	-0.07954649	1.6
-0.08746495	-0.07954649	1.6
-0.1150069	-0.1208572	1.6
-0.1150069	-0.1208572	1.6
-0.1150069	-0.1208572	1.6
-0.1143207	-0.1211608	1.6
-0.1143207	-0.1211608	1.6
-0.11351	-0.1210567	1.6
-0.11351	-0.1210567	1.6
-0.11351	-0.1210567	1.6
-0.1137729	-0.1204306	1.6
-0.1137729	-0.1204306	1.6
-0.1137729	-0.1204306	1.6
-0.1141502	-0.1201972	1.6
-0.1141502	-0.1201972	1.6
-0.1142592	-0.1199254	1.6
-0.1142592	-0.1199254	1.6
