# Supplementary material for: Saliency detection of textured 3D models based on multi-view information and texel descriptor
Source: PeerJ Comput Sci. 2023 Oct 25;9:e1584. doi: 10.7717/peerj-cs.1584 (PMC10703070; doi:10.7717/peerj-cs.1584)
Supplement: Supplemental Information 2 [file peerj-cs-09-1584-s002.zip › ybxz/5.txt]

-0.1142592	-0.1199254	1.6
-0.1169463	-0.1210507	1.6
-0.1169463	-0.1210507	1.6
-0.1169028	-0.1230711	1.6
-0.1169028	-0.1230711	1.6
-0.1169028	-0.1230711	1.6
-0.117673	-0.1242024	1.6
-0.117673	-0.1242024	1.6
-0.1176804	-0.1249209	1.6
-0.1176804	-0.1249209	1.6
-0.1176804	-0.1249209	1.6
-0.1179728	-0.1254248	1.6
-0.1179728	-0.1254248	1.6
-0.1179728	-0.1254248	1.6
-0.1178637	-0.1259359	1.6
-0.1178637	-0.1259359	1.6
-0.1178001	-0.126289	1.6
-0.1178001	-0.126289	1.6
-0.1178001	-0.126289	1.6
-0.1176078	-0.1265106	1.6
-0.1176078	-0.1265106	1.6
-0.1175802	-0.1266725	1.6
-0.1175802	-0.1266725	1.6
-0.1175802	-0.1266725	1.6
-0.1174418	-0.1268318	1.6
-0.1174418	-0.1268318	1.6
-0.1174418	-0.1268318	1.6
-0.1173065	-0.1270169	1.6
-0.1173065	-0.1270169	1.6
-0.1170678	-0.126883	1.6
-0.1170678	-0.126883	1.6
-0.1170678	-0.126883	1.6
-0.1170678	-0.126883	1.6
-0.1170678	-0.126883	1.6
-0.1170678	-0.126883	1.6
-0.1170678	-0.126883	1.6
-0.1170678	-0.126883	1.6
0.01400816	0.05657496	1.6
0.01400816	0.05657496	1.6
0.01400816	0.05657496	1.6
0.0147858	0.05583095	1.6
0.0147858	0.05583095	1.6
0.01458622	0.05500775	1.6
0.01458622	0.05500775	1.6
0.01458622	0.05500775	1.6
0.01732891	0.05579225	1.6
0.01732891	0.05579225	1.6
0.01732891	0.05579225	1.6
0.01913888	0.0572195	1.6
0.01913888	0.0572195	1.6
0.01913888	0.0572195	1.6
0.01913888	0.0572195	1.6
0.01913888	0.0572195	1.6
0.02150777	0.1217435	1.6
0.02150777	0.1217435	1.6
0.02150777	0.1217435	1.6
0.02324155	0.1227134	1.6
0.02324155	0.1227134	1.6
0.0228509	0.1234342	1.6
0.0228509	0.1234342	1.6
0.0228509	0.1234342	1.6
0.02296359	0.122932	1.6
0.02296359	0.122932	1.6
0.02390038	0.1219699	1.6
0.02390038	0.1219699	1.6
0.02390038	0.1219699	1.6
0.02390038	0.1219699	1.6
0.02390038	0.1219699	1.6
0.02390038	0.1219699	1.6
0.02390038	0.1219699	1.6
0.02390038	0.1219699	1.6
-0.07552157	0.2105073	1.6
-0.07552157	0.2105073	1.6
-0.07552157	0.2105073	1.6
-0.0765792	0.208457	1.6
-0.0765792	0.208457	1.6
-0.0765792	0.208457	1.6
-0.07604519	0.2079781	1.6
-0.07604519	0.2079781	1.6
-0.07554937	0.2077404	1.6
-0.07554937	0.2077404	1.6
-0.07554937	0.2077404	1.6
-0.0760674	0.2081732	1.6
-0.0760674	0.2081732	1.6
-0.0760674	0.2081732	1.6
-0.07657726	0.2082092	1.6
-0.07657726	0.2082092	1.6
-0.07657726	0.2082092	1.6
-0.07657726	0.2082092	1.6
-0.07657726	0.2082092	1.6
-0.07684024	0.2078693	1.6
-0.07684024	0.2078693	1.6
-0.07684024	0.2078693	1.6
-0.07684024	0.2078693	1.6
-0.07684024	0.2078693	1.6
-0.03338125	0.1642837	1.6
-0.03338125	0.1642837	1.6
-0.03338125	0.1642837	1.6
-0.03365028	0.1599928	1.6
-0.03365028	0.1599928	1.6
-0.03469761	0.1585443	1.6
-0.03469761	0.1585443	1.6
-0.03469761	0.1585443	1.6
-0.03431701	0.1567303	1.6
-0.03431701	0.1567303	1.6
-0.03405203	0.1555227	1.6
-0.03405203	0.1555227	1.6
-0.03405203	0.1555227	1.6
-0.03336579	0.1551369	1.6
-0.03336579	0.1551369	1.6
-0.03336579	0.1551369	1.6
-0.03378002	0.1541308	1.6
-0.03378002	0.1541308	1.6
-0.03378002	0.1541308	1.6
-0.03378002	0.1541308	1.6
-0.03378002	0.1541308	1.6
-0.001305522	0.06578791	1.6
-0.001305522	0.06578791	1.6
-0.001305522	0.06578791	1.6
-0.002080156	0.06137723	1.6
-0.002080156	0.06137723	1.6
-0.002383428	0.05956017	1.6
-0.002383428	0.05956017	1.6
-0.002383428	0.05956017	1.6
-0.003123438	0.05810455	1.6
-0.003123438	0.05810455	1.6
-0.003123438	0.05810455	1.6
-0.003268855	0.05697809	1.6
-0.003268855	0.05697809	1.6
-0.003278647	0.05571686	1.6
-0.003278647	0.05571686	1.6
-0.003278647	0.05571686	1.6
-0.003432277	0.05450689	1.6
-0.003432277	0.05450689	1.6
-0.003432277	0.05450689	1.6
-0.003826344	0.05403706	1.6
-0.003826344	0.05403706	1.6
-0.003948542	0.0536299	1.6
-0.003948542	0.0536299	1.6
-0.003948542	0.0536299	1.6
-0.004016289	0.0534322	1.6
-0.004016289	0.0534322	1.6
-0.003465249	0.05334901	1.6
-0.003465249	0.05334901	1.6
-0.003465249	0.05334901	1.6
-0.00327906	0.05324545	1.6
-0.00327906	0.05324545	1.6
-0.00327906	0.05324545	1.6
-0.00327906	0.05324545	1.6
-0.00327906	0.05324545	1.6
0.0369947	0.02692032	1.6
0.0369947	0.02692032	1.6
0.03672979	0.02230365	1.6
0.03672979	0.02230365	1.6
0.03672979	0.02230365	1.6
0.03540468	0.01968887	1.6
0.03540468	0.01968887	1.6
0.03540468	0.01968887	1.6
0.03465363	0.01795235	1.6
0.03465363	0.01795235	1.6
0.03344593	0.0172823	1.6
0.03344593	0.0172823	1.6
0.03344593	0.0172823	1.6
0.03287437	0.01691875	1.6
0.03287437	0.01691875	1.6
0.03216858	0.01690198	1.6
0.03216858	0.01690198	1.6
0.03216858	0.01690198	1.6
0.0319442	0.0165075	1.6
0.0319442	0.0165075	1.6
0.0319442	0.0165075	1.6
0.03091413	0.01714825	1.6
0.03091413	0.01714825	1.6
0.03146201	0.01692053	1.6
0.03146201	0.01692053	1.6
0.03146201	0.01692053	1.6
0.03146201	0.01692053	1.6
0.03146201	0.01692053	1.6
0.04062449	0.008598969	1.6
0.04062449	0.008598969	1.6
-0.07452624	-0.1649637	1.6
-0.07452624	-0.1649637	1.6
-0.07452624	-0.1649637	1.6
-0.07513278	-0.170142	1.6
-0.07513278	-0.170142	1.6
-0.07513278	-0.170142	1.6
-0.07582136	-0.1725516	1.6
-0.07582136	-0.1725516	1.6
-0.07582136	-0.1725516	1.6
-0.07582136	-0.1725516	1.6
-0.07582136	-0.1725516	1.6
-0.07677185	-0.1753206	1.6
-0.07677185	-0.1753206	1.6
-0.07677185	-0.1753206	1.6
-0.0763597	-0.1765205	1.6
-0.0763597	-0.1765205	1.6
-0.07620384	-0.1773891	1.6
-0.07620384	-0.1773891	1.6
-0.07620384	-0.1773891	1.6
-0.07620384	-0.1773891	1.6
-0.07620384	-0.1773891	1.6
-0.07620384	-0.1773891	1.6
-0.07620384	-0.1773891	1.6
-0.07620384	-0.1773891	1.6
-0.2127367	-0.2273508	1.6
-0.2127367	-0.2273508	1.6
-0.2127367	-0.2273508	1.6
-0.2178397	-0.2290589	1.6
-0.2178397	-0.2290589	1.6
-0.2215689	-0.2305929	1.6
-0.2215689	-0.2305929	1.6
-0.2215689	-0.2305929	1.6
-0.2230309	-0.2300665	1.6
-0.2230309	-0.2300665	1.6
-0.2230309	-0.2300665	1.6
-0.2230309	-0.2300665	1.6
-0.2230309	-0.2300665	1.6
-0.2642621	-0.2332075	1.6
-0.2642621	-0.2332075	1.6
-0.2642621	-0.2332075	1.6
-0.2645978	-0.2327983	1.6
-0.2645978	-0.2327983	1.6
-0.2645978	-0.2327983	1.6
-0.2648878	-0.2322087	1.6
-0.2648878	-0.2322087	1.6
-0.2648931	-0.2320414	1.6
-0.2648931	-0.2320414	1.6
-0.2648931	-0.2320414	1.6
-0.2639808	-0.2322695	1.6
-0.2639808	-0.2322695	1.6
-0.2639808	-0.2322695	1.6
-0.2634211	-0.2322013	1.6
-0.2634211	-0.2322013	1.6
-0.2630407	-0.2317339	1.6
-0.2630407	-0.2317339	1.6
-0.2630407	-0.2317339	1.6
-0.2629447	-0.2311486	1.6
-0.2629447	-0.2311486	1.6
-0.2688323	-0.2348641	1.6
-0.2688323	-0.2348641	1.6
0.01	0.01	1.6
-0.2629447	-0.2311486	1.6
-0.2629447	-0.2311486	1.6
-0.05331537	0.039698	1.6
-0.05331537	0.039698	1.6
-0.05331537	0.039698	1.6
-0.05669417	0.03410988	1.6
-0.05669417	0.03410988	1.6
-0.05879939	0.03113172	1.6
-0.05879939	0.03113172	1.6
-0.05879939	0.03113172	1.6
-0.05914328	0.02894747	1.6
-0.05914328	0.02894747	1.6
-0.05914328	0.02894747	1.6
-0.05889013	0.02985198	1.6
-0.05889013	0.02985198	1.6
-0.05931583	0.03025937	1.6
-0.05931583	0.03025937	1.6
-0.05931583	0.03025937	1.6
-0.05927002	0.03061134	1.6
-0.05927002	0.03061134	1.6
-0.05927002	0.03061134	1.6
-0.05927002	0.03061134	1.6
-0.05927002	0.03061134	1.6
-0.06068968	0.02971088	1.6
-0.06068968	0.02971088	1.6
-0.06068968	0.02971088	1.6
-0.06065165	0.02907527	1.6
-0.06065165	0.02907527	1.6
-0.06065165	0.02907527	1.6
-0.0608139	0.02890805	1.6
-0.0608139	0.02890805	1.6
-0.06119677	0.02862179	1.6
-0.06119677	0.02862179	1.6
-0.06119677	0.02862179	1.6
-0.06119677	0.02862179	1.6
-0.06119677	0.02862179	1.6
-0.06119677	0.02862179	1.6
-0.06119677	0.02862179	1.6
-0.06119677	0.02862179	1.6
-0.06133617	0.02748503	1.6
-0.06133617	0.02748503	1.6
-0.06133617	0.02748503	1.6
-0.06118152	0.02761222	1.6
-0.06118152	0.02761222	1.6
-0.06118436	0.02745528	1.6
-0.06118436	0.02745528	1.6
-0.06118436	0.02745528	1.6
-0.06093855	0.02735572	1.6
-0.06093855	0.02735572	1.6
-0.06093855	0.02735572	1.6
-0.06078617	0.02713137	1.6
-0.06078617	0.02713137	1.6
-0.06078617	0.02713137	1.6
-0.06078617	0.02713137	1.6
-0.06078617	0.02713137	1.6
0.01518084	0.01114882	1.6
0.01518084	0.01114882	1.6
0.01518084	0.01114882	1.6
0.02087243	0.009811054	1.6
0.02087243	0.009811054	1.6
0.02338596	0.009030191	1.6
0.02338596	0.009030191	1.6
0.02338596	0.009030191	1.6
0.02492071	0.007520013	1.6
0.02492071	0.007520013	1.6
0.02492071	0.007520013	1.6
0.02556186	0.006937372	1.6
0.02556186	0.006937372	1.6
0.02556186	0.006937372	1.6
0.02556186	0.006937372	1.6
0.02556186	0.006937372	1.6
0.02738706	0.005643758	1.6
0.02738706	0.005643758	1.6
0.02738706	0.005643758	1.6
0.02830216	0.005160772	1.6
0.02830216	0.005160772	1.6
0.02905436	0.004946293	1.6
0.02905436	0.004946293	1.6
0.02905436	0.004946293	1.6
0.02943595	0.004439721	1.6
0.02943595	0.004439721	1.6
0.02982435	0.00398227	1.6
0.02982435	0.00398227	1.6
0.02982435	0.00398227	1.6
0.03012826	0.003747602	1.6
0.03012826	0.003747602	1.6
0.03012826	0.003747602	1.6
0.03043775	0.003321758	1.6
0.03043775	0.003321758	1.6
0.03069413	0.003304169	1.6
0.03069413	0.003304169	1.6
0.03069413	0.003304169	1.6
0.03086268	0.003068008	1.6
0.03086268	0.003068008	1.6
0.03086268	0.003068008	1.6
0.03127686	0.0027546	1.6
0.03127686	0.0027546	1.6
0.03160926	0.002624275	1.6
0.03160926	0.002624275	1.6
0.03160926	0.002624275	1.6
0.0318802	0.002332864	1.6
0.0318802	0.002332864	1.6
0.03202387	0.002013374	1.6
0.03202387	0.002013374	1.6
0.03202387	0.002013374	1.6
0.03230784	0.001823812	1.6
0.03230784	0.001823812	1.6
0.03230784	0.001823812	1.6
0.03254987	0.001553143	1.6
0.03254987	0.001553143	1.6
0.03267251	0.001252325	1.6
0.03267251	0.001252325	1.6
0.03267251	0.001252325	1.6
0.03281277	0.001126278	1.6
0.03281277	0.001126278	1.6
0.03281277	0.001126278	1.6
0.03297374	0.0009066947	1.6
0.03297374	0.0009066947	1.6
0.0332289	0.0007803664	1.6
0.0332289	0.0007803664	1.6
0.0332289	0.0007803664	1.6
0.03344294	0.0005693398	1.6
0.03344294	0.0005693398	1.6
0.03374751	0.0005610958	1.6
0.03374751	0.0005610958	1.6
0.03374751	0.0005610958	1.6
0.03398568	0.0004347945	1.6
0.03398568	0.0004347945	1.6
0.03398568	0.0004347945	1.6
0.03413559	0.0003480315	1.6
0.03413559	0.0003480315	1.6
0.03413559	0.0003480315	1.6
0.03413559	0.0003480315	1.6
0.03413559	0.0003480315	1.6
0.04252474	-0.005661324	1.6
0.04252474	-0.005661324	1.6
0.03411698	-0.001487561	1.6
0.03411698	-0.001487561	1.6
0.03411698	-0.001487561	1.6
0.05107574	-0.0112184	1.6
0.05107574	-0.0112184	1.6
0.05107574	-0.0112184	1.6
0.05107574	-0.0112184	1.6
0.05107574	-0.0112184	1.6
0.06947951	-0.05688972	1.6
0.06947951	-0.05688972	1.6
0.06414233	-0.06212332	1.6
0.06414233	-0.06212332	1.6
0.06414233	-0.06212332	1.6
0.06414233	-0.06212332	1.6
0.06414233	-0.06212332	1.6
0.06414233	-0.06212332	1.6
0.05835116	-0.06510101	1.6
0.05835116	-0.06510101	1.6
0.05934778	-0.06370772	1.6
0.05934778	-0.06370772	1.6
0.05769002	-0.06455109	1.6
0.05769002	-0.06455109	1.6
0.05549537	-0.06618833	1.6
0.05549537	-0.06618833	1.6
0.05549537	-0.06618833	1.6
0.05322097	-0.0678929	1.6
0.05322097	-0.0678929	1.6
0.05038614	-0.06925704	1.6
0.05038614	-0.06925704	1.6
0.05038614	-0.06925704	1.6
0.04767977	-0.07078775	1.6
0.04767977	-0.07078775	1.6
0.04767977	-0.07078775	1.6
0.04947531	-0.06919987	1.6
0.04947531	-0.06919987	1.6
0.05082837	-0.06766499	1.6
0.05082837	-0.06766499	1.6
0.05082837	-0.06766499	1.6
0.05203437	-0.06599353	1.6
0.05203437	-0.06599353	1.6
0.0522956	-0.06511895	1.6
0.0522956	-0.06511895	1.6
0.0522956	-0.06511895	1.6
0.05231203	-0.06494009	1.6
0.05231203	-0.06494009	1.6
0.05231203	-0.06494009	1.6
0.05236464	-0.06405678	1.6
0.05236464	-0.06405678	1.6
0.05192479	-0.06408595	1.6
0.05192479	-0.06408595	1.6
0.05192479	-0.06408595	1.6
0.05185621	-0.06362704	1.6
0.05185621	-0.06362704	1.6
0.05185621	-0.06362704	1.6
0.05181123	-0.06322222	1.6
0.05181123	-0.06322222	1.6
0.05164618	-0.06329104	1.6
0.05164618	-0.06329104	1.6
0.05164618	-0.06329104	1.6
0.05134101	-0.06363677	1.6
0.05134101	-0.06363677	1.6
0.05131303	-0.0634731	1.6
0.05131303	-0.0634731	1.6
0.05131303	-0.0634731	1.6
0.05132264	-0.06332996	1.6
0.05132264	-0.06332996	1.6
0.05132264	-0.06332996	1.6
0.05126987	-0.06307826	1.6
0.05126987	-0.06307826	1.6
0.05126987	-0.06307826	1.6
0.05126987	-0.06307826	1.6
0.05126987	-0.06307826	1.6
0.13972	-0.1446443	1.6
0.13972	-0.1446443	1.6
0.13972	-0.1446443	1.6
0.1435856	-0.1510014	1.6
0.1435856	-0.1510014	1.6
0.145986	-0.1541225	1.6
0.145986	-0.1541225	1.6
0.145986	-0.1541225	1.6
0.1475753	-0.1556208	1.6
0.1475753	-0.1556208	1.6
0.1475753	-0.1556208	1.6
0.1491674	-0.1560921	1.6
0.1491674	-0.1560921	1.6
0.1502554	-0.1565315	1.6
0.1502554	-0.1565315	1.6
0.1502554	-0.1565315	1.6
0.1513777	-0.1576912	1.6
0.1513777	-0.1576912	1.6
0.1522562	-0.1585104	1.6
0.1522562	-0.1585104	1.6
0.1522562	-0.1585104	1.6
0.1522562	-0.1585104	1.6
0.1522562	-0.1585104	1.6
0.1522562	-0.1585104	1.6
0.1522562	-0.1585104	1.6
0.1522562	-0.1585104	1.6
0.3040383	-0.2518189	1.6
0.3040383	-0.2518189	1.6
0.3040383	-0.2518189	1.6
0.3099052	-0.2588285	1.6
0.3099052	-0.2588285	1.6
0.3101837	-0.2605289	1.6
0.3101837	-0.2605289	1.6
0.3101837	-0.2605289	1.6
0.3101838	-0.2612942	1.6
0.3101838	-0.2612942	1.6
0.3101838	-0.2612942	1.6
0.3101024	-0.260391	1.6
0.3101024	-0.260391	1.6
0.3098922	-0.2597811	1.6
0.3098922	-0.2597811	1.6
0.3098922	-0.2597811	1.6
0.01	0.01	1.6
0.01	0.01	1.6
0.3098922	-0.2597811	1.6
0.3098922	-0.2597811	1.6
0.3098922	-0.2597811	1.6
0.3098922	-0.2597811	1.6
0.3098922	-0.2597811	1.6
0.004426919	-0.0006504729	1.6
0.004426919	-0.0006504729	1.6
0.004426919	-0.0006504729	1.6
0.006319936	-0.002089283	1.6
0.006319936	-0.002089283	1.6
0.006319936	-0.002089283	1.6
0.005226317	-0.002353198	1.6
0.005226317	-0.002353198	1.6
0.004611991	-0.002401151	1.6
0.004611991	-0.002401151	1.6
0.004611991	-0.002401151	1.6
0.004225217	-0.002714815	1.6
0.004225217	-0.002714815	1.6
0.004225217	-0.002714815	1.6
0.003791556	-0.003238397	1.6
0.003667419	-0.003517402	1.6
0.003667419	-0.003517402	1.6
0.003667419	-0.003517402	1.6
0.00340788	-0.003942751	1.6
0.003316518	-0.004627706	1.6
0.003316518	-0.004627706	1.6
0.003316518	-0.004627706	1.6
0.00328747	-0.00534637	1.6
0.00328747	-0.00534637	1.6
0.003744069	-0.00632309	1.6
0.003744069	-0.00632309	1.6
0.003744069	-0.00632309	1.6
0.004348329	-0.006834848	1.6
0.004348329	-0.006834848	1.6
0.004348329	-0.006834848	1.6
0.004888964	-0.007197579	1.6
0.004888964	-0.007197579	1.6
0.00539881	-0.007627813	1.6
0.00539881	-0.007627813	1.6
0.00539881	-0.007627813	1.6
0.005729198	-0.007781012	1.6
0.005729198	-0.007781012	1.6
0.006181771	-0.008058155	1.6
0.006181771	-0.008058155	1.6
0.006181771	-0.008058155	1.6
0.006430402	-0.008088076	1.6
0.006430402	-0.008088076	1.6
0.006430402	-0.008088076	1.6
0.006763462	-0.008196736	1.6
0.006763462	-0.008196736	1.6
0.006999504	-0.008195052	1.6
0.006999504	-0.008195052	1.6
0.006999504	-0.008195052	1.6
0.007309366	-0.008184092	1.6
0.007309366	-0.008184092	1.6
0.007309366	-0.008184092	1.6
0.007592622	-0.008138483	1.6
0.007592622	-0.008138483	1.6
0.007899951	-0.008023208	1.6
0.007899951	-0.008023208	1.6
0.007899951	-0.008023208	1.6
0.00816495	-0.007959338	1.6
0.00816495	-0.007959338	1.6
0.00816495	-0.007959338	1.6
0.008320636	-0.007938856	1.6
0.008320636	-0.007938856	1.6
0.008584434	-0.007833386	1.6
0.008584434	-0.007833386	1.6
0.008584434	-0.007833386	1.6
0.00889161	-0.007790843	1.6
0.00889161	-0.007790843	1.6
0.009169255	-0.007727573	1.6
0.009169255	-0.007727573	1.6
0.009169255	-0.007727573	1.6
0.009346659	-0.007827839	1.6
0.009346659	-0.007827839	1.6
0.009346659	-0.007827839	1.6
0.009567554	-0.007810323	1.6
0.009567554	-0.007810323	1.6
0.009498731	-0.007926079	1.6
0.009498731	-0.007926079	1.6
0.009498731	-0.007926079	1.6
0.009498731	-0.007926079	1.6
0.009498731	-0.007926079	1.6
0.01	0.01	1.6
0.009498731	-0.007926079	1.6
0.009498731	-0.007926079	1.6
0.009498731	-0.007926079	1.6
0.009498731	-0.007926079	1.6
0.009498731	-0.007926079	1.6
0.009087691	-0.1995742	1.6
0.009087691	-0.1995742	1.6
0.009087691	-0.1995742	1.6
0.008778348	-0.2014766	1.6
0.008778348	-0.2014766	1.6
0.008940129	-0.2025905	1.6
0.008940129	-0.2025905	1.6
0.008940129	-0.2025905	1.6
0.007873408	-0.203632	1.6
0.007873408	-0.203632	1.6
0.007873408	-0.203632	1.6
0.007555903	-0.2044885	1.6
0.007555903	-0.2044885	1.6
0.007853528	-0.2053415	1.6
0.007853528	-0.2053415	1.6
0.007853528	-0.2053415	1.6
0.008149894	-0.2061011	1.6
0.008149894	-0.2061011	1.6
0.008414853	-0.2066988	1.6
0.008414853	-0.2066988	1.6
0.008414853	-0.2066988	1.6
0.008213159	-0.2072775	1.6
0.008213159	-0.2072775	1.6
0.008213159	-0.2072775	1.6
0.007922784	-0.2076784	1.6
0.007922784	-0.2076784	1.6
0.008082206	-0.2078095	1.6
0.008082206	-0.2078095	1.6
0.008082206	-0.2078095	1.6
0.008035528	-0.2079459	1.6
0.008035528	-0.2079459	1.6
0.008035528	-0.2079459	1.6
0.008044623	-0.2079356	1.6
0.008044623	-0.2079356	1.6
0.008044623	-0.2079356	1.6
0.008044623	-0.2079356	1.6
0.008044623	-0.2079356	1.6
0.008044623	-0.2079356	1.6
0.008044623	-0.2079356	1.6
-0.007046996	-0.04555842	1.6
-0.007046996	-0.04555842	1.6
-0.007046996	-0.04555842	1.6
-0.004846076	-0.04539127	1.6
-0.004846076	-0.04539127	1.6
-0.00498355	-0.0451732	1.6
-0.00498355	-0.0451732	1.6
-0.00498355	-0.0451732	1.6
-0.003946066	-0.04471356	1.6
-0.003946066	-0.04471356	1.6
-0.003946066	-0.04471356	1.6
-0.003367756	-0.04445199	1.6
-0.003367756	-0.04445199	1.6
-0.00452877	-0.04378714	1.6
-0.00452877	-0.04378714	1.6
-0.00452877	-0.04378714	1.6
-0.00452877	-0.04378714	1.6
-0.00452877	-0.04378714	1.6
-0.00452877	-0.04378714	1.6
-0.01456672	-0.04235216	1.6
-0.01456672	-0.04235216	1.6
-0.0148422	-0.04246651	1.6
-0.0148422	-0.04246651	1.6
-0.0148422	-0.04246651	1.6
-0.008392276	-0.04523889	1.6
-0.008392276	-0.04523889	1.6
-0.008392276	-0.04523889	1.6
-0.009085396	-0.04574275	1.6
-0.009085396	-0.04574275	1.6
-0.009085396	-0.04574275	1.6
-0.009085396	-0.04574275	1.6
-0.009085396	-0.04574275	1.6
-0.01860222	-0.03809768	1.6
-0.01860222	-0.03809768	1.6
-0.01860222	-0.03809768	1.6
-0.0007657781	-0.02969491	1.6
-0.0007657781	-0.02969491	1.6
-0.01785904	-0.03759278	1.6
-0.01785904	-0.03759278	1.6
-0.01785904	-0.03759278	1.6
-0.01778409	-0.03716676	1.6
-0.01778409	-0.03716676	1.6
-0.01778409	-0.03716676	1.6
-0.01697341	-0.03716542	1.6
-0.01697341	-0.03716542	1.6
-0.0163376	-0.03688061	1.6
-0.0163376	-0.03688061	1.6
-0.0163376	-0.03688061	1.6
0.002683816	-0.03128027	1.6
0.002683816	-0.03128027	1.6
0.002683816	-0.03128027	1.6
-0.01545908	-0.03591128	1.6
-0.01545908	-0.03591128	1.6
-0.01498817	-0.03544896	1.6
-0.01498817	-0.03544896	1.6
-0.01498817	-0.03544896	1.6
-0.01490045	-0.0351681	1.6
-0.01490045	-0.0351681	1.6
-0.01490045	-0.0351681	1.6
-0.0146729	-0.03507046	1.6
-0.0146729	-0.03507046	1.6
-0.01430854	-0.03473312	1.6
-0.01430854	-0.03473312	1.6
-0.01430854	-0.03473312	1.6
-0.01391072	-0.03439803	1.6
-0.01391072	-0.03439803	1.6
-0.01391072	-0.03439803	1.6
-0.01361415	-0.03419299	1.6
-0.01361415	-0.03419299	1.6
-0.01331276	-0.03400749	1.6
-0.01331276	-0.03400749	1.6
-0.01331276	-0.03400749	1.6
-0.01299951	-0.03367379	1.6
-0.01299951	-0.03367379	1.6
-0.0126754	-0.03343072	1.6
-0.0126754	-0.03343072	1.6
-0.0126754	-0.03343072	1.6
-0.01225008	-0.03314415	1.6
-0.01225008	-0.03314415	1.6
-0.01225008	-0.03314415	1.6
-0.01189698	-0.03279423	1.6
-0.01189698	-0.03279423	1.6
-0.01184457	-0.03202117	1.6
-0.01184457	-0.03202117	1.6
-0.01184457	-0.03202117	1.6
-0.01181374	-0.03119401	1.6
-0.01181374	-0.03119401	1.6
-0.01181374	-0.03119401	1.6
-0.01180102	-0.03046183	1.6
-0.01180102	-0.03046183	1.6
-0.01166697	-0.02982526	1.6
-0.01166697	-0.02982526	1.6
-0.01166697	-0.02982526	1.6
-0.01179031	-0.02920175	1.6
-0.01179031	-0.02920175	1.6
-0.01193633	-0.02864425	1.6
-0.01193633	-0.02864425	1.6
-0.01193633	-0.02864425	1.6
