# Supplementary material for: Saliency detection of textured 3D models based on multi-view information and texel descriptor
Source: PeerJ Comput Sci. 2023 Oct 25;9:e1584. doi: 10.7717/peerj-cs.1584 (PMC10703070; doi:10.7717/peerj-cs.1584)
Supplement: Supplemental Information 2 [file peerj-cs-09-1584-s002.zip › ybxz/6.txt]

-0.01212856	-0.02800713	1.6
-0.01212856	-0.02800713	1.6
-0.01226198	-0.0274965	1.6
-0.01226198	-0.0274965	1.6
-0.01226198	-0.0274965	1.6
-0.01204062	-0.02718442	1.6
-0.01204062	-0.02718442	1.6
-0.01204062	-0.02718442	1.6
-0.01196313	-0.02691684	1.6
-0.01196313	-0.02691684	1.6
-0.01190791	-0.02653697	1.6
-0.01190791	-0.02653697	1.6
-0.01190791	-0.02653697	1.6
-0.01169279	-0.02642479	1.6
-0.01169279	-0.02642479	1.6
-0.01142289	-0.0263331	1.6
-0.01142289	-0.0263331	1.6
-0.01142289	-0.0263331	1.6
-0.01119266	-0.02631938	1.6
-0.01119266	-0.02631938	1.6
-0.01119266	-0.02631938	1.6
-0.01104154	-0.02626141	1.6
-0.01104154	-0.02626141	1.6
-0.01082679	-0.02609343	1.6
-0.01082679	-0.02609343	1.6
-0.01082679	-0.02609343	1.6
-0.0106358	-0.02574002	1.6
-0.0106358	-0.02574002	1.6
-0.0106358	-0.02574002	1.6
-0.0106358	-0.02574002	1.6
-0.0106358	-0.02574002	1.6
-0.03521533	0.05468733	1.6
-0.03521533	0.05468733	1.6
-0.03521533	0.05468733	1.6
-0.03267753	0.05825923	1.6
-0.03267753	0.05825923	1.6
-0.0318081	0.06055328	1.6
-0.0318081	0.06055328	1.6
-0.0318081	0.06055328	1.6
-0.0396291	0.05693939	1.6
-0.0396291	0.05693939	1.6
-0.06037018	0.05048349	1.6
-0.06037018	0.05048349	1.6
-0.06037018	0.05048349	1.6
-0.06037018	0.05048349	1.6
-0.06037018	0.05048349	1.6
-0.06037018	0.05048349	1.6
-0.0396291	0.05693939	1.6
-0.0396291	0.05693939	1.6
-0.0396291	0.05693939	1.6
-0.0396291	0.05693939	1.6
-0.0396291	0.05693939	1.6
-0.05640206	0.1940514	1.6
-0.05640206	0.1940514	1.6
-0.05640206	0.1940514	1.6
-0.05639342	0.1942266	1.6
-0.05639342	0.1942266	1.6
-0.05639342	0.1942266	1.6
-0.05908123	0.1892302	1.6
-0.05908123	0.1892302	1.6
-0.05993313	0.1891481	1.6
-0.05993313	0.1891481	1.6
-0.05993313	0.1891481	1.6
-0.05993313	0.1891481	1.6
-0.05993313	0.1891481	1.6
-0.05993313	0.1891481	1.6
-0.09699675	0.1573357	1.6
-0.09699675	0.1573357	1.6
-0.09731466	0.1565549	1.6
-0.09731466	0.1565549	1.6
-0.09731466	0.1565549	1.6
-0.0968029	0.1558159	1.6
-0.0968029	0.1558159	1.6
-0.0968029	0.1558159	1.6
-0.09699392	0.1539501	1.6
-0.09699392	0.1539501	1.6
-0.09699392	0.1539501	1.6
-0.09699392	0.1539501	1.6
-0.09699392	0.1539501	1.6
-0.09707835	0.1508231	1.6
-0.09707835	0.1508231	1.6
-0.1045772	0.147439	1.6
-0.1045772	0.147439	1.6
-0.1045772	0.147439	1.6
-0.1094273	0.1449298	1.6
-0.1094273	0.1449298	1.6
-0.1094273	0.1449298	1.6
-0.1104935	0.1440859	1.6
-0.1104935	0.1440859	1.6
-0.1114047	0.1433561	1.6
-0.1114047	0.1433561	1.6
-0.1114047	0.1433561	1.6
-0.1119987	0.1424967	1.6
-0.1119987	0.1424967	1.6
-0.1119987	0.1424967	1.6
-0.1125072	0.1417854	1.6
-0.1125072	0.1417854	1.6
-0.1128331	0.141168	1.6
-0.1128331	0.141168	1.6
-0.1128331	0.141168	1.6
-0.1130841	0.1406037	1.6
-0.1130841	0.1406037	1.6
-0.1130841	0.1406037	1.6
-0.1134954	0.1399312	1.6
-0.1134954	0.1399312	1.6
-0.1139325	0.1393546	1.6
-0.1139325	0.1393546	1.6
-0.1139325	0.1393546	1.6
-0.1141291	0.1388887	1.6
-0.1141291	0.1388887	1.6
-0.1141291	0.1388887	1.6
-0.114211	0.1381873	1.6
-0.114211	0.1381873	1.6
-0.1143016	0.1374102	1.6
-0.1143016	0.1374102	1.6
-0.1143016	0.1374102	1.6
-0.1144362	0.136887	1.6
-0.1144362	0.136887	1.6
-0.1144362	0.136887	1.6
-0.1145709	0.1364298	1.6
-0.1145709	0.1364298	1.6
-0.1146573	0.1361051	1.6
-0.1146573	0.1361051	1.6
-0.1146573	0.1361051	1.6
-0.1144387	0.1357727	1.6
-0.1144387	0.1357727	1.6
-0.1142884	0.1353424	1.6
-0.1142884	0.1353424	1.6
-0.1142884	0.1353424	1.6
-0.1141647	0.1348835	1.6
-0.1141647	0.1348835	1.6
-0.1141647	0.1348835	1.6
-0.1141647	0.1348835	1.6
-0.1141647	0.1348835	1.6
-0.1110294	0.1194949	1.6
-0.1110294	0.1194949	1.6
-0.1110294	0.1194949	1.6
-0.1110294	0.1194949	1.6
-0.1110294	0.1194949	1.6
-0.1119	0.117278	1.6
-0.1119	0.117278	1.6
-0.1119	0.117278	1.6
-0.1126257	0.117619	1.6
-0.1126257	0.117619	1.6
-0.1126257	0.117619	1.6
-0.1126257	0.117619	1.6
-0.1126257	0.117619	1.6
-0.1126257	0.117619	1.6
-0.1126257	0.117619	1.6
-0.1126257	0.117619	1.6
-0.1151579	0.000478941	1.6
-0.1151579	0.000478941	1.6
-0.1164944	-0.003266744	1.6
-0.1164944	-0.003266744	1.6
-0.1164944	-0.003266744	1.6
-0.1170213	-0.006077481	1.6
-0.1170213	-0.006077481	1.6
-0.1170213	-0.006077481	1.6
-0.1172153	-0.007126918	1.6
-0.1172153	-0.007126918	1.6
-0.1176612	-0.009844458	1.6
-0.1176612	-0.009844458	1.6
-0.1176612	-0.009844458	1.6
-0.117223	-0.01238015	1.6
-0.117223	-0.01238015	1.6
-0.1169886	-0.01385866	1.6
-0.1169886	-0.01385866	1.6
-0.1169886	-0.01385866	1.6
-0.1170487	-0.01513867	1.6
-0.1170487	-0.01513867	1.6
-0.1170487	-0.01513867	1.6
-0.1167953	-0.01594268	1.6
-0.1167953	-0.01594268	1.6
-0.1167131	-0.01646751	1.6
-0.1167131	-0.01646751	1.6
-0.1167131	-0.01646751	1.6
-0.1166485	-0.01665564	1.6
-0.1166485	-0.01665564	1.6
-0.1166485	-0.01665564	1.6
-0.1166855	-0.01613105	1.6
-0.1166855	-0.01613105	1.6
-0.1166855	-0.01613105	1.6
-0.1166855	-0.01613105	1.6
-0.1166855	-0.01613105	1.6
-0.1166855	-0.01613105	1.6
-0.1166855	-0.01613105	1.6
-0.1166855	-0.01613105	1.6
-0.1166855	-0.01613105	1.6
-0.1166855	-0.01613105	1.6
-0.1021992	0.06741486	1.6
-0.1021992	0.06741486	1.6
-0.09935411	0.06663111	1.6
-0.09935411	0.06663111	1.6
-0.09935411	0.06663111	1.6
-0.1003332	0.06617165	1.6
-0.1003332	0.06617165	1.6
-0.1003332	0.06617165	1.6
-0.09910481	0.06528071	1.6
-0.09910481	0.06528071	1.6
-0.09802252	0.0645031	1.6
-0.09802252	0.0645031	1.6
-0.09802252	0.0645031	1.6
-0.09933865	0.06519808	1.6
-0.09933865	0.06519808	1.6
-0.09963568	0.06467929	1.6
-0.09963568	0.06467929	1.6
-0.09963568	0.06467929	1.6
-0.09947758	0.06351633	1.6
-0.09947758	0.06351633	1.6
-0.09947758	0.06351633	1.6
-0.09954093	0.06279267	1.6
-0.09954093	0.06279267	1.6
-0.09966569	0.06493033	1.6
-0.09966569	0.06493033	1.6
-0.09966569	0.06493033	1.6
-0.09966569	0.06493033	1.6
-0.09966569	0.06493033	1.6
-0.09966569	0.06493033	1.6
-0.123955	0.1071485	1.6
-0.123955	0.1071485	1.6
-0.1240948	0.1056059	1.6
-0.1240948	0.1056059	1.6
-0.1240948	0.1056059	1.6
-0.1233146	0.11115	1.6
-0.1233146	0.11115	1.6
-0.1233146	0.11115	1.6
-0.1234185	0.1111962	1.6
-0.1234185	0.1111962	1.6
-0.1236311	0.1108546	1.6
-0.1236311	0.1108546	1.6
-0.1236311	0.1108546	1.6
-0.1230065	0.1133774	1.6
-0.1230065	0.1133774	1.6
-0.1230065	0.1133774	1.6
-0.1224426	0.1149028	1.6
-0.1224426	0.1149028	1.6
-0.1221737	0.1145051	1.6
-0.1221737	0.1145051	1.6
-0.1221737	0.1145051	1.6
-0.1218999	0.1139724	1.6
-0.1218999	0.1139724	1.6
-0.1218999	0.1139724	1.6
-0.1229021	0.1159638	1.6
-0.1229021	0.1159638	1.6
-0.1240113	0.1172977	1.6
-0.1240113	0.1172977	1.6
-0.1240113	0.1172977	1.6
-0.12486	0.1181991	1.6
-0.12486	0.1181991	1.6
-0.12486	0.1181991	1.6
-0.1254196	0.1193425	1.6
-0.1254196	0.1193425	1.6
-0.1261468	0.1202277	1.6
-0.1261468	0.1202277	1.6
-0.1261468	0.1202277	1.6
-0.1269093	0.1213609	1.6
-0.1269093	0.1213609	1.6
-0.1269093	0.1213609	1.6
-0.1276613	0.1226563	1.6
-0.1276613	0.1226563	1.6
-0.1285512	0.1231954	1.6
-0.1285512	0.1231954	1.6
-0.1285512	0.1231954	1.6
-0.1290663	0.1240671	1.6
-0.1290663	0.1240671	1.6
-0.1295431	0.1248366	1.6
-0.1295431	0.1248366	1.6
-0.1295431	0.1248366	1.6
-0.1300693	0.1255789	1.6
-0.1300693	0.1255789	1.6
-0.1300693	0.1255789	1.6
-0.1309608	0.1256519	1.6
-0.1309608	0.1256519	1.6
-0.1317112	0.1258081	1.6
-0.1317112	0.1258081	1.6
-0.1317112	0.1258081	1.6
-0.1323	0.1262409	1.6
-0.1323	0.1262409	1.6
-0.1323	0.1262409	1.6
-0.1329158	0.1265232	1.6
-0.1329158	0.1265232	1.6
-0.1333494	0.1268103	1.6
-0.1333494	0.1268103	1.6
-0.1333494	0.1268103	1.6
-0.1337337	0.1272251	1.6
-0.1337337	0.1272251	1.6
-0.1337337	0.1272251	1.6
-0.1334502	0.1274221	1.6
-0.1334502	0.1274221	1.6
-0.1331281	0.1276246	1.6
-0.1331281	0.1276246	1.6
-0.1331281	0.1276246	1.6
-0.1326994	0.1277912	1.6
-0.1326994	0.1277912	1.6
-0.1321763	0.1278406	1.6
-0.1321763	0.1278406	1.6
-0.1321763	0.1278406	1.6
-0.1316544	0.1279889	1.6
-0.1316544	0.1279889	1.6
-0.1316544	0.1279889	1.6
-0.1313668	0.1280342	1.6
-0.1313668	0.1280342	1.6
-0.1310871	0.1281095	1.6
-0.1310871	0.1281095	1.6
-0.1310871	0.1281095	1.6
-0.1308126	0.128294	1.6
-0.1308126	0.128294	1.6
-0.1306048	0.128496	1.6
-0.1306048	0.128496	1.6
-0.1306048	0.128496	1.6
-0.130552	0.1285519	1.6
-0.130552	0.1285519	1.6
-0.130552	0.1285519	1.6
-0.1305326	0.1285692	1.6
-0.1305326	0.1285692	1.6
-0.1303312	0.1282305	1.6
-0.1303312	0.1282305	1.6
-0.1153555	0.1255314	1.6
-0.1153555	0.1255314	1.6
-0.1153555	0.1255314	1.6
-0.1003797	0.1228322	1.6
-0.1003797	0.1228322	1.6
-0.1003797	0.1228322	1.6
-0.201723	-0.04180374	1.6
-0.201723	-0.04180374	1.6
-0.1990558	-0.04398555	1.6
-0.1990558	-0.04398555	1.6
-0.1990558	-0.04398555	1.6
-0.1968106	-0.04778228	1.6
-0.1968106	-0.04778228	1.6
-0.195072	-0.04871475	1.6
-0.195072	-0.04871475	1.6
-0.195072	-0.04871475	1.6
-0.1944905	-0.05020455	1.6
-0.1944905	-0.05020455	1.6
-0.1944905	-0.05020455	1.6
-0.1944905	-0.05020455	1.6
-0.1944905	-0.05020455	1.6
-0.1928783	-0.05254226	1.6
-0.1928783	-0.05254226	1.6
-0.1928783	-0.05254226	1.6
-0.1924933	-0.05394227	1.6
-0.1924933	-0.05394227	1.6
-0.1924933	-0.05394227	1.6
-0.1929499	-0.0543109	1.6
-0.1929499	-0.0543109	1.6
-0.1929428	-0.05417519	1.6
-0.1929428	-0.05417519	1.6
-0.1929428	-0.05417519	1.6
-0.1920315	-0.05483749	1.6
-0.1920315	-0.05483749	1.6
-0.1913182	-0.05516654	1.6
-0.1913182	-0.05516654	1.6
-0.1913182	-0.05516654	1.6
-0.1907538	-0.05566748	1.6
-0.1907538	-0.05566748	1.6
-0.1907538	-0.05566748	1.6
-0.190203	-0.05608974	1.6
-0.190203	-0.05608974	1.6
-0.1896764	-0.056313	1.6
-0.1896764	-0.056313	1.6
-0.1896764	-0.056313	1.6
-0.1892625	-0.05652847	1.6
-0.1892625	-0.05652847	1.6
-0.1890138	-0.05686586	1.6
-0.1890138	-0.05686586	1.6
-0.1890138	-0.05686586	1.6
-0.1888509	-0.05700415	1.6
-0.1888509	-0.05700415	1.6
-0.1888509	-0.05700415	1.6
-0.188555	-0.05705785	1.6
-0.188555	-0.05705785	1.6
-0.1882599	-0.05713434	1.6
-0.1882599	-0.05713434	1.6
-0.1882599	-0.05713434	1.6
-0.1880035	-0.05716902	1.6
-0.1880035	-0.05716902	1.6
-0.1880035	-0.05716902	1.6
-0.1880035	-0.05716902	1.6
-0.1880035	-0.05716902	1.6
-0.1710997	-0.08345138	1.6
-0.1710997	-0.08345138	1.6
-0.1710997	-0.08345138	1.6
-0.1706664	-0.08481117	1.6
-0.1706664	-0.08481117	1.6
-0.1716135	-0.08636703	1.6
-0.1716135	-0.08636703	1.6
-0.1716135	-0.08636703	1.6
-0.1706941	-0.08771283	1.6
-0.1706941	-0.08771283	1.6
-0.1706941	-0.08771283	1.6
-0.1700454	-0.08818605	1.6
-0.1700454	-0.08818605	1.6
-0.1700454	-0.08818605	1.6
-0.1700454	-0.08818605	1.6
-0.1700454	-0.08818605	1.6
-0.1309836	-0.1497303	1.6
-0.1309836	-0.1497303	1.6
-0.1333986	-0.1520694	1.6
-0.1333986	-0.1520694	1.6
-0.1333986	-0.1520694	1.6
-0.1347603	-0.153513	1.6
-0.1347603	-0.153513	1.6
-0.1347603	-0.153513	1.6
-0.135291	-0.1512619	1.6
-0.135291	-0.1512619	1.6
-0.1363122	-0.1508543	1.6
-0.1363122	-0.1508543	1.6
-0.1363122	-0.1508543	1.6
-0.1372816	-0.1496243	1.6
-0.1372816	-0.1496243	1.6
-0.1372816	-0.1496243	1.6
-0.1386431	-0.149098	1.6
-0.1386431	-0.149098	1.6
-0.1395423	-0.1487122	1.6
-0.1395423	-0.1487122	1.6
-0.1395423	-0.1487122	1.6
-0.1404737	-0.1485505	1.6
-0.1404737	-0.1485505	1.6
-0.1404737	-0.1485505	1.6
-0.1412797	-0.1479588	1.6
-0.1412797	-0.1479588	1.6
-0.1418904	-0.1476308	1.6
-0.1418904	-0.1476308	1.6
-0.1418904	-0.1476308	1.6
-0.1418904	-0.1476308	1.6
-0.1418904	-0.1476308	1.6
-0.1418904	-0.1476308	1.6
-0.09730372	-0.1208795	1.6
-0.09730372	-0.1208795	1.6
-0.09801023	-0.1195306	1.6
-0.09801023	-0.1195306	1.6
-0.09801023	-0.1195306	1.6
-0.09821201	-0.1190469	1.6
-0.09821201	-0.1190469	1.6
-0.09920955	-0.1186155	1.6
-0.09920955	-0.1186155	1.6
-0.09920955	-0.1186155	1.6
-0.09940802	-0.1177098	1.6
-0.09940802	-0.1177098	1.6
-0.09940802	-0.1177098	1.6
-0.1000357	-0.1169825	1.6
-0.1000357	-0.1169825	1.6
-0.1005091	-0.1167321	1.6
-0.1005091	-0.1167321	1.6
-0.1005091	-0.1167321	1.6
-0.1001024	-0.1176887	1.6
-0.1001024	-0.1176887	1.6
-0.0855624	-0.1158401	1.6
-0.0855624	-0.1158401	1.6
-0.0855624	-0.1158401	1.6
-0.0855624	-0.1158401	1.6
-0.0855624	-0.1158401	1.6
-0.0855624	-0.1158401	1.6
-0.08448678	-0.1155097	1.6
-0.08448678	-0.1155097	1.6
-0.09795111	-0.1170278	1.6
-0.09795111	-0.1170278	1.6
-0.09795111	-0.1170278	1.6
-0.09586431	-0.02727733	1.6
-0.09586431	-0.02727733	1.6
-0.09586431	-0.02727733	1.6
-0.1023372	-0.02381043	1.6
-0.1023372	-0.02381043	1.6
-0.1032122	-0.02454918	1.6
-0.1032122	-0.02454918	1.6
-0.1032122	-0.02454918	1.6
-0.1030663	-0.02867494	1.6
-0.1030663	-0.02867494	1.6
-0.1030663	-0.02867494	1.6
-0.1030663	-0.02867494	1.6
-0.1030663	-0.02867494	1.6
-0.1030663	-0.02867494	1.6
-0.1030663	-0.02867494	1.6
-0.1030663	-0.02867494	1.6
-0.0566535	-0.2055311	1.6
-0.0566535	-0.2055311	1.6
-0.05519561	-0.2071275	1.6
-0.05519561	-0.2071275	1.6
-0.05519561	-0.2071275	1.6
-0.05420446	-0.2080219	1.6
-0.05420446	-0.2080219	1.6
-0.05420446	-0.2080219	1.6
-0.05401188	-0.2086315	1.6
-0.05401188	-0.2086315	1.6
-0.05389147	-0.2095683	1.6
-0.05389147	-0.2095683	1.6
-0.05389147	-0.2095683	1.6
-0.05381814	-0.2104444	1.6
-0.05381814	-0.2104444	1.6
-0.05381814	-0.2104444	1.6
-0.05383137	-0.2114044	1.6
-0.05383137	-0.2114044	1.6
-0.05375003	-0.2123877	1.6
-0.05375003	-0.2123877	1.6
-0.05375003	-0.2123877	1.6
-0.0536437	-0.2132961	1.6
-0.0536437	-0.2132961	1.6
-0.05367787	-0.2143492	1.6
-0.05367787	-0.2143492	1.6
-0.05367787	-0.2143492	1.6
-0.05366752	-0.2152949	1.6
-0.05366752	-0.2152949	1.6
-0.05366752	-0.2152949	1.6
-0.05365673	-0.2158847	1.6
-0.05365673	-0.2158847	1.6
-0.05381823	-0.216619	1.6
-0.05381823	-0.216619	1.6
-0.05381823	-0.216619	1.6
-0.05376051	-0.2168336	1.6
-0.05376051	-0.2168336	1.6
-0.05376051	-0.2168336	1.6
-0.05377146	-0.2171184	1.6
-0.05377146	-0.2171184	1.6
-0.05355876	-0.2170505	1.6
-0.05355876	-0.2170505	1.6
-0.05355876	-0.2170505	1.6
-0.05362	-0.2170146	1.6
-0.05362	-0.2170146	1.6
-0.05362	-0.2170146	1.6
-0.05361772	-0.2170917	1.6
-0.05361772	-0.2170917	1.6
-0.05361772	-0.2170917	1.6
-0.05361772	-0.2170917	1.6
-0.05361772	-0.2170917	1.6
-0.05339228	-0.217047	1.6
-0.05339228	-0.217047	1.6
-0.05339228	-0.217047	1.6
-0.05339779	-0.2169939	1.6
-0.05339779	-0.2169939	1.6
-0.05348158	-0.2169979	1.6
-0.05348158	-0.2169979	1.6
-0.05348158	-0.2169979	1.6
-0.05336637	-0.2169375	1.6
-0.05336637	-0.2169375	1.6
-0.05336637	-0.2169375	1.6
-0.05339001	-0.2168852	1.6
-0.05339001	-0.2168852	1.6
-0.05343876	-0.2168278	1.6
-0.05343876	-0.2168278	1.6
-0.05343876	-0.2168278	1.6
-0.05349858	-0.2167079	1.6
-0.05349858	-0.2167079	1.6
-0.05344319	-0.216601	1.6
-0.05344319	-0.216601	1.6
-0.05344319	-0.216601	1.6
-0.05340126	-0.2164464	1.6
-0.05340126	-0.2164464	1.6
-0.05340126	-0.2164464	1.6
-0.05340126	-0.2164464	1.6
-0.05340126	-0.2164464	1.6
-0.07967559	-0.2563832	1.6
-0.07967559	-0.2563832	1.6
-0.07967559	-0.2563832	1.6
-0.07965124	-0.2575181	1.6
-0.07965124	-0.2575181	1.6
-0.07965124	-0.2575181	1.6
-0.07937926	-0.2582152	1.6
-0.07937926	-0.2582152	1.6
-0.07884672	-0.2587316	1.6
-0.07884672	-0.2587316	1.6
-0.07884672	-0.2587316	1.6
-0.07870524	-0.2587072	1.6
-0.07870524	-0.2587072	1.6
-0.07870524	-0.2587072	1.6
-0.07848894	-0.2587405	1.6
-0.07848894	-0.2587405	1.6
-0.07865244	-0.2587059	1.6
-0.07865244	-0.2587059	1.6
-0.07865244	-0.2587059	1.6
-0.07865244	-0.2587059	1.6
-0.07865244	-0.2587059	1.6
-0.07865244	-0.2587059	1.6
-0.07865244	-0.2587059	1.6
-0.07865244	-0.2587059	1.6
0.05686969	-0.2070217	1.6
0.05686969	-0.2070217	1.6
0.05686969	-0.2070217	1.6
0.05645449	-0.2086565	1.6
0.05645449	-0.2086565	1.6
0.05645449	-0.2086565	1.6
0.05609135	-0.2093041	1.6
0.05609135	-0.2093041	1.6
0.05524061	-0.2100551	1.6
0.05524061	-0.2100551	1.6
0.05445864	-0.2101477	1.6
0.05445864	-0.2101477	1.6
0.05445864	-0.2101477	1.6
0.05472623	-0.209425	1.6
0.05472623	-0.209425	1.6
0.05439294	-0.2091414	1.6
0.05439294	-0.2091414	1.6
0.05439294	-0.2091414	1.6
0.0539815	-0.208732	1.6
0.0539815	-0.208732	1.6
0.0539815	-0.208732	1.6
0.05390281	-0.2080749	1.6
0.05390281	-0.2080749	1.6
0.05390281	-0.2080749	1.6
0.05390281	-0.2080749	1.6
0.05390281	-0.2080749	1.6
0.08965132	-0.150818	1.6
0.08965132	-0.150818	1.6
0.08965132	-0.150818	1.6
0.08981844	-0.1519865	1.6
0.08981844	-0.1519865	1.6
0.08909994	-0.1520223	1.6
0.08909994	-0.1520223	1.6
0.08909994	-0.1520223	1.6
0.08841921	-0.1528786	1.6
0.08841921	-0.1528786	1.6
0.08841921	-0.1528786	1.6
0.08710031	-0.1536594	1.6
0.08710031	-0.1536594	1.6
0.08613842	-0.1541006	1.6
0.08613842	-0.1541006	1.6
0.08613842	-0.1541006	1.6
0.08773399	-0.1540647	1.6
0.08773399	-0.1540647	1.6
0.08773399	-0.1540647	1.6
0.08773399	-0.1540647	1.6
0.08773399	-0.1540647	1.6
0.08904905	-0.1538086	1.6
0.08904905	-0.1538086	1.6
0.08904905	-0.1538086	1.6
0.1079863	-0.1139686	1.6
0.1079863	-0.1139686	1.6
0.108954	-0.1112247	1.6
0.108954	-0.1112247	1.6
0.108954	-0.1112247	1.6
0.1067685	-0.1067154	1.6
0.1067685	-0.1067154	1.6
0.1067685	-0.1067154	1.6
0.1065894	-0.104285	1.6
0.1065894	-0.104285	1.6
0.1127164	-0.1092456	1.6
0.1127164	-0.1092456	1.6
0.127112	-0.09526522	1.6
0.127112	-0.09526522	1.6
0.127112	-0.09526522	1.6
0.1415077	-0.08128479	1.6
0.1415077	-0.08128479	1.6
0.1415077	-0.08128479	1.6
0.06840403	0.1362514	1.6
0.06840403	0.1362514	1.6
0.06435901	0.1331982	1.6
0.06435901	0.1331982	1.6
0.06435901	0.1331982	1.6
0.06668232	0.1318751	1.6
0.06668232	0.1318751	1.6
0.06668232	0.1318751	1.6
0.06397791	0.129272	1.6
0.06397791	0.129272	1.6
0.06345654	0.1255005	1.6
0.06345654	0.1255005	1.6
0.06345654	0.1255005	1.6
0.06240124	0.1229056	1.6
0.06240124	0.1229056	1.6
0.06240124	0.1229056	1.6
0.06172054	0.120616	1.6
0.06172054	0.120616	1.6
0.06172054	0.120616	1.6
0.06172054	0.120616	1.6
0.06172054	0.120616	1.6
-0.09452636	0.1270543	1.6
-0.09452636	0.1270543	1.6
-0.09452636	0.1270543	1.6
-0.09329305	0.1290979	1.6
-0.09329305	0.1290979	1.6
-0.09231694	0.129749	1.6
-0.09231694	0.129749	1.6
-0.09231694	0.129749	1.6
-0.09177013	0.1303877	1.6
-0.09177013	0.1303877	1.6
-0.09177013	0.1303877	1.6
-0.09149347	0.1293802	1.6
-0.09149347	0.1293802	1.6
-0.09122863	0.1285121	1.6
-0.09122863	0.1285121	1.6
-0.09122863	0.1285121	1.6
-0.09124964	0.1278921	1.6
-0.09124964	0.1278921	1.6
-0.09124964	0.1278921	1.6
-0.09124207	0.1276424	1.6
-0.09124207	0.1276424	1.6
-0.09124207	0.1276424	1.6
-0.09131154	0.1273712	1.6
-0.09131154	0.1273712	1.6
-0.09124906	0.1276648	1.6
-0.09124906	0.1276648	1.6
-0.09124906	0.1276648	1.6
-0.09104795	0.1277435	1.6
-0.09104795	0.1277435	1.6
-0.09105066	0.1278898	1.6
-0.09105066	0.1278898	1.6
-0.09105066	0.1278898	1.6
-0.09099939	0.1280121	1.6
-0.09099939	0.1280121	1.6
-0.09099939	0.1280121	1.6
-0.09107643	0.1281623	1.6
-0.09107643	0.1281623	1.6
-0.09100539	0.1281008	1.6
-0.09100539	0.1281008	1.6
-0.09100539	0.1281008	1.6
-0.09092425	0.1279668	1.6
-0.09092425	0.1279668	1.6
-0.09092425	0.1279668	1.6
-0.09079155	0.1278316	1.6
-0.09079155	0.1278316	1.6
-0.09081215	0.1277675	1.6
-0.09081215	0.1277675	1.6
-0.09081215	0.1277675	1.6
-0.0907727	0.1277627	1.6
-0.0907727	0.1277627	1.6
-0.09070386	0.1276485	1.6
-0.09070386	0.1276485	1.6
-0.09070386	0.1276485	1.6
-0.0907825	0.1277848	1.6
-0.0907825	0.1277848	1.6
-0.0907825	0.1277848	1.6
