# Supplementary material for: Saliency detection of textured 3D models based on multi-view information and texel descriptor
Source: PeerJ Comput Sci. 2023 Oct 25;9:e1584. doi: 10.7717/peerj-cs.1584 (PMC10703070; doi:10.7717/peerj-cs.1584)
Supplement: Supplemental Information 2 [file peerj-cs-09-1584-s002.zip › ybxz/7.txt]

-0.09092066	0.127957	1.6
-0.09092066	0.127957	1.6
-0.09092066	0.127957	1.6
-0.09092066	0.127957	1.6
-0.09092066	0.127957	1.6
-0.09092937	0.1279799	1.6
-0.09092937	0.1279799	1.6
-0.09099671	0.1281596	1.6
-0.09099671	0.1281596	1.6
-0.09099671	0.1281596	1.6
-0.09111028	0.1282181	1.6
-0.09111028	0.1282181	1.6
-0.09111028	0.1282181	1.6
-0.09126697	0.1283591	1.6
-0.09126697	0.1283591	1.6
-0.09136304	0.1284708	1.6
-0.09136304	0.1284708	1.6
-0.09136304	0.1284708	1.6
-0.09148671	0.1286073	1.6
-0.09148671	0.1286073	1.6
-0.09148671	0.1286073	1.6
-0.09148671	0.1286073	1.6
-0.09148671	0.1286073	1.6
-0.09148671	0.1286073	1.6
-0.09148671	0.1286073	1.6
-0.09148671	0.1286073	1.6
0.02700486	0.1622682	1.6
0.02700486	0.1622682	1.6
0.02700486	0.1622682	1.6
0.02776729	0.1619046	1.6
0.02776729	0.1619046	1.6
0.0277775	0.1633096	1.6
0.0277775	0.1633096	1.6
0.0277775	0.1633096	1.6
0.02820515	0.1637937	1.6
0.02820515	0.1637937	1.6
0.02820515	0.1637937	1.6
0.02849629	0.1650572	1.6
0.02849629	0.1650572	1.6
0.0286737	0.1660737	1.6
0.0286737	0.1660737	1.6
0.0286737	0.1660737	1.6
0.02914963	0.1667715	1.6
0.02914963	0.1667715	1.6
0.02914963	0.1667715	1.6
0.02905931	0.1674808	1.6
0.02905931	0.1674808	1.6
0.02905931	0.1674808	1.6
0.02905931	0.1674808	1.6
0.02905931	0.1674808	1.6
0.09156597	0.1995618	1.6
0.09156597	0.1995618	1.6
0.09156597	0.1995618	1.6
0.09072398	0.201791	1.6
0.09072398	0.201791	1.6
0.08645993	0.1991171	1.6
0.08645993	0.1991171	1.6
0.08645993	0.1991171	1.6
0.08645993	0.1991171	1.6
0.08645993	0.1991171	1.6
0.08645993	0.1991171	1.6
0.08634759	0.2018227	1.6
0.08634759	0.2018227	1.6
0.08669466	0.2019857	1.6
0.08669466	0.2019857	1.6
0.08669466	0.2019857	1.6
0.08731697	0.2020113	1.6
0.08731697	0.2020113	1.6
0.08731697	0.2020113	1.6
0.08872901	0.2027334	1.6
0.08872901	0.2027334	1.6
0.08970889	0.2038452	1.6
0.08970889	0.2038452	1.6
0.08970889	0.2038452	1.6
0.0908879	0.204401	1.6
0.0908879	0.204401	1.6
0.09160316	0.2044526	1.6
0.09160316	0.2044526	1.6
0.09160316	0.2044526	1.6
0.09155495	0.2042253	1.6
0.09155495	0.2042253	1.6
0.09155495	0.2042253	1.6
0.09143627	0.203745	1.6
0.09143627	0.203745	1.6
0.09143627	0.203745	1.6
0.09143627	0.203745	1.6
0.09143627	0.203745	1.6
0.09305307	0.2018855	1.6
0.09305307	0.2018855	1.6
0.09305307	0.2018855	1.6
0.09462146	0.2008175	1.6
0.09462146	0.2008175	1.6
0.09581835	0.1999068	1.6
0.09581835	0.1999068	1.6
0.09581835	0.1999068	1.6
0.09652463	0.1986737	1.6
0.09652463	0.1986737	1.6
0.09789231	0.1985674	1.6
0.09789231	0.1985674	1.6
0.09789231	0.1985674	1.6
0.09903935	0.1979797	1.6
0.09903935	0.1979797	1.6
0.09903935	0.1979797	1.6
0.1004359	0.1979288	1.6
0.1004359	0.1979288	1.6
0.1003336	0.1966763	1.6
0.1003336	0.1966763	1.6
0.1003336	0.1966763	1.6
0.1010219	0.1966885	1.6
0.1010219	0.1966885	1.6
0.1010219	0.1966885	1.6
0.1010219	0.1966885	1.6
0.1010219	0.1966885	1.6
0.1636933	0.1662658	1.6
0.1636933	0.1662658	1.6
0.1636933	0.1662658	1.6
0.1690151	0.1637807	1.6
0.1690151	0.1637807	1.6
0.1712577	0.1629811	1.6
0.1712577	0.1629811	1.6
0.1712577	0.1629811	1.6
0.1720963	0.1616534	1.6
0.1720963	0.1616534	1.6
0.1720963	0.1616534	1.6
0.1726125	0.1595985	1.6
0.1726125	0.1595985	1.6
0.1730516	0.159077	1.6
0.1730516	0.159077	1.6
0.1730516	0.159077	1.6
0.1728913	0.1585266	1.6
0.1728913	0.1585266	1.6
0.1728913	0.1585266	1.6
0.1728913	0.1585266	1.6
0.1728913	0.1585266	1.6
0.2299875	0.1097095	1.6
0.2299875	0.1097095	1.6
0.2299875	0.1097095	1.6
0.2302856	0.1116528	1.6
0.2302856	0.1116528	1.6
0.2302856	0.1116528	1.6
0.2310362	0.1122428	1.6
0.2310362	0.1122428	1.6
0.2317441	0.1126427	1.6
0.2317441	0.1126427	1.6
0.2317441	0.1126427	1.6
0.2317582	0.1124992	1.6
0.2317582	0.1124992	1.6
0.2317582	0.1124992	1.6
0.2319833	0.1129028	1.6
0.2319833	0.1129028	1.6
0.2323039	0.1125816	1.6
0.2323039	0.1125816	1.6
0.2323039	0.1125816	1.6
0.2327229	0.1125623	1.6
0.2327229	0.1125623	1.6
0.2327063	0.1126689	1.6
0.2327063	0.1126689	1.6
0.2327063	0.1126689	1.6
0.2325071	0.1128527	1.6
0.2325071	0.1128527	1.6
0.2325071	0.1128527	1.6
0.23221	0.1128585	1.6
0.23221	0.1128585	1.6
0.2320841	0.112727	1.6
0.2320841	0.112727	1.6
0.2320841	0.112727	1.6
0.231902	0.1125917	1.6
0.231902	0.1125917	1.6
0.231902	0.1125917	1.6
0.2317935	0.1122901	1.6
0.2317935	0.1122901	1.6
0.23155	0.1121783	1.6
0.23155	0.1121783	1.6
0.23155	0.1121783	1.6
0.23155	0.1121783	1.6
0.23155	0.1121783	1.6
0.23155	0.1121783	1.6
0.23155	0.1121783	1.6
0.23155	0.1121783	1.6
0.09975803	0.04004959	1.6
0.09975803	0.04004959	1.6
0.09975803	0.04004959	1.6
0.09975803	0.04004959	1.6
0.09975803	0.04004959	1.6
0.09975803	0.04004959	1.6
0.09975803	0.04004959	1.6
0.09975803	0.04004959	1.6
0.09975803	0.04004959	1.6
0.09975803	0.04004959	1.6
0.09975803	0.04004959	1.6
0.007290516	-0.04077601	1.6
0.007290516	-0.04077601	1.6
0.007290516	-0.04077601	1.6
0.005883369	-0.04290164	1.6
0.005883369	-0.04290164	1.6
0.008654752	-0.04013104	1.6
0.008654752	-0.04013104	1.6
0.008654752	-0.04013104	1.6
0.004923445	-0.04227192	1.6
0.004923445	-0.04227192	1.6
0.004923445	-0.04227192	1.6
0.007287931	-0.04022902	1.6
0.007287931	-0.04022902	1.6
0.008064603	-0.03938229	1.6
0.008064603	-0.03938229	1.6
0.008064603	-0.03938229	1.6
0.007736177	-0.03888074	1.6
0.007736177	-0.03888074	1.6
0.007736177	-0.03888074	1.6
0.007211566	-0.03884631	1.6
0.007211566	-0.03884631	1.6
0.00660731	-0.03913993	1.6
0.00660731	-0.03913993	1.6
0.00660731	-0.03913993	1.6
0.00660731	-0.03913993	1.6
0.00660731	-0.03913993	1.6
0.00660731	-0.03913993	1.6
-0.01893747	-0.07536525	1.6
-0.01893747	-0.07536525	1.6
-0.01893747	-0.07536525	1.6
-0.01893747	-0.07536525	1.6
-0.01893747	-0.07536525	1.6
-0.02061146	-0.07546615	1.6
-0.02061146	-0.07546615	1.6
-0.02051225	-0.07617973	1.6
-0.02051225	-0.07617973	1.6
-0.02051225	-0.07617973	1.6
-0.02025338	-0.07661878	1.6
-0.02025338	-0.07661878	1.6
-0.02025338	-0.07661878	1.6
-0.02011086	-0.07718793	1.6
-0.02011086	-0.07718793	1.6
-0.02038389	-0.07756873	1.6
-0.02038389	-0.07756873	1.6
-0.02038389	-0.07756873	1.6
-0.02061836	-0.07752424	1.6
-0.02061836	-0.07752424	1.6
-0.02061836	-0.07752424	1.6
-0.02084522	-0.07718719	1.6
-0.02084522	-0.07718719	1.6
-0.02078723	-0.07726467	1.6
-0.02078723	-0.07726467	1.6
-0.02078723	-0.07726467	1.6
-0.02109674	-0.07734393	1.6
-0.02109674	-0.07734393	1.6
-0.02109674	-0.07734393	1.6
-0.02071913	-0.07674929	1.6
-0.02071913	-0.07674929	1.6
-0.02071913	-0.07674929	1.6
-0.02071913	-0.07674929	1.6
-0.02071913	-0.07674929	1.6
0.02413627	-0.06940504	1.6
0.02413627	-0.06940504	1.6
0.02729137	-0.07254241	1.6
0.02729137	-0.07254241	1.6
0.02729137	-0.07254241	1.6
0.02698408	-0.07419508	1.6
0.02698408	-0.07419508	1.6
0.02698408	-0.07419508	1.6
0.02791023	-0.07475042	1.6
0.02791023	-0.07475042	1.6
0.02831256	-0.07534119	1.6
0.02831256	-0.07534119	1.6
0.02831256	-0.07534119	1.6
0.02948677	-0.07336511	1.6
0.02948677	-0.07336511	1.6
0.02948677	-0.07336511	1.6
0.03035568	-0.07322269	1.6
0.03035568	-0.07322269	1.6
0.03135368	-0.07241695	1.6
0.03135368	-0.07241695	1.6
0.03135368	-0.07241695	1.6
0.03203322	-0.07095566	1.6
0.03203322	-0.07095566	1.6
0.03203322	-0.07095566	1.6
0.03214634	-0.07013992	1.6
0.03214634	-0.07013992	1.6
0.03198429	-0.06992552	1.6
0.03198429	-0.06992552	1.6
0.03198429	-0.06992552	1.6
0.03212389	-0.06903797	1.6
0.03212389	-0.06903797	1.6
0.03242766	-0.06854726	1.6
0.03242766	-0.06854726	1.6
0.03242766	-0.06854726	1.6
0.03341435	-0.06621844	1.6
0.03341435	-0.06621844	1.6
0.03341435	-0.06621844	1.6
0.03370874	-0.06598424	1.6
0.03370874	-0.06598424	1.6
0.01	0.01	1.6
0.03370874	-0.06598424	1.6
0.03370874	-0.06598424	1.6
0.06563688	0.08329031	1.6
0.06563688	0.08329031	1.6
0.06563688	0.08329031	1.6
0.06089429	0.08236053	1.6
0.06089429	0.08236053	1.6
0.05852173	0.08078431	1.6
0.05852173	0.08078431	1.6
0.05852173	0.08078431	1.6
0.0562207	0.0806332	1.6
0.0562207	0.0806332	1.6
0.0562207	0.0806332	1.6
0.05528478	0.0812424	1.6
0.05528478	0.0812424	1.6
0.05454688	0.08164454	1.6
0.05454688	0.08164454	1.6
0.05454688	0.08164454	1.6
0.05335423	0.08007912	1.6
0.05335423	0.08007912	1.6
0.05335423	0.08007912	1.6
0.05412293	0.08144843	1.6
0.05412293	0.08144843	1.6
0.05412293	0.08144843	1.6
0.05417304	0.0817958	1.6
0.05417304	0.0817958	1.6
0.05379394	0.08130922	1.6
0.05379394	0.08130922	1.6
0.05379394	0.08130922	1.6
0.05327591	0.08122473	1.6
0.05327591	0.08122473	1.6
0.05293494	0.08114981	1.6
0.05293494	0.08114981	1.6
0.05293494	0.08114981	1.6
0.05287834	0.08103395	1.6
0.05287834	0.08103395	1.6
0.05274384	0.08116262	1.6
0.05274384	0.08116262	1.6
0.05274384	0.08116262	1.6
0.05271885	0.08137573	1.6
0.05271885	0.08137573	1.6
0.05271418	0.08161109	1.6
0.05271418	0.08161109	1.6
0.05271418	0.08161109	1.6
0.05271418	0.08161109	1.6
0.05271418	0.08161109	1.6
0.07403919	0.100972	1.6
0.07403919	0.100972	1.6
0.07403919	0.100972	1.6
0.07534751	0.1025169	1.6
0.07534751	0.1025169	1.6
0.07534751	0.1025169	1.6
0.07536681	0.1056531	1.6
0.07536681	0.1056531	1.6
0.07591854	0.1066663	1.6
0.07591854	0.1066663	1.6
0.07591854	0.1066663	1.6
0.07631183	0.1070964	1.6
0.07631183	0.1070964	1.6
0.07631183	0.1070964	1.6
0.0763552	0.1085451	1.6
0.0763552	0.1085451	1.6
0.07645287	0.1098015	1.6
0.07645287	0.1098015	1.6
0.07645287	0.1098015	1.6
0.07630597	0.1113801	1.6
0.07630597	0.1113801	1.6
0.07630597	0.1113801	1.6
0.07625968	0.1123158	1.6
0.07625968	0.1123158	1.6
0.07625968	0.1123158	1.6
0.07625968	0.1123158	1.6
0.07625968	0.1123158	1.6
0.07636293	0.1134391	1.6
0.07636293	0.1134391	1.6
0.07636293	0.1134391	1.6
0.07636293	0.1134391	1.6
0.07636293	0.1134391	1.6
0.1030499	0.1479331	1.6
0.1030499	0.1479331	1.6
0.1030499	0.1479331	1.6
0.1028163	0.1492164	1.6
0.1028163	0.1492164	1.6
0.1028163	0.1492164	1.6
0.1023798	0.1501227	1.6
0.1023798	0.1501227	1.6
0.1021979	0.1506831	1.6
0.1021979	0.1506831	1.6
0.1021979	0.1506831	1.6
0.1022227	0.1512067	1.6
0.1022227	0.1512067	1.6
0.1022227	0.1512067	1.6
0.1020604	0.1518556	1.6
0.1020604	0.1518556	1.6
0.101985	0.1522727	1.6
0.101985	0.1522727	1.6
0.101985	0.1522727	1.6
0.1020314	0.1527596	1.6
0.1020314	0.1527596	1.6
0.1020314	0.1527596	1.6
0.1021435	0.1530805	1.6
0.1021435	0.1530805	1.6
0.1021435	0.1530805	1.6
0.1021435	0.1530805	1.6
0.1021435	0.1530805	1.6
0.1217994	0.1693816	1.6
0.1217994	0.1693816	1.6
0.1217994	0.1693816	1.6
0.1233427	0.1712399	1.6
0.1233427	0.1712399	1.6
0.1242028	0.1708463	1.6
0.1242028	0.1708463	1.6
0.1242028	0.1708463	1.6
0.1249168	0.17091	1.6
0.1249168	0.17091	1.6
0.1249168	0.17091	1.6
0.125372	0.1710269	1.6
0.125372	0.1710269	1.6
0.125783	0.1709573	1.6
0.125783	0.1709573	1.6
0.125783	0.1709573	1.6
0.1257153	0.1708344	1.6
0.1257153	0.1708344	1.6
0.1257482	0.1708067	1.6
0.1257482	0.1708067	1.6
0.1257482	0.1708067	1.6
0.1257541	0.1708454	1.6
0.1257541	0.1708454	1.6
0.1257541	0.1708454	1.6
0.126223	0.1707337	1.6
0.126223	0.1707337	1.6
0.1266312	0.1709773	1.6
0.1266312	0.1709773	1.6
0.1266312	0.1709773	1.6
0.1269204	0.1712908	1.6
0.1269204	0.1712908	1.6
0.1269204	0.1712908	1.6
0.1270743	0.1713213	1.6
0.1270743	0.1713213	1.6
0.1270743	0.1713213	1.6
0.1272957	0.1714009	1.6
0.1272957	0.1714009	1.6
0.1274457	0.1714649	1.6
0.1274457	0.1714649	1.6
0.1274457	0.1714649	1.6
0.1276158	0.1714663	1.6
0.1276158	0.1714663	1.6
0.1276158	0.1714663	1.6
0.1276158	0.1714663	1.6
0.1276158	0.1714663	1.6
0.1372659	0.1998847	1.6
0.1372659	0.1998847	1.6
0.1372659	0.1998847	1.6
0.1366215	0.2033248	1.6
0.1366215	0.2033248	1.6
0.1366215	0.2033248	1.6
0.1362251	0.2042924	1.6
0.1362251	0.2042924	1.6
0.1361631	0.2045244	1.6
0.1361631	0.2045244	1.6
0.1361631	0.2045244	1.6
0.1361631	0.2045244	1.6
0.1361631	0.2045244	1.6
0.1361631	0.2045244	1.6
-0.03710743	0.267925	1.6
-0.03710743	0.267925	1.6
-0.03812268	0.2697654	1.6
-0.03812268	0.2697654	1.6
-0.03812268	0.2697654	1.6
-0.03783962	0.2721438	1.6
-0.03783962	0.2721438	1.6
-0.03826812	0.2733775	1.6
-0.03826812	0.2733775	1.6
-0.03826812	0.2733775	1.6
-0.03895542	0.2750095	1.6
-0.03895542	0.2750095	1.6
-0.03895542	0.2750095	1.6
-0.03969413	0.2763476	1.6
-0.03969413	0.2763476	1.6
-0.04015928	0.2780027	1.6
-0.04015928	0.2780027	1.6
-0.04015928	0.2780027	1.6
-0.04040744	0.2797248	1.6
-0.04040744	0.2797248	1.6
-0.04040744	0.2797248	1.6
-0.04040744	0.2797248	1.6
-0.04040744	0.2797248	1.6
-0.1792123	0.3113853	1.6
-0.1792123	0.3113853	1.6
-0.1792123	0.3113853	1.6
-0.1788747	0.3108235	1.6
-0.1788747	0.3108235	1.6
-0.1788747	0.3108235	1.6
-0.1789456	0.3116787	1.6
-0.1789456	0.3116787	1.6
-0.1781909	0.3111853	1.6
-0.1781909	0.3111853	1.6
-0.1781909	0.3111853	1.6
-0.1775961	0.3107818	1.6
-0.1775961	0.3107818	1.6
-0.1775961	0.3107818	1.6
-0.1776902	0.3102868	1.6
-0.1776902	0.3102868	1.6
-0.1779208	0.3101622	1.6
-0.1779208	0.3101622	1.6
-0.1779208	0.3101622	1.6
-0.1781257	0.309426	1.6
-0.1781257	0.309426	1.6
-0.1781257	0.309426	1.6
-0.1781257	0.309426	1.6
-0.1781257	0.309426	1.6
0.01	0.01	1.6
-0.1484626	0.291023	1.6
-0.1484626	0.291023	1.6
-0.1484626	0.291023	1.6
-0.1484626	0.291023	1.6
-0.1484626	0.291023	1.6
-0.1305092	0.2692364	1.6
-0.1305092	0.2692364	1.6
-0.1305092	0.2692364	1.6
-0.1326377	0.2680172	1.6
-0.1326377	0.2680172	1.6
-0.1342742	0.266521	1.6
-0.1342742	0.266521	1.6
-0.1342742	0.266521	1.6
-0.1350115	0.2657301	1.6
-0.1350115	0.2657301	1.6
-0.1355424	0.2646391	1.6
-0.1355424	0.2646391	1.6
-0.1355424	0.2646391	1.6
-0.1365643	0.262985	1.6
-0.1365643	0.262985	1.6
-0.1365643	0.262985	1.6
-0.1370997	0.2615591	1.6
-0.1377677	0.259933	1.6
-0.1377677	0.259933	1.6
-0.1382003	0.2584404	1.6
-0.1382003	0.2584404	1.6
-0.1388339	0.2576218	1.6
-0.1388339	0.2576218	1.6
-0.1388339	0.2576218	1.6
-0.1393177	0.2569137	1.6
-0.1393177	0.2569137	1.6
-0.1400456	0.2562624	1.6
-0.1400456	0.2562624	1.6
-0.1400456	0.2562624	1.6
-0.1406242	0.2553976	1.6
-0.1406242	0.2553976	1.6
-0.1406242	0.2553976	1.6
-0.1411337	0.254724	1.6
-0.1411337	0.254724	1.6
-0.1415498	0.2542233	1.6
-0.1415498	0.2542233	1.6
-0.1415498	0.2542233	1.6
-0.1418402	0.253542	1.6
-0.1418402	0.253542	1.6
-0.1418402	0.253542	1.6
-0.1422689	0.253125	1.6
-0.1422689	0.253125	1.6
-0.1426519	0.2527884	1.6
-0.1426519	0.2527884	1.6
-0.1426519	0.2527884	1.6
-0.1430231	0.2526852	1.6
-0.1430231	0.2526852	1.6
-0.1430231	0.2526852	1.6
-0.1430231	0.2526852	1.6
-0.1430231	0.2526852	1.6
-0.1181682	0.2473873	1.6
-0.1181682	0.2473873	1.6
-0.1181682	0.2473873	1.6
-0.1160528	0.2483615	1.6
-0.1160528	0.2483615	1.6
-0.1149764	0.2478841	1.6
-0.1149764	0.2478841	1.6
-0.1149764	0.2478841	1.6
-0.1131234	0.2472718	1.6
-0.1131234	0.2472718	1.6
-0.11231	0.2471267	1.6
-0.11231	0.2471267	1.6
-0.11231	0.2471267	1.6
-0.1121121	0.2467596	1.6
-0.1121121	0.2467596	1.6
-0.1121121	0.2467596	1.6
-0.1123711	0.246487	1.6
-0.1123711	0.246487	1.6
-0.1121868	0.246477	1.6
-0.1121868	0.246477	1.6
-0.1121868	0.246477	1.6
-0.1122416	0.2464912	1.6
-0.1122416	0.2464912	1.6
-0.112364	0.246726	1.6
-0.112364	0.246726	1.6
-0.112364	0.246726	1.6
-0.1122405	0.2465518	1.6
-0.1122405	0.2465518	1.6
-0.1122405	0.2465518	1.6
-0.1120511	0.2461576	1.6
-0.1120511	0.2461576	1.6
-0.1119061	0.2461193	1.6
-0.1119061	0.2461193	1.6
-0.1119061	0.2461193	1.6
-0.1116212	0.2460175	1.6
-0.1116212	0.2460175	1.6
-0.1116212	0.2460175	1.6
-0.1116212	0.2460175	1.6
-0.1116212	0.2460175	1.6
-0.1116212	0.2460175	1.6
-0.1116212	0.2460175	1.6
-0.1116212	0.2460175	1.6
-0.03386165	0.05680401	1.6
-0.03386165	0.05680401	1.6
-0.03386165	0.05680401	1.6
-0.03382583	0.05860993	1.6
-0.03382583	0.05860993	1.6
-0.03341424	0.05829803	1.6
-0.03341424	0.05829803	1.6
-0.03341424	0.05829803	1.6
-0.03447211	0.05866029	1.6
-0.03447211	0.05866029	1.6
-0.03447211	0.05866029	1.6
-0.03510617	0.05903287	1.6
-0.03510617	0.05903287	1.6
-0.03583015	0.05849774	1.6
-0.03583015	0.05849774	1.6
-0.03583015	0.05849774	1.6
-0.03672922	0.05702612	1.6
-0.03672922	0.05702612	1.6
-0.03730165	0.05552609	1.6
-0.03730165	0.05552609	1.6
-0.03730165	0.05552609	1.6
-0.03799535	0.05447133	1.6
-0.03799535	0.05447133	1.6
-0.03799535	0.05447133	1.6
-0.0384189	0.0538756	1.6
-0.0384189	0.0538756	1.6
-0.03894863	0.05383805	1.6
-0.03894863	0.05383805	1.6
-0.03894863	0.05383805	1.6
-0.03882079	0.05326778	1.6
-0.03882079	0.05326778	1.6
-0.03882079	0.05326778	1.6
-0.03882079	0.05326778	1.6
-0.03882079	0.05326778	1.6
-0.01337918	0.0433779	1.6
-0.01337918	0.0433779	1.6
-0.01337918	0.0433779	1.6
0.08875691	0.1514059	1.6
0.08875691	0.1514059	1.6
0.08875691	0.1514059	1.6
0.09059048	0.1542522	1.6
0.09059048	0.1542522	1.6
0.08724243	0.151259	1.6
0.08724243	0.151259	1.6
0.08724243	0.151259	1.6
0.08521231	0.1489273	1.6
0.08521231	0.1489273	1.6
0.08432249	0.1474558	1.6
0.08432249	0.1474558	1.6
0.08432249	0.1474558	1.6
0.08410727	0.1455827	1.6
0.08410727	0.1455827	1.6
0.08410727	0.1455827	1.6
0.08367542	0.1443234	1.6
0.08367542	0.1443234	1.6
0.08311204	0.1434801	1.6
0.08311204	0.1434801	1.6
0.08311204	0.1434801	1.6
0.08279435	0.1434474	1.6
0.08279435	0.1434474	1.6
0.08279435	0.1434474	1.6
0.08279435	0.1434474	1.6
0.08279435	0.1434474	1.6
0.1173189	0.1655557	1.6
0.1173189	0.1655557	1.6
0.1173189	0.1655557	1.6
0.1161379	0.1691402	1.6
0.1161379	0.1691402	1.6
0.11609	0.1700887	1.6
0.11609	0.1700887	1.6
0.11609	0.1700887	1.6
0.11609	0.1700887	1.6
0.11609	0.1700887	1.6
0.11609	0.1700887	1.6
0.1172042	0.1716049	1.6
0.1172042	0.1716049	1.6
0.116929	0.1719409	1.6
0.116929	0.1719409	1.6
0.116929	0.1719409	1.6
0.1166146	0.1723318	1.6
0.1166146	0.1723318	1.6
0.1166146	0.1723318	1.6
0.1168372	0.172563	1.6
0.1168372	0.172563	1.6
0.1170592	0.1727969	1.6
0.1170592	0.1727969	1.6
0.1170592	0.1727969	1.6
0.1174767	0.1734139	1.6
0.1174767	0.1734139	1.6
0.1174767	0.1734139	1.6
0.1174767	0.1734139	1.6
0.1174767	0.1734139	1.6
0.1171815	0.1736986	1.6
0.1171815	0.1736986	1.6
0.1171815	0.1736986	1.6
0.1171815	0.1736986	1.6
0.1171815	0.1736986	1.6
0.1171815	0.1736986	1.6
0.1171815	0.1736986	1.6
0.1171815	0.1736986	1.6
0.1236194	0.07542878	1.6
0.1236194	0.07542878	1.6
0.1210551	0.07331269	1.6
0.1210551	0.07331269	1.6
0.1210551	0.07331269	1.6
0.1195315	0.07155072	1.6
0.1195315	0.07155072	1.6
0.1184138	0.0697076	1.6
0.1184138	0.0697076	1.6
0.1184138	0.0697076	1.6
0.115774	0.06682906	1.6
0.115774	0.06682906	1.6
0.115774	0.06682906	1.6
0.123877	0.07013419	1.6
0.123877	0.07013419	1.6
0.1219141	0.06836943	1.6
0.1219141	0.06836943	1.6
0.1219141	0.06836943	1.6
0.1219141	0.06836943	1.6
0.1219141	0.06836943	1.6
