# Supplementary material for: Saliency detection of textured 3D models based on multi-view information and texel descriptor
Source: PeerJ Comput Sci. 2023 Oct 25;9:e1584. doi: 10.7717/peerj-cs.1584 (PMC10703070; doi:10.7717/peerj-cs.1584)
Supplement: Supplemental Information 2 [file peerj-cs-09-1584-s002.zip › ybxz/8.txt]

0.1219141	0.06836943	1.6
0.0750479	0.05969585	1.6
0.1377826	-0.03565304	1.6
0.1377826	-0.03565304	1.6
0.1374962	-0.04011869	1.6
0.1374962	-0.04011869	1.6
0.1374962	-0.04011869	1.6
0.1371051	-0.04323443	1.6
0.1371051	-0.04323443	1.6
0.1372282	-0.04522774	1.6
0.1372282	-0.04522774	1.6
0.1372282	-0.04522774	1.6
0.1377043	-0.04679047	1.6
0.1377043	-0.04679047	1.6
0.1377043	-0.04679047	1.6
0.1376732	-0.04784833	1.6
0.1376732	-0.04784833	1.6
0.137799	-0.04833634	1.6
0.137799	-0.04833634	1.6
0.137799	-0.04833634	1.6
0.137799	-0.04833634	1.6
0.137799	-0.04833634	1.6
0.137799	-0.04833634	1.6
0.1379169	-0.04901214	1.6
0.1379169	-0.04901214	1.6
0.1382735	-0.04885425	1.6
0.1382735	-0.04885425	1.6
0.1382735	-0.04885425	1.6
0.1382735	-0.04885425	1.6
0.1382735	-0.04885425	1.6
0.1382735	-0.04885425	1.6
0.1382735	-0.04885425	1.6
0.1382735	-0.04885425	1.6
-0.003299156	-0.03437701	1.6
-0.003299156	-0.03437701	1.6
0.003767943	-0.02768765	1.6
0.003767943	-0.02768765	1.6
0.003767943	-0.02768765	1.6
0.006894423	-0.02546495	1.6
0.006894423	-0.02546495	1.6
0.008905643	-0.02285315	1.6
0.008905643	-0.02285315	1.6
0.008905643	-0.02285315	1.6
0.01006307	-0.02095869	1.6
0.01006307	-0.02095869	1.6
0.01006307	-0.02095869	1.6
0.01051137	-0.01913853	1.6
0.01051137	-0.01913853	1.6
0.01051137	-0.01913853	1.6
0.01051137	-0.01913853	1.6
0.01051137	-0.01913853	1.6
-0.05756529	-0.03199691	1.6
-0.05756529	-0.03199691	1.6
-0.05756529	-0.03199691	1.6
-0.05668038	-0.03160865	1.6
-0.05668038	-0.03160865	1.6
-0.05668038	-0.03160865	1.6
-0.05648439	-0.03259763	1.6
-0.05648439	-0.03259763	1.6
-0.05672063	-0.03344328	1.6
-0.05672063	-0.03344328	1.6
-0.05672063	-0.03344328	1.6
-0.05706344	-0.03341036	1.6
-0.05706344	-0.03341036	1.6
-0.05706344	-0.03341036	1.6
-0.05706344	-0.03341036	1.6
-0.05706344	-0.03341036	1.6
-0.09948949	-0.06365851	1.6
-0.09948949	-0.06365851	1.6
-0.09948949	-0.06365851	1.6
-0.09763595	-0.06181929	1.6
-0.09763595	-0.06181929	1.6
-0.09640432	-0.06156335	1.6
-0.09640432	-0.06156335	1.6
-0.09640432	-0.06156335	1.6
-0.09601065	-0.06090453	1.6
-0.09601065	-0.06090453	1.6
-0.09589051	-0.06138439	1.6
-0.09589051	-0.06138439	1.6
-0.09589051	-0.06138439	1.6
-0.09657706	-0.06171743	1.6
-0.09657706	-0.06171743	1.6
-0.09657706	-0.06171743	1.6
-0.09524366	-0.06292526	1.6
-0.09524366	-0.06292526	1.6
-0.09718432	-0.06288878	1.6
-0.09718432	-0.06288878	1.6
-0.09718432	-0.06288878	1.6
-0.09718432	-0.06288878	1.6
-0.09718432	-0.06288878	1.6
-0.07269398	-0.04321733	1.6
-0.07269398	-0.04321733	1.6
-0.07269398	-0.04321733	1.6
-0.06403191	-0.03423396	1.6
-0.06403191	-0.03423396	1.6
-0.06042228	-0.03116289	1.6
-0.06042228	-0.03116289	1.6
-0.06042228	-0.03116289	1.6
-0.05832466	-0.02806144	1.6
-0.05832466	-0.02806144	1.6
-0.05832466	-0.02806144	1.6
-0.05683466	-0.02704762	1.6
-0.05683466	-0.02704762	1.6
-0.05573399	-0.02613342	1.6
-0.05573399	-0.02613342	1.6
-0.05573399	-0.02613342	1.6
-0.05533914	-0.02513931	1.6
-0.05533914	-0.02513931	1.6
-0.05533914	-0.02513931	1.6
-0.05549119	-0.022072	1.6
-0.05549119	-0.022072	1.6
-0.05533268	-0.02252162	1.6
-0.05533268	-0.02252162	1.6
-0.05533268	-0.02252162	1.6
-0.0558442	-0.02260331	1.6
-0.0558442	-0.02260331	1.6
-0.0558442	-0.02260331	1.6
-0.0558442	-0.02260331	1.6
-0.0558442	-0.02260331	1.6
0.01879331	0.05550656	1.6
0.01879331	0.05550656	1.6
0.01879331	0.05550656	1.6
0.02235798	0.05977841	1.6
0.02235798	0.05977841	1.6
0.02398127	0.06257333	1.6
0.02398127	0.06257333	1.6
0.02398127	0.06257333	1.6
0.0251001	0.06431662	1.6
0.0251001	0.06431662	1.6
0.0251001	0.06431662	1.6
0.02553656	0.06475699	1.6
0.02553656	0.06475699	1.6
0.02561834	0.06458782	1.6
0.02561834	0.06458782	1.6
0.02561834	0.06458782	1.6
0.02556879	0.06533059	1.6
0.02556879	0.06533059	1.6
0.02556879	0.06533059	1.6
0.02556879	0.06533059	1.6
0.02556879	0.06533059	1.6
0.11149	0.1235108	1.6
0.11149	0.1235108	1.6
0.11149	0.1235108	1.6
0.1176184	0.1300677	1.6
0.1176184	0.1300677	1.6
0.1212632	0.1328098	1.6
0.1212632	0.1328098	1.6
0.1212632	0.1328098	1.6
0.1230999	0.1344455	1.6
0.1230999	0.1344455	1.6
0.1230999	0.1344455	1.6
0.1251452	0.1359162	1.6
0.1251452	0.1359162	1.6
0.1251452	0.1359162	1.6
0.1251452	0.1359162	1.6
0.1251452	0.1359162	1.6
0.01	0.01	1.6
0.01	0.01	1.6
0.01	0.01	1.6
0.1168904	0.142612	1.6
0.1168904	0.142612	1.6
0.1168904	0.142612	1.6
0.1168904	0.142612	1.6
0.1168904	0.142612	1.6
0.1539463	0.1597962	1.6
0.1539463	0.1597962	1.6
0.1539463	0.1597962	1.6
0.1251452	0.1359162	1.6
0.1251452	0.1359162	1.6
0.1647458	0.1728407	1.6
0.1647458	0.1728407	1.6
0.1647458	0.1728407	1.6
0.1602483	0.1694797	1.6
0.1602483	0.1694797	1.6
0.1602483	0.1694797	1.6
0.1582459	0.1685383	1.6
0.1582459	0.1685383	1.6
0.1574938	0.1670974	1.6
0.1574938	0.1670974	1.6
0.1574938	0.1670974	1.6
0.1567929	0.1659948	1.6
0.1567929	0.1659948	1.6
0.1554569	0.1650597	1.6
0.1554569	0.1650597	1.6
0.1554569	0.1650597	1.6
0.1547665	0.1641909	1.6
0.1547665	0.1641909	1.6
0.1547665	0.1641909	1.6
0.1547665	0.1641909	1.6
0.1547665	0.1641909	1.6
0.2190339	0.06294467	1.6
0.2190339	0.06294467	1.6
0.2190339	0.06294467	1.6
0.2164506	0.05987648	1.6
0.2164506	0.05987648	1.6
0.2172465	0.05607507	1.6
0.2172465	0.05607507	1.6
0.2172465	0.05607507	1.6
0.2172465	0.05607507	1.6
0.2172465	0.05607507	1.6
0.2172465	0.05607507	1.6
0.2510503	-0.08624919	1.6
0.2510503	-0.08624919	1.6
0.2460287	-0.09098905	1.6
0.2460287	-0.09098905	1.6
0.2460287	-0.09098905	1.6
0.2412192	-0.09445127	1.6
0.2412192	-0.09445127	1.6
0.2412192	-0.09445127	1.6
0.2383832	-0.09659214	1.6
0.2383832	-0.09659214	1.6
0.2364107	-0.09755427	1.6
0.2364107	-0.09755427	1.6
0.2364107	-0.09755427	1.6
0.2359923	-0.09900383	1.6
0.2359923	-0.09900383	1.6
0.2359923	-0.09900383	1.6
0.2355863	-0.1002639	1.6
0.2355863	-0.1002639	1.6
0.2362782	-0.1005388	1.6
0.2362782	-0.1005388	1.6
0.2362782	-0.1005388	1.6
0.2365241	-0.1009898	1.6
0.2365241	-0.1009898	1.6
0.2365241	-0.1009898	1.6
0.2365241	-0.1009898	1.6
0.2365241	-0.1009898	1.6
0.2365241	-0.1009898	1.6
0.2365241	-0.1009898	1.6
0.2365241	-0.1009898	1.6
0.1648245	-0.1836184	1.6
0.1648245	-0.1836184	1.6
0.1648245	-0.1836184	1.6
0.1645407	-0.182524	1.6
0.1645407	-0.182524	1.6
0.1650101	-0.1816549	1.6
0.1650101	-0.1816549	1.6
0.1650101	-0.1816549	1.6
0.1650101	-0.1816549	1.6
0.1650101	-0.1816549	1.6
0.1650101	-0.1816549	1.6
0.1631396	-0.1851181	1.6
0.1631396	-0.1851181	1.6
0.01	0.01	1.6
0.1619598	-0.1813212	1.6
0.1619598	-0.1813212	1.6
0.1607799	-0.1775242	1.6
0.1607799	-0.1775242	1.6
0.1607799	-0.1775242	1.6
0.1099829	-0.2396226	1.6
0.1099829	-0.2396226	1.6
0.1048483	-0.2413907	1.6
0.1048483	-0.2413907	1.6
0.1048483	-0.2413907	1.6
0.1029721	-0.2424311	1.6
0.1029721	-0.2424311	1.6
0.1029721	-0.2424311	1.6
0.1029721	-0.2424311	1.6
0.1029721	-0.2424311	1.6
0.1021129	-0.2447682	1.6
0.1021129	-0.2447682	1.6
0.1021129	-0.2447682	1.6
0.1002507	-0.2452714	1.6
0.1002507	-0.2452714	1.6
0.09941108	-0.2460775	1.6
0.09941108	-0.2460775	1.6
0.09941108	-0.2460775	1.6
0.09874368	-0.2466847	1.6
0.09874368	-0.2466847	1.6
0.09874368	-0.2466847	1.6
0.09874368	-0.2466847	1.6
0.09874368	-0.2466847	1.6
0.04097009	-0.1685473	1.6
0.04097009	-0.1685473	1.6
0.04097009	-0.1685473	1.6
0.04010332	-0.1639681	1.6
0.04010332	-0.1639681	1.6
0.04010332	-0.1639681	1.6
0.04346515	-0.1570185	1.6
0.04346515	-0.1570185	1.6
0.04346515	-0.1570185	1.6
0.04346515	-0.1570185	1.6
0.04346515	-0.1570185	1.6
0.04782005	-0.1492591	1.6
0.04782005	-0.1492591	1.6
0.04782005	-0.1492591	1.6
0.04710975	-0.1490032	1.6
0.04710975	-0.1490032	1.6
0.04683624	-0.1486358	1.6
0.04683624	-0.1486358	1.6
0.04683624	-0.1486358	1.6
0.04683624	-0.1486358	1.6
0.04683624	-0.1486358	1.6
0.04683624	-0.1486358	1.6
-0.0383051	-0.09697332	1.6
-0.0383051	-0.09697332	1.6
-0.0419422	-0.09166224	1.6
-0.0419422	-0.09166224	1.6
-0.0419422	-0.09166224	1.6
-0.04321459	-0.08865174	1.6
-0.04321459	-0.08865174	1.6
-0.04321459	-0.08865174	1.6
-0.04426809	-0.08673248	1.6
-0.04426809	-0.08673248	1.6
-0.04533401	-0.08550846	1.6
-0.04533401	-0.08550846	1.6
-0.04533401	-0.08550846	1.6
-0.04656713	-0.08409423	1.6
-0.04656713	-0.08409423	1.6
-0.04733208	-0.08339112	1.6
-0.04733208	-0.08339112	1.6
-0.04733208	-0.08339112	1.6
-0.04732769	-0.08257861	1.6
-0.04732769	-0.08257861	1.6
-0.04719252	-0.08179294	1.6
-0.04719252	-0.08179294	1.6
-0.04719252	-0.08179294	1.6
-0.04734781	-0.08109956	1.6
-0.04734781	-0.08109956	1.6
-0.04734781	-0.08109956	1.6
-0.04798951	-0.0807531	1.6
-0.04798951	-0.0807531	1.6
-0.04798951	-0.0807531	1.6
-0.04798951	-0.0807531	1.6
-0.04798951	-0.0807531	1.6
-0.1081059	-0.08382133	1.6
-0.1081059	-0.08382133	1.6
-0.1081059	-0.08382133	1.6
-0.107744	-0.08471842	1.6
-0.107744	-0.08471842	1.6
-0.1076579	-0.08506354	1.6
-0.1076579	-0.08506354	1.6
-0.1076579	-0.08506354	1.6
-0.1075202	-0.08502073	1.6
-0.1075202	-0.08502073	1.6
-0.1073216	-0.08485561	1.6
-0.1073216	-0.08485561	1.6
-0.1073216	-0.08485561	1.6
-0.1076431	-0.08472345	1.6
-0.1076431	-0.08472345	1.6
-0.1076431	-0.08472345	1.6
-0.1080128	-0.08468451	1.6
-0.1080128	-0.08468451	1.6
-0.1082436	-0.08431061	1.6
-0.1082436	-0.08431061	1.6
-0.1082436	-0.08431061	1.6
-0.118599	-0.08641463	1.6
-0.118599	-0.08641463	1.6
0.01	0.01	1.6
-0.118599	-0.08641463	1.6
-0.118599	-0.08641463	1.6
-0.1082436	-0.08431061	1.6
-0.1082436	-0.08431061	1.6
-0.1082436	-0.08431061	1.6
-0.06315885	0.02424272	1.6
-0.06315885	0.02424272	1.6
-0.06315885	0.02424272	1.6
-0.06317493	0.01907001	1.6
-0.06317493	0.01907001	1.6
-0.06087851	0.01542727	1.6
-0.06087851	0.01542727	1.6
-0.06087851	0.01542727	1.6
-0.06253878	0.01411192	1.6
-0.06253878	0.01411192	1.6
-0.06253878	0.01411192	1.6
-0.06376497	0.01445174	1.6
-0.06376497	0.01445174	1.6
-0.06376497	0.01445174	1.6
-0.06376497	0.01445174	1.6
-0.06376497	0.01445174	1.6
-0.00493931	0.02494463	1.6
-0.00493931	0.02494463	1.6
-0.00493931	0.02494463	1.6
-0.003927706	0.03756587	1.6
-0.003927706	0.03756587	1.6
-0.005490003	0.03740886	1.6
-0.005490003	0.03740886	1.6
-0.005490003	0.03740886	1.6
-0.007150861	0.03506958	1.6
-0.007150861	0.03506958	1.6
-0.007150861	0.03506958	1.6
-0.007852739	0.034124	1.6
-0.007852739	0.034124	1.6
-0.008333715	0.03369714	1.6
-0.008333715	0.03369714	1.6
-0.008333715	0.03369714	1.6
-0.00707048	0.0350584	1.6
-0.00707048	0.0350584	1.6
-0.00707048	0.0350584	1.6
-0.006041611	0.0357408	1.6
-0.006041611	0.0357408	1.6
-0.005902195	0.03579294	1.6
-0.005902195	0.03579294	1.6
-0.005902195	0.03579294	1.6
-0.005562602	0.03630114	1.6
-0.005562602	0.03630114	1.6
-0.005562602	0.03630114	1.6
-0.005378127	0.03658899	1.6
-0.005378127	0.03658899	1.6
-0.00536925	0.0365146	1.6
-0.00536925	0.0365146	1.6
-0.00536925	0.0365146	1.6
-0.00536925	0.0365146	1.6
-0.00536925	0.0365146	1.6
-0.00536925	0.0365146	1.6
0.03018023	0.08537225	1.6
0.03018023	0.08537225	1.6
0.03039516	0.08353018	1.6
0.03039516	0.08353018	1.6
0.03039516	0.08353018	1.6
0.02997031	0.0833789	1.6
0.02997031	0.0833789	1.6
0.02997031	0.0833789	1.6
0.02866983	0.08321836	1.6
0.02866983	0.08321836	1.6
0.02910614	0.08312281	1.6
0.02910614	0.08312281	1.6
0.02910614	0.08312281	1.6
0.02875236	0.083209	1.6
0.02875236	0.083209	1.6
0.0273148	0.08215728	1.6
0.0273148	0.08215728	1.6
0.0273148	0.08215728	1.6
0.02647103	0.08169507	1.6
0.02647103	0.08169507	1.6
0.02572683	0.08110624	1.6
0.02572683	0.08110624	1.6
0.02572683	0.08110624	1.6
0.02580533	0.08156524	1.6
0.02580533	0.08156524	1.6
0.02580533	0.08156524	1.6
0.02580533	0.08156524	1.6
0.02580533	0.08156524	1.6
0.06369238	0.1676909	1.6
0.06369238	0.1676909	1.6
0.06369238	0.1676909	1.6
0.0660191	0.1701159	1.6
0.0660191	0.1701159	1.6
0.0660191	0.1701159	1.6
0.06787295	0.1715554	1.6
0.06787295	0.1715554	1.6
0.06935148	0.1731555	1.6
0.06935148	0.1731555	1.6
0.06935148	0.1731555	1.6
0.06936132	0.1751353	1.6
0.06936132	0.1751353	1.6
0.06936132	0.1751353	1.6
0.06972024	0.1760665	1.6
0.06972024	0.1760665	1.6
0.06972024	0.1760665	1.6
0.06993508	0.1774163	1.6
0.06993508	0.1774163	1.6
0.06987809	0.1782068	1.6
0.06987809	0.1782068	1.6
0.06987809	0.1782068	1.6
0.06987809	0.1782068	1.6
0.06987809	0.1782068	1.6
0.1045129	0.2232837	1.6
0.1045129	0.2232837	1.6
0.1045129	0.2232837	1.6
0.1043729	0.2258993	1.6
0.1043729	0.2258993	1.6
0.1043729	0.2258993	1.6
0.1049971	0.2289067	1.6
0.1049971	0.2289067	1.6
0.1049971	0.2289067	1.6
0.1049971	0.2289067	1.6
0.1049971	0.2289067	1.6
0.1057117	0.2292413	1.6
0.1057117	0.2292413	1.6
0.1057117	0.2292413	1.6
0.1055693	0.2287576	1.6
0.1055693	0.2287576	1.6
0.1055662	0.229854	1.6
0.1055662	0.229854	1.6
0.1055662	0.229854	1.6
0.1055662	0.229854	1.6
0.1055662	0.229854	1.6
0.1055424	0.2303001	1.6
0.1055424	0.2303001	1.6
0.1055424	0.2303001	1.6
0.105618	0.2305679	1.6
0.105618	0.2305679	1.6
0.105618	0.2305679	1.6
0.1054859	0.2307331	1.6
0.1054859	0.2307331	1.6
0.1054859	0.2307331	1.6
0.1054859	0.2307331	1.6
0.1054859	0.2307331	1.6
0.1436107	0.2082888	1.6
0.1436107	0.2082888	1.6
0.1436107	0.2082888	1.6
0.1437372	0.2072474	1.6
0.1437372	0.2072474	1.6
0.1426859	0.2060867	1.6
0.1426859	0.2060867	1.6
0.1426859	0.2060867	1.6
0.1424383	0.2093024	1.6
0.1424383	0.2093024	1.6
0.142539	0.2091994	1.6
0.142539	0.2091994	1.6
0.142539	0.2091994	1.6
0.1425328	0.2085284	1.6
0.1425328	0.2085284	1.6
0.1425328	0.2085284	1.6
0.1426871	0.2080632	1.6
0.1426871	0.2080632	1.6
0.1430411	0.2088109	1.6
0.1430411	0.2088109	1.6
0.1430411	0.2088109	1.6
0.1428561	0.2089663	1.6
0.1428561	0.2089663	1.6
0.1425314	0.208823	1.6
0.1425314	0.208823	1.6
0.1425314	0.208823	1.6
0.142639	0.2087587	1.6
0.142639	0.2087587	1.6
0.1424794	0.2095045	1.6
0.1424794	0.2095045	1.6
0.1424794	0.2095045	1.6
0.143736	0.2097221	1.6
0.143736	0.2097221	1.6
0.143736	0.2097221	1.6
0.143736	0.2097221	1.6
0.143736	0.2097221	1.6
0.1814115	0.1872497	1.6
0.1814115	0.1872497	1.6
0.1814115	0.1872497	1.6
0.1812386	0.1879615	1.6
0.1812386	0.1879615	1.6
0.1812386	0.1879615	1.6
0.1816823	0.18722	1.6
0.1816823	0.18722	1.6
0.1819277	0.186885	1.6
0.1819277	0.186885	1.6
0.1819277	0.186885	1.6
0.1819235	0.1867979	1.6
0.1819235	0.1867979	1.6
0.1819235	0.1867979	1.6
0.1820006	0.1862491	1.6
0.1820006	0.1862491	1.6
0.1819852	0.1861973	1.6
0.1819852	0.1861973	1.6
0.1819852	0.1861973	1.6
0.181877	0.1859073	1.6
0.181877	0.1859073	1.6
0.181877	0.1859073	1.6
0.1812582	0.1852866	1.6
0.1812582	0.1852866	1.6
0.1799539	0.184515	1.6
0.1799539	0.184515	1.6
0.1799539	0.184515	1.6
0.1799539	0.184515	1.6
0.1799539	0.184515	1.6
0.2278433	0.1657399	1.6
0.2278433	0.1657399	1.6
0.2278433	0.1657399	1.6
0.2290084	0.1667293	1.6
0.2290084	0.1667293	1.6
0.2279163	0.1674972	1.6
0.2279163	0.1674972	1.6
0.2279163	0.1674972	1.6
0.2273545	0.168597	1.6
0.2273545	0.168597	1.6
0.2273545	0.168597	1.6
0.2270485	0.1690044	1.6
0.2270485	0.1690044	1.6
0.2271798	0.1699325	1.6
0.2271798	0.1699325	1.6
0.2271798	0.1699325	1.6
0.2271734	0.171329	1.6
0.2271734	0.171329	1.6
0.2271734	0.171329	1.6
0.227355	0.1723461	1.6
0.227355	0.1723461	1.6
0.2275542	0.1728807	1.6
0.2275542	0.1728807	1.6
0.2275542	0.1728807	1.6
0.2274933	0.1731497	1.6
0.2274933	0.1731497	1.6
0.2274933	0.1731497	1.6
0.2274396	0.17399	1.6
0.2274396	0.17399	1.6
0.2274179	0.174041	1.6
0.2274179	0.174041	1.6
0.2274179	0.174041	1.6
0.2276519	0.1743053	1.6
0.2276519	0.1743053	1.6
0.2276519	0.1743053	1.6
0.2275371	0.1739004	1.6
0.2275371	0.1739004	1.6
0.2275484	0.1740028	1.6
0.2275484	0.1740028	1.6
0.2275484	0.1740028	1.6
0.2275211	0.1740981	1.6
0.2275211	0.1740981	1.6
0.2277275	0.1742307	1.6
0.2277275	0.1742307	1.6
0.2277275	0.1742307	1.6
0.2278255	0.1743168	1.6
0.2278255	0.1743168	1.6
0.2278255	0.1743168	1.6
0.2278864	0.174162	1.6
0.2278864	0.174162	1.6
0.2278864	0.174162	1.6
0.2278864	0.174162	1.6
0.2278864	0.174162	1.6
0.01	0.01	1.6
0.01	0.01	1.6
0.2435776	0.1466733	1.6
0.2435776	0.1466733	1.6
0.2435776	0.1466733	1.6
0.2332767	0.1413052	1.6
0.2332767	0.1413052	1.6
0.2332767	0.1413052	1.6
0.2518059	0.149495	1.6
0.2518059	0.149495	1.6
0.2514535	0.1493111	1.6
0.2514535	0.1493111	1.6
0.2514535	0.1493111	1.6
0.2514535	0.1493111	1.6
0.2496574	0.1504389	1.6
0.2496574	0.1504389	1.6
0.2496574	0.1504389	1.6
0.2493014	0.1513269	1.6
0.2493014	0.1513269	1.6
0.248981	0.1507706	1.6
0.248981	0.1507706	1.6
0.248981	0.1507706	1.6
0.2492718	0.1501414	1.6
0.2492718	0.1501414	1.6
0.2492718	0.1501414	1.6
0.2494445	0.1493273	1.6
0.2494445	0.1493273	1.6
0.2496526	0.1490157	1.6
0.2496526	0.1490157	1.6
0.2496526	0.1490157	1.6
0.2501354	0.1488938	1.6
0.2501354	0.1488938	1.6
0.2501354	0.1488938	1.6
0.2501354	0.1488938	1.6
0.2322765	0.08576172	1.6
0.2321291	0.08454568	1.6
0.2321291	0.08454568	1.6
0.2321291	0.08454568	1.6
0.2329103	0.08433922	1.6
0.2329103	0.08433922	1.6
0.2329103	0.08433922	1.6
0.2329103	0.08433922	1.6
0.2329103	0.08433922	1.6
0.1998372	0.04662745	1.6
0.1998372	0.04662745	1.6
0.1998372	0.04662745	1.6
0.2010064	0.04427082	1.6
0.2010064	0.04427082	1.6
0.2009442	0.04279408	1.6
0.2009442	0.04279408	1.6
0.2009442	0.04279408	1.6
0.2014709	0.04111776	1.6
0.2014709	0.04111776	1.6
0.2027347	0.04090533	1.6
0.2027347	0.04090533	1.6
0.2027347	0.04090533	1.6
0.2030345	0.03975695	1.6
0.2030345	0.03975695	1.6
0.2030345	0.03975695	1.6
0.2031362	0.03833122	1.6
0.2031362	0.03833122	1.6
0.2028894	0.03743471	1.6
0.2028894	0.03743471	1.6
0.2028894	0.03743471	1.6
0.2031916	0.03673641	1.6
0.2031916	0.03673641	1.6
0.2031916	0.03673641	1.6
0.2031916	0.03673641	1.6
0.2031916	0.03673641	1.6
0.1556167	0.005965957	1.6
0.1556167	0.005965957	1.6
0.1556167	0.005965957	1.6
0.1574021	0.006513752	1.6
0.1574021	0.006513752	1.6
0.1587413	0.00701158	1.6
0.1587413	0.00701158	1.6
0.1587413	0.00701158	1.6
0.1587942	0.007563415	1.6
0.1587942	0.007563415	1.6
0.1587942	0.007563415	1.6
0.158838	0.007689469	1.6
0.158838	0.007689469	1.6
0.159038	0.007786266	1.6
0.159038	0.007786266	1.6
0.159038	0.007786266	1.6
0.1592012	0.00755578	1.6
0.1592012	0.00755578	1.6
0.1592012	0.00755578	1.6
0.1592208	0.00719593	1.6
0.1592208	0.00719593	1.6
0.1592208	0.00719593	1.6
0.1592208	0.00719593	1.6
0.1592208	0.00719593	1.6
0.1588258	0.007146369	1.6
0.1588258	0.007146369	1.6
0.1588258	0.007146369	1.6
0.1588258	0.007146369	1.6
0.1588258	0.007146369	1.6
0.1435023	0.01110375	1.6
0.1435023	0.01110375	1.6
0.1435023	0.01110375	1.6
0.1216116	0.002548585	1.6
0.1216116	0.002548585	1.6
0.1186829	0.001233194	1.6
0.1186829	0.001233194	1.6
0.1186829	0.001233194	1.6
0.1169297	0.00138564	1.6
0.1169297	0.00138564	1.6
0.1169297	0.00138564	1.6
0.1160857	0.001586501	1.6
0.1160857	0.001586501	1.6
0.1157236	0.001649803	1.6
0.1157236	0.001649803	1.6
