# Supplementary material for: Saliency detection of textured 3D models based on multi-view information and texel descriptor
Source: PeerJ Comput Sci. 2023 Oct 25;9:e1584. doi: 10.7717/peerj-cs.1584 (PMC10703070; doi:10.7717/peerj-cs.1584)
Supplement: Supplemental Information 2 [file peerj-cs-09-1584-s002.zip › ybxz/9.txt]

0.1157236	0.001649803	1.6
0.1167501	0.001801891	1.6
0.1167501	0.001801891	1.6
0.01	0.01	1.6
0.1167501	0.001801891	1.6
0.1167501	0.001801891	1.6
-0.1075706	-0.05339157	1.6
-0.1075706	-0.05339157	1.6
-0.1075706	-0.05339157	1.6
-0.1064777	-0.055367	1.6
-0.1064777	-0.055367	1.6
-0.1064777	-0.055367	1.6
-0.1064777	-0.055367	1.6
-0.1064777	-0.055367	1.6
-0.1078227	-0.0573939	1.6
-0.1078227	-0.0573939	1.6
-0.1078227	-0.0573939	1.6
-0.1055807	-0.05714988	1.6
-0.1055807	-0.05714988	1.6
-0.1055807	-0.05714988	1.6
-0.1031324	-0.05678131	1.6
-0.1031324	-0.05678131	1.6
-0.1020915	-0.05555289	1.6
-0.1020915	-0.05555289	1.6
-0.1020915	-0.05555289	1.6
-0.1018742	-0.05512418	1.6
-0.1018742	-0.05512418	1.6
-0.1018742	-0.05512418	1.6
-0.1018742	-0.05512418	1.6
-0.1018742	-0.05512418	1.6
-0.1445118	-0.04735886	1.6
-0.1445118	-0.04735886	1.6
-0.1445118	-0.04735886	1.6
-0.1445118	-0.04735886	1.6
-0.1445118	-0.04735886	1.6
-0.143668	-0.04833549	1.6
-0.143668	-0.04833549	1.6
-0.143668	-0.04833549	1.6
-0.1431095	-0.04937188	1.6
-0.1431095	-0.04937188	1.6
-0.143362	-0.04890323	1.6
-0.143362	-0.04890323	1.6
-0.143362	-0.04890323	1.6
-0.1431509	-0.04819594	1.6
-0.1431509	-0.04819594	1.6
-0.1431509	-0.04819594	1.6
-0.1435547	-0.04714058	1.6
-0.1435547	-0.04714058	1.6
-0.143555	-0.04645933	1.6
-0.143555	-0.04645933	1.6
-0.143555	-0.04645933	1.6
-0.143555	-0.04645933	1.6
-0.143555	-0.04645933	1.6
-0.143555	-0.04645933	1.6
-0.2133088	0.06756887	1.6
-0.2133088	0.06756887	1.6
-0.2143659	0.07041514	1.6
-0.2143659	0.07041514	1.6
-0.2143659	0.07041514	1.6
-0.2175034	0.07231528	1.6
-0.2175034	0.07231528	1.6
-0.2175034	0.07231528	1.6
-0.2195798	0.07144442	1.6
-0.2195798	0.07144442	1.6
-0.2195798	0.07144442	1.6
-0.2195798	0.07144442	1.6
-0.2195798	0.07144442	1.6
-0.2224105	0.1449828	1.6
-0.2224105	0.1449828	1.6
-0.2224105	0.1449828	1.6
-0.2224105	0.1449828	1.6
-0.2224105	0.1449828	1.6
-0.2218262	0.1440271	1.6
-0.2218262	0.1440271	1.6
-0.2218262	0.1440271	1.6
-0.2218262	0.1440271	1.6
-0.2218262	0.1440271	1.6
-0.2229295	0.1461925	1.6
-0.2229295	0.1461925	1.6
-0.2229295	0.1461925	1.6
-0.2231203	0.1465699	1.6
-0.2231203	0.1465699	1.6
-0.2234967	0.14712	1.6
-0.2234967	0.14712	1.6
-0.2234967	0.14712	1.6
-0.2236615	0.1476274	1.6
-0.2236615	0.1476274	1.6
-0.2236615	0.1476274	1.6
-0.2236114	0.1481825	1.6
-0.2236114	0.1481825	1.6
-0.2237919	0.1469647	1.6
-0.2237919	0.1469647	1.6
-0.2237919	0.1469647	1.6
-0.2234625	0.1470867	1.6
-0.2234625	0.1470867	1.6
-0.223455	0.1474365	1.6
-0.223455	0.1474365	1.6
-0.223455	0.1474365	1.6
-0.2233142	0.1480285	1.6
-0.2233142	0.1480285	1.6
-0.2233142	0.1480285	1.6
-0.2233057	0.1482131	1.6
-0.2233057	0.1482131	1.6
-0.2234859	0.1473996	1.6
-0.2234859	0.1473996	1.6
-0.2234859	0.1473996	1.6
-0.2235493	0.1476613	1.6
-0.2235493	0.1476613	1.6
-0.2235493	0.1476613	1.6
-0.2234393	0.1478854	1.6
-0.2234393	0.1478854	1.6
-0.2232841	0.148147	1.6
-0.2232841	0.148147	1.6
-0.2232841	0.148147	1.6
-0.2233685	0.1483319	1.6
-0.2233685	0.1483319	1.6
-0.2233685	0.1483319	1.6
-0.2233709	0.1480887	1.6
-0.2233709	0.1480887	1.6
-0.224023	0.1472057	1.6
-0.224023	0.1472057	1.6
-0.224023	0.1472057	1.6
-0.224023	0.1472057	1.6
-0.224023	0.1472057	1.6
-0.273432	0.1418177	1.6
-0.273432	0.1418177	1.6
-0.273432	0.1418177	1.6
-0.273432	0.1418177	1.6
-0.273432	0.1418177	1.6
-0.273432	0.1418177	1.6
-0.273432	0.1418177	1.6
-0.273432	0.1418177	1.6
-0.2731225	0.1395916	1.6
-0.2731225	0.1395916	1.6
-0.2731225	0.1395916	1.6
-0.2733266	0.1393661	1.6
-0.2733266	0.1393661	1.6
-0.2733266	0.1393661	1.6
-0.273264	0.1390776	1.6
-0.273264	0.1390776	1.6
-0.272973	0.1389258	1.6
-0.272973	0.1389258	1.6
-0.272973	0.1389258	1.6
-0.2734832	0.1383231	1.6
-0.2734832	0.1383231	1.6
-0.2733409	0.1376961	1.6
-0.2733409	0.1376961	1.6
-0.2733409	0.1376961	1.6
-0.2732243	0.1371514	1.6
-0.2732243	0.1371514	1.6
-0.2732243	0.1371514	1.6
-0.2733951	0.1365791	1.6
-0.2733951	0.1365791	1.6
-0.273639	0.1358289	1.6
-0.273639	0.1358289	1.6
-0.273639	0.1358289	1.6
-0.2740973	0.1351913	1.6
-0.2740973	0.1351913	1.6
-0.2740973	0.1351913	1.6
-0.2740973	0.1351913	1.6
-0.2740973	0.1351913	1.6
-0.3167247	0.1270603	1.6
-0.3167247	0.1270603	1.6
-0.3167247	0.1270603	1.6
-0.318376	0.1224455	1.6
-0.318376	0.1224455	1.6
-0.318376	0.1224455	1.6
-0.3189222	0.121152	1.6
-0.3189222	0.121152	1.6
-0.3193603	0.1209234	1.6
-0.3193603	0.1209234	1.6
-0.3193603	0.1209234	1.6
-0.3200062	0.1207854	1.6
-0.3200062	0.1207854	1.6
-0.3200062	0.1207854	1.6
-0.319791	0.1198289	1.6
-0.319791	0.1198289	1.6
-0.3177199	0.118466	1.6
-0.3177199	0.118466	1.6
-0.3177199	0.118466	1.6
-0.3166435	0.1172645	1.6
-0.3166435	0.1172645	1.6
-0.3166435	0.1172645	1.6
-0.3132287	0.1140521	1.6
-0.3132287	0.1140521	1.6
-0.3104611	0.1113257	1.6
-0.3104611	0.1113257	1.6
-0.3104611	0.1113257	1.6
-0.3083196	0.1092393	1.6
-0.3083196	0.1092393	1.6
-0.3083196	0.1092393	1.6
-0.3064081	0.1075082	1.6
-0.3064081	0.1075082	1.6
-0.3050727	0.1059098	1.6
-0.3050727	0.1059098	1.6
-0.3050727	0.1059098	1.6
-0.3038685	0.1042665	1.6
-0.3038685	0.1042665	1.6
-0.3038685	0.1042665	1.6
-0.3026217	0.1026977	1.6
-0.3026217	0.1026977	1.6
-0.3014783	0.1017499	1.6
-0.3014783	0.1017499	1.6
-0.3014783	0.1017499	1.6
-0.3014783	0.1017499	1.6
-0.3014783	0.1017499	1.6
-0.3014783	0.1017499	1.6
-0.3014783	0.1017499	1.6
-0.3014783	0.1017499	1.6
-0.1990172	-0.02697041	1.6
-0.1990172	-0.02697041	1.6
-0.1990172	-0.02697041	1.6
-0.1992675	-0.02747548	1.6
-0.1992675	-0.02747548	1.6
-0.1978213	-0.027812	1.6
-0.1978213	-0.027812	1.6
-0.1978213	-0.027812	1.6
-0.1978213	-0.027812	1.6
-0.1978213	-0.027812	1.6
0.01	0.01	1.6
-0.1632852	-0.02851073	1.6
-0.1632852	-0.02851073	1.6
-0.1161061	-0.2327065	1.6
-0.1161061	-0.2327065	1.6
-0.1161061	-0.2327065	1.6
-0.1168671	-0.2353674	1.6
-0.1168671	-0.2353674	1.6
-0.1168671	-0.2353674	1.6
-0.115946	-0.23735	1.6
-0.115946	-0.23735	1.6
-0.1142473	-0.2382711	1.6
-0.1142473	-0.2382711	1.6
-0.1142473	-0.2382711	1.6
-0.1141999	-0.2385337	1.6
-0.1141999	-0.2385337	1.6
-0.1141999	-0.2385337	1.6
-0.1138938	-0.2391329	1.6
-0.1138938	-0.2391329	1.6
-0.1140949	-0.2392143	1.6
-0.1140949	-0.2392143	1.6
-0.1140949	-0.2392143	1.6
-0.1143405	-0.2399876	1.6
-0.1143405	-0.2399876	1.6
-0.1143405	-0.2399876	1.6
-0.1143405	-0.2399876	1.6
-0.1143405	-0.2399876	1.6
-0.1912774	-0.2831632	1.6
-0.1912774	-0.2831632	1.6
-0.1912774	-0.2831632	1.6
-0.1905271	-0.2833939	1.6
-0.1905271	-0.2833939	1.6
-0.1898635	-0.2834957	1.6
-0.1898635	-0.2834957	1.6
-0.1898635	-0.2834957	1.6
-0.1897565	-0.2840533	1.6
-0.1897565	-0.2840533	1.6
-0.1897565	-0.2840533	1.6
-0.1890299	-0.2839716	1.6
-0.1890299	-0.2839716	1.6
-0.1887776	-0.2838179	1.6
-0.1887776	-0.2838179	1.6
-0.1887776	-0.2838179	1.6
-0.1884827	-0.2835261	1.6
-0.1884827	-0.2835261	1.6
-0.1884827	-0.2835261	1.6
-0.1884304	-0.2831677	1.6
-0.1884304	-0.2831677	1.6
-0.1882875	-0.2831808	1.6
-0.1882875	-0.2831808	1.6
-0.1882875	-0.2831808	1.6
-0.188368	-0.2831044	1.6
-0.188368	-0.2831044	1.6
-0.188368	-0.2831044	1.6
-0.1885277	-0.2831326	1.6
-0.1885277	-0.2831326	1.6
-0.1885277	-0.2831326	1.6
-0.1885277	-0.2831326	1.6
-0.1885277	-0.2831326	1.6
-0.2056384	-0.2935516	1.6
-0.2056384	-0.2935516	1.6
-0.2056384	-0.2935516	1.6
-0.2071189	-0.2907504	1.6
-0.2071189	-0.2907504	1.6
-0.2068488	-0.2918206	1.6
-0.2068488	-0.2918206	1.6
-0.2068488	-0.2918206	1.6
-0.2077755	-0.2905312	1.6
-0.2077755	-0.2905312	1.6
-0.2077755	-0.2905312	1.6
-0.207785	-0.2913756	1.6
-0.207785	-0.2913756	1.6
-0.2075994	-0.292193	1.6
-0.2075994	-0.292193	1.6
-0.2075994	-0.292193	1.6
-0.2079433	-0.2914398	1.6
-0.2079433	-0.2914398	1.6
-0.2079433	-0.2914398	1.6
-0.2079433	-0.2914398	1.6
-0.2079433	-0.2914398	1.6
-0.2067823	-0.2924673	1.6
-0.2067823	-0.2924673	1.6
-0.2067823	-0.2924673	1.6
-0.2069646	-0.2920277	1.6
-0.2069646	-0.2920277	1.6
-0.2069646	-0.2920277	1.6
-0.2071459	-0.2916484	1.6
-0.2071459	-0.2916484	1.6
-0.2072917	-0.291382	1.6
-0.2072917	-0.291382	1.6
-0.2072917	-0.291382	1.6
-0.2071691	-0.2912043	1.6
-0.2071691	-0.2912043	1.6
-0.207694	-0.2908628	1.6
-0.207694	-0.2908628	1.6
-0.207694	-0.2908628	1.6
-0.207694	-0.2908628	1.6
-0.207694	-0.2908628	1.6
-0.2073998	-0.2905228	1.6
-0.2073998	-0.2905228	1.6
-0.2073998	-0.2905228	1.6
-0.2065448	-0.2906575	1.6
-0.2065448	-0.2906575	1.6
-0.2056759	-0.2908456	1.6
-0.2056759	-0.2908456	1.6
-0.2056759	-0.2908456	1.6
-0.2056759	-0.2908456	1.6
-0.2056759	-0.2908456	1.6
-0.2056759	-0.2908456	1.6
-0.2049839	-0.2907334	1.6
-0.2049839	-0.2907334	1.6
-0.1857911	-0.1215235	1.6
-0.1857911	-0.1215235	1.6
-0.1857911	-0.1215235	1.6
-0.1844695	-0.1208562	1.6
-0.1844695	-0.1208562	1.6
-0.1844695	-0.1208562	1.6
-0.1844123	-0.1189932	1.6
-0.1844123	-0.1189932	1.6
-0.185169	-0.1168525	1.6
-0.185169	-0.1168525	1.6
-0.185169	-0.1168525	1.6
-0.1849208	-0.1161478	1.6
-0.1849208	-0.1161478	1.6
-0.1849208	-0.1161478	1.6
-0.1849208	-0.1161478	1.6
-0.1849208	-0.1161478	1.6
-0.1495797	-0.00527454	1.6
-0.1495797	-0.00527454	1.6
-0.1467133	-0.004273219	1.6
-0.1467133	-0.004273219	1.6
-0.1467133	-0.004273219	1.6
-0.147257	-0.004364805	1.6
-0.147257	-0.004364805	1.6
-0.1484263	-0.003468346	1.6
-0.1484263	-0.003468346	1.6
-0.1484263	-0.003468346	1.6
-0.1461822	-0.0008121785	1.6
-0.1461822	-0.0008121785	1.6
-0.1461822	-0.0008121785	1.6
-0.1461822	-0.0008121785	1.6
-0.1461822	-0.0008121785	1.6
-0.1461822	-0.0008121785	1.6
-0.1461822	-0.0008121785	1.6
-0.1461822	-0.0008121785	1.6
-0.1461822	-0.0008121785	1.6
-0.1461822	-0.0008121785	1.6
-0.1461822	-0.0008121785	1.6
-0.1461822	-0.0008121785	1.6
-0.1461822	-0.0008121785	1.6
-0.08758409	0.01196512	1.6
-0.08758409	0.01196512	1.6
-0.08758409	0.01196512	1.6
-0.08687592	0.01431957	1.6
-0.08687592	0.01431957	1.6
-0.08687592	0.01431957	1.6
-0.08595873	0.01584083	1.6
-0.08595873	0.01584083	1.6
-0.08568545	0.01685619	1.6
-0.08568545	0.01685619	1.6
-0.08568545	0.01685619	1.6
-0.08529197	0.01827615	1.6
-0.08529197	0.01827615	1.6
-0.08529197	0.01827615	1.6
-0.08523429	0.01886901	1.6
-0.08523429	0.01886901	1.6
-0.08512779	0.01952952	1.6
-0.08512779	0.01952952	1.6
-0.08512779	0.01952952	1.6
-0.08512779	0.01952952	1.6
-0.08512779	0.01952952	1.6
-0.08512779	0.01952952	1.6
-0.08512779	0.01952952	1.6
-0.08512779	0.01952952	1.6
0.02460854	0.07564341	1.6
0.02460854	0.07564341	1.6
0.02460854	0.07564341	1.6
0.02460854	0.07564341	1.6
0.02460854	0.07564341	1.6
0.02460854	0.07564341	1.6
0.02318153	0.07766245	1.6
0.02318153	0.07766245	1.6
0.02318153	0.07766245	1.6
0.02318153	0.07766245	1.6
0.02318153	0.07766245	1.6
0.02214955	0.07806624	1.6
0.02214955	0.07806624	1.6
0.02214955	0.07806624	1.6
0.02120714	0.07806273	1.6
0.02120714	0.07806273	1.6
0.02048152	0.0783722	1.6
0.02048152	0.0783722	1.6
0.02048152	0.0783722	1.6
0.01983942	0.07895112	1.6
0.01983942	0.07895112	1.6
0.01983942	0.07895112	1.6
0.01983942	0.07895112	1.6
0.01983942	0.07895112	1.6
0.07859405	0.05221308	1.6
0.07859405	0.05221308	1.6
0.07859405	0.05221308	1.6
0.0825922	0.05756255	1.6
0.0825922	0.05756255	1.6
0.06435423	0.06023728	1.6
0.06435423	0.06023728	1.6
0.06435423	0.06023728	1.6
0.01	0.01	1.6
0.06435423	0.06023728	1.6
0.06435423	0.06023728	1.6
0.2051935	-0.009582503	1.6
0.2051935	-0.009582503	1.6
0.2051935	-0.009582503	1.6
0.2068328	-0.0114799	1.6
0.2068328	-0.0114799	1.6
0.2086659	-0.01343789	1.6
0.2086659	-0.01343789	1.6
0.2086659	-0.01343789	1.6
0.2078525	-0.01536777	1.6
0.2078525	-0.01536777	1.6
0.2078525	-0.01536777	1.6
0.2047346	-0.0188966	1.6
0.2047346	-0.0188966	1.6
0.2020762	-0.02176725	1.6
0.2020762	-0.02176725	1.6
0.2020762	-0.02176725	1.6
0.2031551	-0.02400522	1.6
0.2031551	-0.02400522	1.6
0.2031551	-0.02400522	1.6
0.2031551	-0.02400522	1.6
0.2031551	-0.02400522	1.6
0.2367201	-0.03030925	1.6
0.2367201	-0.03030925	1.6
0.2367201	-0.03030925	1.6
0.2356135	-0.02911625	1.6
0.2356135	-0.02911625	1.6
0.2346231	-0.02915368	1.6
0.2346231	-0.02915368	1.6
0.2346231	-0.02915368	1.6
0.2343998	-0.02890715	1.6
0.2343998	-0.02890715	1.6
0.2343998	-0.02890715	1.6
0.2339082	-0.02904238	1.6
0.2339082	-0.02904238	1.6
0.2331381	-0.02896675	1.6
0.2331381	-0.02896675	1.6
0.2331381	-0.02896675	1.6
0.2328748	-0.02909857	1.6
0.2328748	-0.02909857	1.6
0.2328748	-0.02909857	1.6
0.2348698	-0.02916159	1.6
0.2348698	-0.02916159	1.6
0.2342138	-0.02968876	1.6
0.2342138	-0.02968876	1.6
0.2342138	-0.02968876	1.6
0.2342138	-0.02968876	1.6
0.2342138	-0.02968876	1.6
0.2342138	-0.02968876	1.6
0.2357579	-0.03104729	1.6
0.2357579	-0.03104729	1.6
0.1785605	-0.1182026	1.6
0.1785605	-0.1182026	1.6
0.1785605	-0.1182026	1.6
0.1785605	-0.1182026	1.6
0.1785605	-0.1182026	1.6
0.1785605	-0.1182026	1.6
0.1785605	-0.1182026	1.6
0.1126723	-0.1300876	1.6
0.1126723	-0.1300876	1.6
0.1126723	-0.1300876	1.6
0.1051482	-0.1344219	1.6
0.1051482	-0.1344219	1.6
0.1051482	-0.1344219	1.6
0.1001689	-0.136943	1.6
0.1001689	-0.136943	1.6
0.09787669	-0.1388854	1.6
0.09787669	-0.1388854	1.6
0.09787669	-0.1388854	1.6
0.09737407	-0.140699	1.6
0.09737407	-0.140699	1.6
0.09629199	-0.1420684	1.6
0.09629199	-0.1420684	1.6
0.09629199	-0.1420684	1.6
0.09504537	-0.1434951	1.6
0.09504537	-0.1434951	1.6
0.09504537	-0.1434951	1.6
0.0939279	-0.1447027	1.6
0.0939279	-0.1447027	1.6
0.09290894	-0.1458233	1.6
0.09290894	-0.1458233	1.6
0.09290894	-0.1458233	1.6
0.09203682	-0.146732	1.6
0.09203682	-0.146732	1.6
0.09203682	-0.146732	1.6
0.0914543	-0.1473852	1.6
0.0914543	-0.1473852	1.6
0.09079155	-0.1480509	1.6
0.09079155	-0.1480509	1.6
0.09079155	-0.1480509	1.6
0.09006412	-0.1483291	1.6
0.09006412	-0.1483291	1.6
0.08952809	-0.1487233	1.6
0.08952809	-0.1487233	1.6
0.08952809	-0.1487233	1.6
0.089116	-0.1491992	1.6
0.089116	-0.1491992	1.6
0.089116	-0.1491992	1.6
0.089116	-0.1491992	1.6
0.089116	-0.1491992	1.6
0.089116	-0.1491992	1.6
0.02153462	-0.2229121	1.6
0.02153462	-0.2229121	1.6
0.02128781	-0.2252949	1.6
0.02128781	-0.2252949	1.6
0.02128781	-0.2252949	1.6
0.0212687	-0.2256428	1.6
0.0212687	-0.2256428	1.6
0.02113395	-0.2261905	1.6
0.02113395	-0.2261905	1.6
0.02113395	-0.2261905	1.6
0.0209289	-0.2262085	1.6
0.0209289	-0.2262085	1.6
0.0209289	-0.2262085	1.6
0.0210997	-0.226403	1.6
0.0210997	-0.226403	1.6
0.02129474	-0.226414	1.6
0.02129474	-0.226414	1.6
0.02129474	-0.226414	1.6
0.0213502	-0.2264066	1.6
0.0213502	-0.2264066	1.6
0.02117797	-0.2263771	1.6
0.02117797	-0.2263771	1.6
0.02117797	-0.2263771	1.6
0.02117792	-0.2267535	1.6
0.02117792	-0.2267535	1.6
0.0212737	-0.2267752	1.6
0.0212737	-0.2267752	1.6
0.0212737	-0.2267752	1.6
0.02146193	-0.2266547	1.6
0.02146193	-0.2266547	1.6
0.02146193	-0.2266547	1.6
0.02151156	-0.226547	1.6
0.02151156	-0.226547	1.6
0.02274199	-0.2260509	1.6
0.02274199	-0.2260509	1.6
0.02274199	-0.2260509	1.6
0.02324256	-0.2258523	1.6
0.02324256	-0.2258523	1.6
0.02341365	-0.2258152	1.6
0.02341365	-0.2258152	1.6
0.02341365	-0.2258152	1.6
0.02351835	-0.225671	1.6
0.02351835	-0.225671	1.6
0.02351835	-0.225671	1.6
0.02382033	-0.2255041	1.6
0.02382033	-0.2255041	1.6
0.02384361	-0.2252396	1.6
0.02384361	-0.2252396	1.6
0.02384361	-0.2252396	1.6
0.02407302	-0.2253747	1.6
0.02407302	-0.2253747	1.6
0.02407302	-0.2253747	1.6
0.02407302	-0.2253747	1.6
0.02407302	-0.2253747	1.6
0.01	0.01	1.6
0.02407302	-0.2253747	1.6
0.02407302	-0.2253747	1.6
0.06109127	-0.1556882	1.6
0.06109127	-0.1556882	1.6
0.06109127	-0.1556882	1.6
0.06130431	-0.1515683	1.6
0.06130431	-0.1515683	1.6
0.05596461	-0.1536189	1.6
0.05596461	-0.1536189	1.6
0.05596461	-0.1536189	1.6
0.05131899	-0.1553226	1.6
0.05131899	-0.1553226	1.6
0.05131899	-0.1553226	1.6
0.05024949	-0.1551867	1.6
0.05024949	-0.1551867	1.6
0.05089696	-0.1549476	1.6
0.05089696	-0.1549476	1.6
0.05089696	-0.1549476	1.6
0.051356	-0.1547438	1.6
0.051356	-0.1547438	1.6
0.051356	-0.1547438	1.6
0.05009726	-0.1535949	1.6
0.05009726	-0.1535949	1.6
0.04879824	-0.1543878	1.6
0.04879824	-0.1543878	1.6
0.04879824	-0.1543878	1.6
0.04696319	-0.1553657	1.6
0.04696319	-0.1553657	1.6
0.04539113	-0.1570691	1.6
0.04539113	-0.1570691	1.6
0.04539113	-0.1570691	1.6
0.04539113	-0.1570691	1.6
0.04539113	-0.1570691	1.6
0.04539113	-0.1570691	1.6
0.0424483	-0.08857513	1.6
0.0424483	-0.08857513	1.6
0.04074414	-0.08062015	1.6
0.04074414	-0.08062015	1.6
0.04074414	-0.08062015	1.6
0.04013984	-0.0755858	1.6
0.04013984	-0.0755858	1.6
0.04013984	-0.0755858	1.6
0.04006592	-0.07229465	1.6
0.04006592	-0.07229465	1.6
0.03946095	-0.06990431	1.6
0.03946095	-0.06990431	1.6
0.03946095	-0.06990431	1.6
0.03902124	-0.06839454	1.6
0.03902124	-0.06839454	1.6
0.03902124	-0.06839454	1.6
0.03924773	-0.06669222	1.6
0.03924773	-0.06669222	1.6
0.03917544	-0.06514364	1.6
0.03917544	-0.06514364	1.6
0.03917544	-0.06514364	1.6
0.03917544	-0.06514364	1.6
0.03917544	-0.06514364	1.6
0.03917544	-0.06514364	1.6
0.0364232	-0.05927558	1.6
0.0364232	-0.05927558	1.6
0.01	0.01	1.6
0.0364232	-0.05927558	1.6
0.0364232	-0.05927558	1.6
0.07113828	-0.05600148	1.6
0.07113828	-0.05600148	1.6
0.07113828	-0.05600148	1.6
0.01682621	0.04677782	1.6
0.01682621	0.04677782	1.6
0.01682621	0.04677782	1.6
0.01803695	0.04550527	1.6
0.01803695	0.04550527	1.6
0.01742176	0.04567988	1.6
0.01742176	0.04567988	1.6
0.01742176	0.04567988	1.6
0.01655195	0.04504053	1.6
0.01655195	0.04504053	1.6
0.01626566	0.04416061	1.6
0.01626566	0.04416061	1.6
0.01626566	0.04416061	1.6
0.01682253	0.04280209	1.6
0.01682253	0.04280209	1.6
0.0175284	0.04223149	1.6
0.0175284	0.04223149	1.6
0.0175284	0.04223149	1.6
0.01824473	0.04182444	1.6
0.01824473	0.04182444	1.6
0.01824473	0.04182444	1.6
0.01846575	0.04115457	1.6
0.01846575	0.04115457	1.6
0.01829258	0.040768	1.6
0.01829258	0.040768	1.6
0.01829258	0.040768	1.6
0.01813558	0.04015857	1.6
0.01813558	0.04015857	1.6
0.01797572	0.0397837	1.6
0.01797572	0.0397837	1.6
0.01797572	0.0397837	1.6
0.01797816	0.03972298	1.6
0.01797816	0.03972298	1.6
0.01797816	0.03972298	1.6
0.0178154	0.03962295	1.6
0.0178154	0.03962295	1.6
0.01763596	0.03944207	1.6
0.01763596	0.03944207	1.6
0.01763596	0.03944207	1.6
0.01744483	0.03919026	1.6
0.01744483	0.03919026	1.6
0.01744483	0.03919026	1.6
0.01734795	0.03916404	1.6
0.01734795	0.03916404	1.6
0.01727453	0.03917794	1.6
0.01727453	0.03917794	1.6
0.01727453	0.03917794	1.6
0.01723087	0.03918853	1.6
0.01723087	0.03918853	1.6
0.01723087	0.03918853	1.6
0.01712245	0.03924063	1.6
0.01712245	0.03924063	1.6
0.01708599	0.03939421	1.6
0.01708599	0.03939421	1.6
0.01708599	0.03939421	1.6
0.01720699	0.03939645	1.6
0.01720699	0.03939645	1.6
0.01720699	0.03939645	1.6
0.01749551	0.03934931	1.6
0.01749551	0.03934931	1.6
0.00841404	0.04289088	1.6
0.00841404	0.04289088	1.6
0.00841404	0.04289088	1.6
0.01749551	0.03934931	1.6
0.01749551	0.03934931	1.6
0.01749551	0.03934931	1.6
0.05776194	-0.1535117	1.6
0.05776194	-0.1535117	1.6
0.05776194	-0.1535117	1.6
0.05538805	-0.1518807	1.6
0.05538805	-0.1518807	1.6
