# Supplementary material for: Saliency detection of textured 3D models based on multi-view information and texel descriptor
Source: PeerJ Comput Sci. 2023 Oct 25;9:e1584. doi: 10.7717/peerj-cs.1584 (PMC10703070; doi:10.7717/peerj-cs.1584)
Supplement: Supplemental Information 2 [file peerj-cs-09-1584-s002.zip › zy/0.txt]

-0.001764324	-0.003703779	1.6
-0.001764324	-0.003703779	1.6
-0.001764324	-0.003703779	1.6
-0.001878797	-0.005071739	1.6
-0.001878797	-0.005071739	1.6
-0.00186622	-0.005124029	1.6
-0.00186622	-0.005124029	1.6
-0.001835422	-0.005231933	1.6
-0.001835422	-0.005231933	1.6
-0.001835422	-0.005231933	1.6
-0.001627729	-0.005038477	1.6
-0.001627729	-0.005038477	1.6
-0.001627729	-0.005038477	1.6
-0.001499913	-0.005061789	1.6
-0.001499913	-0.005061789	1.6
-0.001499913	-0.005061789	1.6
-0.001189815	-0.004983662	1.6
-0.001189815	-0.004983662	1.6
-0.00114651	-0.005096942	1.6
-0.00114651	-0.005096942	1.6
-0.00114651	-0.005096942	1.6
-0.001084194	-0.004986625	1.6
-0.001084194	-0.004986625	1.6
-0.001073387	-0.005083112	1.6
-0.001073387	-0.005083112	1.6
-0.001073387	-0.005083112	1.6
-0.0009592315	-0.004718971	1.6
-0.0009592315	-0.004718971	1.6
-0.0009592315	-0.004718971	1.6
-0.0009711338	-0.004335513	1.6
-0.0009711338	-0.004335513	1.6
-0.0009711338	-0.004335513	1.6
-0.0009711338	-0.004335513	1.6
-0.0009711338	-0.004335513	1.6
-0.0009711338	-0.004335513	1.6
-0.0009711338	-0.004335513	1.6
-0.04030794	0.1888654	1.6
-0.04030794	0.1888654	1.6
-0.04030794	0.1888654	1.6
-0.04126976	0.1886968	1.6
-0.04126976	0.1886968	1.6
-0.03963598	0.1895538	1.6
-0.03963598	0.1895538	1.6
-0.03963598	0.1895538	1.6
-0.0369411	0.193235	1.6
-0.0369411	0.193235	1.6
-0.0369411	0.193235	1.6
-0.0344271	0.1949502	1.6
-0.0344271	0.1949502	1.6
-0.0344271	0.1949502	1.6
-0.0344271	0.1949502	1.6
-0.0344271	0.1949502	1.6
-0.01294055	0.2180953	1.6
-0.01294055	0.2180953	1.6
-0.01294055	0.2180953	1.6
-0.01119634	0.2207009	1.6
-0.01119634	0.2207009	1.6
-0.0110981	0.2239871	1.6
-0.0110981	0.2239871	1.6
-0.0110981	0.2239871	1.6
-0.01061855	0.2271789	1.6
-0.01061855	0.2271789	1.6
-0.01061855	0.2271789	1.6
-0.009570787	0.2315042	1.6
-0.009570787	0.2315042	1.6
-0.008781014	0.2402286	1.6
-0.008781014	0.2402286	1.6
-0.008781014	0.2402286	1.6
-0.007461214	0.2483598	1.6
-0.007461214	0.2483598	1.6
-0.007461214	0.2483598	1.6
-0.006779393	0.2539127	1.6
-0.006779393	0.2539127	1.6
-0.005942989	0.2586005	1.6
-0.005942989	0.2586005	1.6
-0.005942989	0.2586005	1.6
-0.005400142	0.262345	1.6
-0.005400142	0.262345	1.6
-0.005400142	0.262345	1.6
-0.004861413	0.2655979	1.6
-0.004861413	0.2655979	1.6
-0.00438185	0.2681747	1.6
-0.00438185	0.2681747	1.6
-0.00438185	0.2681747	1.6
-0.0039986	0.2705813	1.6
-0.0039986	0.2705813	1.6
-0.003727213	0.2724453	1.6
-0.003727213	0.2724453	1.6
-0.003727213	0.2724453	1.6
-0.00339889	0.2741084	1.6
-0.00339889	0.2741084	1.6
-0.00358148	0.2752163	1.6
-0.00358148	0.2752163	1.6
-0.00358148	0.2752163	1.6
-0.003815193	0.2759462	1.6
-0.003815193	0.2759462	1.6
-0.003815193	0.2759462	1.6
-0.0037825	0.2758481	1.6
-0.0037825	0.2758481	1.6
-0.0037825	0.2758481	1.6
-0.0037825	0.2758481	1.6
-0.0037825	0.2758481	1.6
-0.01705235	0.2363308	1.6
-0.01705235	0.2363308	1.6
-0.01705235	0.2363308	1.6
-0.01798546	0.2383679	1.6
-0.01798546	0.2383679	1.6
-0.01771994	0.2384606	1.6
-0.01771994	0.2384606	1.6
-0.01771994	0.2384606	1.6
-0.0185756	0.2392768	1.6
-0.0185756	0.2392768	1.6
-0.0185756	0.2392768	1.6
-0.01947107	0.2398851	1.6
-0.01947107	0.2398851	1.6
-0.02027764	0.2381751	1.6
-0.02027764	0.2381751	1.6
-0.02027764	0.2381751	1.6
0.01	0.01	1.6
0.01	0.01	1.6
0.01	0.01	1.6
0.01	0.01	1.6
0.01	0.01	1.6
-0.01135627	0.2205324	1.6
-0.01135627	0.2205324	1.6
-0.01135627	0.2205324	1.6
0.009236364	0.2263216	1.6
0.009236364	0.2263216	1.6
0.01099455	0.230057	1.6
0.01099455	0.230057	1.6
0.01099455	0.230057	1.6
0.01481687	0.2330557	1.6
0.01481687	0.2330557	1.6
0.0168816	0.2372216	1.6
0.0168816	0.2372216	1.6
0.0168816	0.2372216	1.6
0.01884338	0.2390567	1.6
0.01884338	0.2390567	1.6
0.01884338	0.2390567	1.6
0.01884338	0.2390567	1.6
0.01884338	0.2390567	1.6
-0.01039928	0.1973977	1.6
-0.01039928	0.1973977	1.6
-0.01039928	0.1973977	1.6
-0.01263842	0.194371	1.6
-0.01263842	0.194371	1.6
-0.01263842	0.194371	1.6
-0.01368463	0.1941013	1.6
-0.01368463	0.1941013	1.6
-0.01443072	0.1927928	1.6
-0.01443072	0.1927928	1.6
-0.01443072	0.1927928	1.6
-0.01457931	0.1913268	1.6
-0.01457931	0.1913268	1.6
-0.01457931	0.1913268	1.6
-0.01406536	0.1896521	1.6
-0.01406536	0.1896521	1.6
-0.01342238	0.188833	1.6
-0.01342238	0.188833	1.6
-0.01342238	0.188833	1.6
-0.01431134	0.1877456	1.6
-0.01431134	0.1877456	1.6
0.01	0.01	1.6
0.01	0.01	1.6
0.01	0.01	1.6
0.01	0.01	1.6
0.001847191	0.1513551	1.6
0.001847191	0.1513551	1.6
-0.01531349	0.1903072	1.6
-0.01531349	0.1903072	1.6
-0.01531349	0.1903072	1.6
-0.01509245	0.1912608	1.6
-0.01509245	0.1912608	1.6
-0.01509245	0.1912608	1.6
-0.01568169	0.1918634	1.6
-0.01568169	0.1918634	1.6
-0.01627254	0.1925008	1.6
-0.01627254	0.1925008	1.6
-0.01627254	0.1925008	1.6
-0.01687072	0.1945176	1.6
-0.01687072	0.1945176	1.6
-0.01687072	0.1945176	1.6
-0.01687072	0.1945176	1.6
-0.01687072	0.1945176	1.6
-0.02564624	0.2281659	1.6
-0.02564624	0.2281659	1.6
-0.02564624	0.2281659	1.6
-0.02501867	0.2291001	1.6
-0.02501867	0.2291001	1.6
-0.02501867	0.2291001	1.6
-0.02577154	0.2309321	1.6
-0.02577154	0.2309321	1.6
-0.02580512	0.2327254	1.6
-0.02580512	0.2327254	1.6
-0.02580512	0.2327254	1.6
-0.02662308	0.2328241	1.6
-0.02662308	0.2328241	1.6
-0.02662308	0.2328241	1.6
-0.02748125	0.2322964	1.6
-0.02748125	0.2322964	1.6
-0.02805205	0.2310546	1.6
-0.02805205	0.2310546	1.6
-0.02805205	0.2310546	1.6
-0.02820621	0.2293571	1.6
-0.02820621	0.2293571	1.6
-0.02820621	0.2293571	1.6
-0.02820621	0.2293571	1.6
-0.02820621	0.2293571	1.6
-0.02820621	0.2293571	1.6
-0.02820621	0.2293571	1.6
-0.02820621	0.2293571	1.6
0.03347496	0.06198888	1.6
0.03347496	0.06198888	1.6
0.03347496	0.06198888	1.6
0.03362889	0.06323287	1.6
0.03362889	0.06323287	1.6
0.03425655	0.06391124	1.6
0.03425655	0.06391124	1.6
0.03425655	0.06391124	1.6
0.03450787	0.06496693	1.6
0.03450787	0.06496693	1.6
0.03450787	0.06496693	1.6
0.03448691	0.06558858	1.6
0.03448691	0.06558858	1.6
0.03463727	0.06636004	1.6
0.03463727	0.06636004	1.6
0.03463727	0.06636004	1.6
0.03475075	0.06663568	1.6
0.03475075	0.06663568	1.6
0.03475075	0.06663568	1.6
0.03469391	0.06649382	1.6
0.03469391	0.06649382	1.6
0.03460344	0.06706342	1.6
0.03460344	0.06706342	1.6
0.03460344	0.06706342	1.6
0.03452418	0.06725345	1.6
0.03452418	0.06725345	1.6
0.03452418	0.06725345	1.6
0.0342234	0.06724817	1.6
0.0342234	0.06724817	1.6
0.0342234	0.06724817	1.6
0.0342234	0.06724817	1.6
0.0342234	0.06724817	1.6
0.0342234	0.06724817	1.6
0.0342234	0.06724817	1.6
0.0342234	0.06724817	1.6
0.1136814	0.007632305	1.6
0.1136814	0.007632305	1.6
0.1132194	0.007056186	1.6
0.1132194	0.007056186	1.6
0.1132194	0.007056186	1.6
0.1129482	0.006925575	1.6
0.1129482	0.006925575	1.6
0.1129482	0.006925575	1.6
0.1130554	0.007177207	1.6
0.1130554	0.007177207	1.6
0.1130434	0.007965095	1.6
0.1130434	0.007965095	1.6
0.1130405	0.008550104	1.6
0.1130405	0.008550104	1.6
0.1130405	0.008550104	1.6
0.1126526	0.008688932	1.6
0.1126526	0.008688932	1.6
0.1124947	0.009029334	1.6
0.1124947	0.009029334	1.6
0.1124947	0.009029334	1.6
0.1124947	0.009029334	1.6
0.1124947	0.009029334	1.6
0.1124947	0.009029334	1.6
0.1446285	-0.01046882	1.6
0.1446285	-0.01046882	1.6
0.148386	-0.01358086	1.6
0.148386	-0.01358086	1.6
0.148386	-0.01358086	1.6
0.1490337	-0.01568697	1.6
0.1490337	-0.01568697	1.6
0.1490337	-0.01568697	1.6
0.1486568	-0.01705659	1.6
0.1486568	-0.01705659	1.6
0.1481172	-0.01691485	1.6
0.1481172	-0.01691485	1.6
0.1481172	-0.01691485	1.6
0.1479673	-0.01717172	1.6
0.1479673	-0.01717172	1.6
0.1479673	-0.01717172	1.6
0.1477806	-0.01665694	1.6
0.1477806	-0.01665694	1.6
0.1476251	-0.01694121	1.6
0.1476251	-0.01694121	1.6
0.1476251	-0.01694121	1.6
0.1471636	-0.01682205	1.6
0.1471636	-0.01682205	1.6
0.1471636	-0.01682205	1.6
0.1470361	-0.016287	1.6
0.1470361	-0.016287	1.6
0.1470361	-0.016287	1.6
0.1470361	-0.016287	1.6
0.1470361	-0.016287	1.6
0.2089667	-0.1551851	1.6
0.2089667	-0.1551851	1.6
0.2089667	-0.1551851	1.6
0.2133175	-0.1624145	1.6
0.2133175	-0.1624145	1.6
0.2178855	-0.1635428	1.6
0.2178855	-0.1635428	1.6
0.2178855	-0.1635428	1.6
0.2185403	-0.1656428	1.6
0.2185403	-0.1656428	1.6
0.2185403	-0.1656428	1.6
0.2187531	-0.1671955	1.6
0.2187531	-0.1671955	1.6
0.2190344	-0.1685028	1.6
0.2190344	-0.1685028	1.6
0.2190344	-0.1685028	1.6
0.2192322	-0.169833	1.6
0.2192322	-0.169833	1.6
0.2186937	-0.1709793	1.6
0.2186937	-0.1709793	1.6
0.2186937	-0.1709793	1.6
0.2180705	-0.1715661	1.6
0.2180705	-0.1715661	1.6
0.2180705	-0.1715661	1.6
0.2177717	-0.1719539	1.6
0.2177717	-0.1719539	1.6
0.2177717	-0.1719539	1.6
0.2177717	-0.1719539	1.6
0.2177717	-0.1719539	1.6
0.289423	-0.1990506	1.6
0.289423	-0.1990506	1.6
0.289423	-0.1990506	1.6
0.2901653	-0.1999704	1.6
0.2901653	-0.1999704	1.6
0.2901653	-0.1999704	1.6
0.2899219	-0.2006379	1.6
0.2899219	-0.2006379	1.6
0.2908255	-0.2007722	1.6
0.2908255	-0.2007722	1.6
0.2908255	-0.2007722	1.6
0.291252	-0.2012939	1.6
0.291252	-0.2012939	1.6
0.291252	-0.2012939	1.6
0.2916844	-0.2013513	1.6
0.2916844	-0.2013513	1.6
0.2866028	-0.2042233	1.6
0.2866028	-0.2042233	1.6
0.2866028	-0.2042233	1.6
0.2828683	-0.2061104	1.6
0.2828683	-0.2061104	1.6
0.2828683	-0.2061104	1.6
0.2828683	-0.2061104	1.6
0.2828683	-0.2061104	1.6
0.2774258	-0.2085134	1.6
0.2774258	-0.2085134	1.6
0.2774258	-0.2085134	1.6
0.2753794	-0.2092876	1.6
0.2753794	-0.2092876	1.6
0.273962	-0.2098988	1.6
0.273962	-0.2098988	1.6
0.273962	-0.2098988	1.6
0.2725478	-0.2107943	1.6
0.2725478	-0.2107943	1.6
0.2725478	-0.2107943	1.6
0.2725478	-0.2107943	1.6
0.2725478	-0.2107943	1.6
0.1199006	-0.2036083	1.6
0.1199006	-0.2036083	1.6
0.1199006	-0.2036083	1.6
0.1176882	-0.2020971	1.6
0.1176882	-0.2020971	1.6
0.1176882	-0.2020971	1.6
0.1154264	-0.2024965	1.6
0.1154264	-0.2024965	1.6
0.1145939	-0.2024241	1.6
0.1145939	-0.2024241	1.6
0.1145939	-0.2024241	1.6
0.1134743	-0.2024235	1.6
0.1134743	-0.2024235	1.6
0.1134743	-0.2024235	1.6
0.1123655	-0.2028489	1.6
0.1123655	-0.2028489	1.6
0.1113094	-0.2028646	1.6
0.1113094	-0.2028646	1.6
0.1113094	-0.2028646	1.6
0.1113094	-0.2028646	1.6
0.1113094	-0.2028646	1.6
0.1113094	-0.2028646	1.6
0.04077588	-0.1711878	1.6
0.04077588	-0.1711878	1.6
0.03867713	-0.1657353	1.6
0.03867713	-0.1657353	1.6
0.03867713	-0.1657353	1.6
0.03813557	-0.1636846	1.6
0.03813557	-0.1636846	1.6
0.03782869	-0.1625599	1.6
0.03782869	-0.1625599	1.6
0.03782869	-0.1625599	1.6
0.03384981	-0.1607447	1.6
0.03384981	-0.1607447	1.6
0.03384981	-0.1607447	1.6
0.03114487	-0.1591802	1.6
0.03114487	-0.1591802	1.6
0.03114487	-0.1591802	1.6
0.0296787	-0.1576022	1.6
0.0296787	-0.1576022	1.6
0.03012634	-0.1556284	1.6
0.03012634	-0.1556284	1.6
0.03012634	-0.1556284	1.6
0.03023099	-0.1540452	1.6
0.03023099	-0.1540452	1.6
0.03023099	-0.1540452	1.6
0.03032235	-0.1527483	1.6
0.03032235	-0.1527483	1.6
0.03032235	-0.1527483	1.6
0.03032235	-0.1527483	1.6
0.03032235	-0.1527483	1.6
-0.0125215	-0.1085772	1.6
-0.0125215	-0.1085772	1.6
-0.0125215	-0.1085772	1.6
-0.01372171	-0.106297	1.6
-0.01372171	-0.106297	1.6
-0.01572141	-0.1060432	1.6
-0.01572141	-0.1060432	1.6
-0.01572141	-0.1060432	1.6
-0.01623962	-0.1064696	1.6
-0.01623962	-0.1064696	1.6
-0.01623962	-0.1064696	1.6
-0.01578887	-0.106045	1.6
-0.01578887	-0.106045	1.6
-0.01705641	-0.1061863	1.6
-0.01705641	-0.1061863	1.6
-0.01705641	-0.1061863	1.6
-0.01791263	-0.1062501	1.6
-0.01791263	-0.1062501	1.6
-0.01791263	-0.1062501	1.6
-0.01791263	-0.1062501	1.6
-0.01791263	-0.1062501	1.6
-0.01791263	-0.1062501	1.6
-0.01791263	-0.1062501	1.6
-0.01791263	-0.1062501	1.6
-0.1049142	0.002536899	1.6
-0.1049142	0.002536899	1.6
-0.1049142	0.002536899	1.6
-0.1066995	0.003393576	1.6
-0.1066995	0.003393576	1.6
-0.1072979	0.003797297	1.6
-0.1072979	0.003797297	1.6
-0.1072979	0.003797297	1.6
-0.107942	0.004634309	1.6
-0.107942	0.004634309	1.6
-0.107942	0.004634309	1.6
-0.1083829	0.006002066	1.6
-0.1083829	0.006002066	1.6
-0.1083829	0.006002066	1.6
-0.1083829	0.006002066	1.6
-0.1083829	0.006002066	1.6
-0.08123899	0.01839148	1.6
-0.08123899	0.01839148	1.6
-0.08123899	0.01839148	1.6
-0.07881183	0.1495283	1.6
-0.07881183	0.1495283	1.6
-0.07876361	0.1493551	1.6
-0.07876361	0.1493551	1.6
-0.07876361	0.1493551	1.6
-0.07861632	0.1490058	1.6
-0.07861632	0.1490058	1.6
-0.07861632	0.1490058	1.6
-0.07863488	0.1484638	1.6
-0.07863488	0.1484638	1.6
-0.07804968	0.1486066	1.6
-0.07804968	0.1486066	1.6
-0.07804968	0.1486066	1.6
-0.07839661	0.1486211	1.6
-0.07839661	0.1486211	1.6
-0.07859718	0.1491532	1.6
-0.07859718	0.1491532	1.6
-0.07859718	0.1491532	1.6
-0.07859718	0.1491532	1.6
-0.07859718	0.1491532	1.6
-0.07859718	0.1491532	1.6
-0.07631499	0.1965935	1.6
-0.07631499	0.1965935	1.6
-0.07631499	0.1965935	1.6
-0.08096389	0.2020803	1.6
-0.08096389	0.2020803	1.6
-0.08223202	0.2031288	1.6
-0.08223202	0.2031288	1.6
-0.08223202	0.2031288	1.6
-0.08292116	0.2039368	1.6
-0.08292116	0.2039368	1.6
-0.08296994	0.2045597	1.6
-0.08296994	0.2045597	1.6
-0.08296994	0.2045597	1.6
-0.08302795	0.2051787	1.6
-0.08302795	0.2051787	1.6
-0.08302795	0.2051787	1.6
-0.08302795	0.2051787	1.6
-0.08302795	0.2051787	1.6
-0.1171179	0.2414429	1.6
-0.1171179	0.2414429	1.6
-0.1171179	0.2414429	1.6
-0.1523878	0.3104683	1.6
-0.1523878	0.3104683	1.6
-0.1533205	0.3102052	1.6
-0.1533205	0.3102052	1.6
-0.1533205	0.3102052	1.6
-0.1537448	0.3095611	1.6
-0.1537448	0.3095611	1.6
-0.1535727	0.3098329	1.6
-0.1535727	0.3098329	1.6
-0.1535727	0.3098329	1.6
-0.1535727	0.3098329	1.6
-0.1535727	0.3098329	1.6
-0.1535727	0.3098329	1.6
-0.1529423	0.3104564	1.6
-0.1529423	0.3104564	1.6
-0.1529423	0.3104564	1.6
-0.1529423	0.3104564	1.6
-0.1529423	0.3104564	1.6
-0.154129	0.3105019	1.6
-0.154129	0.3105019	1.6
-0.154129	0.3105019	1.6
-0.1540077	0.3104392	1.6
-0.1540077	0.3104392	1.6
-0.1540795	0.3107526	1.6
-0.1540795	0.3107526	1.6
-0.1540795	0.3107526	1.6
-0.1540795	0.3107526	1.6
-0.1540795	0.3107526	1.6
-0.1540795	0.3107526	1.6
-0.1541863	0.3117105	1.6
-0.1541863	0.3117105	1.6
-0.1544975	0.3119409	1.6
-0.1544975	0.3119409	1.6
-0.1544975	0.3119409	1.6
-0.154829	0.3120549	1.6
-0.154983	0.3121767	1.6
-0.154983	0.3121767	1.6
-0.1553087	0.3124861	1.6
-0.1553087	0.3124861	1.6
-0.1553087	0.3124861	1.6
-0.1553087	0.3124861	1.6
-0.1553087	0.3124861	1.6
-0.1553087	0.3124861	1.6
-0.2795656	0.2047308	1.6
-0.2795656	0.2047308	1.6
-0.2802002	0.1985121	1.6
-0.2802002	0.1985121	1.6
-0.2802002	0.1985121	1.6
-0.2800602	0.1943534	1.6
-0.2800602	0.1943534	1.6
-0.2800602	0.1943534	1.6
-0.2799118	0.1924084	1.6
-0.2799118	0.1924084	1.6
-0.2799118	0.1924084	1.6
-0.2806257	0.1912002	1.6
-0.2806257	0.1912002	1.6
-0.28031	0.1899744	1.6
-0.28031	0.1899744	1.6
-0.28031	0.1899744	1.6
-0.2800722	0.1886691	1.6
-0.2800722	0.1886691	1.6
-0.2800722	0.1886691	1.6
-0.2800128	0.1881049	1.6
-0.2800128	0.1881049	1.6
-0.2797327	0.1876542	1.6
-0.2797327	0.1876542	1.6
-0.2797327	0.1876542	1.6
-0.2792488	0.1871184	1.6
-0.2792488	0.1871184	1.6
-0.2792488	0.1871184	1.6
-0.279064	0.1866523	1.6
-0.279064	0.1866523	1.6
-0.2787898	0.1863396	1.6
-0.2787898	0.1863396	1.6
-0.2787898	0.1863396	1.6
-0.2784831	0.1859609	1.6
-0.2784831	0.1859609	1.6
-0.2781774	0.1852198	1.6
-0.2781774	0.1852198	1.6
-0.2781774	0.1852198	1.6
-0.2777897	0.1850582	1.6
-0.2777897	0.1850582	1.6
-0.2777897	0.1850582	1.6
-0.2774066	0.1846033	1.6
-0.2774066	0.1846033	1.6
-0.2774066	0.1846033	1.6
-0.2774066	0.1846033	1.6
-0.2774066	0.1846033	1.6
-0.2803232	0.1236295	1.6
-0.2803232	0.1236295	1.6
-0.2803232	0.1236295	1.6
-0.2814045	0.1260487	1.6
-0.2814045	0.1260487	1.6
-0.2814045	0.1260487	1.6
-0.2807939	0.1277473	1.6
-0.2807939	0.1277473	1.6
-0.2794538	0.1273827	1.6
-0.2794538	0.1273827	1.6
-0.2794538	0.1273827	1.6
-0.2774115	0.1273304	1.6
-0.2774115	0.1273304	1.6
-0.2754835	0.1267379	1.6
-0.2754835	0.1267379	1.6
-0.2754835	0.1267379	1.6
-0.2747259	0.1264992	1.6
-0.2747259	0.1264992	1.6
-0.2747259	0.1264992	1.6
-0.274302	0.1268018	1.6
-0.274302	0.1268018	1.6
-0.2740043	0.1265887	1.6
-0.2740043	0.1265887	1.6
-0.2740043	0.1265887	1.6
-0.2737347	0.126602	1.6
-0.2737347	0.126602	1.6
-0.2737347	0.126602	1.6
-0.2737511	0.1267073	1.6
-0.2737511	0.1267073	1.6
-0.2725676	0.1261837	1.6
-0.2725676	0.1261837	1.6
-0.2725676	0.1261837	1.6
-0.2725676	0.1261837	1.6
-0.2725676	0.1261837	1.6
-0.2725676	0.1261837	1.6
-0.2511735	0.1104621	1.6
-0.2511735	0.1104621	1.6
-0.250609	0.1088359	1.6
-0.250609	0.1088359	1.6
-0.250609	0.1088359	1.6
-0.2498986	0.1080756	1.6
-0.2498986	0.1080756	1.6
-0.2498986	0.1080756	1.6
-0.2496453	0.1070723	1.6
-0.2496453	0.1070723	1.6
-0.2500775	0.1062202	1.6
-0.2500775	0.1062202	1.6
-0.2500775	0.1062202	1.6
-0.2506503	0.1056985	1.6
-0.2506503	0.1056985	1.6
-0.2506503	0.1056985	1.6
-0.2527103	0.1055036	1.6
-0.2527103	0.1055036	1.6
-0.2527103	0.1055036	1.6
-0.2527103	0.1055036	1.6
-0.2527103	0.1055036	1.6
-0.2527103	0.1055036	1.6
-0.2527103	0.1055036	1.6
-0.2527103	0.1055036	1.6
-0.2527103	0.1055036	1.6
-0.2527103	0.1055036	1.6
-0.2848972	-0.316465	1.6
-0.2848972	-0.316465	1.6
-0.2848972	-0.316465	1.6
-0.2856316	-0.3160731	1.6
-0.2856316	-0.3160731	1.6
-0.2856316	-0.3160731	1.6
-0.2857311	-0.3156669	1.6
-0.2857311	-0.3156669	1.6
-0.2852977	-0.3160101	1.6
-0.2852977	-0.3160101	1.6
-0.2852977	-0.3160101	1.6
-0.2848063	-0.3165402	1.6
-0.2848063	-0.3165402	1.6
-0.2848063	-0.3165402	1.6
-0.2846791	-0.3167057	1.6
-0.2846791	-0.3167057	1.6
-0.2845756	-0.3171247	1.6
-0.2845756	-0.3171247	1.6
-0.2845756	-0.3171247	1.6
-0.2845428	-0.3171844	1.6
-0.2845428	-0.3171844	1.6
-0.2845428	-0.3171844	1.6
-0.2844726	-0.3169617	1.6
-0.2844726	-0.3169617	1.6
-0.2844097	-0.3167669	1.6
-0.2844097	-0.3167669	1.6
-0.2844097	-0.3167669	1.6
-0.2839411	-0.3168705	1.6
-0.2839411	-0.3168705	1.6
-0.2839411	-0.3168705	1.6
-0.2835862	-0.3166198	1.6
-0.2835862	-0.3166198	1.6
-0.2832269	-0.3163427	1.6
-0.2832269	-0.3163427	1.6
-0.2832269	-0.3163427	1.6
-0.2832269	-0.3163427	1.6
-0.2832269	-0.3163427	1.6
-0.2832269	-0.3163427	1.6
-0.2824517	-0.3156847	1.6
-0.2824517	-0.3156847	1.6
-0.2819642	-0.3152916	1.6
-0.2819642	-0.3152916	1.6
-0.2819642	-0.3152916	1.6
-0.2816418	-0.3146114	1.6
-0.2816418	-0.3146114	1.6
-0.2816418	-0.3146114	1.6
-0.2813397	-0.3139721	1.6
-0.2813397	-0.3139721	1.6
-0.2809512	-0.3133127	1.6
-0.2809512	-0.3133127	1.6
-0.2809512	-0.3133127	1.6
-0.2807146	-0.3127012	1.6
-0.2807146	-0.3127012	1.6
-0.2807146	-0.3127012	1.6
-0.2805834	-0.3122137	1.6
-0.2805834	-0.3122137	1.6
-0.2805368	-0.3118133	1.6
-0.2805368	-0.3118133	1.6
-0.2805368	-0.3118133	1.6
-0.2805368	-0.3118133	1.6
-0.2805368	-0.3118133	1.6
-0.2805368	-0.3118133	1.6
-0.2805105	-0.3115965	1.6
-0.2805105	-0.3115965	1.6
-0.2805171	-0.3113567	1.6
-0.2805171	-0.3113567	1.6
-0.2805171	-0.3113567	1.6
-0.2805171	-0.3113567	1.6
-0.2805171	-0.3113567	1.6
0.135537	-0.3158539	1.6
