# Supplementary material for: Saliency detection of textured 3D models based on multi-view information and texel descriptor
Source: PeerJ Comput Sci. 2023 Oct 25;9:e1584. doi: 10.7717/peerj-cs.1584 (PMC10703070; doi:10.7717/peerj-cs.1584)
Supplement: Supplemental Information 2 [file peerj-cs-09-1584-s002.zip › zy/1.txt]

0.135537	-0.3158539	1.6
0.135537	-0.3158539	1.6
0.1356562	-0.3178985	1.6
0.1356562	-0.3178985	1.6
0.1346108	-0.3188008	1.6
0.1346108	-0.3188008	1.6
0.1346108	-0.3188008	1.6
0.1347269	-0.3190838	1.6
0.1347269	-0.3190838	1.6
0.1347269	-0.3190838	1.6
0.134139	-0.3196253	1.6
0.134139	-0.3196253	1.6
0.1331445	-0.3197531	1.6
0.1331445	-0.3197531	1.6
0.1331445	-0.3197531	1.6
0.1324553	-0.319928	1.6
0.1324553	-0.319928	1.6
0.1319983	-0.3201993	1.6
0.1319983	-0.3201993	1.6
0.1319983	-0.3201993	1.6
0.1316552	-0.3204342	1.6
0.1316552	-0.3204342	1.6
0.1313007	-0.3205032	1.6
0.1313007	-0.3205032	1.6
0.1313007	-0.3205032	1.6
0.1307715	-0.320315	1.6
0.1307715	-0.320315	1.6
0.1307715	-0.320315	1.6
0.1304163	-0.320119	1.6
0.1304163	-0.320119	1.6
0.1300448	-0.3199251	1.6
0.1300448	-0.3199251	1.6
0.1300448	-0.3199251	1.6
0.1300448	-0.3199251	1.6
0.1300448	-0.3199251	1.6
0.1300448	-0.3199251	1.6
0.1300448	-0.3199251	1.6
0.1300448	-0.3199251	1.6
0.0496222	-0.1831132	1.6
0.0496222	-0.1831132	1.6
0.0496222	-0.1831132	1.6
0.05007143	-0.182401	1.6
0.05007143	-0.182401	1.6
0.05007143	-0.182401	1.6
0.05007976	-0.1824342	1.6
0.05007976	-0.1824342	1.6
0.04909872	-0.1811187	1.6
0.04909872	-0.1811187	1.6
0.04909872	-0.1811187	1.6
0.04950122	-0.1800585	1.6
0.04950122	-0.1800585	1.6
0.04921921	-0.1795828	1.6
0.04921921	-0.1795828	1.6
0.04921921	-0.1795828	1.6
0.04921921	-0.1795828	1.6
0.04921921	-0.1795828	1.6
0.04921921	-0.1795828	1.6
0.001735291	-0.139817	1.6
0.001735291	-0.139817	1.6
-0.000737601	-0.1372185	1.6
-0.000737601	-0.1372185	1.6
-0.000737601	-0.1372185	1.6
-0.001573805	-0.1363409	1.6
-0.001573805	-0.1363409	1.6
-0.002795359	-0.1357068	1.6
-0.002795359	-0.1357068	1.6
-0.002795359	-0.1357068	1.6
-0.003746029	-0.1344484	1.6
-0.003746029	-0.1344484	1.6
-0.003746029	-0.1344484	1.6
-0.004283883	-0.1336956	1.6
-0.004283883	-0.1336956	1.6
-0.004927553	-0.1330253	1.6
-0.004927553	-0.1330253	1.6
-0.004927553	-0.1330253	1.6
-0.004927553	-0.1330253	1.6
-0.004927553	-0.1330253	1.6
-0.004927553	-0.1330253	1.6
-0.05920389	-0.07431092	1.6
-0.05920389	-0.07431092	1.6
-0.05900818	-0.07221539	1.6
-0.05900818	-0.07221539	1.6
-0.05900818	-0.07221539	1.6
-0.05819077	-0.07236031	1.6
-0.05819077	-0.07236031	1.6
-0.05819077	-0.07236031	1.6
-0.05813227	-0.07202818	1.6
-0.05813227	-0.07202818	1.6
-0.05856021	-0.07147328	1.6
-0.05856021	-0.07147328	1.6
-0.05856021	-0.07147328	1.6
-0.06013788	-0.07205341	1.6
-0.06013788	-0.07205341	1.6
-0.06013788	-0.07205341	1.6
-0.06108551	-0.07253189	1.6
-0.06108551	-0.07253189	1.6
-0.06207604	-0.07303845	1.6
-0.06207604	-0.07303845	1.6
-0.06207604	-0.07303845	1.6
-0.06276304	-0.07369312	1.6
-0.06276304	-0.07369312	1.6
-0.06276304	-0.07369312	1.6
-0.06347936	-0.07451297	1.6
-0.06347936	-0.07451297	1.6
-0.0642653	-0.07523669	1.6
-0.0642653	-0.07523669	1.6
-0.0642653	-0.07523669	1.6
-0.06511682	-0.07585522	1.6
-0.06511682	-0.07585522	1.6
-0.06511682	-0.07585522	1.6
-0.06589086	-0.07606616	1.6
-0.06589086	-0.07606616	1.6
-0.06670931	-0.07620703	1.6
-0.06670931	-0.07620703	1.6
-0.06670931	-0.07620703	1.6
-0.06741931	-0.07648725	1.6
-0.06741931	-0.07648725	1.6
-0.06741931	-0.07648725	1.6
-0.06797921	-0.07667924	1.6
-0.06797921	-0.07667924	1.6
-0.06857181	-0.0767386	1.6
-0.06857181	-0.0767386	1.6
-0.06857181	-0.0767386	1.6
-0.06903727	-0.07652887	1.6
-0.06903727	-0.07652887	1.6
-0.06903727	-0.07652887	1.6
-0.06903727	-0.07652887	1.6
-0.06903727	-0.07652887	1.6
-0.06903727	-0.07652887	1.6
-0.06903727	-0.07652887	1.6
-0.06903727	-0.07652887	1.6
0.04971149	-0.1001125	1.6
0.04971149	-0.1001125	1.6
0.04971149	-0.1001125	1.6
0.05158955	-0.1110741	1.6
0.05158955	-0.1110741	1.6
0.05267414	-0.1158427	1.6
0.05267414	-0.1158427	1.6
0.05267414	-0.1158427	1.6
0.0529821	-0.1174143	1.6
0.0529821	-0.1174143	1.6
0.05324289	-0.11981	1.6
0.05324289	-0.11981	1.6
0.05324289	-0.11981	1.6
0.05324289	-0.11981	1.6
0.05324289	-0.11981	1.6
0.05324289	-0.11981	1.6
0.05231609	-0.115379	1.6
0.05231609	-0.115379	1.6
0.05163075	-0.1144198	1.6
0.05163075	-0.1144198	1.6
0.05163075	-0.1144198	1.6
0.05163075	-0.1144198	1.6
0.05163075	-0.1144198	1.6
0.05163075	-0.1144198	1.6
0.05163075	-0.1144198	1.6
0.05163075	-0.1144198	1.6
0.05163075	-0.1144198	1.6
0.05163075	-0.1144198	1.6
0.05163075	-0.1144198	1.6
-0.3035309	-0.2691022	1.6
-0.3035309	-0.2691022	1.6
-0.3035309	-0.2691022	1.6
-0.3044412	-0.2610996	1.6
-0.3044412	-0.2610996	1.6
-0.3036538	-0.2636121	1.6
-0.3036538	-0.2636121	1.6
-0.3036538	-0.2636121	1.6
-0.3030436	-0.2663627	1.6
-0.3030436	-0.2663627	1.6
-0.3027103	-0.2683829	1.6
-0.3027103	-0.2683829	1.6
-0.3027103	-0.2683829	1.6
-0.3024733	-0.2696838	1.6
-0.3024733	-0.2696838	1.6
-0.3024733	-0.2696838	1.6
-0.3021681	-0.2705635	1.6
-0.3021681	-0.2705635	1.6
-0.3021562	-0.2710003	1.6
-0.3021562	-0.2710003	1.6
-0.3021562	-0.2710003	1.6
-0.3023151	-0.2716658	1.6
-0.3023151	-0.2716658	1.6
-0.3023151	-0.2716658	1.6
-0.3023203	-0.2719563	1.6
-0.3023203	-0.2719563	1.6
-0.30233	-0.2721472	1.6
-0.30233	-0.2721472	1.6
-0.30233	-0.2721472	1.6
-0.3024548	-0.2722337	1.6
-0.3024548	-0.2722337	1.6
-0.3024548	-0.2722337	1.6
-0.3024548	-0.2722337	1.6
-0.3024548	-0.2722337	1.6
-0.3133004	-0.3213944	1.6
-0.3133004	-0.3213944	1.6
-0.3133004	-0.3213944	1.6
-0.3129393	-0.3261467	1.6
-0.3129393	-0.3261467	1.6
-0.3129393	-0.3261467	1.6
-0.3135743	-0.3271812	1.6
-0.3135743	-0.3271812	1.6
-0.3142181	-0.3288476	1.6
-0.3142181	-0.3288476	1.6
-0.3142181	-0.3288476	1.6
-0.3143635	-0.3304513	1.6
-0.3143635	-0.3304513	1.6
-0.3143635	-0.3304513	1.6
-0.3150302	-0.3316794	1.6
-0.3150302	-0.3316794	1.6
-0.3155535	-0.3327421	1.6
-0.3155535	-0.3327421	1.6
-0.3155535	-0.3327421	1.6
-0.3158056	-0.3333637	1.6
-0.3158056	-0.3333637	1.6
-0.3158056	-0.3333637	1.6
-0.3141528	-0.3330343	1.6
-0.3141528	-0.3330343	1.6
-0.3141528	-0.3330343	1.6
-0.3141528	-0.3330343	1.6
-0.3141528	-0.3330343	1.6
-0.1858162	-0.07383488	1.6
-0.1858162	-0.07383488	1.6
-0.1840888	-0.07111124	1.6
-0.1840888	-0.07111124	1.6
-0.1840888	-0.07111124	1.6
-0.1836497	-0.07050557	1.6
-0.1836497	-0.07050557	1.6
-0.1836497	-0.07050557	1.6
-0.182266	-0.06909323	1.6
-0.182266	-0.06909323	1.6
-0.1809488	-0.06812896	1.6
-0.1809488	-0.06812896	1.6
-0.1809488	-0.06812896	1.6
-0.1804439	-0.067357	1.6
-0.1804439	-0.067357	1.6
-0.180428	-0.06665575	1.6
-0.180428	-0.06665575	1.6
-0.180428	-0.06665575	1.6
-0.180428	-0.06665575	1.6
-0.180428	-0.06665575	1.6
-0.180428	-0.06665575	1.6
-0.180428	-0.06665575	1.6
-0.180428	-0.06665575	1.6
-0.1581406	-0.009441763	1.6
-0.1581406	-0.009441763	1.6
-0.1581406	-0.009441763	1.6
-0.1572773	-0.002989504	1.6
-0.1572773	-0.002989504	1.6
-0.1572773	-0.002989504	1.6
-0.1557926	0.0009527327	1.6
-0.1557926	0.0009527327	1.6
-0.1548211	0.00307966	1.6
-0.1548211	0.00307966	1.6
-0.1548211	0.00307966	1.6
-0.1539583	0.005534999	1.6
-0.1539583	0.005534999	1.6
-0.1532608	0.007896658	1.6
-0.1532608	0.007896658	1.6
-0.1532608	0.007896658	1.6
-0.1531637	0.009960253	1.6
-0.1531637	0.009960253	1.6
-0.1527985	0.01190541	1.6
-0.1527985	0.01190541	1.6
-0.1527985	0.01190541	1.6
-0.1524456	0.01360118	1.6
-0.1524456	0.01360118	1.6
-0.1524456	0.01360118	1.6
-0.1524456	0.01360118	1.6
-0.1524456	0.01360118	1.6
-0.09055302	0.0855592	1.6
-0.09055302	0.0855592	1.6
-0.09055302	0.0855592	1.6
-0.08461993	0.08717335	1.6
-0.08461993	0.08717335	1.6
-0.08461993	0.08717335	1.6
-0.08197711	0.08779962	1.6
-0.08197711	0.08779962	1.6
-0.08054225	0.08932798	1.6
-0.08054225	0.08932798	1.6
-0.08054225	0.08932798	1.6
-0.07956142	0.09062911	1.6
-0.07956142	0.09062911	1.6
-0.07956142	0.09062911	1.6
-0.07882408	0.09191348	1.6
-0.07882408	0.09191348	1.6
-0.0785477	0.09293976	1.6
-0.0785477	0.09293976	1.6
-0.0785477	0.09293976	1.6
-0.0778855	0.09353951	1.6
-0.0778855	0.09353951	1.6
-0.0778855	0.09353951	1.6
-0.0778855	0.09353951	1.6
-0.0778855	0.09353951	1.6
0.01882857	0.1217782	1.6
0.01882857	0.1217782	1.6
0.01882857	0.1217782	1.6
0.0198144	0.1217039	1.6
0.0198144	0.1217039	1.6
0.0198144	0.1217039	1.6
0.01378015	0.1288651	1.6
0.01378015	0.1288651	1.6
0.01089151	0.1333203	1.6
0.01089151	0.1333203	1.6
0.01089151	0.1333203	1.6
0.008824765	0.1357535	1.6
0.008824765	0.1357535	1.6
0.008824765	0.1357535	1.6
0.007196911	0.1374104	1.6
0.007196911	0.1374104	1.6
0.006057437	0.1396254	1.6
0.006057437	0.1396254	1.6
0.006057437	0.1396254	1.6
0.006057437	0.1396254	1.6
0.006057437	0.1396254	1.6
-0.01636786	0.2519821	1.6
-0.01636786	0.2519821	1.6
-0.01636786	0.2519821	1.6
-0.01867872	0.2469804	1.6
-0.01867872	0.2469804	1.6
-0.01867872	0.2469804	1.6
-0.01790654	0.2452465	1.6
-0.01790654	0.2452465	1.6
-0.01775817	0.2438084	1.6
-0.01775817	0.2438084	1.6
-0.01775817	0.2438084	1.6
-0.01744626	0.2428014	1.6
-0.01744626	0.2428014	1.6
-0.01744626	0.2428014	1.6
-0.01752872	0.2420361	1.6
-0.01752872	0.2420361	1.6
-0.01763848	0.2409524	1.6
-0.01763848	0.2409524	1.6
-0.01763848	0.2409524	1.6
-0.01741741	0.2400465	1.6
-0.01741741	0.2400465	1.6
-0.01741741	0.2400465	1.6
-0.01741741	0.2400465	1.6
-0.01741741	0.2400465	1.6
0.0053041	0.2788991	1.6
0.0053041	0.2788991	1.6
0.0053041	0.2788991	1.6
0.005338592	0.2770898	1.6
0.005338592	0.2770898	1.6
0.005338592	0.2770898	1.6
0.005641595	0.2776061	1.6
0.005641595	0.2776061	1.6
0.005641595	0.2776061	1.6
0.005641595	0.2776061	1.6
0.005641595	0.2776061	1.6
0.005257189	0.2798238	1.6
0.005257189	0.2798238	1.6
0.005257189	0.2798238	1.6
0.005551592	0.2807939	1.6
0.005551592	0.2807939	1.6
0.0057289	0.2809442	1.6
0.0057289	0.2809442	1.6
0.0057289	0.2809442	1.6
0.006190782	0.2806288	1.6
0.006190782	0.2806288	1.6
0.006190782	0.2806288	1.6
0.006756149	0.2807239	1.6
0.006756149	0.2807239	1.6
0.007010853	0.2804518	1.6
0.007010853	0.2804518	1.6
0.007010853	0.2804518	1.6
0.007328863	0.2800549	1.6
0.007328863	0.2800549	1.6
0.007328863	0.2800549	1.6
0.007249766	0.2802154	1.6
0.007249766	0.2802154	1.6
0.007269087	0.2801768	1.6
0.007269087	0.2801768	1.6
0.007269087	0.2801768	1.6
0.007427222	0.280675	1.6
0.007427222	0.280675	1.6
0.007427222	0.280675	1.6
0.007453418	0.2808776	1.6
0.007453418	0.2808776	1.6
0.007312899	0.2808768	1.6
0.007312899	0.2808768	1.6
0.007312899	0.2808768	1.6
0.007065828	0.2809913	1.6
0.007065828	0.2809913	1.6
0.007065828	0.2809913	1.6
0.007065828	0.2809913	1.6
0.007065828	0.2809913	1.6
-0.03642424	0.2049848	1.6
-0.03642424	0.2049848	1.6
-0.03642424	0.2049848	1.6
-0.0375684	0.2026635	1.6
-0.0375684	0.2026635	1.6
-0.0375684	0.2026635	1.6
-0.0375684	0.2026635	1.6
-0.0375684	0.2026635	1.6
-0.03787783	0.2000165	1.6
-0.03787783	0.2000165	1.6
-0.03787783	0.2000165	1.6
-0.0384218	0.1992838	1.6
-0.0384218	0.1992838	1.6
-0.0384218	0.1992838	1.6
-0.03827742	0.1994899	1.6
-0.03827742	0.1994899	1.6
-0.03828096	0.1991357	1.6
-0.03828096	0.1991357	1.6
-0.03828096	0.1991357	1.6
-0.03836954	0.1989003	1.6
-0.03836954	0.1989003	1.6
-0.03836954	0.1989003	1.6
-0.03836954	0.1989003	1.6
-0.03836954	0.1989003	1.6
-0.01252426	0.1875301	1.6
-0.01252426	0.1875301	1.6
-0.01252426	0.1875301	1.6
-0.0127427	0.1892154	1.6
-0.0127427	0.1892154	1.6
-0.01198554	0.1896524	1.6
-0.01198554	0.1896524	1.6
-0.01198554	0.1896524	1.6
-0.01184468	0.1896394	1.6
-0.01184468	0.1896394	1.6
-0.01184468	0.1896394	1.6
-0.01225636	0.1891396	1.6
-0.01225636	0.1891396	1.6
-0.0123075	0.1895247	1.6
-0.0123075	0.1895247	1.6
-0.0123075	0.1895247	1.6
-0.01225352	0.1892006	1.6
-0.01225352	0.1892006	1.6
-0.01225352	0.1892006	1.6
-0.01156898	0.1898254	1.6
-0.01156898	0.1898254	1.6
-0.01156898	0.1898254	1.6
-0.01156898	0.1898254	1.6
-0.01156898	0.1898254	1.6
-0.0003560968	0.2012471	1.6
-0.0003560968	0.2012471	1.6
-0.0003560968	0.2012471	1.6
0.000104934	0.2012508	1.6
0.000104934	0.2012508	1.6
0.001684369	0.2031936	1.6
0.001684369	0.2031936	1.6
0.001684369	0.2031936	1.6
0.002176578	0.2042717	1.6
0.002176578	0.2042717	1.6
0.002176578	0.2042717	1.6
0.002949069	0.2053225	1.6
0.002949069	0.2053225	1.6
0.003395482	0.2061665	1.6
0.003395482	0.2061665	1.6
0.003395482	0.2061665	1.6
0.003392517	0.207016	1.6
0.003392517	0.207016	1.6
0.003392517	0.207016	1.6
0.003392517	0.207016	1.6
0.003392517	0.207016	1.6
0.004046013	0.2086339	1.6
0.004046013	0.2086339	1.6
0.004046013	0.2086339	1.6
0.004046013	0.2086339	1.6
0.004046013	0.2086339	1.6
0.004046013	0.2086339	1.6
0.1134101	0.327011	1.6
0.1134101	0.327011	1.6
0.1143728	0.3301194	1.6
0.1143728	0.3301194	1.6
0.1143728	0.3301194	1.6
0.1146666	0.3310486	1.6
0.1146666	0.3310486	1.6
0.1146666	0.3310486	1.6
0.1154542	0.3331227	1.6
0.1154542	0.3331227	1.6
0.1154542	0.3331227	1.6
0.1154542	0.3331227	1.6
0.1154542	0.3331227	1.6
0.1161587	0.3358944	1.6
0.1161587	0.3358944	1.6
0.1166067	0.3365195	1.6
0.1166067	0.3365195	1.6
0.1166067	0.3365195	1.6
0.1166365	0.3374389	1.6
0.1166365	0.3374389	1.6
0.1166365	0.3374389	1.6
0.1173418	0.3382342	1.6
0.1173418	0.3382342	1.6
0.1173418	0.3382342	1.6
0.1173418	0.3382342	1.6
0.1173418	0.3382342	1.6
0.1534676	0.3081171	1.6
0.1534676	0.3081171	1.6
0.1534676	0.3081171	1.6
0.1538299	0.3078757	1.6
0.1538299	0.3078757	1.6
0.1540817	0.3084506	1.6
0.1540817	0.3084506	1.6
0.1540817	0.3084506	1.6
0.1541728	0.3091423	1.6
0.1541728	0.3091423	1.6
0.1541728	0.3091423	1.6
0.1542303	0.3094395	1.6
0.1542303	0.3094395	1.6
0.1542507	0.3097433	1.6
0.1542507	0.3097433	1.6
0.1542507	0.3097433	1.6
0.1542137	0.3094484	1.6
0.1542137	0.3094484	1.6
0.1542137	0.3094484	1.6
0.1542137	0.3094484	1.6
0.1542137	0.3094484	1.6
0.254949	0.2034638	1.6
0.254949	0.2034638	1.6
0.254949	0.2034638	1.6
0.2556119	0.197647	1.6
0.2556119	0.197647	1.6
0.2566519	0.1969572	1.6
0.2566519	0.1969572	1.6
0.2566519	0.1969572	1.6
0.2570499	0.1975338	1.6
0.2570499	0.1975338	1.6
0.2570499	0.1975338	1.6
0.2569843	0.196851	1.6
0.2569843	0.196851	1.6
0.2573076	0.1978764	1.6
0.2573076	0.1978764	1.6
0.2573076	0.1978764	1.6
0.2573674	0.1988061	1.6
0.2573674	0.1988061	1.6
0.2578108	0.1992641	1.6
0.2578108	0.1992641	1.6
0.2578108	0.1992641	1.6
0.2575413	0.1993875	1.6
0.2575413	0.1993875	1.6
0.2575413	0.1993875	1.6
0.2572199	0.1995115	1.6
0.2572199	0.1995115	1.6
0.2572199	0.1995115	1.6
0.25723	0.1991318	1.6
0.25723	0.1991318	1.6
0.2575733	0.1992165	1.6
0.2575733	0.1992165	1.6
0.2575733	0.1992165	1.6
0.2580494	0.1996592	1.6
0.2580494	0.1996592	1.6
0.2580494	0.1996592	1.6
0.2583253	0.2001904	1.6
0.2583253	0.2001904	1.6
0.2584488	0.2007763	1.6
0.2584488	0.2007763	1.6
0.2584488	0.2007763	1.6
0.258436	0.201284	1.6
0.258436	0.201284	1.6
0.258436	0.201284	1.6
0.2583415	0.2015639	1.6
0.2583415	0.2015639	1.6
0.258486	0.2020691	1.6
0.258486	0.2020691	1.6
0.258486	0.2020691	1.6
0.2588529	0.2024443	1.6
0.2588529	0.2024443	1.6
0.2588529	0.2024443	1.6
0.2590576	0.2022287	1.6
0.2590576	0.2022287	1.6
0.2591557	0.2021543	1.6
0.2591557	0.2021543	1.6
0.2591557	0.2021543	1.6
0.2592241	0.2020157	1.6
0.2592241	0.2020157	1.6
0.2592241	0.2020157	1.6
0.2593871	0.2017765	1.6
0.2593871	0.2017765	1.6
0.2593871	0.2017765	1.6
0.2593871	0.2017765	1.6
0.2593871	0.2017765	1.6
0.2593871	0.2017765	1.6
0.2593871	0.2017765	1.6
0.2080207	0.0893802	1.6
0.2080207	0.0893802	1.6
0.2080207	0.0893802	1.6
0.2093043	0.08706113	1.6
0.2093043	0.08706113	1.6
0.2093043	0.08706113	1.6
0.2098614	0.08613359	1.6
0.2098614	0.08613359	1.6
0.2101194	0.08436449	1.6
0.2101194	0.08436449	1.6
0.2101194	0.08436449	1.6
0.2092428	0.0837593	1.6
0.2092428	0.0837593	1.6
0.2092428	0.0837593	1.6
0.2091567	0.08312451	1.6
0.2091567	0.08312451	1.6
0.2091567	0.08312451	1.6
0.2091567	0.08312451	1.6
0.2091567	0.08312451	1.6
0.2091567	0.08312451	1.6
0.2091567	0.08312451	1.6
0.2091567	0.08312451	1.6
0.2686178	-0.1257614	1.6
0.2686178	-0.1257614	1.6
0.287828	-0.1193618	1.6
0.287828	-0.1193618	1.6
0.287828	-0.1193618	1.6
0.2973217	-0.1161945	1.6
0.2973217	-0.1161945	1.6
0.2973217	-0.1161945	1.6
0.2973217	-0.1161945	1.6
0.2973217	-0.1161945	1.6
0.3029235	-0.1147204	1.6
0.3029235	-0.1147204	1.6
0.3029235	-0.1147204	1.6
0.2808363	-0.01628331	1.6
0.2808363	-0.01628331	1.6
0.2808363	-0.01628331	1.6
0.281396	-0.01287488	1.6
0.281396	-0.01287488	1.6
0.2817715	-0.01163836	1.6
0.2817715	-0.01163836	1.6
0.2817715	-0.01163836	1.6
0.2804914	-0.01072912	1.6
0.2804914	-0.01072912	1.6
0.2804914	-0.01072912	1.6
0.279501	-0.01011979	1.6
0.279501	-0.01011979	1.6
0.2790885	-0.009832693	1.6
0.2790885	-0.009832693	1.6
0.2790885	-0.009832693	1.6
0.2787811	-0.00796908	1.6
0.2787811	-0.00796908	1.6
0.2787811	-0.00796908	1.6
0.2781533	-0.006545551	1.6
0.2781533	-0.006545551	1.6
0.2780672	-0.005089227	1.6
0.2780672	-0.005089227	1.6
0.2780672	-0.005089227	1.6
0.2778156	-0.002446236	1.6
0.2778156	-0.002446236	1.6
0.2778156	-0.002446236	1.6
0.2778156	-0.002446236	1.6
0.2778156	-0.002446236	1.6
0.2608572	0.07146271	1.6
0.2608572	0.07146271	1.6
0.2608572	0.07146271	1.6
0.262169	0.0724831	1.6
0.262169	0.0724831	1.6
0.262169	0.0724831	1.6
0.2627344	0.07327227	1.6
0.2627344	0.07327227	1.6
0.2627344	0.07327227	1.6
0.2625977	0.07358859	1.6
0.2625977	0.07358859	1.6
0.2629568	0.07373948	1.6
0.2629568	0.07373948	1.6
0.2629568	0.07373948	1.6
0.2628846	0.07373474	1.6
0.2628846	0.07373474	1.6
0.2628846	0.07373474	1.6
0.262902	0.07385386	1.6
0.262902	0.07385386	1.6
0.2626736	0.07398185	1.6
0.2626736	0.07398185	1.6
0.2626736	0.07398185	1.6
0.2626736	0.07398185	1.6
0.2626736	0.07398185	1.6
0.2730873	0.05301421	1.6
0.2730873	0.05301421	1.6
0.2730873	0.05301421	1.6
0.2758439	0.01496592	1.6
0.2758439	0.01496592	1.6
0.2758439	0.01496592	1.6
0.2769197	0.01174317	1.6
0.2769197	0.01174317	1.6
0.2778164	0.00924402	1.6
0.2778164	0.00924402	1.6
0.2778164	0.00924402	1.6
0.2787913	0.008105012	1.6
0.2787913	0.008105012	1.6
0.2787913	0.008105012	1.6
0.2795349	0.007512152	1.6
0.2795349	0.007512152	1.6
0.2799308	0.007053756	1.6
0.2799308	0.007053756	1.6
0.2799308	0.007053756	1.6
0.2809379	0.006650336	1.6
0.2809379	0.006650336	1.6
0.2809379	0.006650336	1.6
0.2832526	0.008332404	1.6
0.2832526	0.008332404	1.6
0.2850971	0.00943596	1.6
0.2850971	0.00943596	1.6
0.2850971	0.00943596	1.6
0.2850971	0.00943596	1.6
0.2850971	0.00943596	1.6
0.2850971	0.00943596	1.6
0.2850971	0.00943596	1.6
0.2850971	0.00943596	1.6
0.2990463	-0.1440124	1.6
0.2990463	-0.1440124	1.6
0.3063328	-0.141411	1.6
0.3063328	-0.141411	1.6
0.3084487	-0.1391695	1.6
0.3084487	-0.1391695	1.6
0.3084487	-0.1391695	1.6
0.3086908	-0.1387384	1.6
0.3086908	-0.1387384	1.6
0.3086908	-0.1387384	1.6
0.3095355	-0.1386241	1.6
0.3095355	-0.1386241	1.6
0.3095355	-0.1386241	1.6
0.3095355	-0.1386241	1.6
0.3095355	-0.1386241	1.6
0.2705868	-0.2460332	1.6
0.2705868	-0.2460332	1.6
0.2705868	-0.2460332	1.6
0.2673551	-0.2494914	1.6
0.2673551	-0.2494914	1.6
0.2658361	-0.250787	1.6
0.2658361	-0.250787	1.6
0.2658361	-0.250787	1.6
0.265178	-0.2506066	1.6
0.265178	-0.2506066	1.6
