# Supplementary material for: Saliency detection of textured 3D models based on multi-view information and texel descriptor
Source: PeerJ Comput Sci. 2023 Oct 25;9:e1584. doi: 10.7717/peerj-cs.1584 (PMC10703070; doi:10.7717/peerj-cs.1584)
Supplement: Supplemental Information 2 [file peerj-cs-09-1584-s002.zip › zy/10.txt]

0.2502662	-0.02520095	1.6
0.2502662	-0.02520095	1.6
0.2502662	-0.02520095	1.6
0.2496582	-0.0254875	1.6
0.2496582	-0.0254875	1.6
0.2491848	-0.02548624	1.6
0.2491848	-0.02548624	1.6
0.2491848	-0.02548624	1.6
0.2490196	-0.02572454	1.6
0.2490196	-0.02572454	1.6
0.2486604	-0.02595597	1.6
0.2486604	-0.02595597	1.6
0.2486604	-0.02595597	1.6
0.248343	-0.02592498	1.6
0.248343	-0.02592498	1.6
0.248343	-0.02592498	1.6
0.2481733	-0.02607281	1.6
0.2481733	-0.02607281	1.6
0.247925	-0.02632835	1.6
0.247925	-0.02632835	1.6
0.247925	-0.02632835	1.6
0.2477925	-0.02666951	1.6
0.2477925	-0.02666951	1.6
0.2477925	-0.02666951	1.6
0.2477164	-0.02703012	1.6
0.2477164	-0.02703012	1.6
0.2475505	-0.0271844	1.6
0.2475505	-0.0271844	1.6
0.2475505	-0.0271844	1.6
0.2475505	-0.0271844	1.6
0.2475505	-0.0271844	1.6
0.2475505	-0.0271844	1.6
0.2475505	-0.0271844	1.6
0.2475505	-0.0271844	1.6
0.2475505	-0.0271844	1.6
0.0777577	-0.07734211	1.6
0.0777577	-0.07734211	1.6
0.07568144	-0.07530151	1.6
0.07568144	-0.07530151	1.6
0.07568144	-0.07530151	1.6
0.07401961	-0.07488563	1.6
0.07401961	-0.07488563	1.6
0.07401961	-0.07488563	1.6
0.07275154	-0.07409354	1.6
0.07275154	-0.07409354	1.6
0.07199015	-0.07316712	1.6
0.07199015	-0.07316712	1.6
0.07199015	-0.07316712	1.6
0.0711671	-0.07284115	1.6
0.0711671	-0.07284115	1.6
0.0711671	-0.07284115	1.6
0.07074472	-0.07186006	1.6
0.07074472	-0.07186006	1.6
0.07074472	-0.07186006	1.6
0.07074472	-0.07186006	1.6
0.07074472	-0.07186006	1.6
0.07074472	-0.07186006	1.6
0.07074472	-0.07186006	1.6
0.07074472	-0.07186006	1.6
-0.2311198	-0.1809907	1.6
-0.2311198	-0.1809907	1.6
-0.2298059	-0.181064	1.6
-0.2298059	-0.181064	1.6
-0.2298059	-0.181064	1.6
-0.2295465	-0.181611	1.6
-0.2295465	-0.181611	1.6
-0.228639	-0.181567	1.6
-0.228639	-0.181567	1.6
-0.228639	-0.181567	1.6
-0.2276715	-0.1808134	1.6
-0.2276715	-0.1808134	1.6
-0.2267651	-0.1805234	1.6
-0.2267651	-0.1805234	1.6
-0.2267651	-0.1805234	1.6
-0.2255059	-0.1803252	1.6
-0.2255059	-0.1803252	1.6
-0.2255059	-0.1803252	1.6
-0.2255059	-0.1803252	1.6
-0.2255059	-0.1803252	1.6
-0.2829562	-0.2165613	1.6
-0.2829562	-0.2165613	1.6
-0.2829562	-0.2165613	1.6
-0.2859228	-0.2173986	1.6
-0.2859228	-0.2173986	1.6
-0.2879865	-0.2178484	1.6
-0.2879865	-0.2178484	1.6
-0.2879865	-0.2178484	1.6
-0.2886278	-0.21785	1.6
-0.2886278	-0.21785	1.6
-0.2886278	-0.21785	1.6
-0.2889868	-0.2173071	1.6
-0.2889868	-0.2173071	1.6
-0.2889553	-0.2170769	1.6
-0.2889553	-0.2170769	1.6
-0.2889553	-0.2170769	1.6
-0.288694	-0.2169264	1.6
-0.288694	-0.2169264	1.6
-0.288694	-0.2169264	1.6
-0.2887694	-0.2168924	1.6
-0.2887694	-0.2168924	1.6
-0.28869	-0.2171566	1.6
-0.28869	-0.2171566	1.6
-0.28869	-0.2171566	1.6
-0.288352	-0.2179455	1.6
-0.288352	-0.2179455	1.6
-0.288352	-0.2179455	1.6
-0.2880198	-0.2186905	1.6
-0.2880198	-0.2186905	1.6
-0.2876559	-0.2195988	1.6
-0.2876559	-0.2195988	1.6
-0.2876559	-0.2195988	1.6
-0.2876559	-0.2195988	1.6
-0.2876559	-0.2195988	1.6
-0.2876559	-0.2195988	1.6
-0.2876213	-0.2208983	1.6
-0.2876213	-0.2208983	1.6
-0.2874061	-0.221267	1.6
-0.2874061	-0.221267	1.6
-0.2874061	-0.221267	1.6
-0.2870196	-0.2218796	1.6
-0.2870196	-0.2218796	1.6
-0.2865291	-0.2222983	1.6
-0.2865291	-0.2222983	1.6
-0.2865291	-0.2222983	1.6
-0.2865698	-0.222436	1.6
-0.2865698	-0.222436	1.6
-0.2865698	-0.222436	1.6
-0.2864793	-0.2226654	1.6
-0.2864793	-0.2226654	1.6
-0.2865033	-0.2228376	1.6
-0.2865033	-0.2228376	1.6
-0.2865033	-0.2228376	1.6
-0.2866749	-0.223005	1.6
-0.2866749	-0.223005	1.6
-0.2866749	-0.223005	1.6
-0.2865985	-0.2231447	1.6
-0.2865985	-0.2231447	1.6
-0.2869359	-0.2228958	1.6
-0.2869359	-0.2228958	1.6
-0.2869359	-0.2228958	1.6
-0.2869009	-0.2229962	1.6
-0.2869009	-0.2229962	1.6
-0.2869009	-0.2229962	1.6
-0.2872635	-0.2228487	1.6
-0.2872635	-0.2228487	1.6
-0.2872635	-0.2228487	1.6
-0.2872635	-0.2228487	1.6
-0.2872635	-0.2228487	1.6
-0.2872635	-0.2228487	1.6
-0.2872635	-0.2228487	1.6
-0.2872635	-0.2228487	1.6
-0.1081033	0.07255298	1.6
-0.1081033	0.07255298	1.6
-0.1104172	0.07437093	1.6
-0.1104172	0.07437093	1.6
-0.1104172	0.07437093	1.6
-0.1111134	0.07587291	1.6
-0.1111134	0.07587291	1.6
-0.1121827	0.07675646	1.6
-0.1121827	0.07675646	1.6
-0.1121827	0.07675646	1.6
-0.1127076	0.07705273	1.6
-0.1127076	0.07705273	1.6
-0.1127076	0.07705273	1.6
-0.1126859	0.07750366	1.6
-0.1126859	0.07750366	1.6
-0.1126859	0.07750366	1.6
-0.1126859	0.07750366	1.6
-0.1126859	0.07750366	1.6
-0.1126859	0.07750366	1.6
-0.1121625	0.07971639	1.6
-0.1121625	0.07971639	1.6
-0.1121625	0.07971639	1.6
-0.1121625	0.07971639	1.6
-0.1121625	0.07971639	1.6
-0.1121625	0.07971639	1.6
-0.1121625	0.07971639	1.6
-0.1121625	0.07971639	1.6
0.09449461	0.159201	1.6
0.09449461	0.159201	1.6
0.09449461	0.159201	1.6
0.09159692	0.1586727	1.6
0.09159692	0.1586727	1.6
0.08982664	0.1598125	1.6
0.08982664	0.1598125	1.6
0.08982664	0.1598125	1.6
0.08802908	0.1602454	1.6
0.08802908	0.1602454	1.6
0.08802908	0.1602454	1.6
0.08682238	0.1601349	1.6
0.08682238	0.1601349	1.6
0.0857561	0.1602923	1.6
0.0857561	0.1602923	1.6
0.0857561	0.1602923	1.6
0.08521126	0.1605703	1.6
0.08521126	0.1605703	1.6
0.08465033	0.1608969	1.6
0.08465033	0.1608969	1.6
0.08465033	0.1608969	1.6
0.08447485	0.160904	1.6
0.08447485	0.160904	1.6
0.08447485	0.160904	1.6
0.08408231	0.1603039	1.6
0.08408231	0.1603039	1.6
0.08384449	0.1597247	1.6
0.08384449	0.1597247	1.6
0.08384449	0.1597247	1.6
0.08378068	0.1585086	1.6
0.08378068	0.1585086	1.6
0.08378068	0.1585086	1.6
0.08378068	0.1585086	1.6
0.08378068	0.1585086	1.6
-0.05854353	0.1953752	1.6
-0.05854353	0.1953752	1.6
-0.05854353	0.1953752	1.6
-0.06271707	0.1939995	1.6
-0.06271707	0.1939995	1.6
-0.06271707	0.1939995	1.6
-0.06433397	0.1916856	1.6
-0.06433397	0.1916856	1.6
-0.06433397	0.1916856	1.6
-0.06433397	0.1916856	1.6
-0.06433397	0.1916856	1.6
-0.06681222	0.1910361	1.6
-0.06681222	0.1910361	1.6
-0.06681222	0.1910361	1.6
-0.06744874	0.1914102	1.6
-0.06744874	0.1914102	1.6
-0.06821886	0.1913802	1.6
-0.06821886	0.1913802	1.6
-0.06821886	0.1913802	1.6
-0.06985946	0.1910797	1.6
-0.06985946	0.1910797	1.6
-0.06985946	0.1910797	1.6
-0.06985946	0.1910797	1.6
-0.06985946	0.1910797	1.6
-0.1030331	0.1726074	1.6
-0.1030331	0.1726074	1.6
-0.1030331	0.1726074	1.6
-0.1008458	0.1719928	1.6
-0.1008458	0.1719928	1.6
-0.09949092	0.1722502	1.6
-0.09949092	0.1722502	1.6
-0.09949092	0.1722502	1.6
-0.0988046	0.1723597	1.6
-0.0988046	0.1723597	1.6
-0.0988046	0.1723597	1.6
-0.09791966	0.1719334	1.6
-0.09791966	0.1719334	1.6
-0.09791966	0.1719334	1.6
-0.09791966	0.1719334	1.6
-0.09791966	0.1719334	1.6
-0.09791966	0.1719334	1.6
-0.09791966	0.1719334	1.6
-0.09791966	0.1719334	1.6
0.1597108	0.2357409	1.6
0.1597108	0.2357409	1.6
0.1554887	0.2342281	1.6
0.1554887	0.2342281	1.6
0.1554887	0.2342281	1.6
0.1529992	0.2345558	1.6
0.1529992	0.2345558	1.6
0.1529992	0.2345558	1.6
0.1507941	0.2355884	1.6
0.1507941	0.2355884	1.6
0.1490718	0.2355281	1.6
0.1490718	0.2355281	1.6
0.1490718	0.2355281	1.6
0.1476597	0.2357948	1.6
0.1476597	0.2357948	1.6
0.1476597	0.2357948	1.6
0.1465974	0.2361625	1.6
0.1465974	0.2361625	1.6
0.1458742	0.2365343	1.6
0.1458742	0.2365343	1.6
0.1458742	0.2365343	1.6
0.1456791	0.2365858	1.6
0.1456791	0.2365858	1.6
0.1456791	0.2365858	1.6
0.1452654	0.2368829	1.6
0.1452654	0.2368829	1.6
0.1452654	0.2368829	1.6
0.1452654	0.2368829	1.6
0.1452654	0.2368829	1.6
0.1610123	0.2620589	1.6
0.1610123	0.2620589	1.6
0.1610123	0.2620589	1.6
0.1616069	0.262892	1.6
0.1616069	0.262892	1.6
0.1616282	0.2635027	1.6
0.1616282	0.2635027	1.6
0.1616282	0.2635027	1.6
0.1616189	0.2635078	1.6
0.1616189	0.2635078	1.6
0.1616189	0.2635078	1.6
0.1622971	0.2631761	1.6
0.1622971	0.2631761	1.6
0.1627008	0.2626765	1.6
0.1627008	0.2626765	1.6
0.1627008	0.2626765	1.6
0.1628378	0.2623315	1.6
0.1628378	0.2623315	1.6
0.1628378	0.2623315	1.6
0.1631269	0.2618477	1.6
0.1631269	0.2618477	1.6
0.1629922	0.2616211	1.6
0.1629922	0.2616211	1.6
0.1629922	0.2616211	1.6
0.1630492	0.2613174	1.6
0.1630492	0.2613174	1.6
0.1630714	0.2607648	1.6
0.1630714	0.2607648	1.6
0.1630714	0.2607648	1.6
0.1630714	0.2607648	1.6
0.1630714	0.2607648	1.6
0.1630714	0.2607648	1.6
0.1476819	0.1308778	1.6
0.1476819	0.1308778	1.6
0.1488262	0.1289202	1.6
0.1488262	0.1289202	1.6
0.1495451	0.1291695	1.6
0.1495451	0.1291695	1.6
0.1495451	0.1291695	1.6
0.1494654	0.1307562	1.6
0.1494654	0.1307562	1.6
0.1494654	0.1307562	1.6
0.1494654	0.1307562	1.6
0.1494654	0.1307562	1.6
0.1494654	0.1307562	1.6
0.1494654	0.1307562	1.6
0.1494654	0.1307562	1.6
0.04826064	0.3561001	1.6
0.04826064	0.3561001	1.6
0.04826064	0.3561001	1.6
0.04705843	0.3522608	1.6
0.04705843	0.3522608	1.6
0.04790561	0.350305	1.6
0.04790561	0.350305	1.6
0.04790561	0.350305	1.6
0.04758734	0.3483405	1.6
0.04758734	0.3483405	1.6
0.04758734	0.3483405	1.6
0.04725167	0.3472791	1.6
0.04725167	0.3472791	1.6
0.04716567	0.3463323	1.6
0.04716567	0.3463323	1.6
0.04716567	0.3463323	1.6
0.0471918	0.3456332	1.6
0.0471918	0.3456332	1.6
0.0471918	0.3456332	1.6
0.04733477	0.3447481	1.6
0.04733477	0.3447481	1.6
0.04726368	0.3446896	1.6
0.04726368	0.3446896	1.6
0.04726368	0.3446896	1.6
0.04712459	0.3447605	1.6
0.04712459	0.3447605	1.6
0.04712459	0.3447605	1.6
0.04712119	0.3456461	1.6
0.04712119	0.3456461	1.6
0.04663174	0.3461351	1.6
0.04663174	0.3461351	1.6
0.04663174	0.3461351	1.6
0.04663174	0.3461351	1.6
0.04663174	0.3461351	1.6
0.04663174	0.3461351	1.6
0.06298257	0.3605402	1.6
0.06298257	0.3605402	1.6
0.06298257	0.3605402	1.6
0.06298257	0.3605402	1.6
0.06298257	0.3605402	1.6
0.1458435	0.1168998	1.6
0.1458435	0.1168998	1.6
0.1458435	0.1168998	1.6
0.146668	0.1141965	1.6
0.146668	0.1141965	1.6
0.1456658	0.113433	1.6
0.1456658	0.113433	1.6
0.1456658	0.113433	1.6
0.1445372	0.114026	1.6
0.1445372	0.114026	1.6
0.1445372	0.114026	1.6
0.1440223	0.1145862	1.6
0.1440223	0.1145862	1.6
0.1433394	0.1145222	1.6
0.1433394	0.1145222	1.6
0.1433394	0.1145222	1.6
0.1428308	0.1144717	1.6
0.1428308	0.1144717	1.6
0.1428308	0.1144717	1.6
0.1424675	0.1129184	1.6
0.1424675	0.1129184	1.6
0.1425419	0.1116467	1.6
0.1425419	0.1116467	1.6
0.1425419	0.1116467	1.6
0.1421668	0.1104656	1.6
0.1421668	0.1104656	1.6
0.1421668	0.1104656	1.6
0.1416101	0.1096344	1.6
0.1416101	0.1096344	1.6
0.1416101	0.1096344	1.6
0.1416101	0.1096344	1.6
0.1416101	0.1096344	1.6
0.1536233	0.1116637	1.6
0.1536233	0.1116637	1.6
0.1536233	0.1116637	1.6
0.1542671	0.1141479	1.6
0.1542671	0.1141479	1.6
0.1546652	0.1161773	1.6
0.1546652	0.1161773	1.6
0.1546652	0.1161773	1.6
0.155121	0.1180372	1.6
0.155121	0.1180372	1.6
0.1555352	0.1198339	1.6
0.1555352	0.1198339	1.6
0.1555352	0.1198339	1.6
0.1555352	0.1198339	1.6
0.1555352	0.1198339	1.6
0.1555352	0.1198339	1.6
0.1559586	0.1227726	1.6
0.1559586	0.1227726	1.6
0.1566871	0.1230185	1.6
0.1566871	0.1230185	1.6
0.1566871	0.1230185	1.6
0.1566871	0.1230185	1.6
0.1566871	0.1230185	1.6
0.1566871	0.1230185	1.6
0.1898223	-0.07175109	1.6
0.1898223	-0.07175109	1.6
0.191382	-0.0681799	1.6
0.191382	-0.0681799	1.6
0.191382	-0.0681799	1.6
0.1927754	-0.06713539	1.6
0.1927754	-0.06713539	1.6
0.1927754	-0.06713539	1.6
0.1929956	-0.06623202	1.6
0.1929956	-0.06623202	1.6
0.1931163	-0.0657142	1.6
0.1931163	-0.0657142	1.6
0.1931163	-0.0657142	1.6
0.1917447	-0.06732205	1.6
0.1917447	-0.06732205	1.6
0.1917447	-0.06732205	1.6
0.1907195	-0.06866036	1.6
0.1907195	-0.06866036	1.6
0.1900696	-0.07127149	1.6
0.1900696	-0.07127149	1.6
0.1900696	-0.07127149	1.6
0.1894916	-0.07322655	1.6
0.1894916	-0.07322655	1.6
0.1894916	-0.07322655	1.6
0.1885353	-0.07349285	1.6
0.1885353	-0.07349285	1.6
0.188049	-0.07386842	1.6
0.188049	-0.07386842	1.6
0.188049	-0.07386842	1.6
0.1874581	-0.07425829	1.6
0.1874581	-0.07425829	1.6
0.1874581	-0.07425829	1.6
0.1874379	-0.07518143	1.6
0.1874379	-0.07518143	1.6
0.1875157	-0.07577314	1.6
0.1875157	-0.07577314	1.6
0.1875157	-0.07577314	1.6
0.1878268	-0.07611903	1.6
0.1878268	-0.07611903	1.6
0.1875696	-0.07598168	1.6
0.1875696	-0.07598168	1.6
0.1875696	-0.07598168	1.6
0.1873309	-0.07572324	1.6
0.1873309	-0.07572324	1.6
0.1873309	-0.07572324	1.6
0.1870919	-0.0754943	1.6
0.1870919	-0.0754943	1.6
0.186814	-0.07507011	1.6
0.186814	-0.07507011	1.6
0.186814	-0.07507011	1.6
0.18656	-0.07477486	1.6
0.18656	-0.07477486	1.6
0.18656	-0.07477486	1.6
0.18656	-0.07477486	1.6
0.18656	-0.07477486	1.6
0.1861721	-0.07398688	1.6
0.1861721	-0.07398688	1.6
0.1861721	-0.07398688	1.6
0.1860214	-0.07359992	1.6
0.1860214	-0.07359992	1.6
0.1860214	-0.07359992	1.6
0.1858517	-0.07334897	1.6
0.1858517	-0.07334897	1.6
0.1856942	-0.0729134	1.6
0.1856942	-0.0729134	1.6
0.1856942	-0.0729134	1.6
0.1856065	-0.07260432	1.6
0.1856065	-0.07260432	1.6
0.1856065	-0.07260432	1.6
0.1855119	-0.07232869	1.6
0.1855119	-0.07232869	1.6
0.185388	-0.07187194	1.6
0.185388	-0.07187194	1.6
0.185388	-0.07187194	1.6
0.1850817	-0.07165912	1.6
0.1850817	-0.07165912	1.6
0.1850817	-0.07165912	1.6
0.1846686	-0.07128484	1.6
0.1846686	-0.07128484	1.6
0.1842083	-0.0709332	1.6
0.1842083	-0.0709332	1.6
0.1842083	-0.0709332	1.6
0.1839029	-0.07077646	1.6
0.1839029	-0.07077646	1.6
0.1839029	-0.07077646	1.6
0.1839029	-0.07077646	1.6
0.1839029	-0.07077646	1.6
0.1979675	-0.09368075	1.6
0.1979675	-0.09368075	1.6
0.1979675	-0.09368075	1.6
0.1986216	-0.0932676	1.6
0.1986216	-0.0932676	1.6
0.1986216	-0.0932676	1.6
0.198349	-0.09351787	1.6
0.198349	-0.09351787	1.6
0.1986744	-0.09296836	1.6
0.1986744	-0.09296836	1.6
0.1986744	-0.09296836	1.6
0.1986744	-0.09296836	1.6
0.1986744	-0.09296836	1.6
0.1986744	-0.09296836	1.6
0.1986744	-0.09296836	1.6
0.1986744	-0.09296836	1.6
0.2111935	-0.2135946	1.6
0.2111935	-0.2135946	1.6
0.2111935	-0.2135946	1.6
0.2117171	-0.2119838	1.6
0.2117171	-0.2119838	1.6
0.2117171	-0.2119838	1.6
0.2112454	-0.2113002	1.6
0.2112454	-0.2113002	1.6
0.2112167	-0.2116287	1.6
0.2112167	-0.2116287	1.6
0.2112167	-0.2116287	1.6
0.210536	-0.2106916	1.6
0.210536	-0.2106916	1.6
0.210536	-0.2106916	1.6
0.2105298	-0.2101931	1.6
0.2105298	-0.2101931	1.6
0.209377	-0.2098673	1.6
0.209377	-0.2098673	1.6
0.209377	-0.2098673	1.6
0.209377	-0.2098673	1.6
0.209377	-0.2098673	1.6
0.209377	-0.2098673	1.6
0.2081261	-0.2088652	1.6
0.2081261	-0.2088652	1.6
0.2075626	-0.2078638	1.6
0.2075626	-0.2078638	1.6
0.2075626	-0.2078638	1.6
0.2074888	-0.2073905	1.6
0.2074888	-0.2073905	1.6
0.2074888	-0.2073905	1.6
0.2068266	-0.2065173	1.6
0.2068266	-0.2065173	1.6
0.2068266	-0.2065173	1.6
0.2068266	-0.2065173	1.6
0.2068266	-0.2065173	1.6
0.22608	-0.2028064	1.6
0.22608	-0.2028064	1.6
0.22608	-0.2028064	1.6
0.189793	-0.1599657	1.6
0.189793	-0.1599657	1.6
0.1894004	-0.1564396	1.6
0.1894004	-0.1564396	1.6
0.1894004	-0.1564396	1.6
0.1882468	-0.1538525	1.6
0.1882468	-0.1538525	1.6
0.1882641	-0.1519675	1.6
0.1882641	-0.1519675	1.6
0.1882641	-0.1519675	1.6
0.1884006	-0.1502542	1.6
0.1884006	-0.1502542	1.6
0.1877368	-0.1494373	1.6
0.1877368	-0.1494373	1.6
0.1877368	-0.1494373	1.6
0.1876761	-0.1485786	1.6
0.1876761	-0.1485786	1.6
0.1876761	-0.1485786	1.6
0.1874888	-0.1476563	1.6
0.1874888	-0.1476563	1.6
0.1877612	-0.146714	1.6
0.1877612	-0.146714	1.6
0.1877612	-0.146714	1.6
0.1877612	-0.146714	1.6
0.1877612	-0.146714	1.6
0.1877612	-0.146714	1.6
0.1925884	-0.1026158	1.6
0.1925884	-0.1026158	1.6
0.1925884	-0.1026158	1.6
0.1925884	-0.1026158	1.6
0.1925884	-0.1026158	1.6
0.181851	-0.1000383	1.6
0.181851	-0.1000383	1.6
0.181851	-0.1000383	1.6
0.1792282	-0.09946016	1.6
0.1792282	-0.09946016	1.6
0.1782881	-0.09885018	1.6
0.1782881	-0.09885018	1.6
0.1782881	-0.09885018	1.6
0.1774047	-0.09870616	1.6
0.1774047	-0.09870616	1.6
0.1774047	-0.09870616	1.6
0.1770203	-0.09854631	1.6
0.1770203	-0.09854631	1.6
0.17653	-0.09858526	1.6
0.17653	-0.09858526	1.6
0.17653	-0.09858526	1.6
0.17653	-0.09858526	1.6
0.17653	-0.09858526	1.6
0.17653	-0.09858526	1.6
0.17653	-0.09858526	1.6
0.17653	-0.09858526	1.6
-0.262316	-0.2093914	1.6
-0.262316	-0.2093914	1.6
-0.262316	-0.2093914	1.6
-0.2637473	-0.2072193	1.6
-0.2637473	-0.2072193	1.6
-0.2635824	-0.2071471	1.6
-0.2635824	-0.2071471	1.6
-0.2635824	-0.2071471	1.6
-0.2639029	-0.2075648	1.6
-0.2639029	-0.2075648	1.6
-0.2639029	-0.2075648	1.6
-0.2644625	-0.207935	1.6
-0.2644625	-0.207935	1.6
-0.2639436	-0.2079751	1.6
-0.2639436	-0.2079751	1.6
-0.2639436	-0.2079751	1.6
-0.2636818	-0.2084428	1.6
-0.2636818	-0.2084428	1.6
-0.2636818	-0.2084428	1.6
-0.2635648	-0.2088532	1.6
-0.2635648	-0.2088532	1.6
-0.2633589	-0.2098357	1.6
-0.2633589	-0.2098357	1.6
-0.2633589	-0.2098357	1.6
-0.2633395	-0.2106829	1.6
-0.2633395	-0.2106829	1.6
-0.2633395	-0.2106829	1.6
-0.263206	-0.2110756	1.6
-0.263206	-0.2110756	1.6
-0.2634482	-0.2112905	1.6
-0.2634482	-0.2112905	1.6
-0.2634482	-0.2112905	1.6
-0.2638046	-0.2118359	1.6
-0.2638046	-0.2118359	1.6
-0.2638046	-0.2118359	1.6
-0.2640377	-0.2122458	1.6
-0.2640377	-0.2122458	1.6
-0.2643827	-0.2124873	1.6
-0.2643827	-0.2124873	1.6
-0.2643827	-0.2124873	1.6
-0.264693	-0.2126589	1.6
-0.264693	-0.2126589	1.6
-0.2649848	-0.2126983	1.6
-0.2649848	-0.2126983	1.6
-0.2649848	-0.2126983	1.6
-0.2649848	-0.2126983	1.6
-0.2649848	-0.2126983	1.6
-0.2649848	-0.2126983	1.6
-0.2436071	-0.2205725	1.6
-0.2436071	-0.2205725	1.6
-0.2436071	-0.2205725	1.6
-0.2425093	-0.2221495	1.6
-0.2425093	-0.2221495	1.6
-0.2410843	-0.2221256	1.6
-0.2410843	-0.2221256	1.6
-0.2410843	-0.2221256	1.6
-0.2393988	-0.2235508	1.6
-0.2393988	-0.2235508	1.6
-0.2393988	-0.2235508	1.6
-0.2389515	-0.2244677	1.6
-0.2389515	-0.2244677	1.6
-0.2378729	-0.2250666	1.6
-0.2378729	-0.2250666	1.6
-0.2378729	-0.2250666	1.6
-0.2378729	-0.2250666	1.6
-0.2378729	-0.2250666	1.6
-0.2378729	-0.2250666	1.6
-0.1771832	-0.244177	1.6
-0.1771832	-0.244177	1.6
-0.1719652	-0.2459436	1.6
-0.1719652	-0.2459436	1.6
-0.1719652	-0.2459436	1.6
-0.1693403	-0.2472731	1.6
-0.1693403	-0.2472731	1.6
-0.1693403	-0.2472731	1.6
-0.1670167	-0.2480014	1.6
-0.1670167	-0.2480014	1.6
-0.1656697	-0.2482476	1.6
-0.1656697	-0.2482476	1.6
-0.1656697	-0.2482476	1.6
-0.1645669	-0.2479323	1.6
-0.1645669	-0.2479323	1.6
-0.1645669	-0.2479323	1.6
-0.1637596	-0.2475073	1.6
-0.1637596	-0.2475073	1.6
-0.1631553	-0.2470606	1.6
-0.1631553	-0.2470606	1.6
-0.1631553	-0.2470606	1.6
-0.1624175	-0.2470736	1.6
-0.1624175	-0.2470736	1.6
-0.1624175	-0.2470736	1.6
-0.1620445	-0.2468358	1.6
-0.1620445	-0.2468358	1.6
-0.1617063	-0.2467328	1.6
-0.1617063	-0.2467328	1.6
-0.1617063	-0.2467328	1.6
-0.1613053	-0.2469795	1.6
-0.1613053	-0.2469795	1.6
-0.1613053	-0.2469795	1.6
-0.1608915	-0.2470499	1.6
