# Supplementary material for: Saliency detection of textured 3D models based on multi-view information and texel descriptor
Source: PeerJ Comput Sci. 2023 Oct 25;9:e1584. doi: 10.7717/peerj-cs.1584 (PMC10703070; doi:10.7717/peerj-cs.1584)
Supplement: Supplemental Information 2 [file peerj-cs-09-1584-s002.zip › zy/11.txt]

-0.1608915	-0.2470499	1.6
-0.1608915	-0.2470499	1.6
-0.1608915	-0.2470499	1.6
-0.1608915	-0.2470499	1.6
-0.1608915	-0.2470499	1.6
-0.1608915	-0.2470499	1.6
0.1599189	-0.2279981	1.6
0.1599189	-0.2279981	1.6
0.1599189	-0.2279981	1.6
0.163836	-0.229726	1.6
0.163836	-0.229726	1.6
0.163836	-0.229726	1.6
0.1647161	-0.2302989	1.6
0.1647161	-0.2302989	1.6
0.164523	-0.2307891	1.6
0.164523	-0.2307891	1.6
0.164523	-0.2307891	1.6
0.164523	-0.2307891	1.6
0.164523	-0.2307891	1.6
0.164523	-0.2307891	1.6
0.1644184	-0.2303974	1.6
0.1644184	-0.2303974	1.6
0.1652342	-0.2305268	1.6
0.1652342	-0.2305268	1.6
0.1652342	-0.2305268	1.6
0.1660641	-0.2297454	1.6
0.1660641	-0.2297454	1.6
0.1660641	-0.2297454	1.6
0.1660641	-0.2297454	1.6
0.1660641	-0.2297454	1.6
0.09215563	-0.1087114	1.6
0.09215563	-0.1087114	1.6
0.09215563	-0.1087114	1.6
0.09079082	-0.1042204	1.6
0.09079082	-0.1042204	1.6
0.09079082	-0.1042204	1.6
0.09068411	-0.1094827	1.6
0.09068411	-0.1094827	1.6
0.09091046	-0.1121735	1.6
0.09091046	-0.1121735	1.6
0.09091046	-0.1121735	1.6
0.0908609	-0.1130671	1.6
0.0908609	-0.1130671	1.6
0.09097318	-0.1141792	1.6
0.09097318	-0.1141792	1.6
0.09097318	-0.1141792	1.6
0.09105993	-0.115141	1.6
0.09105993	-0.115141	1.6
0.09105993	-0.115141	1.6
0.09104551	-0.1155805	1.6
0.09104551	-0.1155805	1.6
0.09118732	-0.1159818	1.6
0.09118732	-0.1159818	1.6
0.09118732	-0.1159818	1.6
0.09108979	-0.1164254	1.6
0.09108979	-0.1164254	1.6
0.09092135	-0.1165477	1.6
0.09092135	-0.1165477	1.6
0.09092135	-0.1165477	1.6
0.09077439	-0.116788	1.6
0.09077439	-0.116788	1.6
0.09077439	-0.116788	1.6
0.09077439	-0.116788	1.6
0.09077439	-0.116788	1.6
0.1485917	-0.09830924	1.6
0.1485917	-0.09830924	1.6
0.1485917	-0.09830924	1.6
0.1474734	-0.09852201	1.6
0.1474734	-0.09852201	1.6
0.1474734	-0.09852201	1.6
0.1464958	-0.09844378	1.6
0.1464958	-0.09844378	1.6
0.1459115	-0.09745992	1.6
0.1459115	-0.09745992	1.6
0.1459115	-0.09745992	1.6
0.1454635	-0.09727105	1.6
0.1454635	-0.09727105	1.6
0.1454635	-0.09727105	1.6
0.144889	-0.09627754	1.6
0.144889	-0.09627754	1.6
0.1454212	-0.09496915	1.6
0.1454212	-0.09496915	1.6
0.1454212	-0.09496915	1.6
0.1454212	-0.09496915	1.6
0.1454212	-0.09496915	1.6
0.2043156	-0.07102231	1.6
0.2043156	-0.07102231	1.6
0.2043156	-0.07102231	1.6
0.1842939	-0.05395051	1.6
0.1842939	-0.05395051	1.6
0.180616	-0.05875781	1.6
0.180616	-0.05875781	1.6
0.180616	-0.05875781	1.6
0.1782558	-0.06248466	1.6
0.1782558	-0.06248466	1.6
0.1782558	-0.06248466	1.6
0.1744385	-0.06564192	1.6
0.1744385	-0.06564192	1.6
0.1730042	-0.06571342	1.6
0.1730042	-0.06571342	1.6
0.1730042	-0.06571342	1.6
0.1730042	-0.06571342	1.6
0.1730042	-0.06571342	1.6
0.1730042	-0.06571342	1.6
0.1730042	-0.06571342	1.6
0.1730042	-0.06571342	1.6
0.1730042	-0.06571342	1.6
0.1730042	-0.06571342	1.6
0.1060588	0.3001002	1.6
0.1060588	0.3001002	1.6
0.1060588	0.3001002	1.6
0.1049761	0.3000001	1.6
0.1049761	0.3000001	1.6
0.1046357	0.2990419	1.6
0.1046357	0.2990419	1.6
0.1046357	0.2990419	1.6
0.1041746	0.2980316	1.6
0.1041746	0.2980316	1.6
0.1041746	0.2980316	1.6
0.1035809	0.296966	1.6
0.1035809	0.296966	1.6
0.103199	0.2971514	1.6
0.103199	0.2971514	1.6
0.103199	0.2971514	1.6
0.103199	0.2971514	1.6
0.103199	0.2971514	1.6
0.103199	0.2971514	1.6
0.103199	0.2971514	1.6
0.103199	0.2971514	1.6
0.103199	0.2971514	1.6
-0.09206686	0.3683912	1.6
-0.09206686	0.3683912	1.6
-0.09346322	0.3648624	1.6
-0.09346322	0.3648624	1.6
-0.09346322	0.3648624	1.6
-0.09286831	0.3625187	1.6
-0.09286831	0.3625187	1.6
-0.09239303	0.3598056	1.6
-0.09239303	0.3598056	1.6
-0.09239303	0.3598056	1.6
-0.0916316	0.3595904	1.6
-0.0916316	0.3595904	1.6
-0.0916316	0.3595904	1.6
-0.0918194	0.3607005	1.6
-0.0918194	0.3607005	1.6
-0.09205596	0.362167	1.6
-0.09205596	0.362167	1.6
-0.09205596	0.362167	1.6
-0.09205596	0.362167	1.6
-0.09205596	0.362167	1.6
-0.09205596	0.362167	1.6
-0.114415	0.3797629	1.6
-0.114415	0.3797629	1.6
-0.1144451	0.3862287	1.6
-0.1144451	0.3862287	1.6
-0.1144451	0.3862287	1.6
-0.1144451	0.3862287	1.6
-0.1144451	0.3862287	1.6
-0.1144451	0.3862287	1.6
-0.08118433	0.4306253	1.6
-0.08118433	0.4306253	1.6
-0.0810864	0.4298287	1.6
-0.0810864	0.4298287	1.6
-0.0810864	0.4298287	1.6
-0.0810864	0.4298287	1.6
-0.0810864	0.4298287	1.6
-0.0810864	0.4298287	1.6
-0.08049732	0.4301643	1.6
-0.08049732	0.4301643	1.6
-0.0799288	0.4305064	1.6
-0.0799288	0.4305064	1.6
-0.0799288	0.4305064	1.6
-0.07968967	0.4308308	1.6
-0.07968967	0.4308308	1.6
-0.07968967	0.4308308	1.6
-0.07916845	0.4310763	1.6
-0.07916845	0.4310763	1.6
-0.07916845	0.4310763	1.6
-0.07916845	0.4310763	1.6
-0.07916845	0.4310763	1.6
-0.07916845	0.4310763	1.6
-0.07916845	0.4310763	1.6
-0.07916845	0.4310763	1.6
-0.07797367	0.4310536	1.6
-0.07797367	0.4310536	1.6
0.03881977	0.3471934	1.6
0.03881977	0.3471934	1.6
0.03881977	0.3471934	1.6
0.04060933	0.3464181	1.6
0.04060933	0.3464181	1.6
0.04060933	0.3464181	1.6
0.0378631	0.3439264	1.6
0.0378631	0.3439264	1.6
0.01	0.01	1.6
0.01	0.01	1.6
0.0472346	0.3400795	1.6
0.0472346	0.3400795	1.6
0.0472346	0.3400795	1.6
0.0566061	0.3362325	1.6
0.0566061	0.3362325	1.6
0.0566061	0.3362325	1.6
0.002372404	0.3556873	1.6
0.002372404	0.3556873	1.6
0.0001580268	0.3521266	1.6
0.0001580268	0.3521266	1.6
0.0001580268	0.3521266	1.6
6.001536E-05	0.3508224	1.6
6.001536E-05	0.3508224	1.6
6.001536E-05	0.3508224	1.6
-7.371046E-05	0.3510688	1.6
-7.371046E-05	0.3510688	1.6
-0.0002034232	0.3504314	1.6
-0.0002034232	0.3504314	1.6
-0.0002034232	0.3504314	1.6
-0.0001082337	0.3506422	1.6
-0.0001082337	0.3506422	1.6
-0.0001082337	0.3506422	1.6
0.001417855	0.3500485	1.6
0.001417855	0.3500485	1.6
0.01	0.01	1.6
0.01	0.01	1.6
0.01	0.01	1.6
-0.03578614	0.3761482	1.6
-0.03578614	0.3761482	1.6
-0.03578614	0.3761482	1.6
-0.03578614	0.3761482	1.6
-0.03578614	0.3761482	1.6
-0.03578614	0.3761482	1.6
-0.1898693	0.163423	1.6
-0.1898693	0.163423	1.6
-0.1853525	0.1616702	1.6
-0.1853525	0.1616702	1.6
-0.1853525	0.1616702	1.6
-0.1853525	0.1616702	1.6
-0.1853525	0.1616702	1.6
-0.1853525	0.1616702	1.6
-0.1813834	0.1556509	1.6
-0.1813834	0.1556509	1.6
-0.1804678	0.1519051	1.6
-0.1804678	0.1519051	1.6
-0.1804678	0.1519051	1.6
-0.1796012	0.1492388	1.6
-0.1796012	0.1492388	1.6
-0.1796012	0.1492388	1.6
-0.1787222	0.1467084	1.6
-0.1787222	0.1467084	1.6
-0.1778814	0.1443091	1.6
-0.1778814	0.1443091	1.6
-0.1778814	0.1443091	1.6
-0.1778814	0.1443091	1.6
-0.1778814	0.1443091	1.6
-0.1778814	0.1443091	1.6
-0.2492461	0.2097445	1.6
-0.2492461	0.2097445	1.6
-0.2458337	0.2061436	1.6
-0.2458337	0.2061436	1.6
-0.2458337	0.2061436	1.6
-0.2428406	0.1961379	1.6
-0.2428406	0.1961379	1.6
-0.2428406	0.1961379	1.6
-0.2417782	0.1929262	1.6
-0.2417782	0.1929262	1.6
-0.2404206	0.1907708	1.6
-0.2404206	0.1907708	1.6
-0.2404206	0.1907708	1.6
-0.2388503	0.1893304	1.6
-0.2388503	0.1893304	1.6
-0.2376574	0.1899342	1.6
-0.2376574	0.1899342	1.6
-0.2376574	0.1899342	1.6
-0.2376574	0.1899342	1.6
-0.2376574	0.1899342	1.6
-0.2376574	0.1899342	1.6
-0.2356472	0.1889592	1.6
-0.2356472	0.1889592	1.6
-0.2347979	0.1887211	1.6
-0.2347979	0.1887211	1.6
-0.2347979	0.1887211	1.6
-0.2337473	0.1883406	1.6
-0.2337473	0.1883406	1.6
-0.2337473	0.1883406	1.6
-0.2337473	0.1883406	1.6
-0.2337473	0.1883406	1.6
-0.2337473	0.1883406	1.6
-0.2337473	0.1883406	1.6
-0.2337473	0.1883406	1.6
0.07660706	0.03146405	1.6
0.07660706	0.03146405	1.6
0.07660706	0.03146405	1.6
0.07836326	0.03210916	1.6
0.07836326	0.03210916	1.6
0.07987105	0.03190822	1.6
0.07987105	0.03190822	1.6
0.07987105	0.03190822	1.6
0.08173963	0.03314345	1.6
0.08173963	0.03314345	1.6
0.08173963	0.03314345	1.6
0.08287963	0.03338015	1.6
0.08287963	0.03338015	1.6
0.08370819	0.03426047	1.6
0.08370819	0.03426047	1.6
0.08370819	0.03426047	1.6
0.08428108	0.03479746	1.6
0.08428108	0.03479746	1.6
0.08428108	0.03479746	1.6
0.08673295	0.03650964	1.6
0.08673295	0.03650964	1.6
0.08673295	0.03650964	1.6
0.08751264	0.03775638	1.6
0.08751264	0.03775638	1.6
0.08751264	0.03775638	1.6
0.0883338	0.0387487	1.6
0.0883338	0.0387487	1.6
0.0883338	0.0387487	1.6
0.0883338	0.0387487	1.6
0.0883338	0.0387487	1.6
0.08665907	0.04357545	1.6
0.08665907	0.04357545	1.6
0.08665907	0.04357545	1.6
0.08633244	0.04412302	1.6
0.08633244	0.04412302	1.6
0.08633244	0.04412302	1.6
0.08605061	0.04470757	1.6
0.08605061	0.04470757	1.6
0.0855522	0.04531454	1.6
0.0855522	0.04531454	1.6
0.0855522	0.04531454	1.6
0.08522058	0.04600721	1.6
0.08522058	0.04600721	1.6
0.08522058	0.04600721	1.6
0.08522058	0.04600721	1.6
0.08522058	0.04600721	1.6
-0.01918061	-0.007769037	1.6
-0.01918061	-0.007769037	1.6
-0.01918061	-0.007769037	1.6
-0.02017762	-0.00972409	1.6
-0.02017762	-0.00972409	1.6
-0.02017762	-0.00972409	1.6
-0.02017334	-0.01154304	1.6
-0.02017334	-0.01154304	1.6
-0.02017334	-0.01154304	1.6
-0.02017386	-0.01283828	1.6
-0.02017386	-0.01283828	1.6
-0.02017386	-0.01283828	1.6
-0.02017386	-0.01283828	1.6
-0.02017386	-0.01283828	1.6
-0.02033163	-0.01282862	1.6
-0.02033163	-0.01282862	1.6
-0.02070574	-0.01314807	1.6
-0.02070574	-0.01314807	1.6
-0.02070574	-0.01314807	1.6
-0.02070761	-0.01390286	1.6
-0.02070761	-0.01390286	1.6
-0.02104008	-0.01399358	1.6
-0.02104008	-0.01399358	1.6
-0.02104008	-0.01399358	1.6
-0.02104008	-0.01399358	1.6
-0.02104008	-0.01399358	1.6
-0.02104008	-0.01399358	1.6
-0.1139667	-0.06003719	1.6
-0.1139667	-0.06003719	1.6
-0.1137061	-0.06038981	1.6
-0.1137061	-0.06038981	1.6
-0.1137061	-0.06038981	1.6
-0.1128373	-0.06098974	1.6
-0.1128373	-0.06098974	1.6
-0.1128373	-0.06098974	1.6
-0.1117369	-0.06126947	1.6
-0.1117369	-0.06126947	1.6
-0.1108785	-0.06136771	1.6
-0.1108785	-0.06136771	1.6
-0.1108785	-0.06136771	1.6
-0.1108785	-0.06136771	1.6
-0.1108785	-0.06136771	1.6
-0.1108785	-0.06136771	1.6
-0.2130603	0.001697162	1.6
-0.2130603	0.001697162	1.6
-0.2165287	0.002738127	1.6
-0.2165287	0.002738127	1.6
-0.2165287	0.002738127	1.6
-0.219048	0.005318376	1.6
-0.219048	0.005318376	1.6
-0.219048	0.005318376	1.6
-0.2209199	0.00695861	1.6
-0.2209199	0.00695861	1.6
-0.2226908	0.008243006	1.6
-0.2226908	0.008243006	1.6
-0.2226908	0.008243006	1.6
-0.2242904	0.008785975	1.6
-0.2242904	0.008785975	1.6
-0.2242904	0.008785975	1.6
-0.2258834	0.009051129	1.6
-0.2258834	0.009051129	1.6
-0.2271903	0.009808026	1.6
-0.2271903	0.009808026	1.6
-0.2271903	0.009808026	1.6
-0.2282148	0.01024241	1.6
-0.2282148	0.01024241	1.6
-0.2282148	0.01024241	1.6
-0.2292031	0.01101441	1.6
-0.2292031	0.01101441	1.6
-0.230444	0.01142615	1.6
-0.230444	0.01142615	1.6
-0.230444	0.01142615	1.6
-0.230444	0.01142615	1.6
-0.230444	0.01142615	1.6
-0.230444	0.01142615	1.6
-0.230444	0.01142615	1.6
-0.230444	0.01142615	1.6
-0.05058323	0.147987	1.6
-0.05058323	0.147987	1.6
-0.05058323	0.147987	1.6
-0.05051433	0.1464113	1.6
-0.05051433	0.1464113	1.6
-0.05051433	0.1464113	1.6
-0.05082778	0.1459244	1.6
-0.05082778	0.1459244	1.6
-0.05232538	0.1456311	1.6
-0.05232538	0.1456311	1.6
-0.05232538	0.1456311	1.6
-0.05269065	0.1469086	1.6
-0.05269065	0.1469086	1.6
-0.05269065	0.1469086	1.6
-0.05321809	0.1475311	1.6
-0.05321809	0.1475311	1.6
-0.05321809	0.1475311	1.6
-0.05147552	0.1422385	1.6
-0.05147552	0.1422385	1.6
-0.05032834	0.1381762	1.6
-0.05032834	0.1381762	1.6
-0.05032834	0.1381762	1.6
-0.05174248	0.1391215	1.6
-0.05174248	0.1391215	1.6
-0.05174248	0.1391215	1.6
-0.05313993	0.1398092	1.6
-0.05313993	0.1398092	1.6
-0.06850628	0.1658562	1.6
-0.06850628	0.1658562	1.6
-0.06850628	0.1658562	1.6
-0.06850628	0.1658562	1.6
-0.06850628	0.1658562	1.6
0.01	0.01	1.6
0.01	0.01	1.6
0.01	0.01	1.6
-0.05313993	0.1398092	1.6
-0.05313993	0.1398092	1.6
-0.04070096	0.2760644	1.6
-0.04070096	0.2760644	1.6
-0.04070096	0.2760644	1.6
-0.04669917	0.2665431	1.6
-0.04669917	0.2665431	1.6
-0.04669917	0.2665431	1.6
-0.04669917	0.2665431	1.6
-0.04669917	0.2665431	1.6
-0.05296018	0.2648304	1.6
-0.05296018	0.2648304	1.6
-0.05296018	0.2648304	1.6
-0.05418658	0.2643419	1.6
-0.05418658	0.2643419	1.6
-0.05418658	0.2643419	1.6
-0.0548854	0.2648201	1.6
-0.0548854	0.2648201	1.6
-0.05534012	0.2651236	1.6
-0.05534012	0.2651236	1.6
-0.05534012	0.2651236	1.6
-0.05584928	0.2656001	1.6
-0.05584928	0.2656001	1.6
-0.05584928	0.2656001	1.6
-0.05648281	0.2654234	1.6
-0.05648281	0.2654234	1.6
-0.05648281	0.2654234	1.6
-0.05648281	0.2654234	1.6
-0.05648281	0.2654234	1.6
-0.05648281	0.2654234	1.6
-0.05648281	0.2654234	1.6
-0.05648281	0.2654234	1.6
0.1538929	0.01829404	1.6
0.1538929	0.01829404	1.6
0.1538929	0.01829404	1.6
0.1525538	0.007395813	1.6
0.1525538	0.007395813	1.6
0.1516402	0.004821687	1.6
0.1516402	0.004821687	1.6
0.1516402	0.004821687	1.6
0.1511653	0.002787703	1.6
0.1511653	0.002787703	1.6
0.1511653	0.002787703	1.6
0.150776	0.0006638002	1.6
0.150776	0.0006638002	1.6
0.1512698	-0.0006035622	1.6
0.1512698	-0.0006035622	1.6
0.1512698	-0.0006035622	1.6
0.1513063	-0.001619596	1.6
0.1513063	-0.001619596	1.6
0.1513705	-0.002487242	1.6
0.1513705	-0.002487242	1.6
0.1513705	-0.002487242	1.6
0.1516833	-0.003857935	1.6
0.1516833	-0.003857935	1.6
0.1516833	-0.003857935	1.6
0.1523174	-0.005284349	1.6
0.1523174	-0.005284349	1.6
0.1528342	-0.006422058	1.6
0.1528342	-0.006422058	1.6
0.1528342	-0.006422058	1.6
0.1535454	-0.006653866	1.6
0.1535454	-0.006653866	1.6
0.1535454	-0.006653866	1.6
0.1535333	-0.006728429	1.6
0.1535333	-0.006728429	1.6
0.1538277	-0.00759843	1.6
0.1538277	-0.00759843	1.6
0.1538277	-0.00759843	1.6
0.1538508	-0.01004362	1.6
0.1538508	-0.01004362	1.6
0.1538508	-0.01004362	1.6
0.1538508	-0.01004362	1.6
0.1538508	-0.01004362	1.6
0.1892609	-0.02359663	1.6
0.1892609	-0.02359663	1.6
0.1892609	-0.02359663	1.6
0.1892003	-0.0250643	1.6
0.1892003	-0.0250643	1.6
0.1892003	-0.0250643	1.6
0.1874866	-0.02899239	1.6
0.1874866	-0.02899239	1.6
0.1869327	-0.03451624	1.6
0.1869327	-0.03451624	1.6
0.1869327	-0.03451624	1.6
0.1857397	-0.03641405	1.6
0.1857397	-0.03641405	1.6
0.1857397	-0.03641405	1.6
0.1835967	-0.03751809	1.6
0.1835967	-0.03751809	1.6
0.1824101	-0.03918511	1.6
0.1824101	-0.03918511	1.6
0.1824101	-0.03918511	1.6
0.1814998	-0.03962394	1.6
0.1814998	-0.03962394	1.6
0.1814998	-0.03962394	1.6
0.1806212	-0.04009281	1.6
0.1806212	-0.04009281	1.6
0.1806212	-0.04009281	1.6
0.179765	-0.04063715	1.6
0.179765	-0.04063715	1.6
0.179765	-0.04063715	1.6
0.179765	-0.04063715	1.6
0.179765	-0.04063715	1.6
0.1787944	-0.04098085	1.6
0.1787944	-0.04098085	1.6
0.1787944	-0.04098085	1.6
0.1925581	-0.07511239	1.6
0.1925581	-0.07511239	1.6
0.1915784	-0.07735134	1.6
0.1915784	-0.07735134	1.6
0.1915784	-0.07735134	1.6
0.1896515	-0.07977701	1.6
0.1896515	-0.07977701	1.6
0.1896515	-0.07977701	1.6
0.1879058	-0.08113734	1.6
0.1879058	-0.08113734	1.6
0.1852295	-0.08323478	1.6
0.1852295	-0.08323478	1.6
0.1852295	-0.08323478	1.6
0.1834296	-0.08488588	1.6
0.1834296	-0.08488588	1.6
0.1834296	-0.08488588	1.6
0.1837004	-0.08546571	1.6
0.1837004	-0.08546571	1.6
0.1837725	-0.085581	1.6
0.1837725	-0.085581	1.6
0.1837725	-0.085581	1.6
0.1837725	-0.085581	1.6
0.1837725	-0.085581	1.6
0.1837725	-0.085581	1.6
0.2017747	-0.1211761	1.6
0.2017747	-0.1211761	1.6
0.2007559	-0.1215479	1.6
0.2007559	-0.1215479	1.6
0.2007559	-0.1215479	1.6
0.1995333	-0.1199541	1.6
0.1995333	-0.1199541	1.6
0.1995333	-0.1199541	1.6
0.1995333	-0.1199541	1.6
0.1995333	-0.1199541	1.6
0.1492161	-0.1096431	1.6
0.1492161	-0.1096431	1.6
0.1492161	-0.1096431	1.6
0.1486189	-0.1092793	1.6
0.1486189	-0.1092793	1.6
0.1486189	-0.1092793	1.6
0.1543648	-0.1040782	1.6
0.1543648	-0.1040782	1.6
0.1612677	-0.09827086	1.6
0.1612677	-0.09827086	1.6
0.1612677	-0.09827086	1.6
0.1559383	-0.1007484	1.6
0.1559383	-0.1007484	1.6
0.1559383	-0.1007484	1.6
0.1530534	-0.1030902	1.6
0.1530534	-0.1030902	1.6
0.1506642	-0.1045564	1.6
0.1506642	-0.1045564	1.6
0.1506642	-0.1045564	1.6
0.1490708	-0.1057175	1.6
0.1490708	-0.1057175	1.6
0.1490708	-0.1057175	1.6
0.1477878	-0.1065715	1.6
0.1477878	-0.1065715	1.6
0.1471755	-0.1072327	1.6
0.1471755	-0.1072327	1.6
0.1492846	-0.1055352	1.6
0.1492846	-0.1055352	1.6
0.1492846	-0.1055352	1.6
0.1492846	-0.1055352	1.6
0.1492846	-0.1055352	1.6
0.1492846	-0.1055352	1.6
0.1758727	-0.1076822	1.6
0.1758727	-0.1076822	1.6
0.1746797	-0.1092622	1.6
0.1746797	-0.1092622	1.6
0.1746797	-0.1092622	1.6
0.1770244	-0.1071578	1.6
0.1770244	-0.1071578	1.6
0.177937	-0.1059869	1.6
0.177937	-0.1059869	1.6
0.177937	-0.1059869	1.6
0.1792553	-0.1045816	1.6
0.1792553	-0.1045816	1.6
0.1792553	-0.1045816	1.6
0.1812846	-0.1025613	1.6
0.1812846	-0.1025613	1.6
0.1814032	-0.1018346	1.6
0.1814032	-0.1018346	1.6
0.1814032	-0.1018346	1.6
0.1813222	-0.1011621	1.6
0.1813222	-0.1011621	1.6
0.1823222	-0.09964066	1.6
0.1823222	-0.09964066	1.6
0.1823222	-0.09964066	1.6
0.1823222	-0.09964066	1.6
0.1823222	-0.09964066	1.6
0.1823222	-0.09964066	1.6
0.1823222	-0.09964066	1.6
-0.0686653	-0.1539951	1.6
-0.0686653	-0.1539951	1.6
-0.07077643	-0.1543984	1.6
-0.07077643	-0.1543984	1.6
-0.07077643	-0.1543984	1.6
-0.07214674	-0.1535724	1.6
-0.07214674	-0.1535724	1.6
-0.07214674	-0.1535724	1.6
-0.07387904	-0.1540522	1.6
-0.07387904	-0.1540522	1.6
-0.07401662	-0.1547965	1.6
-0.07401662	-0.1547965	1.6
-0.07401662	-0.1547965	1.6
-0.07394155	-0.1551745	1.6
-0.07394155	-0.1551745	1.6
-0.07394155	-0.1551745	1.6
-0.07315403	-0.1559082	1.6
-0.07315403	-0.1559082	1.6
-0.07315403	-0.1559082	1.6
-0.07274214	-0.1569723	1.6
-0.07274214	-0.1569723	1.6
-0.07274214	-0.1569723	1.6
-0.07274214	-0.1569723	1.6
-0.07274214	-0.1569723	1.6
-0.134932	-0.2220311	1.6
-0.134932	-0.2220311	1.6
-0.134932	-0.2220311	1.6
-0.1343272	-0.219348	1.6
-0.1343272	-0.219348	1.6
-0.1334575	-0.2188215	1.6
-0.1334575	-0.2188215	1.6
-0.1334575	-0.2188215	1.6
-0.1328986	-0.2184093	1.6
-0.1328986	-0.2184093	1.6
-0.1328986	-0.2184093	1.6
-0.1328986	-0.2184093	1.6
-0.1328986	-0.2184093	1.6
-0.1328986	-0.2184093	1.6
-0.1328986	-0.2184093	1.6
-0.1328986	-0.2184093	1.6
-0.08446468	-0.04479042	1.6
-0.08446468	-0.04479042	1.6
-0.08446468	-0.04479042	1.6
-0.08580759	-0.04562684	1.6
-0.08580759	-0.04562684	1.6
-0.08520831	-0.04616565	1.6
-0.08520831	-0.04616565	1.6
-0.08520831	-0.04616565	1.6
-0.08430892	-0.04542467	1.6
-0.08430892	-0.04542467	1.6
-0.08292511	-0.044521	1.6
-0.08292511	-0.044521	1.6
-0.08292511	-0.044521	1.6
-0.0822069	-0.04372758	1.6
-0.0822069	-0.04372758	1.6
-0.0822069	-0.04372758	1.6
-0.08129745	-0.04326175	1.6
-0.08129745	-0.04326175	1.6
-0.0805892	-0.04244219	1.6
-0.0805892	-0.04244219	1.6
-0.0805892	-0.04244219	1.6
-0.08013089	-0.04200837	1.6
-0.08013089	-0.04200837	1.6
-0.08013089	-0.04200837	1.6
-0.07936029	-0.04154424	1.6
-0.07936029	-0.04154424	1.6
-0.07835614	-0.04069903	1.6
-0.07835614	-0.04069903	1.6
-0.07835614	-0.04069903	1.6
-0.077173	-0.0408082	1.6
-0.077173	-0.0408082	1.6
-0.077173	-0.0408082	1.6
-0.07664824	-0.04077079	1.6
-0.07664824	-0.04077079	1.6
-0.07664824	-0.04077079	1.6
-0.07664824	-0.04077079	1.6
