# Supplementary material for: Saliency detection of textured 3D models based on multi-view information and texel descriptor
Source: PeerJ Comput Sci. 2023 Oct 25;9:e1584. doi: 10.7717/peerj-cs.1584 (PMC10703070; doi:10.7717/peerj-cs.1584)
Supplement: Supplemental Information 2 [file peerj-cs-09-1584-s002.zip › zy/12.txt]

-0.07664824	-0.04077079	1.6
-0.09166125	-0.03891692	1.6
-0.09166125	-0.03891692	1.6
-0.09166125	-0.03891692	1.6
-0.09166125	-0.03891692	1.6
-0.09166125	-0.03891692	1.6
-0.07664824	-0.04077079	1.6
-0.07664824	-0.04077079	1.6
-0.1187755	0.1349657	1.6
-0.1187755	0.1349657	1.6
-0.1187755	0.1349657	1.6
-0.1118816	0.1398177	1.6
-0.1118816	0.1398177	1.6
-0.1118816	0.1398177	1.6
-0.1082106	0.1397335	1.6
-0.1082106	0.1397335	1.6
-0.1061002	0.1401257	1.6
-0.1061002	0.1401257	1.6
-0.1061002	0.1401257	1.6
-0.0867122	0.1423935	1.6
-0.0867122	0.1423935	1.6
-0.1072795	0.1365048	1.6
-0.1072795	0.1365048	1.6
-0.1072795	0.1365048	1.6
-0.107372	0.1347595	1.6
-0.107372	0.1347595	1.6
-0.107372	0.1347595	1.6
-0.1066011	0.1344757	1.6
-0.1070618	0.1339765	1.6
-0.1070618	0.1339765	1.6
-0.1074734	0.1329666	1.6
-0.1074734	0.1329666	1.6
-0.1074734	0.1329666	1.6
-0.1074734	0.1329666	1.6
-0.1074734	0.1329666	1.6
-0.2654579	0.1108856	1.6
-0.2654579	0.1108856	1.6
-0.2727923	0.1119802	1.6
-0.2727923	0.1119802	1.6
-0.2727923	0.1119802	1.6
-0.2756138	0.1122691	1.6
-0.2756138	0.1122691	1.6
-0.2756138	0.1122691	1.6
-0.2778742	0.1135072	1.6
-0.2778742	0.1135072	1.6
-0.2799713	0.1147489	1.6
-0.2799713	0.1147489	1.6
-0.2799713	0.1147489	1.6
-0.2808332	0.1147782	1.6
-0.2808332	0.1147782	1.6
-0.2808332	0.1147782	1.6
-0.2803446	0.1136669	1.6
-0.2803446	0.1136669	1.6
-0.2803446	0.1136669	1.6
-0.2803446	0.1136669	1.6
-0.2803446	0.1136669	1.6
-0.2790382	0.1125162	1.6
-0.2790382	0.1125162	1.6
-0.2790382	0.1125162	1.6
-0.2784366	0.1113758	1.6
-0.2784366	0.1113758	1.6
-0.2775619	0.110463	1.6
-0.2775619	0.110463	1.6
-0.2775619	0.110463	1.6
-0.2769473	0.1096365	1.6
-0.2769473	0.1096365	1.6
-0.2769473	0.1096365	1.6
-0.2764696	0.1090903	1.6
-0.2764696	0.1090903	1.6
-0.2758563	0.1087425	1.6
-0.2758563	0.1087425	1.6
-0.2758563	0.1087425	1.6
-0.2758563	0.1087425	1.6
-0.2758563	0.1087425	1.6
-0.2758563	0.1087425	1.6
-0.2750964	0.1085849	1.6
-0.2750964	0.1085849	1.6
-0.2750964	0.1085849	1.6
-0.2750964	0.1085849	1.6
-0.2750964	0.1085849	1.6
-0.2963496	0.1037172	1.6
-0.2963496	0.1037172	1.6
-0.2963496	0.1037172	1.6
-0.2974662	0.1047536	1.6
-0.2974662	0.1047536	1.6
-0.2979331	0.1055102	1.6
-0.2979331	0.1055102	1.6
-0.2979331	0.1055102	1.6
-0.2982795	0.1051504	1.6
-0.2982795	0.1051504	1.6
-0.2982795	0.1051504	1.6
-0.2995921	0.1047022	1.6
-0.2995921	0.1047022	1.6
-0.2999654	0.1045846	1.6
-0.2999654	0.1045846	1.6
-0.2999654	0.1045846	1.6
-0.3010758	0.1039683	1.6
-0.3010758	0.1039683	1.6
-0.3010758	0.1039683	1.6
-0.3019344	0.1040084	1.6
-0.3019344	0.1040084	1.6
-0.3018413	0.1037288	1.6
-0.3018413	0.1037288	1.6
-0.3018413	0.1037288	1.6
-0.3020009	0.1034529	1.6
-0.3020009	0.1034529	1.6
-0.3020009	0.1034529	1.6
-0.3020009	0.1034529	1.6
-0.3020009	0.1034529	1.6
-0.3104599	0.05770006	1.6
-0.3104599	0.05770006	1.6
-0.3104599	0.05770006	1.6
-0.3113281	0.05858798	1.6
-0.3113281	0.05858798	1.6
-0.3113281	0.05858798	1.6
-0.3113281	0.05858798	1.6
-0.3113281	0.05858798	1.6
-0.3110483	0.06071882	1.6
-0.3110483	0.06071882	1.6
-0.3110483	0.06071882	1.6
-0.3103407	0.06089929	1.6
-0.3103407	0.06089929	1.6
-0.3097415	0.06056456	1.6
-0.3097415	0.06056456	1.6
-0.3097415	0.06056456	1.6
-0.3097193	0.06091081	1.6
-0.3097193	0.06091081	1.6
-0.3097193	0.06091081	1.6
-0.3089907	0.06085054	1.6
-0.3089907	0.06085054	1.6
-0.3089907	0.06085054	1.6
-0.3086886	0.06127241	1.6
-0.3086886	0.06127241	1.6
-0.3083125	0.06138525	1.6
-0.3083125	0.06138525	1.6
-0.3083125	0.06138525	1.6
-0.3082117	0.06154677	1.6
-0.3082117	0.06154677	1.6
-0.3081192	0.06155706	1.6
-0.3081192	0.06155706	1.6
-0.3081192	0.06155706	1.6
-0.307807	0.06168275	1.6
-0.307807	0.06168275	1.6
-0.307807	0.06168275	1.6
-0.3072166	0.06179374	1.6
-0.3072166	0.06179374	1.6
-0.3066298	0.06195017	1.6
-0.3066298	0.06195017	1.6
-0.3066298	0.06195017	1.6
-0.3066298	0.06195017	1.6
-0.3066298	0.06195017	1.6
-0.3057793	0.06202997	1.6
-0.3057793	0.06202997	1.6
-0.3057793	0.06202997	1.6
-0.3057793	0.06202997	1.6
-0.3057793	0.06202997	1.6
-0.3091228	0.05633147	1.6
-0.3091228	0.05633147	1.6
-0.3091228	0.05633147	1.6
-0.3013605	0.06197242	1.6
-0.3013605	0.06197242	1.6
-0.3007437	0.06258748	1.6
-0.3007437	0.06258748	1.6
-0.3007437	0.06258748	1.6
-0.3007437	0.06258748	1.6
-0.3007437	0.06258748	1.6
-0.3007437	0.06258748	1.6
-0.3007437	0.06258748	1.6
-0.3007437	0.06258748	1.6
-0.3007437	0.06258748	1.6
-0.06183434	0.02699161	1.6
-0.06183434	0.02699161	1.6
-0.06096051	0.0267365	1.6
-0.06096051	0.0267365	1.6
-0.06096051	0.0267365	1.6
-0.06131415	0.02891299	1.6
-0.06131415	0.02891299	1.6
-0.06166508	0.02929581	1.6
-0.06166508	0.02929581	1.6
-0.06166508	0.02929581	1.6
-0.06197766	0.02976518	1.6
-0.06197766	0.02976518	1.6
-0.06197766	0.02976518	1.6
-0.061825	0.02979269	1.6
-0.061825	0.02979269	1.6
-0.061825	0.02979269	1.6
-0.06119969	0.02979045	1.6
-0.06119969	0.02979045	1.6
-0.06149418	0.02906628	1.6
-0.06149418	0.02906628	1.6
-0.06149418	0.02906628	1.6
-0.06149418	0.02906628	1.6
-0.06149418	0.02906628	1.6
-0.06264066	0.02832202	1.6
-0.06264066	0.02832202	1.6
-0.06264066	0.02832202	1.6
-0.06358697	0.02771598	1.6
-0.06358697	0.02771598	1.6
-0.06358697	0.02771598	1.6
-0.06414857	0.02711544	1.6
-0.06414857	0.02711544	1.6
-0.06455629	0.02690759	1.6
-0.06455629	0.02690759	1.6
-0.06455629	0.02690759	1.6
-0.06493392	0.02651187	1.6
-0.06493392	0.02651187	1.6
-0.06493392	0.02651187	1.6
-0.06520747	0.02608584	1.6
-0.06520747	0.02608584	1.6
-0.06554523	0.02577608	1.6
-0.06554523	0.02577608	1.6
-0.06554523	0.02577608	1.6
-0.06625976	0.02563096	1.6
-0.06625976	0.02563096	1.6
-0.06625976	0.02563096	1.6
-0.06625976	0.02563096	1.6
-0.06625976	0.02563096	1.6
-0.06625976	0.02563096	1.6
-0.007323476	0.0401668	1.6
-0.007323476	0.0401668	1.6
-0.007702803	0.04046959	1.6
-0.007702803	0.04046959	1.6
-0.007702803	0.04046959	1.6
-0.008695802	0.04076478	1.6
-0.008695802	0.04076478	1.6
-0.01001687	0.0409085	1.6
-0.01001687	0.0409085	1.6
-0.01001687	0.0409085	1.6
-0.010615	0.04124203	1.6
-0.010615	0.04124203	1.6
-0.010615	0.04124203	1.6
-0.01061975	0.04149286	1.6
-0.01061975	0.04149286	1.6
-0.01069834	0.04187349	1.6
-0.01069834	0.04187349	1.6
-0.01069834	0.04187349	1.6
-0.01094808	0.04231492	1.6
-0.01094808	0.04231492	1.6
-0.01094808	0.04231492	1.6
-0.01102111	0.04292668	1.6
-0.01102111	0.04292668	1.6
-0.01159157	0.04279593	1.6
-0.01159157	0.04279593	1.6
-0.01159157	0.04279593	1.6
-0.01159157	0.04279593	1.6
-0.01159157	0.04279593	1.6
-0.01159157	0.04279593	1.6
-0.01159157	0.04279593	1.6
-0.01159157	0.04279593	1.6
-0.01159157	0.04279593	1.6
-0.0196899	-0.07360134	1.6
-0.0196899	-0.07360134	1.6
-0.01998442	-0.07340971	1.6
-0.01998442	-0.07340971	1.6
-0.01998442	-0.07340971	1.6
-0.02004135	-0.07371273	1.6
-0.02004135	-0.07371273	1.6
-0.02004135	-0.07371273	1.6
-0.01974227	-0.07361192	1.6
-0.01974227	-0.07361192	1.6
-0.01929512	-0.07346778	1.6
-0.01929512	-0.07346778	1.6
-0.01929512	-0.07346778	1.6
-0.0191139	-0.07270737	1.6
-0.0191139	-0.07270737	1.6
-0.0191139	-0.07270737	1.6
-0.0191139	-0.07270737	1.6
-0.0191139	-0.07270737	1.6
-0.01890925	-0.04168044	1.6
-0.01890925	-0.04168044	1.6
-0.01890925	-0.04168044	1.6
-0.01946833	-0.03444626	1.6
-0.01946833	-0.03444626	1.6
-0.01991588	-0.03117141	1.6
-0.01991588	-0.03117141	1.6
-0.01991588	-0.03117141	1.6
-0.02098175	-0.02940696	1.6
-0.02098175	-0.02940696	1.6
-0.02098175	-0.02940696	1.6
-0.02070923	-0.02770097	1.6
-0.02070923	-0.02770097	1.6
-0.02070923	-0.02770097	1.6
-0.02074238	-0.02561889	1.6
-0.02074238	-0.02561889	1.6
-0.02028671	-0.02351747	1.6
-0.02028671	-0.02351747	1.6
-0.02028671	-0.02351747	1.6
-0.02012938	-0.02178373	1.6
-0.02012938	-0.02178373	1.6
-0.01990392	-0.02012254	1.6
-0.01990392	-0.02012254	1.6
-0.01990392	-0.02012254	1.6
-0.01990392	-0.02012254	1.6
-0.01990392	-0.02012254	1.6
-0.01990392	-0.02012254	1.6
-0.2104983	-0.01959736	1.6
-0.2104983	-0.01959736	1.6
-0.2104983	-0.01959736	1.6
-0.2100999	-0.0203654	1.6
-0.2100999	-0.0203654	1.6
-0.2103145	-0.02038038	1.6
-0.2103145	-0.02038038	1.6
-0.2103145	-0.02038038	1.6
-0.210885	-0.02040602	1.6
-0.210885	-0.02040602	1.6
-0.210885	-0.02040602	1.6
-0.2110801	-0.02090441	1.6
-0.2110801	-0.02090441	1.6
-0.2116255	-0.02100164	1.6
-0.2116255	-0.02100164	1.6
-0.2116255	-0.02100164	1.6
-0.2126464	-0.02128912	1.6
-0.2126464	-0.02128912	1.6
-0.2131201	-0.02109202	1.6
-0.2131201	-0.02109202	1.6
-0.2131201	-0.02109202	1.6
-0.2131201	-0.02109202	1.6
-0.2131201	-0.02109202	1.6
-0.2131201	-0.02109202	1.6
-0.2131201	-0.02109202	1.6
-0.2131201	-0.02109202	1.6
-0.2899302	-0.1126654	1.6
-0.2899302	-0.1126654	1.6
-0.2899302	-0.1126654	1.6
-0.2904036	-0.1108743	1.6
-0.2904036	-0.1108743	1.6
-0.2904036	-0.1108743	1.6
-0.2900127	-0.1091911	1.6
-0.2900127	-0.1091911	1.6
-0.2888277	-0.1088112	1.6
-0.2888277	-0.1088112	1.6
-0.2888277	-0.1088112	1.6
-0.288061	-0.1080847	1.6
-0.288061	-0.1080847	1.6
-0.288061	-0.1080847	1.6
-0.2878749	-0.1076316	1.6
-0.2878749	-0.1076316	1.6
-0.2878225	-0.1075269	1.6
-0.2878225	-0.1075269	1.6
-0.2878225	-0.1075269	1.6
-0.2878225	-0.1075269	1.6
-0.2878225	-0.1075269	1.6
-0.2878225	-0.1075269	1.6
-0.2874926	-0.1069931	1.6
-0.2874926	-0.1069931	1.6
-0.2875732	-0.1069805	1.6
-0.2875732	-0.1069805	1.6
-0.2875732	-0.1069805	1.6
-0.2874887	-0.1071848	1.6
-0.2874887	-0.1071848	1.6
-0.2874887	-0.1071848	1.6
-0.2873276	-0.1070583	1.6
-0.2873276	-0.1070583	1.6
-0.2872617	-0.1070449	1.6
-0.2872617	-0.1070449	1.6
-0.2872617	-0.1070449	1.6
-0.2870245	-0.1071145	1.6
-0.2870245	-0.1071145	1.6
-0.2870245	-0.1071145	1.6
-0.2869032	-0.107086	1.6
-0.2869032	-0.107086	1.6
-0.2867823	-0.1068436	1.6
-0.2867823	-0.1068436	1.6
-0.2867823	-0.1068436	1.6
-0.2867823	-0.1068436	1.6
-0.2867823	-0.1068436	1.6
-0.2867823	-0.1068436	1.6
-0.2867823	-0.1068436	1.6
-0.2867823	-0.1068436	1.6
-0.2867823	-0.1068436	1.6
-0.09601092	-0.1302531	1.6
-0.09601092	-0.1302531	1.6
-0.09258634	-0.1311799	1.6
-0.09258634	-0.1311799	1.6
-0.09258634	-0.1311799	1.6
-0.08992687	-0.1309604	1.6
-0.08992687	-0.1309604	1.6
-0.0880633	-0.1305294	1.6
-0.0880633	-0.1305294	1.6
-0.0880633	-0.1305294	1.6
-0.08639003	-0.1302356	1.6
-0.08639003	-0.1302356	1.6
-0.08639003	-0.1302356	1.6
-0.08519307	-0.1300312	1.6
-0.08519307	-0.1300312	1.6
-0.08519307	-0.1300312	1.6
-0.08404735	-0.1297891	1.6
-0.08404735	-0.1297891	1.6
-0.08303245	-0.1294998	1.6
-0.08303245	-0.1294998	1.6
-0.08303245	-0.1294998	1.6
-0.08183506	-0.1295918	1.6
-0.08183506	-0.1295918	1.6
-0.08183506	-0.1295918	1.6
-0.08065433	-0.1293177	1.6
-0.08065433	-0.1293177	1.6
-0.08065433	-0.1293177	1.6
-0.08065433	-0.1293177	1.6
-0.08065433	-0.1293177	1.6
-0.03206739	-0.1473527	1.6
-0.03206739	-0.1473527	1.6
-0.03153739	-0.146196	1.6
-0.03153739	-0.146196	1.6
-0.03153739	-0.146196	1.6
-0.03190242	-0.1456956	1.6
-0.03190242	-0.1456956	1.6
-0.03207004	-0.145895	1.6
-0.03207004	-0.145895	1.6
-0.03206661	-0.1464012	1.6
-0.03206661	-0.1464012	1.6
-0.03206661	-0.1464012	1.6
-0.03190236	-0.1471079	1.6
-0.03190236	-0.1471079	1.6
-0.03213425	-0.147536	1.6
-0.03213425	-0.147536	1.6
-0.03213425	-0.147536	1.6
-0.03213425	-0.147536	1.6
-0.03213425	-0.147536	1.6
-0.03213425	-0.147536	1.6
-0.03213425	-0.147536	1.6
-0.03213425	-0.147536	1.6
0.1886104	-0.1146171	1.6
0.1886104	-0.1146171	1.6
0.1945768	-0.1092812	1.6
0.1945768	-0.1092812	1.6
0.1945768	-0.1092812	1.6
0.1969509	-0.1073166	1.6
0.1969509	-0.1073166	1.6
0.1969509	-0.1073166	1.6
0.1987067	-0.1053879	1.6
0.1987067	-0.1053879	1.6
0.1987067	-0.1053879	1.6
0.1996347	-0.1063194	1.6
0.1996347	-0.1063194	1.6
0.2005884	-0.1072614	1.6
0.2005884	-0.1072614	1.6
0.2005884	-0.1072614	1.6
0.2005884	-0.1072614	1.6
0.2005884	-0.1072614	1.6
0.2005884	-0.1072614	1.6
0.2013267	-0.1084849	1.6
0.2013267	-0.1084849	1.6
0.2014754	-0.1086715	1.6
0.2014754	-0.1086715	1.6
0.2014754	-0.1086715	1.6
0.2019882	-0.1078642	1.6
0.2019882	-0.1078642	1.6
0.2019882	-0.1078642	1.6
0.2020351	-0.1068865	1.6
0.2020351	-0.1068865	1.6
0.2032195	-0.1056252	1.6
0.2032195	-0.1056252	1.6
0.2032195	-0.1056252	1.6
0.2032195	-0.1056252	1.6
0.2032195	-0.1056252	1.6
0.2032195	-0.1056252	1.6
0.2134483	-0.09074522	1.6
0.2134483	-0.09074522	1.6
0.2135465	-0.09011898	1.6
0.2135465	-0.09011898	1.6
0.2135465	-0.09011898	1.6
0.2138893	-0.08918563	1.6
0.2138893	-0.08918563	1.6
0.2138893	-0.08918563	1.6
0.214028	-0.08831745	1.6
0.214028	-0.08831745	1.6
0.2139634	-0.08697925	1.6
0.2137238	-0.08587166	1.6
0.2137238	-0.08587166	1.6
0.2137238	-0.08587166	1.6
0.2137238	-0.08587166	1.6
0.2137238	-0.08587166	1.6
0.2137238	-0.08587166	1.6
0.2137238	-0.08587166	1.6
0.2137238	-0.08587166	1.6
0.230055	0.1495109	1.6
0.230055	0.1495109	1.6
0.230055	0.1495109	1.6
0.2277692	0.150088	1.6
0.2277692	0.150088	1.6
0.22718	0.1490747	1.6
0.22718	0.1490747	1.6
0.22718	0.1490747	1.6
0.2265241	0.1497608	1.6
0.2265241	0.1497608	1.6
0.2260047	0.1499794	1.6
0.2260047	0.1499794	1.6
0.2260047	0.1499794	1.6
0.2252901	0.1496425	1.6
0.2252901	0.1496425	1.6
0.2252901	0.1496425	1.6
0.2250234	0.1501354	1.6
0.2250234	0.1501354	1.6
0.2250234	0.1501354	1.6
0.2250234	0.1501354	1.6
0.2250234	0.1501354	1.6
0.2075182	0.1876915	1.6
0.2075182	0.1876915	1.6
0.2075182	0.1876915	1.6
0.2209886	0.194716	1.6
0.2209886	0.194716	1.6
0.2209886	0.194716	1.6
0.2278361	0.1957266	1.6
0.2278361	0.1957266	1.6
0.2307988	0.1957015	1.6
0.2307988	0.1957015	1.6
0.2307988	0.1957015	1.6
0.2315184	0.1952374	1.6
0.2315184	0.1952374	1.6
0.2326866	0.1958083	1.6
0.2326866	0.1958083	1.6
0.2326866	0.1958083	1.6
0.2338381	0.1965065	1.6
0.2338381	0.1965065	1.6
0.2338381	0.1965065	1.6
0.2343571	0.1967769	1.6
0.2343571	0.1967769	1.6
0.2347012	0.1965216	1.6
0.2347012	0.1965216	1.6
0.2347012	0.1965216	1.6
0.2349386	0.1965349	1.6
0.2349386	0.1965349	1.6
0.2349386	0.1965349	1.6
0.2349386	0.1965349	1.6
0.2349386	0.1965349	1.6
0.2522633	0.1853943	1.6
0.2522633	0.1853943	1.6
0.2522633	0.1853943	1.6
0.250824	0.183307	1.6
0.250824	0.183307	1.6
0.250824	0.183307	1.6
0.2508069	0.1835078	1.6
0.2508069	0.1835078	1.6
0.2508359	0.182698	1.6
0.2508359	0.182698	1.6
0.2508359	0.182698	1.6
0.2519442	0.1821136	1.6
0.2519442	0.1821136	1.6
0.2519442	0.1821136	1.6
0.2526653	0.1817868	1.6
0.2526653	0.1817868	1.6
0.2523921	0.1811589	1.6
0.2523921	0.1811589	1.6
0.2523921	0.1811589	1.6
0.252715	0.1814559	1.6
0.252715	0.1814559	1.6
0.252715	0.1814559	1.6
0.2532925	0.1813716	1.6
0.2532925	0.1813716	1.6
0.2535492	0.1813527	1.6
0.2535492	0.1813527	1.6
0.2535492	0.1813527	1.6
0.2535492	0.1813527	1.6
0.2535492	0.1813527	1.6
0.2535492	0.1813527	1.6
0.2453629	0.1558779	1.6
0.2453629	0.1558779	1.6
0.2491543	0.1566248	1.6
0.2491543	0.1566248	1.6
0.2491543	0.1566248	1.6
0.2491223	0.1546125	1.6
0.2491223	0.1546125	1.6
0.2491223	0.1546125	1.6
0.2499895	0.1545194	1.6
0.2499895	0.1545194	1.6
0.2512428	0.1540318	1.6
0.2512428	0.1540318	1.6
0.2512428	0.1540318	1.6
0.2515529	0.1532869	1.6
0.2515529	0.1532869	1.6
0.2515529	0.1532869	1.6
0.2515158	0.1528077	1.6
0.2515158	0.1528077	1.6
0.2519867	0.1526686	1.6
0.2519867	0.1526686	1.6
0.2519867	0.1526686	1.6
0.2525068	0.1530552	1.6
0.2525068	0.1530552	1.6
0.2525068	0.1530552	1.6
0.2525068	0.1530552	1.6
0.2525068	0.1530552	1.6
0.2534789	0.1529683	1.6
0.2534789	0.1529683	1.6
0.2534789	0.1529683	1.6
0.253478	0.1535401	1.6
0.253478	0.1535401	1.6
0.2537506	0.1545559	1.6
0.2537506	0.1545559	1.6
0.2537506	0.1545559	1.6
0.278398	0.1708432	1.6
0.278398	0.1708432	1.6
0.278398	0.1708432	1.6
0.278398	0.1708432	1.6
0.278398	0.1708432	1.6
0.2520424	0.1686422	1.6
0.2520424	0.1686422	1.6
0.2520424	0.1686422	1.6
0.2483432	0.1675576	1.6
0.2483432	0.1675576	1.6
0.2483432	0.1675576	1.6
0.2537506	0.1545559	1.6
0.2537506	0.1545559	1.6
0.252169	0.1549821	1.6
0.252169	0.1549821	1.6
0.252169	0.1549821	1.6
0.2531306	0.1558099	1.6
0.2531306	0.1558099	1.6
0.2531306	0.1558099	1.6
0.2540182	0.1568642	1.6
0.2540182	0.1568642	1.6
0.2549034	0.1579951	1.6
0.2549034	0.1579951	1.6
0.2549034	0.1579951	1.6
0.2535973	0.1567862	1.6
0.2535973	0.1567862	1.6
0.2535973	0.1567862	1.6
0.2523129	0.1555286	1.6
0.2523129	0.1555286	1.6
0.2511288	0.1543389	1.6
0.2511288	0.1543389	1.6
0.2511288	0.1543389	1.6
0.249461	0.1530697	1.6
0.249461	0.1530697	1.6
0.249461	0.1530697	1.6
0.249461	0.1530697	1.6
0.249461	0.1530697	1.6
0.3042142	0.1696937	1.6
0.3042142	0.1696937	1.6
0.3042142	0.1696937	1.6
0.3068639	0.1727001	1.6
0.3068639	0.1727001	1.6
0.3068639	0.1727001	1.6
0.3086947	0.1752364	1.6
0.3086947	0.1752364	1.6
0.3064972	0.173089	1.6
0.3064972	0.173089	1.6
0.3064972	0.173089	1.6
0.3036074	0.1709574	1.6
0.3036074	0.1709574	1.6
0.3038142	0.1699212	1.6
0.3038142	0.1699212	1.6
0.3038142	0.1699212	1.6
0.3041342	0.1702029	1.6
0.3041342	0.1702029	1.6
0.3041342	0.1702029	1.6
0.3041243	0.1704272	1.6
0.3041243	0.1704272	1.6
0.3045678	0.1708451	1.6
0.3045678	0.1708451	1.6
0.3045678	0.1708451	1.6
0.3052862	0.1713838	1.6
0.3052862	0.1713838	1.6
0.3057274	0.1713637	1.6
0.3057274	0.1713637	1.6
0.3057274	0.1713637	1.6
0.3060344	0.1717678	1.6
0.3060344	0.1717678	1.6
0.3060344	0.1717678	1.6
0.3058639	0.1718327	1.6
0.3058639	0.1718327	1.6
0.3061666	0.1722846	1.6
0.3061666	0.1722846	1.6
0.3061666	0.1722846	1.6
0.3060747	0.1727882	1.6
0.3060747	0.1727882	1.6
0.3060747	0.1727882	1.6
0.3060747	0.1727882	1.6
0.3060747	0.1727882	1.6
0.3038461	0.2276799	1.6
0.3038461	0.2276799	1.6
0.3038461	0.2276799	1.6
0.3026193	0.2301592	1.6
0.3026193	0.2301592	1.6
0.3026193	0.2301592	1.6
0.3023741	0.2316939	1.6
0.3023741	0.2316939	1.6
0.302084	0.2320426	1.6
0.302084	0.2320426	1.6
0.302084	0.2320426	1.6
0.3019549	0.2322164	1.6
0.3019549	0.2322164	1.6
0.3019549	0.2322164	1.6
0.3018619	0.2335018	1.6
0.3018619	0.2335018	1.6
0.3013699	0.2338611	1.6
0.3013699	0.2338611	1.6
0.3013699	0.2338611	1.6
0.3007157	0.2341696	1.6
0.3007157	0.2341696	1.6
0.3007157	0.2341696	1.6
0.300527	0.2345253	1.6
0.300527	0.2345253	1.6
0.3002312	0.2352947	1.6
0.3002312	0.2352947	1.6
0.3002312	0.2352947	1.6
0.3002312	0.2352947	1.6
0.3002312	0.2352947	1.6
0.3002312	0.2352947	1.6
0.3002312	0.2352947	1.6
0.3002312	0.2352947	1.6
0.1585259	0.05659943	1.6
0.1585259	0.05659943	1.6
0.1585259	0.05659943	1.6
0.1565719	0.05137965	1.6
0.1565719	0.05137965	1.6
0.1565719	0.05137965	1.6
0.1540967	0.05060299	1.6
0.1540967	0.05060299	1.6
0.1540967	0.05060299	1.6
0.1519122	0.05012491	1.6
0.1519122	0.05012491	1.6
0.1519122	0.05012491	1.6
0.1519122	0.05012491	1.6
0.1519122	0.05012491	1.6
0.1075723	0.09844376	1.6
0.1075723	0.09844376	1.6
0.1091419	0.1002588	1.6
0.1091419	0.1002588	1.6
0.1091419	0.1002588	1.6
0.1095138	0.1013479	1.6
