# Supplementary material for: Saliency detection of textured 3D models based on multi-view information and texel descriptor
Source: PeerJ Comput Sci. 2023 Oct 25;9:e1584. doi: 10.7717/peerj-cs.1584 (PMC10703070; doi:10.7717/peerj-cs.1584)
Supplement: Supplemental Information 2 [file peerj-cs-09-1584-s002.zip › zy/13.txt]

0.1095138	0.1013479	1.6
0.1095138	0.1013479	1.6
0.109717	0.1023363	1.6
0.109717	0.1023363	1.6
0.1096251	0.1025672	1.6
0.1096251	0.1025672	1.6
0.1096251	0.1025672	1.6
0.1095266	0.1024253	1.6
0.1095266	0.1024253	1.6
0.1087321	0.1026983	1.6
0.1087321	0.1026983	1.6
0.1087321	0.1026983	1.6
0.1087321	0.1026983	1.6
0.1087321	0.1026983	1.6
0.1087321	0.1026983	1.6
-0.01445224	0.07797249	1.6
-0.01445224	0.07797249	1.6
-0.01383757	0.07821784	1.6
-0.01383757	0.07821784	1.6
-0.01383757	0.07821784	1.6
-0.01223239	0.07806509	1.6
-0.01223239	0.07806509	1.6
-0.01220834	0.07721562	1.6
-0.01220834	0.07721562	1.6
-0.01220834	0.07721562	1.6
-0.01164194	0.07651151	1.6
-0.01164194	0.07651151	1.6
-0.01164194	0.07651151	1.6
-0.01163432	0.07587849	1.6
-0.01163432	0.07587849	1.6
-0.01155499	0.07501639	1.6
-0.01155499	0.07501639	1.6
-0.01155499	0.07501639	1.6
-0.01173735	0.07467908	1.6
-0.01173735	0.07467908	1.6
-0.01173735	0.07467908	1.6
-0.01173735	0.07467908	1.6
-0.01173735	0.07467908	1.6
0.2395719	0.1215393	1.6
0.2395719	0.1215393	1.6
0.2395719	0.1215393	1.6
0.2449014	0.1169678	1.6
0.2449014	0.1169678	1.6
0.2449014	0.1169678	1.6
0.2471943	0.1127828	1.6
0.2471943	0.1127828	1.6
0.2481967	0.1111671	1.6
0.2481967	0.1111671	1.6
0.2481967	0.1111671	1.6
0.248451	0.1099582	1.6
0.248451	0.1099582	1.6
0.248451	0.1099582	1.6
0.2492725	0.1083184	1.6
0.2492725	0.1083184	1.6
0.2499051	0.1069244	1.6
0.2499051	0.1069244	1.6
0.2499051	0.1069244	1.6
0.2502796	0.1061886	1.6
0.2502796	0.1061886	1.6
0.2502796	0.1061886	1.6
0.2505138	0.1053146	1.6
0.2505138	0.1053146	1.6
0.2509634	0.1044711	1.6
0.2509634	0.1044711	1.6
0.2509634	0.1044711	1.6
0.2509634	0.1044711	1.6
0.2509634	0.1044711	1.6
0.2509634	0.1044711	1.6
0.2795512	0.0899566	1.6
0.2795512	0.0899566	1.6
0.2859742	0.1000259	1.6
0.2859742	0.1000259	1.6
0.2859742	0.1000259	1.6
0.2853273	0.1004052	1.6
0.2853273	0.1004052	1.6
0.2853273	0.1004052	1.6
0.2920413	0.1006136	1.6
0.2920413	0.1006136	1.6
0.2910045	0.09835625	1.6
0.2910045	0.09835625	1.6
0.2910045	0.09835625	1.6
0.290012	0.09746521	1.6
0.290012	0.09746521	1.6
0.290012	0.09746521	1.6
0.2896977	0.09667379	1.6
0.2896977	0.09667379	1.6
0.288337	0.09543426	1.6
0.288337	0.09543426	1.6
0.288337	0.09543426	1.6
0.2869782	0.09462815	1.6
0.2869782	0.09462815	1.6
0.2869782	0.09462815	1.6
0.2851416	0.09379283	1.6
0.2851416	0.09379283	1.6
0.2885807	0.0976636	1.6
0.2885807	0.0976636	1.6
0.2885807	0.0976636	1.6
0.2879219	0.09710509	1.6
0.2879219	0.09710509	1.6
0.2864039	0.09599183	1.6
0.2864039	0.09599183	1.6
0.2864039	0.09599183	1.6
0.2849701	0.09486503	1.6
0.2849701	0.09486503	1.6
0.2849701	0.09486503	1.6
0.2838256	0.09405472	1.6
0.2838256	0.09405472	1.6
0.2837892	0.09372412	1.6
0.2837892	0.09372412	1.6
0.2837892	0.09372412	1.6
0.2837288	0.09213898	1.6
0.2837288	0.09213898	1.6
0.2837288	0.09213898	1.6
0.2831311	0.09039848	1.6
0.2831311	0.09039848	1.6
0.2818974	0.08829977	1.6
0.2818974	0.08829977	1.6
0.2818974	0.08829977	1.6
0.2812691	0.08660336	1.6
0.2812691	0.08660336	1.6
0.2806104	0.08489434	1.6
0.2806104	0.08489434	1.6
0.2806104	0.08489434	1.6
0.2801771	0.08355821	1.6
0.2801771	0.08355821	1.6
0.2801771	0.08355821	1.6
0.2803662	0.08258311	1.6
0.2803662	0.08258311	1.6
0.2827035	0.08418877	1.6
0.2827035	0.08418877	1.6
0.2827035	0.08418877	1.6
0.2827035	0.08418877	1.6
0.2827035	0.08418877	1.6
0.2827035	0.08418877	1.6
0.2827035	0.08418877	1.6
0.2827035	0.08418877	1.6
0.2828613	-0.07498429	1.6
0.2828613	-0.07498429	1.6
0.2828613	-0.07498429	1.6
0.2825927	-0.07671503	1.6
0.2825927	-0.07671503	1.6
0.2825927	-0.07671503	1.6
0.2813426	-0.07911736	1.6
0.2813426	-0.07911736	1.6
0.28075	-0.08052024	1.6
0.28075	-0.08052024	1.6
0.28075	-0.08052024	1.6
0.2806098	-0.08167164	1.6
0.2806098	-0.08167164	1.6
0.2801008	-0.08174691	1.6
0.2801008	-0.08174691	1.6
0.2801008	-0.08174691	1.6
0.2793741	-0.08158965	1.6
0.2793741	-0.08158965	1.6
0.2788046	-0.08157046	1.6
0.2788046	-0.08157046	1.6
0.2788046	-0.08157046	1.6
0.2781979	-0.08149018	1.6
0.2781979	-0.08149018	1.6
0.2781979	-0.08149018	1.6
0.2777141	-0.08135971	1.6
0.2777141	-0.08135971	1.6
0.2772054	-0.08089543	1.6
0.2772054	-0.08089543	1.6
0.2772054	-0.08089543	1.6
0.2763177	-0.08061295	1.6
0.2763177	-0.08061295	1.6
0.2763177	-0.08061295	1.6
0.2758152	-0.08025921	1.6
0.2758152	-0.08025921	1.6
0.2753478	-0.07995898	1.6
0.2753478	-0.07995898	1.6
0.2753478	-0.07995898	1.6
0.274994	-0.0794645	1.6
0.274994	-0.0794645	1.6
0.274994	-0.0794645	1.6
0.274994	-0.0794645	1.6
0.274994	-0.0794645	1.6
0.2666428	-0.08351415	1.6
0.2666428	-0.08351415	1.6
0.2666428	-0.08351415	1.6
0.2681867	-0.08460065	1.6
0.2681867	-0.08460065	1.6
0.2681867	-0.08460065	1.6
0.269636	-0.08546352	1.6
0.269636	-0.08546352	1.6
0.2711738	-0.08613224	1.6
0.2711738	-0.08613224	1.6
0.2711738	-0.08613224	1.6
0.2726665	-0.08671061	1.6
0.2726665	-0.08671061	1.6
0.2726665	-0.08671061	1.6
0.2740591	-0.08705946	1.6
0.2740591	-0.08705946	1.6
0.275177	-0.08741432	1.6
0.275177	-0.08741432	1.6
0.275177	-0.08741432	1.6
0.2760351	-0.08781936	1.6
0.2760351	-0.08781936	1.6
0.277056	-0.08798032	1.6
0.277056	-0.08798032	1.6
0.277056	-0.08798032	1.6
0.2779389	-0.08806211	1.6
0.2779389	-0.08806211	1.6
0.2779389	-0.08806211	1.6
0.2786625	-0.08841202	1.6
0.2786625	-0.08841202	1.6
0.2786625	-0.08841202	1.6
0.2793623	-0.08855345	1.6
0.2793623	-0.08855345	1.6
0.2801519	-0.08865	1.6
0.2801519	-0.08865	1.6
0.2801519	-0.08865	1.6
0.2807274	-0.08878969	1.6
0.2807274	-0.08878969	1.6
0.2807274	-0.08878969	1.6
0.2807274	-0.08878969	1.6
0.2807274	-0.08878969	1.6
0.2807274	-0.08878969	1.6
0.2807274	-0.08878969	1.6
0.2807274	-0.08878969	1.6
0.06721773	-0.1057249	1.6
0.06721773	-0.1057249	1.6
0.06721773	-0.1057249	1.6
0.07267653	-0.1054431	1.6
0.07267653	-0.1054431	1.6
0.07292945	-0.1067564	1.6
0.07292945	-0.1067564	1.6
0.07292945	-0.1067564	1.6
0.07505097	-0.1063661	1.6
0.07505097	-0.1063661	1.6
0.07505097	-0.1063661	1.6
0.07554045	-0.1064326	1.6
0.07554045	-0.1064326	1.6
0.07585848	-0.1062637	1.6
0.07585848	-0.1062637	1.6
0.07585848	-0.1062637	1.6
0.07611986	-0.1057257	1.6
0.07611986	-0.1057257	1.6
0.07611986	-0.1057257	1.6
0.07626594	-0.1046277	1.6
0.07626594	-0.1046277	1.6
0.01	0.01	1.6
0.07742081	-0.1045417	1.6
0.07742081	-0.1045417	1.6
0.07742081	-0.1045417	1.6
0.07742081	-0.1045417	1.6
0.07742081	-0.1045417	1.6
0.07882703	-0.07424383	1.6
0.07882703	-0.07424383	1.6
0.07880785	-0.07389332	1.6
0.07880785	-0.07389332	1.6
0.07880785	-0.07389332	1.6
0.07941949	-0.07318483	1.6
0.07941949	-0.07318483	1.6
0.07941949	-0.07318483	1.6
0.0790626	-0.07247203	1.6
0.0790626	-0.07247203	1.6
0.07870701	-0.07232616	1.6
0.07870701	-0.07232616	1.6
0.07870701	-0.07232616	1.6
0.07839853	-0.07213989	1.6
0.07839853	-0.07213989	1.6
0.07839853	-0.07213989	1.6
0.07823765	-0.07176005	1.6
0.07823765	-0.07176005	1.6
0.0781716	-0.07154643	1.6
0.0781716	-0.07154643	1.6
0.0781716	-0.07154643	1.6
0.07797942	-0.07127172	1.6
0.07797942	-0.07127172	1.6
0.07797942	-0.07127172	1.6
0.07779681	-0.07122198	1.6
0.07779681	-0.07122198	1.6
0.07798461	-0.07131328	1.6
0.07798461	-0.07131328	1.6
0.07798461	-0.07131328	1.6
0.07798461	-0.07131328	1.6
0.07798461	-0.07131328	1.6
0.05522838	-0.08962216	1.6
0.05522838	-0.08962216	1.6
0.05522838	-0.08962216	1.6
0.07710432	-0.0740925	1.6
0.07710432	-0.0740925	1.6
0.07457907	-0.07502748	1.6
0.07457907	-0.07502748	1.6
0.07457907	-0.07502748	1.6
0.07285369	-0.07563613	1.6
0.07285369	-0.07563613	1.6
0.07285369	-0.07563613	1.6
0.07123911	-0.07606237	1.6
0.07123911	-0.07606237	1.6
0.07123911	-0.07606237	1.6
0.07123911	-0.07606237	1.6
0.07123911	-0.07606237	1.6
0.07123911	-0.07606237	1.6
0.07123911	-0.07606237	1.6
0.07123911	-0.07606237	1.6
-0.2213622	-0.1394649	1.6
-0.2213622	-0.1394649	1.6
-0.2196451	-0.1405088	1.6
-0.2196451	-0.1405088	1.6
-0.2196451	-0.1405088	1.6
-0.2190352	-0.1419016	1.6
-0.2190352	-0.1419016	1.6
-0.2190352	-0.1419016	1.6
-0.2185932	-0.1428036	1.6
-0.2185932	-0.1428036	1.6
-0.2184109	-0.1431202	1.6
-0.2184109	-0.1431202	1.6
-0.2184109	-0.1431202	1.6
-0.218595	-0.1435228	1.6
-0.218595	-0.1435228	1.6
-0.2188626	-0.1435102	1.6
-0.2188626	-0.1435102	1.6
-0.2188626	-0.1435102	1.6
-0.2193157	-0.1435806	1.6
-0.2193157	-0.1435806	1.6
-0.2193157	-0.1435806	1.6
-0.2199686	-0.143762	1.6
-0.2199686	-0.143762	1.6
-0.2199686	-0.143762	1.6
-0.2204132	-0.1439873	1.6
-0.2204132	-0.1439873	1.6
-0.2207646	-0.1439564	1.6
-0.2207646	-0.1439564	1.6
-0.2207646	-0.1439564	1.6
-0.2207646	-0.1439564	1.6
-0.2207646	-0.1439564	1.6
-0.2207646	-0.1439564	1.6
-0.2211468	-0.1433982	1.6
-0.2211468	-0.1433982	1.6
-0.2212565	-0.1431769	1.6
-0.2212565	-0.1431769	1.6
-0.2212565	-0.1431769	1.6
-0.2214409	-0.1429186	1.6
-0.2214409	-0.1429186	1.6
-0.2214409	-0.1429186	1.6
-0.2216038	-0.1429632	1.6
-0.2216038	-0.1429632	1.6
-0.2218312	-0.1428834	1.6
-0.2218312	-0.1428834	1.6
-0.2218312	-0.1428834	1.6
-0.2222315	-0.1425925	1.6
-0.2222315	-0.1425925	1.6
-0.2222315	-0.1425925	1.6
-0.2222315	-0.1425925	1.6
-0.2222315	-0.1425925	1.6
-0.2222315	-0.1425925	1.6
-0.2222315	-0.1425925	1.6
-0.2222315	-0.1425925	1.6
-0.2243796	0.1218332	1.6
-0.2243796	0.1218332	1.6
-0.2243796	0.1218332	1.6
-0.2239737	0.1241095	1.6
-0.2239737	0.1241095	1.6
-0.2229275	0.1273804	1.6
-0.2229275	0.1273804	1.6
-0.2229275	0.1273804	1.6
-0.2221165	0.1297804	1.6
-0.2221165	0.1297804	1.6
-0.2221165	0.1297804	1.6
-0.2223689	0.1324729	1.6
-0.2223689	0.1324729	1.6
-0.2223689	0.1324729	1.6
-0.2223689	0.1324729	1.6
-0.2223689	0.1324729	1.6
-0.2704473	0.2079918	1.6
-0.2704473	0.2079918	1.6
-0.2704473	0.2079918	1.6
-0.2753104	0.2066209	1.6
-0.2753104	0.2066209	1.6
-0.2764167	0.2063273	1.6
-0.2764167	0.2063273	1.6
-0.2764167	0.2063273	1.6
-0.2725095	0.2105113	1.6
-0.2725095	0.2105113	1.6
-0.2694248	0.2149422	1.6
-0.2694248	0.2149422	1.6
-0.2694248	0.2149422	1.6
-0.2686234	0.2188183	1.6
-0.2686234	0.2188183	1.6
-0.2659369	0.220084	1.6
-0.2659369	0.220084	1.6
-0.2659369	0.220084	1.6
-0.264606	0.2217525	1.6
-0.264606	0.2217525	1.6
-0.264606	0.2217525	1.6
-0.263639	0.2233419	1.6
-0.263639	0.2233419	1.6
-0.263639	0.2233419	1.6
-0.2633893	0.2245955	1.6
-0.2633893	0.2245955	1.6
-0.2628192	0.225683	1.6
-0.2628192	0.225683	1.6
-0.2628192	0.225683	1.6
-0.2624647	0.2266466	1.6
-0.2624647	0.2266466	1.6
-0.262141	0.2270151	1.6
-0.262141	0.2270151	1.6
-0.262141	0.2270151	1.6
-0.2613868	0.2271517	1.6
-0.2613868	0.2271517	1.6
-0.2613868	0.2271517	1.6
-0.2613597	0.22758	1.6
-0.2613597	0.22758	1.6
-0.2616882	0.2281854	1.6
-0.2616882	0.2281854	1.6
-0.2616882	0.2281854	1.6
-0.2618255	0.2285511	1.6
-0.2618255	0.2285511	1.6
-0.2618255	0.2285511	1.6
-0.2620131	0.2289008	1.6
-0.2620131	0.2289008	1.6
-0.262163	0.2291556	1.6
-0.262163	0.2291556	1.6
-0.262163	0.2291556	1.6
-0.262939	0.2300957	1.6
-0.262939	0.2300957	1.6
-0.262939	0.2300957	1.6
-0.262939	0.2300957	1.6
-0.262939	0.2300957	1.6
-0.2901983	0.2867393	1.6
-0.2901983	0.2867393	1.6
-0.2901983	0.2867393	1.6
-0.2932072	0.2895076	1.6
-0.2932072	0.2895076	1.6
-0.2932072	0.2895076	1.6
-0.2944011	0.2882218	1.6
-0.2944011	0.2882218	1.6
-0.2955286	0.2881181	1.6
-0.2955286	0.2881181	1.6
-0.2955286	0.2881181	1.6
-0.2966147	0.2874379	1.6
-0.2966147	0.2874379	1.6
-0.2966147	0.2874379	1.6
-0.2971056	0.2873087	1.6
-0.2971056	0.2873087	1.6
-0.2971349	0.2867453	1.6
-0.2971349	0.2867453	1.6
-0.2971349	0.2867453	1.6
-0.2972789	0.2864228	1.6
-0.2972789	0.2864228	1.6
-0.2977123	0.285821	1.6
-0.2977123	0.285821	1.6
-0.2977123	0.285821	1.6
-0.2980746	0.2853289	1.6
-0.2980746	0.2853289	1.6
-0.2980746	0.2853289	1.6
-0.2981465	0.2851612	1.6
-0.2981465	0.2851612	1.6
-0.2981393	0.2851655	1.6
-0.2981393	0.2851655	1.6
-0.2981393	0.2851655	1.6
-0.2977664	0.2850626	1.6
-0.2977664	0.2850626	1.6
-0.2977664	0.2850626	1.6
-0.2977664	0.2850626	1.6
-0.2977664	0.2850626	1.6
-0.3146614	0.2884355	1.6
-0.3146614	0.2884355	1.6
-0.3146614	0.2884355	1.6
-0.3143258	0.2887745	1.6
-0.3143258	0.2887745	1.6
-0.3143258	0.2887745	1.6
-0.3143897	0.2892983	1.6
-0.3143897	0.2892983	1.6
-0.3143897	0.2892983	1.6
-0.3144512	0.2893023	1.6
-0.3144512	0.2893023	1.6
-0.3137228	0.2872202	1.6
-0.3137228	0.2872202	1.6
-0.3137228	0.2872202	1.6
-0.3137228	0.2872202	1.6
-0.3137228	0.2872202	1.6
-0.3137228	0.2872202	1.6
-0.3137228	0.2872202	1.6
-0.3137228	0.2872202	1.6
-0.1682346	0.1082905	1.6
-0.1682346	0.1082905	1.6
-0.1682346	0.1082905	1.6
-0.1645035	0.1061478	1.6
-0.1645035	0.1061478	1.6
-0.1627995	0.1047081	1.6
-0.1627995	0.1047081	1.6
-0.1627995	0.1047081	1.6
-0.1619507	0.1033211	1.6
-0.1619507	0.1033211	1.6
-0.1619507	0.1033211	1.6
-0.1613242	0.1022106	1.6
-0.1613242	0.1022106	1.6
-0.1609233	0.1008691	1.6
-0.1609233	0.1008691	1.6
-0.1609233	0.1008691	1.6
-0.1608637	0.09966183	1.6
-0.1608637	0.09966183	1.6
-0.1608637	0.09966183	1.6
-0.1608637	0.09966183	1.6
-0.1608637	0.09966183	1.6
-0.1591858	0.09982222	1.6
-0.1591858	0.09982222	1.6
-0.1591858	0.09982222	1.6
-0.01722441	0.1069146	1.6
-0.01722441	0.1069146	1.6
-0.01722441	0.1069146	1.6
-0.01836904	0.1077562	1.6
-0.01836904	0.1077562	1.6
-0.02016469	0.1087787	1.6
-0.02016469	0.1087787	1.6
-0.02016469	0.1087787	1.6
-0.02123406	0.1084192	1.6
-0.02123406	0.1084192	1.6
-0.02123406	0.1084192	1.6
-0.02118223	0.1079109	1.6
-0.02118223	0.1079109	1.6
-0.02193067	0.1075579	1.6
-0.02193067	0.1075579	1.6
-0.02193067	0.1075579	1.6
-0.02284498	0.1080715	1.6
-0.02284498	0.1080715	1.6
-0.02284498	0.1080715	1.6
-0.02284498	0.1080715	1.6
-0.02284498	0.1080715	1.6
-0.02406217	0.1078786	1.6
-0.02406217	0.1078786	1.6
-0.02406217	0.1078786	1.6
-0.02406217	0.1078786	1.6
-0.02406217	0.1078786	1.6
-0.002436442	0.1269555	1.6
-0.002436442	0.1269555	1.6
-0.002436442	0.1269555	1.6
-0.002897262	0.1231602	1.6
-0.002897262	0.1231602	1.6
-0.002897262	0.1231602	1.6
-0.003246238	0.1216542	1.6
-0.003246238	0.1216542	1.6
-0.002898103	0.1206903	1.6
-0.002898103	0.1206903	1.6
-0.002898103	0.1206903	1.6
-0.003117539	0.1201424	1.6
-0.003117539	0.1201424	1.6
-0.003365759	0.120224	1.6
-0.003365759	0.120224	1.6
-0.003365759	0.120224	1.6
-0.003537027	0.1205406	1.6
-0.003537027	0.1205406	1.6
-0.00360878	0.1209214	1.6
-0.00360878	0.1209214	1.6
-0.00360878	0.1209214	1.6
-0.003202157	0.1212856	1.6
-0.003202157	0.1212856	1.6
-0.003202157	0.1212856	1.6
-0.003202157	0.1212856	1.6
-0.003202157	0.1212856	1.6
0.03800495	0.1171872	1.6
0.03800495	0.1171872	1.6
0.03800495	0.1171872	1.6
0.2544244	0.1167898	1.6
0.2544244	0.1167898	1.6
0.25511	0.1117993	1.6
0.25511	0.1117993	1.6
0.25511	0.1117993	1.6
0.25469	0.1097092	1.6
0.25469	0.1097092	1.6
0.25469	0.1097092	1.6
0.2541755	0.1097984	1.6
0.2541755	0.1097984	1.6
0.2538446	0.1084158	1.6
0.2538446	0.1084158	1.6
0.2538446	0.1084158	1.6
0.2531061	0.1084439	1.6
0.2531061	0.1084439	1.6
0.2525153	0.1082236	1.6
0.2525153	0.1082236	1.6
0.2525153	0.1082236	1.6
0.2525303	0.1079807	1.6
0.2525303	0.1079807	1.6
0.2525303	0.1079807	1.6
0.2525303	0.1079807	1.6
0.2525303	0.1079807	1.6
0.2730161	0.09185047	1.6
0.2730161	0.09185047	1.6
0.2730161	0.09185047	1.6
0.2742113	0.09308374	1.6
0.2742113	0.09308374	1.6
0.2770135	0.09443124	1.6
0.2770135	0.09443124	1.6
0.2770135	0.09443124	1.6
0.2800801	0.09562438	1.6
0.2800801	0.09562438	1.6
0.2829879	0.09667356	1.6
0.2829879	0.09667356	1.6
0.2829879	0.09667356	1.6
0.2843626	0.0968674	1.6
0.2843626	0.0968674	1.6
0.2843626	0.0968674	1.6
0.2891204	0.1008686	1.6
0.2891204	0.1008686	1.6
0.291292	0.1015372	1.6
0.291292	0.1015372	1.6
0.291292	0.1015372	1.6
0.2943277	0.1043021	1.6
0.2943277	0.1043021	1.6
0.2943277	0.1043021	1.6
0.2943277	0.1043021	1.6
0.2943277	0.1043021	1.6
0.2991743	0.1090061	1.6
0.2991743	0.1090061	1.6
0.2997332	0.1096151	1.6
0.2997332	0.1096151	1.6
0.2997332	0.1096151	1.6
0.3000022	0.1099185	1.6
0.2997233	0.1099387	1.6
0.2997233	0.1099387	1.6
0.2990465	0.110017	1.6
0.2990465	0.110017	1.6
0.2983551	0.1103109	1.6
0.2983551	0.1103109	1.6
0.2983551	0.1103109	1.6
0.2983551	0.1103109	1.6
0.2983551	0.1103109	1.6
0.2983551	0.1103109	1.6
0.2485984	0.06506002	1.6
0.2485984	0.06506002	1.6
0.2473059	0.061136	1.6
0.2473059	0.061136	1.6
0.2473059	0.061136	1.6
0.2416767	0.05488397	1.6
0.2416767	0.05488397	1.6
0.2404393	0.05213341	1.6
0.2404393	0.05213341	1.6
0.2404393	0.05213341	1.6
0.2366303	0.04783861	1.6
0.2366303	0.04783861	1.6
0.2366303	0.04783861	1.6
0.239121	0.05008109	1.6
0.239121	0.05008109	1.6
0.241397	0.05291656	1.6
0.241397	0.05291656	1.6
0.241397	0.05291656	1.6
0.2393418	0.05077577	1.6
0.2393418	0.05077577	1.6
0.2393418	0.05077577	1.6
0.237447	0.04862755	1.6
0.237447	0.04862755	1.6
0.2343972	0.04704899	1.6
0.2343972	0.04704899	1.6
0.2343972	0.04704899	1.6
0.2343972	0.04704899	1.6
0.2343972	0.04704899	1.6
0.2343972	0.04704899	1.6
0.2656676	0.1037593	1.6
0.2656676	0.1037593	1.6
0.2656676	0.1037593	1.6
0.2635916	0.1007811	1.6
0.2635916	0.1007811	1.6
0.2632773	0.09941433	1.6
0.2632773	0.09941433	1.6
0.2632773	0.09941433	1.6
0.2626691	0.09916613	1.6
0.2626691	0.09916613	1.6
0.2626691	0.09916613	1.6
0.2632477	0.09983592	1.6
0.2632477	0.09983592	1.6
0.2638613	0.1001123	1.6
0.2638613	0.1001123	1.6
0.2638613	0.1001123	1.6
0.2638773	0.09984741	1.6
0.2638773	0.09984741	1.6
0.2638773	0.09984741	1.6
0.2636854	0.09949549	1.6
0.2636854	0.09949549	1.6
0.2636819	0.0989978	1.6
0.2636819	0.0989978	1.6
0.2636819	0.0989978	1.6
0.2637738	0.09914588	1.6
0.2637738	0.09914588	1.6
0.2637738	0.09914588	1.6
0.2638943	0.09917232	1.6
0.2638943	0.09917232	1.6
0.2640958	0.09963868	1.6
0.2640958	0.09963868	1.6
0.2640958	0.09963868	1.6
0.2643914	0.09896207	1.6
0.2643914	0.09896207	1.6
0.2643914	0.09896207	1.6
0.2643914	0.09896207	1.6
0.2643914	0.09896207	1.6
0.2945019	-0.08482423	1.6
0.2945019	-0.08482423	1.6
0.2945019	-0.08482423	1.6
0.2927797	-0.0929748	1.6
0.2927797	-0.0929748	1.6
0.2893042	-0.09338908	1.6
0.2893042	-0.09338908	1.6
0.2893042	-0.09338908	1.6
0.2888671	-0.09516282	1.6
0.2888671	-0.09516282	1.6
0.2888671	-0.09516282	1.6
0.2885837	-0.09588489	1.6
0.2885837	-0.09588489	1.6
0.2885631	-0.09628721	1.6
0.2885631	-0.09628721	1.6
0.2885631	-0.09628721	1.6
0.287716	-0.09687513	1.6
0.287716	-0.09687513	1.6
0.287716	-0.09687513	1.6
0.2872926	-0.09719195	1.6
0.2872926	-0.09719195	1.6
0.2873424	-0.09741151	1.6
0.2873424	-0.09741151	1.6
0.2873424	-0.09741151	1.6
0.2872149	-0.09763496	1.6
0.2872149	-0.09763496	1.6
0.2872149	-0.09763496	1.6
0.2869511	-0.09729917	1.6
0.2869511	-0.09729917	1.6
0.2869511	-0.09729917	1.6
0.2869511	-0.09729917	1.6
0.2869511	-0.09729917	1.6
