# Supplementary material for: Saliency detection of textured 3D models based on multi-view information and texel descriptor
Source: PeerJ Comput Sci. 2023 Oct 25;9:e1584. doi: 10.7717/peerj-cs.1584 (PMC10703070; doi:10.7717/peerj-cs.1584)
Supplement: Supplemental Information 2 [file peerj-cs-09-1584-s002.zip › zy/14.txt]

0.2969522	-0.130007	1.6
0.2969522	-0.130007	1.6
0.2962722	-0.1339928	1.6
0.2962722	-0.1339928	1.6
0.2962722	-0.1339928	1.6
0.2953	-0.1288502	1.6
0.2953	-0.1288502	1.6
0.2963463	-0.1280393	1.6
0.2963463	-0.1280393	1.6
0.2963463	-0.1280393	1.6
0.2973557	-0.1274101	1.6
0.2973557	-0.1274101	1.6
0.2973557	-0.1274101	1.6
0.2965185	-0.1300785	1.6
0.2965185	-0.1300785	1.6
0.2972786	-0.1295909	1.6
0.2972786	-0.1295909	1.6
0.2972786	-0.1295909	1.6
0.2975804	-0.1295787	1.6
0.2975804	-0.1295787	1.6
0.2975804	-0.1295787	1.6
0.2974815	-0.1289796	1.6
0.2974815	-0.1289796	1.6
0.2967252	-0.1267093	1.6
0.2967252	-0.1267093	1.6
0.2967252	-0.1267093	1.6
0.2967252	-0.1267093	1.6
0.2967252	-0.1267093	1.6
0.2967252	-0.1267093	1.6
0.0401122	-0.02494904	1.6
0.0401122	-0.02494904	1.6
0.04326767	-0.02490251	1.6
0.04326767	-0.02490251	1.6
0.04326767	-0.02490251	1.6
0.04434028	-0.02436776	1.6
0.04434028	-0.02436776	1.6
0.04434028	-0.02436776	1.6
0.0443654	-0.02402747	1.6
0.0443654	-0.02402747	1.6
0.04426517	-0.02339969	1.6
0.04426517	-0.02339969	1.6
0.04426517	-0.02339969	1.6
0.04426517	-0.02339969	1.6
0.04426517	-0.02339969	1.6
-0.01047684	0.07896014	1.6
-0.01047684	0.07896014	1.6
-0.01047684	0.07896014	1.6
-0.003403545	0.08609477	1.6
-0.003403545	0.08609477	1.6
-0.003403545	0.08609477	1.6
-0.001174466	0.09070269	1.6
-0.001174466	0.09070269	1.6
0.0002083536	0.09255775	1.6
0.0002083536	0.09255775	1.6
0.0002083536	0.09255775	1.6
0.00100306	0.09368055	1.6
0.00100306	0.09368055	1.6
0.00100306	0.09368055	1.6
0.001694524	0.09444474	1.6
0.001694524	0.09444474	1.6
0.002346563	0.09540827	1.6
0.002346563	0.09540827	1.6
0.002346563	0.09540827	1.6
0.003075671	0.09621879	1.6
0.003075671	0.09621879	1.6
0.003075671	0.09621879	1.6
0.003249322	0.09685561	1.6
0.003249322	0.09685561	1.6
0.003249322	0.09685561	1.6
0.003249322	0.09685561	1.6
0.003249322	0.09685561	1.6
0.003183545	0.2448276	1.6
0.003183545	0.2448276	1.6
0.0006355103	0.2480674	1.6
0.0006355103	0.2480674	1.6
0.0006355103	0.2480674	1.6
4.235469E-05	0.2487931	1.6
4.235469E-05	0.2487931	1.6
4.235469E-05	0.2487931	1.6
-0.0002455581	0.2486535	1.6
-0.0002455581	0.2486535	1.6
-0.0005573835	0.2482334	1.6
-0.0005573835	0.2482334	1.6
-0.0005573835	0.2482334	1.6
-0.0005573835	0.2482334	1.6
-0.0005573835	0.2482334	1.6
-0.0005573835	0.2482334	1.6
0.002052479	0.3489722	1.6
0.002052479	0.3489722	1.6
0.002052479	0.3489722	1.6
-0.0004700385	0.3514497	1.6
-0.0004700385	0.3514497	1.6
-0.001467131	0.355356	1.6
-0.001467131	0.355356	1.6
-0.001467131	0.355356	1.6
-0.00228496	0.3574579	1.6
-0.00228496	0.3574579	1.6
-0.00228496	0.3574579	1.6
-0.002732315	0.3585899	1.6
-0.002732315	0.3585899	1.6
-0.002732315	0.3585899	1.6
-0.002732315	0.3585899	1.6
-0.002732315	0.3585899	1.6
-0.002955973	0.3604112	1.6
-0.002955973	0.3604112	1.6
-0.002955973	0.3604112	1.6
-0.003181478	0.3603236	1.6
-0.003181478	0.3603236	1.6
-0.003320553	0.3601639	1.6
-0.003320553	0.3601639	1.6
-0.003320553	0.3601639	1.6
-0.003497502	0.3601777	1.6
-0.003497502	0.3601777	1.6
-0.003497502	0.3601777	1.6
-0.003539266	0.3602325	1.6
-0.003539266	0.3602325	1.6
-0.003539266	0.3602325	1.6
-0.003539266	0.3602325	1.6
-0.003539266	0.3602325	1.6
-0.003880305	0.3606069	1.6
-0.003880305	0.3606069	1.6
-0.004082188	0.3606158	1.6
-0.004082188	0.3606158	1.6
-0.004082188	0.3606158	1.6
-0.004196445	0.3609093	1.6
-0.004196445	0.3609093	1.6
-0.004461722	0.3609948	1.6
-0.004461722	0.3609948	1.6
-0.004461722	0.3609948	1.6
-0.004717406	0.36086	1.6
-0.004717406	0.36086	1.6
-0.004717406	0.36086	1.6
-0.005088582	0.3608825	1.6
-0.005088582	0.3608825	1.6
-0.005225677	0.3605886	1.6
-0.005225677	0.3605886	1.6
-0.005225677	0.3605886	1.6
-0.005225677	0.3605886	1.6
-0.005225677	0.3605886	1.6
-0.005225677	0.3605886	1.6
-0.005225677	0.3605886	1.6
-0.005225677	0.3605886	1.6
-0.01054132	0.1428757	1.6
-0.01054132	0.1428757	1.6
-0.01054132	0.1428757	1.6
-0.01112757	0.1406774	1.6
-0.01112757	0.1406774	1.6
-0.01112757	0.1406774	1.6
-0.01096767	0.140268	1.6
-0.01096767	0.140268	1.6
-0.009578358	0.1405025	1.6
-0.009578358	0.1405025	1.6
-0.009578358	0.1405025	1.6
-0.009035124	0.1402006	1.6
-0.009035124	0.1402006	1.6
-0.008204525	0.1389702	1.6
-0.008204525	0.1389702	1.6
-0.008204525	0.1389702	1.6
-0.008092573	0.1383449	1.6
-0.008092573	0.1383449	1.6
-0.008092573	0.1383449	1.6
-0.008108726	0.1381895	1.6
-0.008108726	0.1381895	1.6
-0.008143578	0.1380995	1.6
-0.008143578	0.1380995	1.6
-0.008143578	0.1380995	1.6
-0.008236418	0.138023	1.6
-0.008236418	0.138023	1.6
-0.008236418	0.138023	1.6
-0.008439951	0.1379375	1.6
-0.008439951	0.1379375	1.6
-0.008257048	0.1379807	1.6
-0.008257048	0.1379807	1.6
-0.008257048	0.1379807	1.6
-0.008608663	0.1381609	1.6
-0.008608663	0.1381609	1.6
-0.008608663	0.1381609	1.6
-0.008704821	0.1382889	1.6
-0.008704821	0.1382889	1.6
-0.008921834	0.1383681	1.6
-0.008921834	0.1383681	1.6
-0.008921834	0.1383681	1.6
-0.009023203	0.1387018	1.6
-0.009023203	0.1387018	1.6
-0.009023203	0.1387018	1.6
-0.009023203	0.1387018	1.6
-0.009023203	0.1387018	1.6
0.01	0.01	1.6
0.01	0.01	1.6
0.01	0.01	1.6
0.01	0.01	1.6
0.01	0.01	1.6
0.01	0.01	1.6
-0.003057046	0.1343254	1.6
-0.003057046	0.1343254	1.6
-0.02637989	0.1477854	1.6
-0.02637989	0.1477854	1.6
-0.02637989	0.1477854	1.6
-0.02641109	0.1466379	1.6
-0.02641109	0.1466379	1.6
-0.0265544	0.144892	1.6
-0.0265544	0.144892	1.6
-0.0265544	0.144892	1.6
-0.02699216	0.1444778	1.6
-0.02699216	0.1444778	1.6
-0.02699216	0.1444778	1.6
-0.02687746	0.1455898	1.6
-0.02687746	0.1455898	1.6
-0.02709607	0.1467073	1.6
-0.02709607	0.1467073	1.6
-0.02709607	0.1467073	1.6
-0.02712504	0.1473528	1.6
-0.02712504	0.1473528	1.6
-0.02712504	0.1473528	1.6
-0.02710891	0.147689	1.6
-0.02710891	0.147689	1.6
-0.02677852	0.1478274	1.6
-0.02677852	0.1478274	1.6
-0.02677852	0.1478274	1.6
-0.0261757	0.1472023	1.6
-0.0261757	0.1472023	1.6
-0.0261757	0.1472023	1.6
-0.02577393	0.1467036	1.6
-0.02577393	0.1467036	1.6
-0.02577393	0.1467036	1.6
-0.02577393	0.1467036	1.6
-0.02577393	0.1467036	1.6
-0.02577393	0.1467036	1.6
-0.02577393	0.1467036	1.6
-0.02577393	0.1467036	1.6
0.03954576	-0.0427562	1.6
0.03954576	-0.0427562	1.6
0.03864097	-0.0414613	1.6
0.03864097	-0.0414613	1.6
0.03864097	-0.0414613	1.6
0.03730807	-0.04226532	1.6
0.03730807	-0.04226532	1.6
0.03730807	-0.04226532	1.6
0.0368405	-0.04276616	1.6
0.0368405	-0.04276616	1.6
0.03662353	-0.04306561	1.6
0.03662353	-0.04306561	1.6
0.03662353	-0.04306561	1.6
0.03640089	-0.04328058	1.6
0.03640089	-0.04328058	1.6
0.03640089	-0.04328058	1.6
0.0364338	-0.04312061	1.6
0.0364338	-0.04312061	1.6
0.03641706	-0.04325008	1.6
0.03641706	-0.04325008	1.6
0.03641706	-0.04325008	1.6
0.03655866	-0.043282	1.6
0.03655866	-0.043282	1.6
0.03655866	-0.043282	1.6
0.03654025	-0.04319001	1.6
0.03654025	-0.04319001	1.6
0.03654423	-0.0429971	1.6
0.03654423	-0.0429971	1.6
0.03654423	-0.0429971	1.6
0.0365323	-0.04250837	1.6
0.0365323	-0.04250837	1.6
0.0365323	-0.04250837	1.6
0.0365323	-0.04250837	1.6
0.0365323	-0.04250837	1.6
0.05988801	-0.08376286	1.6
0.05988801	-0.08376286	1.6
0.05988801	-0.08376286	1.6
0.05919299	-0.08274683	1.6
0.05919299	-0.08274683	1.6
0.05919299	-0.08274683	1.6
0.05789141	-0.08311553	1.6
0.05789141	-0.08311553	1.6
0.05693884	-0.08321316	1.6
0.05693884	-0.08321316	1.6
0.05693884	-0.08321316	1.6
0.05626816	-0.08292326	1.6
0.05626816	-0.08292326	1.6
0.05626816	-0.08292326	1.6
0.05591768	-0.08282121	1.6
0.05591768	-0.08282121	1.6
0.05586606	-0.08274116	1.6
0.05586606	-0.08274116	1.6
0.05586606	-0.08274116	1.6
0.05557007	-0.08305876	1.6
0.05557007	-0.08305876	1.6
0.05557007	-0.08305876	1.6
0.05516109	-0.08364651	1.6
0.05516109	-0.08364651	1.6
0.05508156	-0.08415716	1.6
0.05508156	-0.08415716	1.6
0.05508156	-0.08415716	1.6
0.05472219	-0.08467115	1.6
0.05472219	-0.08467115	1.6
0.05472219	-0.08467115	1.6
0.05472219	-0.08467115	1.6
0.05472219	-0.08467115	1.6
0.07217888	-0.1197228	1.6
0.07217888	-0.1197228	1.6
0.07217888	-0.1197228	1.6
0.07575299	-0.1263094	1.6
0.07575299	-0.1263094	1.6
0.07575299	-0.1263094	1.6
0.07696285	-0.1301364	1.6
0.07696285	-0.1301364	1.6
0.07696726	-0.1318882	1.6
0.07696726	-0.1318882	1.6
0.07696726	-0.1318882	1.6
0.07655015	-0.1332909	1.6
0.07655015	-0.1332909	1.6
0.07655015	-0.1332909	1.6
0.07645593	-0.134326	1.6
0.07645593	-0.134326	1.6
0.07636449	-0.1354354	1.6
0.07636449	-0.1354354	1.6
0.07636449	-0.1354354	1.6
0.07622493	-0.1361077	1.6
0.07622493	-0.1361077	1.6
0.07611393	-0.136552	1.6
0.07611393	-0.136552	1.6
0.07611393	-0.136552	1.6
0.0760062	-0.1367681	1.6
0.0760062	-0.1367681	1.6
0.0760062	-0.1367681	1.6
0.07620531	-0.1369222	1.6
0.07620531	-0.1369222	1.6
0.07571055	-0.1371184	1.6
0.07571055	-0.1371184	1.6
0.07571055	-0.1371184	1.6
0.0754708	-0.1371587	1.6
0.0754708	-0.1371587	1.6
0.0754708	-0.1371587	1.6
0.07510502	-0.1372064	1.6
0.07510502	-0.1372064	1.6
0.07498857	-0.1370674	1.6
0.07498857	-0.1370674	1.6
0.07498857	-0.1370674	1.6
0.07497282	-0.1369708	1.6
0.07497282	-0.1369708	1.6
0.07497282	-0.1369708	1.6
0.07497996	-0.1368053	1.6
0.07497996	-0.1368053	1.6
0.0751178	-0.1366485	1.6
0.0751178	-0.1366485	1.6
0.0751178	-0.1366485	1.6
0.07510822	-0.1365455	1.6
0.07510822	-0.1365455	1.6
0.07510822	-0.1365455	1.6
0.07519603	-0.1363435	1.6
0.07519603	-0.1363435	1.6
0.0751551	-0.1360853	1.6
0.0751551	-0.1360853	1.6
0.0751551	-0.1360853	1.6
0.07506125	-0.1357603	1.6
0.07506125	-0.1357603	1.6
0.07506125	-0.1357603	1.6
0.07499395	-0.1354348	1.6
0.07499395	-0.1354348	1.6
0.07506271	-0.1351978	1.6
0.07506271	-0.1351978	1.6
0.07506271	-0.1351978	1.6
0.07506271	-0.1351978	1.6
0.07506271	-0.1351978	1.6
0.07506271	-0.1351978	1.6
0.07506271	-0.1351978	1.6
0.07506271	-0.1351978	1.6
-0.04046077	-0.04116421	1.6
-0.04046077	-0.04116421	1.6
-0.0393071	-0.0411675	1.6
-0.0393071	-0.0411675	1.6
-0.0393071	-0.0411675	1.6
-0.03958282	-0.04094034	1.6
-0.03958282	-0.04094034	1.6
-0.03958282	-0.04094034	1.6
-0.03975716	-0.04115219	1.6
-0.03975716	-0.04115219	1.6
-0.04006554	-0.04128513	1.6
-0.04006554	-0.04128513	1.6
-0.04006554	-0.04128513	1.6
-0.03991187	-0.04091804	1.6
-0.03991187	-0.04091804	1.6
-0.03991187	-0.04091804	1.6
-0.03991187	-0.04091804	1.6
-0.03991187	-0.04091804	1.6
-0.0750205	-0.04440756	1.6
-0.0750205	-0.04440756	1.6
-0.0750205	-0.04440756	1.6
-0.04258767	0.01469724	1.6
-0.04258767	0.01469724	1.6
-0.04258767	0.01469724	1.6
-0.04190619	0.01970969	1.6
-0.04190619	0.01970969	1.6
-0.04094794	0.02399833	1.6
-0.04094794	0.02399833	1.6
-0.04094794	0.02399833	1.6
-0.04069237	0.02699917	1.6
-0.04069237	0.02699917	1.6
-0.04069237	0.02699917	1.6
-0.04087214	0.02905632	1.6
-0.04087214	0.02905632	1.6
-0.04009815	0.0337214	1.6
-0.04009815	0.0337214	1.6
-0.04009815	0.0337214	1.6
-0.03978309	0.03741288	1.6
-0.03978309	0.03741288	1.6
-0.03978309	0.03741288	1.6
-0.0393736	0.04036447	1.6
-0.0393736	0.04036447	1.6
-0.03917512	0.04251884	1.6
-0.03917512	0.04251884	1.6
-0.03917512	0.04251884	1.6
-0.03917512	0.04251884	1.6
-0.03917512	0.04251884	1.6
-0.03917512	0.04251884	1.6
-0.03917512	0.04251884	1.6
-0.03917512	0.04251884	1.6
0.06463577	-0.1196726	1.6
0.06463577	-0.1196726	1.6
0.06463577	-0.1196726	1.6
0.06514881	-0.1191961	1.6
0.06514881	-0.1191961	1.6
0.06587664	-0.1195221	1.6
0.06587664	-0.1195221	1.6
0.06587664	-0.1195221	1.6
0.06516407	-0.1200006	1.6
0.06516407	-0.1200006	1.6
0.06516407	-0.1200006	1.6
0.06472122	-0.1208573	1.6
0.06472122	-0.1208573	1.6
0.06425872	-0.1210072	1.6
0.06425872	-0.1210072	1.6
0.06425872	-0.1210072	1.6
0.06419167	-0.1214483	1.6
0.06419167	-0.1214483	1.6
0.06429075	-0.1214511	1.6
0.06429075	-0.1214511	1.6
0.06429075	-0.1214511	1.6
0.06442577	-0.1214884	1.6
0.06442577	-0.1214884	1.6
0.06442577	-0.1214884	1.6
0.06442577	-0.1214884	1.6
0.06442577	-0.1214884	1.6
0.06442577	-0.1214884	1.6
0.1021471	-0.1491772	1.6
0.1021471	-0.1491772	1.6
0.1000585	-0.1490788	1.6
0.1000585	-0.1490788	1.6
0.1000585	-0.1490788	1.6
0.0989	-0.1490856	1.6
0.0989	-0.1490856	1.6
0.09789688	-0.1491592	1.6
0.09789688	-0.1491592	1.6
0.09789688	-0.1491592	1.6
0.09667406	-0.1490973	1.6
0.09667406	-0.1490973	1.6
0.09667406	-0.1490973	1.6
0.09540824	-0.1488075	1.6
0.09540824	-0.1488075	1.6
0.09461426	-0.1488475	1.6
0.09461426	-0.1488475	1.6
0.09461426	-0.1488475	1.6
0.09390699	-0.1488579	1.6
0.09390699	-0.1488579	1.6
0.09390699	-0.1488579	1.6
0.09390699	-0.1488579	1.6
0.09390699	-0.1488579	1.6
0.1125257	-0.1473826	1.6
0.1125257	-0.1473826	1.6
0.1125257	-0.1473826	1.6
0.1119152	-0.1472581	1.6
0.1119152	-0.1472581	1.6
0.1114618	-0.1473054	1.6
0.1114618	-0.1473054	1.6
0.1114618	-0.1473054	1.6
0.1113318	-0.147061	1.6
0.1113318	-0.147061	1.6
0.1113318	-0.147061	1.6
0.1111409	-0.146848	1.6
0.1111409	-0.146848	1.6
0.1110498	-0.1466184	1.6
0.1110498	-0.1466184	1.6
0.1110498	-0.1466184	1.6
0.110886	-0.146453	1.6
0.110886	-0.146453	1.6
0.110886	-0.146453	1.6
0.1107609	-0.1462662	1.6
0.1107609	-0.1462662	1.6
0.1106995	-0.1459777	1.6
0.1106995	-0.1459777	1.6
0.1106995	-0.1459777	1.6
0.1106098	-0.1456998	1.6
0.1106098	-0.1456998	1.6
0.1105816	-0.1454206	1.6
0.1105816	-0.1454206	1.6
0.1105816	-0.1454206	1.6
0.110522	-0.1451897	1.6
0.110522	-0.1451897	1.6
0.110522	-0.1451897	1.6
0.1105246	-0.1448772	1.6
0.1105246	-0.1448772	1.6
0.1105581	-0.144449	1.6
0.1105581	-0.144449	1.6
0.1105581	-0.144449	1.6
0.1104286	-0.1441324	1.6
0.1104286	-0.1441324	1.6
0.1104286	-0.1441324	1.6
0.1104286	-0.1441324	1.6
0.1104286	-0.1441324	1.6
0.009105218	-0.09442624	1.6
0.009105218	-0.09442624	1.6
0.009105218	-0.09442624	1.6
0.01021	-0.09564816	1.6
0.01021	-0.09564816	1.6
0.01162709	-0.09583447	1.6
0.01162709	-0.09583447	1.6
0.01162709	-0.09583447	1.6
0.01274219	-0.0949677	1.6
0.01274219	-0.0949677	1.6
0.01274219	-0.0949677	1.6
0.0126934	-0.09375251	1.6
0.0126934	-0.09375251	1.6
0.0126934	-0.09375251	1.6
0.0126934	-0.09375251	1.6
0.0126934	-0.09375251	1.6
-0.02680434	0.001490382	1.6
-0.02680434	0.001490382	1.6
-0.02680434	0.001490382	1.6
-0.03122799	0.006526779	1.6
-0.03122799	0.006526779	1.6
-0.03303428	0.009143908	1.6
-0.03303428	0.009143908	1.6
-0.03303428	0.009143908	1.6
-0.03408288	0.0102429	1.6
-0.03408288	0.0102429	1.6
-0.03408288	0.0102429	1.6
-0.03468043	0.01076682	1.6
-0.03468043	0.01076682	1.6
-0.0351291	0.01155315	1.6
-0.0351291	0.01155315	1.6
-0.0351291	0.01155315	1.6
-0.03546415	0.01211289	1.6
-0.03546415	0.01211289	1.6
-0.0357869	0.01249001	1.6
-0.0357869	0.01249001	1.6
-0.0357869	0.01249001	1.6
-0.03602958	0.01279395	1.6
-0.03602958	0.01279395	1.6
-0.03602958	0.01279395	1.6
-0.03610485	0.01296669	1.6
-0.03610485	0.01296669	1.6
-0.03619181	0.01307521	1.6
-0.03619181	0.01307521	1.6
-0.03619181	0.01307521	1.6
-0.03604583	0.01343789	1.6
-0.03604583	0.01343789	1.6
-0.03604583	0.01343789	1.6
-0.03604583	0.01343789	1.6
-0.03604583	0.01343789	1.6
-0.03604583	0.01343789	1.6
-0.03604583	0.01343789	1.6
-0.03604583	0.01343789	1.6
0.01809688	-0.001846345	1.6
0.01809688	-0.001846345	1.6
0.01809688	-0.001846345	1.6
0.01842191	-0.002291365	1.6
0.01842191	-0.002291365	1.6
0.01812494	-0.002587643	1.6
0.01812494	-0.002587643	1.6
0.01812494	-0.002587643	1.6
0.01810544	-0.003186366	1.6
0.01810544	-0.003186366	1.6
0.01810544	-0.003186366	1.6
0.0180111	-0.003483431	1.6
0.0180111	-0.003483431	1.6
0.01767305	-0.003436133	1.6
0.01767305	-0.003436133	1.6
0.01767305	-0.003436133	1.6
0.01726947	-0.002940321	1.6
0.01726947	-0.002940321	1.6
0.01707577	-0.002920983	1.6
0.01707577	-0.002920983	1.6
0.01707577	-0.002920983	1.6
0.01687168	-0.002662981	1.6
0.01687168	-0.002662981	1.6
0.01687168	-0.002662981	1.6
0.01679686	-0.003134817	1.6
0.01679686	-0.003134817	1.6
0.01679686	-0.003134817	1.6
0.01679686	-0.003134817	1.6
0.01679686	-0.003134817	1.6
0.01	0.01	1.6
0.01679686	-0.003134817	1.6
0.01679686	-0.003134817	1.6
0.03861755	-0.002790682	1.6
0.03861755	-0.002790682	1.6
0.03861755	-0.002790682	1.6
-0.0003517102	0.06890751	1.6
-0.0003517102	0.06890751	1.6
0.003118629	0.06813646	1.6
0.003118629	0.06813646	1.6
0.003118629	0.06813646	1.6
0.005446318	0.06949776	1.6
0.005446318	0.06949776	1.6
0.006930052	0.07006197	1.6
0.006930052	0.07006197	1.6
0.006930052	0.07006197	1.6
0.008240289	0.07048497	1.6
0.008240289	0.07048497	1.6
0.008240289	0.07048497	1.6
0.009387274	0.07054744	1.6
0.009387274	0.07054744	1.6
0.01026654	0.07064611	1.6
0.01026654	0.07064611	1.6
0.01026654	0.07064611	1.6
0.01071461	0.07079429	1.6
0.01071461	0.07079429	1.6
0.01071461	0.07079429	1.6
0.01100784	0.07082047	1.6
0.01100784	0.07082047	1.6
0.01138153	0.07094914	1.6
0.01138153	0.07094914	1.6
0.01138153	0.07094914	1.6
0.01170529	0.07116616	1.6
0.01170529	0.07116616	1.6
0.01209611	0.07121836	1.6
0.01209611	0.07121836	1.6
0.01209611	0.07121836	1.6
0.0123553	0.07136615	1.6
0.0123553	0.07136615	1.6
0.0123553	0.07136615	1.6
0.01247962	0.07151093	1.6
0.01247962	0.07151093	1.6
0.01247962	0.07151093	1.6
0.01247962	0.07151093	1.6
0.01247962	0.07151093	1.6
-0.002766291	0.07981008	1.6
-0.002766291	0.07981008	1.6
-0.002766291	0.07981008	1.6
0.01	0.01	1.6
0.01	0.01	1.6
0.01	0.01	1.6
0.01247962	0.07151093	1.6
0.01247962	0.07151093	1.6
0.01247962	0.07151093	1.6
0.01247962	0.07151093	1.6
0.01247962	0.07151093	1.6
-0.01350315	0.1493102	1.6
-0.01350315	0.1493102	1.6
-0.01350315	0.1493102	1.6
-0.01455956	0.1469352	1.6
-0.01455956	0.1469352	1.6
-0.01539489	0.1469613	1.6
-0.01539489	0.1469613	1.6
-0.01539489	0.1469613	1.6
-0.01413036	0.1414742	1.6
-0.01413036	0.1414742	1.6
-0.01253415	0.1376526	1.6
-0.01253415	0.1376526	1.6
-0.01253415	0.1376526	1.6
-0.01149427	0.1341462	1.6
-0.01149427	0.1341462	1.6
-0.01149427	0.1341462	1.6
-0.01149427	0.1341462	1.6
-0.01149427	0.1341462	1.6
0.007401912	0.2387982	1.6
0.007401912	0.2387982	1.6
0.007401912	0.2387982	1.6
0.00688101	0.2390612	1.6
0.00688101	0.2390612	1.6
0.00688101	0.2390612	1.6
0.003945529	0.2352282	1.6
0.003945529	0.2352282	1.6
0.002903269	0.2336847	1.6
0.002903269	0.2336847	1.6
0.002903269	0.2336847	1.6
0.001616251	0.2322581	1.6
0.001616251	0.2322581	1.6
0.001616251	0.2322581	1.6
0.001616251	0.2322581	1.6
0.001616251	0.2322581	1.6
-0.01816214	0.3009335	1.6
-0.01816214	0.3009335	1.6
-0.01816214	0.3009335	1.6
-0.01856501	0.302791	1.6
-0.01856501	0.302791	1.6
-0.01750258	0.3069869	1.6
-0.01750258	0.3069869	1.6
-0.01750258	0.3069869	1.6
-0.01692555	0.3090777	1.6
-0.01692555	0.3090777	1.6
-0.01692555	0.3090777	1.6
-0.01634495	0.3112407	1.6
-0.01634495	0.3112407	1.6
-0.01612083	0.3136609	1.6
-0.01612083	0.3136609	1.6
-0.01612083	0.3136609	1.6
-0.0159984	0.3156133	1.6
-0.0159984	0.3156133	1.6
-0.0159984	0.3156133	1.6
-0.01554837	0.3178129	1.6
-0.01554837	0.3178129	1.6
-0.01536232	0.3197444	1.6
-0.01536232	0.3197444	1.6
-0.01536232	0.3197444	1.6
-0.01536232	0.3197444	1.6
-0.01536232	0.3197444	1.6
-0.01536232	0.3197444	1.6
-0.0144507	0.3424874	1.6
-0.0144507	0.3424874	1.6
-0.01471682	0.3437191	1.6
-0.01471682	0.3437191	1.6
-0.01471682	0.3437191	1.6
-0.01463132	0.345226	1.6
-0.01463132	0.345226	1.6
-0.01463132	0.345226	1.6
-0.01442363	0.3437852	1.6
-0.01442363	0.3437852	1.6
-0.01366322	0.3434989	1.6
-0.01366322	0.3434989	1.6
-0.01366322	0.3434989	1.6
-0.02885752	0.3541717	1.6
