# Supplementary material for: Saliency detection of textured 3D models based on multi-view information and texel descriptor
Source: PeerJ Comput Sci. 2023 Oct 25;9:e1584. doi: 10.7717/peerj-cs.1584 (PMC10703070; doi:10.7717/peerj-cs.1584)
Supplement: Supplemental Information 2 [file peerj-cs-09-1584-s002.zip › zy/15.txt]

-0.02885752	0.3541717	1.6
-0.02885752	0.3541717	1.6
-0.02885752	0.3541717	1.6
-0.02885752	0.3541717	1.6
-0.02885752	0.3541717	1.6
-0.02885752	0.3541717	1.6
-0.01366322	0.3434989	1.6
-0.01366322	0.3434989	1.6
-0.01366322	0.3434989	1.6
-0.01366322	0.3434989	1.6
-0.01366322	0.3434989	1.6
-0.01366322	0.3434989	1.6
-0.0156267	0.04407711	1.6
-0.0156267	0.04407711	1.6
-0.01872973	0.03839334	1.6
-0.01872973	0.03839334	1.6
-0.01872973	0.03839334	1.6
-0.02114933	0.03463479	1.6
-0.02114933	0.03463479	1.6
-0.02240142	0.03226823	1.6
-0.02240142	0.03226823	1.6
-0.02240142	0.03226823	1.6
-0.02220264	0.03043396	1.6
-0.02220264	0.03043396	1.6
-0.02220264	0.03043396	1.6
-0.02230836	0.02914556	1.6
-0.02230836	0.02914556	1.6
-0.02255102	0.02756466	1.6
-0.02255102	0.02756466	1.6
-0.02255102	0.02756466	1.6
-0.02305083	0.02703246	1.6
-0.02305083	0.02703246	1.6
-0.02305083	0.02703246	1.6
-0.0237179	0.02615174	1.6
-0.0237179	0.02615174	1.6
-0.0241036	0.02592563	1.6
-0.0241036	0.02592563	1.6
-0.0241036	0.02592563	1.6
0.01575021	0.09440394	1.6
0.01575021	0.09440394	1.6
0.01575021	0.09440394	1.6
0.01774207	0.09726798	1.6
0.01774207	0.09726798	1.6
0.01839981	0.09911559	1.6
0.01839981	0.09911559	1.6
0.01839981	0.09911559	1.6
0.01937743	0.1005783	1.6
0.01937743	0.1005783	1.6
0.01937743	0.1005783	1.6
0.02086499	0.1017855	1.6
0.02086499	0.1017855	1.6
0.02188475	0.1021121	1.6
0.02188475	0.1021121	1.6
0.02188475	0.1021121	1.6
0.02303553	0.102346	1.6
0.02303553	0.102346	1.6
0.02303553	0.102346	1.6
0.02408934	0.1027006	1.6
0.02408934	0.1027006	1.6
0.0247711	0.1036127	1.6
0.0247711	0.1036127	1.6
0.0247711	0.1036127	1.6
0.0247711	0.1036127	1.6
0.0247711	0.1036127	1.6
0.0247711	0.1036127	1.6
-0.002456222	0.1107239	1.6
-0.002456222	0.1107239	1.6
-0.002582675	0.1119573	1.6
-0.002582675	0.1119573	1.6
-0.002582675	0.1119573	1.6
-0.003877896	0.1126562	1.6
-0.003877896	0.1126562	1.6
-0.003877896	0.1126562	1.6
-0.004425738	0.113898	1.6
-0.004425738	0.113898	1.6
-0.004109388	0.1145097	1.6
-0.004109388	0.1145097	1.6
-0.004109388	0.1145097	1.6
-0.003491716	0.1150357	1.6
-0.003491716	0.1150357	1.6
-0.003491716	0.1150357	1.6
-0.002945278	0.1158066	1.6
-0.002945278	0.1158066	1.6
-0.002680266	0.116171	1.6
-0.002680266	0.116171	1.6
-0.002680266	0.116171	1.6
-0.003079941	0.116391	1.6
-0.003079941	0.116391	1.6
-0.003079941	0.116391	1.6
-0.003398282	0.1166283	1.6
-0.003398282	0.1166283	1.6
-0.003806168	0.1169876	1.6
-0.003806168	0.1169876	1.6
-0.003806168	0.1169876	1.6
-0.003806168	0.1169876	1.6
-0.003806168	0.1169876	1.6
0.03146134	0.1311083	1.6
0.03146134	0.1311083	1.6
0.03972333	0.1341186	1.6
0.03972333	0.1341186	1.6
0.04404495	0.1352736	1.6
0.04404495	0.1352736	1.6
0.04781874	0.1361209	1.6
0.04781874	0.1361209	1.6
0.04781874	0.1361209	1.6
0.05055762	0.1358526	1.6
0.05055762	0.1358526	1.6
0.05185207	0.135585	1.6
0.05185207	0.135585	1.6
0.05185207	0.135585	1.6
0.05282844	0.1354031	1.6
0.05282844	0.1354031	1.6
0.05353053	0.1354094	1.6
0.05353053	0.1354094	1.6
0.05353053	0.1354094	1.6
0.05353053	0.1354094	1.6
0.05353053	0.1354094	1.6
0.05353053	0.1354094	1.6
0.05361442	0.09794673	1.6
0.05361442	0.09794673	1.6
0.05238056	0.09798361	1.6
0.05238056	0.09798361	1.6
0.05238056	0.09798361	1.6
0.05185544	0.09818756	1.6
0.05185544	0.09818756	1.6
0.05185544	0.09818756	1.6
0.0507024	0.09656892	1.6
0.0507024	0.09656892	1.6
0.05080909	0.09630492	1.6
0.05080909	0.09630492	1.6
0.05080909	0.09630492	1.6
0.05093791	0.09582809	1.6
0.05093791	0.09582809	1.6
0.0505934	0.09570642	1.6
0.0505934	0.09570642	1.6
0.0505934	0.09570642	1.6
0.0505963	0.0955224	1.6
0.0505963	0.0955224	1.6
0.0505963	0.0955224	1.6
0.05043427	0.09540562	1.6
0.05043427	0.09540562	1.6
0.05047698	0.09546917	1.6
0.05047698	0.09546917	1.6
0.05047698	0.09546917	1.6
0.05015997	0.09528838	1.6
0.05015997	0.09528838	1.6
0.05015997	0.09528838	1.6
0.0497748	0.09594744	1.6
0.0497748	0.09594744	1.6
0.0497748	0.09594744	1.6
0.04962142	0.09654637	1.6
0.04962142	0.09654637	1.6
0.04952649	0.09751562	1.6
0.04952649	0.09751562	1.6
0.04952649	0.09751562	1.6
0.0492995	0.09869361	1.6
0.0492995	0.09869361	1.6
0.0492995	0.09869361	1.6
0.04911332	0.0995765	1.6
0.04911332	0.0995765	1.6
0.04888	0.1004716	1.6
0.04888	0.1004716	1.6
0.04888	0.1004716	1.6
0.04866632	0.1014103	1.6
0.04866632	0.1014103	1.6
0.04866632	0.1014103	1.6
0.04857464	0.1023191	1.6
0.04857464	0.1023191	1.6
0.04857464	0.1023191	1.6
0.04857464	0.1023191	1.6
0.04857464	0.1023191	1.6
0.04857464	0.1023191	1.6
0.04857464	0.1023191	1.6
0.04857464	0.1023191	1.6
0.00999417	0.05387603	1.6
0.00999417	0.05387603	1.6
0.01096999	0.05369195	1.6
0.01096999	0.05369195	1.6
0.01096999	0.05369195	1.6
0.01182906	0.05467427	1.6
0.01182906	0.05467427	1.6
0.0123686	0.05521758	1.6
0.0123686	0.05521758	1.6
0.0123686	0.05521758	1.6
0.01282196	0.05547146	1.6
0.01282196	0.05547146	1.6
0.01282196	0.05547146	1.6
0.01291901	0.0556355	1.6
0.01291901	0.0556355	1.6
0.01315182	0.05556516	1.6
0.01315182	0.05556516	1.6
0.01315182	0.05556516	1.6
0.01335817	0.05582156	1.6
0.01335817	0.05582156	1.6
0.01347352	0.05590841	1.6
0.01347352	0.05590841	1.6
0.01347352	0.05590841	1.6
0.01357546	0.05638683	1.6
0.01357546	0.05638683	1.6
0.01357546	0.05638683	1.6
0.01377795	0.0567114	1.6
0.01377795	0.0567114	1.6
0.01366797	0.0570216	1.6
0.01366797	0.0570216	1.6
0.01366797	0.0570216	1.6
0.01361883	0.05750668	1.6
0.01361883	0.05750668	1.6
0.01361883	0.05750668	1.6
0.01348277	0.05784235	1.6
0.01348277	0.05784235	1.6
0.01351038	0.0582312	1.6
0.01351038	0.0582312	1.6
0.01351038	0.0582312	1.6
0.01351377	0.0588537	1.6
0.01351377	0.0588537	1.6
0.01351377	0.0588537	1.6
0.01361469	0.05927105	1.6
0.01361469	0.05927105	1.6
0.01344864	0.05966906	1.6
0.01344864	0.05966906	1.6
0.01344864	0.05966906	1.6
0.01344864	0.05966906	1.6
0.01344864	0.05966906	1.6
0.01344864	0.05966906	1.6
-5.655084E-05	-0.06468669	1.6
-5.655084E-05	-0.06468669	1.6
0.0007818146	-0.06902576	1.6
0.0007818146	-0.06902576	1.6
0.0007818146	-0.06902576	1.6
0.001157168	-0.07031047	1.6
0.001157168	-0.07031047	1.6
0.001157168	-0.07031047	1.6
0.001442818	-0.07134181	1.6
0.001442818	-0.07134181	1.6
0.0008930648	-0.07237134	1.6
0.0008930648	-0.07237134	1.6
0.0008930648	-0.07237134	1.6
0.0007607033	-0.07300443	1.6
0.0007607033	-0.07300443	1.6
0.0007607033	-0.07300443	1.6
0.0009412467	-0.07356585	1.6
0.0009412467	-0.07356585	1.6
0.0009412467	-0.07356585	1.6
0.0009988919	-0.07427189	1.6
0.0009988919	-0.07427189	1.6
0.0006889869	-0.0747972	1.6
0.0006889869	-0.0747972	1.6
0.0006889869	-0.0747972	1.6
0.0007006451	-0.07504582	1.6
0.0007006451	-0.07504582	1.6
0.000828499	-0.0752852	1.6
0.000828499	-0.0752852	1.6
0.000828499	-0.0752852	1.6
0.000828499	-0.0752852	1.6
0.000828499	-0.0752852	1.6
0.000828499	-0.0752852	1.6
0.000828499	-0.0752852	1.6
0.000828499	-0.0752852	1.6
0.000828499	-0.0752852	1.6
-0.03494453	0.02164071	1.6
-0.03494453	0.02164071	1.6
-0.03463182	0.0228781	1.6
-0.03463182	0.0228781	1.6
-0.03463182	0.0228781	1.6
-0.03541212	0.02317144	1.6
-0.03541212	0.02317144	1.6
-0.03541212	0.02317144	1.6
-0.03630488	0.02412411	1.6
-0.03630488	0.02412411	1.6
-0.03670897	0.02525751	1.6
-0.03670897	0.02525751	1.6
-0.03670897	0.02525751	1.6
-0.03688471	0.02590979	1.6
-0.03688471	0.02590979	1.6
-0.03688471	0.02590979	1.6
-0.03735597	0.02650872	1.6
-0.03735597	0.02650872	1.6
-0.03743029	0.02670487	1.6
-0.03743029	0.02670487	1.6
-0.03743029	0.02670487	1.6
-0.0377012	0.0270487	1.6
-0.0377012	0.0270487	1.6
-0.0377012	0.0270487	1.6
-0.03783359	0.0270582	1.6
-0.03783359	0.0270582	1.6
-0.03783359	0.0270582	1.6
-0.03783359	0.0270582	1.6
-0.03783359	0.0270582	1.6
-0.03783359	0.0270582	1.6
-0.03783359	0.0270582	1.6
-0.03783359	0.0270582	1.6
-0.04229716	0.1571837	1.6
-0.04229716	0.1571837	1.6
-0.04229716	0.1571837	1.6
-0.04229716	0.1571837	1.6
-0.04229716	0.1571837	1.6
-0.04224396	0.1592255	1.6
-0.04224396	0.1592255	1.6
-0.04224396	0.1592255	1.6
-0.04257225	0.1597101	1.6
-0.04257225	0.1597101	1.6
-0.04221483	0.1603628	1.6
-0.04221483	0.1603628	1.6
-0.04221483	0.1603628	1.6
-0.04142573	0.1597614	1.6
-0.04142573	0.1597614	1.6
-0.04142573	0.1597614	1.6
-0.0408254	0.1600135	1.6
-0.0408254	0.1600135	1.6
-0.04057725	0.1614644	1.6
-0.04057725	0.1614644	1.6
-0.04057725	0.1614644	1.6
-0.04057725	0.1614644	1.6
-0.04057725	0.1614644	1.6
-0.04057725	0.1614644	1.6
-0.02328912	0.2313091	1.6
-0.02328912	0.2313091	1.6
-0.02328912	0.2313091	1.6
-0.02303634	0.2308085	1.6
-0.02303634	0.2308085	1.6
-0.02209531	0.229722	1.6
-0.02209531	0.229722	1.6
-0.02209531	0.229722	1.6
-0.0227365	0.2293987	1.6
-0.0227365	0.2293987	1.6
-0.0227365	0.2293987	1.6
-0.0227365	0.2293987	1.6
-0.0227365	0.2293987	1.6
0.05710927	0.2377969	1.6
0.05710927	0.2377969	1.6
0.05710927	0.2377969	1.6
0.05503047	0.2380146	1.6
0.05503047	0.2380146	1.6
0.05503047	0.2380146	1.6
0.05434322	0.2377363	1.6
0.05434322	0.2377363	1.6
0.05271326	0.2376585	1.6
0.05271326	0.2376585	1.6
0.05271326	0.2376585	1.6
0.05121343	0.2379797	1.6
0.05121343	0.2379797	1.6
0.05121343	0.2379797	1.6
0.0502258	0.2375439	1.6
0.0502258	0.2375439	1.6
0.04908002	0.2374054	1.6
0.04908002	0.2374054	1.6
0.04908002	0.2374054	1.6
0.0478822	0.2373465	1.6
0.0478822	0.2373465	1.6
0.04710322	0.2374592	1.6
0.04710322	0.2374592	1.6
0.04710322	0.2374592	1.6
0.04652961	0.2375296	1.6
0.04652961	0.2375296	1.6
0.0467123	0.2374856	1.6
0.0467123	0.2374856	1.6
0.0467123	0.2374856	1.6
0.04700094	0.2378419	1.6
0.04700094	0.2378419	1.6
0.04712981	0.2381363	1.6
0.04712981	0.2381363	1.6
0.04712981	0.2381363	1.6
0.04712981	0.2381363	1.6
0.04712981	0.2381363	1.6
0.04712981	0.2381363	1.6
0.0755758	0.2104597	1.6
0.0755758	0.2104597	1.6
0.07899306	0.2076429	1.6
0.07899306	0.2076429	1.6
0.07899306	0.2076429	1.6
0.07988618	0.2061587	1.6
0.07988618	0.2061587	1.6
0.07988618	0.2061587	1.6
0.07916204	0.2055373	1.6
0.07916204	0.2055373	1.6
0.01	0.01	1.6
0.01	0.01	1.6
0.01	0.01	1.6
0.01	0.01	1.6
0.01	0.01	1.6
0.01	0.01	1.6
0.1043485	0.1978941	1.6
0.1043485	0.1978941	1.6
0.07916204	0.2055373	1.6
0.07916204	0.2055373	1.6
0.07916204	0.2055373	1.6
0.07916204	0.2055373	1.6
0.07916204	0.2055373	1.6
0.07916204	0.2055373	1.6
0.09116881	-0.02428782	1.6
0.09116881	-0.02428782	1.6
0.09116881	-0.02428782	1.6
0.03671534	-0.07673824	1.6
0.03671534	-0.07673824	1.6
0.04040473	-0.07413237	1.6
0.04040473	-0.07413237	1.6
0.04040473	-0.07413237	1.6
0.04209676	-0.07400379	1.6
0.04209676	-0.07400379	1.6
0.0433949	-0.07401045	1.6
0.0433949	-0.07401045	1.6
0.0433949	-0.07401045	1.6
0.04351772	-0.07415618	1.6
0.04351772	-0.07415618	1.6
0.04351772	-0.07415618	1.6
0.04355349	-0.07405192	1.6
0.04355349	-0.07405192	1.6
0.04361916	-0.07368951	1.6
0.04361916	-0.07368951	1.6
0.04361916	-0.07368951	1.6
0.04358084	-0.07356299	1.6
0.04358084	-0.07356299	1.6
0.04358084	-0.07356299	1.6
0.04376473	-0.07328665	1.6
0.04376473	-0.07328665	1.6
0.043869	-0.07295477	1.6
0.043869	-0.07295477	1.6
0.043869	-0.07295477	1.6
0.04404322	-0.07267637	1.6
0.04404322	-0.07267637	1.6
0.04404322	-0.07267637	1.6
0.04432426	-0.07245319	1.6
0.04432426	-0.07245319	1.6
0.04448631	-0.07215363	1.6
0.04448631	-0.07215363	1.6
0.04448631	-0.07215363	1.6
0.04448631	-0.07215363	1.6
0.04448631	-0.07215363	1.6
0.04448631	-0.07215363	1.6
0.04569426	-0.1136589	1.6
0.04569426	-0.1136589	1.6
0.04383736	-0.115827	1.6
0.04383736	-0.115827	1.6
0.04383736	-0.115827	1.6
0.04339434	-0.1172824	1.6
0.04339434	-0.1172824	1.6
0.04339434	-0.1172824	1.6
0.04268319	-0.1181787	1.6
0.04268319	-0.1181787	1.6
0.04222661	-0.1183922	1.6
0.04222661	-0.1183922	1.6
0.04222661	-0.1183922	1.6
0.04264138	-0.1182617	1.6
0.04264138	-0.1182617	1.6
0.04264138	-0.1182617	1.6
0.04288342	-0.1186391	1.6
0.04288342	-0.1186391	1.6
0.04294027	-0.1186281	1.6
0.04294027	-0.1186281	1.6
0.04294027	-0.1186281	1.6
0.04291416	-0.1185092	1.6
0.04291416	-0.1185092	1.6
0.04291416	-0.1185092	1.6
0.04307669	-0.1184684	1.6
0.04307669	-0.1184684	1.6
0.04328433	-0.1180845	1.6
0.04328433	-0.1180845	1.6
0.04328433	-0.1180845	1.6
0.04328433	-0.1180845	1.6
0.04328433	-0.1180845	1.6
0.04328433	-0.1180845	1.6
0.08501626	-0.0929938	1.6
0.08501626	-0.0929938	1.6
0.09214689	-0.08992019	1.6
0.09214689	-0.08992019	1.6
0.09214689	-0.08992019	1.6
0.09214689	-0.08992019	1.6
0.09214689	-0.08992019	1.6
0.09214689	-0.08992019	1.6
0.09723228	-0.08672587	1.6
0.09723228	-0.08672587	1.6
0.09723228	-0.08672587	1.6
0.09862634	-0.08571801	1.6
0.09862634	-0.08571801	1.6
0.09955654	-0.08452011	1.6
0.09955654	-0.08452011	1.6
0.09955654	-0.08452011	1.6
0.1002703	-0.0840862	1.6
0.1002703	-0.0840862	1.6
0.1002703	-0.0840862	1.6
0.1002703	-0.0840862	1.6
0.1002703	-0.0840862	1.6
0.02679541	-0.1239409	1.6
0.02679541	-0.1239409	1.6
0.02679541	-0.1239409	1.6
0.02611311	-0.1253451	1.6
0.02611311	-0.1253451	1.6
0.02700397	-0.126209	1.6
0.02700397	-0.126209	1.6
0.02700397	-0.126209	1.6
0.02486423	-0.1262743	1.6
0.02486423	-0.1262743	1.6
0.02486423	-0.1262743	1.6
0.02486423	-0.1262743	1.6
0.02486423	-0.1262743	1.6
-0.05316661	-0.004642053	1.6
-0.05316661	-0.004642053	1.6
-0.05316661	-0.004642053	1.6
-0.05421577	-0.001727407	1.6
-0.05421577	-0.001727407	1.6
-0.05421577	-0.001727407	1.6
-0.05561287	-0.001723484	1.6
-0.05561287	-0.001723484	1.6
-0.05561287	-0.001723484	1.6
-0.05611811	0.0001863493	1.6
-0.05611811	0.0001863493	1.6
-0.05650582	0.002356081	1.6
-0.05650582	0.002356081	1.6
-0.05650582	0.002356081	1.6
-0.05714192	0.004090779	1.6
-0.05714192	0.004090779	1.6
-0.05714192	0.004090779	1.6
-0.05752469	0.005653284	1.6
-0.05752469	0.005653284	1.6
-0.05804592	0.00743991	1.6
-0.05804592	0.00743991	1.6
-0.05804592	0.00743991	1.6
-0.05775306	0.008689472	1.6
-0.05775306	0.008689472	1.6
-0.0573572	0.009491842	1.6
-0.0573572	0.009491842	1.6
-0.0573572	0.009491842	1.6
-0.0573572	0.009491842	1.6
-0.0573572	0.009491842	1.6
-0.0573572	0.009491842	1.6
-0.0573572	0.009491842	1.6
-0.0573572	0.009491842	1.6
-0.0573572	0.009491842	1.6
-0.04265483	-0.1769102	1.6
-0.04265483	-0.1769102	1.6
-0.04428453	-0.1762716	1.6
-0.04428453	-0.1762716	1.6
-0.04428453	-0.1762716	1.6
-0.04296763	-0.1743997	1.6
-0.04296763	-0.1743997	1.6
-0.04139224	-0.1731773	1.6
-0.04139224	-0.1731773	1.6
-0.04139224	-0.1731773	1.6
-0.04061589	-0.1726977	1.6
-0.04061589	-0.1726977	1.6
-0.04061589	-0.1726977	1.6
-0.04000881	-0.1721631	1.6
-0.04000881	-0.1721631	1.6
-0.03995884	-0.1722165	1.6
-0.03995884	-0.1722165	1.6
-0.03995884	-0.1722165	1.6
-0.03959987	-0.1717764	1.6
-0.03959987	-0.1717764	1.6
-0.03959987	-0.1717764	1.6
-0.03927766	-0.1719146	1.6
-0.03927766	-0.1719146	1.6
-0.03792421	-0.1713755	1.6
-0.03792421	-0.1713755	1.6
-0.03792421	-0.1713755	1.6
-0.03792421	-0.1713755	1.6
-0.03792421	-0.1713755	1.6
-0.03792421	-0.1713755	1.6
-0.01903666	-0.149111	1.6
-0.01903666	-0.149111	1.6
-0.01853697	-0.148148	1.6
-0.01853697	-0.148148	1.6
-0.01853697	-0.148148	1.6
-0.01918366	-0.1471048	1.6
-0.01918366	-0.1471048	1.6
-0.01918366	-0.1471048	1.6
-0.01910649	-0.1460157	1.6
-0.01910649	-0.1460157	1.6
-0.01879402	-0.1451799	1.6
-0.01879402	-0.1451799	1.6
-0.01879402	-0.1451799	1.6
-0.01889657	-0.1436826	1.6
-0.01889657	-0.1436826	1.6
-0.01889657	-0.1436826	1.6
-0.01889657	-0.1436826	1.6
-0.01889657	-0.1436826	1.6
-0.01893408	-0.1423911	1.6
-0.01893408	-0.1423911	1.6
-0.01893408	-0.1423911	1.6
0.09405984	-0.08398689	1.6
0.09405984	-0.08398689	1.6
0.09405984	-0.08398689	1.6
0.09633006	-0.07398749	1.6
0.09633006	-0.07398749	1.6
0.09576784	-0.06990053	1.6
0.09576784	-0.06990053	1.6
0.09576784	-0.06990053	1.6
0.09570817	-0.06770127	1.6
0.09570817	-0.06770127	1.6
0.09570817	-0.06770127	1.6
0.09497073	-0.06762041	1.6
0.09497073	-0.06762041	1.6
0.09514514	-0.06747718	1.6
0.09514514	-0.06747718	1.6
0.09514514	-0.06747718	1.6
0.09463266	-0.0678658	1.6
0.09463266	-0.0678658	1.6
0.09360019	-0.06791832	1.6
0.09360019	-0.06791832	1.6
0.09360019	-0.06791832	1.6
0.0929855	-0.06820706	1.6
0.0929855	-0.06820706	1.6
0.09190677	-0.06685936	1.6
0.09190677	-0.06685936	1.6
0.09190677	-0.06685936	1.6
0.09190677	-0.06685936	1.6
0.09190677	-0.06685936	1.6
0.09190677	-0.06685936	1.6
0.04366598	-0.01274327	1.6
0.04366598	-0.01274327	1.6
0.04448562	-0.0104665	1.6
0.04448562	-0.0104665	1.6
0.04448562	-0.0104665	1.6
0.04282192	-0.009916898	1.6
0.04282192	-0.009916898	1.6
0.04282192	-0.009916898	1.6
0.04186247	-0.005754393	1.6
0.04186247	-0.005754393	1.6
0.04111737	-0.005686222	1.6
0.04111737	-0.005686222	1.6
0.04111737	-0.005686222	1.6
0.0404463	-0.004449783	1.6
0.0404463	-0.004449783	1.6
0.0404463	-0.004449783	1.6
0.03997089	-0.00415751	1.6
0.03997089	-0.00415751	1.6
0.03966982	-0.003646499	1.6
0.03966982	-0.003646499	1.6
0.03966982	-0.003646499	1.6
0.03966982	-0.003646499	1.6
0.03966982	-0.003646499	1.6
0.04807664	0.1179289	1.6
0.04807664	0.1179289	1.6
0.04807664	0.1179289	1.6
0.04890731	0.1175634	1.6
0.04890731	0.1175634	1.6
0.04890731	0.1175634	1.6
0.04939204	0.1168686	1.6
0.04939204	0.1168686	1.6
0.05047932	0.1167255	1.6
0.05047932	0.1167255	1.6
0.05047932	0.1167255	1.6
0.05115702	0.1171413	1.6
0.05115702	0.1171413	1.6
0.05115702	0.1171413	1.6
0.05140015	0.1180556	1.6
0.05140015	0.1180556	1.6
0.05164143	0.1187799	1.6
0.05164143	0.1187799	1.6
0.05164143	0.1187799	1.6
0.0520261	0.1193729	1.6
0.0520261	0.1193729	1.6
0.0520261	0.1193729	1.6
0.0521542	0.1199763	1.6
0.0521542	0.1199763	1.6
0.05226596	0.1206289	1.6
0.05226596	0.1206289	1.6
0.05226596	0.1206289	1.6
0.05226596	0.1206289	1.6
0.05226596	0.1206289	1.6
0.05226596	0.1206289	1.6
0.05781828	0.1746237	1.6
0.05781828	0.1746237	1.6
0.05984385	0.1788832	1.6
0.05984385	0.1788832	1.6
0.05984385	0.1788832	1.6
0.06096125	0.1815549	1.6
0.06096125	0.1815549	1.6
0.06096125	0.1815549	1.6
0.06135637	0.1840725	1.6
0.06135637	0.1840725	1.6
0.06177659	0.1860295	1.6
0.06177659	0.1860295	1.6
0.06177659	0.1860295	1.6
0.06148221	0.1871624	1.6
0.06148221	0.1871624	1.6
0.06148221	0.1871624	1.6
0.06156075	0.1880362	1.6
0.06156075	0.1880362	1.6
0.06169292	0.1884588	1.6
0.06169292	0.1884588	1.6
0.06169292	0.1884588	1.6
0.06188954	0.1884339	1.6
0.06188954	0.1884339	1.6
0.06188954	0.1884339	1.6
0.06205324	0.1882962	1.6
0.06205324	0.1882962	1.6
0.0623344	0.1882194	1.6
0.0623344	0.1882194	1.6
0.0623344	0.1882194	1.6
0.0623344	0.1882194	1.6
0.0623344	0.1882194	1.6
0.0623344	0.1882194	1.6
0.0623344	0.1882194	1.6
0.0623344	0.1882194	1.6
-0.02248371	0.1372958	1.6
-0.02248371	0.1372958	1.6
-0.02248371	0.1372958	1.6
-0.02656059	0.1390372	1.6
-0.02656059	0.1390372	1.6
-0.02656059	0.1390372	1.6
-0.02882118	0.139819	1.6
-0.02882118	0.139819	1.6
-0.02882118	0.139819	1.6
-0.03120725	0.1400775	1.6
-0.03120725	0.1400775	1.6
-0.03335291	0.1397249	1.6
-0.03335291	0.1397249	1.6
-0.03335291	0.1397249	1.6
-0.03525814	0.1394623	1.6
-0.03525814	0.1394623	1.6
-0.03638085	0.1387799	1.6
-0.03638085	0.1387799	1.6
-0.03638085	0.1387799	1.6
-0.03750553	0.1384933	1.6
-0.03750553	0.1384933	1.6
-0.03796054	0.1385351	1.6
-0.03796054	0.1385351	1.6
-0.03796054	0.1385351	1.6
-0.03796054	0.1385351	1.6
-0.03796054	0.1385351	1.6
