# Supplementary material for: Saliency detection of textured 3D models based on multi-view information and texel descriptor
Source: PeerJ Comput Sci. 2023 Oct 25;9:e1584. doi: 10.7717/peerj-cs.1584 (PMC10703070; doi:10.7717/peerj-cs.1584)
Supplement: Supplemental Information 2 [file peerj-cs-09-1584-s002.zip › zy/16.txt]

-0.03796054	0.1385351	1.6
-0.03796054	0.1385351	1.6
-0.03796054	0.1385351	1.6
-0.03796054	0.1385351	1.6
-0.03796054	0.1385351	1.6
-0.03796054	0.1385351	1.6
0.02750304	0.07987075	1.6
0.02750304	0.07987075	1.6
0.02749947	0.08133166	1.6
0.02749947	0.08133166	1.6
0.02749947	0.08133166	1.6
0.02676485	0.08148023	1.6
0.02676485	0.08148023	1.6
0.02676485	0.08148023	1.6
0.02637465	0.08239599	1.6
0.02637465	0.08239599	1.6
0.02599765	0.08231147	1.6
0.02599765	0.08231147	1.6
0.02599765	0.08231147	1.6
0.02562534	0.08240559	1.6
0.02562534	0.08240559	1.6
0.02562534	0.08240559	1.6
0.02566124	0.08237474	1.6
0.02566124	0.08237474	1.6
0.025291	0.08265998	1.6
0.025291	0.08265998	1.6
0.025291	0.08265998	1.6
0.025291	0.08265998	1.6
0.025291	0.08265998	1.6
0.025291	0.08265998	1.6
0.025291	0.08265998	1.6
0.025291	0.08265998	1.6
0.2238737	0.09702653	1.6
0.2238737	0.09702653	1.6
0.2238737	0.09702653	1.6
0.223344	0.09695933	1.6
0.223344	0.09695933	1.6
0.2228098	0.09731855	1.6
0.2228098	0.09731855	1.6
0.2228098	0.09731855	1.6
0.2225616	0.09759931	1.6
0.2225616	0.09759931	1.6
0.2225616	0.09759931	1.6
0.2220546	0.09804248	1.6
0.2220546	0.09804248	1.6
0.2220066	0.09799051	1.6
0.2220066	0.09799051	1.6
0.2220066	0.09799051	1.6
0.2226595	0.09836867	1.6
0.2226595	0.09836867	1.6
0.2226595	0.09836867	1.6
0.2226595	0.09836867	1.6
0.2226595	0.09836867	1.6
0.282693	0.08936509	1.6
0.282693	0.08936509	1.6
0.282693	0.08936509	1.6
0.2823277	0.08845196	1.6
0.2823277	0.08845196	1.6
0.2823277	0.08845196	1.6
0.2821831	0.0885077	1.6
0.2821831	0.0885077	1.6
0.2817304	0.08859334	1.6
0.2817304	0.08859334	1.6
0.2817304	0.08859334	1.6
0.2817186	0.08878907	1.6
0.2817186	0.08878907	1.6
0.2817186	0.08878907	1.6
0.2819844	0.08881306	1.6
0.2819844	0.08881306	1.6
0.2819622	0.0887619	1.6
0.2819622	0.0887619	1.6
0.2819622	0.0887619	1.6
0.2818341	0.08921116	1.6
0.2818341	0.08921116	1.6
0.2818341	0.08921116	1.6
0.2818768	0.08944508	1.6
0.2818768	0.08944508	1.6
0.2845997	0.09237135	1.6
0.2845997	0.09237135	1.6
0.2845997	0.09237135	1.6
0.2870758	0.09513762	1.6
0.2870758	0.09513762	1.6
0.2870758	0.09513762	1.6
0.2870758	0.09513762	1.6
0.2870758	0.09513762	1.6
0.3082044	0.08351886	1.6
0.3082044	0.08351886	1.6
0.3082044	0.08351886	1.6
0.3086446	0.08406668	1.6
0.3086446	0.08406668	1.6
0.3070114	0.08381487	1.6
0.3070114	0.08381487	1.6
0.3070114	0.08381487	1.6
0.3073006	0.0852254	1.6
0.3073006	0.0852254	1.6
0.3073006	0.0852254	1.6
0.3070734	0.0846095	1.6
0.3070734	0.0846095	1.6
0.3073544	0.08450652	1.6
0.3073544	0.08450652	1.6
0.3073544	0.08450652	1.6
0.3073544	0.08450652	1.6
0.3073544	0.08450652	1.6
0.3073544	0.08450652	1.6
0.3073256	0.08248996	1.6
0.3073256	0.08248996	1.6
0.3073256	0.08248996	1.6
0.3061427	0.08329385	1.6
0.3061427	0.08329385	1.6
0.3039579	0.08148885	1.6
0.3039579	0.08148885	1.6
0.3039579	0.08148885	1.6
0.3028591	0.07968388	1.6
0.3028591	0.07968388	1.6
0.3017659	0.07861724	1.6
0.3017659	0.07861724	1.6
0.3017659	0.07861724	1.6
0.3010722	0.0777287	1.6
0.3010722	0.0777287	1.6
0.3003969	0.07721486	1.6
0.3003969	0.07721486	1.6
0.3003969	0.07721486	1.6
0.3003969	0.07721486	1.6
0.3003969	0.07721486	1.6
0.3003969	0.07721486	1.6
0.3003969	0.07721486	1.6
0.3003969	0.07721486	1.6
0.1746717	0.1104525	1.6
0.1746717	0.1104525	1.6
0.1746717	0.1104525	1.6
0.1742699	0.1079558	1.6
0.1742699	0.1079558	1.6
0.1743494	0.1069728	1.6
0.1743494	0.1069728	1.6
0.1743494	0.1069728	1.6
0.1737708	0.1069688	1.6
0.1737708	0.1069688	1.6
0.1737708	0.1069688	1.6
0.1733635	0.1067496	1.6
0.1733635	0.1067496	1.6
0.1735076	0.1074326	1.6
0.1735076	0.1074326	1.6
0.1735076	0.1074326	1.6
0.1731419	0.1074666	1.6
0.1731419	0.1074666	1.6
0.1731419	0.1074666	1.6
0.1733722	0.108027	1.6
0.1733722	0.108027	1.6
0.1734705	0.1086479	1.6
0.1734705	0.1086479	1.6
0.1734705	0.1086479	1.6
0.1736145	0.1095174	1.6
0.1736145	0.1095174	1.6
0.1736145	0.1095174	1.6
0.1732312	0.1100545	1.6
0.1732312	0.1100545	1.6
0.1732312	0.1100545	1.6
0.1732312	0.1100545	1.6
0.1732312	0.1100545	1.6
0.1722083	0.1109164	1.6
0.1722083	0.1109164	1.6
0.1722083	0.1109164	1.6
0.1722083	0.1109164	1.6
0.1722083	0.1109164	1.6
0.1561429	0.1229057	1.6
0.1561429	0.1229057	1.6
0.1561429	0.1229057	1.6
0.1566684	0.1227902	1.6
0.1566684	0.1227902	1.6
0.1566684	0.1227902	1.6
0.1566684	0.1227902	1.6
0.1566684	0.1227902	1.6
0.1571345	0.1216921	1.6
0.1571345	0.1216921	1.6
0.1571345	0.1216921	1.6
0.1570025	0.1222885	1.6
0.1570025	0.1222885	1.6
0.1566202	0.1225925	1.6
0.1566202	0.1225925	1.6
0.1566202	0.1225925	1.6
0.1564553	0.1231467	1.6
0.1564553	0.1231467	1.6
0.1564553	0.1231467	1.6
0.1564553	0.1231467	1.6
0.1564553	0.1231467	1.6
0.1564553	0.1231467	1.6
0.1249327	0.1105602	1.6
0.1249327	0.1105602	1.6
0.1241358	0.109843	1.6
0.1241358	0.109843	1.6
0.1241358	0.109843	1.6
0.122894	0.1087879	1.6
0.122894	0.1087879	1.6
0.122894	0.1087879	1.6
0.1223719	0.1082198	1.6
0.1223719	0.1082198	1.6
0.1223719	0.1082198	1.6
0.1217495	0.1075604	1.6
0.1217495	0.1075604	1.6
0.1213544	0.1067323	1.6
0.1213544	0.1067323	1.6
0.1213544	0.1067323	1.6
0.1209611	0.1066264	1.6
0.1204105	0.1065197	1.6
0.1204105	0.1065197	1.6
0.119712	0.1060926	1.6
0.119712	0.1060926	1.6
0.119027	0.1057589	1.6
0.119027	0.1057589	1.6
0.119027	0.1057589	1.6
0.1185082	0.1056255	1.6
0.1185082	0.1056255	1.6
0.1185082	0.1056255	1.6
0.1181279	0.1050723	1.6
0.1181279	0.1050723	1.6
0.1181279	0.1050723	1.6
0.1181279	0.1050723	1.6
0.1181279	0.1050723	1.6
0.07300393	0.09042636	1.6
0.07300393	0.09042636	1.6
0.07300393	0.09042636	1.6
0.0642138	0.08774153	1.6
0.0642138	0.08774153	1.6
0.0642138	0.08774153	1.6
0.05960629	0.08668437	1.6
0.05960629	0.08668437	1.6
0.05663459	0.08666266	1.6
0.05663459	0.08666266	1.6
0.05663459	0.08666266	1.6
0.05483212	0.0854779	1.6
0.05483212	0.0854779	1.6
0.05483212	0.0854779	1.6
0.05393258	0.08614786	1.6
0.05393258	0.08614786	1.6
0.05328216	0.08590089	1.6
0.05328216	0.08590089	1.6
0.05328216	0.08590089	1.6
0.05241597	0.08559413	1.6
0.05241597	0.08559413	1.6
0.05241597	0.08559413	1.6
0.05136808	0.08519235	1.6
0.05136808	0.08519235	1.6
0.05136808	0.08519235	1.6
0.05136808	0.08519235	1.6
0.05136808	0.08519235	1.6
0.009467507	0.06956661	1.6
0.009467507	0.06956661	1.6
0.009467507	0.06956661	1.6
0.01034088	0.06989363	1.6
0.01034088	0.06989363	1.6
0.01028944	0.07035141	1.6
0.01028944	0.07035141	1.6
0.01028944	0.07035141	1.6
0.01035122	0.07027707	1.6
0.01035122	0.07027707	1.6
0.01035122	0.07027707	1.6
0.01037305	0.07068734	1.6
0.01037305	0.07068734	1.6
0.01016505	0.07059735	1.6
0.01016505	0.07059735	1.6
0.01016505	0.07059735	1.6
0.009771238	0.07111131	1.6
0.009771238	0.07111131	1.6
0.009771238	0.07111131	1.6
0.009776624	0.07117561	1.6
0.009776624	0.07117561	1.6
0.01021175	0.07154267	1.6
0.01021175	0.07154267	1.6
0.01021175	0.07154267	1.6
0.01046138	0.07202402	1.6
0.01046138	0.07202402	1.6
0.01046138	0.07202402	1.6
0.01050123	0.07257285	1.6
0.01050123	0.07257285	1.6
0.01034336	0.07318649	1.6
0.01034336	0.07318649	1.6
0.01034336	0.07318649	1.6
0.01031013	0.07340061	1.6
0.01031013	0.07340061	1.6
0.01031013	0.07340061	1.6
0.01046954	0.073559	1.6
0.01046954	0.073559	1.6
0.01064629	0.07337922	1.6
0.01064629	0.07337922	1.6
0.01064629	0.07337922	1.6
0.01079246	0.07353877	1.6
0.01079246	0.07353877	1.6
0.01088486	0.0737052	1.6
0.01088486	0.0737052	1.6
0.01088486	0.0737052	1.6
0.01086151	0.07375076	1.6
0.01086151	0.07375076	1.6
0.01086151	0.07375076	1.6
0.01081631	0.07378124	1.6
0.01081631	0.07378124	1.6
0.01088923	0.07400783	1.6
0.01088923	0.07400783	1.6
0.01088923	0.07400783	1.6
0.01088923	0.07400783	1.6
0.01088923	0.07400783	1.6
0.01088923	0.07400783	1.6
0.02011654	0.05501817	1.6
0.02011654	0.05501817	1.6
0.02011654	0.05501817	1.6
0.0222365	0.05260746	1.6
0.0222365	0.05260746	1.6
0.02304066	0.0496812	1.6
0.02304066	0.0496812	1.6
0.02304066	0.0496812	1.6
0.02359242	0.04850159	1.6
0.02359242	0.04850159	1.6
0.02406998	0.04738845	1.6
0.02406998	0.04738845	1.6
0.02406998	0.04738845	1.6
0.02409169	0.04637002	1.6
0.02409169	0.04637002	1.6
0.02409169	0.04637002	1.6
0.02386417	0.04591715	1.6
0.02386417	0.04591715	1.6
0.02386417	0.04591715	1.6
0.02386417	0.04591715	1.6
0.02386417	0.04591715	1.6
-0.1431407	0.07520503	1.6
-0.1431407	0.07520503	1.6
-0.1431407	0.07520503	1.6
-0.142705	0.07461642	1.6
-0.142705	0.07461642	1.6
-0.142283	0.07452427	1.6
-0.142283	0.07452427	1.6
-0.142283	0.07452427	1.6
-0.1421385	0.07390436	1.6
-0.1421385	0.07390436	1.6
-0.1421922	0.07356747	1.6
-0.1421922	0.07356747	1.6
-0.1421922	0.07356747	1.6
-0.142258	0.07396942	1.6
-0.142258	0.07396942	1.6
-0.142258	0.07396942	1.6
-0.1423193	0.07367843	1.6
-0.1423193	0.07367843	1.6
-0.1427205	0.07300263	1.6
-0.1427205	0.07300263	1.6
-0.1427205	0.07300263	1.6
-0.1432476	0.07322666	1.6
-0.1432476	0.07322666	1.6
-0.1432476	0.07322666	1.6
-0.1433773	0.07345567	1.6
-0.1433773	0.07345567	1.6
-0.1436787	0.07369441	1.6
-0.1436787	0.07369441	1.6
-0.1436787	0.07369441	1.6
-0.1438559	0.07456839	1.6
-0.1438559	0.07456839	1.6
-0.1438559	0.07456839	1.6
-0.1438559	0.07456839	1.6
-0.1438559	0.07456839	1.6
-0.1319622	0.09878263	1.6
-0.1319622	0.09878263	1.6
-0.1319622	0.09878263	1.6
-0.1342813	0.1020535	1.6
-0.1342813	0.1020535	1.6
-0.1342813	0.1020535	1.6
-0.1350739	0.1027505	1.6
-0.1350739	0.1027505	1.6
-0.1362756	0.103134	1.6
-0.1362756	0.103134	1.6
-0.1375448	0.1041512	1.6
-0.1375448	0.1041512	1.6
-0.1375448	0.1041512	1.6
-0.1382388	0.104784	1.6
-0.1382388	0.104784	1.6
-0.1382388	0.104784	1.6
-0.1389054	0.105397	1.6
-0.1389054	0.105397	1.6
-0.1389054	0.105397	1.6
-0.1395126	0.1055925	1.6
-0.1395126	0.1055925	1.6
-0.140005	0.1054464	1.6
-0.140005	0.1054464	1.6
-0.140005	0.1054464	1.6
-0.1403451	0.1053906	1.6
-0.1403451	0.1053906	1.6
-0.1403451	0.1053906	1.6
-0.1403451	0.1053906	1.6
-0.1403451	0.1053906	1.6
-0.1404247	0.1057715	1.6
-0.1404247	0.1057715	1.6
-0.1404247	0.1057715	1.6
-0.1245468	0.1090697	1.6
-0.1245468	0.1090697	1.6
-0.1245468	0.1090697	1.6
-0.2037084	0.08770777	1.6
-0.2037084	0.08770777	1.6
-0.2119721	0.08696591	1.6
-0.2119721	0.08696591	1.6
-0.2119721	0.08696591	1.6
-0.216215	0.08692084	1.6
-0.216215	0.08692084	1.6
-0.216215	0.08692084	1.6
-0.2191169	0.08669493	1.6
-0.2191169	0.08669493	1.6
-0.2208194	0.08681273	1.6
-0.2208194	0.08681273	1.6
-0.2208194	0.08681273	1.6
-0.2221439	0.08745319	1.6
-0.2221439	0.08745319	1.6
-0.2221439	0.08745319	1.6
-0.2228002	0.08790034	1.6
-0.2228002	0.08790034	1.6
-0.2232854	0.08794064	1.6
-0.2232854	0.08794064	1.6
-0.2232854	0.08794064	1.6
-0.2230496	0.08773067	1.6
-0.2230496	0.08773067	1.6
-0.2230496	0.08773067	1.6
-0.223101	0.08756375	1.6
-0.223101	0.08756375	1.6
-0.2225279	0.08745228	1.6
-0.2225279	0.08745228	1.6
-0.2225279	0.08745228	1.6
-0.2220177	0.08769015	1.6
-0.2220177	0.08769015	1.6
-0.2219086	0.0879825	1.6
-0.2219086	0.0879825	1.6
-0.2219086	0.0879825	1.6
-0.2217277	0.08821053	1.6
-0.2217277	0.08821053	1.6
-0.2217277	0.08821053	1.6
-0.2215231	0.08844586	1.6
-0.2215231	0.08844586	1.6
-0.2215231	0.08844586	1.6
-0.2215231	0.08844586	1.6
-0.2215231	0.08844586	1.6
-0.2215231	0.08844586	1.6
-0.2215231	0.08844586	1.6
-0.2215231	0.08844586	1.6
-0.3619075	0.1168435	1.6
-0.3619075	0.1168435	1.6
-0.3613895	0.114846	1.6
-0.3613895	0.114846	1.6
-0.3613895	0.114846	1.6
-0.3629699	0.1142363	1.6
-0.3629699	0.1142363	1.6
-0.3629699	0.1142363	1.6
-0.362534	0.112586	1.6
-0.362534	0.112586	1.6
-0.36123	0.1111615	1.6
-0.36123	0.1111615	1.6
-0.36123	0.1111615	1.6
-0.3607057	0.1113469	1.6
-0.3607057	0.1113469	1.6
-0.3607057	0.1113469	1.6
-0.3613031	0.1116903	1.6
-0.3613031	0.1116903	1.6
-0.3613031	0.1116903	1.6
-0.3613031	0.1116903	1.6
-0.3613031	0.1116903	1.6
-0.3623759	0.1125166	1.6
-0.3623759	0.1125166	1.6
-0.3623759	0.1125166	1.6
-0.3632308	0.1126165	1.6
-0.3632308	0.1126165	1.6
-0.3639667	0.1125505	1.6
-0.3639667	0.1125505	1.6
-0.3639667	0.1125505	1.6
-0.3643958	0.1125025	1.6
-0.3643958	0.1125025	1.6
-0.3643958	0.1125025	1.6
-0.364589	0.1124177	1.6
-0.364589	0.1124177	1.6
-0.3645533	0.1119542	1.6
-0.3645533	0.1119542	1.6
-0.3645533	0.1119542	1.6
-0.3639429	0.1115616	1.6
-0.3639429	0.1115616	1.6
-0.3639429	0.1115616	1.6
-0.3634458	0.1113609	1.6
-0.3634458	0.1113609	1.6
-0.3630918	0.1112333	1.6
-0.3630918	0.1112333	1.6
-0.3630918	0.1112333	1.6
-0.3629752	0.1112971	1.6
-0.3629752	0.1112971	1.6
-0.3629752	0.1112971	1.6
-0.3629752	0.1112971	1.6
-0.3629752	0.1112971	1.6
-0.3629752	0.1112971	1.6
-0.3629752	0.1112971	1.6
-0.3629752	0.1112971	1.6
-0.01045643	0.04956295	1.6
-0.01045643	0.04956295	1.6
-0.01045643	0.04956295	1.6
-0.01240708	0.0471261	1.6
-0.01240708	0.0471261	1.6
-0.01296302	0.04767116	1.6
-0.01296302	0.04767116	1.6
-0.01296302	0.04767116	1.6
-0.01359865	0.04759905	1.6
-0.01359865	0.04759905	1.6
-0.01359865	0.04759905	1.6
-0.01430351	0.04714619	1.6
-0.01430351	0.04714619	1.6
-0.01425535	0.04678394	1.6
-0.01425535	0.04678394	1.6
-0.01425535	0.04678394	1.6
-0.01447931	0.0473301	1.6
-0.01447931	0.0473301	1.6
-0.01447931	0.0473301	1.6
-0.01482158	0.04784103	1.6
-0.01482158	0.04784103	1.6
-0.01482158	0.04784103	1.6
-0.01482158	0.04784103	1.6
-0.01482158	0.04784103	1.6
-0.06129365	0.09542698	1.6
-0.06129365	0.09542698	1.6
-0.06129365	0.09542698	1.6
-0.06036606	0.09621318	1.6
-0.06036606	0.09621318	1.6
-0.0598016	0.0955781	1.6
-0.0598016	0.0955781	1.6
-0.0598016	0.0955781	1.6
-0.05949213	0.09448571	1.6
-0.05949213	0.09448571	1.6
-0.05949213	0.09448571	1.6
-0.05961051	0.09390587	1.6
-0.05961051	0.09390587	1.6
-0.05978685	0.09345184	1.6
-0.05978685	0.09345184	1.6
-0.05978685	0.09345184	1.6
-0.05975675	0.09296566	1.6
-0.05975675	0.09296566	1.6
-0.05975675	0.09296566	1.6
-0.05972422	0.09254422	1.6
-0.05972422	0.09254422	1.6
-0.05972422	0.09254422	1.6
-0.05972422	0.09254422	1.6
-0.05972422	0.09254422	1.6
-0.0597137	0.09220972	1.6
-0.0597137	0.09220972	1.6
-0.0597137	0.09220972	1.6
-0.0597137	0.09220972	1.6
-0.0597137	0.09220972	1.6
-0.1735031	0.03088745	1.6
-0.1735031	0.03088745	1.6
-0.1735031	0.03088745	1.6
-0.1746777	0.02798897	1.6
-0.1746777	0.02798897	1.6
-0.1746777	0.02798897	1.6
-0.1751792	0.02620049	1.6
-0.1751792	0.02620049	1.6
-0.1753087	0.02586627	1.6
-0.1753087	0.02586627	1.6
-0.1753087	0.02586627	1.6
-0.1755883	0.02597375	1.6
-0.1755883	0.02597375	1.6
-0.1755883	0.02597375	1.6
-0.1762165	0.02584813	1.6
-0.1762165	0.02584813	1.6
-0.1775055	0.02586088	1.6
-0.1775055	0.02586088	1.6
-0.1775055	0.02586088	1.6
-0.1783463	0.02542438	1.6
-0.1783463	0.02542438	1.6
-0.1783463	0.02542438	1.6
-0.1789708	0.02531504	1.6
-0.1789708	0.02531504	1.6
-0.1794069	0.02555936	1.6
-0.1794069	0.02555936	1.6
-0.1794069	0.02555936	1.6
-0.1798562	0.02566244	1.6
-0.1798562	0.02566244	1.6
-0.1798562	0.02566244	1.6
-0.180256	0.02584299	1.6
-0.180256	0.02584299	1.6
-0.1804661	0.02584916	1.6
-0.1804661	0.02584916	1.6
-0.1804661	0.02584916	1.6
-0.1807014	0.02601997	1.6
-0.1807014	0.02601997	1.6
-0.1807014	0.02601997	1.6
-0.1807571	0.02636995	1.6
-0.1807571	0.02636995	1.6
-0.18053	0.02686069	1.6
-0.18053	0.02686069	1.6
-0.18053	0.02686069	1.6
-0.1803903	0.02710961	1.6
-0.1803903	0.02710961	1.6
-0.1803903	0.02710961	1.6
-0.1803439	0.02723699	1.6
-0.1803439	0.02723699	1.6
-0.1803651	0.02763511	1.6
-0.1803651	0.02763511	1.6
-0.1803651	0.02763511	1.6
-0.1803333	0.02768277	1.6
-0.1803333	0.02768277	1.6
-0.1803333	0.02768277	1.6
-0.1803717	0.02798469	1.6
-0.1803717	0.02798469	1.6
-0.1804831	0.02813533	1.6
-0.1804831	0.02813533	1.6
-0.1804831	0.02813533	1.6
-0.1804831	0.02813533	1.6
-0.1804831	0.02813533	1.6
-0.1804831	0.02813533	1.6
-0.1806004	0.02847973	1.6
-0.1806004	0.02847973	1.6
-0.1806004	0.02847973	1.6
-0.1806004	0.02847973	1.6
-0.1806004	0.02847973	1.6
-0.1806004	0.02847973	1.6
-0.1806004	0.02847973	1.6
-0.1806004	0.02847973	1.6
0.1437903	0.03088328	1.6
0.1437903	0.03088328	1.6
0.1636563	0.04717486	1.6
0.1636563	0.04717486	1.6
0.1738134	0.05525269	1.6
0.1738134	0.05525269	1.6
0.1738134	0.05525269	1.6
0.1702747	0.05933227	1.6
0.1702747	0.05933227	1.6
0.1702747	0.05933227	1.6
0.1696288	0.05849033	1.6
0.1696288	0.05849033	1.6
0.1691137	0.05836388	1.6
0.1691137	0.05836388	1.6
0.1691137	0.05836388	1.6
0.1685644	0.05857475	1.6
0.1685644	0.05857475	1.6
0.1681865	0.0587341	1.6
0.1681865	0.0587341	1.6
0.1681865	0.0587341	1.6
0.1681865	0.0587341	1.6
0.1681865	0.0587341	1.6
0.1681865	0.0587341	1.6
0.2312897	0.04541237	1.6
0.2312897	0.04541237	1.6
0.2379155	0.04739427	1.6
0.2379155	0.04739427	1.6
0.2379155	0.04739427	1.6
0.2409198	0.04828886	1.6
0.2409198	0.04828886	1.6
0.2409198	0.04828886	1.6
0.2436502	0.04927109	1.6
0.2436502	0.04927109	1.6
0.2436502	0.04927109	1.6
0.2526733	0.05736326	1.6
0.2526733	0.05736326	1.6
0.2602367	0.06424607	1.6
0.2602367	0.06424607	1.6
0.2602367	0.06424607	1.6
0.2661568	0.06913907	1.6
0.2661568	0.06913907	1.6
0.2709196	0.07296816	1.6
0.2709196	0.07296816	1.6
0.2709196	0.07296816	1.6
0.2748691	0.07570528	1.6
0.2748691	0.07570528	1.6
0.2748691	0.07570528	1.6
0.2778283	0.07798099	1.6
0.2778283	0.07798099	1.6
0.2796433	0.07929198	1.6
0.2796433	0.07929198	1.6
0.2796433	0.07929198	1.6
0.2683091	0.07876471	1.6
0.2683091	0.07876471	1.6
0.01	0.01	1.6
0.2683091	0.07876471	1.6
0.2683091	0.07876471	1.6
0.2904819	0.1078575	1.6
0.2904819	0.1078575	1.6
0.2904819	0.1078575	1.6
0.2791789	0.07931284	1.6
0.2791789	0.07931284	1.6
0.2791789	0.07931284	1.6
0.278922	0.07993279	1.6
0.278922	0.07993279	1.6
0.2820027	0.08364441	1.6
0.2820027	0.08364441	1.6
0.2820027	0.08364441	1.6
0.2842759	0.08643123	1.6
0.2842759	0.08643123	1.6
0.2861588	0.0889251	1.6
0.2861588	0.0889251	1.6
0.2861588	0.0889251	1.6
0.2878058	0.09123648	1.6
0.2878058	0.09123648	1.6
0.2878058	0.09123648	1.6
0.2892835	0.09309533	1.6
0.2892835	0.09309533	1.6
0.2906749	0.09481739	1.6
0.2906749	0.09481739	1.6
0.2906749	0.09481739	1.6
0.2918491	0.09618456	1.6
0.2918491	0.09618456	1.6
0.2918491	0.09618456	1.6
0.2928842	0.09710623	1.6
0.2928842	0.09710623	1.6
0.2939703	0.09783041	1.6
0.2939703	0.09783041	1.6
0.2939703	0.09783041	1.6
0.2939703	0.09783041	1.6
0.2939703	0.09783041	1.6
0.2939703	0.09783041	1.6
0.2916381	0.05614349	1.6
0.2916381	0.05614349	1.6
0.2928612	0.05673625	1.6
0.2928612	0.05673625	1.6
0.2928612	0.05673625	1.6
0.2917491	0.05668162	1.6
0.2917491	0.05668162	1.6
0.2917491	0.05668162	1.6
0.2924383	0.05727962	1.6
0.2924383	0.05727962	1.6
0.293247	0.05802833	1.6
0.293247	0.05802833	1.6
0.293247	0.05802833	1.6
0.2934968	0.05788253	1.6
0.2934968	0.05788253	1.6
0.2934968	0.05788253	1.6
