# Supplementary material for: Saliency detection of textured 3D models based on multi-view information and texel descriptor
Source: PeerJ Comput Sci. 2023 Oct 25;9:e1584. doi: 10.7717/peerj-cs.1584 (PMC10703070; doi:10.7717/peerj-cs.1584)
Supplement: Supplemental Information 2 [file peerj-cs-09-1584-s002.zip › zy/17.txt]

0.2934519	0.05788892	1.6
0.2934519	0.05788892	1.6
0.2938229	0.05825131	1.6
0.2938229	0.05825131	1.6
0.2938229	0.05825131	1.6
0.292928	0.05859555	1.6
0.292928	0.05859555	1.6
0.292928	0.05859555	1.6
0.292928	0.05859555	1.6
0.292928	0.05859555	1.6
0.2745546	0.08226063	1.6
0.2745546	0.08226063	1.6
0.2745546	0.08226063	1.6
0.27439	0.08196919	1.6
0.27439	0.08196919	1.6
0.2739084	0.08228964	1.6
0.2739084	0.08228964	1.6
0.2739084	0.08228964	1.6
0.2734755	0.08143807	1.6
0.2734755	0.08143807	1.6
0.2729585	0.08029979	1.6
0.2729585	0.08029979	1.6
0.2729585	0.08029979	1.6
0.2727183	0.07996339	1.6
0.2727183	0.07996339	1.6
0.2727183	0.07996339	1.6
0.272099	0.07930629	1.6
0.272099	0.07930629	1.6
0.272099	0.07930629	1.6
0.272099	0.07930629	1.6
0.272099	0.07930629	1.6
0.0569557	0.1008525	1.6
0.0569557	0.1008525	1.6
0.050507	0.1000519	1.6
0.050507	0.1000519	1.6
0.050507	0.1000519	1.6
0.04719198	0.1004006	1.6
0.04719198	0.1004006	1.6
0.04719198	0.1004006	1.6
0.04605583	0.1015935	1.6
0.04605583	0.1015935	1.6
0.04547691	0.1022992	1.6
0.04547691	0.1022992	1.6
0.04547691	0.1022992	1.6
0.04446227	0.1025073	1.6
0.04446227	0.1025073	1.6
0.04390898	0.1028207	1.6
0.04390898	0.1028207	1.6
0.04390898	0.1028207	1.6
0.04355273	0.1031483	1.6
0.04355273	0.1031483	1.6
0.04355273	0.1031483	1.6
0.04290394	0.1035163	1.6
0.04290394	0.1035163	1.6
0.04290394	0.1035163	1.6
0.04290394	0.1035163	1.6
0.04290394	0.1035163	1.6
0.04290394	0.1035163	1.6
0.04290394	0.1035163	1.6
0.04290394	0.1035163	1.6
-0.2652962	0.1078449	1.6
-0.2652962	0.1078449	1.6
-0.2609377	0.1061232	1.6
-0.2609377	0.1061232	1.6
-0.2609377	0.1061232	1.6
-0.2591701	0.1047765	1.6
-0.2591701	0.1047765	1.6
-0.2591701	0.1047765	1.6
-0.2585514	0.1032047	1.6
-0.2585514	0.1032047	1.6
-0.2576697	0.1025879	1.6
-0.2576697	0.1025879	1.6
-0.2576697	0.1025879	1.6
-0.2562466	0.1026746	1.6
-0.2562466	0.1026746	1.6
-0.2544864	0.1031374	1.6
-0.2544864	0.1031374	1.6
-0.2544864	0.1031374	1.6
-0.2529917	0.1030543	1.6
-0.2529917	0.1030543	1.6
-0.2529917	0.1030543	1.6
-0.2520124	0.1030797	1.6
-0.2520124	0.1030797	1.6
-0.2510876	0.1029372	1.6
-0.2510876	0.1029372	1.6
-0.2510876	0.1029372	1.6
-0.2510876	0.1029372	1.6
-0.2510876	0.1029372	1.6
-0.2510876	0.1029372	1.6
-0.2903369	0.1147872	1.6
-0.2903369	0.1147872	1.6
-0.2904521	0.1154866	1.6
-0.2904521	0.1154866	1.6
-0.2904521	0.1154866	1.6
-0.2925325	0.1145992	1.6
-0.2925325	0.1145992	1.6
-0.2925325	0.1145992	1.6
-0.2936511	0.1141161	1.6
-0.2936511	0.1141161	1.6
-0.2946341	0.1141704	1.6
-0.2946341	0.1141704	1.6
-0.2946341	0.1141704	1.6
-0.2953055	0.1142434	1.6
-0.2953055	0.1142434	1.6
-0.2953055	0.1142434	1.6
-0.2957774	0.1143932	1.6
-0.2957774	0.1143932	1.6
-0.2959748	0.1144106	1.6
-0.2959748	0.1144106	1.6
-0.2959748	0.1144106	1.6
-0.2963577	0.1143777	1.6
-0.2963577	0.1143777	1.6
-0.2963577	0.1143777	1.6
-0.2969607	0.1143764	1.6
-0.2969607	0.1143764	1.6
-0.2969607	0.1143764	1.6
-0.2969607	0.1143764	1.6
-0.2969607	0.1143764	1.6
-0.2975809	0.1148005	1.6
-0.2975809	0.1148005	1.6
-0.2975809	0.1148005	1.6
-0.297986	0.1147603	1.6
-0.297986	0.1147603	1.6
-0.2983845	0.1144273	1.6
-0.2983845	0.1144273	1.6
-0.2983845	0.1144273	1.6
-0.2987377	0.114477	1.6
-0.2987377	0.114477	1.6
-0.2989141	0.1144926	1.6
-0.2989141	0.1144926	1.6
-0.2989141	0.1144926	1.6
-0.2991388	0.1145358	1.6
-0.2991388	0.1145358	1.6
-0.2991388	0.1145358	1.6
-0.2994075	0.1146062	1.6
-0.2994075	0.1146062	1.6
-0.2994075	0.1146062	1.6
-0.2997157	0.1147422	1.6
-0.2997157	0.1147422	1.6
-0.2998547	0.1146815	1.6
-0.2998547	0.1146815	1.6
-0.2998547	0.1146815	1.6
-0.2998547	0.1146815	1.6
-0.2998547	0.1146815	1.6
-0.3230793	0.08927829	1.6
-0.3230793	0.08927829	1.6
-0.3230793	0.08927829	1.6
-0.3260759	0.08620454	1.6
-0.3260759	0.08620454	1.6
-0.3275209	0.08531063	1.6
-0.3275209	0.08531063	1.6
-0.3275209	0.08531063	1.6
-0.3302754	0.08551592	1.6
-0.3302754	0.08551592	1.6
-0.3302754	0.08551592	1.6
-0.332225	0.08559967	1.6
-0.332225	0.08559967	1.6
-0.3330691	0.08509567	1.6
-0.3330691	0.08509567	1.6
-0.3330691	0.08509567	1.6
-0.3336794	0.08505797	1.6
-0.3336794	0.08505797	1.6
-0.3336794	0.08505797	1.6
-0.3336794	0.08505797	1.6
-0.3336794	0.08505797	1.6
-0.3062586	0.07647967	1.6
-0.3062586	0.07647967	1.6
-0.3062586	0.07647967	1.6
-0.3043518	0.07747574	1.6
-0.3043518	0.07747574	1.6
-0.3043518	0.07747574	1.6
-0.304167	0.07830901	1.6
-0.304167	0.07830901	1.6
-0.3035511	0.07810875	1.6
-0.3035511	0.07810875	1.6
-0.3035511	0.07810875	1.6
-0.3038122	0.07817476	1.6
-0.3038122	0.07817476	1.6
-0.3038367	0.07821041	1.6
-0.3038367	0.07821041	1.6
-0.3038367	0.07821041	1.6
-0.3036789	0.07863625	1.6
-0.3036789	0.07863625	1.6
-0.3036789	0.07863625	1.6
-0.303475	0.07913389	1.6
-0.303475	0.07913389	1.6
-0.3031555	0.07963052	1.6
-0.3031555	0.07963052	1.6
-0.3031555	0.07963052	1.6
-0.3031555	0.07963052	1.6
-0.3031555	0.07963052	1.6
-0.3031555	0.07963052	1.6
-0.3031555	0.07963052	1.6
-0.3031555	0.07963052	1.6
-0.1681966	0.1138018	1.6
-0.1681966	0.1138018	1.6
-0.1681966	0.1138018	1.6
-0.1683809	0.1130451	1.6
-0.1683809	0.1130451	1.6
-0.1683809	0.1130451	1.6
-0.1693232	0.1128797	1.6
-0.1693232	0.1128797	1.6
-0.1697027	0.1131514	1.6
-0.1697027	0.1131514	1.6
-0.1697027	0.1131514	1.6
-0.1701252	0.1134937	1.6
-0.1701252	0.1134937	1.6
-0.1701252	0.1134937	1.6
-0.1704609	0.1142465	1.6
-0.1704609	0.1142465	1.6
-0.1707438	0.1145772	1.6
-0.1707438	0.1145772	1.6
-0.1707438	0.1145772	1.6
-0.1712113	0.1148592	1.6
-0.1712113	0.1148592	1.6
-0.1712113	0.1148592	1.6
-0.1712113	0.1148592	1.6
-0.1712113	0.1148592	1.6
-0.238895	0.0797928	1.6
-0.238895	0.0797928	1.6
-0.238895	0.0797928	1.6
-0.2422224	0.07949054	1.6
-0.2422224	0.07949054	1.6
-0.2436262	0.08000239	1.6
-0.2436262	0.08000239	1.6
-0.2436262	0.08000239	1.6
-0.2436262	0.08000239	1.6
-0.2436262	0.08000239	1.6
-0.2436262	0.08000239	1.6
-0.2445785	0.08031451	1.6
-0.2445785	0.08031451	1.6
-0.2450151	0.08033761	1.6
-0.2450151	0.08033761	1.6
-0.2450151	0.08033761	1.6
-0.2458359	0.08046661	1.6
-0.2458359	0.08046661	1.6
-0.2458359	0.08046661	1.6
-0.2466721	0.08010118	1.6
-0.2466721	0.08010118	1.6
-0.2471177	0.07986425	1.6
-0.2471177	0.07986425	1.6
-0.2471177	0.07986425	1.6
-0.2471774	0.07948919	1.6
-0.2471774	0.07948919	1.6
-0.2471774	0.07948919	1.6
-0.2471774	0.07948919	1.6
-0.2471774	0.07948919	1.6
-0.2471774	0.07948919	1.6
-0.2471774	0.07948919	1.6
-0.2471774	0.07948919	1.6
-0.1084422	0.1138545	1.6
-0.1084422	0.1138545	1.6
-0.1084422	0.1138545	1.6
-0.1100982	0.1101449	1.6
-0.1100982	0.1101449	1.6
-0.1111274	0.1096379	1.6
-0.1111274	0.1096379	1.6
-0.1111274	0.1096379	1.6
-0.1112241	0.1089859	1.6
-0.1112241	0.1089859	1.6
-0.1112241	0.1089859	1.6
-0.1114511	0.1091553	1.6
-0.1114511	0.1091553	1.6
-0.1116488	0.1095113	1.6
-0.1116488	0.1095113	1.6
-0.1116488	0.1095113	1.6
-0.1118274	0.1100306	1.6
-0.1118274	0.1100306	1.6
-0.1118274	0.1100306	1.6
-0.1119151	0.1105337	1.6
-0.1119151	0.1105337	1.6
-0.1122278	0.1107826	1.6
-0.1122278	0.1107826	1.6
-0.1122278	0.1107826	1.6
-0.1122487	0.1108452	1.6
-0.1122487	0.1108452	1.6
-0.1122487	0.1108452	1.6
-0.1123402	0.1111042	1.6
-0.1123402	0.1111042	1.6
-0.1123815	0.1112705	1.6
-0.1123815	0.1112705	1.6
-0.1123815	0.1112705	1.6
-0.1123264	0.1117363	1.6
-0.1123264	0.1117363	1.6
-0.1123264	0.1117363	1.6
-0.1123264	0.1117363	1.6
-0.1123264	0.1117363	1.6
-0.1308171	0.06919336	1.6
-0.1308171	0.06919336	1.6
-0.1308171	0.06919336	1.6
-0.1300079	0.06783773	1.6
-0.1300079	0.06783773	1.6
-0.129714	0.06794941	1.6
-0.129714	0.06794941	1.6
-0.129714	0.06794941	1.6
-0.1291925	0.06731378	1.6
-0.1291925	0.06731378	1.6
-0.1291925	0.06731378	1.6
-0.1290341	0.06711756	1.6
-0.1290341	0.06711756	1.6
-0.1290567	0.0678034	1.6
-0.1290567	0.0678034	1.6
-0.1290567	0.0678034	1.6
-0.1290975	0.06793523	1.6
-0.1290975	0.06793523	1.6
-0.1290975	0.06793523	1.6
-0.1290044	0.06829752	1.6
-0.1290044	0.06829752	1.6
-0.1292868	0.06828952	1.6
-0.1292868	0.06828952	1.6
-0.1292868	0.06828952	1.6
-0.1292868	0.06828952	1.6
-0.1292868	0.06828952	1.6
-0.1292868	0.06828952	1.6
-0.0960794	0.05617131	1.6
-0.0960794	0.05617131	1.6
-0.09785723	0.05726498	1.6
-0.09785723	0.05726498	1.6
-0.09785723	0.05726498	1.6
-0.09823353	0.05834364	1.6
-0.09823353	0.05834364	1.6
-0.0987483	0.05891278	1.6
-0.0987483	0.05891278	1.6
-0.0987483	0.05891278	1.6
-0.09913652	0.05900673	1.6
-0.09913652	0.05900673	1.6
-0.09913652	0.05900673	1.6
-0.09913652	0.05900673	1.6
-0.09913652	0.05900673	1.6
0.04147644	0.05417179	1.6
0.04147644	0.05417179	1.6
0.04147644	0.05417179	1.6
0.04970887	0.05509668	1.6
0.04970887	0.05509668	1.6
0.04970887	0.05509668	1.6
0.05440945	0.05597197	1.6
0.05440945	0.05597197	1.6
0.05720805	0.05638665	1.6
0.05720805	0.05638665	1.6
0.05720805	0.05638665	1.6
0.05720805	0.05638665	1.6
0.05720805	0.05638665	1.6
0.05720805	0.05638665	1.6
0.06171425	0.05817153	1.6
0.06171425	0.05817153	1.6
0.06306433	0.05868045	1.6
0.06306433	0.05868045	1.6
0.06306433	0.05868045	1.6
0.06422029	0.05918426	1.6
0.06422029	0.05918426	1.6
0.06422029	0.05918426	1.6
0.06506185	0.06000602	1.6
0.06506185	0.06000602	1.6
0.06571873	0.06054581	1.6
0.06571873	0.06054581	1.6
0.06571873	0.06054581	1.6
0.06620301	0.06137969	1.6
0.06620301	0.06137969	1.6
0.06620301	0.06137969	1.6
0.06661163	0.0622114	1.6
0.06661163	0.0622114	1.6
0.06661163	0.0622114	1.6
0.06661163	0.0622114	1.6
0.06661163	0.0622114	1.6
0.1040147	0.08717891	1.6
0.1040147	0.08717891	1.6
0.1040147	0.08717891	1.6
0.1034158	0.0886986	1.6
0.1034158	0.0886986	1.6
0.1030016	0.08880801	1.6
0.1030016	0.08880801	1.6
0.1028443	0.08922007	1.6
0.1028443	0.08922007	1.6
0.1028443	0.08922007	1.6
0.1026139	0.08953052	1.6
0.1026139	0.08953052	1.6
0.1026139	0.08953052	1.6
0.1021902	0.08932785	1.6
0.1021902	0.08932785	1.6
0.1015422	0.08936983	1.6
0.1015422	0.08936983	1.6
0.1015422	0.08936983	1.6
0.1015422	0.08936983	1.6
0.1015422	0.08936983	1.6
0.2324271	0.1016973	1.6
0.2324271	0.1016973	1.6
0.2324271	0.1016973	1.6
0.2304386	0.100404	1.6
0.2304386	0.100404	1.6
0.2304386	0.100404	1.6
0.229429	0.1006425	1.6
0.229429	0.1006425	1.6
0.2277318	0.1009913	1.6
0.2277318	0.1009913	1.6
0.2262172	0.1014458	1.6
0.2262172	0.1014458	1.6
0.2262172	0.1014458	1.6
0.2250923	0.1003683	1.6
0.2250923	0.1003683	1.6
0.2250923	0.1003683	1.6
0.2237018	0.09819112	1.6
0.2237018	0.09819112	1.6
0.2227547	0.09730645	1.6
0.2227547	0.09730645	1.6
0.2227547	0.09730645	1.6
0.2222202	0.09703261	1.6
0.2222202	0.09703261	1.6
0.2222202	0.09703261	1.6
0.2221464	0.09570175	1.6
0.2221464	0.09570175	1.6
0.242165	0.1011994	1.6
0.242165	0.1011994	1.6
0.242165	0.1011994	1.6
0.01	0.01	1.6
0.01	0.01	1.6
0.01	0.01	1.6
0.242165	0.1011994	1.6
0.242165	0.1011994	1.6
0.242165	0.1011994	1.6
0.242165	0.1011994	1.6
0.242165	0.1011994	1.6
0.2621837	0.106697	1.6
0.2621837	0.106697	1.6
0.2621837	0.106697	1.6
0.2673424	0.1335269	1.6
0.2673424	0.1335269	1.6
0.2673424	0.1335269	1.6
0.2500397	0.08491492	1.6
0.2500397	0.08491492	1.6
0.2491806	0.08463839	1.6
0.2491806	0.08463839	1.6
0.2491806	0.08463839	1.6
0.2494473	0.08531026	1.6
0.2494473	0.08531026	1.6
0.2494473	0.08531026	1.6
0.2501723	0.08662433	1.6
0.2501723	0.08662433	1.6
0.2505937	0.08633966	1.6
0.2505937	0.08633966	1.6
0.2505937	0.08633966	1.6
0.2503384	0.08707342	1.6
0.2503384	0.08707342	1.6
0.2503384	0.08707342	1.6
0.2501232	0.08676354	1.6
0.2501232	0.08676354	1.6
0.2501232	0.08676354	1.6
0.2501232	0.08676354	1.6
0.2501232	0.08676354	1.6
0.2501665	0.08654449	1.6
0.2501665	0.08654449	1.6
0.2501665	0.08654449	1.6
0.2498848	0.08647756	1.6
0.2498848	0.08647756	1.6
0.2498848	0.08647756	1.6
0.2498848	0.08647756	1.6
0.2498848	0.08647756	1.6
0.2695661	0.02153631	1.6
0.2695661	0.02153631	1.6
0.2695661	0.02153631	1.6
0.2667185	0.02304538	1.6
0.2667185	0.02304538	1.6
0.264854	0.02412453	1.6
0.264854	0.02412453	1.6
0.264854	0.02412453	1.6
0.2642009	0.02485942	1.6
0.2642009	0.02485942	1.6
0.2641144	0.02557161	1.6
0.2641144	0.02557161	1.6
0.2641144	0.02557161	1.6
0.2641144	0.02557161	1.6
0.2641144	0.02557161	1.6
0.2641144	0.02557161	1.6
0.2641144	0.02557161	1.6
0.2641144	0.02557161	1.6
0.1708598	0.021363	1.6
0.1708598	0.021363	1.6
0.1708598	0.021363	1.6
0.1703396	0.02415996	1.6
0.1703396	0.02415996	1.6
0.1703396	0.02415996	1.6
0.1705675	0.02428664	1.6
0.1705675	0.02428664	1.6
0.1710672	0.02564103	1.6
0.1710672	0.02564103	1.6
0.1710672	0.02564103	1.6
0.1716924	0.02641233	1.6
0.1716924	0.02641233	1.6
0.1716924	0.02641233	1.6
0.171913	0.02697624	1.6
0.171913	0.02697624	1.6
0.1720561	0.02750166	1.6
0.1720561	0.02750166	1.6
0.1720561	0.02750166	1.6
0.1720561	0.02750166	1.6
0.1720561	0.02750166	1.6
0.1720561	0.02750166	1.6
0.1720561	0.02750166	1.6
0.1720561	0.02750166	1.6
0.2169579	0.03750696	1.6
0.2169579	0.03750696	1.6
0.2169579	0.03750696	1.6
0.223347	0.04048204	1.6
0.223347	0.04048204	1.6
0.223347	0.04048204	1.6
0.225503	0.03942865	1.6
0.225503	0.03942865	1.6
0.2288538	0.04318987	1.6
0.2288538	0.04318987	1.6
0.2288538	0.04318987	1.6
0.2507331	0.04283155	1.6
0.2507331	0.04283155	1.6
0.2507331	0.04283155	1.6
0.01	0.01	1.6
0.01	0.01	1.6
0.2507331	0.04283155	1.6
0.2507331	0.04283155	1.6
0.2507331	0.04283155	1.6
0.2332466	0.04578978	1.6
0.2332466	0.04578978	1.6
0.2332466	0.04578978	1.6
0.2369087	0.04928267	1.6
0.2369087	0.04928267	1.6
0.2357793	0.04910231	1.6
0.2357793	0.04910231	1.6
0.2357793	0.04910231	1.6
0.2359458	0.04995549	1.6
0.2359458	0.04995549	1.6
0.2359458	0.04995549	1.6
0.2355066	0.05060288	1.6
0.2355066	0.05060288	1.6
0.2357576	0.04934842	1.6
0.2357576	0.04934842	1.6
0.2357576	0.04934842	1.6
0.2349267	0.04953105	1.6
0.2349267	0.04953105	1.6
0.2349267	0.04953105	1.6
0.2342376	0.0495419	1.6
0.2342376	0.0495419	1.6
0.2342376	0.0495419	1.6
0.2336697	0.04912464	1.6
0.2336697	0.04912464	1.6
0.2328229	0.04902253	1.6
0.2328229	0.04902253	1.6
0.2328229	0.04902253	1.6
0.2319685	0.04861555	1.6
0.2319685	0.04861555	1.6
0.2310215	0.04793666	1.6
0.2310215	0.04793666	1.6
0.2310215	0.04793666	1.6
0.2304523	0.04760183	1.6
0.2304523	0.04760183	1.6
0.2304523	0.04760183	1.6
0.2304523	0.04760183	1.6
0.2304523	0.04760183	1.6
0.2504702	0.09180268	1.6
0.2504702	0.09180268	1.6
0.2504702	0.09180268	1.6
0.2552853	0.09880193	1.6
0.2552853	0.09880193	1.6
0.2552853	0.09880193	1.6
0.256741	0.1034569	1.6
0.256741	0.1034569	1.6
0.2571747	0.1053655	1.6
0.2571747	0.1053655	1.6
0.2571747	0.1053655	1.6
0.2582606	0.1067865	1.6
0.2582606	0.1067865	1.6
0.2582606	0.1067865	1.6
0.2588101	0.1075469	1.6
0.2588101	0.1075469	1.6
0.2588454	0.108356	1.6
0.2588454	0.108356	1.6
0.2588454	0.108356	1.6
0.2586212	0.1089658	1.6
0.2586212	0.1089658	1.6
0.2586212	0.1089658	1.6
0.2585275	0.1097003	1.6
0.2585275	0.1097003	1.6
0.2584994	0.1102556	1.6
0.2584994	0.1102556	1.6
0.2584994	0.1102556	1.6
0.2582088	0.1104633	1.6
0.2582088	0.1104633	1.6
0.2582088	0.1104633	1.6
0.2583486	0.1108183	1.6
0.2583486	0.1108183	1.6
0.258642	0.1113071	1.6
0.258642	0.1113071	1.6
0.258642	0.1113071	1.6
0.2585915	0.1120462	1.6
0.2585915	0.1120462	1.6
0.2585915	0.1120462	1.6
0.2584116	0.1097082	1.6
0.2584116	0.1097082	1.6
0.2584648	0.110458	1.6
0.2584648	0.110458	1.6
0.2584648	0.110458	1.6
0.2584825	0.1109976	1.6
0.2584825	0.1109976	1.6
0.2584825	0.1109976	1.6
0.2581912	0.1110761	1.6
0.2581912	0.1110761	1.6
0.2580033	0.1111529	1.6
0.2580033	0.1111529	1.6
0.2580033	0.1111529	1.6
0.2579624	0.1112777	1.6
0.2579624	0.1112777	1.6
0.2579624	0.1112777	1.6
0.2576927	0.1114256	1.6
0.2576927	0.1114256	1.6
0.2574188	0.1115933	1.6
0.2574188	0.1115933	1.6
0.2574188	0.1115933	1.6
0.2571612	0.1116494	1.6
0.2571612	0.1116494	1.6
0.2571612	0.1116494	1.6
0.2569793	0.1097894	1.6
0.2569793	0.1097894	1.6
0.2568173	0.1078497	1.6
0.2568173	0.1078497	1.6
0.2568173	0.1078497	1.6
0.2565188	0.1060787	1.6
0.2565188	0.1060787	1.6
0.2565188	0.1060787	1.6
0.2562068	0.1044952	1.6
0.2562068	0.1044952	1.6
0.255886	0.1033174	1.6
0.255886	0.1033174	1.6
0.255886	0.1033174	1.6
0.2555752	0.1022733	1.6
0.2555752	0.1022733	1.6
0.2555752	0.1022733	1.6
0.2555752	0.1022733	1.6
0.2555752	0.1022733	1.6
0.2555752	0.1022733	1.6
0.2555752	0.1022733	1.6
0.2555752	0.1022733	1.6
0.2555752	0.1022733	1.6
0.2555752	0.1022733	1.6
0.2555752	0.1022733	1.6
0.03022865	0.09679363	1.6
0.03022865	0.09679363	1.6
0.02656763	0.09644768	1.6
0.02656763	0.09644768	1.6
0.02656763	0.09644768	1.6
0.02390856	0.09634749	1.6
0.02390856	0.09634749	1.6
0.02390856	0.09634749	1.6
0.02147433	0.09607019	1.6
0.02147433	0.09607019	1.6
0.01994871	0.0957973	1.6
0.01994871	0.0957973	1.6
0.01994871	0.0957973	1.6
0.01841077	0.09535636	1.6
0.01841077	0.09535636	1.6
0.01720247	0.09534608	1.6
0.01720247	0.09534608	1.6
0.01720247	0.09534608	1.6
0.01720247	0.09534608	1.6
0.01720247	0.09534608	1.6
0.01623638	0.0954036	1.6
0.01623638	0.0954036	1.6
0.01623638	0.0954036	1.6
-0.07599722	0.121111	1.6
-0.07599722	0.121111	1.6
-0.07599722	0.121111	1.6
-0.08183906	0.1223551	1.6
-0.08183906	0.1223551	1.6
-0.08593627	0.1241912	1.6
-0.08593627	0.1241912	1.6
-0.08593627	0.1241912	1.6
-0.08861733	0.1254789	1.6
-0.08861733	0.1254789	1.6
-0.08861733	0.1254789	1.6
-0.08984818	0.126197	1.6
-0.08984818	0.126197	1.6
-0.09083646	0.126989	1.6
-0.09083646	0.126989	1.6
-0.09083646	0.126989	1.6
-0.09133963	0.1275946	1.6
-0.09133963	0.1275946	1.6
-0.09133963	0.1275946	1.6
-0.09133963	0.1275946	1.6
-0.09133963	0.1275946	1.6
-0.09133963	0.1275946	1.6
-0.09133963	0.1275946	1.6
-0.09133963	0.1275946	1.6
-0.2879402	0.09465642	1.6
-0.2879402	0.09465642	1.6
-0.2879402	0.09465642	1.6
-0.2871116	0.09362271	1.6
-0.2871116	0.09362271	1.6
-0.2860445	0.09295901	1.6
-0.2860445	0.09295901	1.6
-0.2860445	0.09295901	1.6
-0.2851285	0.09253377	1.6
-0.2851285	0.09253377	1.6
-0.2851285	0.09253377	1.6
-0.2846548	0.09235424	1.6
-0.2846548	0.09235424	1.6
-0.2839013	0.09239709	1.6
-0.2839013	0.09239709	1.6
-0.2839013	0.09239709	1.6
-0.2835543	0.09168797	1.6
-0.2835543	0.09168797	1.6
-0.2835543	0.09168797	1.6
-0.2828781	0.09128008	1.6
-0.2828781	0.09128008	1.6
-0.2818978	0.09058014	1.6
-0.2818978	0.09058014	1.6
-0.2818978	0.09058014	1.6
-0.280729	0.09019423	1.6
-0.280729	0.09019423	1.6
-0.2793751	0.09017444	1.6
-0.2793751	0.09017444	1.6
-0.2793751	0.09017444	1.6
-0.2793751	0.09017444	1.6
-0.2793751	0.09017444	1.6
-0.2793751	0.09017444	1.6
-0.276754	0.1012155	1.6
