# Supplementary material for: Saliency detection of textured 3D models based on multi-view information and texel descriptor
Source: PeerJ Comput Sci. 2023 Oct 25;9:e1584. doi: 10.7717/peerj-cs.1584 (PMC10703070; doi:10.7717/peerj-cs.1584)
Supplement: Supplemental Information 2 [file peerj-cs-09-1584-s002.zip › zy/18.txt]

-0.276754	0.1012155	1.6
-0.2767967	0.1039854	1.6
-0.2767967	0.1039854	1.6
-0.2767967	0.1039854	1.6
-0.2767904	0.1050585	1.6
-0.2767904	0.1050585	1.6
-0.277071	0.1062067	1.6
-0.277071	0.1062067	1.6
-0.277071	0.1062067	1.6
-0.2776149	0.1070376	1.6
-0.2776149	0.1070376	1.6
-0.2779715	0.1078024	1.6
-0.2779715	0.1078024	1.6
-0.2779715	0.1078024	1.6
-0.2786444	0.1084397	1.6
-0.2786444	0.1084397	1.6
-0.2786444	0.1084397	1.6
-0.2786444	0.1084397	1.6
-0.2786444	0.1084397	1.6
-0.1001947	0.1594199	1.6
-0.1001947	0.1594199	1.6
-0.1001947	0.1594199	1.6
-0.09734194	0.1601234	1.6
-0.09734194	0.1601234	1.6
-0.09734194	0.1601234	1.6
-0.09452659	0.1612647	1.6
-0.09452659	0.1612647	1.6
-0.09401157	0.1611026	1.6
-0.09401157	0.1611026	1.6
-0.09401157	0.1611026	1.6
-0.09317251	0.1622033	1.6
-0.09317251	0.1622033	1.6
-0.09317251	0.1622033	1.6
-0.09317251	0.1622033	1.6
-0.09317251	0.1622033	1.6
-0.05878557	0.1303152	1.6
-0.05878557	0.1303152	1.6
-0.05878557	0.1303152	1.6
-0.05878557	0.1303152	1.6
-0.05878557	0.1303152	1.6
-0.05878557	0.1303152	1.6
-0.0244009	0.2618476	1.6
-0.0244009	0.2618476	1.6
-0.02057262	0.264841	1.6
-0.02057262	0.264841	1.6
-0.02057262	0.264841	1.6
-0.0223357	0.2613854	1.6
-0.0223357	0.2613854	1.6
-0.0223357	0.2613854	1.6
-0.02072723	0.2636334	1.6
-0.02072723	0.2636334	1.6
-0.01932998	0.2651441	1.6
-0.01932998	0.2651441	1.6
-0.01932998	0.2651441	1.6
-0.0187652	0.265563	1.6
-0.0187652	0.265563	1.6
-0.0187652	0.265563	1.6
-0.01824708	0.2655531	1.6
-0.01824708	0.2655531	1.6
-0.0175703	0.2658539	1.6
-0.0175703	0.2658539	1.6
-0.0175703	0.2658539	1.6
-0.0175703	0.2658539	1.6
-0.0175703	0.2658539	1.6
-0.0175703	0.2658539	1.6
-0.02126211	0.3299453	1.6
-0.02126211	0.3299453	1.6
-0.02531963	0.3242951	1.6
-0.02531963	0.3242951	1.6
-0.02531963	0.3242951	1.6
-0.02709535	0.3222798	1.6
-0.02709535	0.3222798	1.6
-0.02709535	0.3222798	1.6
-0.02757232	0.3211706	1.6
-0.02757232	0.3211706	1.6
-0.02847436	0.3187492	1.6
-0.02847436	0.3187492	1.6
-0.02847436	0.3187492	1.6
-0.03007823	0.318539	1.6
-0.03007823	0.318539	1.6
-0.03007823	0.318539	1.6
-0.03095478	0.3166563	1.6
-0.03095478	0.3166563	1.6
-0.03147689	0.3151377	1.6
-0.03147689	0.3151377	1.6
-0.03147689	0.3151377	1.6
-0.03170914	0.3141429	1.6
-0.03170914	0.3141429	1.6
-0.03170914	0.3141429	1.6
-0.04942234	0.332173	1.6
-0.04942234	0.332173	1.6
0.01	0.01	1.6
0.01	0.01	1.6
0.01	0.01	1.6
0.01	0.01	1.6
0.01	0.01	1.6
0.01	0.01	1.6
-0.03695145	0.318224	1.6
-0.03695145	0.318224	1.6
-0.03170914	0.3141429	1.6
-0.03170914	0.3141429	1.6
-0.03170914	0.3141429	1.6
-0.03170914	0.3141429	1.6
-0.03170914	0.3141429	1.6
-0.03170914	0.3141429	1.6
-0.02711656	0.3133056	1.6
-0.02711656	0.3133056	1.6
-0.025314	0.3126083	1.6
-0.025314	0.3126083	1.6
-0.025314	0.3126083	1.6
-0.02398858	0.3120206	1.6
-0.02398858	0.3120206	1.6
-0.0227224	0.3114115	1.6
-0.0227224	0.3114115	1.6
-0.0227224	0.3114115	1.6
-0.02174253	0.3109501	1.6
-0.02174253	0.3109501	1.6
-0.02174253	0.3109501	1.6
-0.02091738	0.310875	1.6
-0.02091738	0.310875	1.6
-0.02017535	0.3105624	1.6
-0.02017535	0.3105624	1.6
-0.02017535	0.3105624	1.6
-0.0194043	0.3102714	1.6
-0.0194043	0.3102714	1.6
-0.0194043	0.3102714	1.6
-0.01872461	0.3099779	1.6
-0.01872461	0.3099779	1.6
-0.01818354	0.3095808	1.6
-0.01818354	0.3095808	1.6
-0.01818354	0.3095808	1.6
-0.01769774	0.3092663	1.6
-0.01769774	0.3092663	1.6
-0.01769774	0.3092663	1.6
-0.01769774	0.3092663	1.6
-0.01769774	0.3092663	1.6
-0.03718247	0.2787621	1.6
-0.03718247	0.2787621	1.6
-0.03718247	0.2787621	1.6
-0.03753761	0.2787339	1.6
-0.03753761	0.2787339	1.6
-0.03753761	0.2787339	1.6
-0.03849559	0.277884	1.6
-0.03849559	0.277884	1.6
-0.03849559	0.277884	1.6
-0.03860117	0.2784047	1.6
-0.03860117	0.2784047	1.6
-0.0387258	0.2790437	1.6
-0.0387258	0.2790437	1.6
-0.0387258	0.2790437	1.6
-0.03882685	0.2789206	1.6
-0.03882685	0.2789206	1.6
-0.03861249	0.2793541	1.6
-0.03861249	0.2793541	1.6
-0.03861249	0.2793541	1.6
-0.03825612	0.2793699	1.6
-0.03825612	0.2793699	1.6
-0.03825612	0.2793699	1.6
-0.03825612	0.2793699	1.6
-0.03825612	0.2793699	1.6
-0.03790818	0.279541	1.6
-0.03790818	0.279541	1.6
-0.03790818	0.279541	1.6
-0.03788007	0.2798888	1.6
-0.03788007	0.2798888	1.6
-0.03788007	0.2798888	1.6
-0.03796266	0.2804962	1.6
-0.03796266	0.2804962	1.6
-0.03796266	0.2804962	1.6
-0.03789455	0.2811141	1.6
-0.03789455	0.2811141	1.6
-0.03792445	0.2820705	1.6
-0.03792445	0.2820705	1.6
-0.03792445	0.2820705	1.6
-0.03792445	0.2820705	1.6
-0.03792445	0.2820705	1.6
-0.03792445	0.2820705	1.6
-0.06623328	0.3102623	1.6
-0.06623328	0.3102623	1.6
-0.01608462	0.3096497	1.6
-0.01608462	0.3096497	1.6
-0.01608462	0.3096497	1.6
-0.0173606	0.3087402	1.6
-0.0173606	0.3087402	1.6
-0.01752906	0.3072939	1.6
-0.01752906	0.3072939	1.6
-0.01814613	0.3072324	1.6
-0.01814613	0.3072324	1.6
-0.01814613	0.3072324	1.6
-0.01841766	0.3069448	1.6
-0.01841766	0.3069448	1.6
-0.01841766	0.3069448	1.6
-0.01841766	0.3069448	1.6
-0.01841766	0.3069448	1.6
-0.01841766	0.3069448	1.6
0.07199543	0.2884009	1.6
0.07199543	0.2884009	1.6
0.07508073	0.2880732	1.6
0.07508073	0.2880732	1.6
0.07508073	0.2880732	1.6
0.07574943	0.2871819	1.6
0.07574943	0.2871819	1.6
0.07684984	0.2869188	1.6
0.07684984	0.2869188	1.6
0.07684984	0.2869188	1.6
0.07713417	0.2870383	1.6
0.07713417	0.2870383	1.6
0.07713417	0.2870383	1.6
0.07738579	0.2868329	1.6
0.07738579	0.2868329	1.6
0.07756413	0.2869509	1.6
0.07756413	0.2869509	1.6
0.07756413	0.2869509	1.6
0.07750211	0.2867493	1.6
0.07750211	0.2867493	1.6
0.07750211	0.2867493	1.6
0.07742272	0.2871218	1.6
0.07742272	0.2871218	1.6
0.07767235	0.2878997	1.6
0.07767235	0.2878997	1.6
0.07767235	0.2878997	1.6
0.0776078	0.2887099	1.6
0.0776078	0.2887099	1.6
0.0776078	0.2887099	1.6
0.07718263	0.289287	1.6
0.07718263	0.289287	1.6
0.07693726	0.2897953	1.6
0.07693726	0.2897953	1.6
0.07693726	0.2897953	1.6
0.07675894	0.2902796	1.6
0.07675894	0.2902796	1.6
0.07675894	0.2902796	1.6
0.07675894	0.2902796	1.6
0.07675894	0.2902796	1.6
0.03243016	0.2210725	1.6
0.03243016	0.2210725	1.6
0.03243016	0.2210725	1.6
0.03083289	0.2170228	1.6
0.03083289	0.2170228	1.6
0.03083289	0.2170228	1.6
0.03083171	0.2136482	1.6
0.03083171	0.2136482	1.6
0.03047912	0.2121543	1.6
0.03047912	0.2121543	1.6
0.03047912	0.2121543	1.6
0.03036324	0.2103216	1.6
0.03036324	0.2103216	1.6
0.03036324	0.2103216	1.6
0.02985498	0.2077605	1.6
0.02985498	0.2077605	1.6
0.02947753	0.2059398	1.6
0.02947753	0.2059398	1.6
0.02947753	0.2059398	1.6
0.02863993	0.2045877	1.6
0.02863993	0.2045877	1.6
0.02863993	0.2045877	1.6
0.02821707	0.2036958	1.6
0.02821707	0.2036958	1.6
0.02815157	0.2028875	1.6
0.02815157	0.2028875	1.6
0.02815157	0.2028875	1.6
0.0279818	0.2024518	1.6
0.0279818	0.2024518	1.6
0.0279818	0.2024518	1.6
0.02769849	0.2022435	1.6
0.02769849	0.2022435	1.6
0.02769849	0.2022435	1.6
0.02769849	0.2022435	1.6
0.02769849	0.2022435	1.6
-0.01461634	0.203681	1.6
-0.01461634	0.203681	1.6
-0.01461634	0.203681	1.6
-0.0134421	0.2033798	1.6
-0.0134421	0.2033798	1.6
-0.01192742	0.2035507	1.6
-0.01192742	0.2035507	1.6
-0.01192742	0.2035507	1.6
-0.01172523	0.20484	1.6
-0.01172523	0.20484	1.6
-0.01172523	0.20484	1.6
-0.01183355	0.2056931	1.6
-0.01183355	0.2056931	1.6
-0.0114186	0.2065633	1.6
-0.0114186	0.2065633	1.6
-0.0114186	0.2065633	1.6
-0.01127539	0.2075549	1.6
-0.01127539	0.2075549	1.6
-0.01127539	0.2075549	1.6
-0.008781595	0.2089465	1.6
-0.008781595	0.2089465	1.6
-0.008781595	0.2089465	1.6
-0.008781595	0.2089465	1.6
-0.008781595	0.2089465	1.6
-0.01548696	0.2905151	1.6
-0.01548696	0.2905151	1.6
-0.01548696	0.2905151	1.6
-0.01431173	0.2910226	1.6
-0.01431173	0.2910226	1.6
-0.01231299	0.291059	1.6
-0.01231299	0.291059	1.6
-0.01231299	0.291059	1.6
-0.01213923	0.2905573	1.6
-0.01213923	0.2905573	1.6
-0.01213923	0.2905573	1.6
-0.03379814	0.295813	1.6
-0.03379814	0.295813	1.6
-0.03417724	0.295764	1.6
-0.03417724	0.295764	1.6
-0.03417724	0.295764	1.6
-0.03437945	0.2957465	1.6
-0.03437945	0.2957465	1.6
-0.03437945	0.2957465	1.6
-0.03468614	0.2961177	1.6
-0.03468614	0.2961177	1.6
-0.03497247	0.2961292	1.6
-0.03497247	0.2961292	1.6
-0.01252672	0.289061	1.6
-0.01252672	0.289061	1.6
-0.01252672	0.289061	1.6
-0.01252672	0.289061	1.6
-0.01252672	0.289061	1.6
0.01334288	0.3163436	1.6
0.01334288	0.3163436	1.6
0.01209651	0.315933	1.6
0.01209651	0.315933	1.6
0.01209651	0.315933	1.6
0.01221084	0.3155534	1.6
0.01221084	0.3155534	1.6
0.01214216	0.3142435	1.6
0.01214216	0.3142435	1.6
0.01214216	0.3142435	1.6
0.01243911	0.3132249	1.6
0.01243911	0.3132249	1.6
0.01243911	0.3132249	1.6
0.01254288	0.3127286	1.6
0.01254288	0.3127286	1.6
0.01254288	0.3127286	1.6
0.01300819	0.3118104	1.6
0.01300819	0.3118104	1.6
0.01290072	0.3110628	1.6
0.01290072	0.3110628	1.6
0.01290072	0.3110628	1.6
0.01299369	0.3101574	1.6
0.01299369	0.3101574	1.6
0.01299369	0.3101574	1.6
0.01319638	0.3093197	1.6
0.01319638	0.3093197	1.6
0.01319638	0.3093197	1.6
0.01319638	0.3093197	1.6
0.01319638	0.3093197	1.6
0.07926526	0.259014	1.6
0.07926526	0.259014	1.6
0.07926526	0.259014	1.6
0.07854591	0.2573441	1.6
0.07854591	0.2573441	1.6
0.07778383	0.2566693	1.6
0.07778383	0.2566693	1.6
0.07778383	0.2566693	1.6
0.07699163	0.2550793	1.6
0.07699163	0.2550793	1.6
0.07699163	0.2550793	1.6
0.07636546	0.2545772	1.6
0.07636546	0.2545772	1.6
0.07595035	0.2539198	1.6
0.07595035	0.2539198	1.6
0.07595035	0.2539198	1.6
0.07580487	0.253506	1.6
0.07580487	0.253506	1.6
0.0750399	0.2533988	1.6
0.0750399	0.2533988	1.6
0.0750399	0.2533988	1.6
0.0750399	0.2533988	1.6
0.0750399	0.2533988	1.6
0.0750399	0.2533988	1.6
0.0750399	0.2533988	1.6
0.0750399	0.2533988	1.6
0.09109478	0.1148372	1.6
0.09109478	0.1148372	1.6
0.09109478	0.1148372	1.6
0.1007823	0.1211513	1.6
0.1007823	0.1211513	1.6
0.1007823	0.1211513	1.6
0.1054624	0.1237232	1.6
0.1054624	0.1237232	1.6
0.1080097	0.1257972	1.6
0.1080097	0.1257972	1.6
0.1080097	0.1257972	1.6
0.1091364	0.1238052	1.6
0.1091364	0.1238052	1.6
0.1091364	0.1238052	1.6
0.1089451	0.1243632	1.6
0.1089451	0.1243632	1.6
0.1089451	0.1243632	1.6
0.1083694	0.124605	1.6
0.1083694	0.124605	1.6
0.1081243	0.1258977	1.6
0.1081243	0.1258977	1.6
0.1081243	0.1258977	1.6
0.108036	0.1277315	1.6
0.108036	0.1277315	1.6
0.108036	0.1277315	1.6
0.1079014	0.1296536	1.6
0.1079014	0.1296536	1.6
0.1078031	0.1318487	1.6
0.1078031	0.1318487	1.6
0.1078031	0.1318487	1.6
0.1079269	0.1337622	1.6
0.1079269	0.1337622	1.6
0.1079269	0.1337622	1.6
0.1079269	0.1337622	1.6
0.1079269	0.1337622	1.6
0.1182521	0.1382962	1.6
0.1182521	0.1382962	1.6
0.1182521	0.1382962	1.6
0.1189048	0.1394454	1.6
0.1189048	0.1394454	1.6
0.1189048	0.1394454	1.6
0.1189048	0.1394454	1.6
0.1189048	0.1394454	1.6
0.1189048	0.1394454	1.6
0.1189048	0.1394454	1.6
0.1189048	0.1394454	1.6
0.1290978	0.1566274	1.6
0.1290978	0.1566274	1.6
0.1290978	0.1566274	1.6
0.1290978	0.1566274	1.6
0.1290978	0.1566274	1.6
0.1026467	0.1242241	1.6
0.1026467	0.1242241	1.6
0.1026467	0.1242241	1.6
0.1026467	0.1242241	1.6
0.1026467	0.1242241	1.6
0.1026467	0.1242241	1.6
0.1048442	0.1231792	1.6
0.1048442	0.1231792	1.6
0.105254	0.1230597	1.6
0.105254	0.1230597	1.6
0.105254	0.1230597	1.6
0.1052384	0.1217854	1.6
0.1052384	0.1217854	1.6
0.1048755	0.1223549	1.6
0.1048755	0.1223549	1.6
0.1048755	0.1223549	1.6
0.1048755	0.1223549	1.6
0.1048755	0.1223549	1.6
0.1000425	0.2119687	1.6
0.1000425	0.2119687	1.6
0.1000425	0.2119687	1.6
0.09593149	0.2148746	1.6
0.09593149	0.2148746	1.6
0.09465819	0.2148829	1.6
0.09465819	0.2148829	1.6
0.09465819	0.2148829	1.6
0.09388115	0.2161079	1.6
0.09388115	0.2161079	1.6
0.09388115	0.2161079	1.6
0.09293398	0.2160424	1.6
0.09293398	0.2160424	1.6
0.09208097	0.2156021	1.6
0.09208097	0.2156021	1.6
0.09208097	0.2156021	1.6
0.09208097	0.2156021	1.6
0.09208097	0.2156021	1.6
0.09208097	0.2156021	1.6
0.09066292	0.2163581	1.6
0.09066292	0.2163581	1.6
0.08994809	0.2164189	1.6
0.08994809	0.2164189	1.6
0.08994809	0.2164189	1.6
0.08898409	0.2167502	1.6
0.08898409	0.2167502	1.6
0.08898409	0.2167502	1.6
0.08835551	0.2166541	1.6
0.08835551	0.2166541	1.6
0.08782133	0.2167674	1.6
0.08782133	0.2167674	1.6
0.08782133	0.2167674	1.6
0.08739182	0.2169062	1.6
0.08739182	0.2169062	1.6
0.08739182	0.2169062	1.6
0.08701237	0.2173381	1.6
0.08701237	0.2173381	1.6
0.08654498	0.2177629	1.6
0.08654498	0.2177629	1.6
0.08654498	0.2177629	1.6
0.08618831	0.2180941	1.6
0.08618831	0.2180941	1.6
0.08618831	0.2180941	1.6
0.08608479	0.2183669	1.6
0.08608479	0.2183669	1.6
0.08600172	0.2186328	1.6
0.08600172	0.2186328	1.6
0.08600172	0.2186328	1.6
0.08589452	0.2188807	1.6
0.08589452	0.2188807	1.6
0.08572028	0.2190579	1.6
0.08572028	0.2190579	1.6
0.08572028	0.2190579	1.6
0.08572028	0.2190579	1.6
0.08572028	0.2190579	1.6
0.08572028	0.2190579	1.6
0.08572028	0.2190579	1.6
0.08572028	0.2190579	1.6
-0.05997237	0.09566271	1.6
-0.05997237	0.09566271	1.6
-0.05997237	0.09566271	1.6
-0.06014664	0.09408456	1.6
-0.06014664	0.09408456	1.6
-0.06014664	0.09408456	1.6
-0.06055891	0.09403473	1.6
-0.06055891	0.09403473	1.6
-0.06101642	0.0933571	1.6
-0.06101642	0.0933571	1.6
-0.06101642	0.0933571	1.6
-0.06036885	0.09307752	1.6
-0.06036885	0.09307752	1.6
-0.06036885	0.09307752	1.6
-0.05978691	0.09336928	1.6
-0.05978691	0.09336928	1.6
-0.05889594	0.09224393	1.6
-0.05889594	0.09224393	1.6
-0.05889594	0.09224393	1.6
-0.05859048	0.09218296	1.6
-0.05859048	0.09218296	1.6
-0.05859048	0.09218296	1.6
-0.05781095	0.09240014	1.6
-0.05781095	0.09240014	1.6
-0.0571647	0.09227717	1.6
-0.0571647	0.09227717	1.6
-0.0571647	0.09227717	1.6
-0.05636422	0.09402215	1.6
-0.05636422	0.09402215	1.6
-0.05612918	0.09414348	1.6
-0.05612918	0.09414348	1.6
-0.05612918	0.09414348	1.6
-0.05612918	0.09414348	1.6
-0.05612918	0.09414348	1.6
-0.05612918	0.09414348	1.6
-0.05743904	0.1085144	1.6
-0.05743904	0.1085144	1.6
-0.05725827	0.1098963	1.6
-0.05725827	0.1098963	1.6
-0.05725827	0.1098963	1.6
-0.05737419	0.1105741	1.6
-0.05737419	0.1105741	1.6
-0.05737419	0.1105741	1.6
-0.05731238	0.110943	1.6
-0.05731238	0.110943	1.6
-0.05748133	0.1118273	1.6
-0.05748133	0.1118273	1.6
-0.05748133	0.1118273	1.6
-0.05722439	0.112395	1.6
-0.05722439	0.112395	1.6
-0.05722439	0.112395	1.6
-0.05715092	0.1131978	1.6
-0.05715092	0.1131978	1.6
-0.05715092	0.1131978	1.6
-0.05703424	0.1135665	1.6
-0.05703424	0.1135665	1.6
-0.05703424	0.1135665	1.6
-0.05703424	0.1135665	1.6
-0.05703424	0.1135665	1.6
-0.05703424	0.1135665	1.6
-0.05703424	0.1135665	1.6
-0.05703424	0.1135665	1.6
-0.02864942	-0.04130509	1.6
-0.02864942	-0.04130509	1.6
-0.02815324	-0.04075964	1.6
-0.02815324	-0.04075964	1.6
-0.02815324	-0.04075964	1.6
-0.02871884	-0.04123104	1.6
-0.02871884	-0.04123104	1.6
-0.02871884	-0.04123104	1.6
-0.02878351	-0.04193981	1.6
-0.02878351	-0.04193981	1.6
-0.0292214	-0.04295264	1.6
-0.0292214	-0.04295264	1.6
-0.0292214	-0.04295264	1.6
-0.02979195	-0.04462826	1.6
-0.02979195	-0.04462826	1.6
-0.02979195	-0.04462826	1.6
-0.0301222	-0.04491924	1.6
-0.0301222	-0.04491924	1.6
-0.03021688	-0.04517898	1.6
-0.03021688	-0.04517898	1.6
-0.03021688	-0.04517898	1.6
-0.03021688	-0.04517898	1.6
-0.03021688	-0.04517898	1.6
-0.03021688	-0.04517898	1.6
-0.004960537	-0.1675887	1.6
-0.004960537	-0.1675887	1.6
-0.003602215	-0.169119	1.6
-0.003602215	-0.169119	1.6
-0.003602215	-0.169119	1.6
-0.002624142	-0.1687019	1.6
-0.002624142	-0.1687019	1.6
-0.002624142	-0.1687019	1.6
-0.001952858	-0.1679675	1.6
-0.001952858	-0.1679675	1.6
-0.001088131	-0.1672108	1.6
-0.001088131	-0.1672108	1.6
-0.001088131	-0.1672108	1.6
-0.0007979497	-0.1664759	1.6
-0.0007979497	-0.1664759	1.6
-0.0007979497	-0.1664759	1.6
-0.0005221795	-0.1657546	1.6
-0.0005221795	-0.1657546	1.6
-0.0002501328	-0.1655035	1.6
-0.0002501328	-0.1655035	1.6
-0.0002501328	-0.1655035	1.6
-0.0002501328	-0.1655035	1.6
-0.0002501328	-0.1655035	1.6
-0.0002501328	-0.1655035	1.6
0.004431176	-0.1992828	1.6
0.004431176	-0.1992828	1.6
0.002453655	-0.1966149	1.6
0.002453655	-0.1966149	1.6
0.002453655	-0.1966149	1.6
0.001478687	-0.1959296	1.6
0.001478687	-0.1959296	1.6
0.001388438	-0.1946371	1.6
0.001388438	-0.1946371	1.6
0.001388438	-0.1946371	1.6
0.0004010648	-0.1938161	1.6
0.0004010648	-0.1938161	1.6
0.0004010648	-0.1938161	1.6
5.491357E-05	-0.1933285	1.6
5.491357E-05	-0.1933285	1.6
5.491357E-05	-0.1933285	1.6
-0.0002604052	-0.1927168	1.6
-0.0002604052	-0.1927168	1.6
-0.0005782638	-0.1920658	1.6
-0.0005782638	-0.1920658	1.6
-0.0005782638	-0.1920658	1.6
-0.0007161014	-0.1916536	1.6
-0.0007161014	-0.1916536	1.6
-0.0007161014	-0.1916536	1.6
-0.001041477	-0.1908225	1.6
-0.001041477	-0.1908225	1.6
-0.001202239	-0.189917	1.6
-0.001202239	-0.189917	1.6
-0.001202239	-0.189917	1.6
-0.001308953	-0.1893672	1.6
-0.001308953	-0.1893672	1.6
-0.001308953	-0.1893672	1.6
-0.001385553	-0.1887872	1.6
-0.001385553	-0.1887872	1.6
-0.001385553	-0.1887872	1.6
-0.001385553	-0.1887872	1.6
-0.001385553	-0.1887872	1.6
-0.02026794	-0.1893007	1.6
-0.02026794	-0.1893007	1.6
-0.02026794	-0.1893007	1.6
-0.01983547	-0.1889317	1.6
-0.01983547	-0.1889317	1.6
-0.0199029	-0.1875027	1.6
-0.0199029	-0.1875027	1.6
-0.0199029	-0.1875027	1.6
-0.01955618	-0.1866796	1.6
-0.01955618	-0.1866796	1.6
-0.01955618	-0.1866796	1.6
-0.01933968	-0.1872284	1.6
-0.01933968	-0.1872284	1.6
-0.01931114	-0.1871032	1.6
-0.01931114	-0.1871032	1.6
-0.01931114	-0.1871032	1.6
-0.01939359	-0.1868711	1.6
-0.01939359	-0.1868711	1.6
-0.01939359	-0.1868711	1.6
-0.01936912	-0.1867905	1.6
-0.01936912	-0.1867905	1.6
-0.01936912	-0.1867905	1.6
-0.0192499	-0.1863976	1.6
-0.0192499	-0.1863976	1.6
-0.01854335	-0.187014	1.6
-0.01854335	-0.187014	1.6
-0.01854335	-0.187014	1.6
-0.01849964	-0.1865487	1.6
-0.01849964	-0.1865487	1.6
-0.01849964	-0.1865487	1.6
-0.01852464	-0.1862799	1.6
-0.01852464	-0.1862799	1.6
-0.01847339	-0.1857802	1.6
-0.01847339	-0.1857802	1.6
-0.01847339	-0.1857802	1.6
-0.0185777	-0.1856702	1.6
-0.0185777	-0.1856702	1.6
-0.0185777	-0.1856702	1.6
-0.0185777	-0.1856702	1.6
-0.0185777	-0.1856702	1.6
0.03638797	-0.1745802	1.6
0.03638797	-0.1745802	1.6
0.03638797	-0.1745802	1.6
0.03493749	-0.170847	1.6
0.03493749	-0.170847	1.6
0.03493749	-0.170847	1.6
0.03386597	-0.1689329	1.6
0.03386597	-0.1689329	1.6
0.0331053	-0.1677745	1.6
0.0331053	-0.1677745	1.6
0.0331053	-0.1677745	1.6
0.03247607	-0.1674262	1.6
0.03247607	-0.1674262	1.6
0.03188127	-0.1674523	1.6
0.03188127	-0.1674523	1.6
0.03188127	-0.1674523	1.6
0.03188127	-0.1674523	1.6
0.03188127	-0.1674523	1.6
0.03188127	-0.1674523	1.6
0.03188127	-0.1674523	1.6
0.03188127	-0.1674523	1.6
-0.1166795	-0.2547363	1.6
-0.1166795	-0.2547363	1.6
-0.1166795	-0.2547363	1.6
-0.1136879	-0.2543879	1.6
-0.1136879	-0.2543879	1.6
-0.1084782	-0.2559381	1.6
-0.1084782	-0.2559381	1.6
-0.1084782	-0.2559381	1.6
-0.1041391	-0.256807	1.6
