# Supplementary material for: Saliency detection of textured 3D models based on multi-view information and texel descriptor
Source: PeerJ Comput Sci. 2023 Oct 25;9:e1584. doi: 10.7717/peerj-cs.1584 (PMC10703070; doi:10.7717/peerj-cs.1584)
Supplement: Supplemental Information 2 [file peerj-cs-09-1584-s002.zip › zy/19.txt]

-0.1041391	-0.256807	1.6
-0.1041391	-0.256807	1.6
-0.1011486	-0.2579079	1.6
-0.1011486	-0.2579079	1.6
-0.09896754	-0.2580912	1.6
-0.09896754	-0.2580912	1.6
-0.09896754	-0.2580912	1.6
-0.09750647	-0.257507	1.6
-0.09750647	-0.257507	1.6
-0.09595565	-0.2575358	1.6
-0.09595565	-0.2575358	1.6
-0.09595565	-0.2575358	1.6
-0.09464607	-0.257426	1.6
-0.09464607	-0.257426	1.6
-0.09388896	-0.25701	1.6
-0.09388896	-0.25701	1.6
-0.09388896	-0.25701	1.6
-0.09306154	-0.256565	1.6
-0.09306154	-0.256565	1.6
-0.09306154	-0.256565	1.6
-0.09253648	-0.2561456	1.6
-0.09253648	-0.2561456	1.6
-0.09253648	-0.2561456	1.6
-0.09253648	-0.2561456	1.6
-0.09253648	-0.2561456	1.6
-0.09253648	-0.2561456	1.6
-0.09253648	-0.2561456	1.6
-0.09253648	-0.2561456	1.6
-0.09253648	-0.2561456	1.6
-0.09253648	-0.2561456	1.6
0.04464033	-0.2433622	1.6
0.04464033	-0.2433622	1.6
0.04464033	-0.2433622	1.6
0.04476968	-0.2428193	1.6
0.04476968	-0.2428193	1.6
0.04476968	-0.2428193	1.6
0.04319231	-0.2421812	1.6
0.04319231	-0.2421812	1.6
0.04175619	-0.2411972	1.6
0.04175619	-0.2411972	1.6
0.04175619	-0.2411972	1.6
0.04245093	-0.2442521	1.6
0.04245093	-0.2442521	1.6
0.04245093	-0.2442521	1.6
0.04326764	-0.2467202	1.6
0.04326764	-0.2467202	1.6
0.04384173	-0.248527	1.6
0.04384173	-0.248527	1.6
0.04384173	-0.248527	1.6
0.04433323	-0.2499178	1.6
0.04433323	-0.2499178	1.6
0.0449387	-0.2510176	1.6
0.0449387	-0.2510176	1.6
0.0449387	-0.2510176	1.6
0.0449387	-0.2510176	1.6
0.0449387	-0.2510176	1.6
0.0449387	-0.2510176	1.6
0.003979207	-0.2321172	1.6
0.003979207	-0.2321172	1.6
0.004494794	-0.2326225	1.6
0.004494794	-0.2326225	1.6
0.004494794	-0.2326225	1.6
0.005180967	-0.2321347	1.6
0.005180967	-0.2321347	1.6
0.005180967	-0.2321347	1.6
0.005764654	-0.231189	1.6
0.005764654	-0.231189	1.6
0.006320972	-0.2299067	1.6
0.006320972	-0.2299067	1.6
0.006320972	-0.2299067	1.6
0.0060919	-0.2297002	1.6
0.0060919	-0.2297002	1.6
0.0060919	-0.2297002	1.6
0.005712857	-0.2291928	1.6
0.005712857	-0.2291928	1.6
0.004601097	-0.2289156	1.6
0.004601097	-0.2289156	1.6
0.004601097	-0.2289156	1.6
0.004547967	-0.2292672	1.6
0.004547967	-0.2292672	1.6
0.004547967	-0.2292672	1.6
0.004620404	-0.2298697	1.6
0.004620404	-0.2298697	1.6
0.004856647	-0.230191	1.6
0.004856647	-0.230191	1.6
0.004856647	-0.230191	1.6
0.004991439	-0.2302271	1.6
0.004991439	-0.2302271	1.6
0.004991439	-0.2302271	1.6
0.004991439	-0.2302271	1.6
0.004991439	-0.2302271	1.6
0.09870658	-0.2283022	1.6
0.09870658	-0.2283022	1.6
0.09870658	-0.2283022	1.6
0.1004524	-0.2259186	1.6
0.1004524	-0.2259186	1.6
0.1004524	-0.2259186	1.6
0.1008281	-0.2248442	1.6
0.1008281	-0.2248442	1.6
0.1008281	-0.2248442	1.6
0.1007705	-0.2248399	1.6
0.1007705	-0.2248399	1.6
0.1019399	-0.2248897	1.6
0.1019399	-0.2248897	1.6
0.1019399	-0.2248897	1.6
0.1019399	-0.2248897	1.6
0.1019399	-0.2248897	1.6
0.1019399	-0.2248897	1.6
0.1133197	-0.19102	1.6
0.1133197	-0.19102	1.6
0.1155564	-0.1860199	1.6
0.1155564	-0.1860199	1.6
0.1155564	-0.1860199	1.6
0.1235222	-0.208664	1.6
0.1235222	-0.208664	1.6
0.1235222	-0.208664	1.6
0.1235222	-0.208664	1.6
0.1235222	-0.208664	1.6
0.1261752	-0.2084757	1.6
0.1261752	-0.2084757	1.6
0.1261752	-0.2084757	1.6
0.1285434	-0.2103135	1.6
0.1285434	-0.2103135	1.6
0.1285434	-0.2103135	1.6
0.1292153	-0.2111976	1.6
0.1292153	-0.2111976	1.6
0.1296617	-0.2123456	1.6
0.1296617	-0.2123456	1.6
0.1296617	-0.2123456	1.6
0.1298434	-0.2131101	1.6
0.1298434	-0.2131101	1.6
0.1298434	-0.2131101	1.6
0.1302256	-0.2140435	1.6
0.1302256	-0.2140435	1.6
0.1302256	-0.2140435	1.6
0.1302256	-0.2140435	1.6
0.1302256	-0.2140435	1.6
0.1302256	-0.2140435	1.6
0.1302256	-0.2140435	1.6
0.1302256	-0.2140435	1.6
0.1309952	-0.2162559	1.6
0.1309952	-0.2162559	1.6
0.1309952	-0.2162559	1.6
0.1309952	-0.2162559	1.6
0.1309952	-0.2162559	1.6
0.1098554	-0.3208541	1.6
0.1098554	-0.3208541	1.6
0.1098554	-0.3208541	1.6
0.1090596	-0.3222351	1.6
0.1090596	-0.3222351	1.6
0.1081916	-0.3227863	1.6
0.1081916	-0.3227863	1.6
0.1081916	-0.3227863	1.6
0.1071099	-0.3232396	1.6
0.1071099	-0.3232396	1.6
0.1063407	-0.3233698	1.6
0.1063407	-0.3233698	1.6
0.1063407	-0.3233698	1.6
0.1058379	-0.3226801	1.6
0.1058379	-0.3226801	1.6
0.1058379	-0.3226801	1.6
0.1050812	-0.3222835	1.6
0.1050812	-0.3222835	1.6
0.1043347	-0.3216589	1.6
0.1043347	-0.3216589	1.6
0.1043347	-0.3216589	1.6
0.1034769	-0.3209146	1.6
0.1034769	-0.3209146	1.6
0.1027548	-0.3200608	1.6
0.1027548	-0.3200608	1.6
0.1027548	-0.3200608	1.6
0.1025	-0.319192	1.6
0.1025	-0.319192	1.6
0.1025	-0.319192	1.6
0.1025	-0.319192	1.6
0.1025	-0.319192	1.6
0.1329671	-0.2930815	1.6
0.1329671	-0.2930815	1.6
0.1329671	-0.2930815	1.6
0.1327725	-0.2917071	1.6
0.1327725	-0.2917071	1.6
0.1327725	-0.2917071	1.6
0.1326578	-0.2906753	1.6
0.1326578	-0.2906753	1.6
0.1326578	-0.2906753	1.6
0.1330994	-0.2903307	1.6
0.1330994	-0.2903307	1.6
0.1336214	-0.2898955	1.6
0.1336214	-0.2898955	1.6
0.1336214	-0.2898955	1.6
0.1342143	-0.2887954	1.6
0.1342143	-0.2887954	1.6
0.1342143	-0.2887954	1.6
0.1346359	-0.2880815	1.6
0.1346359	-0.2880815	1.6
0.1349393	-0.287748	1.6
0.1349393	-0.287748	1.6
0.1349393	-0.287748	1.6
0.1352334	-0.2872888	1.6
0.1352334	-0.2872888	1.6
0.1352334	-0.2872888	1.6
0.1346918	-0.2867754	1.6
0.1346918	-0.2867754	1.6
0.1346918	-0.2867754	1.6
0.1346918	-0.2867754	1.6
0.1346918	-0.2867754	1.6
0.07452799	-0.2302579	1.6
0.07452799	-0.2302579	1.6
0.07452799	-0.2302579	1.6
0.07396442	-0.2275575	1.6
0.07396442	-0.2275575	1.6
0.07311076	-0.2268166	1.6
0.07311076	-0.2268166	1.6
0.07311076	-0.2268166	1.6
0.07302166	-0.2262709	1.6
0.07302166	-0.2262709	1.6
0.07302166	-0.2262709	1.6
0.07236846	-0.2253869	1.6
0.07236846	-0.2253869	1.6
0.07236846	-0.2253869	1.6
0.07236846	-0.2253869	1.6
0.07236846	-0.2253869	1.6
0.0589502	-0.07683486	1.6
0.0589502	-0.07683486	1.6
0.0589502	-0.07683486	1.6
0.06021629	-0.07024271	1.6
0.06021629	-0.07024271	1.6
0.06102546	-0.06668288	1.6
0.06102546	-0.06668288	1.6
0.06102546	-0.06668288	1.6
0.06152974	-0.06457464	1.6
0.06152974	-0.06457464	1.6
0.06198124	-0.06358454	1.6
0.06198124	-0.06358454	1.6
0.06198124	-0.06358454	1.6
0.06212253	-0.06341168	1.6
0.06212253	-0.06341168	1.6
0.06212253	-0.06341168	1.6
0.06200433	-0.0635205	1.6
0.06200433	-0.0635205	1.6
0.06196096	-0.06325069	1.6
0.06196096	-0.06325069	1.6
0.06196096	-0.06325069	1.6
0.06169125	-0.0632187	1.6
0.06169125	-0.0632187	1.6
0.06153557	-0.06292846	1.6
0.06153557	-0.06292846	1.6
0.06153557	-0.06292846	1.6
0.06153557	-0.06292846	1.6
0.05709273	-0.06121549	1.6
0.05709273	-0.06121549	1.6
0.05709273	-0.06121549	1.6
0.05458843	-0.06021095	1.6
0.05458843	-0.06021095	1.6
0.05243344	-0.05959716	1.6
0.05243344	-0.05959716	1.6
0.05243344	-0.05959716	1.6
0.05044502	-0.05927292	1.6
0.05044502	-0.05927292	1.6
0.05044502	-0.05927292	1.6
0.04868752	-0.05887228	1.6
0.04868752	-0.05887228	1.6
0.04710734	-0.05831941	1.6
0.04710734	-0.05831941	1.6
0.04710734	-0.05831941	1.6
0.04563729	-0.05785481	1.6
0.04563729	-0.05785481	1.6
0.04563729	-0.05785481	1.6
0.04424122	-0.05737613	1.6
0.04424122	-0.05737613	1.6
0.04304607	-0.05695319	1.6
0.04304607	-0.05695319	1.6
0.04304607	-0.05695319	1.6
0.04210314	-0.05644093	1.6
0.04210314	-0.05644093	1.6
0.04210314	-0.05644093	1.6
0.04110296	-0.05592595	1.6
0.04110296	-0.05592595	1.6
0.04110296	-0.05592595	1.6
0.04022864	-0.0555004	1.6
0.04022864	-0.0555004	1.6
0.03947506	-0.0552963	1.6
0.03947506	-0.0552963	1.6
0.03947506	-0.0552963	1.6
0.03873597	-0.05519667	1.6
0.03873597	-0.05519667	1.6
0.03873597	-0.05519667	1.6
0.03804296	-0.05514643	1.6
0.03804296	-0.05514643	1.6
0.0374189	-0.05518109	1.6
0.0374189	-0.05518109	1.6
0.0374189	-0.05518109	1.6
0.0369032	-0.05528518	1.6
0.0369032	-0.05528518	1.6
0.0369032	-0.05528518	1.6
0.03635104	-0.05524579	1.6
0.03635104	-0.05524579	1.6
0.03579537	-0.05510321	1.6
0.03579537	-0.05510321	1.6
0.03579537	-0.05510321	1.6
0.03517646	-0.05529589	1.6
0.03517646	-0.05529589	1.6
0.03517646	-0.05529589	1.6
0.03517646	-0.05529589	1.6
0.03517646	-0.05529589	1.6
0.04210998	-0.04973698	1.6
0.04210998	-0.04973698	1.6
0.04210998	-0.04973698	1.6
0.02615967	0.106411	1.6
0.02615967	0.106411	1.6
0.02615967	0.106411	1.6
0.04904351	-0.04417807	1.6
0.04904351	-0.04417807	1.6
0.002732716	0.2592368	1.6
0.002732716	0.2592368	1.6
0.002732716	0.2592368	1.6
0.003853394	0.2619208	1.6
0.003853394	0.2619208	1.6
0.003853394	0.2619208	1.6
0.00326906	0.2639956	1.6
0.00326906	0.2639956	1.6
0.002431925	0.2656138	1.6
0.002431925	0.2656138	1.6
0.002431925	0.2656138	1.6
0.002049072	0.2665974	1.6
0.002049072	0.2665974	1.6
0.002049072	0.2665974	1.6
0.001736309	0.267588	1.6
0.001736309	0.267588	1.6
0.001538618	0.2685579	1.6
0.001538618	0.2685579	1.6
0.001538618	0.2685579	1.6
0.001642963	0.2692279	1.6
0.001642963	0.2692279	1.6
0.001642963	0.2692279	1.6
0.001717224	0.2695034	1.6
0.001717224	0.2695034	1.6
0.001636853	0.2698488	1.6
0.001636853	0.2698488	1.6
0.001636853	0.2698488	1.6
0.00179174	0.2701017	1.6
0.00179174	0.2701017	1.6
0.001966769	0.2705604	1.6
0.001966769	0.2705604	1.6
0.001966769	0.2705604	1.6
0.001966769	0.2705604	1.6
0.001966769	0.2705604	1.6
0.001966769	0.2705604	1.6
-0.0318037	0.2620758	1.6
-0.0318037	0.2620758	1.6
-0.03716289	0.2604651	1.6
-0.03716289	0.2604651	1.6
-0.03716289	0.2604651	1.6
-0.03990248	0.2588457	1.6
-0.03990248	0.2588457	1.6
-0.03990248	0.2588457	1.6
-0.03872222	0.258181	1.6
-0.03872222	0.258181	1.6
-0.03872222	0.258181	1.6
-0.03872222	0.258181	1.6
-0.03872222	0.258181	1.6
-0.04109056	0.2571725	1.6
-0.04109056	0.2571725	1.6
-0.04109056	0.2571725	1.6
-0.09332412	0.2575902	1.6
-0.09332412	0.2575902	1.6
-0.09433711	0.2522656	1.6
-0.09433711	0.2522656	1.6
-0.09433711	0.2522656	1.6
-0.09494277	0.2489501	1.6
-0.09494277	0.2489501	1.6
-0.09494277	0.2489501	1.6
-0.0952444	0.2473404	1.6
-0.0952444	0.2473404	1.6
-0.09501275	0.2466203	1.6
-0.09501275	0.2466203	1.6
-0.09501275	0.2466203	1.6
-0.09496959	0.2456513	1.6
-0.09496959	0.2456513	1.6
-0.09496959	0.2456513	1.6
-0.09509746	0.2461165	1.6
-0.09509746	0.2461165	1.6
-0.09556197	0.2453052	1.6
-0.09556197	0.2453052	1.6
-0.09556197	0.2453052	1.6
-0.09556197	0.2453052	1.6
-0.09556197	0.2453052	1.6
-0.09556197	0.2453052	1.6
-0.1319412	0.1145679	1.6
-0.1319412	0.1145679	1.6
-0.1294145	0.113397	1.6
-0.1294145	0.113397	1.6
-0.1294145	0.113397	1.6
-0.1284307	0.1132432	1.6
-0.1284307	0.1132432	1.6
-0.1284307	0.1132432	1.6
-0.1289059	0.1136592	1.6
-0.1289059	0.1136592	1.6
-0.1294947	0.1143959	1.6
-0.1294947	0.1143959	1.6
-0.1294947	0.1143959	1.6
-0.1298353	0.1152947	1.6
-0.1298353	0.1152947	1.6
-0.1298353	0.1152947	1.6
-0.130587	0.1153224	1.6
-0.130587	0.1153224	1.6
-0.131078	0.1154135	1.6
-0.131078	0.1154135	1.6
-0.131078	0.1154135	1.6
-0.1315597	0.1149895	1.6
-0.1315597	0.1149895	1.6
-0.1315597	0.1149895	1.6
-0.1315597	0.1149895	1.6
-0.1315597	0.1149895	1.6
-0.1028354	0.1236498	1.6
-0.1028354	0.1236498	1.6
-0.1028354	0.1236498	1.6
-0.1032783	0.1256581	1.6
-0.1032783	0.1256581	1.6
-0.1043146	0.126955	1.6
-0.1043146	0.126955	1.6
-0.1043146	0.126955	1.6
-0.1052644	0.1278564	1.6
-0.1052644	0.1278564	1.6
-0.1052644	0.1278564	1.6
-0.1056479	0.1284546	1.6
-0.1056479	0.1284546	1.6
-0.1056479	0.1284546	1.6
-0.1056479	0.1284546	1.6
-0.1056479	0.1284546	1.6
-0.06772412	0.1482282	1.6
-0.06772412	0.1482282	1.6
-0.06772412	0.1482282	1.6
-0.06653326	0.1491722	1.6
-0.06653326	0.1491722	1.6
-0.06653326	0.1491722	1.6
-0.06653326	0.1491722	1.6
-0.06653326	0.1491722	1.6
-0.06637803	0.1516977	1.6
-0.06637803	0.1516977	1.6
-0.06637803	0.1516977	1.6
-0.06589905	0.1516421	1.6
-0.06589905	0.1516421	1.6
-0.06589905	0.1516421	1.6
-0.06589905	0.1516421	1.6
-0.06589905	0.1516421	1.6
-0.04772275	0.1836167	1.6
-0.04772275	0.1836167	1.6
-0.04772275	0.1836167	1.6
-0.05346064	0.190523	1.6
-0.05346064	0.190523	1.6
-0.05590294	0.1929457	1.6
-0.05590294	0.1929457	1.6
-0.05590294	0.1929457	1.6
-0.05719692	0.1943789	1.6
-0.05719692	0.1943789	1.6
-0.05719692	0.1943789	1.6
-0.05797493	0.1949535	1.6
-0.05797493	0.1949535	1.6
-0.05846848	0.1955892	1.6
-0.05846848	0.1955892	1.6
-0.05846848	0.1955892	1.6
-0.05898989	0.1957517	1.6
-0.05898989	0.1957517	1.6
-0.05926067	0.195217	1.6
-0.05926067	0.195217	1.6
-0.05926067	0.195217	1.6
-0.05926067	0.195217	1.6
-0.05926067	0.195217	1.6
-0.05926067	0.195217	1.6
0.1140524	0.2149691	1.6
0.1140524	0.2149691	1.6
0.1140524	0.2149691	1.6
0.1146288	0.2178079	1.6
0.1146288	0.2178079	1.6
0.1148644	0.2186048	1.6
0.1148644	0.2186048	1.6
0.1148644	0.2186048	1.6
0.1153245	0.2176024	1.6
0.1153245	0.2176024	1.6
0.1158529	0.2169425	1.6
0.1158529	0.2169425	1.6
0.1158529	0.2169425	1.6
0.1160313	0.2155253	1.6
0.1160313	0.2155253	1.6
0.1160313	0.2155253	1.6
0.1159836	0.214312	1.6
0.1159836	0.214312	1.6
0.1150032	0.2163614	1.6
0.1150032	0.2163614	1.6
0.1150032	0.2163614	1.6
0.1150032	0.2163614	1.6
0.1150032	0.2163614	1.6
0.1150032	0.2163614	1.6
0.06920412	0.3287531	1.6
0.06920412	0.3287531	1.6
0.06920815	0.3305259	1.6
0.06920815	0.3305259	1.6
0.06920815	0.3305259	1.6
0.06858414	0.3319349	1.6
0.06858414	0.3319349	1.6
0.06858414	0.3319349	1.6
0.06867298	0.3319848	1.6
0.06867298	0.3319848	1.6
0.0690669	0.3316882	1.6
0.0690669	0.3316882	1.6
0.0690669	0.3316882	1.6
0.06936432	0.3318104	1.6
0.06936432	0.3318104	1.6
0.06979063	0.3322816	1.6
0.06979063	0.3322816	1.6
0.06979063	0.3322816	1.6
0.07006105	0.33233	1.6
0.07006105	0.33233	1.6
0.07006105	0.33233	1.6
0.07006105	0.33233	1.6
0.07006105	0.33233	1.6
0.02200952	0.2924971	1.6
0.02200952	0.2924971	1.6
0.02200952	0.2924971	1.6
0.02182925	0.2956043	1.6
0.02182925	0.2956043	1.6
0.02182925	0.2956043	1.6
0.02146213	0.2955037	1.6
0.02146213	0.2955037	1.6
0.02161601	0.2954089	1.6
0.02161601	0.2954089	1.6
0.02161601	0.2954089	1.6
0.02146203	0.2953872	1.6
0.02146203	0.2953872	1.6
0.02104138	0.2958017	1.6
0.02104138	0.2958017	1.6
0.02104138	0.2958017	1.6
0.006933163	0.3102769	1.6
0.006933163	0.3102769	1.6
0.006933163	0.3102769	1.6
0.006933163	0.3102769	1.6
0.006933163	0.3102769	1.6
0.006933163	0.3102769	1.6
0.01	0.01	1.6
0.01	0.01	1.6
0.006933163	0.3102769	1.6
0.006933163	0.3102769	1.6
0.006933163	0.3102769	1.6
0.0330769	0.2762616	1.6
0.0330769	0.2762616	1.6
0.03123862	0.2793244	1.6
0.03123862	0.2793244	1.6
0.03123862	0.2793244	1.6
0.02104138	0.2958017	1.6
0.02104138	0.2958017	1.6
0.03471659	0.2696639	1.6
0.03471659	0.2696639	1.6
0.03471659	0.2696639	1.6
0.03187819	0.2690678	1.6
0.03187819	0.2690678	1.6
0.03187819	0.2690678	1.6
0.03027622	0.2680782	1.6
0.03027622	0.2680782	1.6
0.03027622	0.2680782	1.6
0.02890226	0.2678465	1.6
0.02890226	0.2678465	1.6
0.02765686	0.2679028	1.6
0.02765686	0.2679028	1.6
0.02765686	0.2679028	1.6
0.02702208	0.2682568	1.6
0.02702208	0.2682568	1.6
0.02702208	0.2682568	1.6
0.02647957	0.2685263	1.6
0.02647957	0.2685263	1.6
0.02647957	0.2685263	1.6
0.02647957	0.2685263	1.6
0.02647957	0.2685263	1.6
0.07278201	0.2452498	1.6
0.07278201	0.2452498	1.6
0.07278201	0.2452498	1.6
0.07435433	0.2437841	1.6
0.07435433	0.2437841	1.6
0.07569829	0.243853	1.6
0.07569829	0.243853	1.6
0.07569829	0.243853	1.6
0.07610064	0.2433841	1.6
0.07610064	0.2433841	1.6
0.07610064	0.2433841	1.6
0.07747661	0.2429245	1.6
0.07747661	0.2429245	1.6
0.07805509	0.2429301	1.6
0.07805509	0.2429301	1.6
0.07805509	0.2429301	1.6
0.07805509	0.2429301	1.6
0.07805509	0.2429301	1.6
0.07805509	0.2429301	1.6
0.07805509	0.2429301	1.6
0.07805509	0.2429301	1.6
0.1040173	0.09728285	1.6
0.1040173	0.09728285	1.6
0.1040173	0.09728285	1.6
0.1041499	0.09903679	1.6
0.1041499	0.09903679	1.6
0.1041374	0.1008758	1.6
0.1041374	0.1008758	1.6
0.1041374	0.1008758	1.6
0.1048284	0.101228	1.6
0.1048284	0.101228	1.6
0.1048284	0.101228	1.6
0.1050336	0.10032	1.6
0.1050336	0.10032	1.6
0.1051378	0.1000163	1.6
0.1051378	0.1000163	1.6
0.1051378	0.1000163	1.6
0.1051596	0.1000629	1.6
0.1051596	0.1000629	1.6
0.1051596	0.1000629	1.6
0.1053452	0.1006815	1.6
0.1053452	0.1006815	1.6
0.1051363	0.1014258	1.6
0.1051363	0.1014258	1.6
0.1051363	0.1014258	1.6
0.1051363	0.1014258	1.6
0.1051363	0.1014258	1.6
0.1051363	0.1014258	1.6
0.1548603	-0.02074622	1.6
0.1548603	-0.02074622	1.6
0.1499451	-0.02313973	1.6
0.1499451	-0.02313973	1.6
0.1499451	-0.02313973	1.6
0.1466698	-0.03199001	1.6
0.1466698	-0.03199001	1.6
0.1466698	-0.03199001	1.6
0.1455907	-0.03734637	1.6
0.1455907	-0.03734637	1.6
0.1443544	-0.04068849	1.6
0.1443544	-0.04068849	1.6
0.1443544	-0.04068849	1.6
0.1437435	-0.04238364	1.6
0.1437435	-0.04238364	1.6
0.1437435	-0.04238364	1.6
0.1432686	-0.04325863	1.6
0.1432686	-0.04325863	1.6
0.1430033	-0.04375399	1.6
0.1430033	-0.04375399	1.6
0.1430033	-0.04375399	1.6
0.1426921	-0.04415327	1.6
0.1426921	-0.04415327	1.6
0.1426921	-0.04415327	1.6
0.1422262	-0.04432407	1.6
0.1422262	-0.04432407	1.6
0.142038	-0.04417717	1.6
0.142038	-0.04417717	1.6
0.142038	-0.04417717	1.6
0.1421389	-0.0442694	1.6
0.1421389	-0.0442694	1.6
0.1421389	-0.0442694	1.6
0.1421855	-0.04421167	1.6
0.1421855	-0.04421167	1.6
0.1421855	-0.04421167	1.6
0.1421855	-0.04421167	1.6
0.1421855	-0.04421167	1.6
0.1421855	-0.04421167	1.6
0.1421855	-0.04421167	1.6
0.1421855	-0.04421167	1.6
0.1214169	-0.2151287	1.6
0.1214169	-0.2151287	1.6
0.1193845	-0.2173687	1.6
0.1193845	-0.2173687	1.6
0.1193845	-0.2173687	1.6
0.1204714	-0.2183654	1.6
0.1204714	-0.2183654	1.6
0.1204714	-0.2183654	1.6
0.1206683	-0.2185866	1.6
0.1206683	-0.2185866	1.6
0.1222645	-0.2187689	1.6
0.1222645	-0.2187689	1.6
0.1222645	-0.2187689	1.6
0.1232979	-0.2189207	1.6
0.1232979	-0.2189207	1.6
0.1232979	-0.2189207	1.6
0.1234463	-0.2194616	1.6
0.1234463	-0.2194616	1.6
0.1234591	-0.2200775	1.6
0.1234591	-0.2200775	1.6
0.1234591	-0.2200775	1.6
0.1234686	-0.2204974	1.6
0.1234686	-0.2204974	1.6
0.1234686	-0.2204974	1.6
0.1243876	-0.2199332	1.6
0.1243876	-0.2199332	1.6
0.1242992	-0.2204459	1.6
0.1242992	-0.2204459	1.6
0.1242992	-0.2204459	1.6
0.1242992	-0.2204459	1.6
0.1242992	-0.2204459	1.6
0.1242992	-0.2204459	1.6
0.1102454	-0.3153105	1.6
0.1102454	-0.3153105	1.6
0.1109982	-0.3146478	1.6
0.1109982	-0.3146478	1.6
0.1109982	-0.3146478	1.6
0.1112484	-0.3140385	1.6
0.1112484	-0.3140385	1.6
0.1112484	-0.3140385	1.6
0.1125571	-0.3140534	1.6
0.1125571	-0.3140534	1.6
0.1138902	-0.3139682	1.6
0.1138902	-0.3139682	1.6
0.1138902	-0.3139682	1.6
0.114843	-0.3135316	1.6
0.114843	-0.3135316	1.6
0.114843	-0.3135316	1.6
0.114843	-0.3135316	1.6
0.114843	-0.3135316	1.6
-0.01887874	-0.3032909	1.6
-0.01887874	-0.3032909	1.6
-0.01887874	-0.3032909	1.6
-0.02667034	-0.3014128	1.6
-0.02667034	-0.3014128	1.6
-0.03857061	-0.293351	1.6
-0.03857061	-0.293351	1.6
-0.03857061	-0.293351	1.6
-0.04547358	-0.2870595	1.6
