# Supplementary material for: Saliency detection of textured 3D models based on multi-view information and texel descriptor
Source: PeerJ Comput Sci. 2023 Oct 25;9:e1584. doi: 10.7717/peerj-cs.1584 (PMC10703070; doi:10.7717/peerj-cs.1584)
Supplement: Supplemental Information 2 [file peerj-cs-09-1584-s002.zip › zy/2.txt]

0.264429	-0.2505789	1.6
0.264429	-0.2505789	1.6
0.2639059	-0.2504129	1.6
0.2639059	-0.2504129	1.6
0.2637019	-0.2495614	1.6
0.2637019	-0.2495614	1.6
0.2637019	-0.2495614	1.6
0.2631379	-0.2487087	1.6
0.2631379	-0.2487087	1.6
0.2631379	-0.2487087	1.6
0.2631379	-0.2487087	1.6
0.2631379	-0.2487087	1.6
0.2631379	-0.2487087	1.6
0.2631379	-0.2487087	1.6
0.2631379	-0.2487087	1.6
0.1299723	-0.2317814	1.6
0.1299723	-0.2317814	1.6
0.1336408	-0.2314285	1.6
0.1336408	-0.2314285	1.6
0.1336408	-0.2314285	1.6
0.1355932	-0.2283914	1.6
0.1355932	-0.2283914	1.6
0.1361011	-0.2275866	1.6
0.1361011	-0.2275866	1.6
0.1361011	-0.2275866	1.6
0.1355524	-0.2269192	1.6
0.1355524	-0.2269192	1.6
0.1351508	-0.2265561	1.6
0.1351508	-0.2265561	1.6
0.1351508	-0.2265561	1.6
0.1351508	-0.2265561	1.6
0.1351508	-0.2265561	1.6
0.1351508	-0.2265561	1.6
0.01	0.01	1.6
0.01	0.01	1.6
0.01	0.01	1.6
0.01	0.01	1.6
0.01	0.01	1.6
0.1248102	-0.2381739	1.6
0.1248102	-0.2381739	1.6
0.1248102	-0.2381739	1.6
0.1351508	-0.2265561	1.6
0.1351508	-0.2265561	1.6
0.1351508	-0.2265561	1.6
0.1351508	-0.2265561	1.6
0.1351508	-0.2265561	1.6
0.1351508	-0.2265561	1.6
0.1351508	-0.2265561	1.6
0.1351508	-0.2265561	1.6
0.04037647	-0.0714136	1.6
0.04037647	-0.0714136	1.6
0.0421393	-0.08339038	1.6
0.0421393	-0.08339038	1.6
0.0421393	-0.08339038	1.6
0.0359154	-0.0776822	1.6
0.0359154	-0.0776822	1.6
0.0359154	-0.0776822	1.6
0.03340557	-0.07518946	1.6
0.03340557	-0.07518946	1.6
0.03223065	-0.07370851	1.6
0.03223065	-0.07370851	1.6
0.03223065	-0.07370851	1.6
0.03223065	-0.07370851	1.6
0.03223065	-0.07370851	1.6
0.03223065	-0.07370851	1.6
0.07147475	-0.242548	1.6
0.07147475	-0.242548	1.6
0.07147475	-0.242548	1.6
0.07356206	-0.2505484	1.6
0.07356206	-0.2505484	1.6
0.07466794	-0.2537753	1.6
0.07466794	-0.2537753	1.6
0.07466794	-0.2537753	1.6
0.07512247	-0.2560561	1.6
0.07512247	-0.2560561	1.6
0.07512247	-0.2560561	1.6
0.07481002	-0.2569675	1.6
0.07481002	-0.2569675	1.6
0.07445234	-0.257947	1.6
0.07445234	-0.257947	1.6
0.07445234	-0.257947	1.6
0.07463423	-0.2589492	1.6
0.07463423	-0.2589492	1.6
0.07463423	-0.2589492	1.6
0.07496163	-0.2602472	1.6
0.07496163	-0.2602472	1.6
0.07525122	-0.2610309	1.6
0.07525122	-0.2610309	1.6
0.07525122	-0.2610309	1.6
0.07542545	-0.2621672	1.6
0.07542545	-0.2621672	1.6
0.07542545	-0.2621672	1.6
0.07588436	-0.2633006	1.6
0.07588436	-0.2633006	1.6
0.07625137	-0.2643481	1.6
0.07625137	-0.2643481	1.6
0.07625137	-0.2643481	1.6
0.0772054	-0.2659338	1.6
0.0772054	-0.2659338	1.6
0.0772054	-0.2659338	1.6
0.07741728	-0.2669028	1.6
0.07741728	-0.2669028	1.6
0.07806595	-0.2679518	1.6
0.07806595	-0.2679518	1.6
0.07806595	-0.2679518	1.6
0.07806595	-0.2679518	1.6
0.07806595	-0.2679518	1.6
0.07846764	-0.3845935	1.6
0.07846764	-0.3845935	1.6
0.07846764	-0.3845935	1.6
0.07847033	-0.3854111	1.6
0.07847033	-0.3854111	1.6
0.07847033	-0.3854111	1.6
0.07886155	-0.3840347	1.6
0.07886155	-0.3840347	1.6
0.07886155	-0.3840347	1.6
0.07862671	-0.3842399	1.6
0.07862671	-0.3842399	1.6
0.07832459	-0.3841282	1.6
0.07832459	-0.3841282	1.6
0.07832459	-0.3841282	1.6
0.07771762	-0.3837717	1.6
0.07771762	-0.3837717	1.6
0.07771762	-0.3837717	1.6
0.07736862	-0.382887	1.6
0.07736862	-0.382887	1.6
0.07690211	-0.3827449	1.6
0.07690211	-0.3827449	1.6
0.07690211	-0.3827449	1.6
0.0763521	-0.3823239	1.6
0.0763521	-0.3823239	1.6
0.0763521	-0.3823239	1.6
0.0763521	-0.3823239	1.6
0.0763521	-0.3823239	1.6
0.1149707	-0.3806114	1.6
0.1149707	-0.3806114	1.6
0.1149707	-0.3806114	1.6
0.1212832	-0.3830236	1.6
0.1212832	-0.3830236	1.6
0.1245319	-0.3840282	1.6
0.1245319	-0.3840282	1.6
0.1245319	-0.3840282	1.6
0.12623	-0.3839339	1.6
0.12623	-0.3839339	1.6
0.12623	-0.3839339	1.6
0.127747	-0.3844914	1.6
0.127747	-0.3844914	1.6
0.1284848	-0.3843725	1.6
0.1284848	-0.3843725	1.6
0.1284848	-0.3843725	1.6
0.1294278	-0.3841791	1.6
0.1294278	-0.3841791	1.6
0.1294278	-0.3841791	1.6
0.1303138	-0.3839283	1.6
0.1303138	-0.3839283	1.6
0.1308745	-0.3836479	1.6
0.1308745	-0.3836479	1.6
0.1308745	-0.3836479	1.6
0.1312011	-0.3835713	1.6
0.1312011	-0.3835713	1.6
0.1312011	-0.3835713	1.6
0.1312011	-0.3835713	1.6
0.1312011	-0.3835713	1.6
0.1683632	-0.3777335	1.6
0.1683632	-0.3777335	1.6
0.1683632	-0.3777335	1.6
0.1674265	-0.378397	1.6
0.1674265	-0.378397	1.6
0.1666883	-0.377678	1.6
0.1666883	-0.377678	1.6
0.1666883	-0.377678	1.6
0.1666883	-0.377678	1.6
0.1666883	-0.377678	1.6
0.1666883	-0.377678	1.6
0.1666883	-0.377678	1.6
0.1666883	-0.377678	1.6
0.1666883	-0.377678	1.6
0.1666883	-0.377678	1.6
0.1666883	-0.377678	1.6
0.04289383	-0.220364	1.6
0.04289383	-0.220364	1.6
0.04289383	-0.220364	1.6
0.04402719	-0.221087	1.6
0.04402719	-0.221087	1.6
0.04420391	-0.2228955	1.6
0.04420391	-0.2228955	1.6
0.04420391	-0.2228955	1.6
0.04432112	-0.2234531	1.6
0.04432112	-0.2234531	1.6
0.04469259	-0.2242154	1.6
0.04469259	-0.2242154	1.6
0.04469259	-0.2242154	1.6
0.045461	-0.2246768	1.6
0.045461	-0.2246768	1.6
0.045461	-0.2246768	1.6
0.04653784	-0.2248742	1.6
0.04653784	-0.2248742	1.6
0.04653784	-0.2248742	1.6
0.04653784	-0.2248742	1.6
0.04653784	-0.2248742	1.6
0.04653784	-0.2248742	1.6
0.04653784	-0.2248742	1.6
0.04653784	-0.2248742	1.6
0.02277895	0.006018626	1.6
0.02277895	0.006018626	1.6
0.02305745	0.007883699	1.6
0.02305745	0.007883699	1.6
0.02305745	0.007883699	1.6
0.02284882	0.007337913	1.6
0.02284882	0.007337913	1.6
0.02284882	0.007337913	1.6
0.02225448	0.0087849	1.6
0.02225448	0.0087849	1.6
0.02163166	0.01023536	1.6
0.02163166	0.01023536	1.6
0.02163166	0.01023536	1.6
0.02109553	0.01098252	1.6
0.02109553	0.01098252	1.6
0.02109553	0.01098252	1.6
0.02030932	0.01137592	1.6
0.02030932	0.01137592	1.6
0.02048457	0.01143514	1.6
0.02048457	0.01143514	1.6
0.02048457	0.01143514	1.6
0.02059513	0.01157774	1.6
0.02059513	0.01157774	1.6
0.02059513	0.01157774	1.6
0.02059513	0.01157774	1.6
0.02059513	0.01157774	1.6
0.1037888	0.05297118	1.6
0.1037888	0.05297118	1.6
0.1037888	0.05297118	1.6
0.1024913	0.05603568	1.6
0.1024913	0.05603568	1.6
0.1019861	0.05762342	1.6
0.1019861	0.05762342	1.6
0.1013989	0.05890394	1.6
0.1013989	0.05890394	1.6
0.1013989	0.05890394	1.6
0.100702	0.05971351	1.6
0.100702	0.05971351	1.6
0.1004819	0.06098459	1.6
0.1004819	0.06098459	1.6
0.1006956	0.06238427	1.6
0.1006956	0.06238427	1.6
0.1006956	0.06238427	1.6
0.1011375	0.06256753	1.6
0.1011375	0.06256753	1.6
0.1077738	0.06856468	1.6
0.1077738	0.06856468	1.6
0.01	0.01	1.6
0.01	0.01	1.6
0.01	0.01	1.6
0.01	0.01	1.6
0.01	0.01	1.6
0.01	0.01	1.6
0.1144101	0.07456183	1.6
0.1144101	0.07456183	1.6
0.1144101	0.07456183	1.6
0.04631195	0.2614327	1.6
0.04631195	0.2614327	1.6
0.04776902	0.2617324	1.6
0.04776902	0.2617324	1.6
0.04776902	0.2617324	1.6
0.04885423	0.2610997	1.6
0.04885423	0.2610997	1.6
0.04885423	0.2610997	1.6
0.04685249	0.2608053	1.6
0.04685249	0.2608053	1.6
0.04476623	0.2591715	1.6
0.04476623	0.2591715	1.6
0.04282501	0.2567756	1.6
0.04282501	0.2567756	1.6
0.04282501	0.2567756	1.6
0.04160113	0.2552359	1.6
0.04160113	0.2552359	1.6
0.04160113	0.2552359	1.6
0.04059413	0.2542247	1.6
0.04059413	0.2542247	1.6
0.04011142	0.2530014	1.6
0.04011142	0.2530014	1.6
0.04011142	0.2530014	1.6
0.03981247	0.2524261	1.6
0.03981247	0.2524261	1.6
0.03981247	0.2524261	1.6
0.0394123	0.2513396	1.6
0.0394123	0.2513396	1.6
0.0394123	0.2513396	1.6
0.0394123	0.2513396	1.6
0.0394123	0.2513396	1.6
0.01660894	0.2900144	1.6
0.01660894	0.2900144	1.6
0.01660894	0.2900144	1.6
0.01622211	0.2905997	1.6
0.01622211	0.2905997	1.6
0.0165809	0.2913191	1.6
0.0165809	0.2913191	1.6
0.0165809	0.2913191	1.6
0.01651874	0.2925181	1.6
0.01651874	0.2925181	1.6
0.01651874	0.2925181	1.6
0.01742642	0.2930241	1.6
0.01742642	0.2930241	1.6
0.01776678	0.2940958	1.6
0.01776678	0.2940958	1.6
0.01776678	0.2940958	1.6
0.01826227	0.2949809	1.6
0.01826227	0.2949809	1.6
0.01826227	0.2949809	1.6
0.01826227	0.2949809	1.6
0.01826227	0.2949809	1.6
-0.01666181	0.2916154	1.6
-0.01666181	0.2916154	1.6
-0.01666181	0.2916154	1.6
-0.01725958	0.290525	1.6
-0.01725958	0.290525	1.6
-0.01725958	0.290525	1.6
-0.01764303	0.2908661	1.6
-0.01764303	0.2908661	1.6
-0.01740691	0.2912282	1.6
-0.01740691	0.2912282	1.6
-0.01740691	0.2912282	1.6
-0.01784929	0.2919267	1.6
-0.01784929	0.2919267	1.6
-0.01817668	0.2925036	1.6
-0.01817668	0.2925036	1.6
-0.01817668	0.2925036	1.6
-0.01795153	0.2928458	1.6
-0.01795153	0.2928458	1.6
-0.01795153	0.2928458	1.6
-0.01816903	0.2928427	1.6
-0.01816903	0.2928427	1.6
-0.01820718	0.2936318	1.6
-0.01820718	0.2936318	1.6
-0.01820718	0.2936318	1.6
-0.01831297	0.2940788	1.6
-0.01831297	0.2940788	1.6
-0.01831297	0.2940788	1.6
-0.01865151	0.2945327	1.6
-0.01865151	0.2945327	1.6
-0.01882106	0.2949779	1.6
-0.01882106	0.2949779	1.6
-0.01882106	0.2949779	1.6
-0.01905708	0.295539	1.6
-0.01905708	0.295539	1.6
-0.01905708	0.295539	1.6
-0.0193411	0.2959636	1.6
-0.0193411	0.2959636	1.6
-0.01939443	0.2965758	1.6
-0.01939443	0.2965758	1.6
-0.01939443	0.2965758	1.6
-0.01940895	0.2969646	1.6
-0.01940895	0.2969646	1.6
-0.01940895	0.2969646	1.6
-0.01942203	0.2972124	1.6
-0.01942203	0.2972124	1.6
-0.01942203	0.2972124	1.6
-0.01942203	0.2972124	1.6
-0.01942203	0.2972124	1.6
-0.01942203	0.2972124	1.6
-0.01942203	0.2972124	1.6
-0.01874362	0.1860458	1.6
-0.01874362	0.1860458	1.6
-0.01874362	0.1860458	1.6
-0.01883321	0.1876534	1.6
-0.01883321	0.1876534	1.6
-0.01883321	0.1876534	1.6
-0.01927995	0.1872038	1.6
-0.01927995	0.1872038	1.6
-0.01974477	0.1870576	1.6
-0.01974477	0.1870576	1.6
-0.01974477	0.1870576	1.6
-0.02010536	0.1870999	1.6
-0.02010536	0.1870999	1.6
-0.02010536	0.1870999	1.6
-0.01988686	0.1871166	1.6
-0.01988686	0.1871166	1.6
-0.01988686	0.1871166	1.6
-0.01972821	0.1866666	1.6
-0.01972821	0.1866666	1.6
-0.01942084	0.1863144	1.6
-0.01942084	0.1863144	1.6
-0.01942084	0.1863144	1.6
-0.01926954	0.1862133	1.6
-0.01926954	0.1862133	1.6
-0.01926954	0.1862133	1.6
-0.01926954	0.1862133	1.6
-0.01926954	0.1862133	1.6
-0.04130051	0.187743	1.6
-0.04130051	0.187743	1.6
-0.04130051	0.187743	1.6
-0.04131875	0.1868193	1.6
-0.04131875	0.1868193	1.6
-0.04131875	0.1868193	1.6
-0.04034898	0.1865029	1.6
-0.04034898	0.1865029	1.6
-0.03990133	0.1880261	1.6
-0.03990133	0.1880261	1.6
-0.03990133	0.1880261	1.6
-0.0393865	0.1903841	1.6
-0.0393865	0.1903841	1.6
-0.0393865	0.1903841	1.6
-0.03885015	0.1923215	1.6
-0.03885015	0.1923215	1.6
-0.03885015	0.1923215	1.6
-0.03867772	0.1934233	1.6
-0.03867772	0.1934233	1.6
-0.03867772	0.1934233	1.6
-0.03867772	0.1934233	1.6
-0.03867772	0.1934233	1.6
-0.03867772	0.1934233	1.6
-0.03867772	0.1934233	1.6
-0.03867772	0.1934233	1.6
-0.03867772	0.1934233	1.6
-0.03867772	0.1934233	1.6
-0.07033051	0.2819168	1.6
-0.07033051	0.2819168	1.6
-0.07033051	0.2819168	1.6
-0.0706794	0.2860656	1.6
-0.0706794	0.2860656	1.6
-0.0706794	0.2860656	1.6
-0.0706794	0.2860656	1.6
-0.0706794	0.2860656	1.6
-0.07135336	0.2895071	1.6
-0.07135336	0.2895071	1.6
-0.07135336	0.2895071	1.6
-0.07155725	0.2903378	1.6
-0.07155725	0.2903378	1.6
-0.07178441	0.2912191	1.6
-0.07178441	0.2912191	1.6
-0.07178441	0.2912191	1.6
-0.07207418	0.2919007	1.6
-0.07207418	0.2919007	1.6
-0.07207418	0.2919007	1.6
-0.07215612	0.2922027	1.6
-0.07215612	0.2922027	1.6
-0.07220358	0.2927545	1.6
-0.07220358	0.2927545	1.6
-0.07220358	0.2927545	1.6
-0.0719757	0.2933041	1.6
-0.0719757	0.2933041	1.6
-0.0719757	0.2933041	1.6
-0.07167507	0.2940109	1.6
-0.07167507	0.2940109	1.6
-0.07155944	0.2945589	1.6
-0.07155944	0.2945589	1.6
-0.07155944	0.2945589	1.6
-0.07155944	0.2945589	1.6
-0.07155944	0.2945589	1.6
-0.07155944	0.2945589	1.6
-0.07155944	0.2945589	1.6
-0.07155944	0.2945589	1.6
-0.2210971	0.1762473	1.6
-0.2210971	0.1762473	1.6
-0.2210971	0.1762473	1.6
-0.2173192	0.1769585	1.6
-0.2173192	0.1769585	1.6
-0.2171539	0.1749309	1.6
-0.2171539	0.1749309	1.6
-0.2171539	0.1749309	1.6
-0.2164663	0.1736094	1.6
-0.2164663	0.1736094	1.6
-0.2164663	0.1736094	1.6
-0.2165861	0.1730365	1.6
-0.2165861	0.1730365	1.6
-0.2171337	0.1726772	1.6
-0.2171337	0.1726772	1.6
-0.2171337	0.1726772	1.6
-0.2173874	0.1722684	1.6
-0.2173874	0.1722684	1.6
-0.2173874	0.1722684	1.6
-0.2172904	0.172269	1.6
-0.2172904	0.172269	1.6
-0.2172904	0.172269	1.6
-0.2172904	0.172269	1.6
-0.2172904	0.172269	1.6
-0.2172904	0.172269	1.6
-0.2172904	0.172269	1.6
-0.2172904	0.172269	1.6
-0.2959595	0.01540543	1.6
-0.2959595	0.01540543	1.6
-0.296008	0.01525071	1.6
-0.296008	0.01525071	1.6
-0.296008	0.01525071	1.6
-0.2955637	0.01549199	1.6
-0.2955637	0.01549199	1.6
-0.2955637	0.01549199	1.6
-0.2955637	0.01549199	1.6
-0.2955637	0.01549199	1.6
-0.2955637	0.01549199	1.6
-0.2941657	0.01645848	1.6
-0.2941657	0.01645848	1.6
-0.2937089	0.01628078	1.6
-0.2937089	0.01628078	1.6
-0.2937089	0.01628078	1.6
-0.2937089	0.01628078	1.6
-0.2937089	0.01628078	1.6
-0.2937089	0.01628078	1.6
-0.2606009	-0.1591953	1.6
-0.2606009	-0.1591953	1.6
-0.2614679	-0.1610685	1.6
-0.2614679	-0.1610685	1.6
-0.2614679	-0.1610685	1.6
-0.261219	-0.1624335	1.6
-0.261219	-0.1624335	1.6
-0.261219	-0.1624335	1.6
-0.2607904	-0.1631261	1.6
-0.2607904	-0.1631261	1.6
-0.2597905	-0.1621515	1.6
-0.2597905	-0.1621515	1.6
-0.2597905	-0.1621515	1.6
-0.2590085	-0.161939	1.6
-0.2590085	-0.161939	1.6
-0.2590085	-0.161939	1.6
-0.2583705	-0.1614799	1.6
-0.2583705	-0.1614799	1.6
-0.2583705	-0.1614799	1.6
-0.2583705	-0.1614799	1.6
-0.2583705	-0.1614799	1.6
-0.2403326	-0.1914214	1.6
-0.2403326	-0.1914214	1.6
-0.2239342	0.08638012	1.6
-0.2239342	0.08638012	1.6
-0.2239342	0.08638012	1.6
-0.2216731	0.08685616	1.6
-0.2216731	0.08685616	1.6
-0.2203672	0.08432505	1.6
-0.2203672	0.08432505	1.6
-0.2203672	0.08432505	1.6
-0.2200429	0.08363607	1.6
-0.2200429	0.08363607	1.6
-0.2200429	0.08363607	1.6
-0.2196561	0.08134828	1.6
-0.2196561	0.08134828	1.6
-0.2197851	0.08065221	1.6
-0.2197851	0.08065221	1.6
-0.2197851	0.08065221	1.6
-0.2200739	0.08083623	1.6
-0.2200739	0.08083623	1.6
-0.2206357	0.08085304	1.6
-0.2206357	0.08085304	1.6
-0.2206357	0.08085304	1.6
-0.2204378	0.08073836	1.6
-0.2204378	0.08073836	1.6
-0.2204378	0.08073836	1.6
-0.2206519	0.08033893	1.6
-0.2206519	0.08033893	1.6
-0.2207333	0.0800321	1.6
-0.2207333	0.0800321	1.6
-0.2207333	0.0800321	1.6
-0.2206524	0.08008865	1.6
-0.2206524	0.08008865	1.6
-0.2206524	0.08008865	1.6
-0.2206642	0.08017465	1.6
-0.2206642	0.08017465	1.6
-0.2206642	0.08017465	1.6
-0.2206642	0.08017465	1.6
-0.2206642	0.08017465	1.6
-0.2206642	0.08017465	1.6
-0.2206642	0.08017465	1.6
-0.2206642	0.08017465	1.6
0.07407659	0.03938479	1.6
0.07407659	0.03938479	1.6
0.06930891	0.04132074	1.6
0.06930891	0.04132074	1.6
0.06930891	0.04132074	1.6
0.06653047	0.0404295	1.6
0.06653047	0.0404295	1.6
0.06653047	0.0404295	1.6
0.0648193	0.03987512	1.6
0.0648193	0.03987512	1.6
0.06366856	0.03912152	1.6
0.06366856	0.03912152	1.6
0.06366856	0.03912152	1.6
0.06226852	0.03842364	1.6
0.06226852	0.03842364	1.6
0.06226852	0.03842364	1.6
0.06126355	0.03778663	1.6
0.06126355	0.03778663	1.6
0.06097242	0.03738733	1.6
0.06097242	0.03738733	1.6
0.06097242	0.03738733	1.6
0.06097242	0.03738733	1.6
0.06097242	0.03738733	1.6
0.06097242	0.03738733	1.6
0.0913522	0.06448661	1.6
0.0913522	0.06448661	1.6
0.09226697	0.0652776	1.6
0.09226697	0.0652776	1.6
0.09226697	0.0652776	1.6
0.09310304	0.06585263	1.6
0.09310304	0.06585263	1.6
0.09310304	0.06585263	1.6
0.09328372	0.06607337	1.6
0.09328372	0.06607337	1.6
0.09313322	0.065639	1.6
0.09313322	0.065639	1.6
0.09313322	0.065639	1.6
0.09350161	0.0653356	1.6
0.09350161	0.0653356	1.6
0.09350161	0.0653356	1.6
0.09350161	0.0653356	1.6
0.09350161	0.0653356	1.6
0.09350161	0.0653356	1.6
0.09350161	0.0653356	1.6
0.09350161	0.0653356	1.6
-0.1163491	0.09016899	1.6
-0.1163491	0.09016899	1.6
-0.1163491	0.09016899	1.6
-0.1153529	0.08841066	1.6
-0.1153529	0.08841066	1.6
-0.1145797	0.08730955	1.6
-0.1145797	0.08730955	1.6
-0.1145797	0.08730955	1.6
-0.1133618	0.08646268	1.6
-0.1133618	0.08646268	1.6
-0.1133618	0.08646268	1.6
-0.1127841	0.08641179	1.6
-0.1127841	0.08641179	1.6
-0.1127431	0.08679154	1.6
-0.1127431	0.08679154	1.6
-0.1127431	0.08679154	1.6
-0.1123717	0.08688342	1.6
-0.1123717	0.08688342	1.6
-0.1121756	0.08710236	1.6
-0.1121756	0.08710236	1.6
-0.1121756	0.08710236	1.6
-0.1118401	0.08807377	1.6
-0.1118401	0.08807377	1.6
-0.1118401	0.08807377	1.6
-0.111822	0.08857917	1.6
-0.111822	0.08857917	1.6
-0.111915	0.08857959	1.6
-0.111915	0.08857959	1.6
-0.111915	0.08857959	1.6
-0.1117914	0.08886763	1.6
-0.1117914	0.08886763	1.6
-0.1117914	0.08886763	1.6
-0.1112913	0.08964353	1.6
-0.1112913	0.08964353	1.6
-0.1112913	0.08964353	1.6
-0.1112913	0.08964353	1.6
-0.1112913	0.08964353	1.6
-0.127922	0.1154321	1.6
-0.127922	0.1154321	1.6
-0.127922	0.1154321	1.6
-0.127922	0.1154321	1.6
-0.127922	0.1154321	1.6
-0.05768657	0.242855	1.6
-0.05768657	0.242855	1.6
-0.05768657	0.242855	1.6
-0.05847488	0.2473211	1.6
-0.05847488	0.2473211	1.6
-0.05847488	0.2473211	1.6
-0.0594494	0.2506883	1.6
-0.0594494	0.2506883	1.6
-0.05922233	0.2534767	1.6
-0.05922233	0.2534767	1.6
-0.05922233	0.2534767	1.6
-0.05961762	0.2557088	1.6
-0.05961762	0.2557088	1.6
-0.05961762	0.2557088	1.6
-0.06011063	0.2561353	1.6
-0.06011063	0.2561353	1.6
-0.06068237	0.2566519	1.6
-0.06068237	0.2566519	1.6
-0.06068237	0.2566519	1.6
-0.06132018	0.2570641	1.6
-0.06132018	0.2570641	1.6
-0.06132018	0.2570641	1.6
-0.06192897	0.2572877	1.6
-0.06192897	0.2572877	1.6
-0.06192897	0.2572877	1.6
-0.06192897	0.2572877	1.6
-0.06192897	0.2572877	1.6
-0.0313666	0.2859493	1.6
-0.0313666	0.2859493	1.6
-0.0313666	0.2859493	1.6
-0.03334273	0.2855829	1.6
-0.03334273	0.2855829	1.6
-0.03340914	0.2861581	1.6
-0.03340914	0.2861581	1.6
-0.03340914	0.2861581	1.6
-0.03279053	0.2854326	1.6
-0.03279053	0.2854326	1.6
-0.03279053	0.2854326	1.6
-0.03351807	0.284209	1.6
-0.03351807	0.284209	1.6
-0.03381182	0.2837984	1.6
-0.03381182	0.2837984	1.6
-0.03381182	0.2837984	1.6
-0.03404956	0.2831802	1.6
-0.03404956	0.2831802	1.6
-0.03404956	0.2831802	1.6
-0.03404956	0.2831802	1.6
-0.03404956	0.2831802	1.6
0.02412441	0.1941148	1.6
0.02412441	0.1941148	1.6
0.02412441	0.1941148	1.6
0.02303782	0.1951564	1.6
0.02303782	0.1951564	1.6
0.02303782	0.1951564	1.6
0.02331335	0.1961746	1.6
0.02331335	0.1961746	1.6
0.02379526	0.1958585	1.6
0.02379526	0.1958585	1.6
0.02379526	0.1958585	1.6
0.02461249	0.1958675	1.6
0.02461249	0.1958675	1.6
0.02523226	0.1957067	1.6
0.02523226	0.1957067	1.6
0.02523226	0.1957067	1.6
0.02573377	0.1956957	1.6
0.02573377	0.1956957	1.6
0.02600316	0.1957404	1.6
0.02600316	0.1957404	1.6
0.02600316	0.1957404	1.6
0.02613584	0.1955907	1.6
0.02613584	0.1955907	1.6
0.02613584	0.1955907	1.6
