# Supplementary material for: Saliency detection of textured 3D models based on multi-view information and texel descriptor
Source: PeerJ Comput Sci. 2023 Oct 25;9:e1584. doi: 10.7717/peerj-cs.1584 (PMC10703070; doi:10.7717/peerj-cs.1584)
Supplement: Supplemental Information 2 [file peerj-cs-09-1584-s002.zip › zy/20.txt]

-0.04547358	-0.2870595	1.6
-0.04547358	-0.2870595	1.6
-0.04957938	-0.2825972	1.6
-0.04957938	-0.2825972	1.6
-0.05248097	-0.2793642	1.6
-0.05248097	-0.2793642	1.6
-0.05248097	-0.2793642	1.6
-0.05248097	-0.2793642	1.6
-0.05432426	-0.2773275	1.6
-0.05432426	-0.2773275	1.6
-0.05605661	-0.2754358	1.6
-0.05605661	-0.2754358	1.6
-0.05736356	-0.2737781	1.6
-0.05736356	-0.2737781	1.6
-0.05736356	-0.2737781	1.6
-0.05634979	-0.2759636	1.6
-0.05634979	-0.2759636	1.6
-0.05634979	-0.2759636	1.6
-0.05628014	-0.2770566	1.6
-0.05628014	-0.2770566	1.6
-0.05608062	-0.2774652	1.6
-0.05608062	-0.2774652	1.6
-0.05608062	-0.2774652	1.6
-0.05580919	-0.2781781	1.6
-0.05580919	-0.2781781	1.6
-0.05580919	-0.2781781	1.6
-0.05580919	-0.2781781	1.6
-0.05580919	-0.2781781	1.6
-0.1017785	-0.148735	1.6
-0.1017785	-0.148735	1.6
-0.1017785	-0.148735	1.6
-0.1066886	-0.1420856	1.6
-0.1066886	-0.1420856	1.6
-0.1066886	-0.1420856	1.6
-0.1079363	-0.1381197	1.6
-0.1079363	-0.1381197	1.6
-0.1091244	-0.135609	1.6
-0.1091244	-0.135609	1.6
-0.1091244	-0.135609	1.6
-0.110079	-0.1342324	1.6
-0.110079	-0.1342324	1.6
-0.1111036	-0.1334533	1.6
-0.1111036	-0.1334533	1.6
-0.1111036	-0.1334533	1.6
-0.1111036	-0.1334533	1.6
-0.1111036	-0.1334533	1.6
-0.1111036	-0.1334533	1.6
-0.1111036	-0.1334533	1.6
-0.1111036	-0.1334533	1.6
-0.136475	0.1596007	1.6
-0.136475	0.1596007	1.6
-0.136475	0.1596007	1.6
-0.1390639	0.1620473	1.6
-0.1390639	0.1620473	1.6
-0.1397809	0.1634659	1.6
-0.1397809	0.1634659	1.6
-0.1397809	0.1634659	1.6
-0.1413786	0.1648193	1.6
-0.1413786	0.1648193	1.6
-0.1413786	0.1648193	1.6
-0.1422504	0.1657055	1.6
-0.1422504	0.1657055	1.6
-0.1422504	0.1657055	1.6
-0.1422504	0.1657055	1.6
-0.1422504	0.1657055	1.6
-0.195914	0.2222649	1.6
-0.195914	0.2222649	1.6
-0.195914	0.2222649	1.6
-0.1945073	0.2197134	1.6
-0.1945073	0.2197134	1.6
-0.1943904	0.2167064	1.6
-0.1943904	0.2167064	1.6
-0.1943904	0.2167064	1.6
-0.1947366	0.2152259	1.6
-0.1947366	0.2152259	1.6
-0.1947366	0.2152259	1.6
-0.1947682	0.2143	1.6
-0.1947682	0.2143	1.6
-0.1949795	0.2137504	1.6
-0.1949795	0.2137504	1.6
-0.1949795	0.2137504	1.6
-0.1947543	0.2136532	1.6
-0.1947543	0.2136532	1.6
-0.1947615	0.2126472	1.6
-0.1947615	0.2126472	1.6
-0.1947615	0.2126472	1.6
-0.1953356	0.2120524	1.6
-0.1953356	0.2120524	1.6
-0.1953356	0.2120524	1.6
-0.1957644	0.2115719	1.6
-0.1957644	0.2115719	1.6
-0.1962215	0.2111035	1.6
-0.1962215	0.2111035	1.6
-0.1962215	0.2111035	1.6
-0.1962215	0.2111035	1.6
-0.1962215	0.2111035	1.6
-0.1962215	0.2111035	1.6
-0.1905115	0.2369833	1.6
-0.1905115	0.2369833	1.6
-0.1917021	0.2353873	1.6
-0.1917021	0.2353873	1.6
-0.1917021	0.2353873	1.6
-0.1926924	0.2349689	1.6
-0.1926924	0.2349689	1.6
-0.1926924	0.2349689	1.6
-0.1927415	0.2335111	1.6
-0.1927415	0.2335111	1.6
-0.1934234	0.2327165	1.6
-0.1934234	0.2327165	1.6
-0.1934234	0.2327165	1.6
-0.1934234	0.2327165	1.6
-0.1934234	0.2327165	1.6
-0.1934234	0.2327165	1.6
-0.1949762	0.231642	1.6
-0.1949762	0.231642	1.6
-0.1949762	0.231642	1.6
-0.1949762	0.231642	1.6
-0.1949762	0.231642	1.6
-0.195547	0.2303155	1.6
-0.195547	0.2303155	1.6
-0.195547	0.2303155	1.6
-0.1952379	0.2298496	1.6
-0.1952379	0.2298496	1.6
-0.1947926	0.2294712	1.6
-0.1947926	0.2294712	1.6
-0.1947926	0.2294712	1.6
-0.1944902	0.229255	1.6
-0.1944902	0.229255	1.6
-0.1944902	0.229255	1.6
-0.1948954	0.2291041	1.6
-0.1948954	0.2291041	1.6
-0.1951652	0.2290149	1.6
-0.1951652	0.2290149	1.6
-0.1951652	0.2290149	1.6
-0.1955885	0.2289817	1.6
-0.1955885	0.2289817	1.6
-0.1955885	0.2289817	1.6
-0.1955885	0.2289817	1.6
-0.1955885	0.2289817	1.6
-0.2106242	0.2103628	1.6
-0.2106242	0.2103628	1.6
-0.2106242	0.2103628	1.6
-0.2108649	0.2091556	1.6
-0.2108649	0.2091556	1.6
-0.2108649	0.2091556	1.6
-0.2103056	0.2091221	1.6
-0.2103056	0.2091221	1.6
-0.2101178	0.2092854	1.6
-0.2101178	0.2092854	1.6
-0.2101178	0.2092854	1.6
-0.2094643	0.2091431	1.6
-0.2094643	0.2091431	1.6
-0.2094643	0.2091431	1.6
-0.2093346	0.2080419	1.6
-0.2093346	0.2080419	1.6
-0.2096508	0.207715	1.6
-0.2096508	0.207715	1.6
-0.2096508	0.207715	1.6
-0.2096508	0.207715	1.6
-0.2096508	0.207715	1.6
-0.2096508	0.207715	1.6
-0.2228831	0.1656417	1.6
-0.2228831	0.1656417	1.6
-0.2235348	0.1649478	1.6
-0.2235348	0.1649478	1.6
-0.2235348	0.1649478	1.6
-0.2244709	0.1660114	1.6
-0.2244709	0.1660114	1.6
-0.2244709	0.1660114	1.6
-0.2249286	0.1664952	1.6
-0.2249286	0.1664952	1.6
-0.2248692	0.1667483	1.6
-0.2248692	0.1667483	1.6
-0.2248692	0.1667483	1.6
-0.2248692	0.1667483	1.6
-0.2248692	0.1667483	1.6
-0.2248692	0.1667483	1.6
-0.220944	0.1594298	1.6
-0.220944	0.1594298	1.6
-0.220581	0.1594919	1.6
-0.220581	0.1594919	1.6
-0.220581	0.1594919	1.6
-0.2201341	0.1601834	1.6
-0.2201341	0.1601834	1.6
-0.2201341	0.1601834	1.6
-0.2201405	0.1603451	1.6
-0.2201405	0.1603451	1.6
-0.2201405	0.1603451	1.6
-0.2201405	0.1603451	1.6
-0.2201405	0.1603451	1.6
-0.2201576	0.1611914	1.6
-0.2201576	0.1611914	1.6
-0.2201576	0.1611914	1.6
-0.2202412	0.1616563	1.6
-0.2202412	0.1616563	1.6
-0.2202412	0.1616563	1.6
-0.2202412	0.1616563	1.6
-0.2202412	0.1616563	1.6
-0.2202412	0.1616563	1.6
-0.2202412	0.1616563	1.6
-0.2202412	0.1616563	1.6
-0.2202412	0.1616563	1.6
-0.2202412	0.1616563	1.6
0.08938245	0.0197937	1.6
0.08938245	0.0197937	1.6
0.08938245	0.0197937	1.6
0.09073524	0.02204643	1.6
0.09073524	0.02204643	1.6
0.09073524	0.02204643	1.6
0.09271774	0.02350094	1.6
0.09271774	0.02350094	1.6
0.09323522	0.02423343	1.6
0.09323522	0.02423343	1.6
0.09323522	0.02423343	1.6
0.09333447	0.02481309	1.6
0.09333447	0.02481309	1.6
0.09370796	0.02565755	1.6
0.09370796	0.02565755	1.6
0.09370796	0.02565755	1.6
0.09381687	0.02592608	1.6
0.09381687	0.02592608	1.6
0.09381687	0.02592608	1.6
0.09381687	0.02592608	1.6
0.09381687	0.02592608	1.6
0.09381687	0.02592608	1.6
0.09381687	0.02592608	1.6
0.09381687	0.02592608	1.6
-0.05958327	0.1628191	1.6
-0.05958327	0.1628191	1.6
-0.05799491	0.1626074	1.6
-0.05799491	0.1626074	1.6
-0.05799491	0.1626074	1.6
-0.05715641	0.1616574	1.6
-0.05715641	0.1616574	1.6
-0.05715641	0.1616574	1.6
-0.05656698	0.1612086	1.6
-0.05656698	0.1612086	1.6
-0.05639527	0.1596643	1.6
-0.05639527	0.1596643	1.6
-0.05639527	0.1596643	1.6
-0.05610467	0.1593075	1.6
-0.05610467	0.1593075	1.6
-0.05610467	0.1593075	1.6
-0.05628497	0.1600079	1.6
-0.05628497	0.1600079	1.6
-0.05672909	0.1609756	1.6
-0.05672909	0.1609756	1.6
-0.05672909	0.1609756	1.6
-0.05672909	0.1609756	1.6
-0.05672909	0.1609756	1.6
-0.05672909	0.1609756	1.6
-0.06028391	0.2214826	1.6
-0.06028391	0.2214826	1.6
-0.06289724	0.2212792	1.6
-0.06289724	0.2212792	1.6
-0.06289724	0.2212792	1.6
-0.06335603	0.2200971	1.6
-0.06335603	0.2200971	1.6
-0.06335603	0.2200971	1.6
0.01	0.01	1.6
0.01	0.01	1.6
0.01	0.01	1.6
0.01	0.01	1.6
0.01	0.01	1.6
0.01	0.01	1.6
0.01	0.01	1.6
0.01	0.01	1.6
-0.06335603	0.2200971	1.6
-0.06335603	0.2200971	1.6
-0.06335603	0.2200971	1.6
-0.06335603	0.2200971	1.6
-0.06335603	0.2200971	1.6
-0.07838542	0.1587005	1.6
-0.07838542	0.1587005	1.6
-0.07838542	0.1587005	1.6
-0.05711625	0.16315	1.6
-0.05711625	0.16315	1.6
-0.05707485	0.163326	1.6
-0.05707485	0.163326	1.6
-0.05707485	0.163326	1.6
-0.05746391	0.1637074	1.6
-0.05746391	0.1637074	1.6
-0.05746391	0.1637074	1.6
-0.05787855	0.1638677	1.6
-0.05787855	0.1638677	1.6
-0.05900731	0.1635822	1.6
-0.05900731	0.1635822	1.6
-0.05900731	0.1635822	1.6
-0.06017425	0.1627488	1.6
-0.06017425	0.1627488	1.6
-0.06017425	0.1627488	1.6
-0.0613125	0.1620917	1.6
-0.0613125	0.1620917	1.6
-0.06243956	0.1606935	1.6
-0.06243956	0.1606935	1.6
-0.06243956	0.1606935	1.6
-0.06354135	0.1598855	1.6
-0.06354135	0.1598855	1.6
-0.06354135	0.1598855	1.6
-0.06461071	0.1591772	1.6
-0.06461071	0.1591772	1.6
-0.06461071	0.1591772	1.6
-0.06539818	0.1585765	1.6
-0.06539818	0.1585765	1.6
-0.06611725	0.1579303	1.6
-0.06611725	0.1579303	1.6
-0.06611725	0.1579303	1.6
-0.06682114	0.1571286	1.6
-0.06682114	0.1571286	1.6
-0.06682114	0.1571286	1.6
-0.06682114	0.1571286	1.6
-0.06682114	0.1571286	1.6
-0.08977921	0.1263298	1.6
-0.08977921	0.1263298	1.6
-0.08977921	0.1263298	1.6
-0.08952691	0.1260271	1.6
-0.08952691	0.1260271	1.6
-0.08883209	0.1263614	1.6
-0.08883209	0.1263614	1.6
-0.08883209	0.1263614	1.6
-0.0875845	0.1274908	1.6
-0.0875845	0.1274908	1.6
-0.0875845	0.1274908	1.6
-0.08671088	0.1283615	1.6
-0.08671088	0.1283615	1.6
-0.08671088	0.1283615	1.6
-0.08637982	0.1296491	1.6
-0.08637982	0.1296491	1.6
-0.08584321	0.1305915	1.6
-0.08584321	0.1305915	1.6
-0.08584321	0.1305915	1.6
-0.08562329	0.1311697	1.6
-0.08562329	0.1311697	1.6
-0.08562329	0.1311697	1.6
-0.08562329	0.1311697	1.6
-0.08562329	0.1311697	1.6
-0.114971	0.1443928	1.6
-0.114971	0.1443928	1.6
-0.114971	0.1443928	1.6
-0.2601146	-0.08466204	1.6
-0.2601146	-0.08466204	1.6
-0.2601146	-0.08466204	1.6
-0.2620455	-0.08813449	1.6
-0.2620455	-0.08813449	1.6
-0.2630733	-0.09002081	1.6
-0.2630733	-0.09002081	1.6
-0.2630733	-0.09002081	1.6
-0.2636048	-0.09178599	1.6
-0.2636048	-0.09178599	1.6
-0.2636048	-0.09178599	1.6
-0.2645124	-0.09324514	1.6
-0.2645124	-0.09324514	1.6
-0.2648652	-0.09435371	1.6
-0.2648652	-0.09435371	1.6
-0.2648652	-0.09435371	1.6
-0.2649783	-0.09499856	1.6
-0.2649783	-0.09499856	1.6
-0.2649783	-0.09499856	1.6
-0.2650564	-0.0953306	1.6
-0.2650564	-0.0953306	1.6
-0.2658165	-0.0951877	1.6
-0.2658165	-0.0951877	1.6
-0.2658165	-0.0951877	1.6
-0.2658165	-0.0951877	1.6
-0.2658165	-0.0951877	1.6
-0.2658165	-0.0951877	1.6
-0.3074664	-0.1074996	1.6
-0.3074664	-0.1074996	1.6
-0.3076662	-0.105896	1.6
-0.3076662	-0.105896	1.6
-0.3076662	-0.105896	1.6
-0.3075662	-0.1045448	1.6
-0.3075662	-0.1045448	1.6
-0.3071396	-0.1042128	1.6
-0.3071396	-0.1042128	1.6
-0.3071396	-0.1042128	1.6
-0.3068992	-0.1038306	1.6
-0.3068992	-0.1038306	1.6
-0.3068992	-0.1038306	1.6
-0.307195	-0.1040064	1.6
-0.307195	-0.1040064	1.6
-0.3075069	-0.1040515	1.6
-0.3075069	-0.1040515	1.6
-0.3075069	-0.1040515	1.6
-0.3077841	-0.1039722	1.6
-0.3077841	-0.1039722	1.6
-0.3077841	-0.1039722	1.6
-0.3077432	-0.1039292	1.6
-0.3077432	-0.1039292	1.6
-0.3079365	-0.1040903	1.6
-0.3079365	-0.1040903	1.6
-0.3079365	-0.1040903	1.6
-0.3077173	-0.1040577	1.6
-0.3077173	-0.1040577	1.6
-0.3077173	-0.1040577	1.6
-0.3077173	-0.1040577	1.6
-0.3077173	-0.1040577	1.6
-0.2089408	-0.1615405	1.6
-0.2089408	-0.1615405	1.6
-0.2089408	-0.1615405	1.6
-0.2071254	-0.1613642	1.6
-0.2071254	-0.1613642	1.6
-0.2063453	-0.1610764	1.6
-0.2063453	-0.1610764	1.6
-0.2063453	-0.1610764	1.6
-0.2050004	-0.1609018	1.6
-0.2050004	-0.1609018	1.6
-0.2050004	-0.1609018	1.6
-0.2041954	-0.1608082	1.6
-0.2041954	-0.1608082	1.6
-0.2038013	-0.1601533	1.6
-0.2038013	-0.1601533	1.6
-0.2038013	-0.1601533	1.6
-0.2038013	-0.1601533	1.6
-0.2038013	-0.1601533	1.6
-0.2038013	-0.1601533	1.6
-0.1560264	-0.1953757	1.6
-0.1560264	-0.1953757	1.6
-0.1552654	-0.1956066	1.6
-0.1552654	-0.1956066	1.6
-0.1552654	-0.1956066	1.6
-0.1548801	-0.1961943	1.6
-0.1548801	-0.1961943	1.6
-0.1548801	-0.1961943	1.6
-0.1538948	-0.1970716	1.6
-0.1538948	-0.1970716	1.6
-0.1533688	-0.1975459	1.6
-0.1533688	-0.1975459	1.6
-0.1533688	-0.1975459	1.6
-0.1533688	-0.1975459	1.6
-0.1533688	-0.1975459	1.6
-0.1533688	-0.1975459	1.6
-0.152335	-0.1975285	1.6
-0.152335	-0.1975285	1.6
-0.1521103	-0.1975399	1.6
-0.1521103	-0.1975399	1.6
-0.1521103	-0.1975399	1.6
-0.1517712	-0.1975041	1.6
-0.1517712	-0.1975041	1.6
-0.1517712	-0.1975041	1.6
-0.1515022	-0.1973583	1.6
-0.1515022	-0.1973583	1.6
-0.1512499	-0.1970319	1.6
-0.1512499	-0.1970319	1.6
-0.1512499	-0.1970319	1.6
-0.1510398	-0.1966513	1.6
-0.1510398	-0.1966513	1.6
-0.1510908	-0.1962202	1.6
-0.1510908	-0.1962202	1.6
-0.1510908	-0.1962202	1.6
-0.1510366	-0.1957546	1.6
-0.1510366	-0.1957546	1.6
-0.1511296	-0.1954936	1.6
-0.1511296	-0.1954936	1.6
-0.1511296	-0.1954936	1.6
-0.1511296	-0.1954936	1.6
-0.1511296	-0.1954936	1.6
-0.1511296	-0.1954936	1.6
-0.1511296	-0.1954936	1.6
-0.1511296	-0.1954936	1.6
-0.1597032	-0.2037899	1.6
-0.1597032	-0.2037899	1.6
-0.1597032	-0.2037899	1.6
0.0702441	-0.2126233	1.6
0.0702441	-0.2126233	1.6
0.07513265	-0.2134603	1.6
0.07513265	-0.2134603	1.6
0.07513265	-0.2134603	1.6
0.07796492	-0.214112	1.6
0.07796492	-0.214112	1.6
0.07796492	-0.214112	1.6
0.07986311	-0.2147337	1.6
0.07986311	-0.2147337	1.6
0.07986311	-0.2147337	1.6
0.07986311	-0.2147337	1.6
0.07986311	-0.2147337	1.6
0.08245845	-0.2151395	1.6
0.08245845	-0.2151395	1.6
0.08396479	-0.2149456	1.6
0.08396479	-0.2149456	1.6
0.08396479	-0.2149456	1.6
0.08531653	-0.2149298	1.6
0.08531653	-0.2149298	1.6
0.08531653	-0.2149298	1.6
0.0864278	-0.2149851	1.6
0.0864278	-0.2149851	1.6
0.08744334	-0.2149176	1.6
0.08744334	-0.2149176	1.6
0.08744334	-0.2149176	1.6
0.08816466	-0.2148238	1.6
0.08816466	-0.2148238	1.6
0.08816466	-0.2148238	1.6
0.08884906	-0.2144551	1.6
0.08884906	-0.2144551	1.6
0.08952144	-0.2143186	1.6
0.08952144	-0.2143186	1.6
0.08952144	-0.2143186	1.6
0.08952144	-0.2143186	1.6
0.08952144	-0.2143186	1.6
0.08952144	-0.2143186	1.6
0.1709996	-0.1695386	1.6
0.1709996	-0.1695386	1.6
0.1709996	-0.1695386	1.6
0.1716832	-0.1699388	1.6
0.1716832	-0.1699388	1.6
0.1715156	-0.1694119	1.6
0.1715156	-0.1694119	1.6
0.1715156	-0.1694119	1.6
0.1715406	-0.1690259	1.6
0.1715406	-0.1690259	1.6
0.1714148	-0.1686307	1.6
0.1714148	-0.1686307	1.6
0.1714148	-0.1686307	1.6
0.1713202	-0.1683579	1.6
0.1713202	-0.1683579	1.6
0.1713202	-0.1683579	1.6
0.1711966	-0.1680085	1.6
0.1711966	-0.1680085	1.6
0.1711966	-0.1680085	1.6
0.1711966	-0.1680085	1.6
0.1711966	-0.1680085	1.6
0.176058	-0.1648123	1.6
0.176058	-0.1648123	1.6
0.176058	-0.1648123	1.6
0.2635884	0.06799026	1.6
0.2635884	0.06799026	1.6
0.2621745	0.07101998	1.6
0.2621745	0.07101998	1.6
0.2621745	0.07101998	1.6
0.2619973	0.07407203	1.6
0.2619973	0.07407203	1.6
0.2619973	0.07407203	1.6
0.2614199	0.07445949	1.6
0.2614199	0.07445949	1.6
0.261038	0.07488149	1.6
0.261038	0.07488149	1.6
0.261038	0.07488149	1.6
0.2603353	0.0746238	1.6
0.2603353	0.0746238	1.6
0.2603353	0.0746238	1.6
0.2602361	0.0749355	1.6
0.2602361	0.0749355	1.6
0.2599653	0.07502259	1.6
0.2599653	0.07502259	1.6
0.2599653	0.07502259	1.6
0.2593426	0.07476937	1.6
0.2593426	0.07476937	1.6
0.2593426	0.07476937	1.6
0.2588074	0.07440246	1.6
0.2588074	0.07440246	1.6
0.2588074	0.07440246	1.6
0.2588074	0.07440246	1.6
0.2588074	0.07440246	1.6
0.2407287	0.09132358	1.6
0.2407287	0.09132358	1.6
0.2404359	0.09235228	1.6
0.2404359	0.09235228	1.6
0.2404359	0.09235228	1.6
0.2405965	0.09270719	1.6
0.2405965	0.09270719	1.6
0.2405965	0.09270719	1.6
0.2404399	0.09259264	1.6
0.2404399	0.09259264	1.6
0.2404399	0.09259264	1.6
0.2404399	0.09259264	1.6
0.2404399	0.09259264	1.6
0.2405923	0.09302384	1.6
0.2405923	0.09302384	1.6
0.2405923	0.09302384	1.6
0.2410589	0.09321652	1.6
0.2410589	0.09321652	1.6
0.2410589	0.09321652	1.6
0.241617	0.09134664	1.6
0.241617	0.09134664	1.6
0.2414865	0.09156645	1.6
0.2414865	0.09156645	1.6
0.2414865	0.09156645	1.6
0.2414676	0.09159785	1.6
0.2414676	0.09159785	1.6
0.2414676	0.09159785	1.6
0.2414676	0.09159785	1.6
0.2414676	0.09159785	1.6
0.2723174	0.03619748	1.6
0.2723174	0.03619748	1.6
0.2723174	0.03619748	1.6
0.2701514	0.03478786	1.6
0.2701514	0.03478786	1.6
0.2701514	0.03478786	1.6
0.2694968	0.03439238	1.6
0.2694968	0.03439238	1.6
0.2678099	0.03259949	1.6
0.2678099	0.03259949	1.6
0.2678099	0.03259949	1.6
0.2668656	0.0331284	1.6
0.2668656	0.0331284	1.6
0.2668656	0.0331284	1.6
0.2667384	0.03349919	1.6
0.2667384	0.03349919	1.6
0.2667384	0.03349919	1.6
0.2667384	0.03349919	1.6
0.2667384	0.03349919	1.6
0.2654898	0.0643842	1.6
0.2654898	0.0643842	1.6
0.2654898	0.0643842	1.6
0.2648708	0.06210884	1.6
0.2648708	0.06210884	1.6
0.265485	0.06018943	1.6
0.265485	0.06018943	1.6
0.265485	0.06018943	1.6
0.2658037	0.05947194	1.6
0.2658037	0.05947194	1.6
0.2658037	0.05947194	1.6
0.2650996	0.05980717	1.6
0.2650996	0.05980717	1.6
0.264941	0.06033029	1.6
0.264941	0.06033029	1.6
0.264941	0.06033029	1.6
0.2649206	0.06021425	1.6
0.2649206	0.06021425	1.6
0.2649206	0.06021425	1.6
0.2643485	0.06101719	1.6
0.2643485	0.06101719	1.6
0.2643598	0.06176668	1.6
0.2643598	0.06176668	1.6
0.2643598	0.06176668	1.6
0.2644553	0.06240356	1.6
0.2644553	0.06240356	1.6
0.2644553	0.06240356	1.6
0.2641298	0.06303103	1.6
0.2641298	0.06303103	1.6
0.2640283	0.0639381	1.6
0.2640283	0.0639381	1.6
0.2640283	0.0639381	1.6
0.2637273	0.06443983	1.6
0.2637273	0.06443983	1.6
0.2632702	0.06481622	1.6
0.2632702	0.06481622	1.6
0.2632702	0.06481622	1.6
0.2632702	0.06481622	1.6
0.2632702	0.06481622	1.6
0.2632702	0.06481622	1.6
0.2666285	0.03299725	1.6
0.2666285	0.03299725	1.6
0.2671876	0.03292142	1.6
0.2671876	0.03292142	1.6
0.2671876	0.03292142	1.6
0.2663986	0.03148391	1.6
0.2663986	0.03148391	1.6
0.2663986	0.03148391	1.6
0.2662353	0.03053046	1.6
0.2662353	0.03053046	1.6
0.2658769	0.03004342	1.6
0.2658769	0.03004342	1.6
0.2658769	0.03004342	1.6
0.2640087	0.02742379	1.6
0.2640087	0.02742379	1.6
0.2640087	0.02742379	1.6
0.2622512	0.02484635	1.6
0.2622512	0.02484635	1.6
0.2622512	0.02484635	1.6
0.2622512	0.02484635	1.6
0.2622512	0.02484635	1.6
0.2703794	-0.02707974	1.6
0.2703794	-0.02707974	1.6
0.2703794	-0.02707974	1.6
0.2711408	-0.02812693	1.6
0.2711408	-0.02812693	1.6
0.2711408	-0.02812693	1.6
0.2716529	-0.02750242	1.6
0.2716529	-0.02750242	1.6
0.272128	-0.02655553	1.6
0.272128	-0.02655553	1.6
0.272128	-0.02655553	1.6
0.2732281	-0.025095	1.6
0.2732281	-0.025095	1.6
0.2732281	-0.025095	1.6
0.2743351	-0.02284916	1.6
0.2743351	-0.02284916	1.6
0.2756323	-0.02100061	1.6
0.2756323	-0.02100061	1.6
0.2756323	-0.02100061	1.6
0.2762437	-0.01989121	1.6
0.2762437	-0.01989121	1.6
0.2762876	-0.01877712	1.6
0.2762876	-0.01877712	1.6
0.2764235	-0.01799181	1.6
0.2764235	-0.01799181	1.6
0.2764235	-0.01799181	1.6
0.2764345	-0.01729678	1.6
0.2764345	-0.01729678	1.6
0.2764345	-0.01729678	1.6
0.2764345	-0.01729678	1.6
0.2764345	-0.01729678	1.6
0.2764345	-0.01729678	1.6
0.2793867	-0.06583733	1.6
0.2793867	-0.06583733	1.6
0.2786441	-0.06645807	1.6
0.2786441	-0.06645807	1.6
0.2786441	-0.06645807	1.6
0.2789509	-0.06543591	1.6
0.2789509	-0.06543591	1.6
0.2789509	-0.06543591	1.6
0.2797625	-0.06538922	1.6
0.2797625	-0.06538922	1.6
0.2809727	-0.06457726	1.6
0.2809727	-0.06457726	1.6
0.2809727	-0.06457726	1.6
0.2809727	-0.06457726	1.6
0.2809727	-0.06457726	1.6
0.2809727	-0.06457726	1.6
0.2809727	-0.06457726	1.6
0.2809727	-0.06457726	1.6
-0.007687211	0.1473903	1.6
-0.007687211	0.1473903	1.6
-0.007687211	0.1473903	1.6
-0.009479584	0.1437737	1.6
-0.009479584	0.1437737	1.6
-0.009479584	0.1437737	1.6
-0.01090124	0.1427841	1.6
-0.01090124	0.1427841	1.6
