# Supplementary material for: Saliency detection of textured 3D models based on multi-view information and texel descriptor
Source: PeerJ Comput Sci. 2023 Oct 25;9:e1584. doi: 10.7717/peerj-cs.1584 (PMC10703070; doi:10.7717/peerj-cs.1584)
Supplement: Supplemental Information 2 [file peerj-cs-09-1584-s002.zip › zy/21.txt]

-0.01133129	0.1428168	1.6
-0.01133129	0.1428168	1.6
-0.01133129	0.1428168	1.6
-0.01157544	0.1426793	1.6
-0.01157544	0.1426793	1.6
-0.01129498	0.143418	1.6
-0.01129498	0.143418	1.6
-0.01129498	0.143418	1.6
-0.0107	0.145036	1.6
-0.0107	0.145036	1.6
-0.01005522	0.146642	1.6
-0.01005522	0.146642	1.6
-0.01005522	0.146642	1.6
-0.007860847	0.1447041	1.6
-0.007860847	0.1447041	1.6
-0.007860847	0.1447041	1.6
-0.005682591	0.1430451	1.6
-0.005682591	0.1430451	1.6
-0.00371651	0.1416125	1.6
-0.00371651	0.1416125	1.6
-0.00371651	0.1416125	1.6
-0.002350632	0.1408463	1.6
-0.002350632	0.1408463	1.6
-0.001192711	0.1398015	1.6
-0.001192711	0.1398015	1.6
-0.001192711	0.1398015	1.6
-0.0001174323	0.1388737	1.6
-0.0001174323	0.1388737	1.6
-0.0001174323	0.1388737	1.6
0.0007611308	0.1379072	1.6
0.0007611308	0.1379072	1.6
0.0007611308	0.1379072	1.6
0.0007611308	0.1379072	1.6
0.0007611308	0.1379072	1.6
0.04709437	0.1031434	1.6
0.04709437	0.1031434	1.6
0.04709437	0.1031434	1.6
0.04747231	0.1034458	1.6
0.04747231	0.1034458	1.6
0.04747231	0.1034458	1.6
0.04747231	0.1034458	1.6
0.04747231	0.1034458	1.6
0.04762075	0.1035969	1.6
0.04762075	0.1035969	1.6
0.04762075	0.1035969	1.6
0.04786605	0.103441	1.6
0.04786605	0.103441	1.6
0.04803423	0.1037779	1.6
0.04803423	0.1037779	1.6
0.04803423	0.1037779	1.6
0.04765815	0.1035699	1.6
0.04765815	0.1035699	1.6
0.04765815	0.1035699	1.6
0.04762947	0.1030431	1.6
0.04762947	0.1030431	1.6
0.04817782	0.1019204	1.6
0.04817782	0.1019204	1.6
0.04817782	0.1019204	1.6
0.04817782	0.1019204	1.6
0.04817782	0.1019204	1.6
0.04817782	0.1019204	1.6
0.08007549	0.1635276	1.6
0.08007549	0.1635276	1.6
0.07981814	0.1628024	1.6
0.07981814	0.1628024	1.6
0.07981814	0.1628024	1.6
0.07981814	0.1628024	1.6
0.07981814	0.1628024	1.6
0.07981814	0.1628024	1.6
0.08009215	0.1638186	1.6
0.08009215	0.1638186	1.6
0.08009215	0.1638186	1.6
0.08008593	0.1639918	1.6
0.08008593	0.1639918	1.6
0.08006117	0.1638751	1.6
0.08006117	0.1638751	1.6
0.08006117	0.1638751	1.6
0.079874	0.163998	1.6
0.079874	0.163998	1.6
0.079874	0.163998	1.6
0.079874	0.163998	1.6
0.079874	0.163998	1.6
0.079874	0.163998	1.6
0.079874	0.163998	1.6
0.079874	0.163998	1.6
0.1305551	0.248273	1.6
0.1305551	0.248273	1.6
0.1305551	0.248273	1.6
0.1297278	0.2464824	1.6
0.1297278	0.2464824	1.6
0.1283557	0.2449937	1.6
0.1283557	0.2449937	1.6
0.1283557	0.2449937	1.6
0.1270645	0.2445132	1.6
0.1270645	0.2445132	1.6
0.125457	0.2438602	1.6
0.125457	0.2438602	1.6
0.125457	0.2438602	1.6
0.1245195	0.2440145	1.6
0.1245195	0.2440145	1.6
0.1238192	0.2435727	1.6
0.1238192	0.2435727	1.6
0.1238192	0.2435727	1.6
0.1238604	0.2425992	1.6
0.1238604	0.2425992	1.6
0.1238604	0.2425992	1.6
0.1238604	0.2425992	1.6
0.1238604	0.2425992	1.6
0.1238604	0.2425992	1.6
0.1649085	0.2717422	1.6
0.1649085	0.2717422	1.6
0.1632688	0.271911	1.6
0.1632688	0.271911	1.6
0.1632688	0.271911	1.6
0.1630335	0.2718128	1.6
0.1630335	0.2718128	1.6
0.1630335	0.2718128	1.6
0.1630562	0.2714875	1.6
0.1630562	0.2714875	1.6
0.1631413	0.2711432	1.6
0.1631413	0.2711432	1.6
0.1631413	0.2711432	1.6
0.1631524	0.271156	1.6
0.1631524	0.271156	1.6
0.1631524	0.271156	1.6
0.1631524	0.271156	1.6
0.1631524	0.271156	1.6
0.2196928	0.2281181	1.6
0.2196928	0.2281181	1.6
0.2196928	0.2281181	1.6
0.2177098	0.2272247	1.6
0.2177098	0.2272247	1.6
0.2180241	0.2255058	1.6
0.2180241	0.2255058	1.6
0.2180241	0.2255058	1.6
0.2160689	0.2225911	1.6
0.2160689	0.2225911	1.6
0.2160689	0.2225911	1.6
0.2160689	0.2225911	1.6
0.2160689	0.2225911	1.6
0.2156423	0.2201607	1.6
0.2156423	0.2201607	1.6
0.2156423	0.2201607	1.6
0.2157837	0.2192187	1.6
0.2157837	0.2192187	1.6
0.2157837	0.2192187	1.6
0.2157837	0.2192187	1.6
0.2159413	0.2183198	1.6
0.2160313	0.2174819	1.6
0.2160313	0.2174819	1.6
0.2160313	0.2174819	1.6
0.2162546	0.2169214	1.6
0.2162546	0.2169214	1.6
0.2162987	0.216213	1.6
0.2162987	0.216213	1.6
0.2162987	0.216213	1.6
0.2162648	0.2155739	1.6
0.2162648	0.2155739	1.6
0.2162648	0.2155739	1.6
0.2162648	0.2155739	1.6
0.2162648	0.2155739	1.6
0.2175601	0.2519166	1.6
0.2175601	0.2519166	1.6
0.2175601	0.2519166	1.6
0.2179023	0.2568414	1.6
0.2179023	0.2568414	1.6
0.2179023	0.2568414	1.6
0.2173482	0.2602646	1.6
0.2173482	0.2602646	1.6
0.2173482	0.2602646	1.6
0.2165643	0.2622883	1.6
0.2165643	0.2622883	1.6
0.216495	0.2638919	1.6
0.216495	0.2638919	1.6
0.216495	0.2638919	1.6
0.2154618	0.2655972	1.6
0.2154618	0.2655972	1.6
0.2144667	0.2669978	1.6
0.2144667	0.2669978	1.6
0.2144667	0.2669978	1.6
0.2138569	0.2682265	1.6
0.2138569	0.2682265	1.6
0.2138569	0.2682265	1.6
0.2131563	0.2692146	1.6
0.2131563	0.2692146	1.6
0.2129131	0.2700464	1.6
0.2129131	0.2700464	1.6
0.2129131	0.2700464	1.6
0.2129289	0.2710452	1.6
0.2129289	0.2710452	1.6
0.2129289	0.2710452	1.6
0.2129269	0.2715955	1.6
0.2129269	0.2715955	1.6
0.2126406	0.2718397	1.6
0.2126406	0.2718397	1.6
0.2126406	0.2718397	1.6
0.2125093	0.2721501	1.6
0.2125093	0.2721501	1.6
0.2125093	0.2721501	1.6
0.2125093	0.2721501	1.6
0.2125093	0.2721501	1.6
0.2324673	0.1964536	1.6
0.2324673	0.1964536	1.6
0.2335479	0.1965524	1.6
0.2335479	0.1965524	1.6
0.2335479	0.1965524	1.6
0.2342612	0.1975543	1.6
0.2342612	0.1975543	1.6
0.2342612	0.1975543	1.6
0.2348142	0.1973369	1.6
0.2348142	0.1973369	1.6
0.2346451	0.1972422	1.6
0.2346451	0.1972422	1.6
0.2346451	0.1972422	1.6
0.2341272	0.1963187	1.6
0.2341272	0.1963187	1.6
0.2341272	0.1963187	1.6
0.2340762	0.1953575	1.6
0.2340762	0.1953575	1.6
0.2340762	0.1953575	1.6
0.2340762	0.1953575	1.6
0.2340762	0.1953575	1.6
0.2338827	0.1943078	1.6
0.2338827	0.1943078	1.6
0.2338827	0.1943078	1.6
0.2336339	0.1940752	1.6
0.2336339	0.1940752	1.6
0.2336339	0.1940752	1.6
0.2336339	0.1940752	1.6
0.2336339	0.1940752	1.6
0.2336339	0.1940752	1.6
0.2336339	0.1940752	1.6
0.2336339	0.1940752	1.6
0.2098682	0.08787889	1.6
0.2098682	0.08787889	1.6
0.2093721	0.08622491	1.6
0.2093721	0.08622491	1.6
0.2093721	0.08622491	1.6
0.2096637	0.08537092	1.6
0.2096637	0.08537092	1.6
0.2096637	0.08537092	1.6
0.2108827	0.08571015	1.6
0.2108827	0.08571015	1.6
0.2106174	0.08517986	1.6
0.2106174	0.08517986	1.6
0.2106174	0.08517986	1.6
0.2103943	0.08487224	1.6
0.2103943	0.08487224	1.6
0.2103943	0.08487224	1.6
0.2106454	0.08516669	1.6
0.2106454	0.08516669	1.6
0.2106454	0.08516669	1.6
0.2106454	0.08516669	1.6
0.2106454	0.08516669	1.6
0.2106454	0.08516669	1.6
0.2106454	0.08516669	1.6
0.2106454	0.08516669	1.6
0.1007724	0.0751939	1.6
0.1007724	0.0751939	1.6
0.1006775	0.07613897	1.6
0.1006775	0.07613897	1.6
0.1006775	0.07613897	1.6
0.1007606	0.07746627	1.6
0.1007606	0.07746627	1.6
0.1007606	0.07746627	1.6
0.1004023	0.07803001	1.6
0.1004023	0.07803001	1.6
0.1000131	0.07884238	1.6
0.1000131	0.07884238	1.6
0.1000131	0.07884238	1.6
0.09990614	0.07943479	1.6
0.09990614	0.07943479	1.6
0.09980252	0.07950307	1.6
0.09980252	0.07950307	1.6
0.09980252	0.07950307	1.6
0.09980252	0.07950307	1.6
0.09980252	0.07950307	1.6
0.09980252	0.07950307	1.6
0.09980252	0.07950307	1.6
0.09980252	0.07950307	1.6
0.09980252	0.07950307	1.6
0.06564497	0.1624239	1.6
0.06564497	0.1624239	1.6
0.06274383	0.1633255	1.6
0.06274383	0.1633255	1.6
0.06274383	0.1633255	1.6
0.06148348	0.1646114	1.6
0.06148348	0.1646114	1.6
0.06148348	0.1646114	1.6
0.06024183	0.1649371	1.6
0.06024183	0.1649371	1.6
0.05979612	0.1648343	1.6
0.05979612	0.1648343	1.6
0.05979612	0.1648343	1.6
0.05940662	0.1643388	1.6
0.05940662	0.1643388	1.6
0.05940662	0.1643388	1.6
0.05870514	0.1638657	1.6
0.05870514	0.1638657	1.6
0.05870514	0.1638657	1.6
0.05870514	0.1638657	1.6
0.05870514	0.1638657	1.6
0.002874954	0.2085013	1.6
0.002874954	0.2085013	1.6
0.002874954	0.2085013	1.6
0.002865076	0.2088566	1.6
0.002865076	0.2088566	1.6
0.003223842	0.2111499	1.6
0.003223842	0.2111499	1.6
0.003223842	0.2111499	1.6
0.003739849	0.2133702	1.6
0.003739849	0.2133702	1.6
0.003739849	0.2133702	1.6
0.002989262	0.2135901	1.6
0.002989262	0.2135901	1.6
0.003615004	0.2146891	1.6
0.003615004	0.2146891	1.6
0.003615004	0.2146891	1.6
0.00413883	0.2162522	1.6
0.00413883	0.2162522	1.6
0.00413883	0.2162522	1.6
0.004432653	0.2169866	1.6
0.004432653	0.2169866	1.6
0.004432653	0.2169866	1.6
0.004432653	0.2169866	1.6
0.004432653	0.2169866	1.6
-0.2437162	0.07647788	1.6
-0.2437162	0.07647788	1.6
-0.2493563	0.06859259	1.6
-0.2493563	0.06859259	1.6
-0.2493563	0.06859259	1.6
-0.2522434	0.06457456	1.6
-0.2522434	0.06457456	1.6
-0.2522434	0.06457456	1.6
-0.2536777	0.0622335	1.6
-0.2536777	0.0622335	1.6
-0.2546554	0.05967315	1.6
-0.2546554	0.05967315	1.6
-0.2546554	0.05967315	1.6
-0.255493	0.05799133	1.6
-0.255493	0.05799133	1.6
-0.255493	0.05799133	1.6
-0.2557606	0.05664785	1.6
-0.2557606	0.05664785	1.6
-0.2550955	0.05564108	1.6
-0.2550955	0.05564108	1.6
-0.2550955	0.05564108	1.6
-0.2550955	0.05564108	1.6
-0.2550955	0.05564108	1.6
-0.2961344	0.05188469	1.6
-0.2961344	0.05188469	1.6
-0.2961344	0.05188469	1.6
-0.2939964	0.05363921	1.6
-0.2939964	0.05363921	1.6
-0.2939964	0.05363921	1.6
-0.2935488	0.0561676	1.6
-0.2935488	0.0561676	1.6
-0.2932275	0.05732597	1.6
-0.2932275	0.05732597	1.6
-0.2932275	0.05732597	1.6
-0.2935268	0.05866555	1.6
-0.2935268	0.05866555	1.6
-0.2935268	0.05866555	1.6
-0.2938753	0.05971327	1.6
-0.2938753	0.05971327	1.6
-0.2942473	0.06059635	1.6
-0.2942473	0.06059635	1.6
-0.2942473	0.06059635	1.6
-0.2948478	0.06189848	1.6
-0.2948478	0.06189848	1.6
-0.2948478	0.06189848	1.6
-0.2953349	0.06343987	1.6
-0.2953349	0.06343987	1.6
-0.2957636	0.06442764	1.6
-0.2957636	0.06442764	1.6
-0.2957636	0.06442764	1.6
-0.2959324	0.0652688	1.6
-0.2959324	0.0652688	1.6
-0.2960845	0.06633225	1.6
-0.2960845	0.06633225	1.6
-0.2960845	0.06633225	1.6
-0.2962419	0.06702805	1.6
-0.2962419	0.06702805	1.6
-0.2962419	0.06702805	1.6
-0.2962539	0.06786129	1.6
-0.2962539	0.06786129	1.6
-0.2962539	0.06786129	1.6
-0.2962539	0.06786129	1.6
-0.2962539	0.06786129	1.6
-0.292075	0.01724252	1.6
-0.292075	0.01724252	1.6
-0.292075	0.01724252	1.6
-0.2939797	0.0120019	1.6
-0.2939797	0.0120019	1.6
-0.2941883	0.008962628	1.6
-0.2941883	0.008962628	1.6
-0.2941883	0.008962628	1.6
-0.2942142	0.006585966	1.6
-0.2942142	0.006585966	1.6
-0.2937627	0.005173504	1.6
-0.2937627	0.005173504	1.6
-0.2937627	0.005173504	1.6
-0.2934058	0.004661038	1.6
-0.2934058	0.004661038	1.6
-0.2934058	0.004661038	1.6
-0.2936456	0.004883213	1.6
-0.2936456	0.004883213	1.6
-0.2930573	0.004695574	1.6
-0.2930573	0.004695574	1.6
-0.2930573	0.004695574	1.6
-0.2930573	0.004695574	1.6
-0.2930573	0.004695574	1.6
-0.2930573	0.004695574	1.6
0.01	0.01	1.6
0.01	0.01	1.6
-0.2844264	-0.1331746	1.6
-0.2844264	-0.1331746	1.6
-0.2844264	-0.1331746	1.6
-0.3080673	-0.01291568	1.6
-0.3080673	-0.01291568	1.6
-0.3080673	-0.01291568	1.6
-0.3080673	-0.01291568	1.6
-0.3080673	-0.01291568	1.6
-0.3128698	-0.08759173	1.6
-0.3128698	-0.08759173	1.6
-0.3128698	-0.08759173	1.6
-0.3092222	-0.08651561	1.6
-0.3092222	-0.08651561	1.6
-0.3092222	-0.08651561	1.6
-0.3075697	-0.0853962	1.6
-0.3075697	-0.0853962	1.6
-0.3067701	-0.08424272	1.6
-0.3067701	-0.08424272	1.6
-0.3067701	-0.08424272	1.6
-0.3063695	-0.08273514	1.6
-0.3063695	-0.08273514	1.6
-0.3063695	-0.08273514	1.6
-0.3063695	-0.08273514	1.6
-0.3063695	-0.08273514	1.6
-0.3056874	-0.08106052	1.6
-0.3056874	-0.08106052	1.6
-0.3054672	-0.08012503	1.6
-0.3054672	-0.08012503	1.6
-0.3054672	-0.08012503	1.6
-0.3052742	-0.07913595	1.6
-0.3052742	-0.07913595	1.6
-0.3052539	-0.07815163	1.6
-0.3052539	-0.07815163	1.6
-0.3052539	-0.07815163	1.6
-0.3052539	-0.07815163	1.6
-0.3052539	-0.07815163	1.6
-0.3052539	-0.07815163	1.6
-0.2907025	-0.1083491	1.6
-0.2907025	-0.1083491	1.6
-0.3194349	-0.1426213	1.6
-0.3194349	-0.1426213	1.6
-0.3194349	-0.1426213	1.6
-0.3177996	-0.1454681	1.6
-0.3177996	-0.1454681	1.6
-0.3177996	-0.1454681	1.6
-0.3166336	-0.1480276	1.6
-0.3166336	-0.1480276	1.6
-0.3156097	-0.1490175	1.6
-0.3156097	-0.1490175	1.6
-0.3156097	-0.1490175	1.6
-0.3146547	-0.149989	1.6
-0.3146547	-0.149989	1.6
-0.3146547	-0.149989	1.6
-0.3144318	-0.1501617	1.6
-0.3144318	-0.1501617	1.6
-0.3144318	-0.1501617	1.6
-0.3137081	-0.1499734	1.6
-0.3137081	-0.1499734	1.6
-0.3132428	-0.1499137	1.6
-0.3132428	-0.1499137	1.6
-0.3132428	-0.1499137	1.6
-0.3132639	-0.149381	1.6
-0.3132639	-0.149381	1.6
-0.3132639	-0.149381	1.6
-0.3132639	-0.149381	1.6
-0.3132639	-0.149381	1.6
-0.3132639	-0.149381	1.6
-0.3132639	-0.149381	1.6
-0.3132639	-0.149381	1.6
-0.05751634	0.05857283	1.6
-0.05751634	0.05857283	1.6
-0.05867212	0.05526134	1.6
-0.05867212	0.05526134	1.6
-0.05867212	0.05526134	1.6
-0.05919157	0.05362789	1.6
-0.05919157	0.05362789	1.6
-0.05919157	0.05362789	1.6
-0.05927534	0.05321871	1.6
-0.05927534	0.05321871	1.6
-0.05927534	0.05321871	1.6
-0.05949	0.05299605	1.6
-0.05949	0.05299605	1.6
-0.05964961	0.05346786	1.6
-0.05964961	0.05346786	1.6
-0.05964961	0.05346786	1.6
-0.05969459	0.05351645	1.6
-0.05969459	0.05351645	1.6
-0.05969459	0.05351645	1.6
-0.05969459	0.05351645	1.6
-0.05969459	0.05351645	1.6
0.06096626	0.05777134	1.6
0.06096626	0.05777134	1.6
0.06096626	0.05777134	1.6
0.06339164	0.05794094	1.6
0.06339164	0.05794094	1.6
0.06339164	0.05794094	1.6
0.0670123	0.05865841	1.6
0.0670123	0.05865841	1.6
0.06702388	0.05621714	1.6
0.06702388	0.05621714	1.6
0.06702388	0.05621714	1.6
0.06622559	0.05481096	1.6
0.06622559	0.05481096	1.6
0.06858555	0.05423168	1.6
0.06858555	0.05423168	1.6
0.06858555	0.05423168	1.6
0.07069907	0.05461087	1.6
0.07069907	0.05461087	1.6
0.07069907	0.05461087	1.6
0.07075379	0.05477523	1.6
0.07075379	0.05477523	1.6
0.07155293	0.0553083	1.6
0.07155293	0.0553083	1.6
0.07155293	0.0553083	1.6
0.0712739	0.05548052	1.6
0.0712739	0.05548052	1.6
0.0712739	0.05548052	1.6
0.07061628	0.05574868	1.6
0.07061628	0.05574868	1.6
0.07089486	0.0563264	1.6
0.07089486	0.0563264	1.6
0.07048603	0.05661564	1.6
0.07048603	0.05661564	1.6
0.07048603	0.05661564	1.6
0.0701016	0.05659173	1.6
0.0701016	0.05659173	1.6
0.07009264	0.05650499	1.6
0.07009264	0.05650499	1.6
0.07172963	0.05812216	1.6
0.07172963	0.05812216	1.6
0.07172963	0.05812216	1.6
0.0731192	0.05924658	1.6
0.0731192	0.05924658	1.6
0.0731192	0.05924658	1.6
0.0731192	0.05924658	1.6
0.0731192	0.05924658	1.6
0.143739	0.01230499	1.6
0.143739	0.01230499	1.6
0.143739	0.01230499	1.6
0.145862	0.01424644	1.6
0.145862	0.01424644	1.6
0.145862	0.01424644	1.6
0.1486839	0.01554099	1.6
0.1486839	0.01554099	1.6
0.1493132	0.01632776	1.6
0.1493132	0.01632776	1.6
0.1493132	0.01632776	1.6
0.1498265	0.01708146	1.6
0.1498265	0.01708146	1.6
0.1534895	0.02103559	1.6
0.1534895	0.02103559	1.6
0.1534895	0.02103559	1.6
0.1526075	0.02052633	1.6
0.1526075	0.02052633	1.6
0.1526075	0.02052633	1.6
0.155772	0.02315556	1.6
0.155772	0.02315556	1.6
0.155772	0.02315556	1.6
0.155772	0.02315556	1.6
0.155772	0.02315556	1.6
0.155772	0.02315556	1.6
0.2393721	-0.07546864	1.6
0.2393721	-0.07546864	1.6
0.2386127	-0.075547	1.6
0.2386127	-0.075547	1.6
0.2387616	-0.07599195	1.6
0.2387616	-0.07599195	1.6
0.2387616	-0.07599195	1.6
0.2386845	-0.07620145	1.6
0.2386845	-0.07620145	1.6
0.2386845	-0.07620145	1.6
0.2387226	-0.07585511	1.6
0.2387226	-0.07585511	1.6
0.2381285	-0.0754776	1.6
0.2381285	-0.0754776	1.6
0.2381285	-0.0754776	1.6
0.2381096	-0.07549953	1.6
0.2381096	-0.07549953	1.6
0.2381096	-0.07549953	1.6
0.2380889	-0.07569582	1.6
0.2380889	-0.07569582	1.6
0.2378653	-0.07508443	1.6
0.2378653	-0.07508443	1.6
0.2378653	-0.07508443	1.6
0.2378653	-0.07508443	1.6
0.2378653	-0.07508443	1.6
0.2378653	-0.07508443	1.6
0.2378653	-0.07508443	1.6
0.2378653	-0.07508443	1.6
0.2362751	-0.1267405	1.6
0.2362751	-0.1267405	1.6
0.2362751	-0.1267405	1.6
0.2387455	-0.1283318	1.6
0.2387455	-0.1283318	1.6
0.2387455	-0.1283318	1.6
0.240701	-0.1288143	1.6
0.240701	-0.1288143	1.6
0.2433738	-0.1292522	1.6
0.2433738	-0.1292522	1.6
0.2433738	-0.1292522	1.6
0.2433738	-0.1292522	1.6
0.2433738	-0.1292522	1.6
0.2756016	-0.1376738	1.6
0.2756016	-0.1376738	1.6
0.2756016	-0.1376738	1.6
0.1911397	-0.1509997	1.6
0.1911397	-0.1509997	1.6
0.1911397	-0.1509997	1.6
0.189233	-0.1521011	1.6
0.189233	-0.1521011	1.6
0.1882339	-0.153172	1.6
0.1882339	-0.153172	1.6
0.1882339	-0.153172	1.6
0.1873154	-0.1550685	1.6
0.1873154	-0.1550685	1.6
0.1873154	-0.1550685	1.6
0.1868016	-0.1556861	1.6
0.1868016	-0.1556861	1.6
0.1868016	-0.1556861	1.6
0.1868016	-0.1556861	1.6
0.1868016	-0.1556861	1.6
0.1876437	-0.1551497	1.6
0.1876437	-0.1551497	1.6
0.1876437	-0.1551497	1.6
0.1847923	-0.1564922	1.6
0.1847923	-0.1564922	1.6
0.1847923	-0.1564922	1.6
0.1847923	-0.1564922	1.6
0.1847923	-0.1564922	1.6
0.1584124	-0.2125071	1.6
0.1584124	-0.2125071	1.6
0.1584124	-0.2125071	1.6
0.1595557	-0.2127201	1.6
0.1595557	-0.2127201	1.6
0.1595557	-0.2127201	1.6
0.1595557	-0.2127201	1.6
0.01	0.01	1.6
0.1493628	-0.2288896	1.6
0.1493628	-0.2288896	1.6
0.1524753	-0.2312058	1.6
0.1524753	-0.2312058	1.6
0.1524753	-0.2312058	1.6
0.1469731	-0.2504753	1.6
0.1469731	-0.2504753	1.6
0.1469731	-0.2504753	1.6
0.1473242	-0.2533274	1.6
0.1473242	-0.2533274	1.6
0.1462369	-0.2559665	1.6
0.1462369	-0.2559665	1.6
0.1462369	-0.2559665	1.6
0.1441747	-0.2572977	1.6
0.1441747	-0.2572977	1.6
0.1441747	-0.2572977	1.6
0.1453526	-0.2598604	1.6
0.1453526	-0.2598604	1.6
0.1456876	-0.2617474	1.6
0.1456876	-0.2617474	1.6
0.1456876	-0.2617474	1.6
0.1459084	-0.2631915	1.6
0.1459084	-0.2631915	1.6
0.146046	-0.2643704	1.6
0.146046	-0.2643704	1.6
0.146046	-0.2643704	1.6
0.1461184	-0.2652801	1.6
0.1461184	-0.2652801	1.6
0.1461184	-0.2652801	1.6
0.1465232	-0.2672473	1.6
0.1465232	-0.2672473	1.6
0.1465562	-0.2677653	1.6
0.1465562	-0.2677653	1.6
0.1465562	-0.2677653	1.6
0.1463519	-0.2678927	1.6
0.1463519	-0.2678927	1.6
0.1456675	-0.2683024	1.6
0.1456675	-0.2683024	1.6
0.1456675	-0.2683024	1.6
0.1453122	-0.2681343	1.6
0.1453122	-0.2681343	1.6
0.1438025	-0.2644348	1.6
0.1438025	-0.2644348	1.6
0.1438025	-0.2644348	1.6
0.1438025	-0.2644348	1.6
0.1438025	-0.2644348	1.6
0.1584264	-0.2367673	1.6
0.1584264	-0.2367673	1.6
0.1584264	-0.2367673	1.6
-0.1664252	-0.16913	1.6
-0.1664252	-0.16913	1.6
-0.1664252	-0.16913	1.6
-0.1668103	-0.1722061	1.6
-0.1668103	-0.1722061	1.6
-0.1695538	-0.1733073	1.6
-0.1695538	-0.1733073	1.6
-0.1695538	-0.1733073	1.6
-0.1710566	-0.1733709	1.6
-0.1710566	-0.1733709	1.6
-0.1710566	-0.1733709	1.6
-0.1727558	-0.1733091	1.6
-0.1727558	-0.1733091	1.6
-0.1727558	-0.1733091	1.6
-0.1727558	-0.1733091	1.6
-0.1727558	-0.1733091	1.6
-0.1744609	-0.1728617	1.6
-0.1744609	-0.1728617	1.6
-0.1744609	-0.1728617	1.6
