# Supplementary material for: Saliency detection of textured 3D models based on multi-view information and texel descriptor
Source: PeerJ Comput Sci. 2023 Oct 25;9:e1584. doi: 10.7717/peerj-cs.1584 (PMC10703070; doi:10.7717/peerj-cs.1584)
Supplement: Supplemental Information 2 [file peerj-cs-09-1584-s002.zip › zy/22.txt]

-0.1780939	-0.1703884	1.6
-0.1780939	-0.1703884	1.6
-0.1798142	-0.1692275	1.6
-0.1798142	-0.1692275	1.6
-0.1798142	-0.1692275	1.6
-0.1799477	-0.168409	1.6
-0.1799477	-0.168409	1.6
-0.1799477	-0.168409	1.6
-0.1799477	-0.168409	1.6
-0.1799477	-0.168409	1.6
-0.1171687	-0.1804458	1.6
-0.1171687	-0.1804458	1.6
-0.1144199	-0.1854289	1.6
-0.1144199	-0.1854289	1.6
-0.1144199	-0.1854289	1.6
-0.1128834	-0.1883629	1.6
-0.1128834	-0.1883629	1.6
-0.1128834	-0.1883629	1.6
-0.1118645	-0.1894842	1.6
-0.1118645	-0.1894842	1.6
-0.1114118	-0.1885931	1.6
-0.1114118	-0.1885931	1.6
-0.1114118	-0.1885931	1.6
-0.1115587	-0.1863232	1.6
-0.1115587	-0.1863232	1.6
-0.1115587	-0.1863232	1.6
-0.1108788	-0.183425	1.6
-0.1108788	-0.183425	1.6
-0.1108788	-0.183425	1.6
-0.1108788	-0.183425	1.6
-0.1108788	-0.183425	1.6
0.0341139	-0.1541009	1.6
0.0341139	-0.1541009	1.6
0.0341139	-0.1541009	1.6
0.03376728	-0.1521667	1.6
0.03376728	-0.1521667	1.6
0.03376728	-0.1521667	1.6
0.03376728	-0.1521667	1.6
0.03376728	-0.1521667	1.6
0.03361535	-0.1511164	1.6
0.03361535	-0.1511164	1.6
0.03361535	-0.1511164	1.6
0.03269301	-0.1482568	1.6
0.03269301	-0.1482568	1.6
0.03339309	-0.1462825	1.6
0.03339309	-0.1462825	1.6
0.03339309	-0.1462825	1.6
0.03320548	-0.1449149	1.6
0.03320548	-0.1449149	1.6
0.03320548	-0.1449149	1.6
0.03359558	-0.1432854	1.6
0.03359558	-0.1432854	1.6
0.03359558	-0.1432854	1.6
0.03359558	-0.1432854	1.6
0.03359558	-0.1432854	1.6
0.01436214	0.04014777	1.6
0.01436214	0.04014777	1.6
0.01760478	0.04274847	1.6
0.01760478	0.04274847	1.6
0.01760478	0.04274847	1.6
0.01345993	0.0384934	1.6
0.01345993	0.0384934	1.6
0.01345993	0.0384934	1.6
0.01121878	0.03665402	1.6
0.01121878	0.03665402	1.6
0.009446516	0.03641055	1.6
0.009446516	0.03641055	1.6
0.009446516	0.03641055	1.6
0.008059171	0.03649394	1.6
0.008059171	0.03649394	1.6
0.008059171	0.03649394	1.6
0.007450942	0.03708061	1.6
0.007450942	0.03708061	1.6
0.007450942	0.03708061	1.6
0.007450942	0.03708061	1.6
0.007450942	0.03708061	1.6
0.007450942	0.03708061	1.6
0.007450942	0.03708061	1.6
0.007450942	0.03708061	1.6
0.028896	0.2523042	1.6
0.028896	0.2523042	1.6
0.02575273	0.2496863	1.6
0.02575273	0.2496863	1.6
0.02575273	0.2496863	1.6
0.02345021	0.2486518	1.6
0.02345021	0.2486518	1.6
0.02345021	0.2486518	1.6
0.02232578	0.2469419	1.6
0.02232578	0.2469419	1.6
0.02131998	0.2462503	1.6
0.02131998	0.2462503	1.6
0.02131998	0.2462503	1.6
0.02032643	0.2447284	1.6
0.02032643	0.2447284	1.6
0.01941241	0.2431932	1.6
0.01941241	0.2431932	1.6
0.01941241	0.2431932	1.6
0.01941241	0.2431932	1.6
0.01941241	0.2431932	1.6
0.01941241	0.2431932	1.6
0.03334888	0.3096657	1.6
0.03334888	0.3096657	1.6
0.0339678	0.307304	1.6
0.0339678	0.307304	1.6
0.0339678	0.307304	1.6
0.03524356	0.3058742	1.6
0.03524356	0.3058742	1.6
0.03524356	0.3058742	1.6
0.03527198	0.3050398	1.6
0.03527198	0.3050398	1.6
0.03573272	0.3028727	1.6
0.03573272	0.3028727	1.6
0.03573272	0.3028727	1.6
0.03598148	0.3022485	1.6
0.03598148	0.3022485	1.6
0.03598148	0.3022485	1.6
0.03594004	0.3024067	1.6
0.03594004	0.3024067	1.6
0.03612084	0.302377	1.6
0.03612084	0.302377	1.6
0.03612084	0.302377	1.6
0.03631622	0.3018944	1.6
0.03631622	0.3018944	1.6
0.03631622	0.3018944	1.6
0.03673729	0.301356	1.6
0.03673729	0.301356	1.6
0.03737745	0.3007607	1.6
0.03737745	0.3007607	1.6
0.03737745	0.3007607	1.6
0.03774026	0.299986	1.6
0.03774026	0.299986	1.6
0.03774026	0.299986	1.6
0.03792392	0.299477	1.6
0.03792392	0.299477	1.6
0.03792392	0.299477	1.6
0.03792392	0.299477	1.6
0.03792392	0.299477	1.6
-0.01274148	0.257953	1.6
-0.01274148	0.257953	1.6
-0.01274148	0.257953	1.6
-0.01228692	0.2560632	1.6
-0.01228692	0.2560632	1.6
-0.01195898	0.2545083	1.6
-0.01195898	0.2545083	1.6
-0.01195898	0.2545083	1.6
-0.01213555	0.2528671	1.6
-0.01213555	0.2528671	1.6
-0.01213555	0.2528671	1.6
-0.0120252	0.2513779	1.6
-0.0120252	0.2513779	1.6
-0.01154949	0.2504818	1.6
-0.01154949	0.2504818	1.6
-0.01154949	0.2504818	1.6
-0.01154949	0.2504818	1.6
-0.01154949	0.2504818	1.6
-0.01154949	0.2504818	1.6
-0.01155303	0.2492377	1.6
-0.01155303	0.2492377	1.6
-0.01155303	0.2492377	1.6
-0.01147729	0.2491956	1.6
-0.01147729	0.2491956	1.6
-0.01147729	0.2491956	1.6
-0.01147729	0.2491956	1.6
-0.01147729	0.2491956	1.6
-0.08716086	0.1994483	1.6
-0.08716086	0.1994483	1.6
-0.08716086	0.1994483	1.6
-0.08832791	0.1950263	1.6
-0.08832791	0.1950263	1.6
-0.08877326	0.1947497	1.6
-0.08877326	0.1947497	1.6
-0.08877326	0.1947497	1.6
-0.08839229	0.1935484	1.6
-0.08839229	0.1935484	1.6
-0.08839229	0.1935484	1.6
-0.08795259	0.1922931	1.6
-0.08795259	0.1922931	1.6
-0.08777431	0.1914217	1.6
-0.08777431	0.1914217	1.6
-0.08777431	0.1914217	1.6
-0.08801432	0.1915834	1.6
-0.08801432	0.1915834	1.6
-0.0885118	0.1927875	1.6
-0.0885118	0.1927875	1.6
-0.0885118	0.1927875	1.6
-0.08877378	0.1932925	1.6
-0.08877378	0.1932925	1.6
-0.08877378	0.1932925	1.6
-0.08894906	0.1935952	1.6
-0.08894906	0.1935952	1.6
-0.08906979	0.1937643	1.6
-0.08906979	0.1937643	1.6
-0.08906979	0.1937643	1.6
-0.08906979	0.1937643	1.6
-0.08906979	0.1937643	1.6
-0.08940185	0.1948594	1.6
-0.08940185	0.1948594	1.6
-0.08940185	0.1948594	1.6
-0.08852337	0.1964519	1.6
-0.08852337	0.1964519	1.6
-0.08852337	0.1964519	1.6
-0.08852337	0.1964519	1.6
-0.08852337	0.1964519	1.6
-0.1025195	0.2192755	1.6
-0.1025195	0.2192755	1.6
0.01	0.01	1.6
0.01	0.01	1.6
0.01	0.01	1.6
0.01	0.01	1.6
-0.08852337	0.1964519	1.6
-0.08852337	0.1964519	1.6
0.08057294	0.0868387	1.6
0.08057294	0.0868387	1.6
0.08057294	0.0868387	1.6
0.08745454	0.08800576	1.6
0.08745454	0.08800576	1.6
0.09336139	0.09459317	1.6
0.09336139	0.09459317	1.6
0.09336139	0.09459317	1.6
0.09300806	0.09477966	1.6
0.09300806	0.09477966	1.6
0.09300806	0.09477966	1.6
0.09225618	0.09392814	1.6
0.09225618	0.09392814	1.6
0.09243305	0.09305707	1.6
0.09243305	0.09305707	1.6
0.09243305	0.09305707	1.6
0.09234371	0.09197899	1.6
0.09234371	0.09197899	1.6
0.09234371	0.09197899	1.6
0.09228527	0.09081846	1.6
0.09228527	0.09081846	1.6
0.09231836	0.08997167	1.6
0.09231836	0.08997167	1.6
0.09231836	0.08997167	1.6
0.09223416	0.08931092	1.6
0.09223416	0.08931092	1.6
0.09223416	0.08931092	1.6
0.09202304	0.08899546	1.6
0.09202304	0.08899546	1.6
0.09114846	0.08874056	1.6
0.09114846	0.08874056	1.6
0.09114846	0.08874056	1.6
0.09029265	0.08898378	1.6
0.09029265	0.08898378	1.6
0.09029265	0.08898378	1.6
0.08989433	0.08927805	1.6
0.08989433	0.08927805	1.6
0.08946574	0.08950073	1.6
0.08946574	0.08950073	1.6
0.08946574	0.08950073	1.6
0.08919694	0.08951433	1.6
0.08919694	0.08951433	1.6
0.08919694	0.08951433	1.6
0.08889078	0.08870847	1.6
0.08889078	0.08870847	1.6
0.08889078	0.08870847	1.6
0.08889078	0.08870847	1.6
0.08889078	0.08870847	1.6
0.03728777	-0.06691281	1.6
0.03728777	-0.06691281	1.6
0.03728777	-0.06691281	1.6
0.03653093	-0.06598306	1.6
0.03653093	-0.06598306	1.6
0.03592817	-0.06449182	1.6
0.03592817	-0.06449182	1.6
0.03592817	-0.06449182	1.6
0.03499953	-0.06360451	1.6
0.03499953	-0.06360451	1.6
0.03499953	-0.06360451	1.6
0.03499953	-0.06360451	1.6
0.03499953	-0.06360451	1.6
-0.005167164	-0.01033826	1.6
-0.005167164	-0.01033826	1.6
-0.005167164	-0.01033826	1.6
-0.004694831	-0.01019389	1.6
-0.004694831	-0.01019389	1.6
-0.004595969	-0.00977985	1.6
-0.004595969	-0.00977985	1.6
-0.004595969	-0.00977985	1.6
-0.004781924	-0.008089522	1.6
-0.004781924	-0.008089522	1.6
-0.004825767	-0.006770615	1.6
-0.004825767	-0.006770615	1.6
-0.004825767	-0.006770615	1.6
-0.00630896	-0.007450333	1.6
-0.00630896	-0.007450333	1.6
-0.00630896	-0.007450333	1.6
-0.007512556	-0.007839005	1.6
-0.007512556	-0.007839005	1.6
-0.008055314	-0.008254549	1.6
-0.008055314	-0.008254549	1.6
-0.008055314	-0.008254549	1.6
-0.008055314	-0.008254549	1.6
-0.008055314	-0.008254549	1.6
-0.008055314	-0.008254549	1.6
0.04442323	-0.1475011	1.6
0.04442323	-0.1475011	1.6
0.04200669	-0.1460937	1.6
0.04200669	-0.1460937	1.6
0.04200669	-0.1460937	1.6
0.04012208	-0.1437228	1.6
0.04012208	-0.1437228	1.6
0.03891119	-0.1433599	1.6
0.03891119	-0.1433599	1.6
0.03891119	-0.1433599	1.6
0.03850227	-0.1428847	1.6
0.03850227	-0.1428847	1.6
0.03850227	-0.1428847	1.6
0.03885266	-0.142484	1.6
0.03885266	-0.142484	1.6
0.03887694	-0.1425603	1.6
0.03887694	-0.1425603	1.6
0.03887694	-0.1425603	1.6
0.039378	-0.1426088	1.6
0.039378	-0.1426088	1.6
0.039378	-0.1426088	1.6
0.03984034	-0.142002	1.6
0.03984034	-0.142002	1.6
0.04000245	-0.1417249	1.6
0.04000245	-0.1417249	1.6
0.04000245	-0.1417249	1.6
0.04009219	-0.1411272	1.6
0.04009219	-0.1411272	1.6
0.04009219	-0.1411272	1.6
0.04012488	-0.1410797	1.6
0.04012488	-0.1410797	1.6
0.04012488	-0.1410797	1.6
0.04012488	-0.1410797	1.6
0.04012488	-0.1410797	1.6
0.05078156	-0.1743932	1.6
0.05078156	-0.1743932	1.6
0.05078156	-0.1743932	1.6
0.04992522	-0.1754218	1.6
0.04992522	-0.1754218	1.6
0.04915982	-0.1759056	1.6
0.04915982	-0.1759056	1.6
0.04915982	-0.1759056	1.6
0.04887293	-0.1756768	1.6
0.04887293	-0.1756768	1.6
0.04887293	-0.1756768	1.6
0.04885401	-0.1757973	1.6
0.04885401	-0.1757973	1.6
0.04871321	-0.1765782	1.6
0.04871321	-0.1765782	1.6
0.04871321	-0.1765782	1.6
0.04871156	-0.1768578	1.6
0.04871156	-0.1768578	1.6
0.04871156	-0.1768578	1.6
0.04843725	-0.1767539	1.6
0.04843725	-0.1767539	1.6
0.04863863	-0.1767391	1.6
0.04863863	-0.1767391	1.6
0.04863863	-0.1767391	1.6
0.04893316	-0.1766639	1.6
0.04893316	-0.1766639	1.6
0.04893316	-0.1766639	1.6
0.04893316	-0.1766639	1.6
0.04893316	-0.1766639	1.6
0.04893316	-0.1766639	1.6
0.05623892	-0.241532	1.6
0.05623892	-0.241532	1.6
0.05779092	-0.2398788	1.6
0.05779092	-0.2398788	1.6
0.05779092	-0.2398788	1.6
0.05888495	-0.2387404	1.6
0.05888495	-0.2387404	1.6
0.05809446	-0.2391047	1.6
0.05809446	-0.2391047	1.6
0.05809446	-0.2391047	1.6
0.05763921	-0.2371197	1.6
0.05763921	-0.2371197	1.6
0.05763921	-0.2371197	1.6
0.05728685	-0.2374284	1.6
0.05728685	-0.2374284	1.6
0.05728685	-0.2374284	1.6
0.05696528	-0.2376686	1.6
0.05696528	-0.2376686	1.6
0.056733	-0.2377731	1.6
0.056733	-0.2377731	1.6
0.056733	-0.2377731	1.6
0.05658852	-0.2366435	1.6
0.05658852	-0.2366435	1.6
0.05658852	-0.2366435	1.6
0.05634972	-0.2366996	1.6
0.05634972	-0.2366996	1.6
0.05595518	-0.2366697	1.6
0.05595518	-0.2366697	1.6
0.05595518	-0.2366697	1.6
0.05555643	-0.2366171	1.6
0.05555643	-0.2366171	1.6
0.0551296	-0.23633	1.6
0.0551296	-0.23633	1.6
0.0551296	-0.23633	1.6
0.05476826	-0.2362957	1.6
0.05476826	-0.2362957	1.6
0.05476826	-0.2362957	1.6
0.05440285	-0.2362301	1.6
0.05440285	-0.2362301	1.6
0.05420238	-0.2362739	1.6
0.05420238	-0.2362739	1.6
0.05420238	-0.2362739	1.6
0.05432298	-0.2362621	1.6
0.05432298	-0.2362621	1.6
0.05432298	-0.2362621	1.6
0.0543812	-0.2360844	1.6
0.0543812	-0.2360844	1.6
0.0540324	-0.2360789	1.6
0.0540324	-0.2360789	1.6
0.0540324	-0.2360789	1.6
0.0538763	-0.2360049	1.6
0.0538763	-0.2360049	1.6
0.0538763	-0.2360049	1.6
0.0538763	-0.2360049	1.6
0.0538763	-0.2360049	1.6
0.03861789	-0.1743138	1.6
0.03861789	-0.1743138	1.6
0.03861789	-0.1743138	1.6
0.03704552	-0.1726188	1.6
0.03704552	-0.1726188	1.6
0.03662263	-0.1715361	1.6
0.03662263	-0.1715361	1.6
0.03662263	-0.1715361	1.6
0.03530536	-0.1715385	1.6
0.03530536	-0.1715385	1.6
0.03530536	-0.1715385	1.6
0.03679287	-0.1746268	1.6
0.03679287	-0.1746268	1.6
0.03639417	-0.1736072	1.6
0.03639417	-0.1736072	1.6
0.03639417	-0.1736072	1.6
0.03619475	-0.1727567	1.6
0.03619475	-0.1727567	1.6
0.03577439	-0.172109	1.6
0.03577439	-0.172109	1.6
0.03577439	-0.172109	1.6
0.03453148	-0.1708957	1.6
0.03453148	-0.1708957	1.6
0.03453148	-0.1708957	1.6
0.03418754	-0.1707612	1.6
0.03418754	-0.1707612	1.6
0.03391377	-0.1706295	1.6
0.03391377	-0.1706295	1.6
0.03391377	-0.1706295	1.6
0.03391377	-0.1706295	1.6
0.03391377	-0.1706295	1.6
0.03391377	-0.1706295	1.6
0.03383333	-0.1713106	1.6
0.03383333	-0.1713106	1.6
0.03383333	-0.1713106	1.6
0.03383333	-0.1713106	1.6
0.03383333	-0.1713106	1.6
0.05946455	-0.2343652	1.6
0.05946455	-0.2343652	1.6
0.05946455	-0.2343652	1.6
0.05956373	-0.2364914	1.6
0.05956373	-0.2364914	1.6
0.05944845	-0.2388851	1.6
0.05944845	-0.2388851	1.6
0.05944845	-0.2388851	1.6
0.05966169	-0.2379019	1.6
0.05966169	-0.2379019	1.6
0.05966169	-0.2379019	1.6
0.05990883	-0.2372309	1.6
0.05990883	-0.2372309	1.6
0.0600884	-0.2382039	1.6
0.0600884	-0.2382039	1.6
0.0600884	-0.2382039	1.6
0.05996484	-0.2386865	1.6
0.05996484	-0.2386865	1.6
0.05996484	-0.2386865	1.6
0.05980026	-0.2391216	1.6
0.05980026	-0.2391216	1.6
0.05976054	-0.2395566	1.6
0.05976054	-0.2395566	1.6
0.05976054	-0.2395566	1.6
0.05971537	-0.2400972	1.6
0.05971537	-0.2400972	1.6
0.05971537	-0.2400972	1.6
0.05971537	-0.2400972	1.6
0.0596704	-0.240303	1.6
0.05939665	-0.240495	1.6
0.05939665	-0.240495	1.6
0.05939665	-0.240495	1.6
0.05899941	-0.2402911	1.6
0.05899941	-0.2402911	1.6
0.05869091	-0.2403349	1.6
0.05869091	-0.2403349	1.6
0.05869091	-0.2403349	1.6
0.05858374	-0.2394673	1.6
0.05858374	-0.2394673	1.6
0.05858374	-0.2394673	1.6
0.05815909	-0.2393601	1.6
0.05815909	-0.2393601	1.6
0.05785213	-0.2390776	1.6
0.05785213	-0.2390776	1.6
0.05785213	-0.2390776	1.6
0.05771998	-0.2389744	1.6
0.05771998	-0.2389744	1.6
0.05771998	-0.2389744	1.6
0.05809683	-0.2393263	1.6
0.05809683	-0.2393263	1.6
0.05809683	-0.2393263	1.6
0.05809683	-0.2393263	1.6
0.05809683	-0.2393263	1.6
0.05862626	-0.2399511	1.6
0.05862626	-0.2399511	1.6
0.05862626	-0.2399511	1.6
0.05915951	-0.2407544	1.6
0.05915951	-0.2407544	1.6
0.05915951	-0.2407544	1.6
0.05915951	-0.2407544	1.6
0.05915951	-0.2407544	1.6
0.05973165	-0.2416844	1.6
0.05973165	-0.2416844	1.6
0.05973165	-0.2416844	1.6
0.05973165	-0.2416844	1.6
0.05973165	-0.2416844	1.6
0.05973165	-0.2416844	1.6
0.05973165	-0.2416844	1.6
0.05973165	-0.2416844	1.6
0.07092211	0.1753917	1.6
0.07092211	0.1753917	1.6
0.07092211	0.1753917	1.6
0.06914111	0.1740466	1.6
0.06914111	0.1740466	1.6
0.06767628	0.1723223	1.6
0.06767628	0.1723223	1.6
0.06767628	0.1723223	1.6
0.06717192	0.1723974	1.6
0.06717192	0.1723974	1.6
0.06717192	0.1723974	1.6
0.06723655	0.1720194	1.6
0.06723655	0.1720194	1.6
0.06723655	0.1720194	1.6
0.06731813	0.1718494	1.6
0.06731813	0.1718494	1.6
0.06790178	0.1725768	1.6
0.06790178	0.1725768	1.6
0.06790178	0.1725768	1.6
0.06790178	0.1725768	1.6
0.06790178	0.1725768	1.6
0.08514135	0.2226449	1.6
0.08514135	0.2226449	1.6
0.08514135	0.2226449	1.6
0.08440217	0.2226498	1.6
0.08440217	0.2226498	1.6
0.08440217	0.2226498	1.6
0.08436214	0.2238188	1.6
0.08436214	0.2238188	1.6
0.08450732	0.224774	1.6
0.08450732	0.224774	1.6
0.08450732	0.224774	1.6
0.08446299	0.2250899	1.6
0.08446299	0.2250899	1.6
0.08446299	0.2250899	1.6
0.08417354	0.2262841	1.6
0.08417354	0.2262841	1.6
0.08444496	0.2268106	1.6
0.08444496	0.2268106	1.6
0.08444496	0.2268106	1.6
0.08504539	0.2279599	1.6
0.08504539	0.2279599	1.6
0.08552415	0.228501	1.6
0.08552415	0.228501	1.6
0.08552415	0.228501	1.6
0.08592398	0.2289076	1.6
0.08592398	0.2289076	1.6
0.08592398	0.2289076	1.6
0.08592398	0.2289076	1.6
0.08592398	0.2289076	1.6
0.04105479	0.2799851	1.6
0.04105479	0.2799851	1.6
0.04105479	0.2799851	1.6
0.04178631	0.2789237	1.6
0.04178631	0.2789237	1.6
0.04178631	0.2789237	1.6
0.04253368	0.2779773	1.6
0.04253368	0.2779773	1.6
0.04253368	0.2779773	1.6
0.04380839	0.2777977	1.6
0.04380839	0.2777977	1.6
0.04457787	0.2781397	1.6
0.04457787	0.2781397	1.6
0.04457787	0.2781397	1.6
0.04519492	0.2784617	1.6
0.04519492	0.2784617	1.6
0.04519492	0.2784617	1.6
0.04539639	0.2792995	1.6
0.04539639	0.2792995	1.6
0.04402674	0.2790163	1.6
0.04402674	0.2790163	1.6
0.04402674	0.2790163	1.6
0.04402674	0.2790163	1.6
0.04402674	0.2790163	1.6
0.04402674	0.2790163	1.6
0.0408707	0.3382681	1.6
0.0408707	0.3382681	1.6
0.04050676	0.336398	1.6
0.04050676	0.336398	1.6
0.04050676	0.336398	1.6
0.03974306	0.3343884	1.6
0.03974306	0.3343884	1.6
0.03974306	0.3343884	1.6
0.03920631	0.3335757	1.6
0.03920631	0.3335757	1.6
0.03918961	0.3328444	1.6
0.03918961	0.3328444	1.6
0.03918961	0.3328444	1.6
0.03913715	0.3320644	1.6
0.03913715	0.3320644	1.6
0.03913715	0.3320644	1.6
0.03861329	0.331269	1.6
0.03861329	0.331269	1.6
0.03836927	0.3303771	1.6
0.03836927	0.3303771	1.6
0.03836927	0.3303771	1.6
0.03844272	0.3296823	1.6
0.03844272	0.3296823	1.6
0.03844272	0.3296823	1.6
0.03844272	0.3296823	1.6
0.03844272	0.3296823	1.6
0.03844272	0.3296823	1.6
0.03844272	0.3296823	1.6
0.03844272	0.3296823	1.6
-0.07753213	0.2818344	1.6
-0.07753213	0.2818344	1.6
-0.07753213	0.2818344	1.6
-0.07974397	0.2782815	1.6
-0.07974397	0.2782815	1.6
-0.08057181	0.2769086	1.6
-0.08057181	0.2769086	1.6
-0.08057181	0.2769086	1.6
-0.08168321	0.27674	1.6
-0.08168321	0.27674	1.6
-0.08168321	0.27674	1.6
-0.08279555	0.2750489	1.6
-0.08279555	0.2750489	1.6
-0.08292181	0.2743704	1.6
-0.08292181	0.2743704	1.6
-0.08292181	0.2743704	1.6
-0.08332973	0.2737523	1.6
-0.08332973	0.2737523	1.6
-0.08332973	0.2737523	1.6
-0.08358348	0.2731703	1.6
-0.08358348	0.2731703	1.6
-0.08343814	0.2723563	1.6
-0.08343814	0.2723563	1.6
-0.08343814	0.2723563	1.6
-0.08398791	0.2719634	1.6
-0.08398791	0.2719634	1.6
-0.08398791	0.2719634	1.6
-0.08398791	0.2719634	1.6
-0.08398791	0.2719634	1.6
-0.1406813	0.2066787	1.6
-0.1406813	0.2066787	1.6
-0.1406813	0.2066787	1.6
-0.1417194	0.208516	1.6
-0.1417194	0.208516	1.6
-0.1417194	0.208516	1.6
-0.1428664	0.2097334	1.6
-0.1428664	0.2097334	1.6
-0.1435966	0.2108611	1.6
-0.1435966	0.2108611	1.6
-0.1435966	0.2108611	1.6
-0.1435909	0.2114439	1.6
-0.1435909	0.2114439	1.6
-0.1435909	0.2114439	1.6
-0.1436017	0.2121922	1.6
-0.1436017	0.2121922	1.6
-0.1437555	0.2130075	1.6
-0.1437555	0.2130075	1.6
-0.1437555	0.2130075	1.6
-0.1441424	0.213784	1.6
-0.1441424	0.213784	1.6
-0.1441942	0.214471	1.6
-0.1441942	0.214471	1.6
-0.1441942	0.214471	1.6
-0.1441942	0.214471	1.6
-0.1441942	0.214471	1.6
-0.1441942	0.214471	1.6
-0.1441942	0.214471	1.6
-0.1441942	0.214471	1.6
-0.03459781	0.0006248197	1.6
-0.03459781	0.0006248197	1.6
-0.03459781	0.0006248197	1.6
-0.03418538	0.0004114229	1.6
-0.03418538	0.0004114229	1.6
-0.03452317	0.002173661	1.6
-0.03452317	0.002173661	1.6
-0.03452317	0.002173661	1.6
-0.03576737	0.004351608	1.6
-0.03576737	0.004351608	1.6
-0.03576737	0.004351608	1.6
-0.03631999	0.005192215	1.6
-0.03631999	0.005192215	1.6
-0.03679738	0.006070632	1.6
-0.03679738	0.006070632	1.6
-0.03679738	0.006070632	1.6
-0.03751783	0.006298134	1.6
-0.03751783	0.006298134	1.6
-0.03751783	0.006298134	1.6
-0.03751783	0.006298134	1.6
-0.03751783	0.006298134	1.6
-0.03751783	0.006298134	1.6
-0.03751783	0.006298134	1.6
-0.03751783	0.006298134	1.6
0.1090694	0.07836965	1.6
0.1090694	0.07836965	1.6
0.1090694	0.07836965	1.6
0.1218679	0.089275	1.6
0.1218679	0.089275	1.6
0.1248783	0.09088901	1.6
0.1248783	0.09088901	1.6
0.1248783	0.09088901	1.6
0.1251414	0.09149214	1.6
0.1251414	0.09149214	1.6
0.1251414	0.09149214	1.6
0.1248589	0.09240735	1.6
0.1248589	0.09240735	1.6
