# Supplementary material for: Saliency detection of textured 3D models based on multi-view information and texel descriptor
Source: PeerJ Comput Sci. 2023 Oct 25;9:e1584. doi: 10.7717/peerj-cs.1584 (PMC10703070; doi:10.7717/peerj-cs.1584)
Supplement: Supplemental Information 2 [file peerj-cs-09-1584-s002.zip › zy/23.txt]

0.1245888	0.09406114	1.6
0.1245888	0.09406114	1.6
0.1239004	0.09509096	1.6
0.1156116	0.2268347	1.6
0.1156116	0.2268347	1.6
0.1156116	0.2268347	1.6
0.1125924	0.2312896	1.6
0.1125924	0.2312896	1.6
0.1113527	0.233865	1.6
0.1113527	0.233865	1.6
0.1113527	0.233865	1.6
0.1098854	0.2351826	1.6
0.1098854	0.2351826	1.6
0.1089266	0.2356511	1.6
0.1089266	0.2356511	1.6
0.1089266	0.2356511	1.6
0.1083746	0.2357625	1.6
0.1083746	0.2357625	1.6
0.1083746	0.2357625	1.6
0.1068205	0.2360129	1.6
0.1068205	0.2360129	1.6
0.1068205	0.2360129	1.6
0.1068205	0.2360129	1.6
0.1068205	0.2360129	1.6
-0.02368598	0.2711999	1.6
-0.02368598	0.2711999	1.6
-0.02368598	0.2711999	1.6
-0.02247941	0.2693217	1.6
-0.02247941	0.2693217	1.6
-0.02100779	0.2664626	1.6
-0.02100779	0.2664626	1.6
-0.02100779	0.2664626	1.6
-0.01897591	0.2655929	1.6
-0.01897591	0.2655929	1.6
-0.01749816	0.2650165	1.6
-0.01749816	0.2650165	1.6
-0.01749816	0.2650165	1.6
-0.01674771	0.2652148	1.6
-0.01674771	0.2652148	1.6
-0.01674771	0.2652148	1.6
-0.01622794	0.265325	1.6
-0.01622794	0.265325	1.6
-0.01566126	0.2654315	1.6
-0.01566126	0.2654315	1.6
-0.01566126	0.2654315	1.6
-0.01537648	0.2653515	1.6
-0.01537648	0.2653515	1.6
-0.01484486	0.265607	1.6
-0.01484486	0.265607	1.6
-0.01484486	0.265607	1.6
-0.01484486	0.265607	1.6
-0.01484486	0.265607	1.6
-0.01484486	0.265607	1.6
-0.01484486	0.265607	1.6
-0.01484486	0.265607	1.6
-0.01484486	0.265607	1.6
-0.02639685	0.2878401	1.6
-0.02639685	0.2878401	1.6
-0.02612644	0.2904216	1.6
-0.02612644	0.2904216	1.6
-0.02612644	0.2904216	1.6
-0.02612644	0.2904216	1.6
-0.02612644	0.2904216	1.6
-0.07011774	0.3084406	1.6
-0.07011774	0.3084406	1.6
-0.07011774	0.3084406	1.6
-0.02842611	0.4193533	1.6
-0.02842611	0.4193533	1.6
-0.02842611	0.4193533	1.6
-0.02742409	0.4193567	1.6
-0.02742409	0.4193567	1.6
-0.02742409	0.4193567	1.6
-0.02742409	0.4193567	1.6
-0.02742409	0.4193567	1.6
-0.02830545	0.4196417	1.6
-0.02830545	0.4196417	1.6
-0.02830545	0.4196417	1.6
-0.02830545	0.4196417	1.6
-0.02830545	0.4196417	1.6
-0.02883129	0.4212757	1.6
-0.02883129	0.4212757	1.6
-0.02883129	0.4212757	1.6
-0.02844706	0.4223049	1.6
-0.02844706	0.4223049	1.6
-0.02844706	0.4223049	1.6
-0.02823457	0.4232048	1.6
-0.02823457	0.4232048	1.6
-0.02790119	0.4240249	1.6
-0.02790119	0.4240249	1.6
-0.02790119	0.4240249	1.6
-0.02792284	0.4247587	1.6
-0.02792284	0.4247587	1.6
-0.02792284	0.4247587	1.6
-0.02786217	0.4248803	1.6
-0.02786217	0.4248803	1.6
-0.02812988	0.4250698	1.6
-0.02812988	0.4250698	1.6
-0.02812988	0.4250698	1.6
-0.02804237	0.4258593	1.6
-0.02804237	0.4258593	1.6
-0.02804237	0.4258593	1.6
-0.02804237	0.4258593	1.6
-0.02804237	0.4258593	1.6
-0.1280544	0.3340611	1.6
-0.1280544	0.3340611	1.6
-0.1280544	0.3340611	1.6
-0.1302662	0.3303654	1.6
-0.1302662	0.3303654	1.6
-0.1302662	0.3303654	1.6
-0.1318092	0.3298311	1.6
-0.1318092	0.3298311	1.6
-0.1323613	0.3299185	1.6
-0.1323613	0.3299185	1.6
-0.1323613	0.3299185	1.6
-0.1325501	0.3294621	1.6
-0.1325501	0.3294621	1.6
-0.1325501	0.3294621	1.6
-0.1321112	0.3295606	1.6
-0.1321112	0.3295606	1.6
-0.1316127	0.3291177	1.6
-0.1316127	0.3291177	1.6
-0.1316127	0.3291177	1.6
-0.1315582	0.3284931	1.6
-0.1315582	0.3284931	1.6
-0.1315582	0.3284931	1.6
-0.1313727	0.3278756	1.6
-0.1313727	0.3278756	1.6
-0.1312589	0.327148	1.6
-0.1312589	0.327148	1.6
-0.1312589	0.327148	1.6
-0.1313226	0.3268605	1.6
-0.1313226	0.3268605	1.6
-0.1313226	0.3268605	1.6
-0.1314034	0.3265503	1.6
-0.1314034	0.3265503	1.6
-0.1315311	0.326213	1.6
-0.1315311	0.326213	1.6
-0.1315311	0.326213	1.6
-0.1315448	0.326205	1.6
-0.1315448	0.326205	1.6
-0.1315448	0.326205	1.6
-0.1316939	0.3261277	1.6
-0.1316939	0.3261277	1.6
-0.1307697	0.3263537	1.6
-0.1307697	0.3263537	1.6
-0.1307697	0.3263537	1.6
-0.1308922	0.326106	1.6
-0.1308922	0.326106	1.6
-0.1308922	0.326106	1.6
-0.1304859	0.326161	1.6
-0.1304859	0.326161	1.6
-0.1305496	0.3257895	1.6
-0.1305496	0.3257895	1.6
-0.1305496	0.3257895	1.6
-0.1305496	0.3257895	1.6
-0.1305496	0.3257895	1.6
-0.1305496	0.3257895	1.6
-0.1272198	0.3184935	1.6
-0.1272198	0.3184935	1.6
-0.1246131	0.3156522	1.6
-0.1246131	0.3156522	1.6
-0.1246131	0.3156522	1.6
-0.1230831	0.3138872	1.6
-0.1230831	0.3138872	1.6
-0.1230831	0.3138872	1.6
-0.1223617	0.3126435	1.6
-0.1223617	0.3126435	1.6
-0.1214666	0.3120276	1.6
-0.1214666	0.3120276	1.6
-0.1214666	0.3120276	1.6
-0.1214666	0.3120276	1.6
-0.1214666	0.3120276	1.6
-0.1214666	0.3120276	1.6
-0.1214666	0.3120276	1.6
-0.1214666	0.3120276	1.6
-0.1214666	0.3120276	1.6
-0.1214666	0.3120276	1.6
-0.1214666	0.3120276	1.6
-0.08896167	-0.07142746	1.6
-0.08896167	-0.07142746	1.6
-0.09360909	-0.07430582	1.6
-0.09360909	-0.07430582	1.6
-0.09360909	-0.07430582	1.6
-0.0953163	-0.07479945	1.6
-0.0953163	-0.07479945	1.6
-0.0953163	-0.07479945	1.6
-0.09616158	-0.07555421	1.6
-0.09616158	-0.07555421	1.6
-0.09616158	-0.07555421	1.6
-0.09368925	-0.07859369	1.6
-0.09368925	-0.07859369	1.6
-0.09460274	-0.07872399	1.6
-0.09460274	-0.07872399	1.6
-0.09524759	-0.07811179	1.6
-0.09524759	-0.07811179	1.6
-0.09524759	-0.07811179	1.6
-0.0945437	-0.07958762	1.6
-0.0945437	-0.07958762	1.6
-0.0945437	-0.07958762	1.6
-0.09540463	-0.07968488	1.6
-0.09540463	-0.07968488	1.6
-0.09540463	-0.07968488	1.6
-0.09540463	-0.07968488	1.6
-0.02422973	-0.04337649	1.6
-0.02422973	-0.04337649	1.6
-0.02422973	-0.04337649	1.6
-0.01965248	-0.03953971	1.6
-0.01965248	-0.03953971	1.6
-0.01965248	-0.03953971	1.6
-0.01772031	-0.03832351	1.6
-0.01772031	-0.03832351	1.6
-0.01772031	-0.03832351	1.6
-0.0175862	-0.0374551	1.6
-0.0175862	-0.0374551	1.6
-0.01724586	-0.03707116	1.6
-0.01724586	-0.03707116	1.6
-0.01724586	-0.03707116	1.6
-0.0172366	-0.03680222	1.6
-0.0172366	-0.03680222	1.6
-0.0172366	-0.03680222	1.6
-0.01723955	-0.03611118	1.6
-0.01723955	-0.03611118	1.6
-0.01723955	-0.03611118	1.6
-0.01723955	-0.03611118	1.6
-0.01723955	-0.03611118	1.6
-0.0009482196	-0.0001739282	1.6
-0.0009482196	-0.0001739282	1.6
-0.0009482196	-0.0001739282	1.6
-8.564629E-05	0.002800252	1.6
-8.564629E-05	0.002800252	1.6
0.0003371835	0.003905098	1.6
0.0003371835	0.003905098	1.6
0.0003371835	0.003905098	1.6
0.0002073487	0.004712445	1.6
0.0002073487	0.004712445	1.6
0.0002352148	0.004338792	1.6
0.0002352148	0.004338792	1.6
0.0002352148	0.004338792	1.6
0.0002305582	0.004176468	1.6
0.0002305582	0.004176468	1.6
0.0002305582	0.004176468	1.6
-0.0001166752	0.004094617	1.6
-0.0001166752	0.004094617	1.6
-0.0001166752	0.004094617	1.6
-0.0001983047	0.003999857	1.6
-0.0001983047	0.003999857	1.6
-0.0002146922	0.004379592	1.6
-0.0002146922	0.004379592	1.6
-0.0002146922	0.004379592	1.6
-3.613904E-05	0.004705311	1.6
-3.613904E-05	0.004705311	1.6
-3.304332E-05	0.004933558	1.6
-3.304332E-05	0.004933558	1.6
-3.304332E-05	0.004933558	1.6
-4.777871E-05	0.004872518	1.6
-4.777871E-05	0.004872518	1.6
-4.777871E-05	0.004872518	1.6
9.441935E-05	0.00516325	1.6
9.441935E-05	0.00516325	1.6
9.441935E-05	0.00516325	1.6
9.986199E-05	0.005614794	1.6
9.986199E-05	0.005614794	1.6
0.0001695119	0.005910685	1.6
0.0001695119	0.005910685	1.6
0.0001695119	0.005910685	1.6
0.0003787167	0.006199893	1.6
0.0003787167	0.006199893	1.6
0.0004979502	0.006653365	1.6
0.0004979502	0.006653365	1.6
0.0004979502	0.006653365	1.6
0.0005774871	0.007102429	1.6
0.0005774871	0.007102429	1.6
0.0005774871	0.007102429	1.6
0.000873765	0.00755711	1.6
0.000873765	0.00755711	1.6
0.0009801295	0.00794935	1.6
0.0009801295	0.00794935	1.6
0.0009801295	0.00794935	1.6
0.0009801295	0.00794935	1.6
0.0009801295	0.00794935	1.6
0.0009801295	0.00794935	1.6
0.0009801295	0.00794935	1.6
0.0009801295	0.00794935	1.6
0.008596203	-0.1181873	1.6
0.008596203	-0.1181873	1.6
0.008596203	-0.1181873	1.6
0.008630018	-0.1223291	1.6
0.008630018	-0.1223291	1.6
0.008630018	-0.1223291	1.6
0.009209158	-0.1246723	1.6
0.009209158	-0.1246723	1.6
0.009209158	-0.1246723	1.6
0.009800541	-0.1259051	1.6
0.009800541	-0.1259051	1.6
0.009940145	-0.126529	1.6
0.009940145	-0.126529	1.6
0.009940145	-0.126529	1.6
0.01020246	-0.127429	1.6
0.01020246	-0.127429	1.6
0.01020246	-0.127429	1.6
0.009952116	-0.1283507	1.6
0.009952116	-0.1283507	1.6
0.007327412	-0.1303678	1.6
0.007327412	-0.1303678	1.6
0.007327412	-0.1303678	1.6
0.005366051	-0.1318932	1.6
0.005366051	-0.1318932	1.6
0.005366051	-0.1318932	1.6
0.003975736	-0.1332593	1.6
0.003975736	-0.1332593	1.6
0.003975736	-0.1332593	1.6
0.003975736	-0.1332593	1.6
0.003975736	-0.1332593	1.6
0.003975736	-0.1332593	1.6
0.003975736	-0.1332593	1.6
-0.1107263	-0.2093959	1.6
-0.1107263	-0.2093959	1.6
-0.1107263	-0.2093959	1.6
-0.1097075	-0.2102948	1.6
-0.1097075	-0.2102948	1.6
-0.1097075	-0.2102948	1.6
-0.1101952	-0.2110852	1.6
-0.1101952	-0.2110852	1.6
-0.112065	-0.2124083	1.6
-0.112065	-0.2124083	1.6
-0.112065	-0.2124083	1.6
-0.1117362	-0.2121843	1.6
-0.1117362	-0.2121843	1.6
-0.1117362	-0.2121843	1.6
-0.1113365	-0.2119297	1.6
-0.1113365	-0.2119297	1.6
-0.1113365	-0.2119297	1.6
-0.1112191	-0.2117953	1.6
-0.1112191	-0.2117953	1.6
-0.1124938	-0.2119726	1.6
-0.1124938	-0.2119726	1.6
-0.1124938	-0.2119726	1.6
-0.112156	-0.2105423	1.6
-0.112156	-0.2105423	1.6
-0.112156	-0.2105423	1.6
-0.1118402	-0.2095922	1.6
-0.1118402	-0.2095922	1.6
-0.1114089	-0.2087045	1.6
-0.1114089	-0.2087045	1.6
-0.1114089	-0.2087045	1.6
-0.1108953	-0.2080208	1.6
-0.1108953	-0.2080208	1.6
-0.1108953	-0.2080208	1.6
-0.1103815	-0.2072305	1.6
-0.1103815	-0.2072305	1.6
-0.1098517	-0.2067529	1.6
-0.1098517	-0.2067529	1.6
-0.1098517	-0.2067529	1.6
-0.1085912	-0.2059809	1.6
-0.1085912	-0.2059809	1.6
-0.1085912	-0.2059809	1.6
-0.1072635	-0.2052504	1.6
-0.1072635	-0.2052504	1.6
-0.1072635	-0.2052504	1.6
-0.1072635	-0.2052504	1.6
-0.1072635	-0.2052504	1.6
-0.05397866	-0.2349845	1.6
-0.05397866	-0.2349845	1.6
-0.05397866	-0.2349845	1.6
-0.05411317	-0.2380878	1.6
-0.05411317	-0.2380878	1.6
-0.05334236	-0.2403825	1.6
-0.05334236	-0.2403825	1.6
-0.05334236	-0.2403825	1.6
-0.05264219	-0.2425527	1.6
-0.05264219	-0.2425527	1.6
-0.05264219	-0.2425527	1.6
-0.05249376	-0.2440173	1.6
-0.05249376	-0.2440173	1.6
-0.05189803	-0.2449932	1.6
-0.05189803	-0.2449932	1.6
-0.05189803	-0.2449932	1.6
-0.05126543	-0.2456199	1.6
-0.05126543	-0.2456199	1.6
-0.05126543	-0.2456199	1.6
-0.05112598	-0.2464382	1.6
-0.05112598	-0.2464382	1.6
-0.05099285	-0.2471194	1.6
-0.05099285	-0.2471194	1.6
-0.05099285	-0.2471194	1.6
-0.05083833	-0.2472975	1.6
-0.05083833	-0.2472975	1.6
-0.05083833	-0.2472975	1.6
-0.05091518	-0.2474662	1.6
-0.05091518	-0.2474662	1.6
-0.05069198	-0.2471417	1.6
-0.05069198	-0.2471417	1.6
-0.05069198	-0.2471417	1.6
-0.05043372	-0.247131	1.6
-0.05043372	-0.247131	1.6
-0.05043372	-0.247131	1.6
-0.05043372	-0.247131	1.6
-0.05043372	-0.247131	1.6
-0.02687438	-0.2558685	1.6
-0.02687438	-0.2558685	1.6
-0.02687438	-0.2558685	1.6
-0.02602102	-0.2570456	1.6
-0.02602102	-0.2570456	1.6
-0.02602102	-0.2570456	1.6
-0.02612899	-0.2574596	1.6
-0.02612899	-0.2574596	1.6
-0.02530126	-0.2577945	1.6
-0.02530126	-0.2577945	1.6
-0.02530126	-0.2577945	1.6
-0.02518417	-0.257313	1.6
-0.02518417	-0.257313	1.6
-0.02518417	-0.257313	1.6
-0.02518417	-0.257313	1.6
-0.02518417	-0.257313	1.6
-0.02518417	-0.257313	1.6
-0.02518417	-0.257313	1.6
-0.02518417	-0.257313	1.6
0.03702699	0.1407985	1.6
0.03702699	0.1407985	1.6
0.03702699	0.1407985	1.6
0.03505386	0.1433142	1.6
0.03505386	0.1433142	1.6
0.03369984	0.1464811	1.6
0.03369984	0.1464811	1.6
0.03369984	0.1464811	1.6
0.03294887	0.1480073	1.6
0.03294887	0.1480073	1.6
0.03294887	0.1480073	1.6
0.03236534	0.1487792	1.6
0.03236534	0.1487792	1.6
0.03441	0.1466029	1.6
0.03441	0.1466029	1.6
0.03441	0.1466029	1.6
0.03441	0.1466029	1.6
0.03441	0.1466029	1.6
0.03441	0.1466029	1.6
0.04994316	0.2132464	1.6
0.05146768	0.2162261	1.6
0.05078234	0.2183946	1.6
0.05078234	0.2183946	1.6
0.05078234	0.2183946	1.6
0.05041979	0.2204109	1.6
0.05041979	0.2204109	1.6
0.05067906	0.2222234	1.6
0.05067906	0.2222234	1.6
0.05067906	0.2222234	1.6
0.05090497	0.2233205	1.6
0.05090497	0.2233205	1.6
0.05090497	0.2233205	1.6
0.05078872	0.2237659	1.6
0.05078872	0.2237659	1.6
0.05054824	0.224596	1.6
0.05054824	0.224596	1.6
0.05016778	0.2252149	1.6
0.05016778	0.2252149	1.6
0.05016778	0.2252149	1.6
0.05016778	0.2252149	1.6
0.05016778	0.2252149	1.6
0.05016778	0.2252149	1.6
0.05011396	0.2256187	1.6
0.05011396	0.2256187	1.6
0.04994888	0.2261082	1.6
0.04994888	0.2261082	1.6
0.04994888	0.2261082	1.6
0.04990455	0.2260898	1.6
0.04990455	0.2260898	1.6
0.04990455	0.2260898	1.6
0.04989118	0.2260597	1.6
0.04989118	0.2260597	1.6
0.04991971	0.2260239	1.6
0.04991971	0.2260239	1.6
0.04991971	0.2260239	1.6
0.04991971	0.2260239	1.6
0.04991971	0.2260239	1.6
0.04991971	0.2260239	1.6
0.04991971	0.2260239	1.6
0.04991971	0.2260239	1.6
-0.06908352	0.1188356	1.6
-0.06908352	0.1188356	1.6
-0.06908352	0.1188356	1.6
-0.06692735	0.1185805	1.6
-0.06692735	0.1185805	1.6
-0.06692735	0.1185805	1.6
-0.06703017	0.1190083	1.6
-0.06703017	0.1190083	1.6
-0.06622624	0.1208828	1.6
-0.06622624	0.1208828	1.6
-0.06622624	0.1208828	1.6
-0.06645831	0.1219571	1.6
-0.06645831	0.1219571	1.6
-0.06645831	0.1219571	1.6
-0.06685434	0.1227832	1.6
-0.06685434	0.1227832	1.6
-0.06685434	0.1227832	1.6
-0.06685434	0.1227832	1.6
-0.06685434	0.1227832	1.6
-0.1030151	0.1779653	1.6
-0.1030151	0.1779653	1.6
-0.1030151	0.1779653	1.6
-0.1026841	0.1795012	1.6
-0.1026841	0.1795012	1.6
-0.1028976	0.1800943	1.6
-0.1028976	0.1800943	1.6
-0.1028976	0.1800943	1.6
-0.1033171	0.1808437	1.6
-0.1033171	0.1808437	1.6
-0.1033171	0.1808437	1.6
-0.1026052	0.1825876	1.6
-0.1026052	0.1825876	1.6
-0.1018842	0.1842416	1.6
-0.1018842	0.1842416	1.6
-0.1018842	0.1842416	1.6
-0.1018462	0.1853779	1.6
-0.1018462	0.1853779	1.6
-0.1018462	0.1853779	1.6
-0.1017651	0.1860188	1.6
-0.1017651	0.1860188	1.6
-0.1017667	0.1865978	1.6
-0.1017667	0.1865978	1.6
-0.1017667	0.1865978	1.6
-0.1017667	0.1865978	1.6
-0.1017667	0.1865978	1.6
-0.1017667	0.1865978	1.6
-0.1017667	0.1865978	1.6
-0.1017667	0.1865978	1.6
-0.04833552	0.3193946	1.6
-0.04833552	0.3193946	1.6
-0.04833552	0.3193946	1.6
-0.04539668	0.3159984	1.6
-0.04539668	0.3159984	1.6
-0.04463888	0.3147643	1.6
-0.04463888	0.3147643	1.6
-0.04463888	0.3147643	1.6
-0.04430752	0.3138901	1.6
-0.04430752	0.3138901	1.6
-0.04430752	0.3138901	1.6
-0.04451168	0.3141013	1.6
-0.04451168	0.3141013	1.6
-0.0449452	0.3145124	1.6
-0.0449452	0.3145124	1.6
-0.0449452	0.3145124	1.6
-0.045164	0.3143148	1.6
-0.045164	0.3143148	1.6
-0.045164	0.3143148	1.6
-0.04549899	0.3141109	1.6
-0.04549899	0.3141109	1.6
-0.04605062	0.3140812	1.6
-0.04605062	0.3140812	1.6
-0.04605062	0.3140812	1.6
-0.04605251	0.313859	1.6
-0.04605251	0.313859	1.6
-0.04605251	0.313859	1.6
-0.04692484	0.3143968	1.6
-0.04692484	0.3143968	1.6
-0.04692484	0.3143968	1.6
-0.04692484	0.3143968	1.6
-0.04692484	0.3143968	1.6
-0.04792599	0.3150187	1.6
-0.04792599	0.3150187	1.6
-0.04792599	0.3150187	1.6
-0.04860619	0.3148814	1.6
-0.04860619	0.3148814	1.6
-0.04904606	0.3148383	1.6
-0.04904606	0.3148383	1.6
-0.04904606	0.3148383	1.6
-0.04922532	0.3147469	1.6
-0.04922532	0.3147469	1.6
-0.04922532	0.3147469	1.6
-0.04946369	0.3152285	1.6
-0.04946369	0.3152285	1.6
-0.04976019	0.3158962	1.6
-0.04976019	0.3158962	1.6
-0.04976019	0.3158962	1.6
-0.04976019	0.3158962	1.6
-0.04976019	0.3158962	1.6
-0.04976019	0.3158962	1.6
-0.04976019	0.3158962	1.6
-0.04976019	0.3158962	1.6
-0.04976019	0.3158962	1.6
-0.04976019	0.3158962	1.6
-0.04976019	0.3158962	1.6
-0.04028222	0.04667234	1.6
-0.04028222	0.04667234	1.6
-0.04028222	0.04667234	1.6
-0.04227231	0.04848444	1.6
-0.04227231	0.04848444	1.6
-0.04381168	0.05016387	1.6
-0.04381168	0.05016387	1.6
-0.04381168	0.05016387	1.6
-0.04381168	0.05016387	1.6
-0.04381168	0.05016387	1.6
-0.04381168	0.05016387	1.6
-0.03821491	0.04342844	1.6
-0.03821491	0.04342844	1.6
-0.03261815	0.03669302	1.6
-0.03261815	0.03669302	1.6
-0.03261815	0.03669302	1.6
-0.01930078	0.2963216	1.6
-0.01930078	0.2963216	1.6
-0.01930078	0.2963216	1.6
-0.01795422	0.2958127	1.6
-0.01795422	0.2958127	1.6
-0.0184106	0.2951496	1.6
-0.0184106	0.2951496	1.6
-0.0184106	0.2951496	1.6
-0.01817651	0.2948264	1.6
-0.01817651	0.2948264	1.6
-0.01817651	0.2948264	1.6
-0.01850475	0.2960516	1.6
-0.01850475	0.2960516	1.6
-0.01865561	0.2971666	1.6
-0.01865561	0.2971666	1.6
-0.01865561	0.2971666	1.6
-0.01883842	0.2980148	1.6
-0.01883842	0.2980148	1.6
-0.01883842	0.2980148	1.6
-0.01890378	0.298755	1.6
-0.01890378	0.298755	1.6
-0.01891861	0.2989228	1.6
-0.01891861	0.2989228	1.6
-0.01891861	0.2989228	1.6
-0.01860771	0.2993003	1.6
-0.01860771	0.2993003	1.6
-0.01860771	0.2993003	1.6
-0.01855144	0.2997237	1.6
-0.01855144	0.2997237	1.6
-0.01842192	0.2996115	1.6
-0.01842192	0.2996115	1.6
-0.01842192	0.2996115	1.6
-0.01827717	0.2998103	1.6
-0.01827717	0.2998103	1.6
-0.01827717	0.2998103	1.6
-0.01811257	0.2999973	1.6
-0.01811257	0.2999973	1.6
-0.01806181	0.3004433	1.6
-0.01806181	0.3004433	1.6
-0.01806181	0.3004433	1.6
-0.01820547	0.3006697	1.6
-0.01820547	0.3006697	1.6
-0.01817032	0.3008884	1.6
-0.01817032	0.3008884	1.6
-0.01817032	0.3008884	1.6
-0.01821557	0.3011163	1.6
-0.01821557	0.3011163	1.6
-0.01821557	0.3011163	1.6
-0.01829077	0.3012344	1.6
-0.01829077	0.3012344	1.6
-0.01835676	0.3013755	1.6
-0.01835676	0.3013755	1.6
-0.01835676	0.3013755	1.6
-0.01838781	0.3019452	1.6
-0.01838781	0.3019452	1.6
-0.01838781	0.3019452	1.6
-0.01762014	0.3028235	1.6
-0.01762014	0.3028235	1.6
-0.01762014	0.3028235	1.6
-0.01762014	0.3028235	1.6
-0.01762014	0.3028235	1.6
-0.01762014	0.3028235	1.6
-0.01762014	0.3028235	1.6
-0.01762014	0.3028235	1.6
-0.01762014	0.3028235	1.6
-0.01762014	0.3028235	1.6
-0.01762014	0.3028235	1.6
0.00127567	-0.01153694	1.6
0.00127567	-0.01153694	1.6
0.001017425	-0.009221153	1.6
0.001017425	-0.009221153	1.6
0.001017425	-0.009221153	1.6
0.002012387	-0.009085	1.6
0.002012387	-0.009085	1.6
0.002246791	-0.009611266	1.6
0.002246791	-0.009611266	1.6
0.002246791	-0.009611266	1.6
0.004507147	-0.01067949	1.6
0.004507147	-0.01067949	1.6
0.004507147	-0.01067949	1.6
0.006067161	-0.01127596	1.6
0.006067161	-0.01127596	1.6
0.006334787	-0.01175822	1.6
0.006334787	-0.01175822	1.6
0.006334787	-0.01175822	1.6
0.006575568	-0.01206172	1.6
0.006575568	-0.01206172	1.6
0.006575568	-0.01206172	1.6
0.00749123	-0.01161693	1.6
0.00749123	-0.01161693	1.6
0.00749123	-0.01161693	1.6
0.00749123	-0.01161693	1.6
0.00749123	-0.01161693	1.6
0.00749123	-0.01161693	1.6
0.00749123	-0.01161693	1.6
0.00749123	-0.01161693	1.6
0.007455199	-0.01067693	1.6
0.007455199	-0.01067693	1.6
0.007455199	-0.01067693	1.6
0.007455199	-0.01067693	1.6
0.007455199	-0.01067693	1.6
0.03358312	-0.03052528	1.6
0.03358312	-0.03052528	1.6
0.03358312	-0.03052528	1.6
0.02830407	-0.03510621	1.6
0.02830407	-0.03510621	1.6
0.02535807	-0.03825465	1.6
0.02535807	-0.03825465	1.6
0.02535807	-0.03825465	1.6
0.02331746	-0.04014304	1.6
0.02331746	-0.04014304	1.6
0.0219808	-0.04121013	1.6
0.0219808	-0.04121013	1.6
0.0219808	-0.04121013	1.6
0.02096937	-0.04158755	1.6
0.02096937	-0.04158755	1.6
0.02030459	-0.04233884	1.6
0.02030459	-0.04233884	1.6
0.02030459	-0.04233884	1.6
0.02060341	-0.04363676	1.6
0.02060341	-0.04363676	1.6
0.02060341	-0.04363676	1.6
0.02060341	-0.04363676	1.6
