# Supplementary material for: Saliency detection of textured 3D models based on multi-view information and texel descriptor
Source: PeerJ Comput Sci. 2023 Oct 25;9:e1584. doi: 10.7717/peerj-cs.1584 (PMC10703070; doi:10.7717/peerj-cs.1584)
Supplement: Supplemental Information 2 [file peerj-cs-09-1584-s002.zip › zy/24.txt]

0.02060341	-0.04363676	1.6
0.03008559	-0.1049258	1.6
0.03008559	-0.1049258	1.6
0.03008559	-0.1049258	1.6
0.03087232	-0.1064687	1.6
0.03087232	-0.1064687	1.6
0.03087232	-0.1064687	1.6
0.03087232	-0.1064687	1.6
0.03087232	-0.1064687	1.6
0.03087232	-0.1064687	1.6
0.03024859	-0.1079585	1.6
0.03024859	-0.1079585	1.6
0.02938961	-0.1078242	1.6
0.02938961	-0.1078242	1.6
0.02938961	-0.1078242	1.6
0.02930444	-0.1081371	1.6
0.02930444	-0.1081371	1.6
0.02934629	-0.1085549	1.6
0.02934629	-0.1085549	1.6
0.02934629	-0.1085549	1.6
0.02916603	-0.1088705	1.6
0.02916603	-0.1088705	1.6
0.02929496	-0.1086909	1.6
0.02929496	-0.1086909	1.6
0.02929496	-0.1086909	1.6
0.02966596	-0.108361	1.6
0.02966596	-0.108361	1.6
0.02966596	-0.108361	1.6
0.02966596	-0.108361	1.6
0.02966596	-0.108361	1.6
-0.08019874	0.05110151	1.6
-0.08019874	0.05110151	1.6
-0.08019874	0.05110151	1.6
-0.07981186	0.05606192	1.6
-0.07981186	0.05606192	1.6
-0.08108103	0.0599713	1.6
-0.08108103	0.0599713	1.6
-0.08108103	0.0599713	1.6
-0.08093818	0.06239898	1.6
-0.08093818	0.06239898	1.6
-0.08093818	0.06239898	1.6
-0.08298116	0.06484364	1.6
-0.08298116	0.06484364	1.6
-0.08298116	0.06484364	1.6
-0.08298116	0.06484364	1.6
-0.08298116	0.06484364	1.6
-0.2242394	0.1256062	1.6
-0.2242394	0.1256062	1.6
-0.2242394	0.1256062	1.6
-0.2230463	0.1249602	1.6
-0.2230463	0.1249602	1.6
-0.2216024	0.1239546	1.6
-0.2216024	0.1239546	1.6
-0.2216024	0.1239546	1.6
-0.2210904	0.1239628	1.6
-0.2210904	0.1239628	1.6
-0.2210904	0.1239628	1.6
-0.2196995	0.1230748	1.6
-0.2196995	0.1230748	1.6
-0.219357	0.1237168	1.6
-0.219357	0.1237168	1.6
-0.219357	0.1237168	1.6
-0.2191218	0.1237949	1.6
-0.2191218	0.1237949	1.6
-0.2191218	0.1237949	1.6
-0.2191218	0.1237949	1.6
-0.2191218	0.1237949	1.6
-0.2605725	0.1457973	1.6
-0.2605725	0.1457973	1.6
-0.2605725	0.1457973	1.6
-0.2636978	0.1451197	1.6
-0.2636978	0.1451197	1.6
-0.2653546	0.1448482	1.6
-0.2653546	0.1448482	1.6
-0.2653546	0.1448482	1.6
-0.2667013	0.1450923	1.6
-0.2667013	0.1450923	1.6
-0.2667013	0.1450923	1.6
-0.268152	0.1450084	1.6
-0.268152	0.1450084	1.6
-0.2695743	0.1448477	1.6
-0.2695743	0.1448477	1.6
-0.2695743	0.1448477	1.6
-0.2704547	0.1443668	1.6
-0.2704547	0.1443668	1.6
-0.2704547	0.1443668	1.6
-0.271336	0.1446077	1.6
-0.271336	0.1446077	1.6
-0.2720535	0.1437885	1.6
-0.2720535	0.1437885	1.6
-0.2720535	0.1437885	1.6
-0.2726226	0.1433519	1.6
-0.2726226	0.1433519	1.6
-0.2726226	0.1433519	1.6
-0.27266	0.1444032	1.6
-0.27266	0.1444032	1.6
-0.272397	0.1448646	1.6
-0.272397	0.1448646	1.6
-0.272397	0.1448646	1.6
-0.2719623	0.1452318	1.6
-0.2719623	0.1452318	1.6
-0.2719623	0.1452318	1.6
-0.2722605	0.1455684	1.6
-0.2722605	0.1455684	1.6
-0.2724617	0.1455071	1.6
-0.2724617	0.1455071	1.6
-0.2724617	0.1455071	1.6
-0.2725457	0.1456139	1.6
-0.2725457	0.1456139	1.6
-0.2725457	0.1456139	1.6
-0.2726877	0.1454672	1.6
-0.2726877	0.1454672	1.6
-0.2728559	0.1455561	1.6
-0.2728559	0.1455561	1.6
-0.2728559	0.1455561	1.6
-0.2730647	0.1454552	1.6
-0.2730647	0.1454552	1.6
-0.2730647	0.1454552	1.6
-0.2734605	0.1454821	1.6
-0.2734605	0.1454821	1.6
-0.2734605	0.1454821	1.6
-0.2737123	0.1455335	1.6
-0.2737123	0.1455335	1.6
-0.2738994	0.1454	1.6
-0.2738994	0.1454	1.6
-0.2738994	0.1454	1.6
-0.2741323	0.1452114	1.6
-0.2741323	0.1452114	1.6
-0.2741323	0.1452114	1.6
-0.2743134	0.145105	1.6
-0.2743134	0.145105	1.6
-0.2745684	0.1449942	1.6
-0.2745684	0.1449942	1.6
-0.2745684	0.1449942	1.6
-0.2747293	0.144899	1.6
-0.2747293	0.144899	1.6
-0.2747293	0.144899	1.6
-0.2749621	0.1448265	1.6
-0.2749621	0.1448265	1.6
-0.27512	0.1447829	1.6
-0.27512	0.1447829	1.6
-0.27512	0.1447829	1.6
-0.2751096	0.144712	1.6
-0.2751096	0.144712	1.6
-0.275181	0.1447014	1.6
-0.275181	0.1447014	1.6
-0.275181	0.1447014	1.6
-0.2752703	0.1446081	1.6
-0.2752703	0.1446081	1.6
-0.2752703	0.1446081	1.6
-0.2752703	0.1446081	1.6
-0.2752703	0.1446081	1.6
-0.2754616	0.07159571	1.6
-0.2754616	0.07159571	1.6
-0.2754616	0.07159571	1.6
-0.2768191	0.07042549	1.6
-0.2768191	0.07042549	1.6
-0.2783718	0.07187434	1.6
-0.2783718	0.07187434	1.6
-0.2783718	0.07187434	1.6
-0.2793168	0.07279535	1.6
-0.2793168	0.07279535	1.6
-0.2793168	0.07279535	1.6
-0.2791052	0.07336521	1.6
-0.2791052	0.07336521	1.6
-0.2793636	0.07336045	1.6
-0.2793636	0.07336045	1.6
-0.2793636	0.07336045	1.6
-0.2793793	0.07327984	1.6
-0.2793793	0.07327984	1.6
-0.2793793	0.07327984	1.6
-0.2791975	0.07290033	1.6
-0.2791975	0.07290033	1.6
-0.2791975	0.07290033	1.6
-0.2787475	0.07276038	1.6
-0.2787475	0.07276038	1.6
-0.2783543	0.07249268	1.6
-0.2783543	0.07249268	1.6
-0.2783543	0.07249268	1.6
-0.2783543	0.07249268	1.6
-0.2783543	0.07249268	1.6
-0.2783543	0.07249268	1.6
-0.286435	0.08256519	1.6
-0.286435	0.08256519	1.6
-0.2856363	0.0843901	1.6
-0.2856363	0.0843901	1.6
-0.2856363	0.0843901	1.6
-0.2853214	0.08468325	1.6
-0.2853214	0.08468325	1.6
-0.2853214	0.08468325	1.6
-0.2851167	0.08567915	1.6
-0.2851167	0.08567915	1.6
-0.2847628	0.08606289	1.6
-0.2847628	0.08606289	1.6
-0.2847628	0.08606289	1.6
-0.2846024	0.08631109	1.6
-0.2846024	0.08631109	1.6
-0.2846024	0.08631109	1.6
-0.2844784	0.08663414	1.6
-0.2844784	0.08663414	1.6
-0.2840144	0.08692791	1.6
-0.2840144	0.08692791	1.6
-0.2840144	0.08692791	1.6
-0.2840144	0.08692791	1.6
-0.2840144	0.08692791	1.6
-0.2840144	0.08692791	1.6
-0.2840144	0.08692791	1.6
-0.2840144	0.08692791	1.6
-0.2840144	0.08692791	1.6
-0.2690387	-0.08745495	1.6
-0.2690387	-0.08745495	1.6
-0.2686988	-0.08902957	1.6
-0.2686988	-0.08902957	1.6
-0.2686988	-0.08902957	1.6
-0.2684388	-0.08887916	1.6
-0.2684388	-0.08887916	1.6
-0.2684388	-0.08887916	1.6
-0.2677685	-0.08970933	1.6
-0.2677685	-0.08970933	1.6
-0.2672101	-0.08996861	1.6
-0.2672101	-0.08996861	1.6
-0.2672101	-0.08996861	1.6
-0.2661394	-0.0903639	1.6
-0.2661394	-0.0903639	1.6
-0.2661394	-0.0903639	1.6
-0.2660775	-0.0902319	1.6
-0.2660775	-0.0902319	1.6
-0.2660595	-0.09026557	1.6
-0.2660595	-0.09026557	1.6
-0.2660595	-0.09026557	1.6
-0.2660187	-0.08959492	1.6
-0.2660187	-0.08959492	1.6
-0.2660187	-0.08959492	1.6
-0.2660187	-0.08959492	1.6
-0.2660187	-0.08959492	1.6
-0.1976755	-0.0413015	1.6
-0.1976755	-0.0413015	1.6
-0.1966046	-0.04236285	1.6
-0.1966046	-0.04236285	1.6
-0.1966046	-0.04236285	1.6
-0.1961533	-0.04130545	1.6
-0.1961533	-0.04130545	1.6
-0.1961533	-0.04130545	1.6
-0.1962618	-0.04083936	1.6
-0.1962618	-0.04083936	1.6
-0.1956731	-0.04022843	1.6
-0.1956731	-0.04022843	1.6
-0.1956731	-0.04022843	1.6
-0.1953227	-0.03972261	1.6
-0.1953227	-0.03972261	1.6
-0.1953227	-0.03972261	1.6
-0.1952737	-0.03874683	1.6
-0.1952737	-0.03874683	1.6
-0.1953344	-0.03817584	1.6
-0.1953344	-0.03817584	1.6
-0.1953344	-0.03817584	1.6
-0.195297	-0.03753785	1.6
-0.195297	-0.03753785	1.6
-0.195297	-0.03753785	1.6
-0.1951858	-0.03655057	1.6
-0.1951858	-0.03655057	1.6
-0.1941165	-0.036644	1.6
-0.1941165	-0.036644	1.6
-0.1941165	-0.036644	1.6
-0.1941165	-0.036644	1.6
-0.1941165	-0.036644	1.6
-0.07072572	-0.06604479	1.6
-0.07072572	-0.06604479	1.6
-0.07072572	-0.06604479	1.6
-0.07087781	-0.06544627	1.6
-0.07087781	-0.06544627	1.6
-0.07087781	-0.06544627	1.6
-0.07136739	-0.06631252	1.6
-0.07136739	-0.06631252	1.6
-0.06994852	-0.06808052	1.6
-0.06994852	-0.06808052	1.6
-0.06994852	-0.06808052	1.6
-0.06785467	-0.0674964	1.6
-0.06785467	-0.0674964	1.6
-0.06785467	-0.0674964	1.6
-0.05109934	-0.06399135	1.6
-0.05109934	-0.06399135	1.6
-0.03940425	-0.03424978	1.6
-0.03940425	-0.03424978	1.6
-0.03940425	-0.03424978	1.6
-0.04127118	-0.03596581	1.6
-0.04127118	-0.03596581	1.6
-0.03762438	-0.04353264	1.6
-0.03762438	-0.04353264	1.6
-0.03762438	-0.04353264	1.6
-0.03434401	-0.06048629	1.6
-0.03434401	-0.06048629	1.6
-0.03434401	-0.06048629	1.6
-0.03434401	-0.06048629	1.6
-0.03434401	-0.06048629	1.6
-0.03434401	-0.06048629	1.6
-0.02737659	-0.03855197	1.6
-0.02737659	-0.03855197	1.6
-0.01994538	-0.04580152	1.6
-0.01994538	-0.04580152	1.6
-0.01994538	-0.04580152	1.6
-0.01441194	-0.05059158	1.6
-0.01441194	-0.05059158	1.6
-0.01441194	-0.05059158	1.6
-0.01030949	-0.0548024	1.6
-0.01030949	-0.0548024	1.6
-0.007013721	-0.05807199	1.6
-0.007013721	-0.05807199	1.6
-0.007013721	-0.05807199	1.6
-0.00376374	-0.06038778	1.6
-0.00376374	-0.06038778	1.6
-0.00376374	-0.06038778	1.6
-0.00376374	-0.06038778	1.6
-0.00376374	-0.06038778	1.6
-0.00376374	-0.06038778	1.6
-0.00376374	-0.06038778	1.6
-0.00376374	-0.06038778	1.6
0.1958541	-0.06259949	1.6
0.1958541	-0.06259949	1.6
0.1958541	-0.06259949	1.6
0.1914804	-0.06582502	1.6
0.1914804	-0.06582502	1.6
0.1800739	-0.0735055	1.6
0.1800739	-0.0735055	1.6
0.1800739	-0.0735055	1.6
0.1739697	-0.07682965	1.6
0.1739697	-0.07682965	1.6
0.1714314	-0.07930426	1.6
0.1714314	-0.07930426	1.6
0.1714314	-0.07930426	1.6
0.1713399	-0.08107669	1.6
0.1713399	-0.08107669	1.6
0.1713399	-0.08107669	1.6
0.1692514	-0.08233916	1.6
0.1692514	-0.08233916	1.6
0.1692514	-0.08233916	1.6
0.1677466	-0.0834173	1.6
0.1677466	-0.0834173	1.6
0.1677466	-0.0834173	1.6
0.1677466	-0.0834173	1.6
0.1677466	-0.0834173	1.6
0.1677466	-0.0834173	1.6
0.1677466	-0.0834173	1.6
0.2145365	-0.05716301	1.6
0.2145365	-0.05716301	1.6
0.2145365	-0.05716301	1.6
0.2247035	-0.05366734	1.6
0.2247035	-0.05366734	1.6
0.2247035	-0.05366734	1.6
0.2277866	-0.05353106	1.6
0.2277866	-0.05353106	1.6
0.2277866	-0.05353106	1.6
0.2309555	-0.05373315	1.6
0.2309555	-0.05373315	1.6
0.2339367	-0.0526023	1.6
0.2339367	-0.0526023	1.6
0.2339367	-0.0526023	1.6
0.2357332	-0.0522985	1.6
0.2357332	-0.0522985	1.6
0.2357332	-0.0522985	1.6
0.2357332	-0.0522985	1.6
0.2357332	-0.0522985	1.6
0.232554	-0.09939276	1.6
0.232554	-0.09939276	1.6
0.232554	-0.09939276	1.6
0.2351148	-0.09879851	1.6
0.2351148	-0.09879851	1.6
0.2351148	-0.09879851	1.6
0.2360652	-0.09956213	1.6
0.2360652	-0.09956213	1.6
0.2362243	-0.0998209	1.6
0.2362243	-0.0998209	1.6
0.2362243	-0.0998209	1.6
0.2367142	-0.09972278	1.6
0.2367142	-0.09972278	1.6
0.2367142	-0.09972278	1.6
0.2377909	-0.09967653	1.6
0.2377909	-0.09967653	1.6
0.2389416	-0.09939117	1.6
0.2389416	-0.09939117	1.6
0.2389416	-0.09939117	1.6
0.2398954	-0.09903275	1.6
0.2398954	-0.09903275	1.6
0.2398954	-0.09903275	1.6
0.2405458	-0.09887535	1.6
0.2405458	-0.09887535	1.6
0.2410819	-0.09839962	1.6
0.2410819	-0.09839962	1.6
0.2410819	-0.09839962	1.6
0.2414965	-0.09790232	1.6
0.2414965	-0.09790232	1.6
0.2414965	-0.09790232	1.6
0.2427442	-0.09743273	1.6
0.2427442	-0.09743273	1.6
0.2427442	-0.09743273	1.6
0.2427442	-0.09743273	1.6
0.2427442	-0.09743273	1.6
0.2427442	-0.09743273	1.6
0.2427442	-0.09743273	1.6
0.2427442	-0.09743273	1.6
0.2460216	0.1796479	1.6
0.2460216	0.1796479	1.6
0.2488643	0.1783527	1.6
0.2488643	0.1783527	1.6
0.2488643	0.1783527	1.6
0.2519135	0.1786625	1.6
0.2519135	0.1786625	1.6
0.2519135	0.1786625	1.6
0.2520984	0.1762138	1.6
0.2520984	0.1762138	1.6
0.2526808	0.1750325	1.6
0.2526808	0.1750325	1.6
0.2526808	0.1750325	1.6
0.2531628	0.1732855	1.6
0.2531628	0.1732855	1.6
0.253225	0.1721808	1.6
0.253225	0.1721808	1.6
0.253225	0.1721808	1.6
0.253225	0.1721808	1.6
0.253225	0.1721808	1.6
0.253225	0.1721808	1.6
0.2616841	0.2410357	1.6
0.2616841	0.2410357	1.6
0.2635758	0.2422535	1.6
0.2635758	0.2422535	1.6
0.2635758	0.2422535	1.6
0.2633581	0.2424264	1.6
0.2633581	0.2424264	1.6
0.2633581	0.2424264	1.6
0.263497	0.2427422	1.6
0.263497	0.2427422	1.6
0.2635977	0.2432858	1.6
0.2635977	0.2432858	1.6
0.2635977	0.2432858	1.6
0.2635977	0.2432858	1.6
0.2635977	0.2432858	1.6
0.2635977	0.2432858	1.6
0.2630486	0.2425643	1.6
0.2630486	0.2425643	1.6
0.2630486	0.2425643	1.6
0.2630486	0.2425643	1.6
0.2630486	0.2425643	1.6
0.2628125	0.2425786	1.6
0.2628125	0.2425786	1.6
0.2628125	0.2425786	1.6
0.2623803	0.2418992	1.6
0.2623803	0.2418992	1.6
0.261782	0.2419475	1.6
0.261782	0.2419475	1.6
0.261782	0.2419475	1.6
0.2606867	0.2412975	1.6
0.2606867	0.2412975	1.6
0.2606867	0.2412975	1.6
0.2606867	0.2412975	1.6
0.2606867	0.2412975	1.6
0.2606867	0.2412975	1.6
0.2606867	0.2412975	1.6
0.2606867	0.2412975	1.6
0.1758751	0.09635431	1.6
0.1758751	0.09635431	1.6
0.1758751	0.09635431	1.6
0.1750316	0.09820763	1.6
0.1750316	0.09820763	1.6
0.1747035	0.09863755	1.6
0.1747035	0.09863755	1.6
0.1747035	0.09863755	1.6
0.1740985	0.09783942	1.6
0.1740985	0.09783942	1.6
0.1740985	0.09783942	1.6
0.173835	0.09695371	1.6
0.173835	0.09695371	1.6
0.1729676	0.09564324	1.6
0.1729676	0.09564324	1.6
0.1729676	0.09564324	1.6
0.1731869	0.0955781	1.6
0.1731869	0.0955781	1.6
0.1716664	0.09419269	1.6
0.1716664	0.09419269	1.6
0.1716664	0.09419269	1.6
0.1710872	0.09344774	1.6
0.1710872	0.09344774	1.6
0.1710872	0.09344774	1.6
0.1704366	0.09236976	1.6
0.1704366	0.09236976	1.6
0.1701198	0.09137643	1.6
0.1701198	0.09137643	1.6
0.1701198	0.09137643	1.6
0.1701198	0.09137643	1.6
0.1701198	0.09137643	1.6
0.1426612	0.06042834	1.6
0.1426612	0.06042834	1.6
0.1426612	0.06042834	1.6
0.1426612	0.06042834	1.6
0.1426612	0.06042834	1.6
0.1426612	0.06042834	1.6
0.1458283	0.06160884	1.6
0.1458283	0.06160884	1.6
0.1467151	0.06152651	1.6
0.1467151	0.06152651	1.6
0.1467151	0.06152651	1.6
0.1466915	0.06126765	1.6
0.1466915	0.06126765	1.6
0.1465329	0.0608992	1.6
0.1465329	0.0608992	1.6
0.1465329	0.0608992	1.6
0.1466955	0.06134976	1.6
0.1466955	0.06134976	1.6
0.1466955	0.06134976	1.6
0.146405	0.06208054	1.6
0.146405	0.06208054	1.6
0.146405	0.06208054	1.6
0.146405	0.06208054	1.6
0.146405	0.06208054	1.6
0.09609634	0.01213363	1.6
0.09609634	0.01213363	1.6
0.09507681	0.01288017	1.6
0.09507681	0.01288017	1.6
0.09507681	0.01288017	1.6
0.09455502	0.01312735	1.6
0.09455502	0.01312735	1.6
0.09455502	0.01312735	1.6
0.09369203	0.01387379	1.6
0.09369203	0.01387379	1.6
0.0930424	0.01441042	1.6
0.0930424	0.01441042	1.6
0.0930424	0.01441042	1.6
0.09296665	0.01437934	1.6
0.09296665	0.01437934	1.6
0.09296665	0.01437934	1.6
0.09296665	0.01437934	1.6
0.09296665	0.01437934	1.6
0.09296665	0.01437934	1.6
0.09296665	0.01437934	1.6
0.09296665	0.01437934	1.6
0.001565794	1.540128E-05	1.6
0.001565794	1.540128E-05	1.6
0.001565794	1.540128E-05	1.6
-0.0001788288	-0.002981225	1.6
-0.0001788288	-0.002981225	1.6
-0.0007878067	-0.004093988	1.6
-0.0007878067	-0.004093988	1.6
-0.0007878067	-0.004093988	1.6
-0.001101772	-0.004542295	1.6
-0.001101772	-0.004542295	1.6
-0.001101772	-0.004542295	1.6
-0.001207099	-0.004842499	1.6
-0.001207099	-0.004842499	1.6
-0.001116771	-0.004760772	1.6
-0.001116771	-0.004760772	1.6
-0.001116771	-0.004760772	1.6
-0.001183367	-0.004320562	1.6
-0.001183367	-0.004320562	1.6
-0.001183367	-0.004320562	1.6
-0.001086852	-0.004046614	1.6
-0.001086852	-0.004046614	1.6
-0.001086852	-0.004046614	1.6
-0.001086852	-0.004046614	1.6
-0.001086852	-0.004046614	1.6
-0.006390288	0.002182561	1.6
-0.006390288	0.002182561	1.6
-0.006390288	0.002182561	1.6
0.01	0.01	1.6
0.01	0.01	1.6
-0.006390288	0.002182561	1.6
-0.006390288	0.002182561	1.6
-0.006390288	0.002182561	1.6
-0.001086852	-0.004046614	1.6
-0.001086852	-0.004046614	1.6
-0.001086852	-0.004046614	1.6
0.001145869	-0.003258163	1.6
0.001145869	-0.003258163	1.6
0.003219926	-0.003078518	1.6
0.003219926	-0.003078518	1.6
0.003219926	-0.003078518	1.6
0.003487704	-0.004507184	1.6
0.003487704	-0.004507184	1.6
0.003487704	-0.004507184	1.6
0.003239732	-0.00666718	1.6
0.003239732	-0.00666718	1.6
0.002978569	-0.008411501	1.6
0.002978569	-0.008411501	1.6
0.002978569	-0.008411501	1.6
0.002689071	-0.009902691	1.6
0.002689071	-0.009902691	1.6
0.003041674	-0.01035877	1.6
0.003041674	-0.01035877	1.6
0.003041674	-0.01035877	1.6
0.003320239	-0.01074196	1.6
0.003320239	-0.01074196	1.6
0.003320239	-0.01074196	1.6
0.003753435	-0.01115003	1.6
0.003753435	-0.01115003	1.6
0.004440897	-0.01140218	1.6
0.004440897	-0.01140218	1.6
0.004440897	-0.01140218	1.6
0.004440897	-0.01140218	1.6
0.004440897	-0.01140218	1.6
0.004440897	-0.01140218	1.6
0.09471801	-0.07518879	1.6
0.09471801	-0.07518879	1.6
0.09323134	-0.07716776	1.6
0.09323134	-0.07716776	1.6
0.09323134	-0.07716776	1.6
0.09266104	-0.0787341	1.6
0.09266104	-0.0787341	1.6
0.09212079	-0.08108556	1.6
0.09212079	-0.08108556	1.6
0.09154847	-0.08304403	1.6
0.09154847	-0.08304403	1.6
0.09154847	-0.08304403	1.6
0.09107599	-0.08437236	1.6
0.09107599	-0.08437236	1.6
0.09124003	-0.08580066	1.6
0.09124003	-0.08580066	1.6
0.09124003	-0.08580066	1.6
0.09134876	-0.08682844	1.6
0.09134876	-0.08682844	1.6
0.09134876	-0.08682844	1.6
0.09150859	-0.08758034	1.6
0.09150859	-0.08758034	1.6
0.09103419	-0.08990593	1.6
0.09103419	-0.08990593	1.6
0.09103419	-0.08990593	1.6
0.09124704	-0.09017354	1.6
0.09124704	-0.09017354	1.6
0.09124704	-0.09017354	1.6
0.09168736	-0.09044062	1.6
0.09168736	-0.09044062	1.6
0.09168736	-0.09044062	1.6
0.09168736	-0.09044062	1.6
0.09168736	-0.09044062	1.6
0.1051685	-0.13668	1.6
0.1051685	-0.13668	1.6
0.1051685	-0.13668	1.6
0.1047071	-0.1344543	1.6
0.1047071	-0.1344543	1.6
0.1052868	-0.132863	1.6
0.1052868	-0.132863	1.6
0.1052868	-0.132863	1.6
0.1053614	-0.1318645	1.6
0.1053614	-0.1318645	1.6
0.1053614	-0.1318645	1.6
0.1061644	-0.1309455	1.6
0.1061644	-0.1309455	1.6
0.1062341	-0.1295578	1.6
0.1062341	-0.1295578	1.6
0.1062341	-0.1295578	1.6
0.1062341	-0.1295578	1.6
0.1062341	-0.1295578	1.6
0.1062341	-0.1295578	1.6
0.09584965	-0.138758	1.6
0.09584965	-0.138758	1.6
0.09524361	-0.1377928	1.6
0.09524361	-0.1377928	1.6
0.09524361	-0.1377928	1.6
0.09524361	-0.1377928	1.6
0.09524361	-0.1377928	1.6
0.09524361	-0.1377928	1.6
0.06536666	-0.1545417	1.6
0.06536666	-0.1545417	1.6
0.06536666	-0.1545417	1.6
0.06536666	-0.1545417	1.6
0.06536666	-0.1545417	1.6
0.06259322	-0.1514588	1.6
0.06259322	-0.1514588	1.6
0.06259322	-0.1514588	1.6
0.06392261	-0.149545	1.6
0.06392261	-0.149545	1.6
0.06392261	-0.149545	1.6
0.06493773	-0.1481041	1.6
0.06493773	-0.1481041	1.6
0.0650166	-0.1467571	1.6
0.0650166	-0.1467571	1.6
0.0650166	-0.1467571	1.6
0.06542412	-0.1460057	1.6
0.06542412	-0.1460057	1.6
0.06542412	-0.1460057	1.6
0.06542412	-0.1460057	1.6
0.06542412	-0.1460057	1.6
0.04308388	-0.1760848	1.6
0.04308388	-0.1760848	1.6
0.04308388	-0.1760848	1.6
0.04252606	-0.1744898	1.6
0.04252606	-0.1744898	1.6
0.04203374	-0.1743604	1.6
0.04203374	-0.1743604	1.6
0.04203374	-0.1743604	1.6
0.04138374	-0.1737349	1.6
0.04138374	-0.1737349	1.6
0.04138374	-0.1737349	1.6
0.04138374	-0.1737349	1.6
0.04138374	-0.1737349	1.6
0.04138374	-0.1737349	1.6
0.04091005	-0.1737702	1.6
0.04091005	-0.1737702	1.6
0.04091005	-0.1737702	1.6
0.04091005	-0.1737702	1.6
0.04091005	-0.1737702	1.6
0.04091005	-0.1737702	1.6
0.04091005	-0.1737702	1.6
0.04091005	-0.1737702	1.6
-0.2219546	-0.1654367	1.6
-0.2219546	-0.1654367	1.6
-0.2285295	-0.1654635	1.6
-0.2285295	-0.1654635	1.6
-0.2285295	-0.1654635	1.6
-0.2325817	-0.1638553	1.6
-0.2325817	-0.1638553	1.6
-0.2352418	-0.163312	1.6
-0.2352418	-0.163312	1.6
-0.2352418	-0.163312	1.6
-0.2378152	-0.163288	1.6
-0.2378152	-0.163288	1.6
-0.2378152	-0.163288	1.6
-0.2394309	-0.1634447	1.6
-0.2394309	-0.1634447	1.6
-0.2410218	-0.1629221	1.6
-0.2410218	-0.1629221	1.6
-0.2410218	-0.1629221	1.6
-0.2424782	-0.1626604	1.6
