# Supplementary material for: Saliency detection of textured 3D models based on multi-view information and texel descriptor
Source: PeerJ Comput Sci. 2023 Oct 25;9:e1584. doi: 10.7717/peerj-cs.1584 (PMC10703070; doi:10.7717/peerj-cs.1584)
Supplement: Supplemental Information 2 [file peerj-cs-09-1584-s002.zip › zy/25.txt]

-0.2424782	-0.1626604	1.6
-0.2424782	-0.1626604	1.6
-0.2433269	-0.1610417	1.6
-0.2433269	-0.1610417	1.6
-0.2433269	-0.1610417	1.6
-0.2433269	-0.1610417	1.6
-0.2433269	-0.1610417	1.6
-0.2137732	-0.08267031	1.6
-0.2137732	-0.08267031	1.6
-0.2137732	-0.08267031	1.6
-0.2134132	-0.08523274	1.6
-0.2134132	-0.08523274	1.6
-0.2130817	-0.0850861	1.6
-0.2130817	-0.0850861	1.6
-0.2130817	-0.0850861	1.6
-0.2125248	-0.08320177	1.6
-0.2125248	-0.08320177	1.6
-0.212144	-0.08224557	1.6
-0.212144	-0.08224557	1.6
-0.2121863	-0.08156282	1.6
-0.2121863	-0.08156282	1.6
-0.2121126	-0.08038191	1.6
-0.2121126	-0.08038191	1.6
-0.2119269	-0.07950438	1.6
-0.2119269	-0.07950438	1.6
-0.2119269	-0.07950438	1.6
-0.2119269	-0.07950438	1.6
-0.2119269	-0.07950438	1.6
-0.1792834	-0.01540864	1.6
-0.1792834	-0.01540864	1.6
-0.1792834	-0.01540864	1.6
-0.1821674	-0.01557073	1.6
-0.1821674	-0.01557073	1.6
-0.1821674	-0.01557073	1.6
-0.1821674	-0.01557073	1.6
-0.1821674	-0.01557073	1.6
-0.1834594	-0.01624427	1.6
-0.1834594	-0.01624427	1.6
-0.1834594	-0.01624427	1.6
-0.1832513	-0.01657811	1.6
-0.1832513	-0.01657811	1.6
-0.1832513	-0.01657811	1.6
-0.1832513	-0.01657811	1.6
-0.1832513	-0.01657811	1.6
-0.2183263	0.08644887	1.6
-0.2183263	0.08644887	1.6
-0.2183263	0.08644887	1.6
-0.2188291	0.090059	1.6
-0.2188291	0.090059	1.6
-0.2197775	0.09069186	1.6
-0.2197775	0.09069186	1.6
-0.2197775	0.09069186	1.6
-0.2206946	0.09133581	1.6
-0.2206946	0.09133581	1.6
-0.2206946	0.09133581	1.6
-0.2216764	0.09135444	1.6
-0.2216764	0.09135444	1.6
-0.2229837	0.09218545	1.6
-0.2229837	0.09218545	1.6
-0.2229837	0.09218545	1.6
-0.2238839	0.093527	1.6
-0.2238839	0.093527	1.6
-0.2238839	0.093527	1.6
-0.2248399	0.09563486	1.6
-0.2248399	0.09563486	1.6
-0.2248399	0.09563486	1.6
-0.2248399	0.09563486	1.6
-0.2248399	0.09563486	1.6
-0.3012194	0.2863072	1.6
-0.3012194	0.2863072	1.6
-0.3012194	0.2863072	1.6
-0.3018844	0.3006398	1.6
-0.3018844	0.3006398	1.6
-0.3007275	0.3010145	1.6
-0.3007275	0.3010145	1.6
-0.3007275	0.3010145	1.6
-0.3007275	0.3010145	1.6
-0.3007275	0.3010145	1.6
-0.3007275	0.3010145	1.6
-0.2868388	0.2947153	1.6
-0.2868388	0.2947153	1.6
-0.2866885	0.2932978	1.6
-0.2866885	0.2932978	1.6
-0.2866885	0.2932978	1.6
-0.2854277	0.2944236	1.6
-0.2854277	0.2944236	1.6
-0.2854277	0.2944236	1.6
-0.2863797	0.2970546	1.6
-0.2863797	0.2970546	1.6
-0.2863797	0.2970546	1.6
-0.2863797	0.2970546	1.6
-0.2863797	0.2970546	1.6
-0.2688848	0.2578643	1.6
-0.2688848	0.2578643	1.6
-0.2688848	0.2578643	1.6
-0.270517	0.2579455	1.6
-0.270517	0.2579455	1.6
-0.27198	0.2580267	1.6
-0.27198	0.2580267	1.6
-0.27198	0.2580267	1.6
-0.2735592	0.2580009	1.6
-0.2735592	0.2580009	1.6
-0.2735592	0.2580009	1.6
-0.2749048	0.2568234	1.6
-0.2749048	0.2568234	1.6
-0.2760623	0.2567279	1.6
-0.2760623	0.2567279	1.6
-0.2760623	0.2567279	1.6
-0.2771662	0.2567948	1.6
-0.2771662	0.2567948	1.6
-0.2771662	0.2567948	1.6
-0.2775997	0.2575893	1.6
-0.2775997	0.2575893	1.6
-0.2781778	0.2583215	1.6
-0.2781778	0.2583215	1.6
-0.2781778	0.2583215	1.6
-0.2789222	0.2583633	1.6
-0.2789222	0.2583633	1.6
-0.2789222	0.2583633	1.6
-0.2786179	0.2583524	1.6
-0.2786179	0.2583524	1.6
-0.278656	0.2583425	1.6
-0.278656	0.2583425	1.6
-0.278656	0.2583425	1.6
-0.278046	0.2584774	1.6
-0.278046	0.2584774	1.6
-0.2776799	0.2589494	1.6
-0.2776799	0.2589494	1.6
-0.2776799	0.2589494	1.6
-0.2773608	0.2594653	1.6
-0.2773608	0.2594653	1.6
-0.2773608	0.2594653	1.6
-0.2770881	0.2599084	1.6
-0.2770881	0.2599084	1.6
-0.2768989	0.2601779	1.6
-0.2768989	0.2601779	1.6
-0.2768989	0.2601779	1.6
-0.2768989	0.2601779	1.6
-0.2768989	0.2601779	1.6
-0.2768989	0.2601779	1.6
-0.2768989	0.2601779	1.6
-0.2768989	0.2601779	1.6
-0.2768989	0.2601779	1.6
-0.2768989	0.2601779	1.6
-0.2768989	0.2601779	1.6
0.225712	0.1146193	1.6
0.225712	0.1146193	1.6
0.2275513	0.1144174	1.6
0.2275513	0.1144174	1.6
0.2275513	0.1144174	1.6
0.2293019	0.1136985	1.6
0.2293019	0.1136985	1.6
0.2293019	0.1136985	1.6
0.2287678	0.1116992	1.6
0.2287678	0.1116992	1.6
0.2283444	0.1112268	1.6
0.2283444	0.1112268	1.6
0.2283444	0.1112268	1.6
0.2285905	0.1106667	1.6
0.2285905	0.1106667	1.6
0.2285905	0.1106667	1.6
0.2289791	0.1100468	1.6
0.2289791	0.1100468	1.6
0.2295061	0.109843	1.6
0.2295061	0.109843	1.6
0.2295061	0.109843	1.6
0.2293566	0.1093716	1.6
0.2293566	0.1093716	1.6
0.2293566	0.1093716	1.6
0.2292718	0.1095558	1.6
0.2292718	0.1095558	1.6
0.2300712	0.1098242	1.6
0.2300712	0.1098242	1.6
0.2300712	0.1098242	1.6
0.2300712	0.1098242	1.6
0.2300712	0.1098242	1.6
0.2300712	0.1098242	1.6
0.241615	0.08040585	1.6
0.241615	0.08040585	1.6
0.241615	0.08040585	1.6
0.2420404	0.08048116	1.6
0.2420404	0.08048116	1.6
0.2420676	0.07954667	1.6
0.2420676	0.07954667	1.6
0.2420676	0.07954667	1.6
0.2413485	0.07955306	1.6
0.2413485	0.07955306	1.6
0.2413485	0.07955306	1.6
0.2415823	0.08025764	1.6
0.2415823	0.08025764	1.6
0.2415412	0.08091453	1.6
0.2415412	0.08091453	1.6
0.2415412	0.08091453	1.6
0.2408162	0.08144667	1.6
0.2408162	0.08144667	1.6
0.2408162	0.08144667	1.6
0.2404486	0.08211115	1.6
0.2404486	0.08211115	1.6
0.2404486	0.08211115	1.6
0.2404486	0.08211115	1.6
0.2404486	0.08211115	1.6
0.2404486	0.08211115	1.6
0.2404486	0.08211115	1.6
0.2404486	0.08211115	1.6
0.2404486	0.08211115	1.6
0.2404486	0.08211115	1.6
0.2449058	0.08474465	1.6
0.2449058	0.08474465	1.6
0.2449058	0.08474465	1.6
0.254815	0.09266675	1.6
0.254815	0.09266675	1.6
0.254815	0.09266675	1.6
0.2626364	0.09882631	1.6
0.2626364	0.09882631	1.6
0.2676215	0.1061969	1.6
0.2676215	0.1061969	1.6
0.2676215	0.1061969	1.6
0.269831	0.1095164	1.6
0.269831	0.1095164	1.6
0.269831	0.1095164	1.6
0.2724886	0.1129337	1.6
0.2724886	0.1129337	1.6
0.2756921	0.117612	1.6
0.2756921	0.117612	1.6
0.2756921	0.117612	1.6
0.2784011	0.1214009	1.6
0.2784011	0.1214009	1.6
0.2808237	0.1249939	1.6
0.2808237	0.1249939	1.6
0.2808237	0.1249939	1.6
0.2829276	0.1281332	1.6
0.2829276	0.1281332	1.6
0.2829276	0.1281332	1.6
0.2846387	0.131024	1.6
0.2846387	0.131024	1.6
0.2859471	0.1333642	1.6
0.2859471	0.1333642	1.6
0.2859471	0.1333642	1.6
0.2859471	0.1333642	1.6
0.2859471	0.1333642	1.6
0.2859471	0.1333642	1.6
0.2928196	0.1220957	1.6
0.2928196	0.1220957	1.6
0.2928196	0.1220957	1.6
0.293283	0.1203872	1.6
0.293283	0.1203872	1.6
0.2940654	0.1196678	1.6
0.2940654	0.1196678	1.6
0.2940654	0.1196678	1.6
0.2946329	0.1202869	1.6
0.2946329	0.1202869	1.6
0.2946329	0.1202869	1.6
0.2948374	0.121006	1.6
0.2948374	0.121006	1.6
0.2945577	0.1209508	1.6
0.2945577	0.1209508	1.6
0.2945577	0.1209508	1.6
0.29425	0.1215306	1.6
0.29425	0.1215306	1.6
0.2938936	0.1217606	1.6
0.2938936	0.1217606	1.6
0.2938936	0.1217606	1.6
0.2935775	0.1220433	1.6
0.2935775	0.1220433	1.6
0.2935775	0.1220433	1.6
0.2931557	0.1224578	1.6
0.2931557	0.1224578	1.6
0.2931557	0.1224578	1.6
0.2928973	0.1228243	1.6
0.2928973	0.1228243	1.6
0.2927421	0.1232958	1.6
0.2927421	0.1232958	1.6
0.2927421	0.1232958	1.6
0.2925597	0.1225798	1.6
0.2925597	0.1225798	1.6
0.2925597	0.1225798	1.6
0.2925597	0.1225798	1.6
0.2925597	0.1225798	1.6
0.261617	0.01373449	1.6
0.261617	0.01373449	1.6
0.261617	0.01373449	1.6
0.2627124	0.01464513	1.6
0.2627124	0.01464513	1.6
0.2626697	0.01446496	1.6
0.2626697	0.01446496	1.6
0.2626697	0.01446496	1.6
0.2635815	0.01464838	1.6
0.2635815	0.01464838	1.6
0.2642445	0.01446701	1.6
0.2642445	0.01446701	1.6
0.2642445	0.01446701	1.6
0.26452	0.01405774	1.6
0.26452	0.01405774	1.6
0.26452	0.01405774	1.6
0.2646282	0.0139506	1.6
0.2646282	0.0139506	1.6
0.2646282	0.0139506	1.6
0.2646282	0.0139506	1.6
0.2646282	0.0139506	1.6
0.2646282	0.0139506	1.6
0.2646282	0.0139506	1.6
0.2646282	0.0139506	1.6
0.1349948	0.00836407	1.6
0.1349948	0.00836407	1.6
0.1353368	0.009064823	1.6
0.1353368	0.009064823	1.6
0.1353368	0.009064823	1.6
0.1357671	0.009297929	1.6
0.1357671	0.009297929	1.6
0.1357671	0.009297929	1.6
0.1359753	0.009508802	1.6
0.1359753	0.009508802	1.6
0.1363046	0.009191582	1.6
0.1363046	0.009191582	1.6
0.1363046	0.009191582	1.6
0.1369049	0.009292073	1.6
0.1369049	0.009292073	1.6
0.1369049	0.009292073	1.6
0.1369901	0.009636636	1.6
0.1369901	0.009636636	1.6
0.1370768	0.01012878	1.6
0.1370768	0.01012878	1.6
0.1370768	0.01012878	1.6
0.1370768	0.01012878	1.6
0.1370768	0.01012878	1.6
0.1370768	0.01012878	1.6
0.1319995	0.008821498	1.6
0.1319995	0.008821498	1.6
0.0338533	0.02190333	1.6
0.0338533	0.02190333	1.6
0.0338533	0.02190333	1.6
0.03141629	0.02344113	1.6
0.03141629	0.02344113	1.6
0.03141629	0.02344113	1.6
0.03086647	0.02573125	1.6
0.03086647	0.02573125	1.6
0.03086647	0.02573125	1.6
0.02957968	0.02685158	1.6
0.02957968	0.02685158	1.6
0.02878221	0.02776656	1.6
0.02878221	0.02776656	1.6
0.02878221	0.02776656	1.6
0.02838393	0.02833109	1.6
0.02838393	0.02833109	1.6
0.02769722	0.02911205	1.6
0.02769722	0.02911205	1.6
0.02769722	0.02911205	1.6
0.02706479	0.02933223	1.6
0.02706479	0.02933223	1.6
0.02706479	0.02933223	1.6
0.0271079	0.02994364	1.6
0.0271079	0.02994364	1.6
0.02722487	0.03027444	1.6
0.02722487	0.03027444	1.6
0.02722487	0.03027444	1.6
0.02722487	0.03027444	1.6
0.02722487	0.03027444	1.6
0.02722487	0.03027444	1.6
0.02784695	-0.001276241	1.6
0.02784695	-0.001276241	1.6
0.02286496	-0.004192483	1.6
0.02286496	-0.004192483	1.6
0.02286496	-0.004192483	1.6
0.02481809	-0.003908399	1.6
0.02481809	-0.003908399	1.6
0.02481809	-0.003908399	1.6
0.02570234	-0.003424656	1.6
0.02570234	-0.003424656	1.6
0.026434	-0.00397031	1.6
0.026434	-0.00397031	1.6
0.026434	-0.00397031	1.6
0.02685321	-0.003192578	1.6
0.02685321	-0.003192578	1.6
0.02685321	-0.003192578	1.6
0.02447198	-0.003760403	1.6
0.02447198	-0.003760403	1.6
0.02447198	-0.003760403	1.6
0.02447198	-0.003760403	1.6
0.02447198	-0.003760403	1.6
-0.1108156	-0.01012074	1.6
-0.1108156	-0.01012074	1.6
-0.1108156	-0.01012074	1.6
-0.109783	-0.01124889	1.6
-0.109783	-0.01124889	1.6
-0.10915	-0.01142427	1.6
-0.10915	-0.01142427	1.6
-0.10915	-0.01142427	1.6
-0.1097178	-0.01109078	1.6
-0.1097178	-0.01109078	1.6
-0.1094327	-0.0115621	1.6
-0.1094327	-0.0115621	1.6
-0.1094327	-0.0115621	1.6
-0.1094053	-0.01157739	1.6
-0.1094053	-0.01157739	1.6
-0.1094053	-0.01157739	1.6
-0.1091705	-0.01133383	1.6
-0.1091705	-0.01133383	1.6
-0.1091898	-0.01090798	1.6
-0.1091898	-0.01090798	1.6
-0.1091898	-0.01090798	1.6
-0.1089436	-0.01070126	1.6
-0.1089436	-0.01070126	1.6
-0.1089436	-0.01070126	1.6
-0.1089106	-0.01019642	1.6
-0.1089106	-0.01019642	1.6
-0.1089106	-0.01019642	1.6
-0.1087507	-0.009692537	1.6
-0.1087507	-0.009692537	1.6
-0.1084775	-0.009022033	1.6
-0.1084775	-0.009022033	1.6
-0.1084775	-0.009022033	1.6
-0.1081124	-0.008247241	1.6
-0.1081124	-0.008247241	1.6
-0.1081124	-0.008247241	1.6
-0.1077731	-0.007599851	1.6
-0.1077731	-0.007599851	1.6
-0.1077731	-0.007599851	1.6
-0.1077731	-0.007599851	1.6
-0.1077731	-0.007599851	1.6
-0.1072004	-0.006538134	1.6
-0.1072004	-0.006538134	1.6
-0.1072004	-0.006538134	1.6
-0.1071399	-0.006093627	1.6
-0.1071399	-0.006093627	1.6
-0.1070802	-0.005675638	1.6
-0.1070802	-0.005675638	1.6
-0.1070802	-0.005675638	1.6
-0.1069495	-0.005427483	1.6
-0.1069495	-0.005427483	1.6
-0.1069515	-0.005333044	1.6
-0.1069515	-0.005333044	1.6
-0.1069515	-0.005333044	1.6
-0.1069752	-0.005359843	1.6
-0.1069752	-0.005359843	1.6
-0.1069752	-0.005359843	1.6
-0.1070338	-0.005241209	1.6
-0.1070338	-0.005241209	1.6
-0.1070713	-0.005113984	1.6
-0.1070713	-0.005113984	1.6
-0.1070713	-0.005113984	1.6
-0.1072501	-0.005102682	1.6
-0.1072501	-0.005102682	1.6
-0.1072501	-0.005102682	1.6
-0.1072501	-0.005102682	1.6
-0.1072501	-0.005102682	1.6
-0.1072501	-0.005102682	1.6
-0.1072501	-0.005102682	1.6
-0.1072501	-0.005102682	1.6
-0.2469858	-0.02166511	1.6
-0.2469858	-0.02166511	1.6
-0.2469858	-0.02166511	1.6
-0.2470063	-0.02228081	1.6
-0.2470063	-0.02228081	1.6
-0.2470063	-0.02228081	1.6
-0.2474639	-0.02292673	1.6
-0.2474639	-0.02292673	1.6
-0.2475571	-0.02362026	1.6
-0.2475571	-0.02362026	1.6
-0.2475571	-0.02362026	1.6
-0.2471028	-0.02434864	1.6
-0.2471028	-0.02434864	1.6
-0.2471028	-0.02434864	1.6
-0.2471655	-0.02470408	1.6
-0.2471655	-0.02470408	1.6
-0.2476816	-0.02531729	1.6
-0.2476816	-0.02531729	1.6
-0.2476816	-0.02531729	1.6
-0.2476816	-0.02531729	1.6
-0.2476816	-0.02531729	1.6
-0.3068163	-0.08275888	1.6
-0.3068163	-0.08275888	1.6
-0.3068163	-0.08275888	1.6
-0.3056996	-0.08562627	1.6
-0.3056996	-0.08562627	1.6
-0.3056996	-0.08562627	1.6
-0.3050174	-0.08508	1.6
-0.3050174	-0.08508	1.6
-0.3051645	-0.0842516	1.6
-0.3051645	-0.0842516	1.6
-0.3051645	-0.0842516	1.6
-0.3035471	-0.08427387	1.6
-0.3035471	-0.08427387	1.6
-0.3035471	-0.08427387	1.6
-0.3029475	-0.08465169	1.6
-0.3029475	-0.08465169	1.6
-0.3026374	-0.08526681	1.6
-0.3026374	-0.08526681	1.6
-0.3026374	-0.08526681	1.6
-0.3021953	-0.08573574	1.6
-0.3021953	-0.08573574	1.6
-0.3021953	-0.08573574	1.6
-0.3018472	-0.08517316	1.6
-0.3018472	-0.08517316	1.6
-0.302182	-0.08572792	1.6
-0.302182	-0.08572792	1.6
-0.302182	-0.08572792	1.6
-0.302182	-0.08572792	1.6
-0.302182	-0.08572792	1.6
-0.302182	-0.08572792	1.6
-0.308888	-0.1165067	1.6
-0.308888	-0.1165067	1.6
-0.3085306	-0.1154551	1.6
-0.3085306	-0.1154551	1.6
-0.3085306	-0.1154551	1.6
-0.3086644	-0.1150393	1.6
-0.3086644	-0.1150393	1.6
-0.3086644	-0.1150393	1.6
-0.3086018	-0.1149743	1.6
-0.3086018	-0.1149743	1.6
-0.3089435	-0.1145561	1.6
-0.3089435	-0.1145561	1.6
-0.3089435	-0.1145561	1.6
-0.3087114	-0.1142339	1.6
-0.3087114	-0.1142339	1.6
-0.3087114	-0.1142339	1.6
-0.3090657	-0.1135938	1.6
-0.3090657	-0.1135938	1.6
-0.3088979	-0.1128724	1.6
-0.3088979	-0.1128724	1.6
-0.3088979	-0.1128724	1.6
-0.3089622	-0.1125803	1.6
-0.3089622	-0.1125803	1.6
-0.3089622	-0.1125803	1.6
-0.3091567	-0.1118817	1.6
-0.3091567	-0.1118817	1.6
-0.3091949	-0.111872	1.6
-0.3091949	-0.111872	1.6
-0.3091949	-0.111872	1.6
-0.3091117	-0.1117574	1.6
-0.3091117	-0.1117574	1.6
-0.3091117	-0.1117574	1.6
-0.3087942	-0.111619	1.6
-0.3087942	-0.111619	1.6
-0.3085464	-0.111598	1.6
-0.3085464	-0.111598	1.6
-0.3085464	-0.111598	1.6
-0.3084585	-0.1115431	1.6
-0.3084585	-0.1115431	1.6
-0.3084585	-0.1115431	1.6
-0.3084585	-0.1115431	1.6
-0.3084585	-0.1115431	1.6
-0.3084585	-0.1115431	1.6
-0.3084585	-0.1115431	1.6
-0.08306781	-0.1393209	1.6
-0.08306781	-0.1393209	1.6
-0.08306781	-0.1393209	1.6
-0.0873198	-0.1369233	1.6
-0.0873198	-0.1369233	1.6
-0.0873198	-0.1369233	1.6
-0.08826789	-0.1374786	1.6
-0.08826789	-0.1374786	1.6
-0.08830704	-0.1367763	1.6
-0.08830704	-0.1367763	1.6
-0.08830704	-0.1367763	1.6
-0.08799209	-0.1357532	1.6
-0.08799209	-0.1357532	1.6
-0.08799209	-0.1357532	1.6
-0.08739737	-0.1358956	1.6
-0.08739737	-0.1358956	1.6
-0.08707487	-0.136268	1.6
-0.08707487	-0.136268	1.6
-0.08707487	-0.136268	1.6
-0.08678161	-0.1366071	1.6
-0.08678161	-0.1366071	1.6
-0.08678161	-0.1366071	1.6
-0.08674826	-0.136619	1.6
-0.08674826	-0.136619	1.6
-0.08674826	-0.136619	1.6
-0.08674826	-0.136619	1.6
-0.08674826	-0.136619	1.6
-0.08674826	-0.136619	1.6
-0.08674826	-0.136619	1.6
-0.08674826	-0.136619	1.6
0.05872762	-0.1429578	1.6
0.05872762	-0.1429578	1.6
0.05779784	-0.1416329	1.6
0.05779784	-0.1416329	1.6
0.05779784	-0.1416329	1.6
0.05712859	-0.1397034	1.6
0.05712859	-0.1397034	1.6
0.05712859	-0.1397034	1.6
0.05658392	-0.138108	1.6
0.05658392	-0.138108	1.6
0.05658392	-0.138108	1.6
0.05667367	-0.1375133	1.6
0.05667367	-0.1375133	1.6
0.05662902	-0.1371444	1.6
0.05662902	-0.1371444	1.6
0.05662902	-0.1371444	1.6
0.05642153	-0.1371414	1.6
0.05642153	-0.1371414	1.6
0.05642153	-0.1371414	1.6
0.05642153	-0.1371414	1.6
0.05642153	-0.1371414	1.6
0.05642153	-0.1371414	1.6
0.05642153	-0.1371414	1.6
0.05642153	-0.1371414	1.6
0.3077846	-0.1113708	1.6
0.3077846	-0.1113708	1.6
0.3082684	-0.1090846	1.6
0.3082684	-0.1090846	1.6
0.3082684	-0.1090846	1.6
0.3085282	-0.1072429	1.6
0.3085282	-0.1072429	1.6
0.3085282	-0.1072429	1.6
0.3097429	-0.1050995	1.6
0.3097429	-0.1050995	1.6
0.310371	-0.1041131	1.6
0.310371	-0.1041131	1.6
0.310371	-0.1041131	1.6
0.310927	-0.1033539	1.6
0.310927	-0.1033539	1.6
0.310927	-0.1033539	1.6
0.3118258	-0.1030298	1.6
0.3118258	-0.1030298	1.6
0.3120365	-0.1025078	1.6
0.3120365	-0.1025078	1.6
0.3120365	-0.1025078	1.6
0.3121527	-0.1017196	1.6
0.3121527	-0.1017196	1.6
0.3121527	-0.1017196	1.6
0.3125901	-0.1011334	1.6
0.3125901	-0.1011334	1.6
0.3125423	-0.1006576	1.6
0.3125423	-0.1006576	1.6
0.3125423	-0.1006576	1.6
0.3119712	-0.1004496	1.6
0.3119712	-0.1004496	1.6
0.3119712	-0.1004496	1.6
0.3117951	-0.1001731	1.6
0.3117951	-0.1001731	1.6
0.3121287	-0.09969354	1.6
0.3121287	-0.09969354	1.6
0.3121287	-0.09969354	1.6
0.3125024	-0.09933687	1.6
0.3125024	-0.09933687	1.6
0.3125024	-0.09933687	1.6
0.3127414	-0.09899586	1.6
0.3127414	-0.09899586	1.6
0.3130148	-0.09867259	1.6
0.3130148	-0.09867259	1.6
0.3130148	-0.09867259	1.6
0.3130696	-0.09833375	1.6
0.3130696	-0.09833375	1.6
0.3130696	-0.09833375	1.6
0.3130759	-0.09798	1.6
0.3130759	-0.09798	1.6
0.312393	-0.09784593	1.6
0.312393	-0.09784593	1.6
0.312393	-0.09784593	1.6
0.3075516	-0.09364068	1.6
0.3075516	-0.09364068	1.6
0.312393	-0.09784593	1.6
0.312393	-0.09784593	1.6
0.312393	-0.09784593	1.6
0.2507885	0.128176	1.6
0.2507885	0.128176	1.6
0.2500255	0.1307053	1.6
0.2500255	0.1307053	1.6
0.2500255	0.1307053	1.6
0.2499107	0.1291894	1.6
0.2499107	0.1291894	1.6
0.2499107	0.1291894	1.6
0.2482472	0.1282876	1.6
0.2482472	0.1282876	1.6
0.2479141	0.1277125	1.6
0.2479141	0.1277125	1.6
0.2479141	0.1277125	1.6
0.2475222	0.1265628	1.6
0.2475222	0.1265628	1.6
0.2469899	0.1259595	1.6
0.2469899	0.1259595	1.6
0.2469899	0.1259595	1.6
0.2467585	0.1252773	1.6
0.2467585	0.1252773	1.6
0.2467585	0.1252773	1.6
0.2460793	0.1261982	1.6
0.2460793	0.1261982	1.6
0.2454329	0.126463	1.6
0.2454329	0.126463	1.6
0.2454329	0.126463	1.6
0.2454329	0.126463	1.6
0.2454329	0.126463	1.6
0.2783031	0.1749369	1.6
0.2783031	0.1749369	1.6
0.2783031	0.1749369	1.6
0.2734236	0.1582407	1.6
0.2734236	0.1582407	1.6
0.2734236	0.1582407	1.6
0.2765512	0.1582454	1.6
0.2765512	0.1582454	1.6
0.2783977	0.1570599	1.6
0.2783977	0.1570599	1.6
0.2783977	0.1570599	1.6
0.2804527	0.1564788	1.6
0.2804527	0.1564788	1.6
0.2822614	0.1562391	1.6
0.2822614	0.1562391	1.6
0.2822614	0.1562391	1.6
0.2825138	0.155092	1.6
0.2825138	0.155092	1.6
0.2825138	0.155092	1.6
0.2833769	0.1547393	1.6
0.2833769	0.1547393	1.6
0.2833591	0.1539577	1.6
0.2833591	0.1539577	1.6
0.2833591	0.1539577	1.6
0.285637	0.155938	1.6
0.285637	0.155938	1.6
0.285637	0.155938	1.6
0.2876278	0.1571783	1.6
0.2876278	0.1571783	1.6
0.2890245	0.1583139	1.6
0.2890245	0.1583139	1.6
0.2890245	0.1583139	1.6
0.2902474	0.1593406	1.6
0.2902474	0.1593406	1.6
0.2913868	0.1608011	1.6
0.2913868	0.1608011	1.6
0.2913868	0.1608011	1.6
