# Supplementary material for: Saliency detection of textured 3D models based on multi-view information and texel descriptor
Source: PeerJ Comput Sci. 2023 Oct 25;9:e1584. doi: 10.7717/peerj-cs.1584 (PMC10703070; doi:10.7717/peerj-cs.1584)
Supplement: Supplemental Information 2 [file peerj-cs-09-1584-s002.zip › zy/26.txt]

0.2922688	0.1615701	1.6
0.2922688	0.1615701	1.6
0.2922688	0.1615701	1.6
0.2931256	0.1622976	1.6
0.2931256	0.1622976	1.6
0.2938659	0.1628139	1.6
0.2938659	0.1628139	1.6
0.2938659	0.1628139	1.6
0.2946894	0.1630263	1.6
0.2946894	0.1630263	1.6
0.2946894	0.1630263	1.6
0.2946894	0.1630263	1.6
0.2946894	0.1630263	1.6
0.2663785	0.1277163	1.6
0.2663785	0.1277163	1.6
0.2663785	0.1277163	1.6
0.08214724	0.1370994	1.6
0.08214724	0.1370994	1.6
0.07784915	0.1349617	1.6
0.07784915	0.1349617	1.6
0.07784915	0.1349617	1.6
0.07784915	0.1349617	1.6
0.07784915	0.1349617	1.6
0.07784915	0.1349617	1.6
0.07784915	0.1349617	1.6
0.07784915	0.1349617	1.6
0.07344628	0.1337845	1.6
0.07344628	0.1337845	1.6
0.07344628	0.1337845	1.6
0.07222354	0.1335186	1.6
0.07222354	0.1335186	1.6
0.07222354	0.1335186	1.6
0.07222354	0.1335186	1.6
-0.002145319	0.1649918	1.6
-0.002145319	0.1649918	1.6
-0.0009450037	0.1675908	1.6
-0.0009450037	0.1675908	1.6
-0.0009450037	0.1675908	1.6
-0.000140233	0.1683459	1.6
-0.000140233	0.1683459	1.6
-0.000140233	0.1683459	1.6
0.0005784733	0.1683162	1.6
0.0005784733	0.1683162	1.6
-0.0001509096	0.1689159	1.6
-0.0001509096	0.1689159	1.6
-0.0001509096	0.1689159	1.6
-0.0001509096	0.1689159	1.6
-0.0001509096	0.1689159	1.6
-0.0001509096	0.1689159	1.6
0.001870414	0.3616422	1.6
0.001870414	0.3616422	1.6
6.225239E-05	0.3615758	1.6
6.225239E-05	0.3615758	1.6
6.225239E-05	0.3615758	1.6
-0.00137171	0.3613185	1.6
-0.00137171	0.3613185	1.6
-0.00137171	0.3613185	1.6
-0.002156047	0.361446	1.6
-0.002156047	0.361446	1.6
-0.002708204	0.3613607	1.6
-0.002708204	0.3613607	1.6
-0.002708204	0.3613607	1.6
-0.002896011	0.3615217	1.6
-0.002896011	0.3615217	1.6
-0.002896011	0.3615217	1.6
-0.003273375	0.3613123	1.6
-0.003273375	0.3613123	1.6
-0.003676344	0.3603982	1.6
-0.003676344	0.3603982	1.6
-0.003676344	0.3603982	1.6
-0.003514169	0.359994	1.6
-0.003514169	0.359994	1.6
-0.003514169	0.359994	1.6
-0.003881944	0.3599169	1.6
-0.003881944	0.3599169	1.6
-0.002952539	0.3598638	1.6
-0.002952539	0.3598638	1.6
-0.001903776	0.3601961	1.6
-0.001903776	0.3601961	1.6
-0.00118563	0.3599223	1.6
-0.00118563	0.3599223	1.6
-0.0003817454	0.3600059	1.6
-0.0003817454	0.3600059	1.6
-0.0003817454	0.3600059	1.6
-0.0003817454	0.3600059	1.6
-0.0003817454	0.3600059	1.6
-0.0003817454	0.3600059	1.6
0.0006879475	0.3593225	1.6
0.0006879475	0.3593225	1.6
0.0007483121	0.3590936	1.6
0.0007483121	0.3590936	1.6
0.0007483121	0.3590936	1.6
0.0009034891	0.3588747	1.6
0.0009034891	0.3588747	1.6
0.0009034891	0.3588747	1.6
0.0009034891	0.3588747	1.6
0.0009034891	0.3588747	1.6
0.0009034891	0.3588747	1.6
0.0009034891	0.3588747	1.6
0.0009034891	0.3588747	1.6
0.0009034891	0.3588747	1.6
0.0009034891	0.3588747	1.6
0.0009034891	0.3588747	1.6
-0.03303156	0.03124453	1.6
-0.03303156	0.03124453	1.6
-0.03303156	0.03124453	1.6
-0.03484651	0.03237555	1.6
-0.03484651	0.03237555	1.6
-0.03578877	0.03346936	1.6
-0.03578877	0.03346936	1.6
-0.03578877	0.03346936	1.6
-0.03648879	0.03316728	1.6
-0.03648879	0.03316728	1.6
-0.03648879	0.03316728	1.6
-0.03648879	0.03316728	1.6
-0.03648879	0.03316728	1.6
-0.03661922	0.03129829	1.6
-0.03661922	0.03129829	1.6
-0.03661922	0.03129829	1.6
-0.02808156	0.02463235	1.6
-0.02808156	0.02463235	1.6
-0.02642352	0.02543666	1.6
-0.02642352	0.02543666	1.6
-0.02642352	0.02543666	1.6
-0.03462249	0.03073772	1.6
-0.03462249	0.03073772	1.6
-0.03462249	0.03073772	1.6
-0.03340796	0.02606825	1.6
-0.03340796	0.02606825	1.6
-0.03266773	0.02374862	1.6
-0.03266773	0.02374862	1.6
-0.03266773	0.02374862	1.6
-0.03176861	0.02218788	1.6
-0.03176861	0.02218788	1.6
-0.03176861	0.02218788	1.6
-0.03131047	0.02073829	1.6
-0.03131047	0.02073829	1.6
-0.03101412	0.01934747	1.6
-0.03101412	0.01934747	1.6
-0.03101412	0.01934747	1.6
-0.03068502	0.01773398	1.6
-0.03068502	0.01773398	1.6
-0.03068502	0.01773398	1.6
-0.03067008	0.01666987	1.6
-0.03067008	0.01666987	1.6
-0.03064022	0.01533597	1.6
-0.03064022	0.01533597	1.6
-0.03064022	0.01533597	1.6
-0.03069718	0.01446792	1.6
-0.03069718	0.01446792	1.6
-0.03069718	0.01446792	1.6
-0.03069718	0.01446792	1.6
-0.03069718	0.01446792	1.6
-0.03069718	0.01446792	1.6
-0.03069718	0.01446792	1.6
-0.03069718	0.01446792	1.6
-0.06759939	-0.1121899	1.6
-0.06759939	-0.1121899	1.6
-0.06795932	-0.1120806	1.6
-0.06795932	-0.1120806	1.6
-0.06795932	-0.1120806	1.6
-0.06734256	-0.1157575	1.6
-0.06734256	-0.1157575	1.6
-0.06734256	-0.1157575	1.6
-0.06722673	-0.1154041	1.6
-0.06722673	-0.1154041	1.6
-0.06353072	-0.1152587	1.6
-0.06353072	-0.1152587	1.6
-0.06353072	-0.1152587	1.6
-0.06139854	-0.1167145	1.6
-0.06139854	-0.1167145	1.6
-0.06139854	-0.1167145	1.6
-0.06037483	-0.1169781	1.6
-0.06037483	-0.1169781	1.6
-0.06050523	-0.118017	1.6
-0.06050523	-0.118017	1.6
-0.06050523	-0.118017	1.6
-0.0594886	-0.1183504	1.6
-0.0594886	-0.1183504	1.6
-0.0594886	-0.1183504	1.6
-0.05896012	-0.1183228	1.6
-0.05896012	-0.1183228	1.6
-0.05896012	-0.1183228	1.6
-0.05896012	-0.1183228	1.6
-0.05896012	-0.1183228	1.6
-0.07216344	-0.1280504	1.6
-0.07216344	-0.1280504	1.6
-0.07416	-0.1290803	1.6
-0.07416	-0.1290803	1.6
-0.07416	-0.1290803	1.6
-0.07539285	-0.1306905	1.6
-0.07539285	-0.1306905	1.6
-0.07539285	-0.1306905	1.6
-0.07639804	-0.1318323	1.6
-0.07639804	-0.1318323	1.6
-0.0771898	-0.1329204	1.6
-0.0771898	-0.1329204	1.6
-0.0771898	-0.1329204	1.6
-0.07763167	-0.1333348	1.6
-0.07763167	-0.1333348	1.6
-0.07763167	-0.1333348	1.6
-0.07742987	-0.1335062	1.6
-0.07742987	-0.1335062	1.6
-0.07742987	-0.1335062	1.6
-0.07742987	-0.1335062	1.6
-0.07742987	-0.1335062	1.6
0.03177669	-0.1217842	1.6
0.03177669	-0.1217842	1.6
0.03177669	-0.1217842	1.6
0.03223826	-0.1159552	1.6
0.03223826	-0.1159552	1.6
0.03324899	-0.1133647	1.6
0.03324899	-0.1133647	1.6
0.03324899	-0.1133647	1.6
0.03425919	-0.11213	1.6
0.03425919	-0.11213	1.6
0.03425919	-0.11213	1.6
0.03448931	-0.1110964	1.6
0.03448931	-0.1110964	1.6
0.03486163	-0.1104115	1.6
0.03486163	-0.1104115	1.6
0.03486163	-0.1104115	1.6
0.03474755	-0.109652	1.6
0.03474755	-0.109652	1.6
0.03474755	-0.109652	1.6
0.03476618	-0.1088871	1.6
0.03476618	-0.1088871	1.6
0.03461361	-0.1079839	1.6
0.03461361	-0.1079839	1.6
0.03461361	-0.1079839	1.6
0.03432398	-0.1068709	1.6
0.03432398	-0.1068709	1.6
0.03432398	-0.1068709	1.6
0.03432398	-0.1068709	1.6
0.03432398	-0.1068709	1.6
0.02673452	-0.07344609	1.6
0.02673452	-0.07344609	1.6
0.02673452	-0.07344609	1.6
0.02487242	-0.0708807	1.6
0.02487242	-0.0708807	1.6
0.02552727	-0.06935974	1.6
0.02552727	-0.06935974	1.6
0.02552727	-0.06935974	1.6
0.02707934	-0.06799742	1.6
0.02707934	-0.06799742	1.6
0.02707934	-0.06799742	1.6
0.0277549	-0.06740674	1.6
0.0277549	-0.06740674	1.6
0.02789421	-0.06719277	1.6
0.02789421	-0.06719277	1.6
0.02789421	-0.06719277	1.6
0.02783741	-0.06664004	1.6
0.02783741	-0.06664004	1.6
0.02783741	-0.06664004	1.6
0.02809251	-0.06556017	1.6
0.02809251	-0.06556017	1.6
0.02863928	-0.06441452	1.6
0.02863928	-0.06441452	1.6
0.02863928	-0.06441452	1.6
0.02868162	-0.06383646	1.6
0.02868162	-0.06383646	1.6
0.02868162	-0.06383646	1.6
0.02880674	-0.06334066	1.6
0.02880674	-0.06334066	1.6
0.02920962	-0.06262235	1.6
0.02920962	-0.06262235	1.6
0.02920962	-0.06262235	1.6
0.02941897	-0.06168469	1.6
0.02941897	-0.06168469	1.6
0.02941897	-0.06168469	1.6
0.02942185	-0.06116111	1.6
0.02942185	-0.06116111	1.6
0.02942185	-0.06116111	1.6
0.02937191	-0.06063857	1.6
0.02937191	-0.06063857	1.6
0.0314769	-0.0589144	1.6
0.0314769	-0.0589144	1.6
0.0314769	-0.0589144	1.6
0.03335533	-0.05726329	1.6
0.03335533	-0.05726329	1.6
0.03335533	-0.05726329	1.6
0.03335533	-0.05726329	1.6
0.03335533	-0.05726329	1.6
0.03658856	-0.05443532	1.6
0.03658856	-0.05443532	1.6
0.03658856	-0.05443532	1.6
0.03658856	-0.05443532	1.6
0.03658856	-0.05443532	1.6
0.03658856	-0.05443532	1.6
0.09108328	-0.09833404	1.6
0.09108328	-0.09833404	1.6
0.0924898	-0.09812569	1.6
0.0924898	-0.09812569	1.6
0.0924898	-0.09812569	1.6
0.09274108	-0.09921572	1.6
0.09274108	-0.09921572	1.6
0.09293286	-0.09957419	1.6
0.09293286	-0.09957419	1.6
0.09293286	-0.09957419	1.6
0.09344523	-0.1000639	1.6
0.09344523	-0.1000639	1.6
0.09378513	-0.1005779	1.6
0.09378513	-0.1005779	1.6
0.09378513	-0.1005779	1.6
0.09434718	-0.1014015	1.6
0.09434718	-0.1014015	1.6
0.09434718	-0.1014015	1.6
0.09512695	-0.1020789	1.6
0.09512695	-0.1020789	1.6
0.09526842	-0.1020919	1.6
0.09526842	-0.1020919	1.6
0.09526842	-0.1020919	1.6
0.09532619	-0.1030105	1.6
0.09532619	-0.1030105	1.6
0.09532619	-0.1030105	1.6
0.09532619	-0.1030105	1.6
0.09532619	-0.1030105	1.6
0.1062775	-0.1801137	1.6
0.1062775	-0.1801137	1.6
0.1062775	-0.1801137	1.6
0.1094753	-0.1839727	1.6
0.1094753	-0.1839727	1.6
0.1102671	-0.1860799	1.6
0.1102671	-0.1860799	1.6
0.1102671	-0.1860799	1.6
0.1117719	-0.1884702	1.6
0.1117719	-0.1884702	1.6
0.1117719	-0.1884702	1.6
0.1124525	-0.1895428	1.6
0.1124525	-0.1895428	1.6
0.1127894	-0.1902632	1.6
0.1127894	-0.1902632	1.6
0.1127894	-0.1902632	1.6
0.1132868	-0.1907912	1.6
0.1132868	-0.1907912	1.6
0.1132868	-0.1907912	1.6
0.113973	-0.1910643	1.6
0.113973	-0.1910643	1.6
0.1141896	-0.1909165	1.6
0.1141896	-0.1909165	1.6
0.1141896	-0.1909165	1.6
0.1145232	-0.1907937	1.6
0.1145232	-0.1907937	1.6
0.1145632	-0.1911732	1.6
0.1145632	-0.1911732	1.6
0.1145632	-0.1911732	1.6
0.114779	-0.1913449	1.6
0.114779	-0.1913449	1.6
0.114779	-0.1913449	1.6
0.1151184	-0.191681	1.6
0.1151184	-0.191681	1.6
0.1155175	-0.1920443	1.6
0.1155175	-0.1920443	1.6
0.1155175	-0.1920443	1.6
0.1155175	-0.1920443	1.6
0.1155175	-0.1920443	1.6
0.1155175	-0.1920443	1.6
0.1076156	-0.1720015	1.6
0.1076156	-0.1720015	1.6
0.1082635	-0.169048	1.6
0.1082635	-0.169048	1.6
0.1082635	-0.169048	1.6
0.1081799	-0.1681384	1.6
0.1081799	-0.1681384	1.6
0.1081799	-0.1681384	1.6
0.1080327	-0.1678354	1.6
0.1080327	-0.1678354	1.6
0.1081062	-0.1673146	1.6
0.1081062	-0.1673146	1.6
0.1081062	-0.1673146	1.6
0.1082307	-0.1664208	1.6
0.1082307	-0.1664208	1.6
0.1082307	-0.1664208	1.6
0.1078194	-0.1659452	1.6
0.1078194	-0.1659452	1.6
0.1078194	-0.1659452	1.6
0.1078194	-0.1659452	1.6
0.1078194	-0.1659452	1.6
0.06470443	-0.05685629	1.6
0.06470443	-0.05685629	1.6
0.06470443	-0.05685629	1.6
0.06249471	-0.04951049	1.6
0.06249471	-0.04951049	1.6
0.06249471	-0.04951049	1.6
0.06249471	-0.04951049	1.6
0.06249471	-0.04951049	1.6
-0.0216931	0.0471554	1.6
-0.0216931	0.0471554	1.6
-0.0216931	0.0471554	1.6
-0.02088121	0.05112378	1.6
-0.02088121	0.05112378	1.6
-0.02005374	0.05271582	1.6
-0.02005374	0.05271582	1.6
-0.02005374	0.05271582	1.6
-0.01956125	0.0529252	1.6
-0.01956125	0.0529252	1.6
-0.01956125	0.0529252	1.6
-0.01893227	0.05406505	1.6
-0.01893227	0.05406505	1.6
-0.01802412	0.05479857	1.6
-0.01802412	0.05479857	1.6
-0.01802412	0.05479857	1.6
-0.01746382	0.05544716	1.6
-0.01746382	0.05544716	1.6
-0.01746382	0.05544716	1.6
-0.01721262	0.05726862	1.6
-0.01721262	0.05726862	1.6
-0.01721262	0.05726862	1.6
-0.01721262	0.05726862	1.6
-0.01721262	0.05726862	1.6
-0.02410675	0.1898978	1.6
-0.02410675	0.1898978	1.6
0.008469687	0.3004386	1.6
0.008469687	0.3004386	1.6
0.008469687	0.3004386	1.6
0.006754762	0.2994283	1.6
0.006754762	0.2994283	1.6
0.006754762	0.2994283	1.6
0.006087515	0.300259	1.6
0.006087515	0.300259	1.6
0.006087515	0.300259	1.6
0.006087515	0.300259	1.6
0.006087515	0.300259	1.6
0.007120739	0.2995008	1.6
0.007120739	0.2995008	1.6
0.006396926	0.2970265	1.6
0.006396926	0.2970265	1.6
0.006396926	0.2970265	1.6
0.006441117	0.3002713	1.6
0.006441117	0.3002713	1.6
0.006441117	0.3002713	1.6
0.006441117	0.3002713	1.6
0.006441117	0.3002713	1.6
0.0040551	0.3574287	1.6
0.0040551	0.3574287	1.6
0.0040551	0.3574287	1.6
0.003223393	0.3578833	1.6
0.003223393	0.3578833	1.6
0.003223393	0.3578833	1.6
0.003192185	0.3573433	1.6
0.003192185	0.3573433	1.6
0.003463919	0.356752	1.6
0.003463919	0.356752	1.6
0.003463919	0.356752	1.6
0.003172727	0.3573105	1.6
0.003172727	0.3573105	1.6
0.002962701	0.3572614	1.6
0.002962701	0.3572614	1.6
0.002962701	0.3572614	1.6
0.003371653	0.3575477	1.6
0.003371653	0.3575477	1.6
0.003371653	0.3575477	1.6
0.003700978	0.3575554	1.6
0.003700978	0.3575554	1.6
0.003700978	0.3575554	1.6
0.00343491	0.3565237	1.6
0.00343491	0.3565237	1.6
0.00343491	0.3565237	1.6
0.00343491	0.3565237	1.6
0.00343491	0.3565237	1.6
0.00343491	0.3565237	1.6
0.00343491	0.3565237	1.6
0.00343491	0.3565237	1.6
-0.04425575	0.0742413	1.6
-0.04425575	0.0742413	1.6
-0.04483874	0.07161214	1.6
-0.04483874	0.07161214	1.6
-0.04483874	0.07161214	1.6
-0.04612823	0.06891245	1.6
-0.04612823	0.06891245	1.6
-0.04612823	0.06891245	1.6
-0.04775672	0.06711312	1.6
-0.04775672	0.06711312	1.6
-0.04853567	0.06477578	1.6
-0.04853567	0.06477578	1.6
-0.04853567	0.06477578	1.6
-0.04895053	0.06336138	1.6
-0.04895053	0.06336138	1.6
-0.04895053	0.06336138	1.6
-0.04921875	0.06202582	1.6
-0.04921875	0.06202582	1.6
-0.04940596	0.06103801	1.6
-0.04940596	0.06103801	1.6
-0.04940596	0.06103801	1.6
-0.04925833	0.06051251	1.6
-0.04925833	0.06051251	1.6
-0.04920381	0.06027725	1.6
-0.04920381	0.06027725	1.6
-0.04920381	0.06027725	1.6
-0.04939645	0.06094985	1.6
-0.04939645	0.06094985	1.6
-0.04939645	0.06094985	1.6
-0.04937975	0.06158186	1.6
-0.04937975	0.06158186	1.6
-0.04935639	0.06182758	1.6
-0.04935639	0.06182758	1.6
-0.04935639	0.06182758	1.6
-0.04971137	0.06180441	1.6
-0.04971137	0.06180441	1.6
-0.04971137	0.06180441	1.6
-0.0498314	0.0622068	1.6
-0.0498314	0.0622068	1.6
-0.04993169	0.06257968	1.6
-0.04993169	0.06257968	1.6
-0.04993169	0.06257968	1.6
-0.05019784	0.06308214	1.6
-0.05019784	0.06308214	1.6
-0.05019784	0.06308214	1.6
-0.05019784	0.06308214	1.6
-0.05019784	0.06308214	1.6
-0.05019784	0.06308214	1.6
0.005210075	0.1073039	1.6
0.005210075	0.1073039	1.6
0.004219705	0.1082141	1.6
0.004219705	0.1082141	1.6
0.004219705	0.1082141	1.6
0.0040814	0.1095525	1.6
0.0040814	0.1095525	1.6
0.0040814	0.1095525	1.6
0.004470405	0.1089652	1.6
0.004470405	0.1089652	1.6
0.004415537	0.1088156	1.6
0.004415537	0.1088156	1.6
0.004415537	0.1088156	1.6
0.00471172	0.1085208	1.6
0.00471172	0.1085208	1.6
0.005176313	0.1085741	1.6
0.005176313	0.1085741	1.6
0.005176313	0.1085741	1.6
0.005834212	0.1089866	1.6
0.005834212	0.1089866	1.6
0.005834212	0.1089866	1.6
0.005834212	0.1089866	1.6
0.005834212	0.1089866	1.6
0.01835919	0.1217625	1.6
0.01835919	0.1217625	1.6
0.01835919	0.1217625	1.6
0.01907116	0.1236509	1.6
0.01907116	0.1236509	1.6
0.01907116	0.1236509	1.6
0.01954127	0.1248349	1.6
0.01954127	0.1248349	1.6
0.0196281	0.124346	1.6
0.0196281	0.124346	1.6
0.0196281	0.124346	1.6
0.01961581	0.1249472	1.6
0.01961581	0.1249472	1.6
0.01961581	0.1249472	1.6
0.01967584	0.125589	1.6
0.01967584	0.125589	1.6
0.01998757	0.1259583	1.6
0.01998757	0.1259583	1.6
0.01998757	0.1259583	1.6
0.02028624	0.1259499	1.6
0.02028624	0.1259499	1.6
0.02028624	0.1259499	1.6
0.02028624	0.1259499	1.6
0.02028624	0.1259499	1.6
0.02028624	0.1259499	1.6
0.02028624	0.1259499	1.6
0.02028624	0.1259499	1.6
-0.03020542	-0.02661453	1.6
-0.03020542	-0.02661453	1.6
-0.03020542	-0.02661453	1.6
-0.02182162	-0.02631667	1.6
-0.02182162	-0.02631667	1.6
-0.02054422	-0.02669577	1.6
-0.02054422	-0.02669577	1.6
-0.02054422	-0.02669577	1.6
-0.02083148	-0.02709649	1.6
-0.02083148	-0.02709649	1.6
-0.02083148	-0.02709649	1.6
-0.02065958	-0.02837016	1.6
-0.02065958	-0.02837016	1.6
-0.02053084	-0.02897524	1.6
-0.02053084	-0.02897524	1.6
-0.02053084	-0.02897524	1.6
-0.02026217	-0.02934612	1.6
-0.02026217	-0.02934612	1.6
-0.02036429	-0.0295547	1.6
-0.02036429	-0.0295547	1.6
-0.02036429	-0.0295547	1.6
-0.02022657	-0.02986698	1.6
-0.02022657	-0.02986698	1.6
-0.02022657	-0.02986698	1.6
-0.02022657	-0.02986698	1.6
-0.02022657	-0.02986698	1.6
-0.01330276	0.02304278	1.6
-0.01330276	0.02304278	1.6
-0.01330276	0.02304278	1.6
-0.01190607	0.02785674	1.6
-0.01190607	0.02785674	1.6
-0.01190607	0.02785674	1.6
-0.0122714	0.03158268	1.6
-0.0122714	0.03158268	1.6
-0.01239488	0.03296649	1.6
-0.01239488	0.03296649	1.6
-0.01239488	0.03296649	1.6
-0.01223071	0.03334072	1.6
-0.01223071	0.03334072	1.6
-0.01223071	0.03334072	1.6
-0.01195154	0.03429627	1.6
-0.01195154	0.03429627	1.6
-0.01179353	0.03529975	1.6
-0.01179353	0.03529975	1.6
-0.01179353	0.03529975	1.6
-0.01134088	0.03648242	1.6
-0.01134088	0.03648242	1.6
-0.01134088	0.03648242	1.6
-0.01133436	0.03746394	1.6
-0.01133436	0.03746394	1.6
-0.01129985	0.03821528	1.6
-0.01129985	0.03821528	1.6
-0.01129985	0.03821528	1.6
-0.01127768	0.038797	1.6
-0.01127768	0.038797	1.6
-0.01127768	0.038797	1.6
-0.01138668	0.03932256	1.6
-0.01138668	0.03932256	1.6
-0.01138668	0.03932256	1.6
-0.01138668	0.03932256	1.6
-0.01138668	0.03932256	1.6
-0.02331047	0.04450904	1.6
-0.02331047	0.04450904	1.6
-0.02331047	0.04450904	1.6
-0.02331047	0.04450904	1.6
-0.02331047	0.04450904	1.6
0.04556694	0.08212656	1.6
0.04556694	0.08212656	1.6
0.04556694	0.08212656	1.6
0.008363401	0.08837689	1.6
0.008363401	0.08837689	1.6
0.008363401	0.08837689	1.6
0.01563646	0.1014735	1.6
0.01563646	0.1014735	1.6
0.01937086	0.106698	1.6
0.01937086	0.106698	1.6
0.01937086	0.106698	1.6
0.02035637	0.1090341	1.6
0.02035637	0.1090341	1.6
0.02035637	0.1090341	1.6
0.02035637	0.1090341	1.6
0.02035637	0.1090341	1.6
0.02146189	0.1100364	1.6
0.02146189	0.1100364	1.6
0.02146189	0.1100364	1.6
0.02239235	0.1097112	1.6
0.02239235	0.1097112	1.6
0.02239235	0.1097112	1.6
0.02346117	0.1097171	1.6
0.02346117	0.1097171	1.6
0.02405207	0.1095279	1.6
0.02405207	0.1095279	1.6
0.02405207	0.1095279	1.6
0.02462699	0.1093394	1.6
0.02462699	0.1093394	1.6
0.02506964	0.1090574	1.6
0.02506964	0.1090574	1.6
0.02506964	0.1090574	1.6
0.02548898	0.1085824	1.6
0.02548898	0.1085824	1.6
0.02548898	0.1085824	1.6
0.02580891	0.1081506	1.6
0.02580891	0.1081506	1.6
0.02607007	0.1078234	1.6
0.02607007	0.1078234	1.6
0.02607007	0.1078234	1.6
0.02634574	0.1072623	1.6
0.02634574	0.1072623	1.6
0.02634574	0.1072623	1.6
0.02642779	0.1068584	1.6
0.02642779	0.1068584	1.6
0.02642779	0.1068584	1.6
0.02642779	0.1068584	1.6
0.02642779	0.1068584	1.6
0.002776071	0.09207884	1.6
0.002776071	0.09207884	1.6
0.002776071	0.09207884	1.6
0.001415914	0.09213813	1.6
0.001415914	0.09213813	1.6
0.001348453	0.09257291	1.6
0.001348453	0.09257291	1.6
0.001348453	0.09257291	1.6
0.0009313971	0.09233188	1.6
0.0009313971	0.09233188	1.6
0.0009313971	0.09233188	1.6
0.001975218	0.09408983	1.6
0.001975218	0.09408983	1.6
0.002743348	0.09541295	1.6
0.002743348	0.09541295	1.6
0.002743348	0.09541295	1.6
0.003100187	0.09638125	1.6
0.003100187	0.09638125	1.6
0.003100187	0.09638125	1.6
0.002661078	0.09658168	1.6
0.002661078	0.09658168	1.6
0.002413207	0.09708399	1.6
0.002413207	0.09708399	1.6
0.002413207	0.09708399	1.6
0.002216724	0.09736929	1.6
0.002216724	0.09736929	1.6
0.002216724	0.09736929	1.6
0.001897508	0.09764945	1.6
0.001897508	0.09764945	1.6
0.001897508	0.09764945	1.6
0.001765646	0.09781816	1.6
0.001765646	0.09781816	1.6
0.001705224	0.09812275	1.6
0.001705224	0.09812275	1.6
0.001705224	0.09812275	1.6
0.001705224	0.09812275	1.6
0.001705224	0.09812275	1.6
0.001705224	0.09812275	1.6
0.001883285	0.09863718	1.6
0.001883285	0.09863718	1.6
0.009345592	0.1125953	1.6
0.009345592	0.1125953	1.6
0.009345592	0.1125953	1.6
0.009345592	0.1125953	1.6
0.009345592	0.1125953	1.6
