# Supplementary material for: Saliency detection of textured 3D models based on multi-view information and texel descriptor
Source: PeerJ Comput Sci. 2023 Oct 25;9:e1584. doi: 10.7717/peerj-cs.1584 (PMC10703070; doi:10.7717/peerj-cs.1584)
Supplement: Supplemental Information 2 [file peerj-cs-09-1584-s002.zip › zy/27.txt]

0.009345592	0.1125953	1.6
0.008554418	0.1126615	1.6
0.008554418	0.1126615	1.6
0.008211521	0.1136807	1.6
0.008211521	0.1136807	1.6
0.008211521	0.1136807	1.6
0.008632599	0.1135526	1.6
0.008632599	0.1135526	1.6
0.009068015	0.11382	1.6
0.009068015	0.11382	1.6
0.009068015	0.11382	1.6
0.009356898	0.1138694	1.6
0.009356898	0.1138694	1.6
0.009356898	0.1138694	1.6
0.009511271	0.1141631	1.6
0.009511271	0.1141631	1.6
0.009613845	0.11432	1.6
0.009613845	0.11432	1.6
0.009613845	0.11432	1.6
0.009682683	0.1143997	1.6
0.009682683	0.1143997	1.6
0.009411075	0.114374	1.6
0.009411075	0.114374	1.6
0.009411075	0.114374	1.6
0.009221993	0.1146448	1.6
0.009221993	0.1146448	1.6
0.009221993	0.1146448	1.6
0.009249091	0.11482	1.6
0.009249091	0.11482	1.6
0.009077414	0.1147754	1.6
0.009077414	0.1147754	1.6
0.009077414	0.1147754	1.6
0.009077414	0.1147754	1.6
0.009077414	0.1147754	1.6
0.009077414	0.1147754	1.6
0.009077414	0.1147754	1.6
0.006685168	0.1744457	1.6
0.006685168	0.1744457	1.6
0.006685168	0.1744457	1.6
0.007951244	0.1760573	1.6
0.007951244	0.1760573	1.6
0.007951244	0.1760573	1.6
0.008132629	0.1767599	1.6
0.008132629	0.1767599	1.6
0.008550006	0.1775717	1.6
0.008550006	0.1775717	1.6
0.008550006	0.1775717	1.6
0.008692658	0.1775438	1.6
0.008692658	0.1775438	1.6
0.008692658	0.1775438	1.6
0.008643797	0.1779003	1.6
0.008643797	0.1779003	1.6
0.008650737	0.1786142	1.6
0.008650737	0.1786142	1.6
0.008650737	0.1786142	1.6
0.008957737	0.1793898	1.6
0.008957737	0.1793898	1.6
0.008957737	0.1793898	1.6
0.009125333	0.1798152	1.6
0.009125333	0.1798152	1.6
0.009210598	0.1798478	1.6
0.009210598	0.1798478	1.6
0.009210598	0.1798478	1.6
0.009341802	0.1799066	1.6
0.009341802	0.1799066	1.6
0.009341802	0.1799066	1.6
0.009581564	0.1800889	1.6
0.009581564	0.1800889	1.6
0.009581564	0.1800889	1.6
0.009581564	0.1800889	1.6
0.009581564	0.1800889	1.6
0.009581564	0.1800889	1.6
0.009581564	0.1800889	1.6
0.009581564	0.1800889	1.6
-0.01628192	0.09729547	1.6
-0.01628192	0.09729547	1.6
-0.01787387	0.09717124	1.6
-0.01787387	0.09717124	1.6
-0.01787387	0.09717124	1.6
-0.01808102	0.09676265	1.6
-0.01808102	0.09676265	1.6
-0.01808102	0.09676265	1.6
-0.01914707	0.09716118	1.6
-0.01914707	0.09716118	1.6
-0.01936108	0.09517784	1.6
-0.01936108	0.09517784	1.6
-0.01936108	0.09517784	1.6
-0.01888879	0.09315736	1.6
-0.01888879	0.09315736	1.6
-0.01888879	0.09315736	1.6
-0.01889855	0.09199946	1.6
-0.01889855	0.09199946	1.6
-0.01886993	0.0909756	1.6
-0.01886993	0.0909756	1.6
-0.01886993	0.0909756	1.6
-0.01886993	0.0909756	1.6
-0.01886993	0.0909756	1.6
-0.01886993	0.0909756	1.6
-0.002066832	0.08472409	1.6
-0.002066832	0.08472409	1.6
-0.001473747	0.08520391	1.6
-0.001473747	0.08520391	1.6
-0.001473747	0.08520391	1.6
-0.001353262	0.08466735	1.6
-0.001353262	0.08466735	1.6
-0.001353262	0.08466735	1.6
-0.001353262	0.08466735	1.6
-0.001353262	0.08466735	1.6
-0.002029808	0.08499766	1.6
-0.002029808	0.08499766	1.6
-0.002029808	0.08499766	1.6
-0.002104772	0.08563926	1.6
-0.002104772	0.08563926	1.6
-0.002086127	0.08594104	1.6
-0.002086127	0.08594104	1.6
-0.002086127	0.08594104	1.6
-0.002514907	0.08607509	1.6
-0.002514907	0.08607509	1.6
-0.002514907	0.08607509	1.6
-0.002514907	0.08607509	1.6
-0.002514907	0.08607509	1.6
-0.003629404	0.08728949	1.6
-0.003629404	0.08728949	1.6
-0.003629404	0.08728949	1.6
-0.003679562	0.08810676	1.6
-0.003679562	0.08810676	1.6
-0.003711059	0.08916675	1.6
-0.003711059	0.08916675	1.6
-0.003711059	0.08916675	1.6
-0.003638116	0.09007723	1.6
-0.003638116	0.09007723	1.6
-0.003638116	0.09007723	1.6
-0.003793583	0.09070674	1.6
-0.003793583	0.09070674	1.6
-0.003793583	0.09070674	1.6
-0.003897212	0.09153078	1.6
-0.003897212	0.09153078	1.6
-0.004162109	0.09224337	1.6
-0.004162109	0.09224337	1.6
-0.004162109	0.09224337	1.6
-0.004509661	0.09297367	1.6
-0.004509661	0.09297367	1.6
-0.004509661	0.09297367	1.6
-0.004845092	0.09357775	1.6
-0.004845092	0.09357775	1.6
-0.005195024	0.09389078	1.6
-0.005195024	0.09389078	1.6
-0.005195024	0.09389078	1.6
-0.005361365	0.09415539	1.6
-0.005361365	0.09415539	1.6
-0.005475456	0.09457576	1.6
-0.005475456	0.09457576	1.6
-0.005475456	0.09457576	1.6
-0.005596209	0.0948107	1.6
-0.005596209	0.0948107	1.6
-0.005596209	0.0948107	1.6
-0.005551324	0.09486436	1.6
-0.005551324	0.09486436	1.6
-0.005551324	0.09486436	1.6
-0.005551324	0.09486436	1.6
-0.005551324	0.09486436	1.6
-0.005521508	0.0946559	1.6
-0.005521508	0.0946559	1.6
-0.005521508	0.0946559	1.6
-0.005670629	0.09479181	1.6
-0.005670629	0.09479181	1.6
-0.005830513	0.09485248	1.6
-0.005830513	0.09485248	1.6
-0.005830513	0.09485248	1.6
-0.006035415	0.0948819	1.6
-0.006035415	0.0948819	1.6
-0.006035415	0.0948819	1.6
-0.006188583	0.09489108	1.6
-0.006188583	0.09489108	1.6
-0.006297799	0.09495141	1.6
-0.006297799	0.09495141	1.6
-0.006297799	0.09495141	1.6
-0.006297799	0.09495141	1.6
-0.006297799	0.09495141	1.6
-0.006297799	0.09495141	1.6
-0.006297799	0.09495141	1.6
-0.03903437	-0.1157774	1.6
-0.03903437	-0.1157774	1.6
-0.03891624	-0.1152118	1.6
-0.03891624	-0.1152118	1.6
-0.03891624	-0.1152118	1.6
-0.03838366	-0.1152077	1.6
-0.03838366	-0.1152077	1.6
-0.03838366	-0.1152077	1.6
-0.03778347	-0.1150506	1.6
-0.03778347	-0.1150506	1.6
-0.03749627	-0.1149817	1.6
-0.03749627	-0.1149817	1.6
-0.03749627	-0.1149817	1.6
-0.03749842	-0.1155472	1.6
-0.03749842	-0.1155472	1.6
-0.0373899	-0.1152549	1.6
-0.0373899	-0.1152549	1.6
-0.0373899	-0.1152549	1.6
-0.03715321	-0.1149869	1.6
-0.03715321	-0.1149869	1.6
-0.03715321	-0.1149869	1.6
-0.03672446	-0.1139858	1.6
-0.03672446	-0.1139858	1.6
-0.03672446	-0.1139858	1.6
-0.03672446	-0.1139858	1.6
-0.03672446	-0.1139858	1.6
-0.05289138	-0.1487447	1.6
-0.05289138	-0.1487447	1.6
-0.05289138	-0.1487447	1.6
-0.05035567	-0.1488875	1.6
-0.05035567	-0.1488875	1.6
-0.04923455	-0.1481002	1.6
-0.04923455	-0.1481002	1.6
-0.04923455	-0.1481002	1.6
-0.04833634	-0.1464949	1.6
-0.04833634	-0.1464949	1.6
-0.04833634	-0.1464949	1.6
-0.04861276	-0.1462889	1.6
-0.04861276	-0.1462889	1.6
-0.04861276	-0.1462889	1.6
-0.04859931	-0.1453106	1.6
-0.04859931	-0.1453106	1.6
-0.04864867	-0.1445576	1.6
-0.04864867	-0.1445576	1.6
-0.04864867	-0.1445576	1.6
-0.04888033	-0.1438378	1.6
-0.04888033	-0.1438378	1.6
-0.04888033	-0.1438378	1.6
-0.04893255	-0.1436034	1.6
-0.04893255	-0.1436034	1.6
-0.05041234	-0.1442723	1.6
-0.05041234	-0.1442723	1.6
-0.05041234	-0.1442723	1.6
-0.05166235	-0.1448446	1.6
-0.05166235	-0.1448446	1.6
-0.0513011	-0.1444481	1.6
-0.0513011	-0.1444481	1.6
-0.0513011	-0.1444481	1.6
-0.05095691	-0.1441436	1.6
-0.05095691	-0.1441436	1.6
-0.05095691	-0.1441436	1.6
-0.05095691	-0.1441436	1.6
-0.05095691	-0.1441436	1.6
-0.06274287	-0.175438	1.6
-0.06274287	-0.175438	1.6
-0.06274287	-0.175438	1.6
-0.06267864	-0.1748233	1.6
-0.06267864	-0.1748233	1.6
-0.06267864	-0.1748233	1.6
-0.06321699	-0.1744753	1.6
-0.06321699	-0.1744753	1.6
-0.06329826	-0.1745494	1.6
-0.06329826	-0.1745494	1.6
-0.06329826	-0.1745494	1.6
-0.06339043	-0.1749965	1.6
-0.06339043	-0.1749965	1.6
-0.06317865	-0.175444	1.6
-0.06317865	-0.175444	1.6
-0.06317865	-0.175444	1.6
-0.06261484	-0.1759956	1.6
-0.06261484	-0.1759956	1.6
-0.06261484	-0.1759956	1.6
-0.06261484	-0.1759956	1.6
-0.06261484	-0.1759956	1.6
-0.06261484	-0.1759956	1.6
-0.06261484	-0.1759956	1.6
-0.06261484	-0.1759956	1.6
0.07832924	-0.1513466	1.6
0.07832924	-0.1513466	1.6
0.07754063	-0.1505929	1.6
0.07754063	-0.1505929	1.6
0.07754063	-0.1505929	1.6
0.07744632	-0.1503652	1.6
0.07744632	-0.1503652	1.6
0.07744632	-0.1503652	1.6
0.07753239	-0.1500231	1.6
0.07753239	-0.1500231	1.6
0.07752746	-0.1496059	1.6
0.07752746	-0.1496059	1.6
0.07752746	-0.1496059	1.6
0.07726236	-0.1488444	1.6
0.07726236	-0.1488444	1.6
0.0781095	-0.1518674	1.6
0.0781095	-0.1518674	1.6
0.0781095	-0.1518674	1.6
0.07877379	-0.1538643	1.6
0.07877379	-0.1538643	1.6
0.07877379	-0.1538643	1.6
0.07841164	-0.1527458	1.6
0.07841164	-0.1527458	1.6
0.07846893	-0.1500758	1.6
0.07846893	-0.1500758	1.6
0.07846893	-0.1500758	1.6
0.07788061	-0.1485114	1.6
0.07788061	-0.1485114	1.6
0.07788061	-0.1485114	1.6
0.07743685	-0.1469042	1.6
0.07743685	-0.1469042	1.6
0.07699265	-0.145841	1.6
0.07699265	-0.145841	1.6
0.07699265	-0.145841	1.6
0.07641086	-0.1448233	1.6
0.07641086	-0.1448233	1.6
0.07641086	-0.1448233	1.6
0.07597823	-0.1438085	1.6
0.07597823	-0.1438085	1.6
0.07558826	-0.1428696	1.6
0.07558826	-0.1428696	1.6
0.07558826	-0.1428696	1.6
0.07531074	-0.1421566	1.6
0.07531074	-0.1421566	1.6
0.07531074	-0.1421566	1.6
0.07509287	-0.141359	1.6
0.07509287	-0.141359	1.6
0.07490253	-0.1406972	1.6
0.07490253	-0.1406972	1.6
0.07490253	-0.1406972	1.6
0.07479888	-0.1400453	1.6
0.07479888	-0.1400453	1.6
0.07479888	-0.1400453	1.6
0.0747799	-0.1393069	1.6
0.0747799	-0.1393069	1.6
0.07484367	-0.1387697	1.6
0.07484367	-0.1387697	1.6
0.07484367	-0.1387697	1.6
0.07482494	-0.1382817	1.6
0.07482494	-0.1382817	1.6
0.07482494	-0.1382817	1.6
0.07476039	-0.1376871	1.6
0.07476039	-0.1376871	1.6
0.07476039	-0.1376871	1.6
0.07476039	-0.1376871	1.6
0.07476039	-0.1376871	1.6
0.07476039	-0.1376871	1.6
0.07476039	-0.1376871	1.6
0.05406508	0.1116342	1.6
0.05406508	0.1116342	1.6
0.05406508	0.1116342	1.6
0.05380422	0.1107667	1.6
0.05380422	0.1107667	1.6
0.05380422	0.1107667	1.6
0.05420455	0.1106219	1.6
0.05420455	0.1106219	1.6
0.0543844	0.1106582	1.6
0.0543844	0.1106582	1.6
0.0543844	0.1106582	1.6
0.0543102	0.1109528	1.6
0.0543102	0.1109528	1.6
0.0543102	0.1109528	1.6
0.05523894	0.11089	1.6
0.05523894	0.11089	1.6
0.05523894	0.11089	1.6
0.0562694	0.1116117	1.6
0.0562694	0.1116117	1.6
0.0562694	0.1116117	1.6
0.0562694	0.1116117	1.6
0.0562694	0.1116117	1.6
0.08970694	0.1673379	1.6
0.08970694	0.1673379	1.6
0.08963969	0.1668141	1.6
0.08963969	0.1668141	1.6
0.08963969	0.1668141	1.6
0.09037608	0.1669484	1.6
0.09037608	0.1669484	1.6
0.09037608	0.1669484	1.6
0.09085651	0.1672351	1.6
0.09085651	0.1672351	1.6
0.09107918	0.1669532	1.6
0.09107918	0.1669532	1.6
0.09107918	0.1669532	1.6
0.09126025	0.1670939	1.6
0.09126025	0.1670939	1.6
0.0911077	0.1672678	1.6
0.0911077	0.1672678	1.6
0.0911077	0.1672678	1.6
0.09106502	0.1674961	1.6
0.09106502	0.1674961	1.6
0.09106502	0.1674961	1.6
0.09085283	0.1672339	1.6
0.09085283	0.1672339	1.6
0.09085283	0.1672339	1.6
0.09093634	0.1669124	1.6
0.09093634	0.1669124	1.6
0.09093634	0.1669124	1.6
0.09093634	0.1669124	1.6
0.09093634	0.1669124	1.6
0.09049236	0.1659531	1.6
0.09049236	0.1659531	1.6
0.09049236	0.1659531	1.6
0.09058645	0.165527	1.6
0.09058645	0.165527	1.6
0.09067146	0.1651387	1.6
0.09067146	0.1651387	1.6
0.09067146	0.1651387	1.6
0.09067146	0.1651387	1.6
0.09067146	0.1651387	1.6
0.09067146	0.1651387	1.6
0.09067146	0.1651387	1.6
0.09067146	0.1651387	1.6
-0.04670967	0.1742214	1.6
-0.04670967	0.1742214	1.6
-0.04670967	0.1742214	1.6
-0.04620912	0.177583	1.6
-0.04620912	0.177583	1.6
-0.04620912	0.177583	1.6
-0.04646087	0.1790121	1.6
-0.04646087	0.1790121	1.6
-0.04757298	0.1795046	1.6
-0.04757298	0.1795046	1.6
-0.04757298	0.1795046	1.6
-0.04712282	0.1798031	1.6
-0.04712282	0.1798031	1.6
-0.04712282	0.1798031	1.6
-0.04706217	0.1807525	1.6
-0.04706217	0.1807525	1.6
-0.04742514	0.1804985	1.6
-0.04742514	0.1804985	1.6
-0.04742514	0.1804985	1.6
-0.04729924	0.1808596	1.6
-0.04729924	0.1808596	1.6
-0.04729924	0.1808596	1.6
-0.04729924	0.1808596	1.6
-0.04729924	0.1808596	1.6
-0.03462058	0.2562674	1.6
-0.03462058	0.2562674	1.6
-0.03462058	0.2562674	1.6
-0.03517786	0.256419	1.6
-0.03517786	0.256419	1.6
-0.03517786	0.256419	1.6
-0.03517786	0.256419	1.6
-0.03517786	0.256419	1.6
-0.03517786	0.256419	1.6
-0.03471261	0.2643538	1.6
-0.03471261	0.2643538	1.6
-0.03382663	0.2650846	1.6
-0.03382663	0.2650846	1.6
-0.03382663	0.2650846	1.6
-0.03347571	0.2662859	1.6
-0.03347571	0.2662859	1.6
-0.03305364	0.2672231	1.6
-0.03305364	0.2672231	1.6
-0.03305364	0.2672231	1.6
-0.03239881	0.267613	1.6
-0.03239881	0.267613	1.6
-0.03239881	0.267613	1.6
-0.03187291	0.2688408	1.6
-0.03187291	0.2688408	1.6
-0.03168708	0.2696822	1.6
-0.03168708	0.2696822	1.6
-0.03168708	0.2696822	1.6
-0.03168708	0.2696822	1.6
-0.03168708	0.2696822	1.6
-0.03168708	0.2696822	1.6
-0.01534715	0.277508	1.6
-0.01534715	0.277508	1.6
-0.01671007	0.2777681	1.6
-0.01671007	0.2777681	1.6
-0.01671007	0.2777681	1.6
-0.01703419	0.276618	1.6
-0.01703419	0.276618	1.6
-0.01703419	0.276618	1.6
-0.01872037	0.2756056	1.6
-0.01872037	0.2756056	1.6
-0.01918366	0.2750845	1.6
-0.01918366	0.2750845	1.6
-0.01918366	0.2750845	1.6
-0.01987176	0.2747959	1.6
-0.01987176	0.2747959	1.6
-0.01987176	0.2747959	1.6
-0.02028441	0.2746935	1.6
-0.02028441	0.2746935	1.6
-0.02071253	0.2746649	1.6
-0.02071253	0.2746649	1.6
-0.02071253	0.2746649	1.6
-0.02125925	0.2743253	1.6
-0.02125925	0.2743253	1.6
-0.02125925	0.2743253	1.6
-0.02173661	0.2741291	1.6
-0.02173661	0.2741291	1.6
-0.02173661	0.2741291	1.6
-0.02173661	0.2741291	1.6
-0.02173661	0.2741291	1.6
-0.02173661	0.2741291	1.6
-0.02173661	0.2741291	1.6
-0.02173661	0.2741291	1.6
-0.06745422	0.1802929	1.6
-0.06745422	0.1802929	1.6
-0.06801795	0.1816013	1.6
-0.06801795	0.1816013	1.6
-0.06801795	0.1816013	1.6
-0.06920902	0.1826596	1.6
-0.06920902	0.1826596	1.6
-0.06920902	0.1826596	1.6
-0.06920902	0.1826596	1.6
-0.06920902	0.1826596	1.6
-0.07024445	0.1827202	1.6
-0.07024445	0.1827202	1.6
-0.07024445	0.1827202	1.6
-0.07135734	0.1828335	1.6
-0.07135734	0.1828335	1.6
-0.07135734	0.1828335	1.6
-0.0720249	0.1828736	1.6
-0.0720249	0.1828736	1.6
-0.07271075	0.1829721	1.6
-0.07271075	0.1829721	1.6
-0.07328551	0.183013	1.6
-0.07328551	0.183013	1.6
-0.07328551	0.183013	1.6
-0.07369053	0.1835765	1.6
-0.07369053	0.1835765	1.6
-0.07369053	0.1835765	1.6
-0.07399799	0.1841029	1.6
-0.07399799	0.1841029	1.6
-0.07399799	0.1841029	1.6
-0.07399799	0.1841029	1.6
-0.07399799	0.1841029	1.6
-0.03991131	0.1907386	1.6
-0.03991131	0.1907386	1.6
-0.03991131	0.1907386	1.6
-0.04051232	0.1930981	1.6
-0.04051232	0.1930981	1.6
-0.04063444	0.1942181	1.6
-0.04063444	0.1942181	1.6
-0.04063444	0.1942181	1.6
-0.04117538	0.1962062	1.6
-0.04117538	0.1962062	1.6
-0.04117538	0.1962062	1.6
-0.04125357	0.1965856	1.6
-0.04125357	0.1965856	1.6
-0.04143945	0.1967303	1.6
-0.04143945	0.1967303	1.6
-0.04143945	0.1967303	1.6
-0.04155782	0.1975864	1.6
-0.04155782	0.1975864	1.6
-0.04155782	0.1975864	1.6
-0.04131889	0.1986224	1.6
-0.04131889	0.1986224	1.6
-0.04101132	0.1997313	1.6
-0.04101132	0.1997313	1.6
-0.04101132	0.1997313	1.6
-0.04101132	0.1997313	1.6
-0.04101132	0.1997313	1.6
-0.04101132	0.1997313	1.6
-0.04101132	0.1997313	1.6
-0.04101132	0.1997313	1.6
-0.04101132	0.1997313	1.6
-0.04101132	0.1997313	1.6
-0.04101132	0.1997313	1.6
0.04642194	-0.0501047	1.6
0.04642194	-0.0501047	1.6
0.04723896	-0.05143068	1.6
0.04723896	-0.05143068	1.6
0.04723896	-0.05143068	1.6
0.04863487	-0.05129816	1.6
0.04863487	-0.05129816	1.6
0.04863487	-0.05129816	1.6
0.05002315	-0.05191653	1.6
0.05002315	-0.05191653	1.6
0.05101149	-0.05222614	1.6
0.05101149	-0.05222614	1.6
0.05101149	-0.05222614	1.6
0.0511953	-0.05251228	1.6
0.0511953	-0.05251228	1.6
0.0511953	-0.05251228	1.6
0.0511953	-0.05251228	1.6
0.0511953	-0.05251228	1.6
0.06618318	-0.1263467	1.6
0.06618318	-0.1263467	1.6
0.06618318	-0.1263467	1.6
0.06520149	-0.1295288	1.6
0.06520149	-0.1295288	1.6
0.06520149	-0.1295288	1.6
0.06380174	-0.1316994	1.6
0.06380174	-0.1316994	1.6
0.06226333	-0.1330537	1.6
0.06226333	-0.1330537	1.6
0.06226333	-0.1330537	1.6
0.06061345	-0.1331732	1.6
0.06061345	-0.1331732	1.6
0.06061345	-0.1331732	1.6
0.05935157	-0.1327968	1.6
0.05935157	-0.1327968	1.6
0.05896867	-0.1321117	1.6
0.05896867	-0.1321117	1.6
0.05896867	-0.1321117	1.6
0.05842858	-0.1312273	1.6
0.05842858	-0.1312273	1.6
0.05842858	-0.1312273	1.6
0.05819745	-0.1307756	1.6
0.05819745	-0.1307756	1.6
0.05790365	-0.1303719	1.6
0.05790365	-0.1303719	1.6
0.05790365	-0.1303719	1.6
0.0576363	-0.1297497	1.6
0.0576363	-0.1297497	1.6
0.0576363	-0.1297497	1.6
0.05761167	-0.1289332	1.6
0.05761167	-0.1289332	1.6
0.05761167	-0.1289332	1.6
0.05761167	-0.1289332	1.6
0.05761167	-0.1289332	1.6
0.08724959	-0.1203784	1.6
0.08724959	-0.1203784	1.6
0.08724959	-0.1203784	1.6
0.08583998	-0.1201307	1.6
0.08583998	-0.1201307	1.6
0.08509443	-0.1203034	1.6
0.08509443	-0.1203034	1.6
0.08509443	-0.1203034	1.6
0.08509443	-0.1203034	1.6
0.08509443	-0.1203034	1.6
0.08509443	-0.1203034	1.6
0.08353078	-0.1202472	1.6
0.08353078	-0.1202472	1.6
-0.05882829	-0.1587352	1.6
-0.05882829	-0.1587352	1.6
-0.05882829	-0.1587352	1.6
-0.05931843	-0.1575982	1.6
-0.05931843	-0.1575982	1.6
-0.05931843	-0.1575982	1.6
-0.0601869	-0.1568119	1.6
-0.0601869	-0.1568119	1.6
-0.06126157	-0.1561099	1.6
-0.06126157	-0.1561099	1.6
-0.06126157	-0.1561099	1.6
-0.06219625	-0.1558173	1.6
-0.06219625	-0.1558173	1.6
-0.06219625	-0.1558173	1.6
-0.06289209	-0.1557638	1.6
-0.06289209	-0.1557638	1.6
-0.06346405	-0.1554064	1.6
-0.06346405	-0.1554064	1.6
-0.06346405	-0.1554064	1.6
-0.06407357	-0.1559454	1.6
-0.06407357	-0.1559454	1.6
-0.06431837	-0.1562044	1.6
-0.06431837	-0.1562044	1.6
-0.06431837	-0.1562044	1.6
-0.06517787	-0.1566585	1.6
-0.06517787	-0.1566585	1.6
-0.06517787	-0.1566585	1.6
-0.06517787	-0.1566585	1.6
-0.06517787	-0.1566585	1.6
-0.0004514549	-0.1583326	1.6
-0.0004514549	-0.1583326	1.6
-0.0004514549	-0.1583326	1.6
0.003847013	-0.156106	1.6
0.003847013	-0.156106	1.6
0.003847013	-0.156106	1.6
0.005792434	-0.1544026	1.6
0.005792434	-0.1544026	1.6
0.006610384	-0.1539885	1.6
0.006610384	-0.1539885	1.6
0.006610384	-0.1539885	1.6
0.006796855	-0.1537472	1.6
0.006796855	-0.1537472	1.6
0.006561343	-0.1527193	1.6
0.006561343	-0.1527193	1.6
0.006561343	-0.1527193	1.6
0.006194624	-0.1518954	1.6
0.006194624	-0.1518954	1.6
0.006194624	-0.1518954	1.6
0.006194624	-0.1518954	1.6
0.006194624	-0.1518954	1.6
0.06845149	-0.1456718	1.6
0.06845149	-0.1456718	1.6
0.06845149	-0.1456718	1.6
0.06740457	-0.1414347	1.6
0.06740457	-0.1414347	1.6
0.06740457	-0.1414347	1.6
0.06777082	-0.1391228	1.6
0.06777082	-0.1391228	1.6
0.06835462	-0.1379435	1.6
0.06835462	-0.1379435	1.6
0.06835462	-0.1379435	1.6
0.06841372	-0.1376778	1.6
0.06841372	-0.1376778	1.6
0.06841372	-0.1376778	1.6
0.0685636	-0.1374977	1.6
0.0685636	-0.1374977	1.6
0.06857576	-0.1367982	1.6
0.06857576	-0.1367982	1.6
0.06857576	-0.1367982	1.6
0.06857576	-0.1367982	1.6
0.06857576	-0.1367982	1.6
0.06857576	-0.1367982	1.6
0.06857576	-0.1367982	1.6
0.06857576	-0.1367982	1.6
0.06857576	-0.1367982	1.6
0.04149989	0.05150998	1.6
0.04149989	0.05150998	1.6
0.04386586	0.05379236	1.6
0.04386586	0.05379236	1.6
0.04386586	0.05379236	1.6
0.04405186	0.05502706	1.6
0.04405186	0.05502706	1.6
0.04405186	0.05502706	1.6
0.04423124	0.05603949	1.6
0.04423124	0.05603949	1.6
0.04432386	0.0575299	1.6
0.04432386	0.0575299	1.6
0.04432386	0.0575299	1.6
0.04464018	0.05840776	1.6
0.04464018	0.05840776	1.6
0.04464018	0.05840776	1.6
0.04374227	0.05968607	1.6
0.04374227	0.05968607	1.6
0.04374227	0.05968607	1.6
0.04374227	0.05968607	1.6
0.04374227	0.05968607	1.6
0.01011234	0.08109874	1.6
0.01011234	0.08109874	1.6
0.01011234	0.08109874	1.6
0.0104465	0.08095013	1.6
0.0104465	0.08095013	1.6
0.01098639	0.08095476	1.6
0.01098639	0.08095476	1.6
0.01098639	0.08095476	1.6
0.01197872	0.08114886	1.6
