# Supplementary material for: Saliency detection of textured 3D models based on multi-view information and texel descriptor
Source: PeerJ Comput Sci. 2023 Oct 25;9:e1584. doi: 10.7717/peerj-cs.1584 (PMC10703070; doi:10.7717/peerj-cs.1584)
Supplement: Supplemental Information 2 [file peerj-cs-09-1584-s002.zip › zy/28.txt]

0.01197872	0.08114886	1.6
0.01283636	0.08098191	1.6
0.01283636	0.08098191	1.6
0.01283636	0.08098191	1.6
0.01319002	0.08069463	1.6
0.01319002	0.08069463	1.6
0.01319002	0.08069463	1.6
0.01319002	0.08069463	1.6
0.01319002	0.08069463	1.6
0.01319002	0.08069463	1.6
0.01319002	0.08069463	1.6
0.01319002	0.08069463	1.6
-0.05157746	-0.009372177	1.6
-0.05157746	-0.009372177	1.6
-0.050916	-0.009101575	1.6
-0.050916	-0.009101575	1.6
-0.050916	-0.009101575	1.6
-0.05047508	-0.009102395	1.6
-0.05047508	-0.009102395	1.6
-0.05047508	-0.009102395	1.6
-0.04994699	-0.009361783	1.6
-0.04994699	-0.009361783	1.6
-0.04988408	-0.009812297	1.6
-0.04988408	-0.009812297	1.6
-0.04988408	-0.009812297	1.6
-0.04988408	-0.009812297	1.6
-0.04988408	-0.009812297	1.6
-0.07534783	0.07529318	1.6
-0.07534783	0.07529318	1.6
-0.07534783	0.07529318	1.6
-0.07376356	0.07363722	1.6
-0.07376356	0.07363722	1.6
-0.07264853	0.07422115	1.6
-0.07264853	0.07422115	1.6
-0.07264853	0.07422115	1.6
-0.07278725	0.07548394	1.6
-0.07278725	0.07548394	1.6
-0.07278725	0.07548394	1.6
-0.07278725	0.07548394	1.6
-0.07278725	0.07548394	1.6
-0.1873576	0.08388656	1.6
-0.1873576	0.08388656	1.6
-0.1873576	0.08388656	1.6
-0.1919346	0.08618495	1.6
-0.1919346	0.08618495	1.6
-0.1919346	0.08618495	1.6
-0.1948364	0.08720668	1.6
-0.1948364	0.08720668	1.6
-0.1963023	0.08807976	1.6
-0.1963023	0.08807976	1.6
-0.1963023	0.08807976	1.6
-0.197146	0.08858662	1.6
-0.197146	0.08858662	1.6
-0.197146	0.08858662	1.6
-0.1976731	0.0889328	1.6
-0.1976731	0.0889328	1.6
-0.1978805	0.08951715	1.6
-0.1978805	0.08951715	1.6
-0.1978805	0.08951715	1.6
-0.1978805	0.08951715	1.6
-0.1978805	0.08951715	1.6
-0.1978805	0.08951715	1.6
-0.3528976	0.1071603	1.6
-0.3528976	0.1071603	1.6
-0.3581933	0.1061547	1.6
-0.3581933	0.1061547	1.6
-0.3581933	0.1061547	1.6
-0.3599946	0.1041054	1.6
-0.3599946	0.1041054	1.6
-0.3599946	0.1041054	1.6
-0.3606438	0.1025329	1.6
-0.3606438	0.1025329	1.6
-0.3612995	0.1019088	1.6
-0.3612995	0.1019088	1.6
-0.3612995	0.1019088	1.6
-0.3617347	0.1012221	1.6
-0.3617347	0.1012221	1.6
-0.3617347	0.1012221	1.6
-0.3621216	0.1016432	1.6
-0.3621216	0.1016432	1.6
-0.3621216	0.1016432	1.6
-0.3621216	0.1016432	1.6
-0.3621216	0.1016432	1.6
-0.4007513	0.10807	1.6
-0.4007513	0.10807	1.6
-0.4007081	0.1087335	1.6
-0.4007081	0.1087335	1.6
-0.4007081	0.1087335	1.6
-0.4012596	0.1090541	1.6
-0.4012596	0.1090541	1.6
-0.4012596	0.1090541	1.6
-0.4010463	0.1082713	1.6
-0.4010463	0.1082713	1.6
-0.4014276	0.1084176	1.6
-0.4014276	0.1084176	1.6
-0.4014276	0.1084176	1.6
-0.4014276	0.1084176	1.6
-0.4014276	0.1084176	1.6
-0.4014276	0.1084176	1.6
-0.402967	0.1083493	1.6
-0.402967	0.1083493	1.6
-0.4022394	0.107785	1.6
-0.4022394	0.107785	1.6
-0.4022394	0.107785	1.6
-0.4007045	0.1066164	1.6
-0.4007045	0.1066164	1.6
-0.4007045	0.1066164	1.6
-0.3993493	0.1055014	1.6
-0.3993493	0.1055014	1.6
-0.3983485	0.1048844	1.6
-0.3983485	0.1048844	1.6
-0.3983485	0.1048844	1.6
-0.3983234	0.1040174	1.6
-0.3983234	0.1040174	1.6
-0.3983234	0.1040174	1.6
-0.3986214	0.1040066	1.6
-0.3986214	0.1040066	1.6
-0.3993784	0.1038785	1.6
-0.3993784	0.1038785	1.6
-0.3993784	0.1038785	1.6
-0.3993784	0.1038785	1.6
-0.3993784	0.1038785	1.6
-0.3993784	0.1038785	1.6
-0.3993784	0.1038785	1.6
-0.3993784	0.1038785	1.6
-0.3993784	0.1038785	1.6
-0.0694456	0.128691	1.6
-0.0694456	0.128691	1.6
-0.07284213	0.1271461	1.6
-0.07284213	0.1271461	1.6
-0.07284213	0.1271461	1.6
-0.07327462	0.1262561	1.6
-0.07327462	0.1262561	1.6
-0.07327462	0.1262561	1.6
-0.07314207	0.1244285	1.6
-0.07314207	0.1244285	1.6
-0.07344683	0.1232618	1.6
-0.07344683	0.1232618	1.6
-0.07344683	0.1232618	1.6
-0.07365298	0.1233855	1.6
-0.07365298	0.1233855	1.6
-0.07365298	0.1233855	1.6
-0.07397958	0.1229593	1.6
-0.07397958	0.1229593	1.6
-0.07447257	0.122578	1.6
-0.07447257	0.122578	1.6
-0.07447257	0.122578	1.6
-0.0745177	0.122481	1.6
-0.0745177	0.122481	1.6
-0.0745177	0.122481	1.6
-0.07441505	0.1224493	1.6
-0.07441505	0.1224493	1.6
-0.07425817	0.1222801	1.6
-0.07425817	0.1222801	1.6
-0.07425817	0.1222801	1.6
-0.07395859	0.1223112	1.6
-0.07395859	0.1223112	1.6
-0.07395859	0.1223112	1.6
-0.07482433	0.1223383	1.6
-0.07482433	0.1223383	1.6
-0.07482433	0.1223383	1.6
-0.07482433	0.1223383	1.6
-0.07482433	0.1223383	1.6
-0.07482433	0.1223383	1.6
-0.07482433	0.1223383	1.6
-0.07482433	0.1223383	1.6
-0.08474254	0.1209416	1.6
-0.08474254	0.1209416	1.6
-0.08546348	0.1203568	1.6
-0.08546348	0.1203568	1.6
-0.08546348	0.1203568	1.6
-0.08585071	0.1199013	1.6
-0.08585071	0.1199013	1.6
-0.08585071	0.1199013	1.6
-0.08643051	0.1199991	1.6
-0.08643051	0.1199991	1.6
-0.08679769	0.1200231	1.6
-0.08679769	0.1200231	1.6
-0.08679769	0.1200231	1.6
-0.08686509	0.1202358	1.6
-0.08686509	0.1202358	1.6
-0.08706474	0.120019	1.6
-0.08706474	0.120019	1.6
-0.08706474	0.120019	1.6
-0.0870999	0.1200107	1.6
-0.0870999	0.1200107	1.6
-0.0870999	0.1200107	1.6
-0.0871023	0.1199064	1.6
-0.0871023	0.1199064	1.6
-0.0871023	0.1199064	1.6
-0.0871023	0.1199064	1.6
-0.0871023	0.1199064	1.6
-0.1851099	0.05902405	1.6
-0.1851099	0.05902405	1.6
-0.1851099	0.05902405	1.6
-0.1854352	0.05897953	1.6
-0.1854352	0.05897953	1.6
-0.1854352	0.05897953	1.6
-0.1854352	0.05897953	1.6
-0.1854352	0.05897953	1.6
-0.1848082	0.06037613	1.6
-0.1848082	0.06037613	1.6
-0.1848082	0.06037613	1.6
-0.1842806	0.06133673	1.6
-0.1840701	0.0623963	1.6
-0.1840701	0.0623963	1.6
-0.1840701	0.0623963	1.6
-0.1840701	0.0623963	1.6
-0.1840701	0.0623963	1.6
-0.2281894	0.02838317	1.6
-0.2281894	0.02838317	1.6
-0.2281894	0.02838317	1.6
-0.2347287	0.02632087	1.6
-0.2347287	0.02632087	1.6
-0.2372674	0.02492296	1.6
-0.2372674	0.02492296	1.6
-0.2372674	0.02492296	1.6
-0.2384853	0.02472882	1.6
-0.2384853	0.02472882	1.6
-0.2384853	0.02472882	1.6
-0.2396881	0.02439961	1.6
-0.2396881	0.02439961	1.6
-0.2398829	0.02413159	1.6
-0.2398829	0.02413159	1.6
-0.2398829	0.02413159	1.6
-0.2401259	0.02427997	1.6
-0.2401259	0.02427997	1.6
-0.2401259	0.02427997	1.6
-0.2404637	0.02417421	1.6
-0.2404637	0.02417421	1.6
-0.2409452	0.0246612	1.6
-0.2409452	0.0246612	1.6
-0.2409452	0.0246612	1.6
-0.2411475	0.0250427	1.6
-0.2411475	0.0250427	1.6
-0.2411475	0.0250427	1.6
-0.2414085	0.0254817	1.6
-0.2414085	0.0254817	1.6
-0.2417045	0.02596292	1.6
-0.2417045	0.02596292	1.6
-0.2417045	0.02596292	1.6
-0.2418629	0.02639201	1.6
-0.2418629	0.02639201	1.6
-0.2418629	0.02639201	1.6
-0.2421459	0.0268537	1.6
-0.2421459	0.0268537	1.6
-0.2425967	0.02716373	1.6
-0.2425967	0.02716373	1.6
-0.2425967	0.02716373	1.6
-0.2425967	0.02716373	1.6
-0.2425967	0.02716373	1.6
-0.2425967	0.02716373	1.6
-0.2474903	0.01008577	1.6
-0.2474903	0.01008577	1.6
-0.2472468	0.01062201	1.6
-0.2472468	0.01062201	1.6
-0.2472468	0.01062201	1.6
-0.2475884	0.01110095	1.6
-0.2475884	0.01110095	1.6
-0.2468261	0.01129736	1.6
-0.2468261	0.01129736	1.6
-0.2468261	0.01129736	1.6
-0.2463542	0.01065749	1.6
-0.2463542	0.01065749	1.6
-0.2465981	0.01040213	1.6
-0.2465981	0.01040213	1.6
-0.2465981	0.01040213	1.6
-0.2468126	0.01001936	1.6
-0.2468126	0.01001936	1.6
-0.2468126	0.01001936	1.6
-0.2466197	0.009822806	1.6
-0.2466197	0.009822806	1.6
-0.2465317	0.009587724	1.6
-0.2465317	0.009587724	1.6
-0.2465317	0.009587724	1.6
-0.2463099	0.009349762	1.6
-0.2463099	0.009349762	1.6
-0.2463099	0.009349762	1.6
-0.2463099	0.009349762	1.6
-0.2463099	0.009349762	1.6
-0.2463099	0.009349762	1.6
-0.2463099	0.009349762	1.6
-0.2463099	0.009349762	1.6
0.108372	0.03600927	1.6
0.108372	0.03600927	1.6
0.1075685	0.04024867	1.6
0.1075685	0.04024867	1.6
0.1075685	0.04024867	1.6
0.1063621	0.03955452	1.6
0.1063621	0.03955452	1.6
0.1063621	0.03955452	1.6
0.1052552	0.03944186	1.6
0.1052552	0.03944186	1.6
0.104374	0.04022136	1.6
0.104374	0.04022136	1.6
0.104374	0.04022136	1.6
0.1039579	0.04133816	1.6
0.1039579	0.04133816	1.6
0.1039579	0.04133816	1.6
0.1035049	0.04202772	1.6
0.1035049	0.04202772	1.6
0.1032877	0.04309371	1.6
0.1032877	0.04309371	1.6
0.1032877	0.04309371	1.6
0.1032877	0.04309371	1.6
0.1032877	0.04309371	1.6
0.1032877	0.04309371	1.6
0.1032877	0.04309371	1.6
0.1032877	0.04309371	1.6
0.2009718	0.06956318	1.6
0.2009718	0.06956318	1.6
0.2009718	0.06956318	1.6
0.2025439	0.06733965	1.6
0.2025439	0.06733965	1.6
0.2025439	0.06733965	1.6
0.2038084	0.06613732	1.6
0.2038084	0.06613732	1.6
0.2051689	0.0653315	1.6
0.2051689	0.0653315	1.6
0.2051689	0.0653315	1.6
0.2058514	0.06528649	1.6
0.2058514	0.06528649	1.6
0.2058514	0.06528649	1.6
0.2064404	0.06486493	1.6
0.2064404	0.06486493	1.6
0.2066722	0.06476947	1.6
0.2066722	0.06476947	1.6
0.2066722	0.06476947	1.6
0.2066722	0.06476947	1.6
0.2066722	0.06476947	1.6
0.2066722	0.06476947	1.6
0.2460796	0.07916021	1.6
0.2460796	0.07916021	1.6
0.2481518	0.08181716	1.6
0.2481518	0.08181716	1.6
0.2481518	0.08181716	1.6
0.2485045	0.08552758	1.6
0.2485045	0.08552758	1.6
0.2485045	0.08552758	1.6
0.2484607	0.08801695	1.6
0.2484607	0.08801695	1.6
0.2488613	0.08903562	1.6
0.2488613	0.08903562	1.6
0.2488613	0.08903562	1.6
0.2491935	0.0895207	1.6
0.2491935	0.0895207	1.6
0.2491935	0.0895207	1.6
0.2492732	0.09030934	1.6
0.2492732	0.09030934	1.6
0.2490807	0.0913737	1.6
0.2490807	0.0913737	1.6
0.2490807	0.0913737	1.6
0.2487191	0.09196854	1.6
0.2487191	0.09196854	1.6
0.2830644	0.09953371	1.6
0.2834363	0.1023537	1.6
0.2834363	0.1023537	1.6
0.2835581	0.1029066	1.6
0.2835581	0.1029066	1.6
0.2835581	0.1029066	1.6
0.2830925	0.1042061	1.6
0.2830925	0.1042061	1.6
0.2830925	0.1042061	1.6
0.2827851	0.1052701	1.6
0.2827851	0.1052701	1.6
0.2828803	0.1060211	1.6
0.2828803	0.1060211	1.6
0.2828803	0.1060211	1.6
0.2834789	0.1062002	1.6
0.2834789	0.1062002	1.6
0.2834789	0.1062002	1.6
0.283725	0.1060953	1.6
0.283725	0.1060953	1.6
0.2841254	0.1057706	1.6
0.2841254	0.1057706	1.6
0.2841254	0.1057706	1.6
0.2847103	0.1052157	1.6
0.2847103	0.1052157	1.6
0.2847103	0.1052157	1.6
0.2850972	0.1046968	1.6
0.2850972	0.1046968	1.6
0.2853565	0.1041986	1.6
0.2853565	0.1041986	1.6
0.2853565	0.1041986	1.6
0.2853565	0.1041986	1.6
0.2853565	0.1041986	1.6
0.2853565	0.1041986	1.6
0.2976724	0.1080925	1.6
0.2976724	0.1080925	1.6
0.2984018	0.1101618	1.6
0.2984018	0.1101618	1.6
0.2984018	0.1101618	1.6
0.2991124	0.1105165	1.6
0.2991124	0.1105165	1.6
0.2991124	0.1105165	1.6
0.2990167	0.1114212	1.6
0.2990167	0.1114212	1.6
0.2991428	0.1098004	1.6
0.2991428	0.1098004	1.6
0.2991428	0.1098004	1.6
0.2987931	0.1090583	1.6
0.2987931	0.1090583	1.6
0.2987931	0.1090583	1.6
0.2983706	0.1080764	1.6
0.2983706	0.1080764	1.6
0.2978292	0.1076787	1.6
0.2978292	0.1076787	1.6
0.2978292	0.1076787	1.6
0.2976102	0.1074796	1.6
0.2976102	0.1074796	1.6
0.2976102	0.1074796	1.6
0.2972516	0.1078896	1.6
0.2972516	0.1078896	1.6
0.2970374	0.1081677	1.6
0.2970374	0.1081677	1.6
0.2970374	0.1081677	1.6
0.2969352	0.1082811	1.6
0.2969352	0.1082811	1.6
0.2969352	0.1082811	1.6
0.2967407	0.1080128	1.6
0.2967407	0.1080128	1.6
0.2965009	0.1080193	1.6
0.2965009	0.1080193	1.6
0.2965009	0.1080193	1.6
0.2963354	0.1080475	1.6
0.2963354	0.1080475	1.6
0.2960679	0.1083711	1.6
0.2960679	0.1083711	1.6
0.2960679	0.1083711	1.6
0.2960679	0.1083711	1.6
0.2960679	0.1083711	1.6
0.2960679	0.1083711	1.6
0.2950171	0.07918481	1.6
0.2950171	0.07918481	1.6
0.2950171	0.07918481	1.6
0.2950171	0.07918481	1.6
0.2950171	0.07918481	1.6
0.2786044	0.05850876	1.6
0.2786044	0.05850876	1.6
0.2786044	0.05850876	1.6
0.27847	0.05981873	1.6
0.27847	0.05981873	1.6
0.27847	0.05981873	1.6
0.2773408	0.06060332	1.6
0.2773408	0.06060332	1.6
0.2764943	0.060725	1.6
0.2764943	0.060725	1.6
0.2764943	0.060725	1.6
0.276146	0.06095629	1.6
0.276146	0.06095629	1.6
0.276146	0.06095629	1.6
0.276146	0.06095629	1.6
0.276146	0.06095629	1.6
0.2518038	0.05917817	1.6
0.2518038	0.05917817	1.6
0.2518038	0.05917817	1.6
0.2255993	0.05998439	1.6
0.2255993	0.05998439	1.6
0.2255993	0.05998439	1.6
0.2197507	0.05878446	1.6
0.2197507	0.05878446	1.6
0.2160501	0.05852383	1.6
0.2160501	0.05852383	1.6
0.2160501	0.05852383	1.6
0.2146482	0.05891286	1.6
0.2146482	0.05891286	1.6
0.2146482	0.05891286	1.6
0.2146482	0.05891286	1.6
0.2146482	0.05891286	1.6
0.2136868	0.05987561	1.6
0.2136868	0.05987561	1.6
0.2136868	0.05987561	1.6
0.2130744	0.060578	1.6
0.2130744	0.060578	1.6
0.2130315	0.06166694	1.6
0.2130315	0.06166694	1.6
0.2130315	0.06166694	1.6
0.2129689	0.06274385	1.6
0.2129689	0.06274385	1.6
0.2129689	0.06274385	1.6
0.2129534	0.06406417	1.6
0.2129534	0.06406417	1.6
0.2134603	0.06518891	1.6
0.2134603	0.06518891	1.6
0.2134603	0.06518891	1.6
0.213382	0.06602781	1.6
0.213382	0.06602781	1.6
0.213382	0.06602781	1.6
0.213382	0.06602781	1.6
0.213382	0.06602781	1.6
0.2462252	0.04511207	1.6
0.2462252	0.04511207	1.6
0.2462252	0.04511207	1.6
0.2462967	0.04139305	1.6
0.2462967	0.04139305	1.6
0.2462967	0.04139305	1.6
0.2457538	0.03985829	1.6
0.2457538	0.03985829	1.6
0.2455012	0.03952666	1.6
0.2455012	0.03952666	1.6
0.2456086	0.03967706	1.6
0.2456086	0.03967706	1.6
0.2456086	0.03967706	1.6
0.2456834	0.04032654	1.6
0.2456834	0.04032654	1.6
0.2452367	0.04011241	1.6
0.2452367	0.04011241	1.6
0.2452367	0.04011241	1.6
0.244998	0.03945552	1.6
0.244998	0.03945552	1.6
0.244998	0.03945552	1.6
0.2444739	0.03915111	1.6
0.2444739	0.03915111	1.6
0.2440905	0.03843873	1.6
0.2440905	0.03843873	1.6
0.2440905	0.03843873	1.6
0.2447172	0.0379515	1.6
0.2447172	0.0379515	1.6
0.2447172	0.0379515	1.6
0.2456437	0.03764412	1.6
0.2456437	0.03764412	1.6
0.2463769	0.03725565	1.6
0.2463769	0.03725565	1.6
0.2463769	0.03725565	1.6
0.2469334	0.03704917	1.6
0.2469334	0.03704917	1.6
0.2469334	0.03704917	1.6
0.2473395	0.03690918	1.6
0.2473395	0.03690918	1.6
0.2475713	0.03648865	1.6
0.2475713	0.03648865	1.6
0.2475713	0.03648865	1.6
0.2477688	0.03629751	1.6
0.2477688	0.03629751	1.6
0.2477688	0.03629751	1.6
0.2478788	0.03624695	1.6
0.2478788	0.03624695	1.6
0.2480388	0.03623317	1.6
0.2480388	0.03623317	1.6
0.2480388	0.03623317	1.6
0.2480388	0.03623317	1.6
0.2480388	0.03623317	1.6
0.2480388	0.03623317	1.6
0.2483144	0.03616161	1.6
0.2483144	0.03616161	1.6
0.2486845	0.0363232	1.6
0.2486845	0.0363232	1.6
0.2486845	0.0363232	1.6
0.2491585	0.03642709	1.6
0.2491585	0.03642709	1.6
0.2491585	0.03642709	1.6
0.2491585	0.03642709	1.6
0.2491585	0.03642709	1.6
0.1984831	0.07576641	1.6
0.1984831	0.07576641	1.6
0.1984831	0.07576641	1.6
0.1991029	0.07544576	1.6
0.1991029	0.07544576	1.6
0.1991029	0.07544576	1.6
0.197811	0.07535397	1.6
0.197811	0.07535397	1.6
0.1972441	0.07591276	1.6
0.1972441	0.07591276	1.6
0.1972441	0.07591276	1.6
0.1977954	0.07660022	1.6
0.1977954	0.07660022	1.6
0.1977954	0.07660022	1.6
0.1979246	0.07687973	1.6
0.1979246	0.07687973	1.6
0.1988651	0.0780999	1.6
0.1988651	0.0780999	1.6
0.1988651	0.0780999	1.6
0.1992772	0.07779891	1.6
0.1992772	0.07779891	1.6
0.1992772	0.07779891	1.6
0.1990658	0.07736009	1.6
0.1990658	0.07736009	1.6
0.199617	0.07737314	1.6
0.199617	0.07737314	1.6
0.199617	0.07737314	1.6
0.2007139	0.07787503	1.6
0.2007139	0.07787503	1.6
0.2007139	0.07787503	1.6
0.2018307	0.08006433	1.6
0.2018307	0.08006433	1.6
0.2018307	0.08006433	1.6
0.2018307	0.08006433	1.6
0.2018307	0.08006433	1.6
0.2018307	0.08006433	1.6
0.2018307	0.08006433	1.6
0.2031937	0.08013073	1.6
0.2031937	0.08013073	1.6
0.2031937	0.08013073	1.6
0.2031937	0.08013073	1.6
0.2031937	0.08013073	1.6
0.004032061	0.06628543	1.6
0.004032061	0.06628543	1.6
0.004032061	0.06628543	1.6
0.004887921	0.06367414	1.6
0.004887921	0.06367414	1.6
0.002421966	0.05928954	1.6
0.002421966	0.05928954	1.6
0.002421966	0.05928954	1.6
0.002421966	0.05928954	1.6
0.002421966	0.05928954	1.6
0.002421966	0.05928954	1.6
-0.05617227	0.04248824	1.6
-0.05617227	0.04248824	1.6
-0.2728815	-0.01245369	1.6
-0.2728815	-0.01245369	1.6
-0.2728815	-0.01245369	1.6
-0.2756704	-0.01482127	1.6
-0.2756704	-0.01482127	1.6
-0.2756704	-0.01482127	1.6
-0.2771255	-0.01636281	1.6
-0.2771255	-0.01636281	1.6
-0.2775237	-0.01848885	1.6
-0.2775237	-0.01848885	1.6
-0.2775237	-0.01848885	1.6
-0.2783157	-0.0188461	1.6
-0.2783157	-0.0188461	1.6
-0.2783157	-0.0188461	1.6
-0.279245	-0.01870533	1.6
-0.279245	-0.01870533	1.6
-0.2794579	-0.01826724	1.6
-0.2794579	-0.01826724	1.6
-0.2794579	-0.01826724	1.6
-0.2794579	-0.01826724	1.6
-0.2794579	-0.01826724	1.6
-0.2794579	-0.01826724	1.6
-0.2794579	-0.01826724	1.6
-0.2794579	-0.01826724	1.6
-0.02808283	0.1361512	1.6
-0.02808283	0.1361512	1.6
-0.02808283	0.1361512	1.6
-0.02826269	0.1413419	1.6
-0.02826269	0.1413419	1.6
-0.02826269	0.1413419	1.6
-0.02959394	0.1457342	1.6
-0.02959394	0.1457342	1.6
-0.03090444	0.1484464	1.6
-0.03090444	0.1484464	1.6
-0.03090444	0.1484464	1.6
-0.03090444	0.1484464	1.6
-0.03090444	0.1484464	1.6
-0.03090444	0.1484464	1.6
-0.03090444	0.1484464	1.6
-0.03090444	0.1484464	1.6
0.2839572	0.1298238	1.6
0.2839572	0.1298238	1.6
0.2839572	0.1298238	1.6
0.2773381	0.1273369	1.6
0.2773381	0.1273369	1.6
0.2773381	0.1273369	1.6
0.2745012	0.1258322	1.6
0.2745012	0.1258322	1.6
0.2720146	0.1246609	1.6
0.2720146	0.1246609	1.6
0.2720146	0.1246609	1.6
0.2692219	0.1210592	1.6
0.2692219	0.1210592	1.6
0.2692219	0.1210592	1.6
0.2681773	0.1190011	1.6
0.2681773	0.1190011	1.6
0.2681773	0.1190011	1.6
0.2681773	0.1190011	1.6
0.2681773	0.1190011	1.6
0.2681773	0.1190011	1.6
0.2681773	0.1190011	1.6
0.2681773	0.1190011	1.6
0.02519905	0.1434856	1.6
0.02519905	0.1434856	1.6
0.02177403	0.1495436	1.6
0.02177403	0.1495436	1.6
0.02177403	0.1495436	1.6
0.0194602	0.1533297	1.6
0.0194602	0.1533297	1.6
0.0194602	0.1533297	1.6
0.01860411	0.1556526	1.6
0.01860411	0.1556526	1.6
0.0179095	0.1586237	1.6
0.0179095	0.1586237	1.6
0.0179095	0.1586237	1.6
0.01961008	0.1557942	1.6
0.01961008	0.1557942	1.6
0.01961008	0.1557942	1.6
0.02052148	0.1538669	1.6
0.02052148	0.1538669	1.6
0.02052148	0.1538669	1.6
0.02052148	0.1538669	1.6
0.02052148	0.1538669	1.6
-0.02406768	0.1687585	1.6
-0.02406768	0.1687585	1.6
-0.02406768	0.1687585	1.6
-0.02424846	0.1673562	1.6
-0.02424846	0.1673562	1.6
-0.02376994	0.1660858	1.6
-0.02376994	0.1660858	1.6
-0.02376994	0.1660858	1.6
-0.02301689	0.1656167	1.6
-0.02301689	0.1656167	1.6
-0.02301689	0.1656167	1.6
-0.02332041	0.165374	1.6
-0.02332041	0.165374	1.6
-0.02303229	0.1656906	1.6
-0.02303229	0.1656906	1.6
-0.02303229	0.1656906	1.6
-0.02291953	0.1653864	1.6
-0.02291953	0.1653864	1.6
-0.02291953	0.1653864	1.6
-0.02260206	0.1657217	1.6
-0.02260206	0.1657217	1.6
-0.02276652	0.1654459	1.6
-0.02276652	0.1654459	1.6
-0.02276652	0.1654459	1.6
-0.02239648	0.1653138	1.6
-0.02239648	0.1653138	1.6
-0.02239648	0.1653138	1.6
-0.02205763	0.1658168	1.6
-0.02205763	0.1658168	1.6
