# Supplementary material for: Saliency detection of textured 3D models based on multi-view information and texel descriptor
Source: PeerJ Comput Sci. 2023 Oct 25;9:e1584. doi: 10.7717/peerj-cs.1584 (PMC10703070; doi:10.7717/peerj-cs.1584)
Supplement: Supplemental Information 2 [file peerj-cs-09-1584-s002.zip › zy/29.txt]

-0.02167498	0.1662628	1.6
-0.02167498	0.1662628	1.6
-0.02167498	0.1662628	1.6
-0.02136263	0.1662767	1.6
-0.02136263	0.1662767	1.6
-0.02107631	0.1661047	1.6
-0.02107631	0.1661047	1.6
-0.02107631	0.1661047	1.6
-0.02107631	0.1661047	1.6
-0.02107631	0.1661047	1.6
-0.02048997	0.1661516	1.6
-0.02048997	0.1661516	1.6
-0.02048997	0.1661516	1.6
-0.02018607	0.1664219	1.6
-0.02018607	0.1664219	1.6
-0.02018607	0.1664219	1.6
-0.01991193	0.1666872	1.6
-0.01991193	0.1666872	1.6
-0.0199266	0.1668027	1.6
-0.0199266	0.1668027	1.6
-0.0199266	0.1668027	1.6
-0.01992032	0.1669563	1.6
-0.01992032	0.1669563	1.6
-0.01992032	0.1669563	1.6
-0.01992032	0.1669563	1.6
-0.01992032	0.1669563	1.6
0.2364825	0.1325029	1.6
0.2364825	0.1325029	1.6
0.2364825	0.1325029	1.6
0.2391528	0.1304878	1.6
0.2391528	0.1304878	1.6
0.2403926	0.1285705	1.6
0.2403926	0.1285705	1.6
0.2403926	0.1285705	1.6
0.2413896	0.1261331	1.6
0.2413896	0.1261331	1.6
0.2413896	0.1261331	1.6
0.2414199	0.1250433	1.6
0.2414199	0.1250433	1.6
0.2414199	0.1250433	1.6
0.2414199	0.1250433	1.6
0.2414199	0.1250433	1.6
0.0593999	0.1668112	1.6
0.0593999	0.1668112	1.6
0.0592907	0.1674222	1.6
0.0592907	0.1674222	1.6
0.0592907	0.1674222	1.6
0.06048907	0.1679203	1.6
0.06048907	0.1679203	1.6
0.06048907	0.1679203	1.6
0.06025881	0.1674557	1.6
0.06025881	0.1674557	1.6
0.05999053	0.1674407	1.6
0.05999053	0.1674407	1.6
0.05999053	0.1674407	1.6
0.05964615	0.1678106	1.6
0.05964615	0.1678106	1.6
0.05964615	0.1678106	1.6
0.05964615	0.1678106	1.6
0.05964615	0.1678106	1.6
0.0595227	0.1681431	1.6
0.0595227	0.1681431	1.6
0.0595227	0.1681431	1.6
0.05972566	0.1679171	1.6
0.05972566	0.1679171	1.6
0.05972566	0.1679171	1.6
0.05951412	0.167831	1.6
0.05951412	0.167831	1.6
0.05945072	0.1680227	1.6
0.05945072	0.1680227	1.6
0.05945072	0.1680227	1.6
0.05940984	0.1681273	1.6
0.05940984	0.1681273	1.6
0.05937356	0.1685932	1.6
0.05937356	0.1685932	1.6
0.05937356	0.1685932	1.6
0.05937356	0.1685932	1.6
0.05937356	0.1685932	1.6
0.05937356	0.1685932	1.6
0.05937356	0.1685932	1.6
0.05937356	0.1685932	1.6
-0.07811951	0.1641799	1.6
-0.07811951	0.1641799	1.6
-0.07811951	0.1641799	1.6
-0.07722554	0.1627651	1.6
-0.07722554	0.1627651	1.6
-0.07722554	0.1627651	1.6
-0.07858499	0.1622668	1.6
-0.07858499	0.1622668	1.6
-0.07858499	0.1622668	1.6
-0.07975439	0.1634476	1.6
-0.07975439	0.1634476	1.6
-0.08089992	0.1640477	1.6
-0.08089992	0.1640477	1.6
-0.08089992	0.1640477	1.6
-0.08089992	0.1640477	1.6
-0.08089992	0.1640477	1.6
-0.08089992	0.1640477	1.6
-0.08174891	0.16475	1.6
-0.08174891	0.16475	1.6
-0.08194845	0.1650873	1.6
-0.08194845	0.1650873	1.6
-0.08194845	0.1650873	1.6
-0.08212171	0.1652402	1.6
-0.08212171	0.1652402	1.6
-0.08212171	0.1652402	1.6
-0.08252481	0.1648245	1.6
-0.08252481	0.1648245	1.6
-0.08252481	0.1648245	1.6
-0.08252481	0.1648245	1.6
-0.08252481	0.1648245	1.6
-0.2172541	0.09620482	1.6
-0.2172541	0.09620482	1.6
-0.2172541	0.09620482	1.6
-0.217061	0.09694675	1.6
-0.217061	0.09694675	1.6
-0.2173736	0.09824028	1.6
-0.2173736	0.09824028	1.6
-0.2173736	0.09824028	1.6
-0.2171911	0.09850328	1.6
-0.2171911	0.09850328	1.6
-0.2171911	0.09850328	1.6
-0.21747	0.09891216	1.6
-0.21747	0.09891216	1.6
-0.2175377	0.09848193	1.6
-0.2175377	0.09848193	1.6
-0.2175377	0.09848193	1.6
-0.2176486	0.09849893	1.6
-0.2176486	0.09849893	1.6
-0.2175376	0.09832198	1.6
-0.2175376	0.09832198	1.6
-0.2175376	0.09832198	1.6
-0.2174305	0.09840667	1.6
-0.2174305	0.09840667	1.6
-0.2174305	0.09840667	1.6
-0.2172043	0.09863595	1.6
-0.2172043	0.09863595	1.6
-0.2170649	0.09893949	1.6
-0.2170649	0.09893949	1.6
-0.2170649	0.09893949	1.6
-0.2170649	0.09893949	1.6
-0.2170649	0.09893949	1.6
-0.2170649	0.09893949	1.6
-0.3514988	0.0488278	1.6
-0.3514988	0.0488278	1.6
-0.3517826	0.05087504	1.6
-0.3517826	0.05087504	1.6
-0.3517826	0.05087504	1.6
-0.3534662	0.05209975	1.6
-0.3534662	0.05209975	1.6
-0.3534662	0.05209975	1.6
-0.3551251	0.0537621	1.6
-0.3551251	0.0537621	1.6
-0.3548993	0.05353307	1.6
-0.3548993	0.05353307	1.6
-0.3548993	0.05353307	1.6
-0.3538533	0.05313928	1.6
-0.3538533	0.05313928	1.6
-0.3538533	0.05313928	1.6
-0.3525115	0.05234434	1.6
-0.3525115	0.05234434	1.6
-0.3525115	0.05234434	1.6
-0.3525115	0.05234434	1.6
-0.3525115	0.05234434	1.6
-0.2935619	0.07465459	1.6
-0.2935619	0.07465459	1.6
-0.2935619	0.07465459	1.6
-0.2927354	0.07724844	1.6
-0.2927354	0.07724844	1.6
-0.2914174	0.07784305	1.6
-0.2914174	0.07784305	1.6
-0.2914174	0.07784305	1.6
-0.2914136	0.07833166	1.6
-0.2914136	0.07833166	1.6
-0.2914136	0.07833166	1.6
-0.2904159	0.07846218	1.6
-0.2904159	0.07846218	1.6
-0.2895607	0.07869261	1.6
-0.2895607	0.07869261	1.6
-0.2895607	0.07869261	1.6
-0.2886307	0.07891086	1.6
-0.2886307	0.07891086	1.6
-0.2886307	0.07891086	1.6
-0.2878455	0.07897741	1.6
-0.2878455	0.07897741	1.6
-0.2872719	0.07891642	1.6
-0.2872719	0.07891642	1.6
-0.2872719	0.07891642	1.6
-0.2872719	0.07891642	1.6
-0.2872719	0.07891642	1.6
-0.2872719	0.07891642	1.6
-0.2743057	0.08264599	1.6
-0.2743057	0.08264599	1.6
-0.2716931	0.08388563	1.6
-0.2716931	0.08388563	1.6
-0.2716931	0.08388563	1.6
-0.2693973	0.08495293	1.6
-0.2693973	0.08495293	1.6
-0.2693973	0.08495293	1.6
-0.2674338	0.08592205	1.6
-0.2674338	0.08592205	1.6
-0.2657084	0.08674031	1.6
-0.2657084	0.08674031	1.6
-0.2657084	0.08674031	1.6
-0.2640885	0.08765503	1.6
-0.2640885	0.08765503	1.6
-0.2640885	0.08765503	1.6
-0.2626816	0.08845372	1.6
-0.2626816	0.08845372	1.6
-0.2615355	0.08925568	1.6
-0.2615355	0.08925568	1.6
-0.2615355	0.08925568	1.6
-0.260577	0.08988833	1.6
-0.260577	0.08988833	1.6
-0.260577	0.08988833	1.6
-0.2597304	0.09065343	1.6
-0.2597304	0.09065343	1.6
-0.2589692	0.0913058	1.6
-0.2589692	0.0913058	1.6
-0.2589692	0.0913058	1.6
-0.2583816	0.09155082	1.6
-0.2583816	0.09155082	1.6
-0.2583816	0.09155082	1.6
-0.2583816	0.09155082	1.6
-0.2583816	0.09155082	1.6
-0.2760858	0.05105794	1.6
-0.2760858	0.05105794	1.6
-0.2760858	0.05105794	1.6
-0.2758362	0.04925796	1.6
-0.2758362	0.04925796	1.6
-0.2758362	0.04925796	1.6
-0.2760915	0.04782951	1.6
-0.2760915	0.04782951	1.6
-0.2769189	0.04756851	1.6
-0.2769189	0.04756851	1.6
-0.2769189	0.04756851	1.6
-0.2785739	0.04872087	1.6
-0.2785739	0.04872087	1.6
-0.2785739	0.04872087	1.6
-0.2798471	0.0489729	1.6
-0.2798471	0.0489729	1.6
-0.2807639	0.04879395	1.6
-0.2807639	0.04879395	1.6
-0.2807639	0.04879395	1.6
-0.2807639	0.04879395	1.6
-0.2807639	0.04879395	1.6
-0.2807639	0.04879395	1.6
-0.2655531	0.05600913	1.6
-0.2655531	0.05600913	1.6
-0.2661208	0.05622407	1.6
-0.2661208	0.05622407	1.6
-0.2661208	0.05622407	1.6
-0.2657384	0.05572467	1.6
-0.2657384	0.05572467	1.6
-0.2657384	0.05572467	1.6
-0.2650397	0.05653014	1.6
-0.2650397	0.05653014	1.6
-0.2642402	0.05663648	1.6
-0.2642402	0.05663648	1.6
-0.2642402	0.05663648	1.6
-0.2637099	0.05637857	1.6
-0.2637099	0.05637857	1.6
-0.2635534	0.05632487	1.6
-0.2635534	0.05632487	1.6
-0.2635534	0.05632487	1.6
-0.26327	0.05636325	1.6
-0.26327	0.05636325	1.6
-0.26327	0.05636325	1.6
-0.26327	0.05636325	1.6
-0.26327	0.05636325	1.6
-0.26327	0.05636325	1.6
-0.26327	0.05636325	1.6
0.1741305	0.09503887	1.6
0.1741305	0.09503887	1.6
0.1741305	0.09503887	1.6
0.1735474	0.09321711	1.6
0.1735474	0.09321711	1.6
0.1735474	0.09321711	1.6
0.1728468	0.09216425	1.6
0.1728468	0.09216425	1.6
0.1725617	0.09235211	1.6
0.1725617	0.09235211	1.6
0.1725617	0.09235211	1.6
0.171639	0.09215029	1.6
0.171639	0.09215029	1.6
0.171639	0.09215029	1.6
0.1711885	0.09191038	1.6
0.1711885	0.09191038	1.6
0.1709822	0.09230662	1.6
0.1709822	0.09230662	1.6
0.1709822	0.09230662	1.6
0.1706718	0.09182031	1.6
0.1706718	0.09182031	1.6
0.1706718	0.09182031	1.6
0.1703639	0.09182273	1.6
0.1703639	0.09182273	1.6
0.1701127	0.09226496	1.6
0.1701127	0.09226496	1.6
0.1701127	0.09226496	1.6
0.17006	0.09238409	1.6
0.17006	0.09238409	1.6
0.1700647	0.09279386	1.6
0.1700647	0.09279386	1.6
0.1700647	0.09279386	1.6
0.1701091	0.09311227	1.6
0.1701091	0.09311227	1.6
0.1701091	0.09311227	1.6
0.1700534	0.09341118	1.6
0.1700534	0.09341118	1.6
0.1700534	0.09341118	1.6
0.1700534	0.09341118	1.6
0.1700534	0.09341118	1.6
0.1700534	0.09341118	1.6
0.1700534	0.09341118	1.6
0.1700534	0.09341118	1.6
0.02094504	0.08178057	1.6
0.02094504	0.08178057	1.6
0.02011479	0.08036111	1.6
0.02011479	0.08036111	1.6
0.02011479	0.08036111	1.6
0.01949613	0.08030485	1.6
0.01949613	0.08030485	1.6
0.01949613	0.08030485	1.6
0.01952164	0.07955775	1.6
0.01952164	0.07955775	1.6
0.0198517	0.0785986	1.6
0.0198517	0.0785986	1.6
0.0198517	0.0785986	1.6
0.0198517	0.0785986	1.6
0.0198517	0.0785986	1.6
0.0198517	0.0785986	1.6
0.0209482	0.0788978	1.6
0.0209482	0.0788978	1.6
0.02131668	0.07902021	1.6
0.02131668	0.07902021	1.6
0.02131668	0.07902021	1.6
0.02131668	0.07902021	1.6
0.02131668	0.07902021	1.6
0.02131668	0.07902021	1.6
0.0220263	0.07947017	1.6
0.0220263	0.07947017	1.6
0.0225187	0.07997403	1.6
0.0225187	0.07997403	1.6
0.0225187	0.07997403	1.6
0.02304277	0.08022451	1.6
0.02304277	0.08022451	1.6
0.02304277	0.08022451	1.6
0.02304277	0.08022451	1.6
0.02304277	0.08022451	1.6
0.06652176	0.06635688	1.6
0.06652176	0.06635688	1.6
0.06652176	0.06635688	1.6
0.07191477	0.06842633	1.6
0.07191477	0.06842633	1.6
0.07191477	0.06842633	1.6
0.07666502	0.0698221	1.6
0.07666502	0.0698221	1.6
0.08088715	0.07176962	1.6
0.08088715	0.07176962	1.6
0.08088715	0.07176962	1.6
0.08282522	0.0733313	1.6
0.08282522	0.0733313	1.6
0.08282522	0.0733313	1.6
0.08197806	0.07367972	1.6
0.08197806	0.07367972	1.6
0.08164599	0.07394397	1.6
0.08164599	0.07394397	1.6
0.08164599	0.07394397	1.6
0.08164599	0.07394397	1.6
0.08164599	0.07394397	1.6
0.08164599	0.07394397	1.6
0.2404509	0.1003524	1.6
0.2404509	0.1003524	1.6
0.2418685	0.09914365	1.6
0.2418685	0.09914365	1.6
0.2418685	0.09914365	1.6
0.2423205	0.09738894	1.6
0.2423205	0.09738894	1.6
0.2423205	0.09738894	1.6
0.2423889	0.09606471	1.6
0.2423889	0.09606471	1.6
0.2423889	0.09606471	1.6
0.2423889	0.09606471	1.6
0.2423889	0.09606471	1.6
0.2417534	0.09407931	1.6
0.2417534	0.09407931	1.6
0.2417534	0.09407931	1.6
0.2414678	0.09356572	1.6
0.2414678	0.09356572	1.6
0.2410139	0.09272604	1.6
0.2410139	0.09272604	1.6
0.2410139	0.09272604	1.6
0.2410139	0.09272604	1.6
0.2410139	0.09272604	1.6
0.2410139	0.09272604	1.6
0.2411365	0.09079476	1.6
0.2411365	0.09079476	1.6
0.240897	0.09008025	1.6
0.240897	0.09008025	1.6
0.240897	0.09008025	1.6
0.2407514	0.08912965	1.6
0.2407514	0.08912965	1.6
0.2407514	0.08912965	1.6
0.2406727	0.08814525	1.6
0.2406727	0.08814525	1.6
0.2407022	0.08725848	1.6
0.2407022	0.08725848	1.6
0.2407022	0.08725848	1.6
0.2406112	0.08681875	1.6
0.2406112	0.08681875	1.6
0.2406112	0.08681875	1.6
0.2406112	0.08681875	1.6
0.2406112	0.08681875	1.6
0.2406112	0.08681875	1.6
0.2406112	0.08681875	1.6
0.2406112	0.08681875	1.6
0.2687137	0.1056409	1.6
0.2687137	0.1056409	1.6
0.2687137	0.1056409	1.6
0.2687137	0.1056409	1.6
0.2687137	0.1056409	1.6
0.3298095	0.0111218	1.6
0.3298095	0.0111218	1.6
0.3298095	0.0111218	1.6
0.3293512	0.01162306	1.6
0.3293512	0.01162306	1.6
0.3293512	0.01162306	1.6
0.329098	0.01154905	1.6
0.329098	0.01154905	1.6
0.3291662	0.01122556	1.6
0.3291662	0.01122556	1.6
0.3291662	0.01122556	1.6
0.3294291	0.0109759	1.6
0.3294291	0.0109759	1.6
0.3294291	0.0109759	1.6
0.3290558	0.01064452	1.6
0.3290558	0.01064452	1.6
0.3287048	0.0105373	1.6
0.3287048	0.0105373	1.6
0.3287048	0.0105373	1.6
0.3282867	0.010293	1.6
0.3282867	0.010293	1.6
0.3282867	0.010293	1.6
0.3274401	0.008947398	1.6
0.3274401	0.008947398	1.6
0.3266704	0.008315405	1.6
0.3266704	0.008315405	1.6
0.3266704	0.008315405	1.6
0.3259074	0.007122437	1.6
0.3259074	0.007122437	1.6
0.3259074	0.007122437	1.6
0.3252481	0.006354214	1.6
0.3252481	0.006354214	1.6
0.3252481	0.006354214	1.6
0.3252481	0.006354214	1.6
0.3252481	0.006354214	1.6
0.3579317	0.0136935	1.6
0.3579317	0.0136935	1.6
0.3579317	0.0136935	1.6
0.3600163	0.01408028	1.6
0.3600163	0.01408028	1.6
0.3600163	0.01408028	1.6
0.3600163	0.01408028	1.6
0.3600163	0.01408028	1.6
0.3600163	0.01408028	1.6
0.3600163	0.01408028	1.6
0.3600163	0.01408028	1.6
0.3600163	0.01408028	1.6
0.3600163	0.01408028	1.6
0.3600163	0.01408028	1.6
0.3600163	0.01408028	1.6
0.3600163	0.01408028	1.6
0.3600163	0.01408028	1.6
0.3600163	0.01408028	1.6
0.3600163	0.01408028	1.6
0.3600163	0.01408028	1.6
0.3600163	0.01408028	1.6
0.3600163	0.01408028	1.6
0.3600163	0.01408028	1.6
0.3600163	0.01408028	1.6
0.3135247	-0.02991303	1.6
0.3135247	-0.02991303	1.6
0.3135247	-0.02991303	1.6
0.3134978	-0.03004642	1.6
0.3134978	-0.03004642	1.6
0.3137767	-0.03017413	1.6
0.3137767	-0.03017413	1.6
0.3137767	-0.03017413	1.6
0.3140928	-0.03027592	1.6
0.3140928	-0.03027592	1.6
0.3140928	-0.03027592	1.6
0.3142461	-0.03035764	1.6
0.3142461	-0.03035764	1.6
0.314236	-0.03026411	1.6
0.314236	-0.03026411	1.6
0.314236	-0.03026411	1.6
0.3142411	-0.03005668	1.6
0.3142411	-0.03005668	1.6
0.3142411	-0.03005668	1.6
0.3142411	-0.03005668	1.6
0.3142411	-0.03005668	1.6
0.3142411	-0.03005668	1.6
0.3142411	-0.03005668	1.6
0.3142411	-0.03005668	1.6
-0.2866051	-0.02157228	1.6
-0.2866051	-0.02157228	1.6
-0.2888603	-0.02318028	1.6
-0.2888603	-0.02318028	1.6
-0.2901897	-0.02403559	1.6
-0.2901897	-0.02403559	1.6
-0.2901897	-0.02403559	1.6
-0.2909243	-0.02431729	1.6
-0.2909243	-0.02431729	1.6
-0.2909243	-0.02431729	1.6
-0.2914068	-0.02431575	1.6
-0.2914068	-0.02431575	1.6
-0.2925934	-0.02507135	1.6
-0.2925934	-0.02507135	1.6
-0.2925934	-0.02507135	1.6
-0.2934433	-0.02532292	1.6
-0.2934433	-0.02532292	1.6
-0.2939017	-0.02532117	1.6
-0.2939017	-0.02532117	1.6
-0.2939017	-0.02532117	1.6
-0.2943859	-0.02540516	1.6
-0.2943859	-0.02540516	1.6
-0.2943859	-0.02540516	1.6
-0.2950653	-0.02534362	1.6
-0.2950653	-0.02534362	1.6
-0.2956018	-0.0249897	1.6
-0.2956018	-0.0249897	1.6
-0.2956018	-0.0249897	1.6
-0.2958966	-0.02450633	1.6
-0.2958966	-0.02450633	1.6
-0.2958966	-0.02450633	1.6
-0.2961791	-0.02412578	1.6
-0.2961791	-0.02412578	1.6
-0.296459	-0.02390113	1.6
-0.296459	-0.02390113	1.6
-0.296459	-0.02390113	1.6
-0.296459	-0.02390113	1.6
-0.296459	-0.02390113	1.6
-0.296459	-0.02390113	1.6
-0.2957165	-0.01431047	1.6
-0.2957165	-0.01431047	1.6
-0.2957165	-0.01431047	1.6
-0.2957165	-0.01431047	1.6
-0.2957165	-0.01431047	1.6
-0.2957165	-0.01431047	1.6
-0.2957165	-0.01431047	1.6
-0.2957165	-0.01431047	1.6
0.2685318	-0.03240523	1.6
0.2685318	-0.03240523	1.6
0.2691851	-0.03394378	1.6
0.2691851	-0.03394378	1.6
0.2691851	-0.03394378	1.6
0.2714732	-0.03410515	1.6
0.2714732	-0.03410515	1.6
0.2714732	-0.03410515	1.6
0.2734216	-0.03376504	1.6
0.2734216	-0.03376504	1.6
0.2739505	-0.03322133	1.6
0.2739505	-0.03322133	1.6
0.2739505	-0.03322133	1.6
0.2720132	-0.03508471	1.6
0.2720132	-0.03508471	1.6
0.323152	0.005403424	1.6
0.323152	0.005403424	1.6
0.323152	0.005403424	1.6
0.323152	0.005403424	1.6
0.323152	0.005403424	1.6
0.323152	0.005403424	1.6
0.2720132	-0.03508471	1.6
0.2720132	-0.03508471	1.6
0.2720132	-0.03508471	1.6
0.1997415	0.01670678	1.6
0.1997415	0.01670678	1.6
0.1997415	0.01670678	1.6
0.211669	0.02590546	1.6
0.211669	0.02590546	1.6
0.2062829	0.02235283	1.6
0.2062829	0.02235283	1.6
0.2062829	0.02235283	1.6
0.2039836	0.02049289	1.6
0.2039836	0.02049289	1.6
0.2039836	0.02049289	1.6
0.2026006	0.01924898	1.6
0.2026006	0.01924898	1.6
0.2027966	0.01860533	1.6
0.2027966	0.01860533	1.6
0.2027966	0.01860533	1.6
0.2018897	0.01789231	1.6
0.2018897	0.01789231	1.6
0.2003901	0.01707214	1.6
0.2003901	0.01707214	1.6
0.2003901	0.01707214	1.6
0.1994143	0.01606604	1.6
0.1994143	0.01606604	1.6
0.1994143	0.01606604	1.6
0.1996812	0.01606795	1.6
0.1996812	0.01606795	1.6
0.1998951	0.01585933	1.6
0.1998951	0.01585933	1.6
0.1998951	0.01585933	1.6
0.2020053	0.01751648	1.6
0.2020053	0.01751648	1.6
0.2020053	0.01751648	1.6
0.2041616	0.01865397	1.6
0.2041616	0.01865397	1.6
0.01	0.01	1.6
0.01	0.01	1.6
0.01	0.01	1.6
0.01	0.01	1.6
0.01	0.01	1.6
0.2041616	0.01865397	1.6
0.2041616	0.01865397	1.6
0.2041616	0.01865397	1.6
0.2784792	-0.04780949	1.6
0.2784792	-0.04780949	1.6
0.2784792	-0.04780949	1.6
0.2772577	-0.05225494	1.6
0.2772577	-0.05225494	1.6
0.2772577	-0.05225494	1.6
0.2758101	-0.05323101	1.6
0.2758101	-0.05323101	1.6
0.2916357	-0.03924223	1.6
0.2916357	-0.03924223	1.6
0.2916357	-0.03924223	1.6
0.3022875	-0.03037559	1.6
0.3022875	-0.03037559	1.6
0.3022875	-0.03037559	1.6
0.3104544	-0.02376349	1.6
0.3104544	-0.02376349	1.6
0.3062909	-0.02782535	1.6
0.3062909	-0.02782535	1.6
0.3062909	-0.02782535	1.6
0.3062909	-0.02782535	1.6
0.3062909	-0.02782535	1.6
0.3062909	-0.02782535	1.6
0.3062909	-0.02782535	1.6
0.3062909	-0.02782535	1.6
-0.2106143	0.01578104	1.6
-0.2106143	0.01578104	1.6
-0.2109886	0.01316016	1.6
-0.2109886	0.01316016	1.6
-0.2109886	0.01316016	1.6
-0.212632	0.01175637	1.6
-0.212632	0.01175637	1.6
-0.212632	0.01175637	1.6
-0.2148179	0.01136221	1.6
-0.2148179	0.01136221	1.6
-0.2148179	0.01136221	1.6
-0.2157624	0.009658793	1.6
-0.2157624	0.009658793	1.6
-0.2178769	0.008436846	1.6
-0.2178769	0.008436846	1.6
-0.2178769	0.008436846	1.6
-0.2197296	0.007886413	1.6
-0.2197296	0.007886413	1.6
-0.2197296	0.007886413	1.6
-0.22112	0.007859367	1.6
-0.22112	0.007859367	1.6
-0.22112	0.007859367	1.6
-0.22112	0.007859367	1.6
-0.22112	0.007859367	1.6
0.02320556	0.05262733	1.6
0.02320556	0.05262733	1.6
0.02320556	0.05262733	1.6
0.02221434	0.05179329	1.6
0.02221434	0.05179329	1.6
0.0213569	0.05177026	1.6
0.0213569	0.05177026	1.6
0.0213569	0.05177026	1.6
0.02020048	0.05231642	1.6
0.02020048	0.05231642	1.6
0.0194765	0.05258574	1.6
0.0194765	0.05258574	1.6
0.0194765	0.05258574	1.6
0.01851569	0.05282044	1.6
0.01851569	0.05282044	1.6
0.01851569	0.05282044	1.6
0.01751044	0.05291208	1.6
0.01751044	0.05291208	1.6
0.0171034	0.05280801	1.6
0.0171034	0.05280801	1.6
0.0171034	0.05280801	1.6
0.01664313	0.05286953	1.6
0.01664313	0.05286953	1.6
0.01664313	0.05286953	1.6
0.01614022	0.05278158	1.6
0.01614022	0.05278158	1.6
0.01614022	0.05278158	1.6
0.01614022	0.05278158	1.6
0.01614022	0.05278158	1.6
0.01614022	0.05278158	1.6
0.01614022	0.05278158	1.6
0.01614022	0.05278158	1.6
0.2292767	0.04718865	1.6
0.2292767	0.04718865	1.6
0.2292767	0.04718865	1.6
0.2293493	0.04523941	1.6
0.2293493	0.04523941	1.6
0.2299755	0.04172543	1.6
0.2299755	0.04172543	1.6
0.2299755	0.04172543	1.6
0.2274176	0.04294066	1.6
0.2274176	0.04294066	1.6
0.2274176	0.04294066	1.6
0.2274176	0.04294066	1.6
0.2274176	0.04294066	1.6
0.02988582	0.09891526	1.6
0.02988582	0.09891526	1.6
0.02988582	0.09891526	1.6
0.03014057	0.09718822	1.6
0.03014057	0.09718822	1.6
0.02925974	0.09759774	1.6
0.02925974	0.09759774	1.6
0.02925974	0.09759774	1.6
0.0288076	0.09649362	1.6
0.0288076	0.09649362	1.6
0.02911135	0.09670795	1.6
