# Supplementary material for: Saliency detection of textured 3D models based on multi-view information and texel descriptor
Source: PeerJ Comput Sci. 2023 Oct 25;9:e1584. doi: 10.7717/peerj-cs.1584 (PMC10703070; doi:10.7717/peerj-cs.1584)
Supplement: Supplemental Information 2 [file peerj-cs-09-1584-s002.zip › zy/3.txt]

0.02616301	0.1957666	1.6
0.02616301	0.1957666	1.6
0.02618287	0.1961765	1.6
0.02618287	0.1961765	1.6
0.02618287	0.1961765	1.6
0.02596786	0.1960736	1.6
0.02596786	0.1960736	1.6
0.02581347	0.1959843	1.6
0.02581347	0.1959843	1.6
0.02581347	0.1959843	1.6
0.02586346	0.1957456	1.6
0.02586346	0.1957456	1.6
0.02586346	0.1957456	1.6
0.0256511	0.1956503	1.6
0.0256511	0.1956503	1.6
0.0256511	0.1956503	1.6
0.02545419	0.1957949	1.6
0.02545419	0.1957949	1.6
0.02519287	0.1958149	1.6
0.02519287	0.1958149	1.6
0.02519287	0.1958149	1.6
0.02476843	0.1961648	1.6
0.02476843	0.1961648	1.6
0.02476843	0.1961648	1.6
0.02476843	0.1961648	1.6
0.02476843	0.1961648	1.6
0.02416831	0.1964876	1.6
0.02416831	0.1964876	1.6
0.02416831	0.1964876	1.6
0.02388105	0.1967191	1.6
0.02388105	0.1967191	1.6
0.02388105	0.1967191	1.6
0.02366691	0.1969981	1.6
0.02366691	0.1969981	1.6
0.02366691	0.1969981	1.6
0.02366691	0.1969981	1.6
0.02366691	0.1969981	1.6
0.02366691	0.1969981	1.6
0.02366691	0.1969981	1.6
0.02366691	0.1969981	1.6
0.2796446	0.1366218	1.6
0.2796446	0.1366218	1.6
0.2783317	0.135155	1.6
0.2783317	0.135155	1.6
0.2783317	0.135155	1.6
0.2772238	0.13319	1.6
0.2772238	0.13319	1.6
0.2773758	0.1319087	1.6
0.2773758	0.1319087	1.6
0.2773758	0.1319087	1.6
0.277538	0.1312133	1.6
0.277538	0.1312133	1.6
0.2777505	0.1303697	1.6
0.2777505	0.1303697	1.6
0.2777505	0.1303697	1.6
0.2778243	0.129873	1.6
0.2778243	0.129873	1.6
0.2778243	0.129873	1.6
0.2776148	0.1269381	1.6
0.2776148	0.1269381	1.6
0.2775757	0.1247245	1.6
0.2775757	0.1247245	1.6
0.2775757	0.1247245	1.6
0.2773802	0.1230228	1.6
0.2773802	0.1230228	1.6
0.2773802	0.1230228	1.6
0.2771356	0.1216772	1.6
0.2771356	0.1216772	1.6
0.2771356	0.1216772	1.6
0.2771356	0.1216772	1.6
0.2771356	0.1216772	1.6
0.2771356	0.1216772	1.6
0.2771356	0.1216772	1.6
0.2771356	0.1216772	1.6
0.002139825	0.0002683606	1.6
0.002139825	0.0002683606	1.6
-0.0001497436	-0.007197088	1.6
-0.0001497436	-0.007197088	1.6
-0.0001497436	-0.007197088	1.6
-0.001536444	-0.01064089	1.6
-0.001536444	-0.01064089	1.6
-0.001536444	-0.01064089	1.6
-0.001189056	-0.01185474	1.6
-0.001189056	-0.01185474	1.6
-0.001426013	-0.01236537	1.6
-0.001426013	-0.01236537	1.6
-0.001426013	-0.01236537	1.6
-0.001749648	-0.01279863	1.6
-0.001749648	-0.01279863	1.6
-0.001756061	-0.01315297	1.6
-0.001756061	-0.01315297	1.6
-0.001756061	-0.01315297	1.6
-0.001318559	-0.01309405	1.6
-0.001318559	-0.01309405	1.6
-0.001318559	-0.01309405	1.6
-0.001028989	-0.0133747	1.6
-0.001028989	-0.0133747	1.6
-0.0009147171	-0.01389171	1.6
-0.0009147171	-0.01389171	1.6
-0.0009147171	-0.01389171	1.6
-0.0009147171	-0.01389171	1.6
-0.0009147171	-0.01389171	1.6
-0.0009147171	-0.01389171	1.6
-0.0007271692	-0.01480643	1.6
-0.0007271692	-0.01480643	1.6
-0.0005615093	-0.0151791	1.6
-0.0005615093	-0.0151791	1.6
-0.0005615093	-0.0151791	1.6
-0.000226168	-0.01547972	1.6
-0.000226168	-0.01547972	1.6
-0.000226168	-0.01547972	1.6
8.548144E-05	-0.0158839	1.6
8.548144E-05	-0.0158839	1.6
0.0003112219	-0.01630717	1.6
0.0003112219	-0.01630717	1.6
0.0003112219	-0.01630717	1.6
0.0003112219	-0.01630717	1.6
0.0003112219	-0.01630717	1.6
0.0003112219	-0.01630717	1.6
0.008344892	-0.03891692	1.6
0.008344892	-0.03891692	1.6
0.007189021	-0.04001085	1.6
0.007189021	-0.04001085	1.6
0.007189021	-0.04001085	1.6
0.007207524	-0.03895053	1.6
0.007207524	-0.03895053	1.6
0.007163741	-0.03800548	1.6
0.007163741	-0.03800548	1.6
0.007163741	-0.03800548	1.6
0.007550729	-0.03815959	1.6
0.007550729	-0.03815959	1.6
0.007550729	-0.03815959	1.6
0.008083514	-0.03810717	1.6
0.008083514	-0.03810717	1.6
0.008094095	-0.03819022	1.6
0.008094095	-0.03819022	1.6
0.008094095	-0.03819022	1.6
0.008072083	-0.03838179	1.6
0.008072083	-0.03838179	1.6
0.008072083	-0.03838179	1.6
0.008090319	-0.03811076	1.6
0.008090319	-0.03811076	1.6
0.007565301	-0.03838728	1.6
0.007565301	-0.03838728	1.6
0.007565301	-0.03838728	1.6
0.007565301	-0.03838728	1.6
0.007565301	-0.03838728	1.6
0.007565301	-0.03838728	1.6
0.006486478	-0.03978395	1.6
0.006486478	-0.03978395	1.6
0.005059588	-0.04113969	1.6
0.005059588	-0.04113969	1.6
0.005059588	-0.04113969	1.6
0.003793188	-0.04206821	1.6
0.003793188	-0.04206821	1.6
0.003793188	-0.04206821	1.6
0.002940577	-0.04287606	1.6
0.002940577	-0.04287606	1.6
0.002940577	-0.04287606	1.6
0.002052512	-0.04335293	1.6
0.002052512	-0.04335293	1.6
0.001680994	-0.04340321	1.6
0.001680994	-0.04340321	1.6
0.001680994	-0.04340321	1.6
0.001437759	-0.0434722	1.6
0.001437759	-0.0434722	1.6
0.001231056	-0.0433525	1.6
0.001231056	-0.0433525	1.6
0.001231056	-0.0433525	1.6
0.0005492093	-0.0434641	1.6
0.0005492093	-0.0434641	1.6
0.0005492093	-0.0434641	1.6
0.0001579355	-0.04329931	1.6
0.0001579355	-0.04329931	1.6
-9.54289E-05	-0.04304125	1.6
-9.54289E-05	-0.04304125	1.6
-9.54289E-05	-0.04304125	1.6
-0.000320822	-0.04307036	1.6
-0.000320822	-0.04307036	1.6
-0.000320822	-0.04307036	1.6
-0.000320822	-0.04307036	1.6
-0.000320822	-0.04307036	1.6
-0.000320822	-0.04307036	1.6
-0.000320822	-0.04307036	1.6
-0.000320822	-0.04307036	1.6
-0.266297	0.01302283	1.6
-0.266297	0.01302283	1.6
-0.266297	0.01302283	1.6
-0.2683928	0.01468735	1.6
-0.2683928	0.01468735	1.6
-0.2700216	0.01632991	1.6
-0.2700216	0.01632991	1.6
-0.2700216	0.01632991	1.6
-0.2714632	0.01869722	1.6
-0.2714632	0.01869722	1.6
-0.2714632	0.01869722	1.6
-0.2729037	0.01985504	1.6
-0.2729037	0.01985504	1.6
-0.2739043	0.02029749	1.6
-0.2739043	0.02029749	1.6
-0.2739043	0.02029749	1.6
-0.2751154	0.02059206	1.6
-0.2751154	0.02059206	1.6
-0.2751154	0.02059206	1.6
-0.2757338	0.02044875	1.6
-0.2757338	0.02044875	1.6
-0.2771657	0.01994515	1.6
-0.2771657	0.01994515	1.6
-0.2771657	0.01994515	1.6
-0.2771657	0.01994515	1.6
-0.2771657	0.01994515	1.6
-0.2771657	0.01994515	1.6
-0.3167565	0.0171289	1.6
-0.3167565	0.0171289	1.6
-0.316563	0.01750067	1.6
-0.316563	0.01750067	1.6
-0.316563	0.01750067	1.6
-0.3168907	0.01881321	1.6
-0.3168907	0.01881321	1.6
-0.3168907	0.01881321	1.6
-0.317616	0.01979631	1.6
-0.317616	0.01979631	1.6
-0.318302	0.02062696	1.6
-0.318302	0.02062696	1.6
-0.318302	0.02062696	1.6
-0.3188108	0.0211043	1.6
-0.3188108	0.0211043	1.6
-0.3188108	0.0211043	1.6
-0.3194181	0.02202574	1.6
-0.3194181	0.02202574	1.6
-0.3195257	0.02214697	1.6
-0.3195257	0.02214697	1.6
-0.3195257	0.02214697	1.6
-0.3197397	0.02231839	1.6
-0.3197397	0.02231839	1.6
-0.3197397	0.02231839	1.6
-0.3201071	0.02288061	1.6
-0.3201071	0.02288061	1.6
-0.320408	0.02348634	1.6
-0.320408	0.02348634	1.6
-0.320408	0.02348634	1.6
-0.3208631	0.02416556	1.6
-0.3208631	0.02416556	1.6
-0.3208631	0.02416556	1.6
-0.3212055	0.02494243	1.6
-0.3212055	0.02494243	1.6
-0.3218464	0.02558388	1.6
-0.3218464	0.02558388	1.6
-0.3218464	0.02558388	1.6
-0.3222518	0.02598514	1.6
-0.3222518	0.02598514	1.6
-0.3222518	0.02598514	1.6
-0.3222518	0.02598514	1.6
-0.3222518	0.02598514	1.6
-0.3300098	-0.004162612	1.6
-0.3300098	-0.004162612	1.6
-0.3300098	-0.004162612	1.6
-0.3306445	-0.004236491	1.6
-0.3306445	-0.004236491	1.6
-0.3297734	-0.002805615	1.6
-0.3297734	-0.002805615	1.6
-0.3297734	-0.002805615	1.6
-0.3290353	-0.002816627	1.6
-0.3290353	-0.002816627	1.6
-0.3290353	-0.002816627	1.6
-0.3285978	-0.002712359	1.6
-0.3285978	-0.002712359	1.6
-0.3288044	-0.002848154	1.6
-0.3288044	-0.002848154	1.6
-0.3288044	-0.002848154	1.6
-0.3287414	-0.003010891	1.6
-0.3287414	-0.003010891	1.6
-0.3286592	-0.002984891	1.6
-0.3286592	-0.002984891	1.6
-0.3286592	-0.002984891	1.6
-0.3282044	-0.002675865	1.6
-0.3282044	-0.002675865	1.6
-0.3282044	-0.002675865	1.6
-0.327955	-0.002246544	1.6
-0.327955	-0.002246544	1.6
-0.32801	-0.001750769	1.6
-0.32801	-0.001750769	1.6
-0.32801	-0.001750769	1.6
-0.3280109	-0.001032085	1.6
-0.3280109	-0.001032085	1.6
-0.3280109	-0.001032085	1.6
-0.3277068	-7.517822E-05	1.6
-0.3277068	-7.517822E-05	1.6
-0.3277086	0.0007803338	1.6
-0.3277086	0.0007803338	1.6
-0.3277086	0.0007803338	1.6
-0.327796	0.001502648	1.6
-0.327796	0.001502648	1.6
-0.327796	0.001502648	1.6
-0.3274855	0.001843011	1.6
-0.3274855	0.001843011	1.6
-0.3272448	0.002795165	1.6
-0.3272448	0.002795165	1.6
-0.3272448	0.002795165	1.6
-0.3272448	0.002795165	1.6
-0.3272448	0.002795165	1.6
-0.3272448	0.002795165	1.6
-0.3272448	0.002795165	1.6
-0.3272448	0.002795165	1.6
-0.07698379	-0.2773209	1.6
-0.07698379	-0.2773209	1.6
-0.07698379	-0.2773209	1.6
-0.07454472	-0.2808316	1.6
-0.07454472	-0.2808316	1.6
-0.07257179	-0.2825636	1.6
-0.07257179	-0.2825636	1.6
-0.07257179	-0.2825636	1.6
-0.07191952	-0.2843145	1.6
-0.07191952	-0.2843145	1.6
-0.07191952	-0.2843145	1.6
-0.07173779	-0.2855179	1.6
-0.07173779	-0.2855179	1.6
-0.07150343	-0.286687	1.6
-0.07150343	-0.286687	1.6
-0.07150343	-0.286687	1.6
-0.07063962	-0.2875115	1.6
-0.07063962	-0.2875115	1.6
-0.07063962	-0.2875115	1.6
-0.07013323	-0.2879333	1.6
-0.07013323	-0.2879333	1.6
-0.06991509	-0.2884641	1.6
-0.06991509	-0.2884641	1.6
-0.06991509	-0.2884641	1.6
-0.07016437	-0.2889277	1.6
-0.07016437	-0.2889277	1.6
-0.07016437	-0.2889277	1.6
-0.07016437	-0.2889277	1.6
-0.07016437	-0.2889277	1.6
0.08137835	-0.2655315	1.6
0.08137835	-0.2655315	1.6
0.08137835	-0.2655315	1.6
0.08833466	-0.2651397	1.6
0.08833466	-0.2651397	1.6
0.09126395	-0.2637059	1.6
0.09126395	-0.2637059	1.6
0.09126395	-0.2637059	1.6
0.0933044	-0.2629439	1.6
0.0933044	-0.2629439	1.6
0.0933044	-0.2629439	1.6
0.0948861	-0.262559	1.6
0.0948861	-0.262559	1.6
0.09609603	-0.2625204	1.6
0.09609603	-0.2625204	1.6
0.09609603	-0.2625204	1.6
0.09699989	-0.2622638	1.6
0.09699989	-0.2622638	1.6
0.09748448	-0.2619943	1.6
0.09748448	-0.2619943	1.6
0.09748448	-0.2619943	1.6
0.09805992	-0.2624184	1.6
0.09805992	-0.2624184	1.6
0.09805992	-0.2624184	1.6
0.09889293	-0.2626144	1.6
0.09889293	-0.2626144	1.6
0.09891655	-0.2628809	1.6
0.09891655	-0.2628809	1.6
0.09891655	-0.2628809	1.6
0.09891655	-0.2628809	1.6
0.09891655	-0.2628809	1.6
0.09891655	-0.2628809	1.6
0.1210732	-0.2397281	1.6
0.1210732	-0.2397281	1.6
0.1236885	-0.2352512	1.6
0.1236885	-0.2352512	1.6
0.1236885	-0.2352512	1.6
0.1247086	-0.2327052	1.6
0.1247086	-0.2327052	1.6
0.1247086	-0.2327052	1.6
0.1254565	-0.2307034	1.6
0.1254565	-0.2307034	1.6
0.1266647	-0.2291501	1.6
0.1266647	-0.2291501	1.6
0.1266647	-0.2291501	1.6
0.1273488	-0.227729	1.6
0.1273488	-0.227729	1.6
0.1273488	-0.227729	1.6
0.1272478	-0.2267651	1.6
0.1272478	-0.2267651	1.6
0.1272478	-0.2267651	1.6
0.1272478	-0.2267651	1.6
0.1272478	-0.2267651	1.6
0.1272478	-0.2267651	1.6
0.1272478	-0.2267651	1.6
0.1561829	-0.2016057	1.6
0.1561829	-0.2016057	1.6
0.1561829	-0.2016057	1.6
0.3024865	0.0753511	1.6
0.3024865	0.0753511	1.6
0.3024865	0.0753511	1.6
0.2994108	0.07689299	1.6
0.2994108	0.07689299	1.6
0.2994108	0.07689299	1.6
0.2959473	0.07732453	1.6
0.2959473	0.07732453	1.6
0.2933239	0.07803082	1.6
0.2933239	0.07803082	1.6
0.2933239	0.07803082	1.6
0.2901852	0.07843334	1.6
0.2901852	0.07843334	1.6
0.2901852	0.07843334	1.6
0.2879401	0.07902537	1.6
0.2879401	0.07902537	1.6
0.285822	0.08051645	1.6
0.285822	0.08051645	1.6
0.285822	0.08051645	1.6
0.2841885	0.08107585	1.6
0.2841885	0.08107585	1.6
0.2841885	0.08107585	1.6
0.2826024	0.0813973	1.6
0.2826024	0.0813973	1.6
0.2834964	0.08320389	1.6
0.2834964	0.08320389	1.6
0.2834964	0.08320389	1.6
0.2840165	0.08479256	1.6
0.2840165	0.08479256	1.6
0.2840165	0.08479256	1.6
0.2844739	0.08599063	1.6
0.2844739	0.08599063	1.6
0.284703	0.08750185	1.6
0.284703	0.08750185	1.6
0.284703	0.08750185	1.6
0.2849321	0.08851597	1.6
0.2849321	0.08851597	1.6
0.2848481	0.0892294	1.6
0.2848481	0.0892294	1.6
0.2848481	0.0892294	1.6
0.2851013	0.09020936	1.6
0.2851013	0.09020936	1.6
0.2851013	0.09020936	1.6
0.2851013	0.09020936	1.6
0.2851013	0.09020936	1.6
0.2851013	0.09020936	1.6
0.2851013	0.09020936	1.6
0.2851013	0.09020936	1.6
0.08340513	0.3288853	1.6
0.08340513	0.3288853	1.6
0.08340513	0.3288853	1.6
0.07703932	0.3196248	1.6
0.07703932	0.3196248	1.6
0.07442533	0.3158016	1.6
0.07442533	0.3158016	1.6
0.07442533	0.3158016	1.6
0.07361136	0.312549	1.6
0.07361136	0.312549	1.6
0.07361136	0.312549	1.6
0.0731883	0.3101604	1.6
0.0731883	0.3101604	1.6
0.07281458	0.3086174	1.6
0.07281458	0.3086174	1.6
0.07281458	0.3086174	1.6
0.07232449	0.3073425	1.6
0.07232449	0.3073425	1.6
0.07232449	0.3073425	1.6
0.07163616	0.3067216	1.6
0.07163616	0.3067216	1.6
0.07163616	0.3067216	1.6
0.07163616	0.3067216	1.6
0.07163616	0.3067216	1.6
0.07163616	0.3067216	1.6
0.07163616	0.3067216	1.6
-0.03747341	0.3662994	1.6
-0.03747341	0.3662994	1.6
-0.03747341	0.3662994	1.6
-0.03954647	0.3656168	1.6
-0.03954647	0.3656168	1.6
-0.03954647	0.3656168	1.6
-0.03850045	0.3643231	1.6
-0.03850045	0.3643231	1.6
-0.03808933	0.363113	1.6
-0.03808933	0.363113	1.6
-0.03808933	0.363113	1.6
-0.03766199	0.3627441	1.6
-0.03766199	0.3627441	1.6
-0.03766199	0.3627441	1.6
-0.03722273	0.3626077	1.6
-0.03722273	0.3626077	1.6
-0.03697296	0.3621217	1.6
-0.03697296	0.3621217	1.6
-0.03697296	0.3621217	1.6
-0.03642154	0.3623304	1.6
-0.03642154	0.3623304	1.6
-0.03642154	0.3623304	1.6
-0.03598858	0.3623406	1.6
-0.03598858	0.3623406	1.6
-0.03598858	0.3623406	1.6
-0.03598858	0.3623406	1.6
-0.03598858	0.3623406	1.6
-0.03598858	0.3623406	1.6
-0.03598858	0.3623406	1.6
-0.03598858	0.3623406	1.6
-0.1836542	0.288248	1.6
-0.1836542	0.288248	1.6
-0.1854141	0.2876425	1.6
-0.1854141	0.2876425	1.6
-0.1854141	0.2876425	1.6
-0.1857026	0.2860101	1.6
-0.1857026	0.2860101	1.6
-0.1857026	0.2860101	1.6
-0.1869824	0.2849871	1.6
-0.1869824	0.2849871	1.6
-0.1881816	0.2844378	1.6
-0.1881816	0.2844378	1.6
-0.1881816	0.2844378	1.6
-0.1891892	0.2850368	1.6
-0.1891892	0.2850368	1.6
-0.1891892	0.2850368	1.6
-0.1901008	0.2856985	1.6
-0.1901008	0.2856985	1.6
-0.1910643	0.2856057	1.6
-0.1910643	0.2856057	1.6
-0.1910643	0.2856057	1.6
-0.1788685	0.2787226	1.6
-0.1788685	0.2787226	1.6
-0.1788685	0.2787226	1.6
0.01	0.01	1.6
0.01	0.01	1.6
0.01	0.01	1.6
0.01	0.01	1.6
0.01	0.01	1.6
0.01	0.01	1.6
0.01	0.01	1.6
0.01	0.01	1.6
-0.1788685	0.2787226	1.6
-0.1788685	0.2787226	1.6
-0.1666726	0.2718395	1.6
-0.1666726	0.2718395	1.6
-0.1666726	0.2718395	1.6
-0.1666726	0.2718395	1.6
-0.1666726	0.2718395	1.6
-0.1666726	0.2718395	1.6
-0.1666726	0.2718395	1.6
-0.1666726	0.2718395	1.6
-0.0311021	0.01559117	1.6
-0.0311021	0.01559117	1.6
-0.0311021	0.01559117	1.6
-0.007470902	0.03012338	1.6
-0.007470902	0.03012338	1.6
-0.008971071	0.03750878	1.6
-0.008971071	0.03750878	1.6
-0.008971071	0.03750878	1.6
-0.0311021	0.01559117	1.6
-0.0311021	0.01559117	1.6
-0.0311021	0.01559117	1.6
-0.0311021	0.01559117	1.6
-0.0311021	0.01559117	1.6
-0.02255095	-0.1620823	1.6
-0.02255095	-0.1620823	1.6
-0.02255095	-0.1620823	1.6
-0.02255095	-0.1620823	1.6
-0.02255095	-0.1620823	1.6
-0.02636004	-0.1732084	1.6
-0.02636004	-0.1732084	1.6
-0.02636004	-0.1732084	1.6
-0.02865444	-0.1775763	1.6
-0.02865444	-0.1775763	1.6
-0.03050986	-0.1807302	1.6
-0.03050986	-0.1807302	1.6
-0.03050986	-0.1807302	1.6
-0.03050986	-0.1807302	1.6
-0.03050986	-0.1807302	1.6
-0.03050986	-0.1807302	1.6
-0.03050986	-0.1807302	1.6
-0.03050986	-0.1807302	1.6
-0.01517239	-0.05796222	1.6
-0.01517239	-0.05796222	1.6
-0.01517239	-0.05796222	1.6
-0.01684082	-0.05712568	1.6
-0.01684082	-0.05712568	1.6
-0.01586587	-0.05515971	1.6
-0.01586587	-0.05515971	1.6
-0.01586587	-0.05515971	1.6
-0.01563999	-0.0546998	1.6
-0.01563999	-0.0546998	1.6
-0.01563999	-0.0546998	1.6
-0.01563999	-0.0546998	1.6
-0.01563999	-0.0546998	1.6
-0.01625683	-0.05420265	1.6
-0.01625683	-0.05420265	1.6
-0.01625683	-0.05420265	1.6
-0.01658008	-0.05424158	1.6
-0.01658008	-0.05424158	1.6
-0.01658008	-0.05424158	1.6
-0.01686192	-0.05346178	1.6
-0.01686192	-0.05346178	1.6
-0.01719328	-0.05246057	1.6
-0.01719328	-0.05246057	1.6
-0.01719328	-0.05246057	1.6
-0.01809653	-0.05138205	1.6
-0.01809653	-0.05138205	1.6
-0.01906064	-0.05064724	1.6
-0.01906064	-0.05064724	1.6
-0.01906064	-0.05064724	1.6
-0.01995735	-0.04965771	1.6
-0.01995735	-0.04965771	1.6
-0.01995735	-0.04965771	1.6
-0.02083975	-0.04858914	1.6
-0.02083975	-0.04858914	1.6
-0.02167513	-0.04761492	1.6
-0.02167513	-0.04761492	1.6
-0.02167513	-0.04761492	1.6
-0.02250169	-0.04664197	1.6
-0.02250169	-0.04664197	1.6
-0.02250169	-0.04664197	1.6
-0.02250169	-0.04664197	1.6
-0.02250169	-0.04664197	1.6
-0.02250169	-0.04664197	1.6
-0.02250169	-0.04664197	1.6
-0.02250169	-0.04664197	1.6
0.06231239	-0.2297381	1.6
0.06231239	-0.2297381	1.6
0.06231239	-0.2297381	1.6
0.06304397	-0.2293571	1.6
0.06304397	-0.2293571	1.6
0.06562144	-0.2343919	1.6
0.06562144	-0.2343919	1.6
0.06562144	-0.2343919	1.6
0.06755806	-0.2362279	1.6
0.06755806	-0.2362279	1.6
0.06755806	-0.2362279	1.6
0.07005454	-0.2377577	1.6
0.07005454	-0.2377577	1.6
0.07218697	-0.2390957	1.6
0.07218697	-0.2390957	1.6
0.07218697	-0.2390957	1.6
0.07290734	-0.2392187	1.6
0.07290734	-0.2392187	1.6
0.07290734	-0.2392187	1.6
0.07344731	-0.2390204	1.6
0.07344731	-0.2390204	1.6
0.07413491	-0.2387151	1.6
0.07413491	-0.2387151	1.6
0.07413491	-0.2387151	1.6
0.07466827	-0.2381187	1.6
0.07466827	-0.2381187	1.6
0.07466827	-0.2381187	1.6
0.07529951	-0.2374584	1.6
0.07529951	-0.2374584	1.6
0.07529951	-0.2374584	1.6
0.07529951	-0.2374584	1.6
0.07529951	-0.2374584	1.6
0.1314842	-0.2445988	1.6
0.1314842	-0.2445988	1.6
0.1293892	-0.2457467	1.6
0.1293892	-0.2457467	1.6
0.1293892	-0.2457467	1.6
0.1284316	-0.245651	1.6
0.1284316	-0.245651	1.6
0.1284316	-0.245651	1.6
0.1286922	-0.2454891	1.6
0.1286922	-0.2454891	1.6
0.128246	-0.245883	1.6
0.128246	-0.245883	1.6
0.128246	-0.245883	1.6
0.1290482	-0.2461524	1.6
0.1290482	-0.2461524	1.6
0.1290482	-0.2461524	1.6
0.1299455	-0.2455321	1.6
0.1299455	-0.2455321	1.6
0.1305679	-0.2451516	1.6
0.1305679	-0.2451516	1.6
0.1305679	-0.2451516	1.6
0.1310277	-0.2449314	1.6
0.1310277	-0.2449314	1.6
0.1310277	-0.2449314	1.6
0.1316868	-0.2440949	1.6
0.1316868	-0.2440949	1.6
0.1320919	-0.2433435	1.6
0.1320919	-0.2433435	1.6
0.1320919	-0.2433435	1.6
0.1325327	-0.2426935	1.6
0.1325327	-0.2426935	1.6
0.132832	-0.2421437	1.6
0.132832	-0.2421437	1.6
0.132832	-0.2421437	1.6
0.132832	-0.2421437	1.6
0.132832	-0.2421437	1.6
0.132832	-0.2421437	1.6
0.125869	-0.2390963	1.6
0.125869	-0.2390963	1.6
0.125108	-0.2383053	1.6
0.125108	-0.2383053	1.6
0.125108	-0.2383053	1.6
0.125108	-0.2383053	1.6
0.125108	-0.2383053	1.6
0.125108	-0.2383053	1.6
0.1355349	-0.2324189	1.6
0.1355349	-0.2324189	1.6
0.1355349	-0.2324189	1.6
0.1355349	-0.2324189	1.6
0.1355349	-0.2324189	1.6
0.1355349	-0.2324189	1.6
0.1355349	-0.2324189	1.6
0.1355349	-0.2324189	1.6
-0.2091543	-0.2378363	1.6
-0.2091543	-0.2378363	1.6
-0.2091543	-0.2378363	1.6
-0.2091543	-0.2378363	1.6
-0.2091543	-0.2378363	1.6
-0.2143743	-0.2360465	1.6
-0.2143743	-0.2360465	1.6
-0.2143743	-0.2360465	1.6
-0.2154869	-0.2353639	1.6
-0.2154869	-0.2353639	1.6
-0.2154869	-0.2353639	1.6
-0.2126577	-0.2405987	1.6
-0.2126577	-0.2405987	1.6
-0.2132478	-0.2400429	1.6
-0.2132478	-0.2400429	1.6
-0.2132478	-0.2400429	1.6
-0.213762	-0.2399081	1.6
-0.213762	-0.2399081	1.6
-0.2141511	-0.2396714	1.6
-0.2141511	-0.2396714	1.6
-0.2141511	-0.2396714	1.6
-0.2149163	-0.2397448	1.6
