# Supplementary material for: Saliency detection of textured 3D models based on multi-view information and texel descriptor
Source: PeerJ Comput Sci. 2023 Oct 25;9:e1584. doi: 10.7717/peerj-cs.1584 (PMC10703070; doi:10.7717/peerj-cs.1584)
Supplement: Supplemental Information 2 [file peerj-cs-09-1584-s002.zip › zy/4.txt]

-0.2149163	-0.2397448	1.6
-0.2149163	-0.2397448	1.6
-0.2156441	-0.239854	1.6
-0.2156441	-0.239854	1.6
-0.2162649	-0.2398767	1.6
-0.2162649	-0.2398767	1.6
-0.2162649	-0.2398767	1.6
-0.2162649	-0.2398767	1.6
-0.2162649	-0.2398767	1.6
-0.2162649	-0.2398767	1.6
-0.2162649	-0.2398767	1.6
-0.2162649	-0.2398767	1.6
0.02443017	-0.3382513	1.6
0.02443017	-0.3382513	1.6
0.02443017	-0.3382513	1.6
0.02526234	-0.3373119	1.6
0.02526234	-0.3373119	1.6
0.02515854	-0.3365746	1.6
0.02515854	-0.3365746	1.6
0.02515854	-0.3365746	1.6
0.02472305	-0.3369992	1.6
0.02472305	-0.3369992	1.6
0.02520691	-0.3366412	1.6
0.02520691	-0.3366412	1.6
0.02520691	-0.3366412	1.6
0.02635401	-0.3353715	1.6
0.02635401	-0.3353715	1.6
0.02635401	-0.3353715	1.6
0.02635401	-0.3353715	1.6
0.02635401	-0.3353715	1.6
0.05169301	-0.1417527	1.6
0.05169301	-0.1417527	1.6
0.05169301	-0.1417527	1.6
0.04997239	-0.1357039	1.6
0.04997239	-0.1357039	1.6
0.04997239	-0.1357039	1.6
0.04813552	-0.1318755	1.6
0.04813552	-0.1318755	1.6
0.04788509	-0.1266486	1.6
0.04788509	-0.1266486	1.6
0.04788509	-0.1266486	1.6
0.04910544	-0.1265953	1.6
0.04910544	-0.1265953	1.6
0.04904427	-0.1288832	1.6
0.04904427	-0.1288832	1.6
0.04904427	-0.1288832	1.6
0.04965203	-0.1275594	1.6
0.04965203	-0.1275594	1.6
0.04965203	-0.1275594	1.6
0.05051081	-0.1265505	1.6
0.05051081	-0.1265505	1.6
0.05123673	-0.1250121	1.6
0.05123673	-0.1250121	1.6
0.05123673	-0.1250121	1.6
0.05091173	-0.1262696	1.6
0.05091173	-0.1262696	1.6
0.05091173	-0.1262696	1.6
0.05138752	-0.1253684	1.6
0.05138752	-0.1253684	1.6
0.05138752	-0.1253684	1.6
0.05138752	-0.1253684	1.6
0.05138752	-0.1253684	1.6
0.05322984	-0.1275817	1.6
0.05322984	-0.1275817	1.6
0.05322984	-0.1275817	1.6
0.05322984	-0.1275817	1.6
0.05322984	-0.1275817	1.6
0.1396824	-0.1750431	1.6
0.1396824	-0.1750431	1.6
0.1396824	-0.1750431	1.6
0.1379869	-0.1770533	1.6
0.1379869	-0.1770533	1.6
0.1379869	-0.1770533	1.6
0.136046	-0.178416	1.6
0.136046	-0.178416	1.6
0.1345518	-0.1791925	1.6
0.1345518	-0.1791925	1.6
0.1345518	-0.1791925	1.6
0.1339528	-0.1794617	1.6
0.1339528	-0.1794617	1.6
0.1339528	-0.1794617	1.6
0.1333278	-0.1793178	1.6
0.1333278	-0.1793178	1.6
0.1324905	-0.1794383	1.6
0.1324905	-0.1794383	1.6
0.1324905	-0.1794383	1.6
0.1321141	-0.1795266	1.6
0.1321141	-0.1795266	1.6
0.1321141	-0.1795266	1.6
0.1316502	-0.1797698	1.6
0.1316502	-0.1797698	1.6
0.1313925	-0.1797585	1.6
0.1313925	-0.1797585	1.6
0.1313925	-0.1797585	1.6
0.1315552	-0.1799948	1.6
0.1315552	-0.1799948	1.6
0.1314752	-0.1802522	1.6
0.1314752	-0.1802522	1.6
0.1314752	-0.1802522	1.6
0.1315126	-0.1805755	1.6
0.1315126	-0.1805755	1.6
0.1315126	-0.1805755	1.6
0.1315589	-0.181024	1.6
0.1315589	-0.181024	1.6
0.1315589	-0.181024	1.6
0.1315509	-0.1814253	1.6
0.1315509	-0.1814253	1.6
0.1313186	-0.1817411	1.6
0.1313186	-0.1817411	1.6
0.1313186	-0.1817411	1.6
0.1315605	-0.182176	1.6
0.1315605	-0.182176	1.6
0.1315605	-0.182176	1.6
0.1315605	-0.182176	1.6
0.1315605	-0.182176	1.6
0.1900423	-0.1828	1.6
0.1900423	-0.1828	1.6
0.1900423	-0.1828	1.6
0.1897044	-0.1823884	1.6
0.1897044	-0.1823884	1.6
0.1896004	-0.1819506	1.6
0.1896004	-0.1819506	1.6
0.1896004	-0.1819506	1.6
0.1891637	-0.1823713	1.6
0.1891637	-0.1823713	1.6
0.1891637	-0.1823713	1.6
0.1884508	-0.1820915	1.6
0.1884508	-0.1820915	1.6
0.1884508	-0.1820915	1.6
0.1884508	-0.1820915	1.6
0.1884508	-0.1820915	1.6
0.1884508	-0.1820915	1.6
0.1884508	-0.1820915	1.6
0.1884508	-0.1820915	1.6
0.2257958	0.04379653	1.6
0.2257958	0.04379653	1.6
0.2204767	0.04443637	1.6
0.2204767	0.04443637	1.6
0.2204767	0.04443637	1.6
0.2180225	0.04556326	1.6
0.2180225	0.04556326	1.6
0.2161717	0.04632263	1.6
0.2161717	0.04632263	1.6
0.2161717	0.04632263	1.6
0.2161717	0.04632263	1.6
0.2161717	0.04632263	1.6
0.2161717	0.04632263	1.6
0.2145199	0.04643802	1.6
0.2145199	0.04643802	1.6
0.2145199	0.04643802	1.6
0.2145199	0.04643802	1.6
0.2145199	0.04643802	1.6
0.2161663	0.1578078	1.6
0.2161663	0.1578078	1.6
0.2161663	0.1578078	1.6
0.2160847	0.1573218	1.6
0.2160847	0.1573218	1.6
0.2160847	0.1573218	1.6
0.2152718	0.1576806	1.6
0.2152718	0.1576806	1.6
0.2162661	0.1583528	1.6
0.2162661	0.1583528	1.6
0.2162661	0.1583528	1.6
0.2165264	0.1585603	1.6
0.2165264	0.1585603	1.6
0.2165264	0.1585603	1.6
0.2165264	0.1585603	1.6
0.2165264	0.1585603	1.6
0.1936046	0.2034549	1.6
0.1936046	0.2034549	1.6
0.1936046	0.2034549	1.6
0.1889671	0.2030597	1.6
0.1889671	0.2030597	1.6
0.1863846	0.2038764	1.6
0.1863846	0.2038764	1.6
0.1863846	0.2038764	1.6
0.1849179	0.2039943	1.6
0.1849179	0.2039943	1.6
0.1849179	0.2039943	1.6
0.1833351	0.2041519	1.6
0.1833351	0.2041519	1.6
0.1820221	0.2039899	1.6
0.1820221	0.2039899	1.6
0.1820221	0.2039899	1.6
0.1811633	0.2033543	1.6
0.1811633	0.2033543	1.6
0.1811633	0.2033543	1.6
0.1799551	0.2031742	1.6
0.1799551	0.2031742	1.6
0.1790852	0.2030125	1.6
0.1790852	0.2030125	1.6
0.1790852	0.2030125	1.6
0.1781737	0.202302	1.6
0.1781737	0.202302	1.6
0.1781737	0.202302	1.6
0.1781737	0.202302	1.6
0.1781737	0.202302	1.6
0.08484461	0.2961181	1.6
0.08484461	0.2961181	1.6
0.08484461	0.2961181	1.6
0.08491475	0.2978261	1.6
0.08491475	0.2978261	1.6
0.08491475	0.2978261	1.6
0.08605623	0.2973759	1.6
0.08605623	0.2973759	1.6
0.08627919	0.297377	1.6
0.08627919	0.297377	1.6
0.08627919	0.297377	1.6
0.08619111	0.2971042	1.6
0.08619111	0.2971042	1.6
0.08619111	0.2971042	1.6
0.08564821	0.296765	1.6
0.08564821	0.296765	1.6
0.08507573	0.2964798	1.6
0.08507573	0.2964798	1.6
0.08507573	0.2964798	1.6
0.08465611	0.2969224	1.6
0.08465611	0.2969224	1.6
0.08465611	0.2969224	1.6
0.08465611	0.2969224	1.6
0.08465611	0.2969224	1.6
0.1174439	0.3264388	1.6
0.1174439	0.3264388	1.6
0.1174439	0.3264388	1.6
0.1916332	0.3363895	1.6
0.1916332	0.3363895	1.6
0.1916332	0.3363895	1.6
0.1921686	0.3377011	1.6
0.1921686	0.3377011	1.6
0.1936545	0.3388975	1.6
0.1936545	0.3388975	1.6
0.1936545	0.3388975	1.6
0.1948238	0.3396518	1.6
0.1948238	0.3396518	1.6
0.1954887	0.3394393	1.6
0.1954887	0.3394393	1.6
0.1954887	0.3394393	1.6
0.1960282	0.3393632	1.6
0.1960282	0.3393632	1.6
0.1960282	0.3393632	1.6
0.1962503	0.3388041	1.6
0.1962503	0.3388041	1.6
0.1962503	0.3388041	1.6
0.1961799	0.3387836	1.6
0.1961799	0.3387836	1.6
0.1964328	0.3386809	1.6
0.1964328	0.3386809	1.6
0.1964328	0.3386809	1.6
0.1964328	0.3386809	1.6
0.1964328	0.3386809	1.6
0.2122273	0.3035458	1.6
0.2122273	0.3035458	1.6
0.2122273	0.3035458	1.6
0.215815	0.2989143	1.6
0.215815	0.2989143	1.6
0.215815	0.2989143	1.6
0.2172395	0.2963081	1.6
0.2172395	0.2963081	1.6
0.2164154	0.2935291	1.6
0.2164154	0.2935291	1.6
0.2164154	0.2935291	1.6
0.2164154	0.2935291	1.6
0.2164154	0.2935291	1.6
0.2164154	0.2935291	1.6
0.2141938	0.2903427	1.6
0.2141938	0.2903427	1.6
0.2132965	0.2890835	1.6
0.2132965	0.2890835	1.6
0.2132965	0.2890835	1.6
0.2136673	0.2883117	1.6
0.2136673	0.2883117	1.6
0.2136673	0.2883117	1.6
0.2141498	0.2881579	1.6
0.2141498	0.2881579	1.6
0.2143739	0.2875868	1.6
0.2143739	0.2875868	1.6
0.2143739	0.2875868	1.6
0.2133851	0.2881385	1.6
0.2133851	0.2881385	1.6
0.2133851	0.2881385	1.6
0.2133851	0.2881385	1.6
0.2133851	0.2881385	1.6
0.2133851	0.2881385	1.6
0.2133851	0.2881385	1.6
0.2133851	0.2881385	1.6
-0.116669	0.1305741	1.6
-0.116669	0.1305741	1.6
-0.116669	0.1305741	1.6
-0.1170856	0.1301473	1.6
-0.1170856	0.1301473	1.6
-0.1170856	0.1301473	1.6
-0.1161354	0.1317064	1.6
-0.1161354	0.1317064	1.6
-0.1155888	0.1325215	1.6
-0.1155888	0.1325215	1.6
-0.1155888	0.1325215	1.6
-0.115893	0.1332764	1.6
-0.115893	0.1332764	1.6
-0.1160548	0.1332761	1.6
-0.1158095	0.1336051	1.6
-0.115673	0.1340397	1.6
-0.115673	0.1340397	1.6
-0.115673	0.1340397	1.6
-0.115725	0.1338277	1.6
-0.115725	0.1338277	1.6
-0.115725	0.1338277	1.6
-0.115725	0.1338277	1.6
-0.115725	0.1338277	1.6
-0.1824959	0.03889333	1.6
-0.1824959	0.03889333	1.6
-0.1824959	0.03889333	1.6
-0.1824369	0.03836112	1.6
-0.1824369	0.03836112	1.6
-0.1824369	0.03836112	1.6
-0.1824369	0.03836112	1.6
-0.1824369	0.03836112	1.6
-0.1812772	0.03869972	1.6
-0.1812772	0.03869972	1.6
-0.1812772	0.03869972	1.6
-0.1806861	0.0385401	1.6
-0.1806861	0.0385401	1.6
-0.1810667	0.0392037	1.6
-0.1810667	0.0392037	1.6
-0.1810667	0.0392037	1.6
-0.1813211	0.03985891	1.6
-0.1813211	0.03985891	1.6
-0.1813211	0.03985891	1.6
-0.1819897	0.04043108	1.6
-0.1819897	0.04043108	1.6
-0.1829662	0.04147606	1.6
-0.1829662	0.04147606	1.6
-0.1829662	0.04147606	1.6
-0.1837236	0.04185399	1.6
-0.1837236	0.04185399	1.6
-0.1837236	0.04185399	1.6
-0.1841532	0.04247568	1.6
-0.1841532	0.04247568	1.6
-0.1841532	0.04247568	1.6
-0.1841532	0.04247568	1.6
-0.1841532	0.04247568	1.6
-0.1704703	0.0865907	1.6
-0.1704703	0.0865907	1.6
-0.1704703	0.0865907	1.6
-0.1709494	0.08602569	1.6
-0.1709494	0.08602569	1.6
-0.1716612	0.08458639	1.6
-0.1716612	0.08458639	1.6
-0.1716612	0.08458639	1.6
-0.1704726	0.08373017	1.6
-0.1704726	0.08373017	1.6
-0.1704726	0.08373017	1.6
-0.1704726	0.08373017	1.6
-0.1704726	0.08373017	1.6
-0.1327003	0.07459035	1.6
-0.1327003	0.07459035	1.6
-0.1327003	0.07459035	1.6
-0.1305085	0.08392907	1.6
-0.1305085	0.08392907	1.6
-0.1305085	0.08392907	1.6
-0.1305085	0.08392907	1.6
-0.1305085	0.08392907	1.6
-0.03211892	0.08063567	1.6
-0.03211892	0.08063567	1.6
-0.03211892	0.08063567	1.6
-0.03101224	0.08157442	1.6
-0.03101224	0.08157442	1.6
-0.03069692	0.08059489	1.6
-0.03069692	0.08059489	1.6
-0.03069692	0.08059489	1.6
-0.030255	0.08078321	1.6
-0.030255	0.08078321	1.6
-0.02150489	0.07648657	1.6
-0.02150489	0.07648657	1.6
0.01	0.01	1.6
0.01	0.01	1.6
0.01	0.01	1.6
-0.03394946	0.0819527	1.6
-0.03394946	0.0819527	1.6
-0.03394946	0.0819527	1.6
-0.101367	0.06553533	1.6
-0.101367	0.06553533	1.6
-0.05770171	0.0877257	1.6
-0.05770171	0.0877257	1.6
-0.05770171	0.0877257	1.6
-0.03679837	0.09648418	1.6
-0.03679837	0.09648418	1.6
-0.02430748	0.1005192	1.6
-0.02430748	0.1005192	1.6
-0.02430748	0.1005192	1.6
-0.01664711	0.1038287	1.6
-0.01664711	0.1038287	1.6
-0.01664711	0.1038287	1.6
-0.01085993	0.1052465	1.6
-0.01085993	0.1052465	1.6
-0.006790651	0.1062919	1.6
-0.006790651	0.1062919	1.6
-0.006790651	0.1062919	1.6
-0.00343235	0.1069261	1.6
-0.00343235	0.1069261	1.6
-0.00343235	0.1069261	1.6
-0.000605179	0.1074698	1.6
-0.000605179	0.1074698	1.6
0.001570148	0.1079396	1.6
0.001570148	0.1079396	1.6
0.001570148	0.1079396	1.6
0.003429335	0.1084481	1.6
0.003429335	0.1084481	1.6
0.003429335	0.1084481	1.6
0.002956371	0.1110115	1.6
0.002956371	0.1110115	1.6
0.00260953	0.1128567	1.6
0.00260953	0.1128567	1.6
0.00260953	0.1128567	1.6
0.002464481	0.1143011	1.6
0.002464481	0.1143011	1.6
0.002464481	0.1143011	1.6
0.002464481	0.1143011	1.6
0.002464481	0.1143011	1.6
-0.02888726	0.2252961	1.6
-0.02888726	0.2252961	1.6
-0.02888726	0.2252961	1.6
-0.03090491	0.2269218	1.6
-0.03090491	0.2269218	1.6
-0.03090491	0.2269218	1.6
-0.03077881	0.2284773	1.6
-0.03077881	0.2284773	1.6
-0.03155273	0.22941	1.6
-0.03155273	0.22941	1.6
-0.03155273	0.22941	1.6
-0.03102249	0.2299477	1.6
-0.03102249	0.2299477	1.6
-0.03102249	0.2299477	1.6
-0.03098181	0.230847	1.6
-0.03098181	0.230847	1.6
-0.03097673	0.2322949	1.6
-0.03097673	0.2322949	1.6
-0.03097673	0.2322949	1.6
-0.03139779	0.2332763	1.6
-0.03139779	0.2332763	1.6
-0.03139779	0.2332763	1.6
-0.03139779	0.2332763	1.6
-0.03139779	0.2332763	1.6
-0.03316335	0.2889886	1.6
-0.03316335	0.2889886	1.6
-0.03316335	0.2889886	1.6
-0.03228732	0.2909949	1.6
-0.03228732	0.2909949	1.6
-0.03122706	0.2914916	1.6
-0.03122706	0.2914916	1.6
-0.03122706	0.2914916	1.6
-0.03122706	0.2914916	1.6
-0.03122706	0.2914916	1.6
-0.03122706	0.2914916	1.6
-0.03003597	0.2932476	1.6
-0.03003597	0.2932476	1.6
-0.02961473	0.294475	1.6
-0.02961473	0.294475	1.6
-0.02961473	0.294475	1.6
-0.02945071	0.2948241	1.6
-0.02945071	0.2948241	1.6
-0.02945071	0.2948241	1.6
-0.02945071	0.2948241	1.6
-0.02945071	0.2948241	1.6
-0.02945071	0.2948241	1.6
-0.02945071	0.2948241	1.6
-0.02945071	0.2948241	1.6
0.007562221	0.09311265	1.6
0.007562221	0.09311265	1.6
0.007562221	0.09311265	1.6
0.005710078	0.09148216	1.6
0.005710078	0.09148216	1.6
0.005710078	0.09148216	1.6
0.005710078	0.09148216	1.6
0.005710078	0.09148216	1.6
0.003333189	0.09077626	1.6
0.003333189	0.09077626	1.6
0.003333189	0.09077626	1.6
0.002442756	0.09092244	1.6
0.002442756	0.09092244	1.6
0.001516846	0.09031475	1.6
0.001516846	0.09031475	1.6
0.001516846	0.09031475	1.6
0.0006521633	0.09014115	1.6
0.0006521633	0.09014115	1.6
0.0006521633	0.09014115	1.6
0.0001154952	0.08933001	1.6
0.0001154952	0.08933001	1.6
-0.0002653683	0.0884774	1.6
-0.0002653683	0.0884774	1.6
-0.0002653683	0.0884774	1.6
-0.0007093307	0.0881283	1.6
-0.0007093307	0.0881283	1.6
-0.0007093307	0.0881283	1.6
-0.0007093307	0.0881283	1.6
-0.0007093307	0.0881283	1.6
0.009506736	0.08698078	1.6
0.009506736	0.08698078	1.6
0.009506736	0.08698078	1.6
0.009841743	0.08765612	1.6
0.009841743	0.08765612	1.6
0.009841743	0.08765612	1.6
0.01023031	0.08787098	1.6
0.01023031	0.08787098	1.6
0.01063467	0.0879657	1.6
0.01063467	0.0879657	1.6
0.01063467	0.0879657	1.6
0.01075008	0.08807594	1.6
0.01075008	0.08807594	1.6
0.01075008	0.08807594	1.6
0.01081894	0.08815888	1.6
0.01081894	0.08815888	1.6
0.01057154	0.08846008	1.6
0.01057154	0.08846008	1.6
0.01057154	0.08846008	1.6
0.01045546	0.08886322	1.6
0.01045546	0.08886322	1.6
0.0102752	0.08901305	1.6
0.0102752	0.08901305	1.6
0.0102752	0.08901305	1.6
0.01004265	0.0892803	1.6
0.01004265	0.0892803	1.6
0.01004265	0.0892803	1.6
0.009902363	0.08962452	1.6
0.009902363	0.08962452	1.6
0.009902363	0.08962452	1.6
0.009902363	0.08962452	1.6
0.009902363	0.08962452	1.6
-0.07257042	0.1374835	1.6
-0.07257042	0.1374835	1.6
-0.07257042	0.1374835	1.6
-0.07521086	0.1387704	1.6
-0.07521086	0.1387704	1.6
-0.07543368	0.1383422	1.6
-0.07543368	0.1383422	1.6
-0.07543368	0.1383422	1.6
-0.07575998	0.1389278	1.6
-0.07575998	0.1389278	1.6
-0.07575998	0.1389278	1.6
-0.07576979	0.1388563	1.6
-0.07576979	0.1388563	1.6
-0.07640021	0.1370583	1.6
-0.07640021	0.1370583	1.6
-0.07640021	0.1370583	1.6
-0.07690557	0.1365588	1.6
-0.07690557	0.1365588	1.6
-0.07690557	0.1365588	1.6
-0.07751494	0.135819	1.6
-0.07751494	0.135819	1.6
-0.07757328	0.1353864	1.6
-0.07757328	0.1353864	1.6
-0.07757328	0.1353864	1.6
-0.07757328	0.1353864	1.6
-0.07757328	0.1353864	1.6
-0.07757328	0.1353864	1.6
-0.07773968	0.1351861	1.6
-0.07773968	0.1351861	1.6
-0.1444347	0.06002632	1.6
-0.1444347	0.06002632	1.6
-0.1444347	0.06002632	1.6
-0.1504445	0.05413313	1.6
-0.1504445	0.05413313	1.6
-0.1504445	0.05413313	1.6
-0.1504445	0.05413313	1.6
-0.1504445	0.05413313	1.6
-0.1504445	0.05413313	1.6
-0.1540932	0.04965477	1.6
-0.1540932	0.04965477	1.6
-0.1540932	0.04965477	1.6
-0.1540932	0.04965477	1.6
-0.1540932	0.04965477	1.6
-0.1550984	0.04823534	1.6
-0.1550984	0.04823534	1.6
-0.1550984	0.04823534	1.6
-0.1550984	0.04823534	1.6
-0.1550984	0.04823534	1.6
-0.1556348	0.04742548	1.6
-0.1556348	0.04742548	1.6
-0.1556348	0.04742548	1.6
-0.1556348	0.04742548	1.6
-0.1556348	0.04742548	1.6
-0.1556348	0.04742548	1.6
-0.1846689	0.05444117	1.6
-0.1846689	0.05444117	1.6
-0.2132092	0.01197041	1.6
-0.2132092	0.01197041	1.6
-0.2132092	0.01197041	1.6
-0.2165653	0.008999933	1.6
-0.2165653	0.008999933	1.6
-0.2165653	0.008999933	1.6
-0.2184545	0.008365378	1.6
-0.2184545	0.008365378	1.6
-0.2194307	0.008047031	1.6
-0.2194307	0.008047031	1.6
-0.2194307	0.008047031	1.6
-0.2201186	0.00784331	1.6
-0.2201186	0.00784331	1.6
-0.2201186	0.00784331	1.6
-0.2209402	0.007638778	1.6
-0.2209402	0.007638778	1.6
-0.2213046	0.007494135	1.6
-0.2213046	0.007494135	1.6
-0.2213046	0.007494135	1.6
-0.2217273	0.007202858	1.6
-0.2217273	0.007202858	1.6
-0.2223294	0.006749403	1.6
-0.2223294	0.006749403	1.6
-0.2223294	0.006749403	1.6
-0.2225737	0.006549501	1.6
-0.2225737	0.006549501	1.6
-0.2229042	0.005986971	1.6
-0.2229042	0.005986971	1.6
-0.2229042	0.005986971	1.6
-0.223339	0.005673045	1.6
-0.223339	0.005673045	1.6
-0.223339	0.005673045	1.6
-0.2237493	0.005472643	1.6
-0.2237493	0.005472643	1.6
-0.2237493	0.005472643	1.6
-0.2237493	0.005472643	1.6
-0.2237493	0.005472643	1.6
-0.2029634	-0.02296249	1.6
-0.2029634	-0.02296249	1.6
-0.2029634	-0.02296249	1.6
-0.2019461	-0.0250627	1.6
-0.2019461	-0.0250627	1.6
-0.2010686	-0.02555436	1.6
-0.2010686	-0.02555436	1.6
-0.2010686	-0.02555436	1.6
-0.2003416	-0.02687438	1.6
-0.2003416	-0.02687438	1.6
-0.2003416	-0.02687438	1.6
-0.1995293	-0.02744347	1.6
-0.1995293	-0.02744347	1.6
-0.1990973	-0.02739196	1.6
-0.1990973	-0.02739196	1.6
-0.1990973	-0.02739196	1.6
-0.1990973	-0.02739196	1.6
-0.1990973	-0.02739196	1.6
-0.04428016	-0.09552795	1.6
-0.04428016	-0.09552795	1.6
-0.04428016	-0.09552795	1.6
-0.04174428	-0.09823461	1.6
-0.04174428	-0.09823461	1.6
-0.04174428	-0.09823461	1.6
-0.04225734	-0.1002511	1.6
-0.04225734	-0.1002511	1.6
-0.04232748	-0.1006054	1.6
-0.04232748	-0.1006054	1.6
-0.04232748	-0.1006054	1.6
-0.04286726	-0.1008769	1.6
-0.04286726	-0.1008769	1.6
-0.04286726	-0.1008769	1.6
-0.0426948	-0.1015583	1.6
-0.0426948	-0.1015583	1.6
-0.04266546	-0.1020305	1.6
-0.04266546	-0.1020305	1.6
-0.04266546	-0.1020305	1.6
-0.04280195	-0.1026994	1.6
-0.04280195	-0.1026994	1.6
-0.04280195	-0.1026994	1.6
-0.04313692	-0.103104	1.6
-0.04313692	-0.103104	1.6
-0.04328686	-0.1033432	1.6
-0.04328686	-0.1033432	1.6
-0.04328686	-0.1033432	1.6
-0.04345157	-0.1035629	1.6
-0.04345157	-0.1035629	1.6
-0.04345157	-0.1035629	1.6
-0.04345157	-0.1035629	1.6
-0.04345157	-0.1035629	1.6
0.1291199	-0.1464249	1.6
0.1291199	-0.1464249	1.6
0.1291199	-0.1464249	1.6
0.1350327	-0.1471031	1.6
0.1350327	-0.1471031	1.6
0.1350327	-0.1471031	1.6
0.1372319	-0.1461744	1.6
0.1372319	-0.1461744	1.6
0.1380639	-0.1459593	1.6
0.1380639	-0.1459593	1.6
0.1380639	-0.1459593	1.6
0.1389338	-0.1459804	1.6
0.1389338	-0.1459804	1.6
0.1389338	-0.1459804	1.6
0.1391818	-0.146191	1.6
0.1391818	-0.146191	1.6
0.1400778	-0.1465076	1.6
0.1400778	-0.1465076	1.6
0.1400778	-0.1465076	1.6
0.1409146	-0.146021	1.6
0.1409146	-0.146021	1.6
0.1409146	-0.146021	1.6
0.1415591	-0.1456841	1.6
0.1415591	-0.1456841	1.6
0.1415591	-0.1456841	1.6
0.1421981	-0.1454271	1.6
0.1421981	-0.1454271	1.6
0.1426578	-0.1449521	1.6
0.1426578	-0.1449521	1.6
0.1426578	-0.1449521	1.6
0.1428124	-0.1443802	1.6
0.1428124	-0.1443802	1.6
0.1429287	-0.1440389	1.6
0.1429287	-0.1440389	1.6
0.1429287	-0.1440389	1.6
0.142916	-0.1435962	1.6
0.142916	-0.1435962	1.6
0.142916	-0.1435962	1.6
0.1429275	-0.1431848	1.6
0.1429275	-0.1431848	1.6
0.1431271	-0.1427511	1.6
0.1431271	-0.1427511	1.6
0.1431271	-0.1427511	1.6
0.1433879	-0.1423013	1.6
0.1433879	-0.1423013	1.6
0.1433879	-0.1423013	1.6
0.1433879	-0.1423013	1.6
0.1433879	-0.1423013	1.6
0.1873662	-0.1189339	1.6
0.1873662	-0.1189339	1.6
