# Supplementary material for: Saliency detection of textured 3D models based on multi-view information and texel descriptor
Source: PeerJ Comput Sci. 2023 Oct 25;9:e1584. doi: 10.7717/peerj-cs.1584 (PMC10703070; doi:10.7717/peerj-cs.1584)
Supplement: Supplemental Information 2 [file peerj-cs-09-1584-s002.zip › zy/5.txt]

0.1873662	-0.1189339	1.6
0.1903398	-0.1136119	1.6
0.1903398	-0.1136119	1.6
0.1921369	-0.1119755	1.6
0.1921369	-0.1119755	1.6
0.1921369	-0.1119755	1.6
0.1929516	-0.1102457	1.6
0.1929516	-0.1102457	1.6
0.1938322	-0.1088958	1.6
0.1938322	-0.1088958	1.6
0.1938322	-0.1088958	1.6
0.1941743	-0.1085772	1.6
0.1941743	-0.1085772	1.6
0.1943259	-0.1079087	1.6
0.1943259	-0.1079087	1.6
0.1943259	-0.1079087	1.6
0.1946563	-0.1067103	1.6
0.1946563	-0.1067103	1.6
0.1946563	-0.1067103	1.6
0.1944035	-0.1064225	1.6
0.1944035	-0.1064225	1.6
0.1947236	-0.1053059	1.6
0.1947236	-0.1053059	1.6
0.1947236	-0.1053059	1.6
0.1945456	-0.1051078	1.6
0.1945456	-0.1051078	1.6
0.1945456	-0.1051078	1.6
0.194644	-0.1048373	1.6
0.194644	-0.1048373	1.6
0.194644	-0.1048373	1.6
0.194644	-0.1048373	1.6
0.194644	-0.1048373	1.6
0.194644	-0.1048373	1.6
0.194644	-0.1048373	1.6
0.194644	-0.1048373	1.6
0.3254763	-0.006635884	1.6
0.3254763	-0.006635884	1.6
0.3221477	-0.007592006	1.6
0.3221477	-0.007592006	1.6
0.3221477	-0.007592006	1.6
0.3236097	-0.007845825	1.6
0.3236097	-0.007845825	1.6
0.3236097	-0.007845825	1.6
0.3242291	-0.008419732	1.6
0.3242291	-0.008419732	1.6
0.3243091	-0.008356074	1.6
0.3243091	-0.008356074	1.6
0.3243091	-0.008356074	1.6
0.3226771	-0.01048096	1.6
0.3226771	-0.01048096	1.6
0.3226771	-0.01048096	1.6
0.3211966	-0.01234575	1.6
0.3211966	-0.01234575	1.6
0.3204007	-0.01411339	1.6
0.3204007	-0.01411339	1.6
0.3204007	-0.01411339	1.6
0.3209294	-0.01470385	1.6
0.3209294	-0.01470385	1.6
0.3209294	-0.01470385	1.6
0.3209294	-0.01470385	1.6
0.3209294	-0.01470385	1.6
0.2862846	0.01602574	1.6
0.2862846	0.01602574	1.6
0.2862846	0.01602574	1.6
0.2791935	0.0159143	1.6
0.2791935	0.0159143	1.6
0.2791935	0.0159143	1.6
0.2791935	0.0159143	1.6
0.2791935	0.0159143	1.6
0.3203021	0.0530318	1.6
0.3203021	0.0530318	1.6
0.2791935	0.0159143	1.6
0.2791935	0.0159143	1.6
0.2791935	0.0159143	1.6
0.08310322	0.04851858	1.6
0.08310322	0.04851858	1.6
0.2791935	0.0159143	1.6
0.2791935	0.0159143	1.6
0.2791935	0.0159143	1.6
0.2791935	0.0159143	1.6
0.2791935	0.0159143	1.6
-0.01049462	0.07714119	1.6
-0.01049462	0.07714119	1.6
-0.01049462	0.07714119	1.6
-0.01375918	0.07539014	1.6
-0.01375918	0.07539014	1.6
-0.01375918	0.07539014	1.6
-0.01425122	0.07376448	1.6
-0.01425122	0.07376448	1.6
-0.05274332	0.06958385	1.6
-0.05274332	0.06958385	1.6
-0.05274332	0.06958385	1.6
0.01	0.01	1.6
0.01	0.01	1.6
-0.05274332	0.06958385	1.6
-0.05274332	0.06958385	1.6
-0.05274332	0.06958385	1.6
-0.01425122	0.07376448	1.6
-0.01425122	0.07376448	1.6
-0.01425122	0.07376448	1.6
-0.01425122	0.07376448	1.6
-0.01425122	0.07376448	1.6
-0.01425122	0.07376448	1.6
0.03980578	0.08504681	1.6
0.03980578	0.08504681	1.6
0.03947555	0.07888358	1.6
0.03947555	0.07888358	1.6
0.03947555	0.07888358	1.6
0.03255352	0.08054494	1.6
0.03255352	0.08054494	1.6
0.03943401	0.07337622	1.6
0.03943401	0.07337622	1.6
0.03943401	0.07337622	1.6
0.03943401	0.07337622	1.6
0.03943401	0.07337622	1.6
0.01	0.01	1.6
0.01	0.01	1.6
0.01	0.01	1.6
0.01	0.01	1.6
0.01	0.01	1.6
0.01	0.01	1.6
0.01	0.01	1.6
0.01	0.01	1.6
0.03255352	0.08054494	1.6
0.03255352	0.08054494	1.6
0.01	0.01	1.6
0.01	0.01	1.6
0.03827073	0.07264192	1.6
0.03827073	0.07264192	1.6
0.03827073	0.07264192	1.6
0.01	0.01	1.6
0.01	0.01	1.6
0.01	0.01	1.6
0.01	0.01	1.6
0.01	0.01	1.6
0.03638178	0.07681431	1.6
0.03638178	0.07681431	1.6
0.03638178	0.07681431	1.6
0.03638178	0.07681431	1.6
0.03638178	0.07681431	1.6
0.03638178	0.07681431	1.6
0.01288291	0.1203375	1.6
0.01288291	0.1203375	1.6
0.01	0.01	1.6
0.01	0.01	1.6
0.01	0.01	1.6
0.01	0.01	1.6
0.01	0.01	1.6
0.01	0.01	1.6
0.01	0.01	1.6
0.01	0.01	1.6
0.01	0.01	1.6
-0.04963642	0.04551899	1.6
-0.04963642	0.04551899	1.6
-0.04963642	0.04551899	1.6
-0.04045519	0.03313437	1.6
-0.04045519	0.03313437	1.6
-0.03417971	0.02879955	1.6
-0.03417971	0.02879955	1.6
-0.03417971	0.02879955	1.6
-0.02731234	0.04310563	1.6
-0.02731234	0.04310563	1.6
-0.01904472	0.0340598	1.6
-0.01904472	0.0340598	1.6
-0.01904472	0.0340598	1.6
-0.009879833	0.03547308	1.6
-0.009879833	0.03547308	1.6
-0.006088722	0.03461378	1.6
-0.006088722	0.03461378	1.6
-0.006088722	0.03461378	1.6
-0.003361175	0.03382355	1.6
-0.003361175	0.03382355	1.6
-0.003361175	0.03382355	1.6
-0.0008372646	0.03342067	1.6
-0.0008372646	0.03342067	1.6
0.0009734761	0.03281134	1.6
0.0009734761	0.03281134	1.6
0.0009734761	0.03281134	1.6
0.0009734761	0.03281134	1.6
0.0009734761	0.03281134	1.6
0.0009734761	0.03281134	1.6
0.0009734761	0.03281134	1.6
0.0009734761	0.03281134	1.6
-0.2079159	-0.2446093	1.6
-0.2079159	-0.2446093	1.6
-0.2079159	-0.2446093	1.6
-0.2113528	-0.2508947	1.6
-0.2113528	-0.2508947	1.6
-0.2113528	-0.2508947	1.6
-0.2144037	-0.2553345	1.6
-0.2144037	-0.2553345	1.6
-0.2162543	-0.2587754	1.6
-0.2162543	-0.2587754	1.6
-0.2162543	-0.2587754	1.6
-0.2183885	-0.2611406	1.6
-0.2183885	-0.2611406	1.6
-0.2183885	-0.2611406	1.6
-0.2183885	-0.2611406	1.6
-0.2183885	-0.2611406	1.6
-0.2215077	-0.2623918	1.6
-0.2215077	-0.2623918	1.6
-0.2215077	-0.2623918	1.6
-0.2226561	-0.2617543	1.6
-0.2226561	-0.2617543	1.6
-0.2226561	-0.2617543	1.6
-0.2240195	-0.260997	1.6
-0.2240195	-0.260997	1.6
-0.2240195	-0.260997	1.6
-0.2240195	-0.260997	1.6
-0.2240195	-0.260997	1.6
-0.2720359	-0.269933	1.6
-0.2720359	-0.269933	1.6
-0.2720359	-0.269933	1.6
-0.2716644	-0.2646601	1.6
-0.2716644	-0.2646601	1.6
-0.2721885	-0.2616246	1.6
-0.2721885	-0.2616246	1.6
-0.2721885	-0.2616246	1.6
-0.272596	-0.2579112	1.6
-0.272596	-0.2579112	1.6
-0.272596	-0.2579112	1.6
-0.2727489	-0.255086	1.6
-0.2727489	-0.255086	1.6
-0.2727489	-0.255086	1.6
-0.2727489	-0.255086	1.6
0.01	0.01	1.6
-0.2727489	-0.255086	1.6
-0.2727489	-0.255086	1.6
-0.2882816	-0.247999	1.6
-0.2882816	-0.247999	1.6
-0.2882816	-0.247999	1.6
0.2993765	-0.1445567	1.6
0.2993765	-0.1445567	1.6
0.2956901	-0.1483662	1.6
0.2956901	-0.1483662	1.6
0.2956901	-0.1483662	1.6
0.2933007	-0.1512491	1.6
0.2933007	-0.1512491	1.6
0.2933007	-0.1512491	1.6
0.2914062	-0.1528533	1.6
0.2914062	-0.1528533	1.6
0.2899421	-0.1544267	1.6
0.2899421	-0.1544267	1.6
0.2899421	-0.1544267	1.6
0.2899421	-0.1544267	1.6
0.2899421	-0.1544267	1.6
0.2899421	-0.1544267	1.6
0.2899421	-0.1544267	1.6
0.2899421	-0.1544267	1.6
0.3208185	-0.0141552	1.6
0.3208185	-0.0141552	1.6
0.3208185	-0.0141552	1.6
0.3221995	-0.01247784	1.6
0.3221995	-0.01247784	1.6
0.3221995	-0.01247784	1.6
0.3198978	-0.01311179	1.6
0.3198978	-0.01311179	1.6
0.3214726	-0.01245851	1.6
0.3214726	-0.01245851	1.6
0.3214726	-0.01245851	1.6
0.3216034	-0.01250999	1.6
0.3216034	-0.01250999	1.6
0.3216034	-0.01250999	1.6
0.3226913	-0.01190758	1.6
0.3226913	-0.01190758	1.6
0.3228456	-0.01186223	1.6
0.3228456	-0.01186223	1.6
0.3228456	-0.01186223	1.6
0.3228456	-0.01186223	1.6
0.3228456	-0.01186223	1.6
0.3228456	-0.01186223	1.6
0.3228456	-0.01186223	1.6
0.3228456	-0.01186223	1.6
0.3228456	-0.01186223	1.6
0.3228456	-0.01186223	1.6
0.3228456	-0.01186223	1.6
0.1739357	0.2364864	1.6
0.1739357	0.2364864	1.6
0.1739357	0.2364864	1.6
0.1712534	0.2277629	1.6
0.1712534	0.2277629	1.6
0.1771587	0.2378994	1.6
0.1771587	0.2378994	1.6
0.1771587	0.2378994	1.6
0.1771587	0.2378994	1.6
0.1771587	0.2378994	1.6
0.1771587	0.2378994	1.6
-0.006218316	0.4022938	1.6
-0.006218316	0.4022938	1.6
-0.006218316	0.4022938	1.6
-0.006306153	0.4002063	1.6
-0.006306153	0.4002063	1.6
-0.003428156	0.3991454	1.6
-0.001943343	0.3977092	1.6
-0.001943343	0.3977092	1.6
-0.001943343	0.3977092	1.6
-0.0009750016	0.3960981	1.6
-0.0009750016	0.3960981	1.6
-0.001344597	0.3948314	1.6
-0.001344597	0.3948314	1.6
-0.001344597	0.3948314	1.6
-0.00146027	0.3931372	1.6
-0.00146027	0.3931372	1.6
-0.00146027	0.3931372	1.6
-0.001685979	0.3922909	1.6
-0.001685979	0.3922909	1.6
-0.001685979	0.3922909	1.6
-0.001685979	0.3922909	1.6
-0.001685979	0.3922909	1.6
-0.2535111	0.3807898	1.6
-0.2535111	0.3807898	1.6
-0.2535111	0.3807898	1.6
-0.258906	0.3795718	1.6
-0.258906	0.3795718	1.6
-0.2651341	0.3806211	1.6
-0.2651341	0.3806211	1.6
-0.2651341	0.3806211	1.6
-0.2688098	0.3805929	1.6
-0.2688098	0.3805929	1.6
-0.2688098	0.3805929	1.6
-0.2688098	0.3805929	1.6
-0.2688098	0.3805929	1.6
-0.2688098	0.3805929	1.6
-0.2688098	0.3805929	1.6
-0.2688098	0.3805929	1.6
-0.2746246	0.3791298	1.6
-0.2746246	0.3791298	1.6
-0.2746246	0.3791298	1.6
-0.2746246	0.3791298	1.6
-0.2746246	0.3791298	1.6
-0.2746246	0.3791298	1.6
-0.2746246	0.3791298	1.6
-0.4326307	0.164441	1.6
-0.4326307	0.164441	1.6
-0.4326307	0.164441	1.6
-0.4323186	0.162378	1.6
-0.4323186	0.162378	1.6
-0.4327682	0.1612365	1.6
-0.4327682	0.1612365	1.6
-0.4327682	0.1612365	1.6
-0.4325728	0.1595315	1.6
-0.4325728	0.1595315	1.6
-0.4325728	0.1595315	1.6
-0.4325786	0.1581043	1.6
-0.4325786	0.1581043	1.6
-0.4328269	0.1566136	1.6
-0.4328269	0.1566136	1.6
-0.4328269	0.1566136	1.6
-0.4328165	0.155385	1.6
-0.4328165	0.155385	1.6
-0.4328165	0.155385	1.6
-0.4326026	0.1544591	1.6
-0.4326026	0.1544591	1.6
-0.4326026	0.1544591	1.6
-0.4326026	0.1544591	1.6
-0.4326026	0.1544591	1.6
-0.4326026	0.1544591	1.6
-0.4326026	0.1544591	1.6
-0.4326026	0.1544591	1.6
-0.4326026	0.1544591	1.6
-0.4326026	0.1544591	1.6
-0.4326026	0.1544591	1.6
-0.4326026	0.1544591	1.6
-0.4326026	0.1544591	1.6
-0.2868557	-0.2138266	1.6
-0.2868557	-0.2138266	1.6
-0.2872613	-0.2147212	1.6
-0.2872613	-0.2147212	1.6
-0.2872613	-0.2147212	1.6
-0.2877135	-0.2159836	1.6
-0.2877135	-0.2159836	1.6
-0.2888849	-0.2168844	1.6
-0.2888849	-0.2168844	1.6
-0.2888849	-0.2168844	1.6
-0.28943	-0.2175951	1.6
-0.28943	-0.2175951	1.6
-0.28943	-0.2175951	1.6
-0.2901195	-0.2181295	1.6
-0.2901195	-0.2181295	1.6
-0.2907894	-0.2187278	1.6
-0.2907894	-0.2187278	1.6
-0.2907894	-0.2187278	1.6
-0.2913655	-0.2190587	1.6
-0.2913655	-0.2190587	1.6
-0.2913655	-0.2190587	1.6
-0.2917488	-0.219516	1.6
-0.2917488	-0.219516	1.6
-0.2917488	-0.219516	1.6
-0.2917488	-0.219516	1.6
-0.2917488	-0.219516	1.6
-0.2917488	-0.219516	1.6
-0.2917488	-0.219516	1.6
-0.2917488	-0.219516	1.6
0.03928312	-0.2587904	1.6
0.03928312	-0.2587904	1.6
0.04183651	-0.2630135	1.6
0.04183651	-0.2630135	1.6
0.04183651	-0.2630135	1.6
0.04024337	-0.2647653	1.6
0.04024337	-0.2647653	1.6
0.04024337	-0.2647653	1.6
0.03903237	-0.265763	1.6
0.03903237	-0.265763	1.6
0.03840979	-0.266022	1.6
0.03840979	-0.266022	1.6
0.03840979	-0.266022	1.6
0.03768428	-0.2662128	1.6
0.03768428	-0.2662128	1.6
0.03768428	-0.2662128	1.6
0.03741669	-0.2658996	1.6
0.03741669	-0.2658996	1.6
0.03770263	-0.2655739	1.6
0.03770263	-0.2655739	1.6
0.03770263	-0.2655739	1.6
0.03804559	-0.2650732	1.6
0.03804559	-0.2650732	1.6
0.03804559	-0.2650732	1.6
0.03804559	-0.2650732	1.6
0.03804559	-0.2650732	1.6
0.03804559	-0.2650732	1.6
0.03804559	-0.2650732	1.6
0.03804559	-0.2650732	1.6
0.3433952	0.01417475	1.6
0.3433952	0.01417475	1.6
0.3433952	0.01417475	1.6
0.338045	0.01078933	1.6
0.338045	0.01078933	1.6
0.3357745	0.01121119	1.6
0.3357745	0.01121119	1.6
0.3357745	0.01121119	1.6
0.3342106	0.0107086	1.6
0.3342106	0.0107086	1.6
0.3342106	0.0107086	1.6
0.3334637	0.009286938	1.6
0.3334637	0.009286938	1.6
0.3335901	0.008502273	1.6
0.3335901	0.008502273	1.6
0.3335901	0.008502273	1.6
0.3339927	0.008557055	1.6
0.3339927	0.008557055	1.6
0.3336021	0.007961244	1.6
0.3336021	0.007961244	1.6
0.3336021	0.007961244	1.6
0.3343136	0.008816731	1.6
0.3343136	0.008816731	1.6
0.3343136	0.008816731	1.6
0.334753	0.009800003	1.6
0.334753	0.009800003	1.6
0.3355201	0.01256025	1.6
0.3355201	0.01256025	1.6
0.3355201	0.01256025	1.6
0.3355201	0.01256025	1.6
0.3355201	0.01256025	1.6
0.3355201	0.01256025	1.6
0.2548319	0.0268005	1.6
0.2548319	0.0268005	1.6
0.258342	0.02904913	1.6
0.258342	0.02904913	1.6
0.258342	0.02904913	1.6
0.2550664	0.02543757	1.6
0.2550664	0.02543757	1.6
0.2550664	0.02543757	1.6
0.2536114	0.02380199	1.6
0.2536114	0.02380199	1.6
0.2536114	0.02380199	1.6
0.2536114	0.02380199	1.6
0.2536114	0.02380199	1.6
0.2540199	0.02315728	1.6
0.2540199	0.02315728	1.6
0.2540199	0.02315728	1.6
0.2540199	0.02315728	1.6
0.2540199	0.02315728	1.6
0.2540199	0.02315728	1.6
0.2540199	0.02315728	1.6
0.2540199	0.02315728	1.6
-0.08318994	-0.06780573	1.6
-0.08318994	-0.06780573	1.6
-0.08318994	-0.06780573	1.6
-0.08222745	-0.06735545	1.6
-0.08222745	-0.06735545	1.6
-0.08258472	-0.0669181	1.6
-0.08258472	-0.0669181	1.6
-0.08258472	-0.0669181	1.6
-0.08211932	-0.06768967	1.6
-0.08211932	-0.06768967	1.6
-0.08211932	-0.06768967	1.6
-0.07967892	-0.06607652	1.6
-0.07967892	-0.06607652	1.6
-0.08475787	-0.07273065	1.6
-0.08475787	-0.07273065	1.6
-0.08475787	-0.07273065	1.6
-0.08475787	-0.07273065	1.6
-0.08475787	-0.07273065	1.6
-0.08475787	-0.07273065	1.6
-0.07967892	-0.06607652	1.6
-0.07967892	-0.06607652	1.6
-0.07967892	-0.06607652	1.6
0.02234915	0.005105334	1.6
0.02234915	0.005105334	1.6
0.02083062	0.006189751	1.6
0.02083062	0.006189751	1.6
0.02083062	0.006189751	1.6
0.02221939	0.005558871	1.6
0.02221939	0.005558871	1.6
0.02221939	0.005558871	1.6
0.02229078	0.00493038	1.6
0.02229078	0.00493038	1.6
0.02110924	0.001656126	1.6
0.02110924	0.001656126	1.6
0.01	0.01	1.6
0.01	0.01	1.6
0.01	0.01	1.6
0.02110924	0.001656126	1.6
0.02110924	0.001656126	1.6
0.01983899	0.1377279	1.6
0.01983899	0.1377279	1.6
0.01983899	0.1377279	1.6
0.01875372	0.1338153	1.6
0.01875372	0.1338153	1.6
0.01875372	0.1338153	1.6
0.0117503	0.1427354	1.6
0.0117503	0.1427354	1.6
0.0117503	0.1427354	1.6
0.0117503	0.1427354	1.6
0.0117503	0.1427354	1.6
-3.316812E-05	0.1531798	1.6
-3.316812E-05	0.1531798	1.6
-3.316812E-05	0.1531798	1.6
-0.003585603	0.1559952	1.6
-0.003585603	0.1559952	1.6
-0.006317491	0.1584676	1.6
-0.006317491	0.1584676	1.6
-0.006317491	0.1584676	1.6
-0.008212009	0.1594594	1.6
-0.008212009	0.1594594	1.6
-0.009875081	0.160491	1.6
-0.009875081	0.160491	1.6
-0.009875081	0.160491	1.6
-0.009875081	0.160491	1.6
-0.009875081	0.160491	1.6
-0.009875081	0.160491	1.6
-0.009875081	0.160491	1.6
-0.009875081	0.160491	1.6
0.2101791	0.09234732	1.6
0.2101791	0.09234732	1.6
0.2101791	0.09234732	1.6
0.2095958	0.0923508	1.6
0.2095958	0.0923508	1.6
0.2095958	0.0923508	1.6
0.2089262	0.09241334	1.6
0.2089262	0.09241334	1.6
0.2086239	0.09259925	1.6
0.2086239	0.09259925	1.6
0.2086239	0.09259925	1.6
0.2084417	0.0926759	1.6
0.2084417	0.0926759	1.6
0.2084417	0.0926759	1.6
0.2085742	0.09276558	1.6
0.2085742	0.09276558	1.6
0.2087013	0.09298212	1.6
0.2087013	0.09298212	1.6
0.2087013	0.09298212	1.6
0.2086506	0.09347568	1.6
0.2086506	0.09347568	1.6
0.2086506	0.09347568	1.6
0.2086506	0.09347568	1.6
0.2086506	0.09347568	1.6
0.2086506	0.09347568	1.6
0.2086506	0.09347568	1.6
0.2086506	0.09347568	1.6
-0.08189438	0.09233286	1.6
-0.08189438	0.09233286	1.6
-0.08189438	0.09233286	1.6
-0.08109354	0.09450167	1.6
-0.08109354	0.09450167	1.6
-0.08109354	0.09450167	1.6
-0.08199284	0.09580485	1.6
-0.08199284	0.09580485	1.6
-0.08199284	0.09580485	1.6
-0.08199284	0.09580485	1.6
0.01	0.01	1.6
0.01	0.01	1.6
0.01	0.01	1.6
-0.07200191	0.08780976	1.6
-0.07200191	0.08780976	1.6
-0.1074116	0.0957148	1.6
-0.1074116	0.0957148	1.6
-0.1074116	0.0957148	1.6
-0.03659227	0.07990473	1.6
-0.03659227	0.07990473	1.6
-0.03659227	0.07990473	1.6
-0.03659227	0.07990473	1.6
-0.03659227	0.07990473	1.6
-0.02148588	0.1241753	1.6
-0.02148588	0.1241753	1.6
-0.01931649	0.1228012	1.6
-0.01931649	0.1228012	1.6
-0.01931649	0.1228012	1.6
-0.01826384	0.1217255	1.6
-0.01826384	0.1217255	1.6
-0.01826384	0.1217255	1.6
-0.01740981	0.1206101	1.6
-0.01740981	0.1206101	1.6
-0.01740981	0.1206101	1.6
-0.01679546	0.1205284	1.6
-0.01679546	0.1205284	1.6
-0.01623637	0.1207943	1.6
-0.01623637	0.1207943	1.6
-0.01623637	0.1207943	1.6
-0.01575597	0.1212424	1.6
-0.01575597	0.1212424	1.6
-0.01575597	0.1212424	1.6
-0.0155241	0.122388	1.6
-0.0155241	0.122388	1.6
-0.01538633	0.1233292	1.6
-0.01538633	0.1233292	1.6
-0.01538633	0.1233292	1.6
-0.01525022	0.1238328	1.6
-0.01525022	0.1238328	1.6
-0.01476022	0.1242196	1.6
-0.01476022	0.1242196	1.6
-0.01476022	0.1242196	1.6
-0.01412055	0.1243552	1.6
-0.01412055	0.1243552	1.6
-0.01412055	0.1243552	1.6
-0.01309127	0.1246908	1.6
-0.01309127	0.1246908	1.6
-0.01169829	0.124298	1.6
-0.01169829	0.124298	1.6
-0.01169829	0.124298	1.6
-0.01095263	0.1239232	1.6
-0.01095263	0.1239232	1.6
-0.01095263	0.1239232	1.6
-0.01013592	0.1234553	1.6
-0.01013592	0.1234553	1.6
-0.009505693	0.1229019	1.6
-0.009505693	0.1229019	1.6
-0.009505693	0.1229019	1.6
-0.008899597	0.1223447	1.6
-0.008899597	0.1223447	1.6
-0.008899597	0.1223447	1.6
-0.008147251	0.1216209	1.6
-0.008147251	0.1216209	1.6
-0.008147251	0.1216209	1.6
-0.008147251	0.1216209	1.6
-0.008147251	0.1216209	1.6
-0.01724784	0.03207421	1.6
-0.01724784	0.03207421	1.6
-0.01724784	0.03207421	1.6
-0.01851485	0.03874987	1.6
-0.01851485	0.03874987	1.6
-0.01851485	0.03874987	1.6
-0.01851485	0.03874987	1.6
-0.01851485	0.03874987	1.6
-0.01885483	0.05061055	1.6
-0.01885483	0.05061055	1.6
-0.01885483	0.05061055	1.6
-0.01891363	0.05441412	1.6
-0.01891363	0.05441412	1.6
-0.01862489	0.0576073	1.6
-0.01862489	0.0576073	1.6
-0.01862489	0.0576073	1.6
-0.01854503	0.06014936	1.6
-0.01854503	0.06014936	1.6
-0.01854503	0.06014936	1.6
-0.0193848	0.06161337	1.6
-0.0193848	0.06161337	1.6
-0.0193848	0.06161337	1.6
-0.02040834	0.06267028	1.6
-0.02040834	0.06267028	1.6
-0.02139555	0.06297615	1.6
-0.02139555	0.06297615	1.6
-0.02139555	0.06297615	1.6
-0.02313407	0.06345589	1.6
-0.02313407	0.06345589	1.6
-0.02475688	0.06409863	1.6
-0.02475688	0.06409863	1.6
-0.02475688	0.06409863	1.6
-0.02475688	0.06409863	1.6
-0.02475688	0.06409863	1.6
-0.02475688	0.06409863	1.6
-0.02475688	0.06409863	1.6
-0.02475688	0.06409863	1.6
0.07997303	0.04516537	1.6
0.07997303	0.04516537	1.6
0.07997303	0.04516537	1.6
0.07685228	0.04656544	1.6
0.07685228	0.04656544	1.6
0.07685228	0.04656544	1.6
0.07405831	0.04880895	1.6
0.07405831	0.04880895	1.6
0.07142807	0.04886417	1.6
0.07142807	0.04886417	1.6
0.07142807	0.04886417	1.6
0.0688786	0.04931668	1.6
0.0688786	0.04931668	1.6
0.0688786	0.04931668	1.6
0.06682552	0.04921891	1.6
0.06682552	0.04921891	1.6
0.06583434	0.04795049	1.6
0.06583434	0.04795049	1.6
0.06583434	0.04795049	1.6
0.065354	0.04728374	1.6
0.065354	0.04728374	1.6
0.064588	0.04688799	1.6
0.064588	0.04688799	1.6
0.064588	0.04688799	1.6
0.06396811	0.0462858	1.6
0.06396811	0.0462858	1.6
0.06396811	0.0462858	1.6
0.06355435	0.04569229	1.6
0.06355435	0.04569229	1.6
0.06321028	0.04526364	1.6
0.06321028	0.04526364	1.6
0.06321028	0.04526364	1.6
0.06257416	0.04506594	1.6
0.06257416	0.04506594	1.6
0.06257416	0.04506594	1.6
0.06196543	0.04489913	1.6
0.06196543	0.04489913	1.6
