# Supplementary material for: Saliency detection of textured 3D models based on multi-view information and texel descriptor
Source: PeerJ Comput Sci. 2023 Oct 25;9:e1584. doi: 10.7717/peerj-cs.1584 (PMC10703070; doi:10.7717/peerj-cs.1584)
Supplement: Supplemental Information 2 [file peerj-cs-09-1584-s002.zip › zy/6.txt]

0.06126323	0.04510356	1.6
0.05845224	0.04592544	1.6
0.05735437	0.0457255	1.6
0.05735437	0.0457255	1.6
0.05632316	0.0451656	1.6
0.05632316	0.0451656	1.6
0.05632316	0.0451656	1.6
0.05560336	0.0454325	1.6
0.05560336	0.0454325	1.6
0.05502049	0.04579399	1.6
0.05502049	0.04579399	1.6
0.05502049	0.04579399	1.6
0.05437596	0.04638361	1.6
0.05437596	0.04638361	1.6
0.05437596	0.04638361	1.6
0.05369107	0.04663762	1.6
0.05369107	0.04663762	1.6
0.05295371	0.0470939	1.6
0.05295371	0.0470939	1.6
0.05295371	0.0470939	1.6
0.05295371	0.0470939	1.6
0.05295371	0.0470939	1.6
0.05295371	0.0470939	1.6
0.05034085	0.05390427	1.6
0.05034085	0.05390427	1.6
0.04939929	0.05394379	1.6
0.04939929	0.05394379	1.6
0.04939929	0.05394379	1.6
0.04939929	0.05394379	1.6
0.04939929	0.05394379	1.6
0.04939929	0.05394379	1.6
-0.1010664	0.1134198	1.6
-0.1010664	0.1134198	1.6
-0.1002838	0.1154163	1.6
-0.1002838	0.1154163	1.6
-0.1002838	0.1154163	1.6
-0.09926353	0.1175578	1.6
-0.09926353	0.1175578	1.6
-0.09926353	0.1175578	1.6
-0.09926353	0.1175578	1.6
-0.09926353	0.1175578	1.6
-0.1052724	0.133078	1.6
-0.1052724	0.133078	1.6
-0.1052724	0.133078	1.6
-0.1196629	0.1615844	1.6
-0.1196629	0.1615844	1.6
-0.1196629	0.1615844	1.6
-0.1240053	0.164926	1.6
-0.1240053	0.164926	1.6
-0.1258525	0.1668232	1.6
-0.1258525	0.1668232	1.6
-0.1258525	0.1668232	1.6
-0.1274464	0.169159	1.6
-0.1274464	0.169159	1.6
-0.1274464	0.169159	1.6
-0.1284783	0.1701855	1.6
-0.1284783	0.1701855	1.6
-0.1300481	0.1723918	1.6
-0.1300481	0.1723918	1.6
-0.1300481	0.1723918	1.6
-0.1310578	0.1742605	1.6
-0.1310578	0.1742605	1.6
-0.1310578	0.1742605	1.6
-0.1319842	0.1756059	1.6
-0.1319842	0.1756059	1.6
-0.1324745	0.1766747	1.6
-0.1324745	0.1766747	1.6
-0.1324745	0.1766747	1.6
-0.132561	0.177291	1.6
-0.132561	0.177291	1.6
-0.132561	0.177291	1.6
-0.1328022	0.1784271	1.6
-0.1328022	0.1784271	1.6
-0.1328946	0.1791291	1.6
-0.1328946	0.1791291	1.6
-0.1328946	0.1791291	1.6
-0.1327813	0.1802464	1.6
-0.1327813	0.1802464	1.6
-0.1325052	0.1809431	1.6
-0.1325052	0.1809431	1.6
-0.1325052	0.1809431	1.6
-0.1319038	0.1815901	1.6
-0.1319038	0.1815901	1.6
-0.1319038	0.1815901	1.6
-0.1319038	0.1815901	1.6
-0.1319038	0.1815901	1.6
-0.1193512	0.2013838	1.6
-0.1193512	0.2013838	1.6
-0.1193512	0.2013838	1.6
-0.1200252	0.2002199	1.6
-0.1200252	0.2002199	1.6
-0.1206924	0.1989957	1.6
-0.1206924	0.1989957	1.6
-0.1206924	0.1989957	1.6
-0.1209524	0.1969516	1.6
-0.1209524	0.1969516	1.6
-0.1209524	0.1969516	1.6
-0.1208065	0.1945371	1.6
-0.1208065	0.1945371	1.6
-0.1209705	0.1922212	1.6
-0.1209705	0.1922212	1.6
-0.1209705	0.1922212	1.6
-0.1210531	0.1905714	1.6
-0.1210531	0.1905714	1.6
-0.1210531	0.1905714	1.6
-0.1214305	0.1889236	1.6
-0.1214305	0.1889236	1.6
-0.1215663	0.1868136	1.6
-0.1215663	0.1868136	1.6
-0.1215663	0.1868136	1.6
-0.121659	0.18561	1.6
-0.121659	0.18561	1.6
-0.121659	0.18561	1.6
-0.1218976	0.1838083	1.6
-0.1218976	0.1838083	1.6
-0.1221389	0.1825786	1.6
-0.1221389	0.1825786	1.6
-0.1221389	0.1825786	1.6
-0.1225211	0.1816761	1.6
-0.1225211	0.1816761	1.6
-0.1229169	0.1809038	1.6
-0.1229169	0.1809038	1.6
-0.1229169	0.1809038	1.6
-0.1234329	0.1799419	1.6
-0.1234329	0.1799419	1.6
-0.1234329	0.1799419	1.6
-0.123806	0.1793576	1.6
-0.123806	0.1793576	1.6
-0.1237654	0.1787626	1.6
-0.1237654	0.1787626	1.6
-0.1237654	0.1787626	1.6
-0.1233681	0.1782017	1.6
-0.1233681	0.1782017	1.6
-0.1233681	0.1782017	1.6
-0.1227991	0.1777761	1.6
-0.1227991	0.1777761	1.6
-0.1223961	0.1775184	1.6
-0.1223961	0.1775184	1.6
-0.1223961	0.1775184	1.6
-0.1221494	0.1771784	1.6
-0.1221494	0.1771784	1.6
-0.1221494	0.1771784	1.6
-0.1219856	0.1769421	1.6
-0.1219856	0.1769421	1.6
-0.1218252	0.1768146	1.6
-0.1218252	0.1768146	1.6
-0.1218252	0.1768146	1.6
-0.1217331	0.1766935	1.6
-0.1217331	0.1766935	1.6
-0.1217331	0.1766935	1.6
-0.1217021	0.1765293	1.6
-0.1217021	0.1765293	1.6
-0.1215756	0.1764903	1.6
-0.1215756	0.1764903	1.6
-0.1215756	0.1764903	1.6
-0.1215595	0.1764861	1.6
-0.1215595	0.1764861	1.6
-0.1215595	0.1764861	1.6
-0.1215492	0.1763457	1.6
-0.1215492	0.1763457	1.6
-0.1215217	0.1763036	1.6
-0.1215217	0.1763036	1.6
-0.1215217	0.1763036	1.6
-0.1214853	0.176296	1.6
-0.1214853	0.176296	1.6
-0.1214853	0.176296	1.6
-0.1214853	0.176296	1.6
-0.1214853	0.176296	1.6
-0.1214853	0.176296	1.6
-0.1214853	0.176296	1.6
-0.1214853	0.176296	1.6
-0.1979853	0.02587222	1.6
-0.1979853	0.02587222	1.6
-0.1979853	0.02587222	1.6
-0.1997239	-0.01392068	1.6
-0.1997239	-0.01392068	1.6
-0.1994451	-0.01447883	1.6
-0.1994451	-0.01447883	1.6
-0.1994451	-0.01447883	1.6
-0.1997205	-0.0154178	1.6
-0.1997205	-0.0154178	1.6
-0.1997205	-0.0154178	1.6
-0.1997326	-0.01624964	1.6
-0.1997326	-0.01624964	1.6
-0.1993586	-0.01593809	1.6
-0.1993586	-0.01593809	1.6
-0.1993586	-0.01593809	1.6
-0.1989925	-0.01573925	1.6
-0.1989925	-0.01573925	1.6
-0.1989925	-0.01573925	1.6
-0.1989925	-0.01573925	1.6
-0.1989925	-0.01573925	1.6
-0.213773	-0.04628668	1.6
-0.213773	-0.04628668	1.6
-0.213773	-0.04628668	1.6
-0.2146338	-0.04893173	1.6
-0.2146338	-0.04893173	1.6
-0.2146338	-0.04893173	1.6
-0.2148637	-0.05158775	1.6
-0.2148637	-0.05158775	1.6
-0.2148637	-0.05158775	1.6
-0.2146001	-0.05285154	1.6
-0.2146001	-0.05285154	1.6
-0.2152901	-0.05271619	1.6
-0.2152901	-0.05271619	1.6
-0.2152901	-0.05271619	1.6
-0.2158361	-0.05209056	1.6
-0.2158361	-0.05209056	1.6
-0.2162736	-0.05138011	1.6
-0.2162736	-0.05138011	1.6
-0.2162736	-0.05138011	1.6
-0.2166069	-0.05072501	1.6
-0.2166069	-0.05072501	1.6
-0.2166069	-0.05072501	1.6
-0.216683	-0.04988918	1.6
-0.216683	-0.04988918	1.6
-0.2163278	-0.04927565	1.6
-0.2163278	-0.04927565	1.6
-0.2163278	-0.04927565	1.6
-0.2162247	-0.04822314	1.6
-0.2162247	-0.04822314	1.6
-0.2162247	-0.04822314	1.6
-0.2157999	-0.04696257	1.6
-0.2157999	-0.04696257	1.6
-0.2157999	-0.04696257	1.6
-0.2156212	-0.04610901	1.6
-0.2156212	-0.04610901	1.6
-0.2156212	-0.04610901	1.6
-0.2156212	-0.04610901	1.6
-0.2156212	-0.04610901	1.6
-0.210213	-0.05789099	1.6
-0.210213	-0.05789099	1.6
-0.210213	-0.05789099	1.6
-0.2103197	-0.05713456	1.6
-0.2103197	-0.05713456	1.6
-0.2104377	-0.05654602	1.6
-0.2104377	-0.05654602	1.6
-0.2104377	-0.05654602	1.6
-0.2107415	-0.05602475	1.6
-0.2107415	-0.05602475	1.6
-0.2107415	-0.05602475	1.6
-0.2110198	-0.05570585	1.6
-0.2110198	-0.05570585	1.6
-0.2112583	-0.05552956	1.6
-0.2112583	-0.05552956	1.6
-0.2112583	-0.05552956	1.6
-0.21145	-0.05533391	1.6
-0.21145	-0.05533391	1.6
-0.2115911	-0.05520301	1.6
-0.2115911	-0.05520301	1.6
-0.2115911	-0.05520301	1.6
-0.2117261	-0.05513402	1.6
-0.2117261	-0.05513402	1.6
-0.2117261	-0.05513402	1.6
-0.211889	-0.05507049	1.6
-0.211889	-0.05507049	1.6
-0.2118993	-0.05514905	1.6
-0.2118993	-0.05514905	1.6
-0.2118993	-0.05514905	1.6
-0.2120409	-0.05527125	1.6
-0.2120409	-0.05527125	1.6
-0.2120409	-0.05527125	1.6
-0.2122722	-0.05532545	1.6
-0.2122722	-0.05532545	1.6
-0.2124445	-0.05520619	1.6
-0.2124445	-0.05520619	1.6
-0.2124445	-0.05520619	1.6
-0.2125052	-0.0551483	1.6
-0.2125052	-0.0551483	1.6
-0.2125052	-0.0551483	1.6
-0.2126146	-0.05513238	1.6
-0.2126146	-0.05513238	1.6
-0.2126492	-0.0550236	1.6
-0.2126492	-0.0550236	1.6
-0.2126492	-0.0550236	1.6
-0.2126173	-0.05495872	1.6
-0.2126173	-0.05495872	1.6
-0.2126173	-0.05495872	1.6
-0.2126173	-0.05495872	1.6
-0.2126173	-0.05495872	1.6
-0.2055138	-0.06685427	1.6
-0.2055138	-0.06685427	1.6
-0.2055138	-0.06685427	1.6
-0.2059731	-0.06353133	1.6
-0.2059731	-0.06353133	1.6
-0.2059731	-0.06353133	1.6
-0.2069576	-0.06103341	1.6
-0.2069576	-0.06103341	1.6
-0.2069576	-0.06103341	1.6
-0.2072027	-0.05956418	1.6
-0.2072027	-0.05956418	1.6
-0.2074137	-0.05854961	1.6
-0.2074137	-0.05854961	1.6
-0.2074137	-0.05854961	1.6
-0.2076029	-0.05813258	1.6
-0.2076029	-0.05813258	1.6
-0.2079593	-0.05768263	1.6
-0.2079593	-0.05768263	1.6
-0.2079593	-0.05768263	1.6
-0.2080545	-0.05705181	1.6
-0.2080545	-0.05705181	1.6
-0.2080545	-0.05705181	1.6
-0.2082498	-0.0566808	1.6
-0.2082498	-0.0566808	1.6
-0.2084396	-0.05631056	1.6
-0.2084396	-0.05631056	1.6
-0.2084396	-0.05631056	1.6
-0.2084865	-0.05591962	1.6
-0.2084865	-0.05591962	1.6
-0.2086238	-0.0558454	1.6
-0.2086238	-0.0558454	1.6
-0.2086238	-0.0558454	1.6
-0.2088399	-0.05585548	1.6
-0.2088399	-0.05585548	1.6
-0.2088399	-0.05585548	1.6
-0.2091148	-0.05577125	1.6
-0.2091148	-0.05577125	1.6
-0.2095554	-0.05563525	1.6
-0.2095554	-0.05563525	1.6
-0.2095554	-0.05563525	1.6
-0.2097226	-0.055678	1.6
-0.2097226	-0.055678	1.6
-0.2097884	-0.05555769	1.6
-0.2097884	-0.05555769	1.6
-0.2097884	-0.05555769	1.6
-0.2096684	-0.05545377	1.6
-0.2096684	-0.05545377	1.6
-0.2095298	-0.05545539	1.6
-0.2095298	-0.05545539	1.6
-0.2095298	-0.05545539	1.6
-0.209504	-0.05536705	1.6
-0.209504	-0.05536705	1.6
-0.209504	-0.05536705	1.6
-0.2094316	-0.05551851	1.6
-0.2094316	-0.05551851	1.6
-0.2094316	-0.05551851	1.6
-0.2094574	-0.05560707	1.6
-0.2094574	-0.05560707	1.6
-0.2094574	-0.05560707	1.6
-0.2094574	-0.05560707	1.6
-0.2094574	-0.05560707	1.6
-0.2094574	-0.05560707	1.6
-0.2094574	-0.05560707	1.6
-0.2094574	-0.05560707	1.6
-0.1522047	-0.2372221	1.6
-0.1522047	-0.2372221	1.6
-0.1516674	-0.2370089	1.6
-0.1516674	-0.2370089	1.6
-0.1516674	-0.2370089	1.6
-0.1514932	-0.2372356	1.6
-0.1514932	-0.2372356	1.6
-0.1514932	-0.2372356	1.6
-0.1506299	-0.2371521	1.6
-0.1506299	-0.2371521	1.6
-0.150317	-0.237088	1.6
-0.150317	-0.237088	1.6
-0.150317	-0.237088	1.6
-0.1494442	-0.2373154	1.6
-0.1494442	-0.2373154	1.6
-0.1494442	-0.2373154	1.6
-0.1482478	-0.2373169	1.6
-0.1482478	-0.2373169	1.6
-0.1482478	-0.2373169	1.6
-0.1476574	-0.2370623	1.6
-0.1476574	-0.2370623	1.6
-0.1473721	-0.236731	1.6
-0.1473721	-0.236731	1.6
-0.1473721	-0.236731	1.6
-0.1473721	-0.236731	1.6
-0.1473721	-0.236731	1.6
-0.06463718	-0.274703	1.6
-0.06463718	-0.274703	1.6
-0.06463718	-0.274703	1.6
-0.06670432	-0.2765822	1.6
-0.06670432	-0.2765822	1.6
-0.06670432	-0.2765822	1.6
-0.06488163	-0.2771259	1.6
-0.06488163	-0.2771259	1.6
-0.06374668	-0.2784173	1.6
-0.06374668	-0.2784173	1.6
-0.06374668	-0.2784173	1.6
-0.06354778	-0.2787647	1.6
-0.06354778	-0.2787647	1.6
-0.06357808	-0.2788236	1.6
-0.06357808	-0.2788236	1.6
-0.06357808	-0.2788236	1.6
-0.06326006	-0.2786073	1.6
-0.06326006	-0.2786073	1.6
-0.06326006	-0.2786073	1.6
-0.06321491	-0.2782089	1.6
-0.06321491	-0.2782089	1.6
-0.06321491	-0.2782089	1.6
-0.06256226	-0.2777134	1.6
-0.06256226	-0.2777134	1.6
-0.06189153	-0.2774637	1.6
-0.06189153	-0.2774637	1.6
-0.06189153	-0.2774637	1.6
-0.06200743	-0.2777885	1.6
-0.06200743	-0.2777885	1.6
-0.06200743	-0.2777885	1.6
-0.06200743	-0.2777885	1.6
-0.06200743	-0.2777885	1.6
-0.07479415	-0.3040972	1.6
-0.07479415	-0.3040972	1.6
-0.07479415	-0.3040972	1.6
-0.07521214	-0.3041649	1.6
-0.07521214	-0.3041649	1.6
-0.07521214	-0.3041649	1.6
-0.07522418	-0.3041308	1.6
-0.07522418	-0.3041308	1.6
-0.07522418	-0.3041308	1.6
-0.07532524	-0.3038756	1.6
-0.07532524	-0.3038756	1.6
-0.07518106	-0.3031462	1.6
-0.07518106	-0.3031462	1.6
-0.07518106	-0.3031462	1.6
-0.0751847	-0.302707	1.6
-0.0751847	-0.302707	1.6
-0.07516214	-0.3020069	1.6
-0.07516214	-0.3020069	1.6
-0.07516214	-0.3020069	1.6
-0.07501387	-0.3015994	1.6
-0.07501387	-0.3015994	1.6
-0.07501387	-0.3015994	1.6
-0.0748634	-0.3012606	1.6
-0.0748634	-0.3012606	1.6
-0.07479069	-0.300539	1.6
-0.07479069	-0.300539	1.6
-0.07479069	-0.300539	1.6
-0.07491962	-0.300054	1.6
-0.07491962	-0.300054	1.6
-0.07491962	-0.300054	1.6
-0.07491962	-0.300054	1.6
-0.07491962	-0.300054	1.6
-0.07491962	-0.300054	1.6
-0.07491962	-0.300054	1.6
-0.07491962	-0.300054	1.6
-0.07564758	-0.2905965	1.6
-0.07564758	-0.2905965	1.6
-0.07564758	-0.2905965	1.6
-0.07507614	-0.2902093	1.6
-0.07507614	-0.2902093	1.6
-0.07507614	-0.2902093	1.6
-0.07510445	-0.2905625	1.6
-0.07510445	-0.2905625	1.6
-0.07501573	-0.2909138	1.6
-0.07501573	-0.2909138	1.6
-0.07501573	-0.2909138	1.6
-0.07515588	-0.2915999	1.6
-0.07515588	-0.2915999	1.6
-0.07515588	-0.2915999	1.6
-0.07533238	-0.2918163	1.6
-0.07533238	-0.2918163	1.6
-0.07539567	-0.2918177	1.6
-0.07539567	-0.2918177	1.6
-0.07539567	-0.2918177	1.6
-0.07502443	-0.2916539	1.6
-0.07502443	-0.2916539	1.6
-0.07502443	-0.2916539	1.6
-0.07502443	-0.2916539	1.6
-0.07502443	-0.2916539	1.6
0.08599357	-0.1997194	1.6
0.08599357	-0.1997194	1.6
0.08599357	-0.1997194	1.6
0.08370332	-0.1985521	1.6
0.08370332	-0.1985521	1.6
0.08370332	-0.1985521	1.6
0.0821157	-0.1976326	1.6
0.0821157	-0.1976326	1.6
0.08278228	-0.1963827	1.6
0.08278228	-0.1963827	1.6
0.08278228	-0.1963827	1.6
0.08280682	-0.1958381	1.6
0.08280682	-0.1958381	1.6
0.0827129	-0.1961402	1.6
0.0827129	-0.1961402	1.6
0.0827129	-0.1961402	1.6
0.0827129	-0.1961402	1.6
0.0827129	-0.1961402	1.6
0.0827129	-0.1961402	1.6
0.0827129	-0.1961402	1.6
0.0827129	-0.1961402	1.6
0.0827129	-0.1961402	1.6
0.1136955	-0.05738514	1.6
0.1136955	-0.05738514	1.6
0.1120052	-0.05746403	1.6
0.1120052	-0.05746403	1.6
0.1120052	-0.05746403	1.6
0.1116411	-0.05589595	1.6
0.1116411	-0.05589595	1.6
0.1116176	-0.05431681	1.6
0.1116176	-0.05431681	1.6
0.1116176	-0.05431681	1.6
0.1113193	-0.05260747	1.6
0.1113193	-0.05260747	1.6
0.1113193	-0.05260747	1.6
0.1114846	-0.05225042	1.6
0.1114846	-0.05225042	1.6
0.1117228	-0.05126201	1.6
0.1117228	-0.05126201	1.6
0.1117228	-0.05126201	1.6
0.1118734	-0.04998284	1.6
0.1118734	-0.04998284	1.6
0.1118734	-0.04998284	1.6
0.1117173	-0.04951522	1.6
0.1117173	-0.04951522	1.6
0.1118694	-0.04877269	1.6
0.1118694	-0.04877269	1.6
0.1118694	-0.04877269	1.6
0.1118063	-0.04846301	1.6
0.1118063	-0.04846301	1.6
0.1118063	-0.04846301	1.6
0.1118221	-0.04800401	1.6
0.1118221	-0.04800401	1.6
0.1119165	-0.04763944	1.6
0.1119165	-0.04763944	1.6
0.1119165	-0.04763944	1.6
0.1121093	-0.0473706	1.6
0.1121093	-0.0473706	1.6
0.1121093	-0.0473706	1.6
0.1121529	-0.04702214	1.6
0.1121529	-0.04702214	1.6
0.1123826	-0.04621387	1.6
0.1123826	-0.04621387	1.6
0.1123826	-0.04621387	1.6
0.1123826	-0.04621387	1.6
0.1123826	-0.04621387	1.6
0.1123826	-0.04621387	1.6
0.1303141	-0.06185434	1.6
0.1303141	-0.06185434	1.6
0.1308231	-0.06362934	1.6
0.1308231	-0.06362934	1.6
0.1308231	-0.06362934	1.6
0.1331577	-0.07050503	1.6
0.1331577	-0.07050503	1.6
0.1331577	-0.07050503	1.6
0.1346446	-0.07523745	1.6
0.1346446	-0.07523745	1.6
0.1339051	-0.07411458	1.6
0.1339051	-0.07411458	1.6
0.1339051	-0.07411458	1.6
0.1338167	-0.07262602	1.6
0.1338167	-0.07262602	1.6
0.1338167	-0.07262602	1.6
0.1338802	-0.07179847	1.6
0.1338802	-0.07179847	1.6
0.1338802	-0.07179847	1.6
0.1336654	-0.0714862	1.6
0.1336654	-0.0714862	1.6
0.1335216	-0.07086688	1.6
0.1335216	-0.07086688	1.6
0.1335216	-0.07086688	1.6
0.1335868	-0.07069359	1.6
0.1335868	-0.07069359	1.6
0.1338111	-0.07079595	1.6
0.1338111	-0.07079595	1.6
0.1338734	-0.07051133	1.6
0.1338734	-0.07051133	1.6
0.1338734	-0.07051133	1.6
0.1337516	-0.06893859	1.6
0.1337516	-0.06893859	1.6
0.1337516	-0.06893859	1.6
0.1332811	-0.06725572	1.6
0.1332811	-0.06725572	1.6
0.1332811	-0.06725572	1.6
0.1328402	-0.0659273	1.6
0.1328402	-0.0659273	1.6
0.1323095	-0.06489671	1.6
0.1323095	-0.06489671	1.6
0.1323095	-0.06489671	1.6
0.1323095	-0.06489671	1.6
0.1323095	-0.06489671	1.6
0.1323095	-0.06489671	1.6
0.1323095	-0.06489671	1.6
0.1323095	-0.06489671	1.6
0.101861	0.330528	1.6
0.101861	0.330528	1.6
0.101861	0.330528	1.6
0.09890785	0.3278877	1.6
0.09890785	0.3278877	1.6
0.09678193	0.3264578	1.6
0.09678193	0.3264578	1.6
0.09678193	0.3264578	1.6
0.09579547	0.3254871	1.6
0.09579547	0.3254871	1.6
0.09579547	0.3254871	1.6
0.09461664	0.325009	1.6
0.09461664	0.325009	1.6
0.09429548	0.3248399	1.6
0.09429548	0.3248399	1.6
0.09429548	0.3248399	1.6
0.09336085	0.324668	1.6
0.09336085	0.324668	1.6
0.09336085	0.324668	1.6
0.09296667	0.3246248	1.6
0.09296667	0.3246248	1.6
0.09296667	0.3246248	1.6
0.09296667	0.3246248	1.6
0.09296667	0.3246248	1.6
0.0765975	0.3543665	1.6
0.0765975	0.3543665	1.6
0.0765975	0.3543665	1.6
0.07696683	0.356151	1.6
0.07696683	0.356151	1.6
0.07680178	0.3564308	1.6
0.07680178	0.3564308	1.6
0.07680178	0.3564308	1.6
0.07632342	0.3571158	1.6
0.07632342	0.3571158	1.6
0.07632342	0.3571158	1.6
0.07649059	0.3577509	1.6
0.07649059	0.3577509	1.6
0.07612576	0.3586998	1.6
0.07612576	0.3586998	1.6
0.07612576	0.3586998	1.6
0.07612576	0.3586998	1.6
0.07612576	0.3586998	1.6
0.07612576	0.3586998	1.6
0.07612576	0.3586998	1.6
0.07612576	0.3586998	1.6
0.1664024	0.2896067	1.6
0.1664024	0.2896067	1.6
0.1664024	0.2896067	1.6
0.1679992	0.2910911	1.6
0.1679992	0.2910911	1.6
0.1679992	0.2910911	1.6
0.1688714	0.2910876	1.6
0.1688714	0.2910876	1.6
0.1687534	0.2903023	1.6
0.1687534	0.2903023	1.6
0.1687534	0.2903023	1.6
0.1684017	0.2899746	1.6
0.1684017	0.2899746	1.6
0.1684017	0.2899746	1.6
0.1677157	0.2892368	1.6
0.1677157	0.2892368	1.6
0.1670759	0.2876561	1.6
0.1670759	0.2876561	1.6
0.1670759	0.2876561	1.6
0.1670948	0.287204	1.6
0.1670948	0.287204	1.6
0.1669979	0.2863007	1.6
0.1669979	0.2863007	1.6
0.1669979	0.2863007	1.6
0.1668448	0.285177	1.6
0.1668448	0.285177	1.6
0.1668448	0.285177	1.6
0.1663844	0.2840527	1.6
0.1663844	0.2840527	1.6
0.1661417	0.2833928	1.6
0.1661417	0.2833928	1.6
0.1661417	0.2833928	1.6
0.1656944	0.2822017	1.6
0.1656944	0.2822017	1.6
0.1656944	0.2822017	1.6
0.1652275	0.2817093	1.6
0.1652275	0.2817093	1.6
0.1649264	0.2815588	1.6
0.1649264	0.2815588	1.6
0.1649264	0.2815588	1.6
0.1647617	0.2813976	1.6
0.1647617	0.2813976	1.6
0.1647617	0.2813976	1.6
0.1645243	0.2811912	1.6
0.1645243	0.2811912	1.6
0.1643717	0.2810672	1.6
0.1643717	0.2810672	1.6
0.1643717	0.2810672	1.6
0.1642752	0.2809952	1.6
0.1642752	0.2809952	1.6
0.1642752	0.2809952	1.6
0.1641728	0.2808663	1.6
0.1641728	0.2808663	1.6
0.164104	0.2808743	1.6
0.164104	0.2808743	1.6
0.164104	0.2808743	1.6
0.1639536	0.280789	1.6
0.1639536	0.280789	1.6
0.1639536	0.280789	1.6
0.1639536	0.280789	1.6
0.1639536	0.280789	1.6
0.1456377	0.2746615	1.6
0.1456377	0.2746615	1.6
0.1456377	0.2746615	1.6
0.1453154	0.2741794	1.6
0.1453154	0.2741794	1.6
0.1453154	0.2741794	1.6
0.1456659	0.2743509	1.6
0.1456659	0.2743509	1.6
0.1458508	0.2747593	1.6
0.1458508	0.2747593	1.6
0.1458508	0.2747593	1.6
0.145732	0.2746114	1.6
0.145732	0.2746114	1.6
0.145732	0.2746114	1.6
0.1453713	0.2745035	1.6
0.1453713	0.2745035	1.6
0.145117	0.2741014	1.6
0.145117	0.2741014	1.6
0.145117	0.2741014	1.6
0.1452088	0.2733663	1.6
0.1452088	0.2733663	1.6
0.1452088	0.2733663	1.6
0.1445758	0.2731532	1.6
0.1445758	0.2731532	1.6
0.144339	0.2734304	1.6
0.144339	0.2734304	1.6
0.144339	0.2734304	1.6
0.144339	0.2734304	1.6
0.144339	0.2734304	1.6
0.144339	0.2734304	1.6
0.0847961	0.3153604	1.6
0.0847961	0.3153604	1.6
0.07717144	0.3222566	1.6
0.07717144	0.3222566	1.6
0.07717144	0.3222566	1.6
0.07268152	0.3267878	1.6
0.07268152	0.3267878	1.6
0.07268152	0.3267878	1.6
0.07039343	0.3280371	1.6
