# Supplementary material for: Saliency detection of textured 3D models based on multi-view information and texel descriptor
Source: PeerJ Comput Sci. 2023 Oct 25;9:e1584. doi: 10.7717/peerj-cs.1584 (PMC10703070; doi:10.7717/peerj-cs.1584)
Supplement: Supplemental Information 2 [file peerj-cs-09-1584-s002.zip › zy/7.txt]

0.07039343	0.3280371	1.6
0.06903431	0.3288053	1.6
0.06903431	0.3288053	1.6
0.06903431	0.3288053	1.6
0.06691521	0.3294476	1.6
0.06691521	0.3294476	1.6
0.06691521	0.3294476	1.6
0.06691521	0.3294476	1.6
0.06691521	0.3294476	1.6
0.06436809	0.3302171	1.6
0.06436809	0.3302171	1.6
0.06436809	0.3302171	1.6
0.06436809	0.3302171	1.6
0.06436809	0.3302171	1.6
0.06539966	0.3415642	1.6
0.06539966	0.3415642	1.6
0.06539966	0.3415642	1.6
0.06447209	0.3407268	1.6
0.06447209	0.3407268	1.6
0.06447209	0.3407268	1.6
0.06431287	0.3406489	1.6
0.06431287	0.3406489	1.6
0.06467922	0.341002	1.6
0.06467922	0.341002	1.6
0.06467922	0.341002	1.6
0.06455504	0.3419705	1.6
0.06455504	0.3419705	1.6
0.06455504	0.3419705	1.6
0.0642531	0.3413749	1.6
0.0642531	0.3413749	1.6
0.0642531	0.3413749	1.6
0.0642531	0.3413749	1.6
0.0642531	0.3413749	1.6
0.04666787	0.2908975	1.6
0.04666787	0.2908975	1.6
0.04666787	0.2908975	1.6
0.04634199	0.2927059	1.6
0.04634199	0.2927059	1.6
0.04522289	0.293584	1.6
0.04522289	0.293584	1.6
0.04522289	0.293584	1.6
0.04454578	0.2938749	1.6
0.04454578	0.2938749	1.6
0.04454578	0.2938749	1.6
0.04454578	0.2938749	1.6
0.04454578	0.2938749	1.6
0.08789591	0.2508028	1.6
0.08789591	0.2508028	1.6
0.08789591	0.2508028	1.6
0.09358101	0.2434666	1.6
0.09358101	0.2434666	1.6
0.09578908	0.2403455	1.6
0.09578908	0.2403455	1.6
0.09578908	0.2403455	1.6
0.09709096	0.2375183	1.6
0.09709096	0.2375183	1.6
0.09709096	0.2375183	1.6
0.09752291	0.2360563	1.6
0.09752291	0.2360563	1.6
0.09741387	0.2354932	1.6
0.09741387	0.2354932	1.6
0.09741387	0.2354932	1.6
0.09790794	0.2352583	1.6
0.09790794	0.2352583	1.6
0.09790794	0.2352583	1.6
0.09820271	0.2358815	1.6
0.09820271	0.2358815	1.6
0.09841345	0.236488	1.6
0.09841345	0.236488	1.6
0.09864894	0.2370435	1.6
0.09864894	0.2370435	1.6
0.09864894	0.2370435	1.6
0.09857409	0.2376755	1.6
0.09857409	0.2376755	1.6
0.09857409	0.2376755	1.6
0.09843489	0.2383234	1.6
0.09843489	0.2383234	1.6
0.09843489	0.2383234	1.6
0.09822974	0.2386759	1.6
0.09822974	0.2386759	1.6
0.09798289	0.2390444	1.6
0.09798289	0.2390444	1.6
0.09798289	0.2390444	1.6
0.09767062	0.2393487	1.6
0.09767062	0.2393487	1.6
0.09721086	0.2396677	1.6
0.09721086	0.2396677	1.6
0.09721086	0.2396677	1.6
0.09709359	0.2397403	1.6
0.09709359	0.2397403	1.6
0.09709359	0.2397403	1.6
0.09691394	0.2397961	1.6
0.09691394	0.2397961	1.6
0.09691394	0.2397961	1.6
0.09691394	0.2397961	1.6
0.09691394	0.2397961	1.6
0.1135915	0.2285038	1.6
0.1135915	0.2285038	1.6
0.1135915	0.2285038	1.6
0.1143849	0.2264335	1.6
0.1143849	0.2264335	1.6
0.1142412	0.2262304	1.6
0.1142412	0.2262304	1.6
0.1142412	0.2262304	1.6
0.1139727	0.225983	1.6
0.1139727	0.225983	1.6
0.1139727	0.225983	1.6
0.1132898	0.225682	1.6
0.1132898	0.225682	1.6
0.1128326	0.2259319	1.6
0.1128326	0.2259319	1.6
0.1128326	0.2259319	1.6
0.1124399	0.2261992	1.6
0.1124399	0.2261992	1.6
0.1124399	0.2261992	1.6
0.1121028	0.2263191	1.6
0.1121028	0.2263191	1.6
0.1121263	0.2265172	1.6
0.1121263	0.2265172	1.6
0.1121263	0.2265172	1.6
0.1120595	0.2269192	1.6
0.1120595	0.2269192	1.6
0.1119881	0.2272615	1.6
0.1119881	0.2272615	1.6
0.1119881	0.2272615	1.6
0.1117433	0.2278602	1.6
0.1117433	0.2278602	1.6
0.1117433	0.2278602	1.6
0.1115451	0.2280896	1.6
0.1115451	0.2280896	1.6
0.1112393	0.2281878	1.6
0.1112393	0.2281878	1.6
0.1112393	0.2281878	1.6
0.1110625	0.2284986	1.6
0.1110625	0.2284986	1.6
0.1110625	0.2284986	1.6
0.1106996	0.2289621	1.6
0.1106996	0.2289621	1.6
0.1104611	0.2292713	1.6
0.1104611	0.2292713	1.6
0.1104611	0.2292713	1.6
0.110164	0.2300995	1.6
0.110164	0.2300995	1.6
0.110164	0.2300995	1.6
0.1197374	0.2380236	1.6
0.1197374	0.2380236	1.6
0.1197374	0.2380236	1.6
0.1197374	0.2380236	1.6
0.1197374	0.2380236	1.6
0.01	0.01	1.6
0.1197374	0.2380236	1.6
0.1197374	0.2380236	1.6
0.1293108	0.2459477	1.6
0.1293108	0.2459477	1.6
0.1293108	0.2459477	1.6
0.2195988	0.1713445	1.6
0.2195988	0.1713445	1.6
0.2195988	0.1713445	1.6
0.2189447	0.1670524	1.6
0.2189447	0.1670524	1.6
0.2183342	0.1644795	1.6
0.2183342	0.1644795	1.6
0.2183342	0.1644795	1.6
0.2175852	0.1625614	1.6
0.2175852	0.1625614	1.6
0.2175852	0.1625614	1.6
0.216867	0.1600199	1.6
0.216867	0.1600199	1.6
0.2163171	0.1579962	1.6
0.2163171	0.1579962	1.6
0.2163171	0.1579962	1.6
0.2150234	0.1566351	1.6
0.2150234	0.1566351	1.6
0.2150234	0.1566351	1.6
0.2141875	0.1558384	1.6
0.2141875	0.1558384	1.6
0.2135585	0.1548157	1.6
0.2135585	0.1548157	1.6
0.2135585	0.1548157	1.6
0.2131822	0.1541382	1.6
0.2131822	0.1541382	1.6
0.2131822	0.1541382	1.6
0.212412	0.1541751	1.6
0.212412	0.1541751	1.6
0.212412	0.1541751	1.6
0.212412	0.1541751	1.6
0.212412	0.1541751	1.6
0.1522969	0.1996541	1.6
0.1522969	0.1996541	1.6
0.1522969	0.1996541	1.6
0.14604	0.2130753	1.6
0.14604	0.2130753	1.6
0.1421262	0.2198877	1.6
0.1421262	0.2198877	1.6
0.1421262	0.2198877	1.6
0.1398178	0.2238242	1.6
0.1398178	0.2238242	1.6
0.1398178	0.2238242	1.6
0.1377017	0.2266711	1.6
0.1377017	0.2266711	1.6
0.1377017	0.2266711	1.6
0.1357054	0.2293867	1.6
0.1357054	0.2293867	1.6
0.1341947	0.2314404	1.6
0.1341947	0.2314404	1.6
0.1341947	0.2314404	1.6
0.1337783	0.2335485	1.6
0.1337783	0.2335485	1.6
0.1337783	0.2335485	1.6
0.1332493	0.2350899	1.6
0.1332493	0.2350899	1.6
0.1332493	0.2350899	1.6
0.1332493	0.2350899	1.6
0.1332493	0.2350899	1.6
0.1319971	0.2364977	1.6
0.1319971	0.2364977	1.6
0.1319971	0.2364977	1.6
0.132178	0.2374145	1.6
0.132178	0.2374145	1.6
0.1318803	0.2378789	1.6
0.1318803	0.2378789	1.6
0.1318803	0.2378789	1.6
0.1317191	0.2379677	1.6
0.1317191	0.2379677	1.6
0.1317191	0.2379677	1.6
0.1314184	0.2383386	1.6
0.1314184	0.2383386	1.6
0.1311514	0.2384071	1.6
0.1311514	0.2384071	1.6
0.1311514	0.2384071	1.6
0.13108	0.2385611	1.6
0.13108	0.2385611	1.6
0.13108	0.2385611	1.6
0.1310203	0.2386954	1.6
0.1310203	0.2386954	1.6
0.1310553	0.2387685	1.6
0.1310553	0.2387685	1.6
0.1310553	0.2387685	1.6
0.1310419	0.2388334	1.6
0.1310419	0.2388334	1.6
0.1310419	0.2388334	1.6
0.1308736	0.2388882	1.6
0.1308736	0.2388882	1.6
0.1307774	0.2391882	1.6
0.1307774	0.2391882	1.6
0.1307774	0.2391882	1.6
0.1306	0.2395985	1.6
0.1306	0.2395985	1.6
0.1306	0.2395985	1.6
0.1303327	0.2400904	1.6
0.1303327	0.2400904	1.6
0.1301964	0.2407947	1.6
0.1301964	0.2407947	1.6
0.1301964	0.2407947	1.6
0.1300414	0.2414403	1.6
0.1300414	0.2414403	1.6
0.1300414	0.2414403	1.6
0.1300414	0.2414403	1.6
0.1300414	0.2414403	1.6
0.1300414	0.2414403	1.6
0.1300414	0.2414403	1.6
0.1300414	0.2414403	1.6
0.2377832	0.04287764	1.6
0.2377832	0.04287764	1.6
0.2376502	0.04235342	1.6
0.2376502	0.04235342	1.6
0.2376502	0.04235342	1.6
0.2376955	0.0428085	1.6
0.2376955	0.0428085	1.6
0.2376955	0.0428085	1.6
0.2383846	0.04455803	1.6
0.2383846	0.04455803	1.6
0.238599	0.04585746	1.6
0.238599	0.04585746	1.6
0.238599	0.04585746	1.6
0.2389111	0.04689635	1.6
0.2389111	0.04689635	1.6
0.2389111	0.04689635	1.6
0.2390326	0.047928	1.6
0.2390326	0.047928	1.6
0.2390326	0.047928	1.6
0.2392353	0.04854773	1.6
0.2392353	0.04854773	1.6
0.2392353	0.04854773	1.6
0.2392353	0.04854773	1.6
0.2392353	0.04854773	1.6
0.2392353	0.04854773	1.6
0.2392353	0.04854773	1.6
0.2392353	0.04854773	1.6
0.190068	-0.05368795	1.6
0.190068	-0.05368795	1.6
0.1871825	-0.05147605	1.6
0.1871825	-0.05147605	1.6
0.1871825	-0.05147605	1.6
0.1865853	-0.04854214	1.6
0.1865853	-0.04854214	1.6
0.1865853	-0.04854214	1.6
0.1867381	-0.04713441	1.6
0.1867381	-0.04713441	1.6
0.1864711	-0.04647414	1.6
0.1864711	-0.04647414	1.6
0.186754	-0.04590824	1.6
0.186754	-0.04590824	1.6
0.186754	-0.04590824	1.6
0.186982	-0.0446221	1.6
0.186982	-0.0446221	1.6
0.186982	-0.0446221	1.6
0.1873515	-0.04389119	1.6
0.1873515	-0.04389119	1.6
0.1873515	-0.04389119	1.6
0.1873515	-0.04389119	1.6
0.1873515	-0.04389119	1.6
0.1873515	-0.04389119	1.6
0.1873515	-0.04389119	1.6
0.1873515	-0.04389119	1.6
-0.003755336	-0.01806561	1.6
-0.003755336	-0.01806561	1.6
-0.004646515	-0.02244398	1.6
-0.004646515	-0.02244398	1.6
-0.004646515	-0.02244398	1.6
-0.001995349	-0.0202834	1.6
-0.001995349	-0.0202834	1.6
-0.001995349	-0.0202834	1.6
-0.000602833	-0.01897565	1.6
-0.000602833	-0.01897565	1.6
-0.00011071	-0.01843829	1.6
-0.00011071	-0.01843829	1.6
-0.00011071	-0.01843829	1.6
-6.789155E-05	-0.01824516	1.6
-6.789155E-05	-0.01824516	1.6
-6.789155E-05	-0.01824516	1.6
0.000110833	-0.01786762	1.6
0.000110833	-0.01786762	1.6
0.0002349522	-0.01734829	1.6
0.0002349522	-0.01734829	1.6
0.0002349522	-0.01734829	1.6
0.0002590343	-0.01723759	1.6
0.0002590343	-0.01723759	1.6
0.0002330281	-0.01736182	1.6
0.0002330281	-0.01736182	1.6
0.0002330281	-0.01736182	1.6
-0.0001188368	-0.01732862	1.6
-0.0001188368	-0.01732862	1.6
-0.0001188368	-0.01732862	1.6
-0.000237897	-0.01745498	1.6
-0.000237897	-0.01745498	1.6
-0.0003495291	-0.01767204	1.6
-0.0003495291	-0.01767204	1.6
-0.0003495291	-0.01767204	1.6
-0.0005095359	-0.0175266	1.6
-0.0005095359	-0.0175266	1.6
-0.0005095359	-0.0175266	1.6
-0.0008221921	-0.01739079	1.6
-0.0008221921	-0.01739079	1.6
-0.001040395	-0.01700546	1.6
-0.001040395	-0.01700546	1.6
-0.001040395	-0.01700546	1.6
-0.001010608	-0.01684129	1.6
-0.001010608	-0.01684129	1.6
-0.001010608	-0.01684129	1.6
-0.001000324	-0.01679749	1.6
-0.001000324	-0.01679749	1.6
-0.001000324	-0.01679749	1.6
-0.001000324	-0.01679749	1.6
-0.001000324	-0.01679749	1.6
-0.001000324	-0.01679749	1.6
-0.001000324	-0.01679749	1.6
-0.001000324	-0.01679749	1.6
-0.05145212	-0.1404888	1.6
-0.05145212	-0.1404888	1.6
-0.05208193	-0.1419733	1.6
-0.05208193	-0.1419733	1.6
-0.05208193	-0.1419733	1.6
-0.05264292	-0.1420896	1.6
-0.05264292	-0.1420896	1.6
-0.05264292	-0.1420896	1.6
-0.05255225	-0.1422786	1.6
-0.05255225	-0.1422786	1.6
-0.05255225	-0.1422786	1.6
-0.05255225	-0.1422786	1.6
-0.05255225	-0.1422786	1.6
-0.05255225	-0.1422786	1.6
-0.05255225	-0.1422786	1.6
-0.05255225	-0.1422786	1.6
-0.04921794	-0.2649685	1.6
-0.04921794	-0.2649685	1.6
-0.04764956	-0.2649788	1.6
-0.04764956	-0.2649788	1.6
-0.04764956	-0.2649788	1.6
-0.04822753	-0.2643465	1.6
-0.04822753	-0.2643465	1.6
-0.04822753	-0.2643465	1.6
-0.0483756	-0.2647944	1.6
-0.0483756	-0.2647944	1.6
-0.03542031	-0.2670482	1.6
-0.03542031	-0.2670482	1.6
-0.03542031	-0.2670482	1.6
-0.04762705	-0.2653765	1.6
-0.04762705	-0.2653765	1.6
-0.03502952	-0.2675262	1.6
-0.03502952	-0.2675262	1.6
-0.03502952	-0.2675262	1.6
-0.05316328	-0.2639455	1.6
-0.05316328	-0.2639455	1.6
-0.05316328	-0.2639455	1.6
-0.05316328	-0.2639455	1.6
-0.05316328	-0.2639455	1.6
-0.0554755	-0.2645735	1.6
-0.0554755	-0.2645735	1.6
-0.0554755	-0.2645735	1.6
-0.0573796	-0.2657292	1.6
-0.0573796	-0.2657292	1.6
-0.05999101	-0.2658191	1.6
-0.05999101	-0.2658191	1.6
-0.05999101	-0.2658191	1.6
-0.06190532	-0.2653279	1.6
-0.06190532	-0.2653279	1.6
-0.06190532	-0.2653279	1.6
-0.06404084	-0.2650111	1.6
-0.06404084	-0.2650111	1.6
-0.06562767	-0.2648489	1.6
-0.06562767	-0.2648489	1.6
-0.06562767	-0.2648489	1.6
-0.06704333	-0.2644986	1.6
-0.06704333	-0.2644986	1.6
-0.06704333	-0.2644986	1.6
-0.06704333	-0.2644986	1.6
-0.06704333	-0.2644986	1.6
-0.002152363	-0.2924029	1.6
-0.002152363	-0.2924029	1.6
-0.002152363	-0.2924029	1.6
-0.001933906	-0.2918417	1.6
-0.001933906	-0.2918417	1.6
-0.001020998	-0.2921971	1.6
-0.001020998	-0.2921971	1.6
-0.001020998	-0.2921971	1.6
-0.0002512122	-0.2927058	1.6
-0.0002512122	-0.2927058	1.6
-0.0002512122	-0.2927058	1.6
0.0008770293	-0.2934437	1.6
0.0008770293	-0.2934437	1.6
0.0008770293	-0.2934437	1.6
0.0008770293	-0.2934437	1.6
0.0008770293	-0.2934437	1.6
0.002197904	-0.295088	1.6
0.002197904	-0.295088	1.6
0.002197904	-0.295088	1.6
0.00251242	-0.2951571	1.6
0.00251242	-0.2951571	1.6
0.002494488	-0.295437	1.6
0.002494488	-0.295437	1.6
0.002494488	-0.295437	1.6
0.002346173	-0.2956206	1.6
0.002346173	-0.2956206	1.6
0.002346173	-0.2956206	1.6
0.002346173	-0.2956206	1.6
0.002346173	-0.2956206	1.6
0.002346173	-0.2956206	1.6
0.002390664	-0.2954836	1.6
0.002390664	-0.2954836	1.6
0.002382461	-0.2953625	1.6
0.002382461	-0.2953625	1.6
0.002382461	-0.2953625	1.6
0.002454187	-0.2953258	1.6
0.002454187	-0.2953258	1.6
0.002633551	-0.2951134	1.6
0.002633551	-0.2951134	1.6
0.002633551	-0.2951134	1.6
0.00270978	-0.294855	1.6
0.00270978	-0.294855	1.6
0.00270978	-0.294855	1.6
0.00270978	-0.294855	1.6
0.00270978	-0.294855	1.6
0.1675722	-0.2802246	1.6
0.1675722	-0.2802246	1.6
0.1675722	-0.2802246	1.6
0.1767925	-0.2809635	1.6
0.1767925	-0.2809635	1.6
0.1767925	-0.2809635	1.6
0.180523	-0.2799166	1.6
0.180523	-0.2799166	1.6
0.180523	-0.2799166	1.6
0.1819303	-0.2795837	1.6
0.1819303	-0.2795837	1.6
0.1826182	-0.2791243	1.6
0.1826182	-0.2791243	1.6
0.1826182	-0.2791243	1.6
0.1831599	-0.278935	1.6
0.1831599	-0.278935	1.6
0.1835236	-0.2785056	1.6
0.1835236	-0.2785056	1.6
0.1835236	-0.2785056	1.6
0.1843096	-0.2778824	1.6
0.1843096	-0.2778824	1.6
0.1843096	-0.2778824	1.6
0.1847993	-0.2775944	1.6
0.1847993	-0.2775944	1.6
0.1846555	-0.2775091	1.6
0.1846555	-0.2775091	1.6
0.1846555	-0.2775091	1.6
0.1844916	-0.2771843	1.6
0.1844916	-0.2771843	1.6
0.1844916	-0.2771843	1.6
0.1842686	-0.2764747	1.6
0.1842686	-0.2764747	1.6
0.1840564	-0.2761358	1.6
0.1840564	-0.2761358	1.6
0.1840564	-0.2761358	1.6
0.1840564	-0.2761358	1.6
0.1840564	-0.2761358	1.6
0.1840564	-0.2761358	1.6
0.1923061	-0.2709906	1.6
0.1923061	-0.2709906	1.6
0.1924262	-0.2693516	1.6
0.1924262	-0.2693516	1.6
0.1924262	-0.2693516	1.6
0.192855	-0.2678059	1.6
0.192855	-0.2678059	1.6
0.19303	-0.2662413	1.6
0.19303	-0.2662413	1.6
0.19303	-0.2662413	1.6
0.1928072	-0.2644379	1.6
0.1928072	-0.2644379	1.6
0.1928072	-0.2644379	1.6
0.1928072	-0.2644379	1.6
0.1928072	-0.2644379	1.6
0.01577536	-0.06488131	1.6
0.01577536	-0.06488131	1.6
0.01577536	-0.06488131	1.6
0.012543	-0.06006476	1.6
0.012543	-0.06006476	1.6
0.012543	-0.06006476	1.6
0.01058997	-0.05808422	1.6
0.01058997	-0.05808422	1.6
0.009061201	-0.05710107	1.6
0.009061201	-0.05710107	1.6
0.007892665	-0.05704533	1.6
0.007892665	-0.05704533	1.6
0.007892665	-0.05704533	1.6
0.006662919	-0.05757061	1.6
0.006662919	-0.05757061	1.6
0.006662919	-0.05757061	1.6
0.006662919	-0.05757061	1.6
0.006662919	-0.05757061	1.6
0.005027984	-0.05943573	1.6
0.005027984	-0.05943573	1.6
0.005027984	-0.05943573	1.6
0.004536514	-0.06021372	1.6
0.004536514	-0.06021372	1.6
0.004536514	-0.06021372	1.6
0.004048395	-0.06120593	1.6
0.004048395	-0.06120593	1.6
0.003800103	-0.06219753	1.6
0.003800103	-0.06219753	1.6
0.003800103	-0.06219753	1.6
0.003800103	-0.06219753	1.6
0.003800103	-0.06219753	1.6
0.003800103	-0.06219753	1.6
0.003150614	-0.06368934	1.6
0.003150614	-0.06368934	1.6
0.002842528	-0.06434976	1.6
0.002842528	-0.06434976	1.6
0.002842528	-0.06434976	1.6
0.002457072	-0.06484035	1.6
0.002457072	-0.06484035	1.6
0.002457072	-0.06484035	1.6
0.001904655	-0.06512756	1.6
0.001904655	-0.06512756	1.6
0.001904655	-0.06512756	1.6
0.001904655	-0.06512756	1.6
0.001904655	-0.06512756	1.6
0.001904655	-0.06512756	1.6
0.001904655	-0.06512756	1.6
0.001904655	-0.06512756	1.6
0.1503048	-0.08333147	1.6
0.1503048	-0.08333147	1.6
0.1503048	-0.08333147	1.6
0.1503048	-0.08333147	1.6
0.1541154	-0.08923104	1.6
0.1540163	-0.09092332	1.6
0.1540163	-0.09092332	1.6
0.1540163	-0.09092332	1.6
0.1543197	-0.09298445	1.6
0.1543197	-0.09298445	1.6
0.1543241	-0.09470945	1.6
0.1543241	-0.09470945	1.6
0.1543241	-0.09470945	1.6
0.1550457	-0.09584221	1.6
0.1550457	-0.09584221	1.6
0.155523	-0.09632152	1.6
0.155523	-0.09632152	1.6
0.155523	-0.09632152	1.6
0.1558468	-0.09623897	1.6
0.1558468	-0.09623897	1.6
0.1558468	-0.09623897	1.6
0.1563795	-0.09629772	1.6
0.1563795	-0.09629772	1.6
0.1569585	-0.09603816	1.6
0.1569585	-0.09603816	1.6
0.1569585	-0.09603816	1.6
0.1575226	-0.09586655	1.6
0.1575226	-0.09586655	1.6
0.1575226	-0.09586655	1.6
0.1579237	-0.09572762	1.6
0.1579237	-0.09572762	1.6
0.1585286	-0.09545467	1.6
0.1585286	-0.09545467	1.6
0.1585286	-0.09545467	1.6
0.159192	-0.09521122	1.6
0.159192	-0.09521122	1.6
0.159192	-0.09521122	1.6
0.1596238	-0.09483052	1.6
0.1596238	-0.09483052	1.6
0.159984	-0.09451254	1.6
0.159984	-0.09451254	1.6
0.159984	-0.09451254	1.6
0.159984	-0.09451254	1.6
0.159984	-0.09451254	1.6
0.159984	-0.09451254	1.6
0.1602578	-0.09147386	1.6
0.1602578	-0.09147386	1.6
0.1602397	-0.09029882	1.6
0.1602397	-0.09029882	1.6
0.1602397	-0.09029882	1.6
0.1602821	-0.08921958	1.6
0.1602821	-0.08921958	1.6
0.1602821	-0.08921958	1.6
0.1607033	-0.08800969	1.6
0.1607033	-0.08800969	1.6
0.1607033	-0.08800969	1.6
0.1607033	-0.08800969	1.6
0.1607033	-0.08800969	1.6
0.1607033	-0.08800969	1.6
0.1607033	-0.08800969	1.6
0.1607033	-0.08800969	1.6
0.2037481	0.1768824	1.6
0.2037481	0.1768824	1.6
0.2013696	0.1757007	1.6
0.2013696	0.1757007	1.6
0.2013696	0.1757007	1.6
0.2019227	0.1742254	1.6
0.2019227	0.1742254	1.6
0.2019227	0.1742254	1.6
0.2014545	0.1721859	1.6
0.2014545	0.1721859	1.6
0.2006057	0.1716608	1.6
0.2006057	0.1716608	1.6
0.2006057	0.1716608	1.6
0.1993832	0.1713257	1.6
0.1993832	0.1713257	1.6
0.1993832	0.1713257	1.6
0.1993832	0.1713257	1.6
0.1993832	0.1713257	1.6
0.1993832	0.1713257	1.6
0.1993832	0.1713257	1.6
0.1993832	0.1713257	1.6
0.1770315	0.2146843	1.6
0.1770315	0.2146843	1.6
0.1770315	0.2146843	1.6
0.1741045	0.2172709	1.6
0.1741045	0.2172709	1.6
0.1721819	0.218585	1.6
0.1721819	0.218585	1.6
0.1721819	0.218585	1.6
0.1703877	0.2188184	1.6
0.1703877	0.2188184	1.6
0.1703877	0.2188184	1.6
0.1703877	0.2188184	1.6
0.1703877	0.2188184	1.6
0.1672287	0.218716	1.6
0.1672287	0.218716	1.6
0.1672287	0.218716	1.6
0.1665025	0.2190883	1.6
0.1665025	0.2190883	1.6
0.1665025	0.2190883	1.6
0.1659481	0.2197758	1.6
0.1659481	0.2197758	1.6
0.1654149	0.2201747	1.6
0.1654149	0.2201747	1.6
0.1654149	0.2201747	1.6
0.1649899	0.2205765	1.6
0.1649899	0.2205765	1.6
0.1649899	0.2205765	1.6
0.1645204	0.2206419	1.6
0.1645204	0.2206419	1.6
0.1641211	0.2209817	1.6
0.1641211	0.2209817	1.6
0.1641211	0.2209817	1.6
0.1636438	0.2212835	1.6
0.1636438	0.2212835	1.6
0.1636438	0.2212835	1.6
0.1636438	0.2212835	1.6
0.1636438	0.2212835	1.6
0.1636438	0.2212835	1.6
0.1636438	0.2212835	1.6
0.1636438	0.2212835	1.6
0.1605294	0.2260851	1.6
0.1605294	0.2260851	1.6
0.1605294	0.2260851	1.6
0.1576664	0.2300792	1.6
0.1576664	0.2300792	1.6
0.154907	0.233612	1.6
0.154907	0.233612	1.6
0.154907	0.233612	1.6
0.1525023	0.2365045	1.6
0.1525023	0.2365045	1.6
0.1504479	0.2390735	1.6
0.1504479	0.2390735	1.6
0.1504479	0.2390735	1.6
0.1485819	0.2415264	1.6
0.1485819	0.2415264	1.6
0.1485819	0.2415264	1.6
0.1469425	0.2436847	1.6
0.1469425	0.2436847	1.6
0.1455884	0.2455155	1.6
0.1455884	0.2455155	1.6
0.1455884	0.2455155	1.6
0.144431	0.2471428	1.6
0.144431	0.2471428	1.6
0.144431	0.2471428	1.6
