# Supplementary material for: Saliency detection of textured 3D models based on multi-view information and texel descriptor
Source: PeerJ Comput Sci. 2023 Oct 25;9:e1584. doi: 10.7717/peerj-cs.1584 (PMC10703070; doi:10.7717/peerj-cs.1584)
Supplement: Supplemental Information 2 [file peerj-cs-09-1584-s002.zip › zy/8.txt]

0.1431495	0.2484941	1.6
0.1431495	0.2484941	1.6
0.1431495	0.2484941	1.6
0.1431495	0.2484941	1.6
0.1431495	0.2484941	1.6
0.1409739	0.251203	1.6
0.1409739	0.251203	1.6
0.1400103	0.2523821	1.6
0.1400103	0.2523821	1.6
0.1400103	0.2523821	1.6
0.1403615	0.252367	1.6
0.1403615	0.252367	1.6
0.1406777	0.2523015	1.6
0.1406777	0.2523015	1.6
0.1406777	0.2523015	1.6
0.1408796	0.2522792	1.6
0.1408796	0.2522792	1.6
0.1408796	0.2522792	1.6
0.141138	0.252235	1.6
0.141138	0.252235	1.6
0.14143	0.252248	1.6
0.14143	0.252248	1.6
0.14143	0.252248	1.6
0.1416773	0.2523539	1.6
0.1416773	0.2523539	1.6
0.1416773	0.2523539	1.6
0.14196	0.2523689	1.6
0.14196	0.2523689	1.6
0.1422385	0.2523899	1.6
0.1422385	0.2523899	1.6
0.1422385	0.2523899	1.6
0.1424371	0.2524743	1.6
0.1424371	0.2524743	1.6
0.1424371	0.2524743	1.6
0.1426025	0.2524774	1.6
0.1426025	0.2524774	1.6
0.1426025	0.2524774	1.6
0.1426025	0.2524774	1.6
0.1426025	0.2524774	1.6
0.1305311	0.2361184	1.6
0.1305311	0.2361184	1.6
0.1305311	0.2361184	1.6
0.1426025	0.2524774	1.6
0.1426025	0.2524774	1.6
0.1426025	0.2524774	1.6
0.03199306	0.3359499	1.6
0.03199306	0.3359499	1.6
0.03301083	0.3376423	1.6
0.03301083	0.3376423	1.6
0.03301083	0.3376423	1.6
0.03388238	0.3385572	1.6
0.03388238	0.3385572	1.6
0.03344797	0.338912	1.6
0.03344797	0.338912	1.6
0.03325237	0.3397015	1.6
0.03325237	0.3397015	1.6
0.03325237	0.3397015	1.6
0.03109715	0.3381794	1.6
0.03109715	0.3381794	1.6
0.03109715	0.3381794	1.6
0.03109715	0.3381794	1.6
0.03109715	0.3381794	1.6
0.007257598	0.3657136	1.6
0.007257598	0.3657136	1.6
0.007257598	0.3657136	1.6
0.008717393	0.3650226	1.6
0.008717393	0.3650226	1.6
0.008717393	0.3650226	1.6
0.007829979	0.3660681	1.6
0.007829979	0.3660681	1.6
0.007244481	0.3668897	1.6
0.007244481	0.3668897	1.6
0.007244481	0.3668897	1.6
0.006753679	0.3674812	1.6
0.006753679	0.3674812	1.6
0.006753679	0.3674812	1.6
0.006503935	0.3682038	1.6
0.006503935	0.3682038	1.6
0.006554264	0.3686207	1.6
0.006554264	0.3686207	1.6
0.006554264	0.3686207	1.6
0.006554264	0.3686207	1.6
0.006554264	0.3686207	1.6
0.006554264	0.3686207	1.6
-0.01355298	0.3669001	1.6
-0.01355298	0.3669001	1.6
-0.01355298	0.3669001	1.6
-0.01355298	0.3669001	1.6
-0.01355298	0.3669001	1.6
-0.01244252	0.3682308	1.6
-0.01244252	0.3682308	1.6
-0.01244252	0.3682308	1.6
-0.01289167	0.3678	1.6
-0.01289167	0.3678	1.6
-0.01306304	0.3689664	1.6
-0.01306304	0.3689664	1.6
-0.01306304	0.3689664	1.6
-0.01348241	0.3692352	1.6
-0.01348241	0.3692352	1.6
-0.01348241	0.3692352	1.6
-0.0136185	0.3699067	1.6
-0.0136185	0.3699067	1.6
-0.01391508	0.3705279	1.6
-0.01391508	0.3705279	1.6
-0.01391508	0.3705279	1.6
-0.01429355	0.3710887	1.6
-0.01429355	0.3710887	1.6
-0.01429355	0.3710887	1.6
-0.01482615	0.371403	1.6
-0.01482615	0.371403	1.6
-0.01500409	0.3715701	1.6
-0.01500409	0.3715701	1.6
-0.01500409	0.3715701	1.6
-0.01500409	0.3715701	1.6
-0.01500409	0.3715701	1.6
-0.01500409	0.3715701	1.6
-0.01500409	0.3715701	1.6
-0.01500409	0.3715701	1.6
0.2318458	0.4018487	1.6
0.2318458	0.4018487	1.6
0.2318458	0.4018487	1.6
0.231223	0.4047863	1.6
0.231223	0.4047863	1.6
0.2323304	0.4068515	1.6
0.2323304	0.4068515	1.6
0.2323304	0.4068515	1.6
0.2331207	0.406989	1.6
0.2331207	0.406989	1.6
0.2331207	0.406989	1.6
0.2331207	0.406989	1.6
0.2331207	0.406989	1.6
0.2331207	0.406989	1.6
0.2346331	0.4097731	1.6
0.2346331	0.4097731	1.6
0.2350305	0.4108282	1.6
0.2350305	0.4108282	1.6
0.2350305	0.4108282	1.6
0.2353922	0.4116198	1.6
0.2353922	0.4116198	1.6
0.2355066	0.4122012	1.6
0.2355066	0.4122012	1.6
0.2355066	0.4122012	1.6
0.2357085	0.4129823	1.6
0.2357085	0.4129823	1.6
0.2357085	0.4129823	1.6
0.2357154	0.413665	1.6
0.2357154	0.413665	1.6
0.2360416	0.4140199	1.6
0.2360416	0.4140199	1.6
0.2360416	0.4140199	1.6
0.2365749	0.4143994	1.6
0.2365749	0.4143994	1.6
0.2365749	0.4143994	1.6
0.2365749	0.4143994	1.6
0.2365749	0.4143994	1.6
0.2518821	0.4249845	1.6
0.2518821	0.4249845	1.6
0.2518821	0.4249845	1.6
0.2508311	0.4214254	1.6
0.2508311	0.4214254	1.6
0.2508311	0.4214254	1.6
0.2507809	0.4217401	1.6
0.2507809	0.4217401	1.6
0.2520819	0.4224565	1.6
0.2520819	0.4224565	1.6
0.2520819	0.4224565	1.6
0.2524607	0.4219988	1.6
0.2524607	0.4219988	1.6
0.2524607	0.4219988	1.6
0.2532082	0.4229417	1.6
0.2532082	0.4229417	1.6
0.2532961	0.4231546	1.6
0.2532961	0.4231546	1.6
0.2532961	0.4231546	1.6
0.2537155	0.4233796	1.6
0.2537155	0.4233796	1.6
0.2537155	0.4233796	1.6
0.253896	0.4237112	1.6
0.253896	0.4237112	1.6
0.2539922	0.4234676	1.6
0.2539922	0.4234676	1.6
0.2539922	0.4234676	1.6
0.2539922	0.4234676	1.6
0.2539922	0.4234676	1.6
0.2539922	0.4234676	1.6
0.2539922	0.4234676	1.6
0.2539922	0.4234676	1.6
0.2228933	0.1364343	1.6
0.2228933	0.1364343	1.6
0.2228933	0.1364343	1.6
0.2242325	0.1361731	1.6
0.2242325	0.1361731	1.6
0.2242325	0.1361731	1.6
0.2250945	0.1347077	1.6
0.2250945	0.1347077	1.6
0.2267857	0.1349004	1.6
0.2267857	0.1349004	1.6
0.2267857	0.1349004	1.6
0.228207	0.1349403	1.6
0.228207	0.1349403	1.6
0.228207	0.1349403	1.6
0.2286954	0.1347871	1.6
0.2286954	0.1347871	1.6
0.2288683	0.134835	1.6
0.2288683	0.134835	1.6
0.2288683	0.134835	1.6
0.2296591	0.135545	1.6
0.2296591	0.135545	1.6
0.2298857	0.1359298	1.6
0.2298857	0.1359298	1.6
0.2298857	0.1359298	1.6
0.2298857	0.1359298	1.6
0.2298857	0.1359298	1.6
0.2298857	0.1359298	1.6
0.2362205	0.1614838	1.6
0.2362205	0.1614838	1.6
0.2362205	0.1614838	1.6
0.2369423	0.164829	1.6
0.2369423	0.164829	1.6
0.237028	0.1650383	1.6
0.237028	0.1650383	1.6
0.237028	0.1650383	1.6
0.2371985	0.1658337	1.6
0.2371985	0.1658337	1.6
0.2371985	0.1658337	1.6
0.2367073	0.166357	1.6
0.2367073	0.166357	1.6
0.2363068	0.1665256	1.6
0.2363068	0.1665256	1.6
0.2363068	0.1665256	1.6
0.2359043	0.167053	1.6
0.2359043	0.167053	1.6
0.2361247	0.1676514	1.6
0.2361247	0.1676514	1.6
0.2361247	0.1676514	1.6
0.2360907	0.1681002	1.6
0.2360907	0.1681002	1.6
0.2360907	0.1681002	1.6
0.2362992	0.1685925	1.6
0.2362992	0.1685925	1.6
0.2362992	0.1685925	1.6
0.2363326	0.1689046	1.6
0.2363326	0.1689046	1.6
0.2362838	0.1696929	1.6
0.2362838	0.1696929	1.6
0.2362838	0.1696929	1.6
0.2362838	0.1696929	1.6
0.2362838	0.1696929	1.6
0.2487579	0.1760663	1.6
0.2487579	0.1760663	1.6
0.2487579	0.1760663	1.6
0.2489265	0.1750824	1.6
0.2489265	0.1750824	1.6
0.2489265	0.1750824	1.6
0.2499477	0.1751205	1.6
0.2499477	0.1751205	1.6
0.2499477	0.1751205	1.6
0.2507029	0.175055	1.6
0.2507029	0.175055	1.6
0.2512539	0.175844	1.6
0.2512539	0.175844	1.6
0.2512539	0.175844	1.6
0.2512241	0.1770129	1.6
0.2512241	0.1770129	1.6
0.2512241	0.1770129	1.6
0.2510875	0.1776342	1.6
0.2510875	0.1776342	1.6
0.2511539	0.178003	1.6
0.2511539	0.178003	1.6
0.2511539	0.178003	1.6
0.2513139	0.1781552	1.6
0.2513139	0.1781552	1.6
0.2513139	0.1781552	1.6
0.2520919	0.1789601	1.6
0.2520919	0.1789601	1.6
0.2520919	0.1789601	1.6
0.2520919	0.1789601	1.6
0.2520919	0.1789601	1.6
0.2520919	0.1789601	1.6
0.2520919	0.1789601	1.6
0.2520919	0.1789601	1.6
0.2649623	0.04438013	1.6
0.2649623	0.04438013	1.6
0.266252	0.0430072	1.6
0.266252	0.0430072	1.6
0.266252	0.0430072	1.6
0.2683567	0.04394813	1.6
0.2683567	0.04394813	1.6
0.2683567	0.04394813	1.6
0.2695622	0.04324879	1.6
0.2695622	0.04324879	1.6
0.2700233	0.0420635	1.6
0.2700233	0.0420635	1.6
0.2700233	0.0420635	1.6
0.2698954	0.04108693	1.6
0.2698954	0.04108693	1.6
0.2698425	0.04021687	1.6
0.2698425	0.04021687	1.6
0.2698425	0.04021687	1.6
0.269845	0.0397431	1.6
0.269845	0.0397431	1.6
0.269845	0.0397431	1.6
0.2698437	0.03914552	1.6
0.2698437	0.03914552	1.6
0.2696953	0.03868567	1.6
0.2696953	0.03868567	1.6
0.2696953	0.03868567	1.6
0.2695093	0.03820401	1.6
0.2695093	0.03820401	1.6
0.2695093	0.03820401	1.6
0.2694923	0.03837831	1.6
0.2694923	0.03837831	1.6
0.2694142	0.03853045	1.6
0.2694142	0.03853045	1.6
0.2694142	0.03853045	1.6
0.2694142	0.03853045	1.6
0.2694142	0.03853045	1.6
0.2694142	0.03853045	1.6
0.2643932	0.01283532	1.6
0.2643932	0.01283532	1.6
0.2645409	0.01249754	1.6
0.2645409	0.01249754	1.6
0.2645409	0.01249754	1.6
0.2655995	0.01283018	1.6
0.2655995	0.01283018	1.6
0.2655995	0.01283018	1.6
0.2666412	0.01391337	1.6
0.2666412	0.01391337	1.6
0.2675155	0.01453419	1.6
0.2675155	0.01453419	1.6
0.2675155	0.01453419	1.6
0.2686586	0.01522124	1.6
0.2686586	0.01522124	1.6
0.2686586	0.01522124	1.6
0.2693307	0.01597301	1.6
0.2693307	0.01597301	1.6
0.2725876	0.01606751	1.6
0.2725876	0.01606751	1.6
0.2725876	0.01606751	1.6
0.2747874	0.01577867	1.6
0.2747874	0.01577867	1.6
0.2764834	0.01552246	1.6
0.2764834	0.01552246	1.6
0.2764834	0.01552246	1.6
0.2778421	0.01534586	1.6
0.2778421	0.01534586	1.6
0.2778421	0.01534586	1.6
0.2789948	0.01497049	1.6
0.2789948	0.01497049	1.6
0.2802913	0.01480625	1.6
0.2802913	0.01480625	1.6
0.2802913	0.01480625	1.6
0.2811933	0.01460268	1.6
0.2811933	0.01460268	1.6
0.2811933	0.01460268	1.6
0.2819653	0.01469322	1.6
0.2819653	0.01469322	1.6
0.2827418	0.01462879	1.6
0.2827418	0.01462879	1.6
0.2827418	0.01462879	1.6
0.2834972	0.01451372	1.6
0.2834972	0.01451372	1.6
0.2834972	0.01451372	1.6
0.2840898	0.01446761	1.6
0.2840898	0.01446761	1.6
0.2845934	0.0143199	1.6
0.2845934	0.0143199	1.6
0.2845934	0.0143199	1.6
0.2850185	0.01412188	1.6
0.2850185	0.01412188	1.6
0.2850185	0.01412188	1.6
0.2854234	0.01404297	1.6
0.2854234	0.01404297	1.6
0.2858046	0.01425872	1.6
0.2858046	0.01425872	1.6
0.2858046	0.01425872	1.6
0.2861618	0.01438925	1.6
0.2861618	0.01438925	1.6
0.2861618	0.01438925	1.6
0.2863958	0.01441669	1.6
0.2863958	0.01441669	1.6
0.286627	0.01433168	1.6
0.286627	0.01433168	1.6
0.286627	0.01433168	1.6
0.286627	0.01433168	1.6
0.286627	0.01433168	1.6
0.286627	0.01433168	1.6
0.2722201	0.00324403	1.6
0.2722201	0.00324403	1.6
0.286627	0.01433168	1.6
0.286627	0.01433168	1.6
0.286627	0.01433168	1.6
0.286627	0.01433168	1.6
0.286627	0.01433168	1.6
0.286627	0.01433168	1.6
0.286627	0.01433168	1.6
0.286627	0.01433168	1.6
0.01682744	0.03751883	1.6
0.01682744	0.03751883	1.6
0.01682744	0.03751883	1.6
0.02347032	0.04080254	1.6
0.02347032	0.04080254	1.6
0.02693741	0.04251628	1.6
0.02693741	0.04251628	1.6
0.02693741	0.04251628	1.6
0.02926086	0.04306133	1.6
0.02926086	0.04306133	1.6
0.02980484	0.0430982	1.6
0.02980484	0.0430982	1.6
0.02980484	0.0430982	1.6
0.0301982	0.04357448	1.6
0.0301982	0.04357448	1.6
0.0301982	0.04357448	1.6
0.03017031	0.04358686	1.6
0.03017031	0.04358686	1.6
0.03031282	0.04332879	1.6
0.03031282	0.04332879	1.6
0.03031282	0.04332879	1.6
0.03046814	0.04299475	1.6
0.03046814	0.04299475	1.6
0.03046814	0.04299475	1.6
0.03071334	0.04300426	1.6
0.03071334	0.04300426	1.6
0.03101436	0.04264294	1.6
0.03101436	0.04264294	1.6
0.03101436	0.04264294	1.6
0.03122261	0.04234075	1.6
0.03122261	0.04234075	1.6
0.03122261	0.04234075	1.6
0.03146615	0.04215246	1.6
0.03146615	0.04215246	1.6
0.03146615	0.04215246	1.6
0.03146615	0.04215246	1.6
0.03146615	0.04215246	1.6
0.03146615	0.04215246	1.6
0.03146615	0.04215246	1.6
0.03146615	0.04215246	1.6
0.03146615	0.04215246	1.6
0.03146615	0.04215246	1.6
0.02844175	0.04173246	1.6
0.02844175	0.04173246	1.6
0.02844175	0.04173246	1.6
0.02848754	0.04299005	1.6
0.02848754	0.04299005	1.6
0.02847856	0.04394227	1.6
0.02847856	0.04394227	1.6
0.02847856	0.04394227	1.6
0.02845954	0.0448223	1.6
0.02845954	0.0448223	1.6
0.02845954	0.0448223	1.6
0.02833262	0.0456077	1.6
0.02833262	0.0456077	1.6
0.02833262	0.0456077	1.6
0.02833262	0.0456077	1.6
0.02833262	0.0456077	1.6
0.02833262	0.0456077	1.6
-0.1525961	-0.02835752	1.6
-0.1525961	-0.02835752	1.6
-0.153035	-0.02849845	1.6
-0.153035	-0.02849845	1.6
-0.153035	-0.02849845	1.6
-0.1517203	-0.02855533	1.6
-0.1517203	-0.02855533	1.6
-0.1514246	-0.02846074	1.6
-0.1514246	-0.02846074	1.6
-0.1514246	-0.02846074	1.6
-0.151133	-0.02841592	1.6
-0.151133	-0.02841592	1.6
-0.1514857	-0.02830802	1.6
-0.1514857	-0.02830802	1.6
-0.1514857	-0.02830802	1.6
-0.1511497	-0.02806206	1.6
-0.1511497	-0.02806206	1.6
-0.1511497	-0.02806206	1.6
-0.1507876	-0.02818316	1.6
-0.1507876	-0.02818316	1.6
-0.1504717	-0.02821435	1.6
-0.1504717	-0.02821435	1.6
-0.1504717	-0.02821435	1.6
-0.1505464	-0.02839318	1.6
-0.1505464	-0.02839318	1.6
-0.1505464	-0.02839318	1.6
-0.1503833	-0.02845733	1.6
-0.1503833	-0.02845733	1.6
-0.1503833	-0.02845733	1.6
-0.1503833	-0.02845733	1.6
-0.1503833	-0.02845733	1.6
-0.1619218	-0.06516355	1.6
-0.1619218	-0.06516355	1.6
-0.1603199	-0.07379662	1.6
-0.1603199	-0.07379662	1.6
-0.1603199	-0.07379662	1.6
-0.1595649	-0.07868325	1.6
-0.1595649	-0.07868325	1.6
-0.1595649	-0.07868325	1.6
-0.1591636	-0.08058105	1.6
-0.1591636	-0.08058105	1.6
-0.1589394	-0.08108643	1.6
-0.1589394	-0.08108643	1.6
-0.1589394	-0.08108643	1.6
-0.1584672	-0.08199129	1.6
-0.1584672	-0.08199129	1.6
-0.1584672	-0.08199129	1.6
-0.158551	-0.08230292	1.6
-0.158551	-0.08230292	1.6
-0.1582977	-0.08239654	1.6
-0.1582977	-0.08239654	1.6
-0.1582977	-0.08239654	1.6
-0.1579322	-0.08240896	1.6
-0.1579322	-0.08240896	1.6
-0.1579322	-0.08240896	1.6
-0.1577241	-0.0824322	1.6
-0.1577241	-0.0824322	1.6
-0.1573756	-0.08246813	1.6
-0.1573756	-0.08246813	1.6
-0.1573756	-0.08246813	1.6
-0.1571196	-0.0825913	1.6
-0.1571196	-0.0825913	1.6
-0.1571196	-0.0825913	1.6
-0.1568945	-0.08258488	1.6
-0.1568945	-0.08258488	1.6
-0.1568525	-0.08275116	1.6
-0.1568525	-0.08275116	1.6
-0.1568525	-0.08275116	1.6
-0.15689	-0.08287174	1.6
-0.15689	-0.08287174	1.6
-0.15689	-0.08287174	1.6
-0.1569036	-0.0828991	1.6
-0.1569036	-0.0828991	1.6
-0.1567573	-0.08284628	1.6
-0.1567573	-0.08284628	1.6
-0.1567573	-0.08284628	1.6
-0.156721	-0.08260384	1.6
-0.156721	-0.08260384	1.6
-0.1568801	-0.08223615	1.6
-0.1568801	-0.08223615	1.6
-0.1568801	-0.08223615	1.6
-0.1568801	-0.08223615	1.6
-0.1568801	-0.08223615	1.6
-0.1568801	-0.08223615	1.6
-0.1568801	-0.08223615	1.6
-0.1642034	-0.05821096	1.6
-0.1653332	-0.0541702	1.6
-0.1653332	-0.0541702	1.6
-0.1653332	-0.0541702	1.6
-0.1653125	-0.05112934	1.6
-0.1653125	-0.05112934	1.6
-0.1656461	-0.04926037	1.6
-0.1656461	-0.04926037	1.6
-0.1656461	-0.04926037	1.6
-0.1659529	-0.04800647	1.6
-0.1659529	-0.04800647	1.6
-0.1659529	-0.04800647	1.6
-0.1662126	-0.04756469	1.6
-0.1662126	-0.04756469	1.6
-0.1664829	-0.04681271	1.6
-0.1664829	-0.04681271	1.6
-0.1664829	-0.04681271	1.6
-0.1666706	-0.04648419	1.6
-0.1666706	-0.04648419	1.6
-0.1667069	-0.04619404	1.6
-0.1667069	-0.04619404	1.6
-0.1667069	-0.04619404	1.6
-0.1666173	-0.04599195	1.6
-0.1666173	-0.04599195	1.6
-0.1666173	-0.04599195	1.6
-0.1664915	-0.04585501	1.6
-0.1664915	-0.04585501	1.6
-0.1663011	-0.04574805	1.6
-0.1663011	-0.04574805	1.6
-0.1663011	-0.04574805	1.6
-0.1663011	-0.04574805	1.6
-0.1663011	-0.04574805	1.6
-0.1663011	-0.04574805	1.6
-0.1663011	-0.04574805	1.6
-0.1663011	-0.04574805	1.6
0.1836049	-0.1546688	1.6
0.1836049	-0.1546688	1.6
0.1836049	-0.1546688	1.6
0.1858894	-0.1514093	1.6
0.1858894	-0.1514093	1.6
0.1858894	-0.1514093	1.6
0.186976	-0.1484249	1.6
0.186976	-0.1484249	1.6
0.1881297	-0.1456842	1.6
0.1881297	-0.1456842	1.6
0.1881297	-0.1456842	1.6
0.1881297	-0.1456842	1.6
0.1881297	-0.1456842	1.6
0.1881297	-0.1456842	1.6
0.1885805	-0.1443413	1.6
0.1885805	-0.1443413	1.6
0.1885805	-0.1443413	1.6
0.1885805	-0.1443413	1.6
0.1885805	-0.1443413	1.6
-0.09245554	-0.0288012	1.6
-0.09245554	-0.0288012	1.6
-0.09245554	-0.0288012	1.6
-0.09158722	-0.02906706	1.6
-0.09158722	-0.02906706	1.6
-0.09158722	-0.02906706	1.6
-0.09038044	-0.02907312	1.6
-0.09038044	-0.02907312	1.6
-0.0912182	-0.02670635	1.6
-0.0912182	-0.02670635	1.6
-0.0912182	-0.02670635	1.6
-0.09246892	-0.02465556	1.6
-0.09246892	-0.02465556	1.6
-0.09246892	-0.02465556	1.6
-0.09328874	-0.02312822	1.6
-0.09328874	-0.02312822	1.6
-0.09405641	-0.02182325	1.6
-0.09405641	-0.02182325	1.6
-0.09405641	-0.02182325	1.6
-0.09405641	-0.02182325	1.6
-0.09405641	-0.02182325	1.6
-0.09405641	-0.02182325	1.6
-0.09405641	-0.02182325	1.6
-0.09405641	-0.02182325	1.6
0.2028516	-0.07145398	1.6
0.2028516	-0.07145398	1.6
0.2028516	-0.07145398	1.6
0.195338	-0.07740558	1.6
0.195338	-0.07740558	1.6
0.1896436	-0.08393656	1.6
0.1896436	-0.08393656	1.6
0.1896436	-0.08393656	1.6
0.1881918	-0.08558092	1.6
0.1881918	-0.08558092	1.6
0.1881918	-0.08558092	1.6
0.1878534	-0.08583195	1.6
0.1878534	-0.08583195	1.6
0.1851221	-0.08758502	1.6
0.1851221	-0.08758502	1.6
0.1851221	-0.08758502	1.6
0.1844392	-0.08875032	1.6
0.1844392	-0.08875032	1.6
0.1844392	-0.08875032	1.6
0.184084	-0.0892811	1.6
0.184084	-0.0892811	1.6
0.1849837	-0.08964954	1.6
0.1849837	-0.08964954	1.6
0.1849837	-0.08964954	1.6
0.1849837	-0.08964954	1.6
0.1849837	-0.08964954	1.6
0.1849837	-0.08964954	1.6
0.00180985	-0.1349428	1.6
0.00180985	-0.1349428	1.6
-0.006479083	-0.1393165	1.6
-0.006479083	-0.1393165	1.6
-0.006479083	-0.1393165	1.6
-0.01024232	-0.1416714	1.6
-0.01024232	-0.1416714	1.6
-0.01024232	-0.1416714	1.6
-0.01269082	-0.1427389	1.6
-0.01269082	-0.1427389	1.6
-0.01447352	-0.1432154	1.6
-0.01447352	-0.1432154	1.6
-0.01447352	-0.1432154	1.6
-0.01548356	-0.1429313	1.6
-0.01548356	-0.1429313	1.6
-0.01548356	-0.1429313	1.6
-0.01548356	-0.1429313	1.6
-0.01548356	-0.1429313	1.6
-0.01548356	-0.1429313	1.6
-0.01548356	-0.1429313	1.6
-0.01548356	-0.1429313	1.6
-0.1717086	-0.1227233	1.6
-0.1717086	-0.1227233	1.6
-0.1717086	-0.1227233	1.6
-0.1729169	-0.1203711	1.6
-0.1729169	-0.1203711	1.6
-0.170631	-0.1218124	1.6
-0.170631	-0.1218124	1.6
-0.170631	-0.1218124	1.6
-0.170631	-0.1218124	1.6
-0.170631	-0.1218124	1.6
-0.170631	-0.1218124	1.6
-0.1675014	-0.1228827	1.6
-0.1675014	-0.1228827	1.6
-0.1666353	-0.1233662	1.6
-0.1666353	-0.1233662	1.6
-0.1666353	-0.1233662	1.6
-0.1660009	-0.1236417	1.6
-0.1660009	-0.1236417	1.6
-0.1660009	-0.1236417	1.6
-0.1660009	-0.1236417	1.6
-0.1660009	-0.1236417	1.6
-0.153612	-0.0965638	1.6
-0.153612	-0.0965638	1.6
-0.153612	-0.0965638	1.6
-0.153032	-0.09610674	1.6
-0.153032	-0.09610674	1.6
-0.153032	-0.09610674	1.6
-0.1523327	-0.09611687	1.6
-0.1523327	-0.09611687	1.6
-0.1517173	-0.09646452	1.6
-0.1517173	-0.09646452	1.6
-0.1517173	-0.09646452	1.6
-0.151485	-0.09652779	1.6
-0.151485	-0.09652779	1.6
-0.151485	-0.09652779	1.6
-0.1511478	-0.09624265	1.6
-0.1511478	-0.09624265	1.6
-0.1507138	-0.09613245	1.6
-0.1507138	-0.09613245	1.6
-0.1507138	-0.09613245	1.6
-0.1507104	-0.09630521	1.6
-0.1507104	-0.09630521	1.6
-0.1507104	-0.09630521	1.6
-0.1507104	-0.09630521	1.6
-0.1507104	-0.09630521	1.6
-0.2452446	-0.1339275	1.6
-0.2452446	-0.1339275	1.6
-0.2452446	-0.1339275	1.6
-0.256138	-0.1350372	1.6
-0.256138	-0.1350372	1.6
-0.2607391	-0.1364173	1.6
-0.2607391	-0.1364173	1.6
-0.2607391	-0.1364173	1.6
