# Supplementary material for: Saliency detection of textured 3D models based on multi-view information and texel descriptor
Source: PeerJ Comput Sci. 2023 Oct 25;9:e1584. doi: 10.7717/peerj-cs.1584 (PMC10703070; doi:10.7717/peerj-cs.1584)
Supplement: Supplemental Information 2 [file peerj-cs-09-1584-s002.zip › zy/9.txt]

-0.2633344	-0.1371562	1.6
-0.2633344	-0.1371562	1.6
-0.2652248	-0.1378074	1.6
-0.2652248	-0.1378074	1.6
-0.2652248	-0.1378074	1.6
-0.2669657	-0.138463	1.6
-0.2669657	-0.138463	1.6
-0.2669657	-0.138463	1.6
-0.2684342	-0.1393396	1.6
-0.2684342	-0.1393396	1.6
-0.2695915	-0.1398082	1.6
-0.2695915	-0.1398082	1.6
-0.2695915	-0.1398082	1.6
-0.2707227	-0.1400892	1.6
-0.2707227	-0.1400892	1.6
-0.2718354	-0.1397959	1.6
-0.2726986	-0.140038	1.6
-0.2726986	-0.140038	1.6
-0.2726986	-0.140038	1.6
-0.2734764	-0.1400274	1.6
-0.2734764	-0.1400274	1.6
-0.2741864	-0.1402495	1.6
-0.2741864	-0.1402495	1.6
-0.2741864	-0.1402495	1.6
-0.2741864	-0.1402495	1.6
-0.2741864	-0.1402495	1.6
-0.2741864	-0.1402495	1.6
-0.2741864	-0.1402495	1.6
-0.2741864	-0.1402495	1.6
0.1483821	-0.1584905	1.6
0.1483821	-0.1584905	1.6
0.1483821	-0.1584905	1.6
0.1485431	-0.1574507	1.6
0.1485431	-0.1574507	1.6
0.1485431	-0.1574507	1.6
0.1499436	-0.1564565	1.6
0.1499436	-0.1564565	1.6
0.150574	-0.1561348	1.6
0.150574	-0.1561348	1.6
0.150574	-0.1561348	1.6
0.1506708	-0.1564024	1.6
0.1506708	-0.1564024	1.6
0.1506708	-0.1564024	1.6
0.1502697	-0.1574988	1.6
0.1502697	-0.1574988	1.6
0.1502999	-0.1583252	1.6
0.1502999	-0.1583252	1.6
0.1502999	-0.1583252	1.6
0.1502936	-0.1590793	1.6
0.1502936	-0.1590793	1.6
0.1502936	-0.1590793	1.6
0.14997	-0.1597683	1.6
0.14997	-0.1597683	1.6
0.1497224	-0.1607732	1.6
0.1497224	-0.1607732	1.6
0.149837	-0.1616205	1.6
0.149837	-0.1616205	1.6
0.149837	-0.1616205	1.6
0.149837	-0.1616205	1.6
0.149837	-0.1616205	1.6
0.149837	-0.1616205	1.6
0.2407003	-0.1770674	1.6
0.2407003	-0.1770674	1.6
0.2544833	-0.1753883	1.6
0.2544833	-0.1753883	1.6
0.2544833	-0.1753883	1.6
0.2627997	-0.1735013	1.6
0.2627997	-0.1735013	1.6
0.2627997	-0.1735013	1.6
0.2658718	-0.172288	1.6
0.2658718	-0.172288	1.6
0.2658718	-0.172288	1.6
0.2670414	-0.1707718	1.6
0.2670414	-0.1707718	1.6
0.268715	-0.1704077	1.6
0.268715	-0.1704077	1.6
0.268715	-0.1704077	1.6
0.2684183	-0.1712474	1.6
0.2684183	-0.1712474	1.6
0.2680683	-0.1718886	1.6
0.2680683	-0.1718886	1.6
0.2680683	-0.1718886	1.6
0.2681794	-0.1723864	1.6
0.2681794	-0.1723864	1.6
0.2681794	-0.1723864	1.6
0.2678164	-0.1731647	1.6
0.2678164	-0.1731647	1.6
0.2673707	-0.1736621	1.6
0.2673707	-0.1736621	1.6
0.2673707	-0.1736621	1.6
0.2665197	-0.1736946	1.6
0.2665197	-0.1736946	1.6
0.2665197	-0.1736946	1.6
0.2665197	-0.1736946	1.6
0.2665197	-0.1736946	1.6
-0.02243715	-0.2668055	1.6
-0.02243715	-0.2668055	1.6
-0.02243715	-0.2668055	1.6
-0.02132426	-0.268951	1.6
-0.02132426	-0.268951	1.6
-0.02132426	-0.268951	1.6
-0.01982025	-0.2694085	1.6
-0.01982025	-0.2694085	1.6
-0.01912381	-0.2696183	1.6
-0.01912381	-0.2696183	1.6
-0.01912381	-0.2696183	1.6
-0.01894915	-0.2694956	1.6
-0.01894915	-0.2694956	1.6
-0.01872199	-0.2688911	1.6
-0.01872199	-0.2688911	1.6
-0.01872199	-0.2688911	1.6
-0.0188029	-0.2684282	1.6
-0.0188029	-0.2684282	1.6
-0.0188029	-0.2684282	1.6
-0.01858818	-0.2679211	1.6
-0.01858818	-0.2679211	1.6
-0.01858818	-0.2679211	1.6
-0.01846565	-0.267316	1.6
-0.01846565	-0.267316	1.6
-0.01824606	-0.2669736	1.6
-0.01824606	-0.2669736	1.6
-0.01824606	-0.2669736	1.6
-0.01824606	-0.2669736	1.6
-0.01824606	-0.2669736	1.6
-0.01824606	-0.2669736	1.6
-0.06955411	-0.2670022	1.6
-0.06955411	-0.2670022	1.6
-0.06918515	-0.2668726	1.6
-0.06918515	-0.2668726	1.6
-0.06918515	-0.2668726	1.6
-0.06870822	-0.2660458	1.6
-0.06870822	-0.2660458	1.6
-0.06870822	-0.2660458	1.6
-0.06829081	-0.2658028	1.6
-0.06829081	-0.2658028	1.6
-0.06829081	-0.2658028	1.6
-0.06829081	-0.2658028	1.6
-0.06829081	-0.2658028	1.6
-0.06829081	-0.2658028	1.6
-0.06829081	-0.2658028	1.6
-0.06829081	-0.2658028	1.6
-0.2107275	-0.3040873	1.6
-0.2107275	-0.3040873	1.6
-0.2119975	-0.3033165	1.6
-0.2119975	-0.3033165	1.6
-0.2119975	-0.3033165	1.6
-0.2125584	-0.3022048	1.6
-0.2125584	-0.3022048	1.6
-0.2125584	-0.3022048	1.6
-0.2131541	-0.3015666	1.6
-0.2131541	-0.3015666	1.6
-0.2138014	-0.3010395	1.6
-0.2138014	-0.3010395	1.6
-0.2138014	-0.3010395	1.6
-0.2144637	-0.3006171	1.6
-0.2144637	-0.3006171	1.6
-0.2144637	-0.3006171	1.6
-0.2148822	-0.2998085	1.6
-0.2148822	-0.2998085	1.6
-0.2155077	-0.2992743	1.6
-0.2155077	-0.2992743	1.6
-0.2155077	-0.2992743	1.6
-0.2159904	-0.2987004	1.6
-0.2159904	-0.2987004	1.6
-0.2159904	-0.2987004	1.6
-0.2159904	-0.2987004	1.6
-0.2159904	-0.2987004	1.6
-0.2159904	-0.2987004	1.6
-0.2159904	-0.2987004	1.6
-0.2159904	-0.2987004	1.6
0.2014167	-0.1269275	1.6
0.2014167	-0.1269275	1.6
0.2003535	-0.1271504	1.6
0.2003535	-0.1271504	1.6
0.2003535	-0.1271504	1.6
0.1997501	-0.1273823	1.6
0.1997501	-0.1273823	1.6
0.1997501	-0.1273823	1.6
0.1975001	-0.1272217	1.6
0.1975001	-0.1272217	1.6
0.1976356	-0.1270731	1.6
0.1976356	-0.1270731	1.6
0.1976356	-0.1270731	1.6
0.198123	-0.1265028	1.6
0.198123	-0.1265028	1.6
0.198123	-0.1265028	1.6
0.1972182	-0.126365	1.6
0.1972182	-0.126365	1.6
0.1965885	-0.1247256	1.6
0.1965885	-0.1247256	1.6
0.1965885	-0.1247256	1.6
0.1965885	-0.1247256	1.6
0.1965885	-0.1247256	1.6
0.1965885	-0.1247256	1.6
0.1965885	-0.1247256	1.6
0.1965885	-0.1247256	1.6
0.1961337	0.0158357	1.6
0.1961337	0.0158357	1.6
0.1961337	0.0158357	1.6
0.1976116	0.01844083	1.6
0.1976116	0.01844083	1.6
0.199153	0.01925524	1.6
0.199153	0.01925524	1.6
0.199153	0.01925524	1.6
0.199153	0.01925524	1.6
0.199153	0.01925524	1.6
0.199153	0.01925524	1.6
0.199153	0.01925524	1.6
0.199153	0.01925524	1.6
0.2027653	0.02137533	1.6
0.2027653	0.02137533	1.6
0.2027653	0.02137533	1.6
0.2027653	0.02137533	1.6
0.2027653	0.02137533	1.6
0.2027653	0.02137533	1.6
0.1999658	0.05392911	1.6
0.1999658	0.05392911	1.6
0.1999658	0.05392911	1.6
0.198137	0.05875137	1.6
0.198137	0.05875137	1.6
0.1976525	0.06065775	1.6
0.1976525	0.06065775	1.6
0.1976525	0.06065775	1.6
0.1976056	0.06317347	1.6
0.1976056	0.06317347	1.6
0.1976573	0.06444859	1.6
0.1976573	0.06444859	1.6
0.1976573	0.06444859	1.6
0.1974618	0.06571229	1.6
0.1974618	0.06571229	1.6
0.1974618	0.06571229	1.6
0.1972786	0.06647088	1.6
0.1972786	0.06647088	1.6
0.197233	0.06735855	1.6
0.197233	0.06735855	1.6
0.197233	0.06735855	1.6
0.197233	0.06735855	1.6
0.197233	0.06735855	1.6
0.197233	0.06735855	1.6
0.1876561	0.05351814	1.6
0.1876561	0.05351814	1.6
0.2517728	0.02435437	1.6
0.2517728	0.02435437	1.6
0.2517728	0.02435437	1.6
0.2533584	0.02165892	1.6
0.2533584	0.02165892	1.6
0.2533584	0.02165892	1.6
0.2536046	0.01904842	1.6
0.2536046	0.01904842	1.6
0.2546615	0.01681671	1.6
0.2546615	0.01681671	1.6
0.2546615	0.01681671	1.6
0.2548207	0.01512775	1.6
0.2548207	0.01512775	1.6
0.2548207	0.01512775	1.6
0.254581	0.01378971	1.6
0.254581	0.01378971	1.6
0.2550078	0.01248712	1.6
0.2550078	0.01248712	1.6
0.2550078	0.01248712	1.6
0.2553681	0.01129802	1.6
0.2553681	0.01129802	1.6
0.2553681	0.01129802	1.6
0.2560089	0.01083136	1.6
0.2560089	0.01083136	1.6
0.2565916	0.009990568	1.6
0.2565916	0.009990568	1.6
0.2565916	0.009990568	1.6
0.2571371	0.009344446	1.6
0.2571371	0.009344446	1.6
0.2571371	0.009344446	1.6
0.2575826	0.008293634	1.6
0.2575826	0.008293634	1.6
0.2577457	0.007050315	1.6
0.2577457	0.007050315	1.6
0.2577457	0.007050315	1.6
0.2577457	0.007050315	1.6
0.2577457	0.007050315	1.6
0.2577457	0.007050315	1.6
0.2463873	-0.02275279	1.6
0.2463873	-0.02275279	1.6
0.2453616	-0.02387176	1.6
0.2453616	-0.02387176	1.6
0.2453616	-0.02387176	1.6
0.2447935	-0.02434543	1.6
0.2447935	-0.02434543	1.6
0.2447935	-0.02434543	1.6
0.2438787	-0.02531747	1.6
0.2438787	-0.02531747	1.6
0.2431537	-0.02611783	1.6
0.2431537	-0.02611783	1.6
0.2431537	-0.02611783	1.6
0.2424295	-0.02674932	1.6
0.2424295	-0.02674932	1.6
0.2424295	-0.02674932	1.6
0.2417115	-0.02735426	1.6
0.2417115	-0.02735426	1.6
0.241074	-0.02813739	1.6
0.241074	-0.02813739	1.6
0.2407031	-0.02847013	1.6
0.2407031	-0.02847013	1.6
0.2407031	-0.02847013	1.6
0.2407031	-0.02847013	1.6
0.2407031	-0.02847013	1.6
0.2407031	-0.02847013	1.6
0.2407031	-0.02847013	1.6
0.2407031	-0.02847013	1.6
0.2407031	-0.02847013	1.6
-0.1658452	0.03767961	1.6
-0.1658452	0.03767961	1.6
-0.1658452	0.03767961	1.6
-0.1658452	0.03767961	1.6
-0.1658452	0.03767961	1.6
-0.1650147	0.03222486	1.6
-0.1650147	0.03222486	1.6
-0.1648959	0.03101757	1.6
-0.1648959	0.03101757	1.6
-0.1648959	0.03101757	1.6
-0.1648482	0.03060797	1.6
-0.1648482	0.03060797	1.6
-0.1648482	0.03060797	1.6
-0.1647922	0.03002398	1.6
-0.1647922	0.03002398	1.6
-0.1644596	0.02981067	1.6
-0.1644596	0.02981067	1.6
-0.1644596	0.02981067	1.6
-0.1647186	0.0296252	1.6
-0.1647186	0.0296252	1.6
-0.1647186	0.0296252	1.6
-0.1646196	0.02918004	1.6
-0.1646196	0.02918004	1.6
-0.1642099	0.0283883	1.6
-0.1642099	0.0283883	1.6
-0.1642099	0.0283883	1.6
-0.1641236	0.02733807	1.6
-0.1641236	0.02733807	1.6
-0.1641236	0.02733807	1.6
-0.164304	0.02649161	1.6
-0.164304	0.02649161	1.6
-0.1642836	0.02585397	1.6
-0.1642836	0.02585397	1.6
-0.1642836	0.02585397	1.6
-0.1643286	0.02546146	1.6
-0.1643286	0.02546146	1.6
-0.1643286	0.02546146	1.6
-0.1643286	0.02546146	1.6
-0.1643286	0.02546146	1.6
-0.1916419	0.1831211	1.6
-0.1916419	0.1831211	1.6
-0.1916419	0.1831211	1.6
-0.1913084	0.1929451	1.6
-0.1913084	0.1929451	1.6
-0.1913084	0.1929451	1.6
-0.1929666	0.1928901	1.6
-0.1929666	0.1928901	1.6
-0.1929666	0.1928901	1.6
-0.1938885	0.1951063	1.6
-0.1938885	0.1951063	1.6
-0.1935878	0.1959585	1.6
-0.1935878	0.1959585	1.6
-0.194452	0.1985484	1.6
-0.194452	0.1985484	1.6
-0.194452	0.1985484	1.6
-0.1949062	0.2001564	1.6
-0.1949062	0.2001564	1.6
-0.1949062	0.2001564	1.6
-0.1949628	0.2013448	1.6
-0.1949628	0.2013448	1.6
-0.1950018	0.2020827	1.6
-0.1950018	0.2020827	1.6
-0.1950018	0.2020827	1.6
-0.1948095	0.2026949	1.6
-0.1948095	0.2026949	1.6
-0.1948095	0.2026949	1.6
-0.1948252	0.2030586	1.6
-0.1948252	0.2030586	1.6
-0.1948128	0.203921	1.6
-0.1948128	0.203921	1.6
-0.1948128	0.203921	1.6
-0.1938642	0.2052169	1.6
-0.1938642	0.2052169	1.6
-0.1938642	0.2052169	1.6
-0.1938642	0.2052169	1.6
-0.1938642	0.2052169	1.6
-0.1711864	0.2328179	1.6
-0.1711864	0.2328179	1.6
-0.1711864	0.2328179	1.6
-0.1699947	0.2338125	1.6
-0.1699947	0.2338125	1.6
-0.1699947	0.2338125	1.6
-0.1698265	0.2354599	1.6
-0.1698265	0.2354599	1.6
-0.1695946	0.2359471	1.6
-0.1695946	0.2359471	1.6
-0.1695946	0.2359471	1.6
-0.1692078	0.237532	1.6
-0.1692078	0.237532	1.6
-0.1692078	0.237532	1.6
-0.1692078	0.237532	1.6
-0.1692078	0.237532	1.6
-0.1692078	0.237532	1.6
-0.01333385	0.3274498	1.6
-0.01333385	0.3274498	1.6
-0.0154403	0.3267342	1.6
-0.0154403	0.3267342	1.6
-0.0154403	0.3267342	1.6
-0.01583687	0.3265452	1.6
-0.01583687	0.3265452	1.6
-0.01628776	0.3268627	1.6
-0.01628776	0.3268627	1.6
-0.01628776	0.3268627	1.6
-0.01645398	0.3285175	1.6
-0.01645398	0.3285175	1.6
-0.01645398	0.3285175	1.6
-0.01652382	0.329156	1.6
-0.01652382	0.329156	1.6
-0.0165581	0.3300436	1.6
-0.0165581	0.3300436	1.6
-0.0165581	0.3300436	1.6
-0.0165581	0.3300436	1.6
-0.0165581	0.3300436	1.6
-0.0165581	0.3300436	1.6
-0.01667975	0.3307767	1.6
-0.01667975	0.3307767	1.6
-0.01516423	0.331868	1.6
-0.01516423	0.331868	1.6
-0.01516423	0.331868	1.6
-0.01392677	0.3330786	1.6
-0.01392677	0.3330786	1.6
-0.01392677	0.3330786	1.6
-0.01279794	0.3344815	1.6
-0.01279794	0.3344815	1.6
-0.0120288	0.3355483	1.6
-0.0120288	0.3355483	1.6
-0.0120288	0.3355483	1.6
-0.0120288	0.3355483	1.6
-0.0120288	0.3355483	1.6
-0.0120288	0.3355483	1.6
-0.2152811	0.225939	1.6
-0.2152811	0.225939	1.6
-0.2198679	0.2236349	1.6
-0.2198679	0.2236349	1.6
-0.2198679	0.2236349	1.6
-0.2217034	0.2214441	1.6
-0.2217034	0.2214441	1.6
-0.2217034	0.2214441	1.6
-0.2230907	0.2198024	1.6
-0.2230907	0.2198024	1.6
-0.2248282	0.2187366	1.6
-0.2248282	0.2187366	1.6
-0.2248282	0.2187366	1.6
-0.2260013	0.2182074	1.6
-0.2260013	0.2182074	1.6
-0.2271514	0.2181895	1.6
-0.2271514	0.2181895	1.6
-0.2271514	0.2181895	1.6
-0.2278318	0.2181792	1.6
-0.2278318	0.2181792	1.6
-0.2278318	0.2181792	1.6
-0.2284877	0.2177252	1.6
-0.2284877	0.2177252	1.6
-0.2284877	0.2177252	1.6
-0.2284877	0.2177252	1.6
-0.2284877	0.2177252	1.6
-0.2114864	0.1991578	1.6
-0.2114864	0.1991578	1.6
-0.2114864	0.1991578	1.6
-0.2130331	0.2000569	1.6
-0.2130331	0.2000569	1.6
-0.2130331	0.2000569	1.6
-0.2136199	0.2005534	1.6
-0.2136199	0.2005534	1.6
-0.2137857	0.2013063	1.6
-0.2137857	0.2013063	1.6
-0.2137857	0.2013063	1.6
-0.2143392	0.2022358	1.6
-0.2143392	0.2022358	1.6
-0.2143392	0.2022358	1.6
-0.2146372	0.2029045	1.6
-0.2146372	0.2029045	1.6
-0.214958	0.2032065	1.6
-0.214958	0.2032065	1.6
-0.214958	0.2032065	1.6
-0.214958	0.2032065	1.6
-0.214958	0.2032065	1.6
-0.214958	0.2032065	1.6
-0.214958	0.2032065	1.6
-0.214958	0.2032065	1.6
-0.2159142	0.02926558	1.6
-0.2159142	0.02926558	1.6
-0.2159142	0.02926558	1.6
-0.2158722	0.02976413	1.6
-0.2158722	0.02976413	1.6
-0.2158722	0.02976413	1.6
-0.2152006	0.02992815	1.6
-0.2152006	0.02992815	1.6
-0.2145908	0.02989825	1.6
-0.2145908	0.02989825	1.6
-0.2145908	0.02989825	1.6
-0.2140762	0.03000654	1.6
-0.2140762	0.03000654	1.6
-0.2140762	0.03000654	1.6
-0.2139465	0.03016138	1.6
-0.2139465	0.03016138	1.6
-0.213529	0.0307291	1.6
-0.213529	0.0307291	1.6
-0.213529	0.0307291	1.6
-0.213529	0.0307291	1.6
-0.213529	0.0307291	1.6
-0.213529	0.0307291	1.6
-0.2337192	0.1269544	1.6
-0.2337192	0.1269544	1.6
-0.2348104	0.1348934	1.6
-0.2348104	0.1348934	1.6
-0.2348104	0.1348934	1.6
-0.2358317	0.1372695	1.6
-0.2358317	0.1372695	1.6
-0.2358317	0.1372695	1.6
-0.2358317	0.1372695	1.6
-0.2358317	0.1372695	1.6
-0.2358317	0.1372695	1.6
-0.2358317	0.1372695	1.6
-0.2358317	0.1372695	1.6
-0.2376128	0.1390873	1.6
-0.2376128	0.1390873	1.6
-0.2378663	0.1395009	1.6
-0.2378663	0.1395009	1.6
-0.2378663	0.1395009	1.6
-0.2378663	0.1395009	1.6
-0.2378663	0.1395009	1.6
-0.2378663	0.1395009	1.6
-0.1910724	-0.03206228	1.6
-0.1910724	-0.03206228	1.6
-0.1947433	-0.03380223	1.6
-0.1947433	-0.03380223	1.6
-0.1947433	-0.03380223	1.6
-0.1960044	-0.03304478	1.6
-0.1960044	-0.03304478	1.6
-0.1960044	-0.03304478	1.6
-0.1967178	-0.03241953	1.6
-0.1967178	-0.03241953	1.6
-0.1965327	-0.03171815	1.6
-0.1965327	-0.03171815	1.6
-0.1965327	-0.03171815	1.6
-0.1962061	-0.03177621	1.6
-0.1962061	-0.03177621	1.6
-0.1956382	-0.03195447	1.6
-0.1956382	-0.03195447	1.6
-0.1956382	-0.03195447	1.6
-0.1961364	-0.03094097	1.6
-0.1961364	-0.03094097	1.6
-0.1961364	-0.03094097	1.6
-0.1961364	-0.03094097	1.6
-0.1961364	-0.03094097	1.6
-0.1950206	-0.03192969	1.6
-0.1950206	-0.03192969	1.6
-0.1950206	-0.03192969	1.6
-0.1940701	-0.03268857	1.6
-0.1940701	-0.03268857	1.6
-0.1932952	-0.03339977	1.6
-0.1932952	-0.03339977	1.6
-0.1932952	-0.03339977	1.6
-0.192624	-0.03359985	1.6
-0.192624	-0.03359985	1.6
-0.1921244	-0.03387239	1.6
-0.1921244	-0.03387239	1.6
-0.1921244	-0.03387239	1.6
-0.191757	-0.03388333	1.6
-0.191757	-0.03388333	1.6
-0.191757	-0.03388333	1.6
-0.1915447	-0.03353571	1.6
-0.1915447	-0.03353571	1.6
-0.1913955	-0.03334013	1.6
-0.1913955	-0.03334013	1.6
-0.1913955	-0.03334013	1.6
-0.1914482	-0.03302467	1.6
-0.1914482	-0.03302467	1.6
-0.1914482	-0.03302467	1.6
-0.1915165	-0.0326661	1.6
-0.1915165	-0.0326661	1.6
-0.1915165	-0.0326661	1.6
-0.1915165	-0.0326661	1.6
-0.1915165	-0.0326661	1.6
-0.1915165	-0.0326661	1.6
-0.1915165	-0.0326661	1.6
-0.1915165	-0.0326661	1.6
0.226134	-0.03150337	1.6
0.226134	-0.03150337	1.6
0.2267721	-0.02810286	1.6
0.2267721	-0.02810286	1.6
0.2267721	-0.02810286	1.6
0.2264561	-0.02799616	1.6
0.2264561	-0.02799616	1.6
0.2264561	-0.02799616	1.6
0.2256617	-0.02734753	1.6
0.2256617	-0.02734753	1.6
0.2248216	-0.02737294	1.6
0.2248216	-0.02737294	1.6
0.2248216	-0.02737294	1.6
0.2240173	-0.02744267	1.6
0.2240173	-0.02744267	1.6
0.2232158	-0.02729321	1.6
0.2232158	-0.02729321	1.6
0.2232158	-0.02729321	1.6
0.2232158	-0.02729321	1.6
0.2232158	-0.02729321	1.6
0.2232158	-0.02729321	1.6
0.2222917	-0.02757395	1.6
0.2222917	-0.02757395	1.6
0.2219742	-0.02723511	1.6
0.2219742	-0.02723511	1.6
0.2219742	-0.02723511	1.6
0.221612	-0.02703161	1.6
0.221612	-0.02703161	1.6
0.221612	-0.02703161	1.6
0.2212612	-0.02668094	1.6
0.2212612	-0.02668094	1.6
0.2212612	-0.02668094	1.6
0.2212612	-0.02668094	1.6
0.233345	-0.03014136	1.6
0.233345	-0.03014136	1.6
0.233345	-0.03014136	1.6
0.2341504	-0.02814862	1.6
0.2341504	-0.02814862	1.6
0.2341504	-0.02814862	1.6
0.2342147	-0.02649513	1.6
0.2342147	-0.02649513	1.6
0.2367445	-0.02255937	1.6
0.2367445	-0.02255937	1.6
0.2367445	-0.02255937	1.6
0.2391661	-0.0192231	1.6
0.2391661	-0.0192231	1.6
0.2391661	-0.0192231	1.6
0.2407562	-0.01638059	1.6
0.2407562	-0.01638059	1.6
0.2423082	-0.01362809	1.6
0.2423082	-0.01362809	1.6
0.2423082	-0.01362809	1.6
0.2423082	-0.01362809	1.6
0.2423082	-0.01362809	1.6
0.2450936	-0.008787466	1.6
0.2450936	-0.008787466	1.6
0.2450936	-0.008787466	1.6
0.2462957	-0.006780462	1.6
0.2462957	-0.006780462	1.6
0.2462957	-0.006780462	1.6
0.2474388	-0.005051987	1.6
0.2474388	-0.005051987	1.6
0.2484878	-0.003236382	1.6
0.2484878	-0.003236382	1.6
0.2484878	-0.003236382	1.6
0.2494435	-0.001764746	1.6
0.2494435	-0.001764746	1.6
0.2494435	-0.001764746	1.6
0.2503439	-0.0003315415	1.6
0.2503439	-0.0003315415	1.6
0.2503439	-0.0003315415	1.6
0.2510149	0.0008333512	1.6
0.2510149	0.0008333512	1.6
0.2517078	0.001923075	1.6
0.2517078	0.001923075	1.6
0.2517078	0.001923075	1.6
0.2524449	0.002927403	1.6
0.2524449	0.002927403	1.6
0.2524449	0.002927403	1.6
0.2531163	0.003800652	1.6
0.2531163	0.003800652	1.6
0.2531163	0.003800652	1.6
0.2531163	0.003800652	1.6
0.2531163	0.003800652	1.6
0.2531163	0.003800652	1.6
0.2531163	0.003800652	1.6
0.2531163	0.003800652	1.6
0.2445921	-0.09386315	1.6
0.2445921	-0.09386315	1.6
0.2439627	-0.09253099	1.6
0.2439627	-0.09253099	1.6
0.2439627	-0.09253099	1.6
0.2429039	-0.09159096	1.6
0.2429039	-0.09159096	1.6
0.2429039	-0.09159096	1.6
0.2417185	-0.09162881	1.6
0.2417185	-0.09162881	1.6
0.2410209	-0.09148899	1.6
0.2410209	-0.09148899	1.6
0.2410209	-0.09148899	1.6
0.2403783	-0.0910487	1.6
0.2403783	-0.0910487	1.6
0.2403783	-0.0910487	1.6
0.2396997	-0.09063362	1.6
0.2396997	-0.09063362	1.6
0.2396997	-0.09063362	1.6
0.2396997	-0.09063362	1.6
0.2396997	-0.09063362	1.6
0.2396997	-0.09063362	1.6
0.2396997	-0.09063362	1.6
0.2396997	-0.09063362	1.6
0.2457283	-0.09309389	1.6
0.2457283	-0.09309389	1.6
0.251757	-0.09555418	1.6
0.251757	-0.09555418	1.6
0.251757	-0.09555418	1.6
0.251757	-0.09555418	1.6
0.251757	-0.09555418	1.6
0.251757	-0.09555418	1.6
0.251757	-0.09555418	1.6
0.251757	-0.09555418	1.6
0.2524257	-0.02246101	1.6
0.2524257	-0.02246101	1.6
0.2524257	-0.02246101	1.6
0.2515523	-0.02407996	1.6
0.2515523	-0.02407996	1.6
0.2514675	-0.02502098	1.6
0.2514675	-0.02502098	1.6
0.2514675	-0.02502098	1.6
0.2512226	-0.02516991	1.6
0.2512226	-0.02516991	1.6
0.2512226	-0.02516991	1.6
0.2507506	-0.02523788	1.6
0.2507506	-0.02523788	1.6
