# Supplementary material for: Saliency detection of textured 3D models based on multi-view information and texel descriptor
Source: PeerJ Comput Sci. 2023 Oct 25;9:e1584. doi: 10.7717/peerj-cs.1584 (PMC10703070; doi:10.7717/peerj-cs.1584)
Supplement: Supplemental Information 2 [file peerj-cs-09-1584-s002.zip › zy2/0.txt]

0.01095168	-0.02004574	1.6
0.01095168	-0.02004574	1.6
0.01119719	-0.01935853	1.6
0.01119719	-0.01935853	1.6
0.0113658	-0.01872473	1.6
0.0113658	-0.01872473	1.6
0.01139175	-0.01809866	1.6
0.01139175	-0.01809866	1.6
0.01139175	-0.01809866	1.6
0.01128645	-0.01764218	1.6
0.01128645	-0.01764218	1.6
0.01128645	-0.01764218	1.6
0.01117961	-0.01720148	1.6
0.01117961	-0.01720148	1.6
0.01124189	-0.01688032	1.6
0.01124189	-0.01688032	1.6
0.01126972	-0.01672538	1.6
0.01126972	-0.01672538	1.6
0.01126972	-0.01672538	1.6
0.0111854	-0.0162585	1.6
0.0111854	-0.0162585	1.6
0.0111854	-0.0162585	1.6
0.01104758	-0.01570077	1.6
0.01104758	-0.01570077	1.6
0.01081967	-0.01516157	1.6
0.01081967	-0.01516157	1.6
0.01081967	-0.01516157	1.6
0.01051853	-0.01431161	1.6
0.01051853	-0.01431161	1.6
0.01051853	-0.01431161	1.6
0.0101164	-0.01330867	1.6
0.0101164	-0.01330867	1.6
0.0101164	-0.01330867	1.6
0.0101164	-0.01330867	1.6
0.0101164	-0.01330867	1.6
0.01446079	-0.004298512	1.6
0.01446079	-0.004298512	1.6
0.01446079	-0.004298512	1.6
0.01446079	-0.004298512	1.6
0.01446079	-0.004298512	1.6
0.01388269	-0.002663941	1.6
0.01388269	-0.002663941	1.6
-0.01149901	0.04131818	1.6
-0.01149901	0.04131818	1.6
-0.01149901	0.04131818	1.6
-0.01286107	0.04261377	1.6
-0.01286107	0.04261377	1.6
-0.01286107	0.04261377	1.6
-0.01389508	0.04363582	1.6
-0.01389508	0.04363582	1.6
-0.01452263	0.0457415	1.6
-0.01452263	0.0457415	1.6
-0.01452263	0.0457415	1.6
-0.01426915	0.04869527	1.6
-0.01426915	0.04869527	1.6
-0.01384939	0.05181468	1.6
-0.01384939	0.05181468	1.6
-0.01384939	0.05181468	1.6
-0.01345232	0.05466127	1.6
-0.01345232	0.05466127	1.6
-0.01345232	0.05466127	1.6
-0.01297613	0.05717693	1.6
-0.01297613	0.05717693	1.6
-0.01297613	0.05717693	1.6
-0.01297613	0.05717693	1.6
-0.01297613	0.05717693	1.6
-0.007695047	0.0876121	1.6
-0.007695047	0.0876121	1.6
-0.004735168	0.08834734	1.6
-0.004735168	0.08834734	1.6
-0.004735168	0.08834734	1.6
-0.004735168	0.08834734	1.6
-0.004735168	0.08834734	1.6
-0.004735168	0.08834734	1.6
-0.0004960559	0.08774099	1.6
-0.0004960559	0.08774099	1.6
0.001668978	0.08816036	1.6
0.001668978	0.08816036	1.6
0.001668978	0.08816036	1.6
0.003183531	0.09014889	1.6
0.003183531	0.09014889	1.6
0.003183531	0.09014889	1.6
0.003183531	0.09014889	1.6
0.003183531	0.09014889	1.6
0.02498659	0.1453273	1.6
0.02498659	0.1453273	1.6
0.02498659	0.1453273	1.6
0.02498659	0.1453273	1.6
0.02498659	0.1453273	1.6
0.0005557928	0.1708216	1.6
0.0005557928	0.1708216	1.6
0.0005557928	0.1708216	1.6
-0.0006120484	0.172478	1.6
-0.0006120484	0.172478	1.6
-0.0006120484	0.172478	1.6
-0.01280679	0.149699	1.6
-0.01280679	0.149699	1.6
-0.004947707	0.1739548	1.6
-0.004947707	0.1739548	1.6
-0.004947707	0.1739548	1.6
-0.007061688	0.1739867	1.6
-0.007061688	0.1739867	1.6
-0.007061688	0.1739867	1.6
-0.008850943	0.1738777	1.6
-0.008850943	0.1738777	1.6
-0.01034233	0.1734462	1.6
-0.01034233	0.1734462	1.6
-0.01034233	0.1734462	1.6
-0.01034233	0.1734462	1.6
-0.01034233	0.1734462	1.6
-0.004681764	0.2426881	1.6
-0.004681764	0.2426881	1.6
-0.004681764	0.2426881	1.6
-0.003658276	0.2457055	1.6
-0.003658276	0.2457055	1.6
-0.003658276	0.2457055	1.6
-0.002733486	0.2467873	1.6
-0.002733486	0.2467873	1.6
-0.002733486	0.2467873	1.6
-0.001940407	0.2476884	1.6
-0.001940407	0.2476884	1.6
-0.001358438	0.2481163	1.6
-0.001358438	0.2481163	1.6
-0.001358438	0.2481163	1.6
-0.0006577186	0.2485041	1.6
-0.0006577186	0.2485041	1.6
-0.0002856553	0.2500978	1.6
-0.0002856553	0.2500978	1.6
-0.0002856553	0.2500978	1.6
-0.0002856553	0.2500978	1.6
-0.0002856553	0.2500978	1.6
-0.0002856553	0.2500978	1.6
-0.0152179	0.2541558	1.6
-0.0152179	0.2541558	1.6
-0.01566075	0.250008	1.6
-0.01566075	0.250008	1.6
-0.01566075	0.250008	1.6
-0.0160033	0.2486152	1.6
-0.0160033	0.2486152	1.6
-0.01768544	0.2464941	1.6
-0.01768544	0.2464941	1.6
-0.01768544	0.2464941	1.6
-0.01874311	0.2450936	1.6
-0.01874311	0.2450936	1.6
-0.01874311	0.2450936	1.6
-0.01964626	0.2435678	1.6
-0.01964626	0.2435678	1.6
-0.02017398	0.2421014	1.6
-0.02017398	0.2421014	1.6
-0.02017398	0.2421014	1.6
-0.02134828	0.2412677	1.6
-0.02134828	0.2412677	1.6
-0.02190966	0.241373	1.6
-0.02190966	0.241373	1.6
-0.02190966	0.241373	1.6
-0.02257731	0.242291	1.6
-0.02257731	0.242291	1.6
-0.02257731	0.242291	1.6
-0.02325047	0.2434928	1.6
-0.02325047	0.2434928	1.6
-0.02369182	0.2447557	1.6
-0.02369182	0.2447557	1.6
-0.02369182	0.2447557	1.6
-0.02447617	0.2457781	1.6
-0.02447617	0.2457781	1.6
-0.02533331	0.2466036	1.6
-0.02533331	0.2466036	1.6
-0.02533331	0.2466036	1.6
-0.02577785	0.2472917	1.6
-0.02577785	0.2472917	1.6
-0.02577785	0.2472917	1.6
-0.02626453	0.2475646	1.6
-0.02626453	0.2475646	1.6
-0.02626453	0.2475646	1.6
-0.02630582	0.2478499	1.6
-0.02630582	0.2478499	1.6
-0.02630582	0.2478499	1.6
-0.02630582	0.2478499	1.6
-0.02630582	0.2478499	1.6
-0.01449013	0.2341581	1.6
-0.01449013	0.2341581	1.6
-0.01375037	0.2360896	1.6
-0.01375037	0.2360896	1.6
-0.01375037	0.2360896	1.6
-0.0142382	0.236143	1.6
-0.0142382	0.236143	1.6
-0.0142382	0.236143	1.6
-0.01493606	0.2360704	1.6
-0.01493606	0.2360704	1.6
-0.01492847	0.2370007	1.6
-0.01492847	0.2370007	1.6
-0.01492847	0.2370007	1.6
-0.01538524	0.2379576	1.6
-0.01538524	0.2379576	1.6
-0.01571022	0.2385079	1.6
-0.01571022	0.2385079	1.6
-0.01571022	0.2385079	1.6
-0.01612273	0.2389447	1.6
-0.01612273	0.2389447	1.6
-0.01612273	0.2389447	1.6
-0.0165217	0.2392153	1.6
-0.0165217	0.2392153	1.6
-0.01625043	0.2389222	1.6
-0.01625043	0.2389222	1.6
-0.01625043	0.2389222	1.6
-0.01587994	0.2390015	1.6
-0.01587994	0.2390015	1.6
-0.01587994	0.2390015	1.6
-0.01547551	0.2389771	1.6
-0.01547551	0.2389771	1.6
-0.01511263	0.2387303	1.6
-0.01511263	0.2387303	1.6
-0.01511263	0.2387303	1.6
-0.01467935	0.2384732	1.6
-0.01467935	0.2384732	1.6
-0.01467935	0.2384732	1.6
-0.01454616	0.2380166	1.6
-0.01454616	0.2380166	1.6
-0.01452515	0.2376041	1.6
-0.01452515	0.2376041	1.6
-0.01452515	0.2376041	1.6
-0.01448905	0.2371817	1.6
-0.01448905	0.2371817	1.6
-0.01440134	0.2372088	1.6
-0.01440134	0.2372088	1.6
-0.01440134	0.2372088	1.6
-0.01440134	0.2372088	1.6
-0.01440134	0.2372088	1.6
-0.01440134	0.2372088	1.6
-0.01428713	0.2369561	1.6
-0.01428713	0.2369561	1.6
-0.01416027	0.2366301	1.6
-0.01416027	0.2366301	1.6
-0.01416027	0.2366301	1.6
-0.01417575	0.2364189	1.6
-0.01417575	0.2364189	1.6
-0.01417575	0.2364189	1.6
-0.01403054	0.2363259	1.6
-0.01403054	0.2363259	1.6
-0.01383686	0.2363431	1.6
-0.01383686	0.2363431	1.6
-0.01383686	0.2363431	1.6
-0.01381915	0.2363518	1.6
-0.01381915	0.2363518	1.6
-0.0138716	0.2362062	1.6
-0.0138716	0.2362062	1.6
-0.0138716	0.2362062	1.6
-0.01384346	0.2360236	1.6
-0.01384346	0.2360236	1.6
-0.01384346	0.2360236	1.6
-0.01381934	0.2359782	1.6
-0.01381934	0.2359782	1.6
-0.01381934	0.2359782	1.6
-0.01381934	0.2359782	1.6
-0.01381934	0.2359782	1.6
-0.02704278	0.1738228	1.6
-0.02704278	0.1738228	1.6
-0.02698946	0.1730389	1.6
-0.02698946	0.1730389	1.6
-0.02698946	0.1730389	1.6
-0.0261921	0.1734208	1.6
-0.0261921	0.1734208	1.6
-0.0261921	0.1734208	1.6
-0.02598595	0.1741882	1.6
-0.02598595	0.1741882	1.6
-0.02566664	0.1747843	1.6
-0.02566664	0.1747843	1.6
-0.0257936	0.1750889	1.6
-0.0257936	0.1750889	1.6
-0.0257936	0.1750889	1.6
-0.02535126	0.1747465	1.6
-0.02535126	0.1747465	1.6
-0.02535126	0.1747465	1.6
-0.02530937	0.1748359	1.6
-0.02530937	0.1748359	1.6
-0.02506231	0.1747199	1.6
-0.02506231	0.1747199	1.6
-0.02506231	0.1747199	1.6
-0.0252352	0.1746481	1.6
-0.0252352	0.1746481	1.6
-0.0252352	0.1746481	1.6
-0.02571499	0.1743182	1.6
-0.02571499	0.1743182	1.6
-0.02635869	0.1742701	1.6
-0.02635869	0.1742701	1.6
-0.02635869	0.1742701	1.6
-0.0267202	0.1742177	1.6
-0.0267202	0.1742177	1.6
-0.0267202	0.1742177	1.6
-0.02695069	0.1744155	1.6
-0.02695069	0.1744155	1.6
-0.02708372	0.1746068	1.6
-0.02708372	0.1746068	1.6
-0.02708372	0.1746068	1.6
-0.02699921	0.174734	1.6
-0.02699921	0.174734	1.6
-0.02699921	0.174734	1.6
-0.02695247	0.1749724	1.6
-0.02695247	0.1749724	1.6
-0.0268701	0.175042	1.6
-0.0268701	0.175042	1.6
-0.0268701	0.175042	1.6
-0.02686862	0.1752516	1.6
-0.02686862	0.1752516	1.6
-0.02686862	0.1752516	1.6
-0.02701363	0.1756196	1.6
-0.02701363	0.1756196	1.6
-0.02710449	0.175845	1.6
-0.02710449	0.175845	1.6
-0.02710449	0.175845	1.6
-0.02717956	0.1761883	1.6
-0.02717956	0.1761883	1.6
-0.02720332	0.1764265	1.6
-0.02720332	0.1764265	1.6
-0.02720332	0.1764265	1.6
-0.02720332	0.1764265	1.6
-0.02720332	0.1764265	1.6
-0.02720332	0.1764265	1.6
0.0322802	0.07291216	1.6
0.0322802	0.07291216	1.6
0.03316587	0.06656509	1.6
0.03316587	0.06656509	1.6
0.03316587	0.06656509	1.6
0.03316752	0.06274635	1.6
0.03316752	0.06274635	1.6
0.03316752	0.06274635	1.6
0.03375614	0.06071924	1.6
0.03375614	0.06071924	1.6
0.03423363	0.05974679	1.6
0.03423363	0.05974679	1.6
0.03423363	0.05974679	1.6
0.03443943	0.05900586	1.6
0.03443943	0.05900586	1.6
0.03443943	0.05900586	1.6
0.03370661	0.05609433	1.6
0.03370661	0.05609433	1.6
0.03330743	0.05416119	1.6
0.03330743	0.05416119	1.6
0.03330743	0.05416119	1.6
0.03318866	0.05250932	1.6
0.03318866	0.05250932	1.6
0.03309915	0.05109485	1.6
0.03309915	0.05109485	1.6
0.03309915	0.05109485	1.6
0.03310119	0.0497852	1.6
0.03310119	0.0497852	1.6
0.03310119	0.0497852	1.6
0.03309735	0.0485066	1.6
0.03309735	0.0485066	1.6
0.03319862	0.04754838	1.6
0.03319862	0.04754838	1.6
0.03319862	0.04754838	1.6
0.03331327	0.04682585	1.6
0.03331327	0.04682585	1.6
0.03331327	0.04682585	1.6
0.03354461	0.04612291	1.6
0.03354461	0.04612291	1.6
0.03346684	0.04549704	1.6
0.03346684	0.04549704	1.6
0.03346684	0.04549704	1.6
0.03339506	0.04521523	1.6
0.03339506	0.04521523	1.6
0.03339506	0.04521523	1.6
0.03343166	0.04480027	1.6
0.03343166	0.04480027	1.6
0.03326651	0.04457658	1.6
0.03326651	0.04457658	1.6
0.03326651	0.04457658	1.6
0.03319012	0.04454539	1.6
0.03319012	0.04454539	1.6
0.03319012	0.04454539	1.6
0.03310157	0.04453925	1.6
0.03310157	0.04453925	1.6
0.03288251	0.04436029	1.6
0.03288251	0.04436029	1.6
0.03288251	0.04436029	1.6
0.0327297	0.04439445	1.6
0.0327297	0.04439445	1.6
0.03258719	0.04440257	1.6
0.03258719	0.04440257	1.6
0.03258719	0.04440257	1.6
0.0324209	0.04438691	1.6
0.0324209	0.04438691	1.6
0.0324209	0.04438691	1.6
0.03225422	0.04425609	1.6
0.03225422	0.04425609	1.6
0.03212375	0.04401267	1.6
0.03212375	0.04401267	1.6
0.03212375	0.04401267	1.6
0.03208748	0.0437438	1.6
0.03208748	0.0437438	1.6
0.03208748	0.0437438	1.6
0.03206052	0.04344423	1.6
0.03206052	0.04344423	1.6
0.03196689	0.04325394	1.6
0.03196689	0.04325394	1.6
0.03196689	0.04325394	1.6
0.03192093	0.04307736	1.6
0.03192093	0.04307736	1.6
0.03192093	0.04307736	1.6
0.03192093	0.04307736	1.6
0.03192093	0.04307736	1.6
0.03192093	0.04307736	1.6
0.03192093	0.04307736	1.6
0.03192093	0.04307736	1.6
0.1105212	0.02178016	1.6
0.1105212	0.02178016	1.6
0.1124127	0.02200727	1.6
0.1124127	0.02200727	1.6
0.1124127	0.02200727	1.6
0.1137532	0.02151009	1.6
0.1137532	0.02151009	1.6
0.1137532	0.02151009	1.6
0.1145618	0.02149866	1.6
0.1145618	0.02149866	1.6
0.1151419	0.02139703	1.6
0.1151419	0.02139703	1.6
0.1151419	0.02139703	1.6
0.115344	0.02136428	1.6
0.115344	0.02136428	1.6
0.115344	0.02136428	1.6
0.1155456	0.02130787	1.6
0.1155456	0.02130787	1.6
0.1155456	0.02130787	1.6
0.115409	0.02160379	1.6
0.115409	0.02160379	1.6
0.1152142	0.02184666	1.6
0.1152142	0.02184666	1.6
0.1152142	0.02184666	1.6
0.1152142	0.02184666	1.6
0.1152142	0.02184666	1.6
0.1152142	0.02184666	1.6
0.1152142	0.02184666	1.6
0.1152142	0.02184666	1.6
0.222401	-0.1707079	1.6
0.222401	-0.1707079	1.6
0.222401	-0.1707079	1.6
0.2203976	-0.1684058	1.6
0.2203976	-0.1684058	1.6
0.2196018	-0.1673027	1.6
0.2196018	-0.1673027	1.6
0.2196018	-0.1673027	1.6
0.2192689	-0.1665709	1.6
0.2192689	-0.1665709	1.6
0.2192689	-0.1665709	1.6
0.2196432	-0.1660065	1.6
0.2196432	-0.1660065	1.6
0.2202921	-0.165923	1.6
0.2202921	-0.165923	1.6
0.2202921	-0.165923	1.6
0.2207057	-0.1654639	1.6
0.2207057	-0.1654639	1.6
0.2207057	-0.1654639	1.6
0.2211298	-0.1649168	1.6
0.2211298	-0.1649168	1.6
0.2208111	-0.1644044	1.6
0.2208111	-0.1644044	1.6
0.2208111	-0.1644044	1.6
0.2205881	-0.1637546	1.6
0.2205881	-0.1637546	1.6
0.2205881	-0.1637546	1.6
0.220521	-0.1629703	1.6
0.220521	-0.1629703	1.6
0.2204137	-0.162517	1.6
0.2204137	-0.162517	1.6
0.2204137	-0.162517	1.6
0.2205793	-0.1620366	1.6
0.2205793	-0.1620366	1.6
0.2205793	-0.1620366	1.6
0.2207533	-0.1615932	1.6
0.2207533	-0.1615932	1.6
0.2209515	-0.1611747	1.6
0.2209515	-0.1611747	1.6
0.2209515	-0.1611747	1.6
0.2210825	-0.1606954	1.6
0.2210825	-0.1606954	1.6
0.2210825	-0.1606954	1.6
0.2210825	-0.1606954	1.6
0.2210825	-0.1606954	1.6
0.1704408	-0.1662859	1.6
0.1704408	-0.1662859	1.6
0.1704408	-0.1662859	1.6
0.1693034	-0.1671665	1.6
0.1693034	-0.1671665	1.6
0.1693968	-0.1668661	1.6
0.1693968	-0.1668661	1.6
0.1693968	-0.1668661	1.6
0.1696927	-0.1663327	1.6
0.1696927	-0.1663327	1.6
0.1696927	-0.1663327	1.6
0.1696887	-0.1655692	1.6
0.1696887	-0.1655692	1.6
0.1698302	-0.1647385	1.6
0.1698302	-0.1647385	1.6
0.1698302	-0.1647385	1.6
0.1700319	-0.1639575	1.6
0.1700319	-0.1639575	1.6
0.1700319	-0.1639575	1.6
0.1701357	-0.163277	1.6
0.1701357	-0.163277	1.6
0.1701097	-0.1636801	1.6
0.1701097	-0.1636801	1.6
0.1701097	-0.1636801	1.6
0.1701097	-0.1636801	1.6
0.1701097	-0.1636801	1.6
0.1425346	-0.1995508	1.6
0.1425346	-0.1995508	1.6
0.1425346	-0.1995508	1.6
0.1427023	-0.1995126	1.6
0.1427023	-0.1995126	1.6
0.1424242	-0.1995414	1.6
0.1424242	-0.1995414	1.6
0.1424242	-0.1995414	1.6
0.1423034	-0.1990715	1.6
0.1423034	-0.1990715	1.6
0.1423034	-0.1990715	1.6
0.1423034	-0.1990715	1.6
0.1423034	-0.1990715	1.6
0.1894245	-0.2113974	1.6
0.1894245	-0.2113974	1.6
0.1894245	-0.2113974	1.6
0.1925232	-0.2125297	1.6
0.1925232	-0.2125297	1.6
0.1925232	-0.2125297	1.6
0.1934809	-0.2124593	1.6
0.1934809	-0.2124593	1.6
0.1946154	-0.211772	1.6
0.1946154	-0.211772	1.6
0.1946154	-0.211772	1.6
0.1950566	-0.2113005	1.6
0.1950566	-0.2113005	1.6
0.1950566	-0.2113005	1.6
0.1955974	-0.2107761	1.6
0.1955974	-0.2107761	1.6
0.1959102	-0.2101685	1.6
0.1959102	-0.2101685	1.6
0.1959102	-0.2101685	1.6
0.1959604	-0.2099398	1.6
0.1959604	-0.2099398	1.6
0.1959604	-0.2099398	1.6
0.1956949	-0.2098097	1.6
0.1956949	-0.2098097	1.6
0.195629	-0.209499	1.6
0.195629	-0.209499	1.6
0.195629	-0.209499	1.6
0.195492	-0.2091954	1.6
0.195492	-0.2091954	1.6
0.195492	-0.2091954	1.6
0.1957146	-0.208952	1.6
0.1957146	-0.208952	1.6
0.1956201	-0.2088901	1.6
0.1956201	-0.2088901	1.6
0.1956201	-0.2088901	1.6
0.1955265	-0.2087689	1.6
0.1955265	-0.2087689	1.6
0.1955265	-0.2087689	1.6
0.1954462	-0.2086661	1.6
0.1954462	-0.2086661	1.6
0.195362	-0.2083951	1.6
0.195362	-0.2083951	1.6
0.195362	-0.2083951	1.6
0.195187	-0.208232	1.6
0.195187	-0.208232	1.6
0.195187	-0.208232	1.6
0.1951271	-0.2079031	1.6
0.1951271	-0.2079031	1.6
0.1949563	-0.2074066	1.6
0.1949563	-0.2074066	1.6
0.1949563	-0.2074066	1.6
0.1947593	-0.2069083	1.6
0.1947593	-0.2069083	1.6
0.1944896	-0.2067144	1.6
0.1944896	-0.2067144	1.6
0.1944896	-0.2067144	1.6
0.1944896	-0.2067144	1.6
0.1944896	-0.2067144	1.6
0.1944896	-0.2067144	1.6
0.1944896	-0.2067144	1.6
0.1944896	-0.2067144	1.6
0.06503094	-0.2093834	1.6
0.06503094	-0.2093834	1.6
0.06503094	-0.2093834	1.6
0.06543034	-0.210591	1.6
0.06543034	-0.210591	1.6
0.06543034	-0.210591	1.6
0.06654884	-0.2114944	1.6
0.06654884	-0.2114944	1.6
0.06718465	-0.2116662	1.6
0.06718465	-0.2116662	1.6
0.06718465	-0.2116662	1.6
0.06777165	-0.2113954	1.6
0.06777165	-0.2113954	1.6
0.06777165	-0.2113954	1.6
0.0678717	-0.2113308	1.6
0.0678717	-0.2113308	1.6
0.06780427	-0.2113799	1.6
0.06780427	-0.2113799	1.6
0.06780427	-0.2113799	1.6
0.0678166	-0.2112585	1.6
0.0678166	-0.2112585	1.6
0.06791331	-0.2113229	1.6
0.06791331	-0.2113229	1.6
0.06791331	-0.2113229	1.6
0.06780779	-0.2117033	1.6
0.06780779	-0.2117033	1.6
0.06780779	-0.2117033	1.6
0.06734639	-0.2112133	1.6
0.06734639	-0.2112133	1.6
0.06734639	-0.2112133	1.6
0.06734639	-0.2112133	1.6
0.06734639	-0.2112133	1.6
-0.0086246	-0.1233446	1.6
-0.0086246	-0.1233446	1.6
-0.0086246	-0.1233446	1.6
-0.01462691	-0.1285655	1.6
-0.01462691	-0.1285655	1.6
-0.01749976	-0.1284964	1.6
-0.01749976	-0.1284964	1.6
-0.01749976	-0.1284964	1.6
-0.01844754	-0.1286841	1.6
-0.01844754	-0.1286841	1.6
-0.01511577	-0.1288484	1.6
-0.01511577	-0.1288484	1.6
-0.01511577	-0.1288484	1.6
-0.01324996	-0.129273	1.6
-0.01324996	-0.129273	1.6
-0.01324996	-0.129273	1.6
-0.01156885	-0.1291353	1.6
-0.01156885	-0.1291353	1.6
-0.01058955	-0.1289267	1.6
-0.01058955	-0.1289267	1.6
-0.01058955	-0.1289267	1.6
-0.009645412	-0.1285244	1.6
-0.009645412	-0.1285244	1.6
-0.009645412	-0.1285244	1.6
-0.009029156	-0.128315	1.6
-0.009029156	-0.128315	1.6
-0.008676542	-0.1282108	1.6
-0.008676542	-0.1282108	1.6
-0.008676542	-0.1282108	1.6
-0.008676542	-0.1282108	1.6
-0.008676542	-0.1282108	1.6
-0.008676542	-0.1282108	1.6
-0.04011648	-0.03840274	1.6
-0.04011648	-0.03840274	1.6
-0.04599757	-0.03683846	1.6
-0.04599757	-0.03683846	1.6
-0.04599757	-0.03683846	1.6
-0.04985014	-0.03551627	1.6
-0.04985014	-0.03551627	1.6
-0.04985014	-0.03551627	1.6
-0.05198919	-0.03403495	1.6
-0.05198919	-0.03403495	1.6
-0.05322514	-0.03224988	1.6
-0.05322514	-0.03224988	1.6
-0.05322514	-0.03224988	1.6
-0.05322514	-0.03224988	1.6
-0.05322514	-0.03224988	1.6
-0.1408852	0.1190104	1.6
-0.1408852	0.1190104	1.6
-0.1408852	0.1190104	1.6
-0.1427148	0.1221186	1.6
-0.1427148	0.1221186	1.6
-0.1427148	0.1221186	1.6
-0.1423455	0.1225732	1.6
-0.1423455	0.1225732	1.6
-0.1421041	0.1222927	1.6
-0.1421041	0.1222927	1.6
-0.1421041	0.1222927	1.6
-0.1422718	0.1220503	1.6
-0.1422718	0.1220503	1.6
-0.1423696	0.1224416	1.6
-0.1423696	0.1224416	1.6
-0.1423696	0.1224416	1.6
-0.1423225	0.1237802	1.6
-0.1423225	0.1237802	1.6
-0.1423225	0.1237802	1.6
-0.1432932	0.1254496	1.6
-0.1432932	0.1254496	1.6
-0.1432932	0.1254496	1.6
-0.1432932	0.1254496	1.6
-0.1432932	0.1254496	1.6
-0.1777297	0.1768487	1.6
-0.1777297	0.1768487	1.6
-0.1777297	0.1768487	1.6
-0.1771796	0.1767331	1.6
-0.1771796	0.1767331	1.6
-0.1763381	0.1775083	1.6
-0.1763381	0.1775083	1.6
-0.1763381	0.1775083	1.6
-0.1763381	0.1775083	1.6
-0.1763381	0.1775083	1.6
-0.2418754	0.177306	1.6
-0.2418754	0.177306	1.6
-0.2418754	0.177306	1.6
-0.2459142	0.1775304	1.6
-0.2459142	0.1775304	1.6
-0.2459142	0.1775304	1.6
-0.2479367	0.1788966	1.6
-0.2479367	0.1788966	1.6
-0.2492305	0.1797021	1.6
-0.2501119	0.180068	1.6
-0.2501119	0.180068	1.6
-0.2501119	0.180068	1.6
-0.2508189	0.1806922	1.6
-0.2508189	0.1806922	1.6
-0.2508109	0.1811225	1.6
-0.2508109	0.1811225	1.6
-0.2508109	0.1811225	1.6
-0.2508096	0.1813827	1.6
-0.2508096	0.1813827	1.6
-0.2508096	0.1813827	1.6
-0.2505621	0.1815385	1.6
-0.2505621	0.1815385	1.6
-0.2504649	0.181851	1.6
-0.2504649	0.181851	1.6
-0.2504649	0.181851	1.6
-0.2503872	0.1821651	1.6
-0.2503872	0.1821651	1.6
