# Supplementary material for: Saliency detection of textured 3D models based on multi-view information and texel descriptor
Source: PeerJ Comput Sci. 2023 Oct 25;9:e1584. doi: 10.7717/peerj-cs.1584 (PMC10703070; doi:10.7717/peerj-cs.1584)
Supplement: Supplemental Information 2 [file peerj-cs-09-1584-s002.zip › zy2/1.txt]

-0.2503872	0.1821651	1.6
-0.2505832	0.1823695	1.6
-0.2505832	0.1823695	1.6
-0.2504537	0.1822575	1.6
-0.2504537	0.1822575	1.6
-0.2504537	0.1822575	1.6
-0.2507026	0.1824055	1.6
-0.2507026	0.1824055	1.6
-0.2510802	0.1826332	1.6
-0.2510802	0.1826332	1.6
-0.2510802	0.1826332	1.6
-0.2513881	0.1824956	1.6
-0.2513881	0.1824956	1.6
-0.2517169	0.1824536	1.6
-0.2517169	0.1824536	1.6
-0.2517169	0.1824536	1.6
-0.2517169	0.1824536	1.6
-0.2517169	0.1824536	1.6
-0.2517653	0.1822189	1.6
-0.2517653	0.1822189	1.6
-0.2517653	0.1822189	1.6
-0.2519811	0.1824249	1.6
-0.2519811	0.1824249	1.6
-0.2519811	0.1824249	1.6
-0.2519811	0.1824249	1.6
-0.2519811	0.1824249	1.6
-0.2519811	0.1824249	1.6
-0.2519811	0.1824249	1.6
-0.2519811	0.1824249	1.6
-0.09998803	-0.03777583	1.6
-0.09998803	-0.03777583	1.6
-0.1025479	-0.03593168	1.6
-0.1025479	-0.03593168	1.6
-0.1025479	-0.03593168	1.6
-0.1039376	-0.03543475	1.6
-0.1039376	-0.03543475	1.6
-0.1039376	-0.03543475	1.6
-0.1045496	-0.03567651	1.6
-0.1045496	-0.03567651	1.6
-0.1049436	-0.03592662	1.6
-0.1049436	-0.03592662	1.6
-0.1049436	-0.03592662	1.6
-0.1048885	-0.03595056	1.6
-0.1048885	-0.03595056	1.6
-0.1048885	-0.03595056	1.6
-0.1047199	-0.03611074	1.6
-0.1047199	-0.03611074	1.6
-0.1047199	-0.03611074	1.6
-0.1045144	-0.03630766	1.6
-0.1045144	-0.03630766	1.6
-0.1039005	-0.03657966	1.6
-0.1039005	-0.03657966	1.6
-0.1039005	-0.03657966	1.6
-0.1034267	-0.03675266	1.6
-0.1034267	-0.03675266	1.6
-0.1034267	-0.03675266	1.6
-0.1030552	-0.03672228	1.6
-0.1030552	-0.03672228	1.6
-0.1027327	-0.03646959	1.6
-0.1027327	-0.03646959	1.6
-0.1027327	-0.03646959	1.6
-0.1027327	-0.03646959	1.6
-0.1027327	-0.03646959	1.6
-0.1027327	-0.03646959	1.6
-0.1027327	-0.03646959	1.6
-0.1027327	-0.03646959	1.6
-0.1564369	-0.006954925	1.6
-0.1564369	-0.006954925	1.6
-0.1564369	-0.006954925	1.6
-0.1568287	-0.006118372	1.6
-0.1568287	-0.006118372	1.6
-0.1568287	-0.006118372	1.6
-0.1570205	-0.005482811	1.6
-0.1570205	-0.005482811	1.6
-0.1567376	-0.005310152	1.6
-0.1567376	-0.005310152	1.6
-0.1567376	-0.005310152	1.6
-0.1561829	-0.0048893	1.6
-0.1561829	-0.0048893	1.6
-0.1561829	-0.0048893	1.6
-0.1556932	-0.004641403	1.6
-0.1556932	-0.004641403	1.6
-0.1555225	-0.004479719	1.6
-0.1555225	-0.004479719	1.6
-0.1555225	-0.004479719	1.6
-0.1555225	-0.004479719	1.6
-0.1555225	-0.004479719	1.6
-0.1555225	-0.004479719	1.6
-0.1555225	-0.004479719	1.6
-0.1555225	-0.004479719	1.6
-0.02644072	0.1701058	1.6
-0.02644072	0.1701058	1.6
-0.02644072	0.1701058	1.6
-0.0257744	0.1739709	1.6
-0.0257744	0.1739709	1.6
-0.0257744	0.1739709	1.6
-0.03218194	0.164621	1.6
-0.03218194	0.164621	1.6
-0.03620829	0.1587296	1.6
-0.03620829	0.1587296	1.6
-0.03620829	0.1587296	1.6
-0.03620829	0.1587296	1.6
-0.03620829	0.1587296	1.6
-0.03889004	0.1547584	1.6
-0.03889004	0.1547584	1.6
-0.03889004	0.1547584	1.6
-0.001852059	0.2357873	1.6
-0.001852059	0.2357873	1.6
-0.001852059	0.2357873	1.6
-0.004016671	0.2341964	1.6
-0.004016671	0.2341964	1.6
-0.005069207	0.2308864	1.6
-0.005069207	0.2308864	1.6
-0.005069207	0.2308864	1.6
-0.0056652	0.2291287	1.6
-0.0056652	0.2291287	1.6
-0.0056652	0.2291287	1.6
-0.006355876	0.2279536	1.6
-0.006355876	0.2279536	1.6
-0.006766267	0.2267213	1.6
-0.006766267	0.2267213	1.6
-0.006766267	0.2267213	1.6
-0.007277383	0.2264276	1.6
-0.007277383	0.2264276	1.6
-0.007277383	0.2264276	1.6
-0.007277383	0.2264276	1.6
-0.007277383	0.2264276	1.6
-0.01405139	0.252451	1.6
-0.01405139	0.252451	1.6
-0.01405139	0.252451	1.6
0.003601016	0.2680909	1.6
0.003601016	0.2680909	1.6
0.004965789	0.2690914	1.6
0.004965789	0.2690914	1.6
0.004965789	0.2690914	1.6
0.006528412	0.2702747	1.6
0.006528412	0.2702747	1.6
0.006528412	0.2702747	1.6
0.007651627	0.2704397	1.6
0.007651627	0.2704397	1.6
0.008217268	0.2705997	1.6
0.008217268	0.2705997	1.6
0.008217268	0.2705997	1.6
0.009052504	0.2713063	1.6
0.009052504	0.2713063	1.6
0.009303123	0.2718202	1.6
0.009303123	0.2718202	1.6
0.009303123	0.2718202	1.6
0.009174808	0.2717254	1.6
0.009174808	0.2717254	1.6
0.009174808	0.2717254	1.6
0.009161004	0.2719223	1.6
0.009161004	0.2719223	1.6
0.008978661	0.2723642	1.6
0.008978661	0.2723642	1.6
0.008978661	0.2723642	1.6
0.008949205	0.2724789	1.6
0.008949205	0.2724789	1.6
0.008949205	0.2724789	1.6
0.008949205	0.2724789	1.6
0.008949205	0.2724789	1.6
0.008949205	0.2724789	1.6
0.008949205	0.2724789	1.6
0.008949205	0.2724789	1.6
-0.01219915	0.1947987	1.6
-0.01219915	0.1947987	1.6
-0.01219915	0.1947987	1.6
-0.01355461	0.1930311	1.6
-0.01355461	0.1930311	1.6
-0.01418874	0.191917	1.6
-0.01418874	0.191917	1.6
-0.01418874	0.191917	1.6
-0.01580594	0.1903462	1.6
-0.01580594	0.1903462	1.6
-0.01580594	0.1903462	1.6
-0.0168957	0.1890334	1.6
-0.0168957	0.1890334	1.6
-0.01785958	0.1873698	1.6
-0.01785958	0.1873698	1.6
-0.01785958	0.1873698	1.6
-0.01894755	0.18627	1.6
-0.01894755	0.18627	1.6
-0.01894755	0.18627	1.6
-0.01983774	0.1848595	1.6
-0.01983774	0.1848595	1.6
-0.01983774	0.1848595	1.6
-0.01983774	0.1848595	1.6
-0.01983774	0.1848595	1.6
-0.02078504	0.18246	1.6
-0.02078504	0.18246	1.6
-0.02078504	0.18246	1.6
-0.02113098	0.1815396	1.6
-0.02113098	0.1815396	1.6
-0.02127078	0.1810999	1.6
-0.02127078	0.1810999	1.6
-0.02127078	0.1810999	1.6
-0.02143267	0.18099	1.6
-0.02143267	0.18099	1.6
-0.02143267	0.18099	1.6
-0.02162304	0.1808005	1.6
-0.02162304	0.1808005	1.6
-0.02208093	0.1808199	1.6
-0.02208093	0.1808199	1.6
-0.02208093	0.1808199	1.6
-0.02231016	0.1807989	1.6
-0.02231016	0.1807989	1.6
-0.02261137	0.1809352	1.6
-0.02261137	0.1809352	1.6
-0.02261137	0.1809352	1.6
-0.02261137	0.1809352	1.6
-0.02261137	0.1809352	1.6
-0.02261137	0.1809352	1.6
-0.02261137	0.1809352	1.6
-0.02261137	0.1809352	1.6
0.05871659	0.1951453	1.6
0.05871659	0.1951453	1.6
0.05871659	0.1951453	1.6
0.059157	0.196786	1.6
0.059157	0.196786	1.6
0.059157	0.196786	1.6
0.05888466	0.1975237	1.6
0.05888466	0.1975237	1.6
0.05860703	0.1981284	1.6
0.05860703	0.1981284	1.6
0.05860703	0.1981284	1.6
0.05868631	0.19809	1.6
0.05868631	0.19809	1.6
0.05868631	0.19809	1.6
0.05866671	0.1990693	1.6
0.05866671	0.1990693	1.6
0.05886403	0.1996288	1.6
0.05886403	0.1996288	1.6
0.05886403	0.1996288	1.6
0.05886403	0.1996288	1.6
0.05886403	0.1996288	1.6
0.05886403	0.1996288	1.6
0.07360632	0.1834425	1.6
0.07360632	0.1834425	1.6
0.09151556	0.2063797	1.6
0.09151556	0.2063797	1.6
0.09151556	0.2063797	1.6
0.09107488	0.2061378	1.6
0.09107488	0.2061378	1.6
0.09107488	0.2061378	1.6
0.09011035	0.2047551	1.6
0.09011035	0.2047551	1.6
0.09063675	0.204712	1.6
0.09063675	0.204712	1.6
0.09063675	0.204712	1.6
0.09196842	0.2056534	1.6
0.09196842	0.2056534	1.6
0.09196842	0.2056534	1.6
0.09196842	0.2056534	1.6
0.09196842	0.2056534	1.6
0.1227368	0.3267553	1.6
0.1227368	0.3267553	1.6
0.1227368	0.3267553	1.6
0.1204527	0.3277112	1.6
0.1204527	0.3277112	1.6
0.1193821	0.3270404	1.6
0.1193821	0.3270404	1.6
0.1193821	0.3270404	1.6
0.1180348	0.3271319	1.6
0.1180348	0.3271319	1.6
0.1180348	0.3271319	1.6
0.1175558	0.3286684	1.6
0.1175558	0.3286684	1.6
0.1166858	0.3296322	1.6
0.1166858	0.3296322	1.6
0.1166858	0.3296322	1.6
0.1160071	0.3301495	1.6
0.1160071	0.3301495	1.6
0.1160071	0.3301495	1.6
0.1160601	0.3307626	1.6
0.1160601	0.3307626	1.6
0.1160601	0.3307626	1.6
0.1160601	0.3307626	1.6
0.1160601	0.3307626	1.6
0.1286328	0.3309173	1.6
0.1286328	0.3309173	1.6
0.1286328	0.3309173	1.6
0.1284699	0.3298798	1.6
0.1284699	0.3298798	1.6
0.128231	0.3288773	1.6
0.128231	0.3288773	1.6
0.128231	0.3288773	1.6
0.1283855	0.328097	1.6
0.1283855	0.328097	1.6
0.1285976	0.3277549	1.6
0.1285976	0.3277549	1.6
0.1285976	0.3277549	1.6
0.128479	0.3273089	1.6
0.128479	0.3273089	1.6
0.128479	0.3273089	1.6
0.1283044	0.3272317	1.6
0.1283044	0.3272317	1.6
0.1280588	0.3266883	1.6
0.1280588	0.3266883	1.6
0.1280588	0.3266883	1.6
0.1280544	0.3263741	1.6
0.1280544	0.3263741	1.6
0.1282351	0.3262751	1.6
0.1282351	0.3262751	1.6
0.1282351	0.3262751	1.6
0.1282351	0.3262751	1.6
0.1282351	0.3262751	1.6
0.1282351	0.3262751	1.6
0.1280473	0.3255123	1.6
0.1280473	0.3255123	1.6
0.1280473	0.3255123	1.6
0.1280473	0.3255123	1.6
0.1280473	0.3255123	1.6
0.1280473	0.3255123	1.6
0.1280473	0.3255123	1.6
0.1280473	0.3255123	1.6
0.231287	0.2271601	1.6
0.231287	0.2271601	1.6
0.2333162	0.2199816	1.6
0.2333162	0.2199816	1.6
0.2333162	0.2199816	1.6
0.2345229	0.215849	1.6
0.2345229	0.215849	1.6
0.2345229	0.215849	1.6
0.2351581	0.212482	1.6
0.2351581	0.212482	1.6
0.2358933	0.2100636	1.6
0.2358933	0.2100636	1.6
0.2358933	0.2100636	1.6
0.2366043	0.2077734	1.6
0.2366043	0.2077734	1.6
0.2366043	0.2077734	1.6
0.2373832	0.2058986	1.6
0.2373832	0.2058986	1.6
0.2373832	0.2058986	1.6
0.2373832	0.2058986	1.6
0.2373832	0.2058986	1.6
0.2384007	0.2034424	1.6
0.2384007	0.2034424	1.6
0.2388934	0.2026816	1.6
0.2388934	0.2026816	1.6
0.2388934	0.2026816	1.6
0.2388934	0.2026816	1.6
0.2388934	0.2026816	1.6
0.2388934	0.2026816	1.6
0.2031886	0.1564853	1.6
0.2031886	0.1564853	1.6
0.2013609	0.157393	1.6
0.2013609	0.157393	1.6
0.2013609	0.157393	1.6
0.2011146	0.1578629	1.6
0.2011146	0.1578629	1.6
0.2011146	0.1578629	1.6
0.2003081	0.1584216	1.6
0.2003081	0.1584216	1.6
0.1992962	0.1579681	1.6
0.1992962	0.1579681	1.6
0.1992962	0.1579681	1.6
0.197823	0.1579683	1.6
0.197823	0.1579683	1.6
0.1971514	0.1578867	1.6
0.1971514	0.1578867	1.6
0.1971514	0.1578867	1.6
0.1971514	0.1578867	1.6
0.1971514	0.1578867	1.6
0.1971514	0.1578867	1.6
0.1978312	0.1587341	1.6
0.1978312	0.1587341	1.6
0.1980941	0.1592993	1.6
0.1980941	0.1592993	1.6
0.1980941	0.1592993	1.6
0.1980941	0.1592993	1.6
0.1980941	0.1592993	1.6
0.1980941	0.1592993	1.6
0.2339706	0.1551298	1.6
0.2339706	0.1551298	1.6
0.233502	0.1543489	1.6
0.233502	0.1543489	1.6
0.233502	0.1543489	1.6
0.2339085	0.1548277	1.6
0.2339085	0.1548277	1.6
0.2335417	0.1545789	1.6
0.2335417	0.1545789	1.6
0.2335417	0.1545789	1.6
0.2335417	0.1545789	1.6
0.2335417	0.1545789	1.6
0.2335417	0.1545789	1.6
0.2852562	0.05558226	1.6
0.2852562	0.05558226	1.6
0.2852562	0.05558226	1.6
0.2852562	0.05558226	1.6
0.2852562	0.05558226	1.6
0.2652007	0.04306779	1.6
0.2652007	0.04306779	1.6
0.2652007	0.04306779	1.6
0.2660767	0.0428765	1.6
0.2660767	0.0428765	1.6
0.2652065	0.0433428	1.6
0.2652065	0.0433428	1.6
0.2652065	0.0433428	1.6
0.2644199	0.04374439	1.6
0.2644199	0.04374439	1.6
0.2644199	0.04374439	1.6
0.2638896	0.04395436	1.6
0.2638896	0.04395436	1.6
0.263749	0.04414432	1.6
0.263749	0.04414432	1.6
0.263749	0.04414432	1.6
0.2633748	0.04419577	1.6
0.2633748	0.04419577	1.6
0.2633748	0.04419577	1.6
0.2632736	0.04417519	1.6
0.2632736	0.04417519	1.6
0.2631986	0.04398235	1.6
0.2631986	0.04398235	1.6
0.2631986	0.04398235	1.6
0.2635763	0.04369682	1.6
0.2635763	0.04369682	1.6
0.2635763	0.04369682	1.6
0.2634747	0.04361121	1.6
0.2634747	0.04361121	1.6
0.2634747	0.04361121	1.6
0.2634747	0.04361121	1.6
0.2634747	0.04361121	1.6
0.2727392	0.003062941	1.6
0.2727392	0.003062941	1.6
0.2721946	0.004494351	1.6
0.2721946	0.004494351	1.6
0.2721946	0.004494351	1.6
0.2724629	0.005870785	1.6
0.2724629	0.005870785	1.6
0.2724629	0.005870785	1.6
0.2726033	0.006194036	1.6
0.2726033	0.006194036	1.6
0.272993	0.006535438	1.6
0.272993	0.006535438	1.6
0.272993	0.006535438	1.6
0.2730855	0.006729692	1.6
0.2730855	0.006729692	1.6
0.2730855	0.006729692	1.6
0.2735113	0.006951412	1.6
0.2735113	0.006951412	1.6
0.2738514	0.00742695	1.6
0.2738514	0.00742695	1.6
0.2738514	0.00742695	1.6
0.2738514	0.00742695	1.6
0.2738514	0.00742695	1.6
0.2738514	0.00742695	1.6
0.2617711	0.006688076	1.6
0.2617711	0.006688076	1.6
0.2636162	0.007187108	1.6
0.2636162	0.007187108	1.6
0.2636162	0.007187108	1.6
0.2645899	0.008432399	1.6
0.2645899	0.008432399	1.6
0.2645899	0.008432399	1.6
0.2648319	0.00836993	1.6
0.2648319	0.00836993	1.6
0.265298	0.008267051	1.6
0.265298	0.008267051	1.6
0.265298	0.008267051	1.6
0.2657433	0.008399566	1.6
0.2657433	0.008399566	1.6
0.2657433	0.008399566	1.6
0.2662182	0.008332841	1.6
0.2662182	0.008332841	1.6
0.2658196	0.008501296	1.6
0.2658196	0.008501296	1.6
0.2658196	0.008501296	1.6
0.2655852	0.008956596	1.6
0.2655852	0.008956596	1.6
0.2655852	0.008956596	1.6
0.2652051	0.008983322	1.6
0.2652051	0.008983322	1.6
0.2651674	0.009344551	1.6
0.2651674	0.009344551	1.6
0.2651674	0.009344551	1.6
0.2649764	0.009344889	1.6
0.2649764	0.009344889	1.6
0.2648243	0.009210556	1.6
0.2648243	0.009210556	1.6
0.2648243	0.009210556	1.6
0.2647496	0.009148908	1.6
0.2647496	0.009148908	1.6
0.2644879	0.009554318	1.6
0.2644879	0.009554318	1.6
0.2644879	0.009554318	1.6
0.2642124	0.009946019	1.6
0.2642124	0.009946019	1.6
0.2640198	0.01031478	1.6
0.2640198	0.01031478	1.6
0.2640198	0.01031478	1.6
0.2636343	0.01080743	1.6
0.2636343	0.01080743	1.6
0.2637804	0.01174966	1.6
0.2637804	0.01174966	1.6
0.2637804	0.01174966	1.6
0.2638144	0.01274506	1.6
0.2638144	0.01274506	1.6
0.2638144	0.01274506	1.6
0.2638144	0.01274506	1.6
0.2638144	0.01274506	1.6
0.2638144	0.01274506	1.6
0.2638144	0.01274506	1.6
0.2638144	0.01274506	1.6
0.2892321	0.02456159	1.6
0.2892321	0.02456159	1.6
0.2892321	0.02456159	1.6
0.2892321	0.02456159	1.6
0.2892321	0.02456159	1.6
0.2892321	0.02456159	1.6
0.2892321	0.02456159	1.6
0.2892321	0.02456159	1.6
0.3146497	0.03637813	1.6
0.3146497	0.03637813	1.6
0.3146497	0.03637813	1.6
-0.04276066	-0.1449912	1.6
-0.04276066	-0.1449912	1.6
-0.04276066	-0.1449912	1.6
-0.04669192	-0.1463958	1.6
-0.04669192	-0.1463958	1.6
-0.04366463	-0.1440612	1.6
-0.04366463	-0.1440612	1.6
-0.04366463	-0.1440612	1.6
-0.04197527	-0.1430007	1.6
-0.04197527	-0.1430007	1.6
-0.04120708	-0.1426333	1.6
-0.04120708	-0.1426333	1.6
-0.04120708	-0.1426333	1.6
-0.04120708	-0.1426333	1.6
-0.04120708	-0.1426333	1.6
-0.04120708	-0.1426333	1.6
-0.03947992	-0.1425496	1.6
-0.03947992	-0.1425496	1.6
-0.03947992	-0.1425496	1.6
-0.03864364	-0.1427821	1.6
-0.03864364	-0.1427821	1.6
-0.03864364	-0.1427821	1.6
-0.03864364	-0.1427821	1.6
-0.03864364	-0.1427821	1.6
0.03195077	-0.1422749	1.6
0.03195077	-0.1422749	1.6
0.03195077	-0.1422749	1.6
0.03176263	-0.1412597	1.6
0.03176263	-0.1412597	1.6
0.03174865	-0.1417065	1.6
0.03174865	-0.1417065	1.6
0.03174865	-0.1417065	1.6
0.03220269	-0.1419148	1.6
0.03220269	-0.1419148	1.6
0.03266243	-0.141955	1.6
0.03266243	-0.141955	1.6
0.03266243	-0.141955	1.6
0.03276957	-0.1412612	1.6
0.03276957	-0.1412612	1.6
0.03276957	-0.1412612	1.6
0.03275124	-0.1401709	1.6
0.03275124	-0.1401709	1.6
0.03275124	-0.1401709	1.6
0.03275124	-0.1401709	1.6
0.03275124	-0.1401709	1.6
0.04674798	-0.1239749	1.6
0.04674798	-0.1239749	1.6
0.04676042	-0.1230214	1.6
0.04676042	-0.1230214	1.6
0.04676042	-0.1230214	1.6
0.04775231	-0.1229933	1.6
0.04775231	-0.1229933	1.6
0.04775231	-0.1229933	1.6
0.04794213	-0.1219398	1.6
0.04794213	-0.1219398	1.6
0.04829284	-0.1209087	1.6
0.04829284	-0.1209087	1.6
0.04829284	-0.1209087	1.6
0.04824608	-0.1204918	1.6
0.04824608	-0.1204918	1.6
0.04824608	-0.1204918	1.6
0.04806457	-0.1200761	1.6
0.04806457	-0.1200761	1.6
0.04824045	-0.1202943	1.6
0.04824045	-0.1202943	1.6
0.04824045	-0.1202943	1.6
0.04879059	-0.1199893	1.6
0.04879059	-0.1199893	1.6
0.04879059	-0.1199893	1.6
0.04925832	-0.1198504	1.6
0.04925832	-0.1198504	1.6
0.04976339	-0.1196801	1.6
0.04976339	-0.1196801	1.6
0.04976339	-0.1196801	1.6
0.05035277	-0.1194456	1.6
0.05035277	-0.1194456	1.6
0.05035277	-0.1194456	1.6
0.05078495	-0.1191644	1.6
0.05078495	-0.1191644	1.6
0.05116428	-0.1188258	1.6
0.05116428	-0.1188258	1.6
0.05116428	-0.1188258	1.6
0.05142676	-0.1187382	1.6
0.05142676	-0.1187382	1.6
0.05142676	-0.1187382	1.6
0.05152454	-0.1186055	1.6
0.05152454	-0.1186055	1.6
0.05163415	-0.1184656	1.6
0.05163415	-0.1184656	1.6
0.05163415	-0.1184656	1.6
0.05180427	-0.1186196	1.6
0.05180427	-0.1186196	1.6
0.05180427	-0.1186196	1.6
0.05200313	-0.1187296	1.6
0.05200313	-0.1187296	1.6
0.05213536	-0.1188161	1.6
0.05213536	-0.1188161	1.6
0.05213536	-0.1188161	1.6
0.05298243	-0.1190683	1.6
0.05298243	-0.1190683	1.6
0.05298243	-0.1190683	1.6
0.05377863	-0.119374	1.6
0.05377863	-0.119374	1.6
0.05464781	-0.1196539	1.6
0.05464781	-0.1196539	1.6
0.05464781	-0.1196539	1.6
0.05520481	-0.1199886	1.6
0.05520481	-0.1199886	1.6
0.05520481	-0.1199886	1.6
0.05576494	-0.1204487	1.6
0.05576494	-0.1204487	1.6
0.05640539	-0.1208992	1.6
0.05640539	-0.1208992	1.6
0.05640539	-0.1208992	1.6
0.05640539	-0.1208992	1.6
0.05640539	-0.1208992	1.6
0.05640539	-0.1208992	1.6
-0.03070606	-0.09273517	1.6
-0.03070606	-0.09273517	1.6
-0.03422748	-0.09086303	1.6
-0.03422748	-0.09086303	1.6
-0.03422748	-0.09086303	1.6
-0.0370716	-0.0912643	1.6
-0.0370716	-0.0912643	1.6
-0.0370716	-0.0912643	1.6
-0.0370716	-0.0912643	1.6
-0.0370716	-0.0912643	1.6
-0.0370716	-0.0912643	1.6
-0.0370716	-0.0912643	1.6
-0.0370716	-0.0912643	1.6
-0.03785504	-0.08664514	1.6
-0.03785504	-0.08664514	1.6
-0.03785504	-0.08664514	1.6
-0.03794151	-0.0854613	1.6
-0.03794151	-0.0854613	1.6
-0.03816101	-0.08434593	1.6
-0.03816101	-0.08434593	1.6
-0.03816101	-0.08434593	1.6
-0.03821121	-0.08357631	1.6
-0.03821121	-0.08357631	1.6
-0.03821121	-0.08357631	1.6
-0.03803767	-0.08303607	1.6
-0.03803767	-0.08303607	1.6
-0.03781101	-0.08246208	1.6
-0.03781101	-0.08246208	1.6
-0.03781101	-0.08246208	1.6
-0.03771932	-0.0819526	1.6
-0.03771932	-0.0819526	1.6
-0.03771932	-0.0819526	1.6
-0.03764126	-0.08136521	1.6
-0.03764126	-0.08136521	1.6
-0.03782164	-0.08112699	1.6
-0.03782164	-0.08112699	1.6
-0.03782164	-0.08112699	1.6
-0.03797553	-0.08083245	1.6
-0.03797553	-0.08083245	1.6
-0.03797553	-0.08083245	1.6
-0.03797553	-0.08083245	1.6
-0.03797553	-0.08083245	1.6
-0.05758303	-0.1104706	1.6
-0.05758303	-0.1104706	1.6
-0.05758303	-0.1104706	1.6
-0.05409614	-0.1082737	1.6
-0.05409614	-0.1082737	1.6
-0.05225699	-0.1082256	1.6
-0.05225699	-0.1082256	1.6
-0.05225699	-0.1082256	1.6
-0.05140477	-0.1086633	1.6
-0.05140477	-0.1086633	1.6
-0.05140477	-0.1086633	1.6
-0.05111976	-0.1086399	1.6
-0.05111976	-0.1086399	1.6
-0.05111976	-0.1086399	1.6
-0.05077748	-0.1085304	1.6
-0.05077748	-0.1085304	1.6
-0.05051862	-0.1085439	1.6
-0.05051862	-0.1085439	1.6
-0.05051862	-0.1085439	1.6
-0.05014756	-0.1088401	1.6
-0.05014756	-0.1088401	1.6
-0.05014756	-0.1088401	1.6
-0.04989172	-0.1092183	1.6
-0.04989172	-0.1092183	1.6
-0.04989172	-0.1092183	1.6
-0.04989172	-0.1092183	1.6
-0.04989172	-0.1092183	1.6
-0.03444184	-0.1452889	1.6
-0.03444184	-0.1452889	1.6
-0.03444184	-0.1452889	1.6
-0.03444184	-0.1452889	1.6
-0.03444184	-0.1452889	1.6
-0.02862157	-0.1574938	1.6
-0.02862157	-0.1574938	1.6
-0.02862157	-0.1574938	1.6
-0.02778302	-0.1596983	1.6
-0.02778302	-0.1596983	1.6
-0.02703799	-0.1610991	1.6
-0.02703799	-0.1610991	1.6
-0.02703799	-0.1610991	1.6
-0.02691979	-0.1622459	1.6
-0.02691979	-0.1622459	1.6
-0.02691979	-0.1622459	1.6
-0.02611969	-0.1633174	1.6
-0.02611969	-0.1633174	1.6
-0.02530225	-0.1638062	1.6
