# Supplementary material for: Saliency detection of textured 3D models based on multi-view information and texel descriptor
Source: PeerJ Comput Sci. 2023 Oct 25;9:e1584. doi: 10.7717/peerj-cs.1584 (PMC10703070; doi:10.7717/peerj-cs.1584)
Supplement: Supplemental Information 2 [file peerj-cs-09-1584-s002.zip › zy2/10.txt]

-0.01562185	0.3299583	1.6
-0.01562185	0.3299583	1.6
0.0218842	0.1429244	1.6
0.0218842	0.1429244	1.6
0.02243821	0.1417719	1.6
0.02243821	0.1417719	1.6
0.02243821	0.1417719	1.6
0.02272782	0.1407912	1.6
0.02272782	0.1407912	1.6
0.02272782	0.1407912	1.6
0.02355965	0.1400517	1.6
0.02355965	0.1400517	1.6
0.0243401	0.140068	1.6
0.0243401	0.140068	1.6
0.0243401	0.140068	1.6
0.02460308	0.1398008	1.6
0.02460308	0.1398008	1.6
0.02512963	0.1398553	1.6
0.02512963	0.1398553	1.6
0.02512963	0.1398553	1.6
0.02543071	0.1402954	1.6
0.02543071	0.1402954	1.6
0.02985397	0.1315862	1.6
0.02985397	0.1315862	1.6
0.02985397	0.1315862	1.6
0.02985397	0.1315862	1.6
0.02985397	0.1315862	1.6
-0.06735697	0.1571264	1.6
-0.06735697	0.1571264	1.6
-0.06735697	0.1571264	1.6
0.03427723	0.1228769	1.6
0.03427723	0.1228769	1.6
-0.1002033	0.1731394	1.6
-0.1002033	0.1731394	1.6
-0.1002033	0.1731394	1.6
-0.1020464	0.1722293	1.6
-0.1020464	0.1722293	1.6
-0.1020464	0.1722293	1.6
-0.1025081	0.1722488	1.6
-0.1025081	0.1722488	1.6
-0.103165	0.1719652	1.6
-0.103165	0.1719652	1.6
-0.103165	0.1719652	1.6
-0.104099	0.1716756	1.6
-0.104099	0.1716756	1.6
-0.104099	0.1716756	1.6
-0.1039312	0.1716319	1.6
-0.1039312	0.1716319	1.6
-0.1038303	0.1712749	1.6
-0.1038303	0.1712749	1.6
-0.1038303	0.1712749	1.6
-0.1038983	0.1710848	1.6
-0.1038983	0.1710848	1.6
-0.1038983	0.1710848	1.6
-0.1038983	0.1710848	1.6
-0.1038983	0.1710848	1.6
-0.06858733	0.1601114	1.6
-0.06858733	0.1601114	1.6
-0.06858733	0.1601114	1.6
-0.06855801	0.160503	1.6
-0.06855801	0.160503	1.6
-0.06839243	0.1601316	1.6
-0.06839243	0.1601316	1.6
-0.06839243	0.1601316	1.6
-0.06839243	0.1601316	1.6
-0.06839243	0.1601316	1.6
-0.06839243	0.1601316	1.6
-0.06839243	0.1601316	1.6
-0.06839243	0.1601316	1.6
0.1371236	0.1247519	1.6
0.1371236	0.1247519	1.6
0.1371236	0.1247519	1.6
0.1345848	0.125491	1.6
0.1345848	0.125491	1.6
0.132893	0.1260477	1.6
0.132893	0.1260477	1.6
0.132893	0.1260477	1.6
0.1317604	0.1271061	1.6
0.1317604	0.1271061	1.6
0.131056	0.1280012	1.6
0.131056	0.1280012	1.6
0.131056	0.1280012	1.6
0.1312238	0.1281529	1.6
0.1312238	0.1281529	1.6
0.1312238	0.1281529	1.6
0.1311283	0.1284282	1.6
0.1311283	0.1284282	1.6
0.131335	0.1289472	1.6
0.131335	0.1289472	1.6
0.131335	0.1289472	1.6
0.1314363	0.1287558	1.6
0.1314363	0.1287558	1.6
0.1314363	0.1287558	1.6
0.1314245	0.1288379	1.6
0.1314245	0.1288379	1.6
0.1314245	0.1288379	1.6
0.1314245	0.1288379	1.6
0.1314245	0.1288379	1.6
0.1468789	0.1149078	1.6
0.1468789	0.1149078	1.6
0.1487534	0.115838	1.6
0.1487534	0.115838	1.6
0.1487534	0.115838	1.6
0.1492611	0.1167875	1.6
0.1492611	0.1167875	1.6
0.1492611	0.1167875	1.6
0.1501669	0.1172771	1.6
0.1501669	0.1172771	1.6
0.1505853	0.1168865	1.6
0.1505853	0.1168865	1.6
0.1505853	0.1168865	1.6
0.1507414	0.1168426	1.6
0.1507414	0.1168426	1.6
0.1507414	0.1168426	1.6
0.1502693	0.1171263	1.6
0.1502693	0.1171263	1.6
0.1502693	0.1171263	1.6
0.1502693	0.1171263	1.6
0.1502693	0.1171263	1.6
0.1715786	0.2083986	1.6
0.1715786	0.2083986	1.6
0.1711153	0.2117614	1.6
0.1711153	0.2117614	1.6
0.1711153	0.2117614	1.6
0.1711084	0.2119597	1.6
0.1711084	0.2119597	1.6
0.1709113	0.2128023	1.6
0.1709113	0.2128023	1.6
0.1709113	0.2128023	1.6
0.1704394	0.2127518	1.6
0.1704394	0.2127518	1.6
0.1704394	0.2127518	1.6
0.1708776	0.2117857	1.6
0.1708776	0.2117857	1.6
0.1707456	0.2113105	1.6
0.1707456	0.2113105	1.6
0.1707456	0.2113105	1.6
0.1702829	0.2112583	1.6
0.1702829	0.2112583	1.6
0.1702829	0.2112583	1.6
0.1702829	0.2112583	1.6
0.1702829	0.2112583	1.6
0.1571327	0.2273762	1.6
0.1571327	0.2273762	1.6
0.1571327	0.2273762	1.6
0.1548183	0.228609	1.6
0.1548183	0.228609	1.6
0.1548183	0.228609	1.6
0.1541533	0.2299624	1.6
0.1541533	0.2299624	1.6
0.1536633	0.2301717	1.6
0.1536633	0.2301717	1.6
0.1536633	0.2301717	1.6
0.1529124	0.2309276	1.6
0.1529124	0.2309276	1.6
0.1529124	0.2309276	1.6
0.1525251	0.2316442	1.6
0.1525251	0.2316442	1.6
0.1521132	0.2323814	1.6
0.1521132	0.2323814	1.6
0.1521132	0.2323814	1.6
0.1521132	0.2323814	1.6
0.1521132	0.2323814	1.6
0.1521132	0.2323814	1.6
0.1521132	0.2323814	1.6
0.1521132	0.2323814	1.6
0.1242298	0.03236336	1.6
0.1242298	0.03236336	1.6
0.1242298	0.03236336	1.6
0.1259938	0.03195961	1.6
0.1259938	0.03195961	1.6
0.1259938	0.03195961	1.6
0.1262691	0.0321226	1.6
0.1262691	0.0321226	1.6
0.1254783	0.03109019	1.6
0.1254783	0.03109019	1.6
0.1254783	0.03109019	1.6
0.1249629	0.02947337	1.6
0.1249629	0.02947337	1.6
0.1249629	0.02947337	1.6
0.1249629	0.02947337	1.6
0.1249629	0.02947337	1.6
0.1243045	0.02697313	1.6
0.1243045	0.02697313	1.6
0.1243045	0.02697313	1.6
0.1243045	0.02697313	1.6
0.1243045	0.02697313	1.6
0.1243045	0.02697313	1.6
0.1663712	-0.0765902	1.6
0.1663712	-0.0765902	1.6
0.1650027	-0.07534324	1.6
0.1650027	-0.07534324	1.6
0.1650027	-0.07534324	1.6
0.1643512	-0.07455809	1.6
0.1643512	-0.07455809	1.6
0.1643512	-0.07455809	1.6
0.1640734	-0.07364075	1.6
0.1640734	-0.07364075	1.6
0.1636645	-0.07314787	1.6
0.1636645	-0.07314787	1.6
0.1636645	-0.07314787	1.6
0.1632221	-0.07264102	1.6
0.1632221	-0.07264102	1.6
0.1632221	-0.07264102	1.6
0.1624432	-0.07183912	1.6
0.1624432	-0.07183912	1.6
0.162048	-0.07086433	1.6
0.162048	-0.07086433	1.6
0.162048	-0.07086433	1.6
0.1619298	-0.07003193	1.6
0.1619298	-0.07003193	1.6
0.1619298	-0.07003193	1.6
0.1619336	-0.06916433	1.6
0.1619336	-0.06916433	1.6
0.1619336	-0.06916433	1.6
0.1619336	-0.06916433	1.6
0.1619336	-0.06916433	1.6
0.1620663	-0.06774516	1.6
0.1620663	-0.06774516	1.6
0.1620663	-0.06774516	1.6
0.1620663	-0.06774516	1.6
0.1620663	-0.06774516	1.6
0.1650071	-0.05553562	1.6
0.1650071	-0.05553562	1.6
0.1650071	-0.05553562	1.6
0.1643866	-0.054611	1.6
0.1643866	-0.054611	1.6
0.1643866	-0.054611	1.6
0.1640458	-0.05363277	1.6
0.1640458	-0.05363277	1.6
0.1642593	-0.05282839	1.6
0.1642593	-0.05282839	1.6
0.1642593	-0.05282839	1.6
0.1644024	-0.05218427	1.6
0.1644024	-0.05218427	1.6
0.1644024	-0.05218427	1.6
0.1646528	-0.05148164	1.6
0.1646528	-0.05148164	1.6
0.1651286	-0.05057497	1.6
0.1651286	-0.05057497	1.6
0.1651286	-0.05057497	1.6
0.165478	-0.04976304	1.6
0.165478	-0.04976304	1.6
0.1659359	-0.04872892	1.6
0.1659359	-0.04872892	1.6
0.1659359	-0.04872892	1.6
0.1660601	-0.04806563	1.6
0.1660601	-0.04806563	1.6
0.1660601	-0.04806563	1.6
0.166003	-0.04756865	1.6
0.166003	-0.04756865	1.6
0.166003	-0.04756865	1.6
0.166003	-0.04756865	1.6
0.166003	-0.04756865	1.6
0.1525832	-0.1234165	1.6
0.1525832	-0.1234165	1.6
0.1525832	-0.1234165	1.6
0.1538565	-0.1238471	1.6
0.1538565	-0.1238471	1.6
0.1533637	-0.1237661	1.6
0.1533637	-0.1237661	1.6
0.1533637	-0.1237661	1.6
0.1531307	-0.1246069	1.6
0.1531307	-0.1246069	1.6
0.1534261	-0.1253015	1.6
0.1534261	-0.1253015	1.6
0.1534261	-0.1253015	1.6
0.1540058	-0.1260798	1.6
0.1540058	-0.1260798	1.6
0.1540058	-0.1260798	1.6
0.1543695	-0.1266444	1.6
0.1543695	-0.1266444	1.6
0.1545516	-0.1274543	1.6
0.1545516	-0.1274543	1.6
0.1545516	-0.1274543	1.6
0.1547119	-0.128296	1.6
0.1547119	-0.128296	1.6
0.154437	-0.128768	1.6
0.154437	-0.128768	1.6
0.154437	-0.128768	1.6
0.154437	-0.128768	1.6
0.154437	-0.128768	1.6
0.154437	-0.128768	1.6
0.1539624	-0.129163	1.6
0.1539624	-0.129163	1.6
0.1539624	-0.129163	1.6
0.1536601	-0.1289543	1.6
0.1536601	-0.1289543	1.6
0.1531829	-0.128685	1.6
0.1531829	-0.128685	1.6
0.1531829	-0.128685	1.6
0.1531829	-0.128685	1.6
0.1531829	-0.128685	1.6
0.1465848	-0.1214203	1.6
0.1465848	-0.1214203	1.6
0.1465848	-0.1214203	1.6
0.147416	-0.1227307	1.6
0.147416	-0.1227307	1.6
0.147416	-0.1227307	1.6
0.1476106	-0.1227706	1.6
0.1476106	-0.1227706	1.6
0.147646	-0.1224832	1.6
0.147646	-0.1224832	1.6
0.147646	-0.1224832	1.6
0.1479768	-0.1219841	1.6
0.1479768	-0.1219841	1.6
0.1479768	-0.1219841	1.6
0.1477885	-0.1218472	1.6
0.1477885	-0.1218472	1.6
0.1477764	-0.122001	1.6
0.1477764	-0.122001	1.6
0.1477764	-0.122001	1.6
0.148079	-0.1221784	1.6
0.148079	-0.1221784	1.6
0.148079	-0.1221784	1.6
0.1481277	-0.1224825	1.6
0.1481277	-0.1224825	1.6
0.1481277	-0.1224825	1.6
0.1481277	-0.1224825	1.6
0.1481277	-0.1224825	1.6
0.1481277	-0.1224825	1.6
0.1481277	-0.1224825	1.6
0.1481277	-0.1224825	1.6
-0.0518076	0.05478182	1.6
-0.0518076	0.05478182	1.6
-0.0518076	0.05478182	1.6
-0.05925673	0.05019673	1.6
-0.05925673	0.05019673	1.6
-0.06182835	0.04809876	1.6
-0.06182835	0.04809876	1.6
-0.06182835	0.04809876	1.6
-0.06375622	0.04645743	1.6
-0.06375622	0.04645743	1.6
-0.0654766	0.04569943	1.6
-0.0654766	0.04569943	1.6
-0.0654766	0.04569943	1.6
-0.0665004	0.04428468	1.6
-0.0665004	0.04428468	1.6
-0.0665004	0.04428468	1.6
-0.0665004	0.04428468	1.6
-0.0665004	0.04428468	1.6
-0.06717304	0.04341123	1.6
-0.06717304	0.04341123	1.6
-0.06717304	0.04341123	1.6
-0.1305278	0.09770391	1.6
-0.1305278	0.09770391	1.6
-0.1305278	0.09770391	1.6
-0.1305278	0.09770391	1.6
-0.1305278	0.09770391	1.6
-0.1303568	0.1040171	1.6
-0.1303568	0.1040171	1.6
-0.1303568	0.1040171	1.6
-0.1301588	0.1049103	1.6
-0.1301588	0.1049103	1.6
-0.1301588	0.1049103	1.6
-0.1300458	0.1064048	1.6
-0.1300458	0.1064048	1.6
-0.1295818	0.1073016	1.6
-0.1295818	0.1073016	1.6
-0.1295818	0.1073016	1.6
-0.1295053	0.1083897	1.6
-0.1295053	0.1083897	1.6
-0.1295093	0.1085854	1.6
-0.1295093	0.1085854	1.6
-0.1295093	0.1085854	1.6
-0.1295093	0.1085854	1.6
-0.1295093	0.1085854	1.6
-0.1295093	0.1085854	1.6
-0.1234989	0.1367046	1.6
-0.1234989	0.1367046	1.6
-0.1234989	0.1367046	1.6
-0.1241568	0.1364811	1.6
-0.1241568	0.1364811	1.6
-0.1248895	0.1377172	1.6
-0.1248895	0.1377172	1.6
-0.1248895	0.1377172	1.6
-0.1250897	0.1382245	1.6
-0.1250897	0.1382245	1.6
-0.1250439	0.139002	1.6
-0.1250439	0.139002	1.6
-0.1250439	0.139002	1.6
-0.1247538	0.1393162	1.6
-0.1247538	0.1393162	1.6
-0.1247538	0.1393162	1.6
-0.1246973	0.1398819	1.6
-0.1246973	0.1398819	1.6
-0.1247232	0.1401803	1.6
-0.1247232	0.1401803	1.6
-0.1247232	0.1401803	1.6
-0.1244614	0.1408944	1.6
-0.1244614	0.1408944	1.6
-0.1244614	0.1408944	1.6
-0.124383	0.1414092	1.6
-0.124383	0.1414092	1.6
-0.1243288	0.1420164	1.6
-0.1243288	0.1420164	1.6
-0.1243288	0.1420164	1.6
-0.124365	0.1424845	1.6
-0.124365	0.1424845	1.6
-0.124365	0.1424845	1.6
-0.124365	0.1424845	1.6
-0.124365	0.1424845	1.6
-0.124365	0.1424845	1.6
-0.124365	0.1424845	1.6
-0.124365	0.1424845	1.6
-0.2453151	-0.2110664	1.6
-0.2453151	-0.2110664	1.6
-0.2453151	-0.2110664	1.6
-0.2447831	-0.2155414	1.6
-0.2447831	-0.2155414	1.6
-0.2455387	-0.2186104	1.6
-0.2455387	-0.2186104	1.6
-0.2455387	-0.2186104	1.6
-0.2444949	-0.2216065	1.6
-0.2444949	-0.2216065	1.6
-0.2444949	-0.2216065	1.6
-0.2427354	-0.2236035	1.6
-0.2427354	-0.2236035	1.6
-0.2412547	-0.226112	1.6
-0.2412547	-0.226112	1.6
-0.2412547	-0.226112	1.6
-0.2402686	-0.2279318	1.6
-0.2402686	-0.2279318	1.6
-0.2402686	-0.2279318	1.6
-0.239362	-0.2294842	1.6
-0.239362	-0.2294842	1.6
-0.2386449	-0.2312313	1.6
-0.2386449	-0.2312313	1.6
-0.2386449	-0.2312313	1.6
-0.2386449	-0.2312313	1.6
-0.2386449	-0.2312313	1.6
-0.2386449	-0.2312313	1.6
-0.2551828	-0.2432812	1.6
-0.2551828	-0.2432812	1.6
-0.2549608	-0.2411277	1.6
-0.2549608	-0.2411277	1.6
-0.2549608	-0.2411277	1.6
-0.2547244	-0.2389445	1.6
-0.2547244	-0.2389445	1.6
-0.2547244	-0.2389445	1.6
-0.2539661	-0.2379242	1.6
-0.2539661	-0.2379242	1.6
-0.2547443	-0.2376038	1.6
-0.2547443	-0.2376038	1.6
-0.2547443	-0.2376038	1.6
-0.2552702	-0.2369245	1.6
-0.2552702	-0.2369245	1.6
-0.2562143	-0.236332	1.6
-0.2562143	-0.236332	1.6
-0.2562143	-0.236332	1.6
-0.2568194	-0.2361608	1.6
-0.2568194	-0.2361608	1.6
-0.2574279	-0.2359826	1.6
-0.2574279	-0.2359826	1.6
-0.2574279	-0.2359826	1.6
-0.256361	-0.2360873	1.6
-0.256361	-0.2360873	1.6
-0.256361	-0.2360873	1.6
-0.2555797	-0.236035	1.6
-0.2555797	-0.236035	1.6
-0.2548832	-0.2361484	1.6
-0.2548832	-0.2361484	1.6
-0.2548832	-0.2361484	1.6
-0.2544352	-0.236279	1.6
-0.2544352	-0.236279	1.6
-0.2544352	-0.236279	1.6
-0.2534584	-0.2366398	1.6
-0.2534584	-0.2366398	1.6
-0.252786	-0.2368021	1.6
-0.252786	-0.2368021	1.6
-0.252786	-0.2368021	1.6
-0.252786	-0.2368021	1.6
-0.252786	-0.2368021	1.6
-0.2586245	-0.2685359	1.6
-0.2586245	-0.2685359	1.6
-0.2586245	-0.2685359	1.6
-0.2582714	-0.2693819	1.6
-0.2582714	-0.2693819	1.6
-0.2582714	-0.2693819	1.6
-0.2577175	-0.2698162	1.6
-0.2577175	-0.2698162	1.6
-0.2576878	-0.2701879	1.6
-0.2576878	-0.2701879	1.6
-0.2576878	-0.2701879	1.6
-0.2577136	-0.2693813	1.6
-0.2577136	-0.2693813	1.6
-0.2577136	-0.2693813	1.6
-0.2578721	-0.2691584	1.6
-0.2578721	-0.2691584	1.6
-0.2578112	-0.2687792	1.6
-0.2578112	-0.2687792	1.6
-0.2578112	-0.2687792	1.6
-0.2578006	-0.268671	1.6
-0.2578006	-0.268671	1.6
-0.2578006	-0.268671	1.6
-0.2577686	-0.268042	1.6
-0.2577686	-0.268042	1.6
-0.2575273	-0.2676883	1.6
-0.2575273	-0.2676883	1.6
-0.2575273	-0.2676883	1.6
-0.2576302	-0.2670801	1.6
-0.2576302	-0.2670801	1.6
-0.2573248	-0.2666213	1.6
-0.2573248	-0.2666213	1.6
-0.2573248	-0.2666213	1.6
-0.2572637	-0.2661747	1.6
-0.2572637	-0.2661747	1.6
-0.2572637	-0.2661747	1.6
-0.2570531	-0.2655591	1.6
-0.2570531	-0.2655591	1.6
-0.257053	-0.2650152	1.6
-0.257053	-0.2650152	1.6
-0.257053	-0.2650152	1.6
-0.257053	-0.2650152	1.6
-0.257053	-0.2650152	1.6
-0.257053	-0.2650152	1.6
-0.257053	-0.2650152	1.6
-0.257053	-0.2650152	1.6
-0.257053	-0.2650152	1.6
-0.257053	-0.2650152	1.6
-0.257053	-0.2650152	1.6
-0.1035979	0.06408633	1.6
-0.1035979	0.06408633	1.6
-0.1035979	0.06408633	1.6
-0.1035553	0.06319813	1.6
-0.1035553	0.06319813	1.6
-0.1038528	0.06361105	1.6
-0.1038528	0.06361105	1.6
-0.1038528	0.06361105	1.6
-0.10411	0.06340163	1.6
-0.10411	0.06340163	1.6
-0.10411	0.06340163	1.6
-0.1034255	0.06266089	1.6
-0.1034255	0.06266089	1.6
-0.1030314	0.06231435	1.6
-0.1030314	0.06231435	1.6
-0.1030314	0.06231435	1.6
-0.1025558	0.06220067	1.6
-0.1025558	0.06220067	1.6
-0.1020264	0.0625449	1.6
-0.1020264	0.0625449	1.6
-0.1020264	0.0625449	1.6
-0.1018974	0.06268451	1.6
-0.1018974	0.06268451	1.6
-0.1018974	0.06268451	1.6
-0.1015242	0.06282224	1.6
-0.1015242	0.06282224	1.6
-0.1016554	0.06332696	1.6
-0.1016554	0.06332696	1.6
-0.1016554	0.06332696	1.6
-0.1016554	0.06332696	1.6
-0.1016554	0.06332696	1.6
-0.1016554	0.06332696	1.6
-0.1199145	0.06900989	1.6
-0.1199145	0.06900989	1.6
-0.1199197	0.06972041	1.6
-0.1199197	0.06972041	1.6
-0.1199197	0.06972041	1.6
-0.1210355	0.0696832	1.6
-0.1210355	0.0696832	1.6
-0.1210355	0.0696832	1.6
-0.120951	0.06966621	1.6
-0.120951	0.06966621	1.6
-0.1210346	0.07044227	1.6
-0.1210346	0.07044227	1.6
-0.1210346	0.07044227	1.6
-0.121236	0.07084094	1.6
-0.121236	0.07084094	1.6
-0.121236	0.07084094	1.6
-0.1212608	0.07104307	1.6
-0.1212608	0.07104307	1.6
-0.1212073	0.07106494	1.6
-0.1212073	0.07106494	1.6
-0.1212073	0.07106494	1.6
-0.121356	0.07147184	1.6
-0.121356	0.07147184	1.6
-0.1214036	0.07165768	1.6
-0.1214036	0.07165768	1.6
-0.1214036	0.07165768	1.6
-0.1213697	0.07196207	1.6
-0.1213697	0.07196207	1.6
-0.1213697	0.07196207	1.6
-0.1213697	0.07196207	1.6
-0.1213697	0.07196207	1.6
-0.1213697	0.07196207	1.6
-0.126854	0.08843571	1.6
-0.126854	0.08843571	1.6
-0.1272051	0.089495	1.6
-0.1272051	0.089495	1.6
-0.1272051	0.089495	1.6
-0.1275184	0.08972267	1.6
-0.1275184	0.08972267	1.6
-0.1273587	0.09084012	1.6
-0.1273587	0.09084012	1.6
-0.1273587	0.09084012	1.6
-0.1273587	0.09084012	1.6
-0.1273587	0.09084012	1.6
-0.1273587	0.09084012	1.6
-0.1273587	0.09084012	1.6
-0.1273587	0.09084012	1.6
0.01311679	0.3256415	1.6
0.01311679	0.3256415	1.6
0.01311679	0.3256415	1.6
0.01110741	0.3264125	1.6
0.01110741	0.3264125	1.6
0.01110741	0.3264125	1.6
0.009306033	0.3267161	1.6
0.009306033	0.3267161	1.6
0.009306033	0.3267161	1.6
0.009092215	0.3258842	1.6
0.009092215	0.3258842	1.6
0.009380997	0.3263065	1.6
0.009380997	0.3263065	1.6
0.009380997	0.3263065	1.6
0.009572588	0.3269178	1.6
0.009572588	0.3269178	1.6
0.009572588	0.3269178	1.6
0.009980932	0.3271661	1.6
0.009980932	0.3271661	1.6
0.009980932	0.3271661	1.6
0.009980932	0.3271661	1.6
0.009980932	0.3271661	1.6
0.0241165	0.3574116	1.6
0.0241165	0.3574116	1.6
0.02337145	0.3561603	1.6
0.02337145	0.3561603	1.6
0.02238227	0.3556463	1.6
0.02238227	0.3556463	1.6
0.02238227	0.3556463	1.6
0.02256273	0.3559013	1.6
0.02256273	0.3559013	1.6
0.02256273	0.3559013	1.6
0.02256273	0.3559013	1.6
0.02256273	0.3559013	1.6
0.02261712	0.3569412	1.6
0.02261712	0.3569412	1.6
0.02270228	0.3573676	1.6
0.02270228	0.3573676	1.6
0.02270228	0.3573676	1.6
0.02287711	0.3580494	1.6
0.02287711	0.3580494	1.6
0.02287711	0.3580494	1.6
0.02276365	0.3585163	1.6
0.02276365	0.3585163	1.6
0.02269618	0.3587734	1.6
0.02269618	0.3587734	1.6
0.02269618	0.3587734	1.6
0.02269618	0.3587734	1.6
0.02269618	0.3587734	1.6
0.02269618	0.3587734	1.6
0.02254093	0.358455	1.6
0.02254093	0.358455	1.6
0.02254093	0.358455	1.6
0.02254093	0.358455	1.6
0.02254093	0.358455	1.6
0.1897953	0.2379346	1.6
0.1897953	0.2379346	1.6
0.1897953	0.2379346	1.6
0.1888568	0.2389257	1.6
0.1888568	0.2389257	1.6
0.188725	0.2401206	1.6
0.188725	0.2401206	1.6
0.188725	0.2401206	1.6
0.1885624	0.2403466	1.6
0.1885624	0.2403466	1.6
0.1885624	0.2403466	1.6
0.1879069	0.2388806	1.6
0.1879069	0.2388806	1.6
0.1877836	0.2377902	1.6
0.1877836	0.2377902	1.6
0.1877836	0.2377902	1.6
0.1872688	0.2371702	1.6
0.1872688	0.2371702	1.6
0.1872688	0.2371702	1.6
0.1872688	0.2371702	1.6
0.1872688	0.2371702	1.6
0.1583137	0.2573808	1.6
0.1583137	0.2573808	1.6
0.1583137	0.2573808	1.6
0.1565429	0.2575361	1.6
0.1565429	0.2575361	1.6
0.1565429	0.2575361	1.6
0.156401	0.2580062	1.6
0.156401	0.2580062	1.6
0.1547013	0.2588491	1.6
0.1547013	0.2588491	1.6
0.1547013	0.2588491	1.6
0.1538932	0.2598541	1.6
0.1538932	0.2598541	1.6
0.1538932	0.2598541	1.6
0.1536594	0.2606966	1.6
0.1536594	0.2606966	1.6
0.1532395	0.261731	1.6
0.1532395	0.261731	1.6
0.1532395	0.261731	1.6
0.1527304	0.2627303	1.6
0.1527304	0.2627303	1.6
0.1520847	0.2636088	1.6
0.1520847	0.2636088	1.6
0.1520847	0.2636088	1.6
0.1516124	0.2645876	1.6
0.1516124	0.2645876	1.6
0.1516124	0.2645876	1.6
0.1516124	0.2645876	1.6
0.1516124	0.2645876	1.6
0.1516124	0.2645876	1.6
0.1516124	0.2645876	1.6
0.1516124	0.2645876	1.6
0.1516124	0.2645876	1.6
0.1516124	0.2645876	1.6
0.1516124	0.2645876	1.6
0.1516124	0.2645876	1.6
0.1516124	0.2645876	1.6
0.1428256	-0.1133724	1.6
0.1428256	-0.1133724	1.6
0.1429105	-0.1220168	1.6
0.1429105	-0.1220168	1.6
0.1429105	-0.1220168	1.6
0.144544	-0.124372	1.6
0.144544	-0.124372	1.6
