# Supplementary material for: Saliency detection of textured 3D models based on multi-view information and texel descriptor
Source: PeerJ Comput Sci. 2023 Oct 25;9:e1584. doi: 10.7717/peerj-cs.1584 (PMC10703070; doi:10.7717/peerj-cs.1584)
Supplement: Supplemental Information 2 [file peerj-cs-09-1584-s002.zip › zy2/11.txt]

0.1454065	-0.1254525	1.6
0.1454065	-0.1254525	1.6
0.1454065	-0.1254525	1.6
0.1457785	-0.1269471	1.6
0.1457785	-0.1269471	1.6
0.1457785	-0.1269471	1.6
0.1449648	-0.1279647	1.6
0.1449648	-0.1279647	1.6
0.1459494	-0.1264741	1.6
0.1459494	-0.1264741	1.6
0.1459494	-0.1264741	1.6
0.1467719	-0.1251198	1.6
0.1467719	-0.1251198	1.6
0.1470939	-0.1241202	1.6
0.1470939	-0.1241202	1.6
0.1470939	-0.1241202	1.6
0.1479541	-0.123728	1.6
0.1479541	-0.123728	1.6
0.148676	-0.1232075	1.6
0.148676	-0.1232075	1.6
0.148676	-0.1232075	1.6
0.1492629	-0.1227561	1.6
0.1492629	-0.1227561	1.6
0.1492629	-0.1227561	1.6
0.1486859	-0.1235288	1.6
0.1486859	-0.1235288	1.6
0.1486859	-0.1235288	1.6
0.1486859	-0.1235288	1.6
0.1486859	-0.1235288	1.6
-0.02462223	-0.1522203	1.6
-0.02462223	-0.1522203	1.6
-0.02462223	-0.1522203	1.6
-0.0314554	-0.1505514	1.6
-0.0314554	-0.1505514	1.6
-0.03417678	-0.1494854	1.6
-0.03417678	-0.1494854	1.6
-0.03417678	-0.1494854	1.6
-0.0358339	-0.1488062	1.6
-0.0358339	-0.1488062	1.6
-0.0358339	-0.1488062	1.6
-0.03735088	-0.1480652	1.6
-0.03735088	-0.1480652	1.6
-0.03826775	-0.1473214	1.6
-0.03826775	-0.1473214	1.6
-0.03826775	-0.1473214	1.6
-0.03826775	-0.1473214	1.6
-0.03826775	-0.1473214	1.6
0.1237876	-0.1333657	1.6
0.1237876	-0.1333657	1.6
0.1237876	-0.1333657	1.6
0.1305721	-0.1356685	1.6
0.1305721	-0.1356685	1.6
0.1305721	-0.1356685	1.6
0.1323697	-0.1369336	1.6
0.1323697	-0.1369336	1.6
0.1323697	-0.1369336	1.6
0.1323697	-0.1369336	1.6
0.1323697	-0.1369336	1.6
0.1341064	-0.1369109	1.6
0.1341064	-0.1369109	1.6
0.1341064	-0.1369109	1.6
0.134861	-0.1377817	1.6
0.134861	-0.1377817	1.6
0.134861	-0.1377817	1.6
0.1369463	-0.1381052	1.6
0.1369463	-0.1381052	1.6
0.1368252	-0.1381056	1.6
0.1368252	-0.1381056	1.6
0.1368252	-0.1381056	1.6
0.1368252	-0.1381056	1.6
0.1368252	-0.1381056	1.6
0.1681902	-0.1286996	1.6
0.1681902	-0.1286996	1.6
0.1681902	-0.1286996	1.6
0.1679016	-0.128117	1.6
0.1679016	-0.128117	1.6
0.1679016	-0.128117	1.6
0.1681682	-0.1279026	1.6
0.1681682	-0.1279026	1.6
0.1697758	-0.1272233	1.6
0.1697758	-0.1272233	1.6
0.1697758	-0.1272233	1.6
0.170378	-0.1266093	1.6
0.170378	-0.1266093	1.6
0.170378	-0.1266093	1.6
0.1708427	-0.1262034	1.6
0.1708427	-0.1262034	1.6
0.1714258	-0.1260367	1.6
0.1714258	-0.1260367	1.6
0.1714258	-0.1260367	1.6
0.1714258	-0.1260367	1.6
0.1714258	-0.1260367	1.6
0.1726571	-0.1256177	1.6
0.1726571	-0.1256177	1.6
0.1726571	-0.1256177	1.6
0.1725243	-0.1259981	1.6
0.1725243	-0.1259981	1.6
0.1725243	-0.1259981	1.6
0.1722384	-0.1263187	1.6
0.1722384	-0.1263187	1.6
0.1722384	-0.1263187	1.6
0.1714014	-0.1268256	1.6
0.1714014	-0.1268256	1.6
0.1705988	-0.1272901	1.6
0.1705988	-0.1272901	1.6
0.1705988	-0.1272901	1.6
0.1691654	-0.1276387	1.6
0.1691654	-0.1276387	1.6
0.1679909	-0.127829	1.6
0.1679909	-0.127829	1.6
0.1679909	-0.127829	1.6
0.1668269	-0.1279614	1.6
0.1668269	-0.1279614	1.6
0.1668269	-0.1279614	1.6
0.1658413	-0.1280195	1.6
0.1658413	-0.1280195	1.6
0.1643032	-0.1279905	1.6
0.1643032	-0.1279905	1.6
0.1643032	-0.1279905	1.6
0.1634028	-0.1281484	1.6
0.1634028	-0.1281484	1.6
0.1636077	-0.1283265	1.6
0.1636077	-0.1283265	1.6
0.1636077	-0.1283265	1.6
0.1636077	-0.1283265	1.6
0.1636077	-0.1283265	1.6
0.1636077	-0.1283265	1.6
0.1636077	-0.1283265	1.6
0.1636077	-0.1283265	1.6
0.1636077	-0.1283265	1.6
0.1636077	-0.1283265	1.6
0.1636077	-0.1283265	1.6
-0.07497867	-0.1808739	1.6
-0.07497867	-0.1808739	1.6
-0.07868239	-0.1813644	1.6
-0.07868239	-0.1813644	1.6
-0.07868239	-0.1813644	1.6
-0.07874925	-0.180672	1.6
-0.07874925	-0.180672	1.6
-0.07974494	-0.1813758	1.6
-0.07974494	-0.1813758	1.6
-0.07974494	-0.1813758	1.6
-0.08154489	-0.1821922	1.6
-0.08154489	-0.1821922	1.6
-0.08154489	-0.1821922	1.6
-0.08236153	-0.182986	1.6
-0.08236153	-0.182986	1.6
-0.08305245	-0.1841983	1.6
-0.08305245	-0.1841983	1.6
-0.08305245	-0.1841983	1.6
-0.08366565	-0.1852561	1.6
-0.08366565	-0.1852561	1.6
-0.08366565	-0.1852561	1.6
-0.08392764	-0.1861806	1.6
-0.08392764	-0.1861806	1.6
-0.08392764	-0.1861806	1.6
-0.08392764	-0.1861806	1.6
-0.08392764	-0.1861806	1.6
-0.1603239	-0.2187136	1.6
-0.1603239	-0.2187136	1.6
-0.1608476	-0.2198398	1.6
-0.1608476	-0.2198398	1.6
-0.1608476	-0.2198398	1.6
-0.1616528	-0.2202189	1.6
-0.1616528	-0.2202189	1.6
-0.1616528	-0.2202189	1.6
-0.16278	-0.2200939	1.6
-0.16278	-0.2200939	1.6
-0.1630845	-0.2198116	1.6
-0.1630845	-0.2198116	1.6
-0.1630845	-0.2198116	1.6
-0.1639638	-0.2194565	1.6
-0.1639638	-0.2194565	1.6
-0.1639638	-0.2194565	1.6
-0.1646723	-0.2190115	1.6
-0.1646723	-0.2190115	1.6
-0.1651585	-0.2182409	1.6
-0.1651585	-0.2182409	1.6
-0.1651585	-0.2182409	1.6
-0.1646417	-0.2185486	1.6
-0.1646417	-0.2185486	1.6
-0.1646417	-0.2185486	1.6
-0.1646417	-0.2185486	1.6
-0.1646417	-0.2185486	1.6
-0.19292	-0.2396816	1.6
-0.19292	-0.2396816	1.6
-0.19292	-0.2396816	1.6
-0.1938344	-0.2389481	1.6
-0.1938344	-0.2389481	1.6
-0.19465	-0.2375879	1.6
-0.19465	-0.2375879	1.6
-0.19465	-0.2375879	1.6
-0.1948455	-0.2376571	1.6
-0.1948455	-0.2376571	1.6
-0.1948455	-0.2376571	1.6
-0.194488	-0.2373608	1.6
-0.194488	-0.2373608	1.6
-0.1945515	-0.2366678	1.6
-0.1945515	-0.2366678	1.6
-0.1945515	-0.2366678	1.6
-0.1947526	-0.2361605	1.6
-0.1947526	-0.2361605	1.6
-0.1950376	-0.2356062	1.6
-0.1950376	-0.2356062	1.6
-0.1950376	-0.2356062	1.6
-0.1955606	-0.2350949	1.6
-0.1955606	-0.2350949	1.6
-0.1955606	-0.2350949	1.6
-0.1960504	-0.2348436	1.6
-0.1960504	-0.2348436	1.6
-0.1967692	-0.2343332	1.6
-0.1967692	-0.2343332	1.6
-0.1967692	-0.2343332	1.6
-0.1967692	-0.2343332	1.6
-0.1967692	-0.2343332	1.6
-0.01980737	-0.104753	1.6
-0.01980737	-0.104753	1.6
-0.01980737	-0.104753	1.6
-0.02013376	-0.1055329	1.6
-0.02013376	-0.1055329	1.6
-0.02013376	-0.1055329	1.6
-0.01973341	-0.1064009	1.6
-0.01973341	-0.1064009	1.6
-0.01912188	-0.1072816	1.6
-0.01912188	-0.1072816	1.6
-0.01912188	-0.1072816	1.6
-0.01804757	-0.1074223	1.6
-0.01804757	-0.1074223	1.6
-0.01741161	-0.1071243	1.6
-0.01741161	-0.1071243	1.6
-0.01741161	-0.1071243	1.6
-0.01741161	-0.1071243	1.6
-0.01741161	-0.1071243	1.6
-0.01741161	-0.1071243	1.6
0.1458824	-0.09652704	1.6
0.1458824	-0.09652704	1.6
0.1531579	-0.09669898	1.6
0.1531579	-0.09669898	1.6
0.1531579	-0.09669898	1.6
0.1560363	-0.09680387	1.6
0.1560363	-0.09680387	1.6
0.1560363	-0.09680387	1.6
0.1584478	-0.09570295	1.6
0.1584478	-0.09570295	1.6
0.1601105	-0.09481888	1.6
0.1601105	-0.09481888	1.6
0.1601105	-0.09481888	1.6
0.1607333	-0.09445729	1.6
0.1607333	-0.09445729	1.6
0.1615439	-0.09428001	1.6
0.1615439	-0.09428001	1.6
0.1615439	-0.09428001	1.6
0.1622067	-0.09395602	1.6
0.1622067	-0.09395602	1.6
0.1622067	-0.09395602	1.6
0.1627738	-0.09355445	1.6
0.1627738	-0.09355445	1.6
0.163007	-0.093386	1.6
0.163007	-0.093386	1.6
0.163007	-0.093386	1.6
0.1633657	-0.09321525	1.6
0.1633657	-0.09321525	1.6
0.163488	-0.09325639	1.6
0.163488	-0.09325639	1.6
0.163488	-0.09325639	1.6
0.163488	-0.09325639	1.6
0.163488	-0.09325639	1.6
0.163488	-0.09325639	1.6
0.163488	-0.09325639	1.6
0.163488	-0.09325639	1.6
0.1715422	0.1060719	1.6
0.1715422	0.1060719	1.6
0.1715422	0.1060719	1.6
0.1749489	0.1105698	1.6
0.1749489	0.1105698	1.6
0.1749489	0.1105698	1.6
0.1760176	0.11073	1.6
0.1760176	0.11073	1.6
0.1767832	0.1104581	1.6
0.1767832	0.1104581	1.6
0.1767832	0.1104581	1.6
0.1771713	0.1107537	1.6
0.1771713	0.1107537	1.6
0.1771713	0.1107537	1.6
0.1780842	0.1109365	1.6
0.1780842	0.1109365	1.6
0.1779298	0.1111985	1.6
0.1779298	0.1111985	1.6
0.1779298	0.1111985	1.6
0.177702	0.1120775	1.6
0.177702	0.1120775	1.6
0.177702	0.1120775	1.6
0.177702	0.1120775	1.6
0.177702	0.1120775	1.6
0.1792113	0.1562795	1.6
0.1792113	0.1562795	1.6
0.1792113	0.1562795	1.6
0.1786412	0.1583812	1.6
0.1786412	0.1583812	1.6
0.1786412	0.1583812	1.6
0.1776693	0.1599483	1.6
0.1776693	0.1599483	1.6
0.1774131	0.1618961	1.6
0.1774131	0.1618961	1.6
0.1774131	0.1618961	1.6
0.1767843	0.163034	1.6
0.1767843	0.163034	1.6
0.1764349	0.1641976	1.6
0.1764349	0.1641976	1.6
0.1764349	0.1641976	1.6
0.175657	0.1642457	1.6
0.175657	0.1642457	1.6
0.175657	0.1642457	1.6
0.1753619	0.1639472	1.6
0.1753619	0.1639472	1.6
0.1749681	0.1642924	1.6
0.1749681	0.1642924	1.6
0.1749681	0.1642924	1.6
0.1743071	0.1647408	1.6
0.1743071	0.1647408	1.6
0.1738484	0.1649053	1.6
0.1738484	0.1649053	1.6
0.1738484	0.1649053	1.6
0.1738484	0.1649053	1.6
0.1738484	0.1649053	1.6
0.1738484	0.1649053	1.6
0.1738484	0.1649053	1.6
0.1738484	0.1649053	1.6
0.06981391	0.3425196	1.6
0.06981391	0.3425196	1.6
0.06981391	0.3425196	1.6
0.06344184	0.3330472	1.6
0.06344184	0.3330472	1.6
0.06344184	0.3330472	1.6
0.06025232	0.329103	1.6
0.06025232	0.329103	1.6
0.06025232	0.329103	1.6
0.06025232	0.329103	1.6
0.06025232	0.329103	1.6
0.05811568	0.3247508	1.6
0.05811568	0.3247508	1.6
0.05750544	0.3236931	1.6
0.05750544	0.3236931	1.6
0.05750544	0.3236931	1.6
0.05709668	0.3228896	1.6
0.05709668	0.3228896	1.6
0.05709668	0.3228896	1.6
0.05709668	0.3228896	1.6
0.05709668	0.3228896	1.6
0.05709668	0.3228896	1.6
0.05530877	0.3218282	1.6
0.05530877	0.3218282	1.6
0.05485343	0.321493	1.6
0.05485343	0.321493	1.6
0.05485343	0.321493	1.6
0.0546468	0.3211222	1.6
0.0546468	0.3211222	1.6
0.0546468	0.3211222	1.6
0.05422335	0.3206329	1.6
0.05422335	0.3206329	1.6
0.0538521	0.3206957	1.6
0.0538521	0.3206957	1.6
0.0538521	0.3206957	1.6
0.0538521	0.3206957	1.6
0.0538521	0.3206957	1.6
0.0538521	0.3206957	1.6
0.0538521	0.3206957	1.6
0.0538521	0.3206957	1.6
-0.04346689	0.3739243	1.6
-0.04346689	0.3739243	1.6
-0.04346689	0.3739243	1.6
-0.05033342	0.3767333	1.6
-0.05033342	0.3767333	1.6
-0.05033342	0.3767333	1.6
-0.05533408	0.378778	1.6
-0.05533408	0.378778	1.6
-0.05802847	0.3791534	1.6
-0.05802847	0.3791534	1.6
-0.05802847	0.3791534	1.6
-0.06026258	0.3787743	1.6
-0.06026258	0.3787743	1.6
-0.06215115	0.3792628	1.6
-0.06215115	0.3792628	1.6
-0.06215115	0.3792628	1.6
-0.0640415	0.3792527	1.6
-0.0640415	0.3792527	1.6
-0.0640415	0.3792527	1.6
-0.06550112	0.378564	1.6
-0.06550112	0.378564	1.6
-0.06550112	0.378564	1.6
-0.06550112	0.378564	1.6
-0.06550112	0.378564	1.6
-0.09490245	0.3981739	1.6
-0.09490245	0.3981739	1.6
-0.09490245	0.3981739	1.6
-0.09608033	0.397678	1.6
-0.09608033	0.397678	1.6
-0.09608033	0.397678	1.6
-0.09558498	0.3983707	1.6
-0.09558498	0.3983707	1.6
-0.09486269	0.3987585	1.6
-0.09486269	0.3987585	1.6
-0.09486269	0.3987585	1.6
-0.09488489	0.3993177	1.6
-0.09488489	0.3993177	1.6
-0.09488489	0.3993177	1.6
-0.09495088	0.3996956	1.6
-0.09495088	0.3996956	1.6
-0.09557717	0.3996953	1.6
-0.09557717	0.3996953	1.6
-0.09557717	0.3996953	1.6
-0.09557717	0.3996953	1.6
-0.09557717	0.3996953	1.6
-0.074491	0.4243003	1.6
-0.074491	0.4243003	1.6
-0.074491	0.4243003	1.6
-0.07485419	0.425829	1.6
-0.07485419	0.425829	1.6
-0.07485419	0.425829	1.6
-0.07414939	0.4270336	1.6
-0.07414939	0.4270336	1.6
-0.07414939	0.4270336	1.6
-0.07396548	0.4289207	1.6
-0.07396548	0.4289207	1.6
-0.07356744	0.4304004	1.6
-0.07356744	0.4304004	1.6
-0.07356744	0.4304004	1.6
-0.07287718	0.4313001	1.6
-0.07287718	0.4313001	1.6
-0.07287718	0.4313001	1.6
-0.07255124	0.4324169	1.6
-0.07255124	0.4324169	1.6
-0.07206539	0.4336899	1.6
-0.07206539	0.4336899	1.6
-0.07206539	0.4336899	1.6
-0.07179224	0.4346914	1.6
-0.07179224	0.4346914	1.6
-0.07179224	0.4346914	1.6
-0.07179224	0.4346914	1.6
-0.07179224	0.4346914	1.6
-0.07099978	0.4366492	1.6
-0.07099978	0.4366492	1.6
-0.07099978	0.4366492	1.6
-0.0707769	0.4372784	1.6
-0.0707769	0.4372784	1.6
-0.07066027	0.4376857	1.6
-0.07066027	0.4376857	1.6
-0.07066027	0.4376857	1.6
-0.07066027	0.4376857	1.6
-0.07066027	0.4376857	1.6
-0.07066027	0.4376857	1.6
-0.07066027	0.4376857	1.6
-0.07066027	0.4376857	1.6
-0.2406361	0.2303029	1.6
-0.2406361	0.2303029	1.6
-0.2406361	0.2303029	1.6
-0.239931	0.2281509	1.6
-0.239931	0.2281509	1.6
-0.2399745	0.2284924	1.6
-0.2399745	0.2284924	1.6
-0.2399745	0.2284924	1.6
-0.2399103	0.2276068	1.6
-0.2399103	0.2276068	1.6
-0.2399103	0.2276068	1.6
-0.2392986	0.2266426	1.6
-0.2392986	0.2266426	1.6
-0.2388289	0.2263499	1.6
-0.2388289	0.2263499	1.6
-0.2388289	0.2263499	1.6
-0.2392668	0.2273872	1.6
-0.2392668	0.2273872	1.6
-0.2392668	0.2273872	1.6
-0.2392668	0.2273872	1.6
-0.2392668	0.2273872	1.6
-0.2735386	0.2027064	1.6
-0.2735386	0.2027064	1.6
-0.2735386	0.2027064	1.6
-0.2752406	0.2032898	1.6
-0.2752406	0.2032898	1.6
-0.2752406	0.2032898	1.6
-0.275016	0.2020963	1.6
-0.275016	0.2020963	1.6
-0.2736256	0.2020783	1.6
-0.2736256	0.2020783	1.6
-0.2736256	0.2020783	1.6
-0.2736926	0.2023915	1.6
-0.2736926	0.2023915	1.6
-0.2736926	0.2023915	1.6
-0.2738158	0.2026083	1.6
-0.2738158	0.2026083	1.6
-0.2738885	0.2033439	1.6
-0.2738885	0.2033439	1.6
-0.2738885	0.2033439	1.6
-0.2739885	0.2045556	1.6
-0.2739885	0.2045556	1.6
-0.2739885	0.2045556	1.6
-0.2741364	0.2049012	1.6
-0.2741364	0.2049012	1.6
-0.273971	0.2057026	1.6
-0.273971	0.2057026	1.6
-0.273971	0.2057026	1.6
-0.2744612	0.2061226	1.6
-0.2744612	0.2061226	1.6
-0.2751595	0.2063534	1.6
-0.2751595	0.2063534	1.6
-0.2751595	0.2063534	1.6
-0.2753192	0.2067324	1.6
-0.2753192	0.2067324	1.6
-0.2753192	0.2067324	1.6
-0.2747485	0.2058465	1.6
-0.2747485	0.2058465	1.6
-0.2742944	0.2051523	1.6
-0.2742944	0.2051523	1.6
-0.2742944	0.2051523	1.6
-0.2735908	0.2042558	1.6
-0.2735908	0.2042558	1.6
-0.2735908	0.2042558	1.6
-0.2730579	0.2037739	1.6
-0.2730579	0.2037739	1.6
-0.2727275	0.2032553	1.6
-0.2727275	0.2032553	1.6
-0.2727275	0.2032553	1.6
-0.2723855	0.2029946	1.6
-0.2723855	0.2029946	1.6
-0.2723855	0.2029946	1.6
-0.2720141	0.2025385	1.6
-0.2720141	0.2025385	1.6
-0.271771	0.202043	1.6
-0.271771	0.202043	1.6
-0.271771	0.202043	1.6
-0.271771	0.202043	1.6
-0.271771	0.202043	1.6
-0.271771	0.202043	1.6
-0.2224964	0.2431319	1.6
-0.2224964	0.2431319	1.6
-0.2163054	0.2294115	1.6
-0.2163054	0.2294115	1.6
-0.2163054	0.2294115	1.6
-0.218011	0.2327643	1.6
-0.218011	0.2327643	1.6
-0.218011	0.2327643	1.6
-0.2188107	0.233146	1.6
-0.2188107	0.233146	1.6
-0.2198878	0.2335777	1.6
-0.2198878	0.2335777	1.6
-0.2198878	0.2335777	1.6
-0.220552	0.2341357	1.6
-0.220552	0.2341357	1.6
-0.220552	0.2341357	1.6
-0.2206075	0.2342953	1.6
-0.2206075	0.2342953	1.6
-0.220249	0.2347357	1.6
-0.220249	0.2347357	1.6
-0.220249	0.2347357	1.6
-0.2199005	0.2354164	1.6
-0.2199005	0.2354164	1.6
-0.2200891	0.2359301	1.6
-0.2200891	0.2359301	1.6
-0.2200891	0.2359301	1.6
-0.2202777	0.2363999	1.6
-0.2202777	0.2363999	1.6
-0.2202777	0.2363999	1.6
-0.2201083	0.2364078	1.6
-0.2201083	0.2364078	1.6
-0.219928	0.2365729	1.6
-0.219928	0.2365729	1.6
-0.219928	0.2365729	1.6
-0.2196551	0.2366697	1.6
-0.2196551	0.2366697	1.6
-0.2196551	0.2366697	1.6
-0.2194149	0.2367641	1.6
-0.2194149	0.2367641	1.6
-0.2194373	0.2366053	1.6
-0.2194373	0.2366053	1.6
-0.2194373	0.2366053	1.6
-0.2194373	0.2366053	1.6
-0.2194373	0.2366053	1.6
-0.2194373	0.2366053	1.6
-0.2194373	0.2366053	1.6
-0.2194373	0.2366053	1.6
-0.200807	0.1837055	1.6
-0.200807	0.1837055	1.6
-0.200807	0.1837055	1.6
0.109704	0.1939739	1.6
0.109704	0.1939739	1.6
0.109704	0.1939739	1.6
0.1100072	0.1904555	1.6
0.1100072	0.1904555	1.6
0.110909	0.1880264	1.6
0.110909	0.1880264	1.6
0.110909	0.1880264	1.6
0.1112121	0.1866989	1.6
0.1112121	0.1866989	1.6
0.1108634	0.1861122	1.6
0.1108634	0.1861122	1.6
0.1108634	0.1861122	1.6
0.1107567	0.1856122	1.6
0.1107567	0.1856122	1.6
0.1107567	0.1856122	1.6
0.1108489	0.1854605	1.6
0.1108489	0.1854605	1.6
0.1108489	0.1854605	1.6
0.1108489	0.1854605	1.6
0.1108489	0.1854605	1.6
0.1443187	0.1579003	1.6
0.1443187	0.1579003	1.6
0.1450539	0.1581019	1.6
0.1450539	0.1581019	1.6
0.1450539	0.1581019	1.6
0.146222	0.1581859	1.6
0.146222	0.1581859	1.6
0.146222	0.1581859	1.6
0.1466396	0.1589844	1.6
0.1466396	0.1589844	1.6
0.1466396	0.1589844	1.6
0.1463626	0.1588356	1.6
0.1463626	0.1588356	1.6
0.1460948	0.159449	1.6
0.1460948	0.159449	1.6
0.1460948	0.159449	1.6
0.1456933	0.1601446	1.6
0.1456933	0.1601446	1.6
0.1452599	0.1607579	1.6
0.1452599	0.1607579	1.6
0.1452599	0.1607579	1.6
0.1448898	0.1612352	1.6
0.1448898	0.1612352	1.6
0.1448898	0.1612352	1.6
0.1447324	0.1617676	1.6
0.1447324	0.1617676	1.6
0.1447729	0.1622137	1.6
0.1447729	0.1622137	1.6
0.1447729	0.1622137	1.6
0.1447839	0.1627362	1.6
0.1447839	0.1627362	1.6
0.1447839	0.1627362	1.6
0.1448321	0.1631035	1.6
0.1448321	0.1631035	1.6
0.1448551	0.1636189	1.6
0.1448551	0.1636189	1.6
0.1448551	0.1636189	1.6
0.1447691	0.1639588	1.6
0.1447691	0.1639588	1.6
0.1447691	0.1639588	1.6
0.1446582	0.164092	1.6
0.1446582	0.164092	1.6
0.1445351	0.1642403	1.6
0.1445351	0.1642403	1.6
0.1445351	0.1642403	1.6
0.1443985	0.1644796	1.6
0.1443985	0.1644796	1.6
0.1443985	0.1644796	1.6
0.1442543	0.1645992	1.6
0.1442543	0.1645992	1.6
0.1442543	0.1645992	1.6
0.1440942	0.1647288	1.6
0.1440942	0.1647288	1.6
0.1437697	0.164894	1.6
0.1437697	0.164894	1.6
0.1437697	0.164894	1.6
0.1434348	0.1651094	1.6
0.1434348	0.1651094	1.6
0.1533702	0.1640722	1.6
0.1533702	0.1640722	1.6
0.1533702	0.1640722	1.6
0.1533702	0.1640722	1.6
0.1533702	0.1640722	1.6
0.1533702	0.1640722	1.6
0.1633057	0.1630351	1.6
0.1633057	0.1630351	1.6
0.1633057	0.1630351	1.6
0.1633057	0.1630351	1.6
0.08042718	0.1739015	1.6
0.08042718	0.1739015	1.6
0.08042718	0.1739015	1.6
0.05903618	0.1596176	1.6
0.05903618	0.1596176	1.6
0.05903618	0.1596176	1.6
0.04541645	0.1501714	1.6
0.04541645	0.1501714	1.6
0.03729825	0.1450571	1.6
0.03729825	0.1450571	1.6
0.03729825	0.1450571	1.6
0.04033972	0.1461875	1.6
0.04033972	0.1461875	1.6
0.04033972	0.1461875	1.6
0.04407549	0.1484168	1.6
0.04407549	0.1484168	1.6
0.04640683	0.1494386	1.6
0.04640683	0.1494386	1.6
0.04640683	0.1494386	1.6
0.04834418	0.1496065	1.6
0.04834418	0.1496065	1.6
0.04834418	0.1496065	1.6
0.04961507	0.1501755	1.6
0.04961507	0.1501755	1.6
0.04961507	0.1501755	1.6
0.04961507	0.1501755	1.6
0.04961507	0.1501755	1.6
-0.08972282	0.1873919	1.6
-0.08972282	0.1873919	1.6
-0.08972282	0.1873919	1.6
-0.08993242	0.1889369	1.6
-0.08993242	0.1889369	1.6
-0.08782595	0.191502	1.6
-0.08782595	0.191502	1.6
-0.08782595	0.191502	1.6
-0.08631068	0.1936383	1.6
-0.08631068	0.1936383	1.6
-0.08631068	0.1936383	1.6
-0.08539561	0.1970047	1.6
-0.08539561	0.1970047	1.6
-0.08433058	0.1987873	1.6
-0.08433058	0.1987873	1.6
-0.08433058	0.1987873	1.6
-0.08377098	0.2005031	1.6
-0.08377098	0.2005031	1.6
-0.08377098	0.2005031	1.6
-0.08285684	0.2025359	1.6
-0.08285684	0.2025359	1.6
