# Supplementary material for: Saliency detection of textured 3D models based on multi-view information and texel descriptor
Source: PeerJ Comput Sci. 2023 Oct 25;9:e1584. doi: 10.7717/peerj-cs.1584 (PMC10703070; doi:10.7717/peerj-cs.1584)
Supplement: Supplemental Information 2 [file peerj-cs-09-1584-s002.zip › zy2/12.txt]

-0.08272665	0.2045199	1.6
-0.08272665	0.2045199	1.6
-0.08272665	0.2045199	1.6
-0.08272665	0.2045199	1.6
-0.08272665	0.2045199	1.6
-0.08272665	0.2045199	1.6
-0.1169632	0.2397229	1.6
-0.1169632	0.2397229	1.6
-0.11658	0.2408842	1.6
-0.11658	0.2408842	1.6
-0.11658	0.2408842	1.6
-0.1165503	0.242358	1.6
-0.1165503	0.242358	1.6
-0.1162193	0.2435475	1.6
-0.1162193	0.2435475	1.6
-0.1162193	0.2435475	1.6
-0.1167978	0.2440615	1.6
-0.1167978	0.2440615	1.6
-0.1167978	0.2440615	1.6
-0.1171409	0.24535	1.6
-0.1171409	0.24535	1.6
-0.1170133	0.2465263	1.6
-0.1170133	0.2465263	1.6
-0.1170133	0.2465263	1.6
-0.1166683	0.2473175	1.6
-0.1166683	0.2473175	1.6
-0.1166683	0.2473175	1.6
-0.1166683	0.2473175	1.6
-0.1166683	0.2473175	1.6
-0.1839338	0.1054503	1.6
-0.1839338	0.1054503	1.6
-0.1839338	0.1054503	1.6
-0.1837285	0.1043659	1.6
-0.1837285	0.1043659	1.6
-0.1850514	0.1047014	1.6
-0.1850514	0.1047014	1.6
-0.1850514	0.1047014	1.6
-0.1854713	0.104889	1.6
-0.1854713	0.104889	1.6
-0.1854713	0.104889	1.6
-0.1872013	0.105039	1.6
-0.1872013	0.105039	1.6
-0.1882307	0.1045911	1.6
-0.1882307	0.1045911	1.6
-0.1882307	0.1045911	1.6
-0.1882307	0.1045911	1.6
-0.1882307	0.1045911	1.6
-0.1882307	0.1045911	1.6
-0.2777444	0.08550978	1.6
-0.2777444	0.08550978	1.6
-0.2793102	0.08496364	1.6
-0.2793102	0.08496364	1.6
-0.2793102	0.08496364	1.6
-0.2808808	0.08632576	1.6
-0.2808808	0.08632576	1.6
-0.2808808	0.08632576	1.6
-0.2825216	0.08672149	1.6
-0.2825216	0.08672149	1.6
-0.2830799	0.08823263	1.6
-0.2830799	0.08823263	1.6
-0.2830799	0.08823263	1.6
-0.2836808	0.08885372	1.6
-0.2836808	0.08885372	1.6
-0.2845088	0.08991889	1.6
-0.2845088	0.08991889	1.6
-0.2845088	0.08991889	1.6
-0.2846401	0.0905268	1.6
-0.2846401	0.0905268	1.6
-0.2846401	0.0905268	1.6
-0.2849979	0.09122504	1.6
-0.2849979	0.09122504	1.6
-0.2854624	0.09193563	1.6
-0.2854624	0.09193563	1.6
-0.2854624	0.09193563	1.6
-0.2856531	0.09255063	1.6
-0.2856531	0.09255063	1.6
-0.2856531	0.09255063	1.6
-0.2858459	0.09323292	1.6
-0.2858459	0.09323292	1.6
-0.2861128	0.0935349	1.6
-0.2861128	0.0935349	1.6
-0.2861128	0.0935349	1.6
-0.2867348	0.09403393	1.6
-0.2867348	0.09403393	1.6
-0.2867348	0.09403393	1.6
-0.2870994	0.09432492	1.6
-0.2870994	0.09432492	1.6
-0.2875577	0.09488154	1.6
-0.2875577	0.09488154	1.6
-0.2875577	0.09488154	1.6
-0.2880257	0.09551838	1.6
-0.2880257	0.09551838	1.6
-0.2880257	0.09551838	1.6
-0.2884305	0.09588944	1.6
-0.2884305	0.09588944	1.6
-0.2889541	0.09637203	1.6
-0.2889541	0.09637203	1.6
-0.2889541	0.09637203	1.6
-0.2894534	0.09648525	1.6
-0.2894534	0.09648525	1.6
-0.2894534	0.09648525	1.6
-0.2896764	0.09643758	1.6
-0.2896764	0.09643758	1.6
-0.2897112	0.09624981	1.6
-0.2897112	0.09624981	1.6
-0.2897112	0.09624981	1.6
-0.2896596	0.09619647	1.6
-0.2896596	0.09619647	1.6
-0.2896596	0.09619647	1.6
-0.2896968	0.09605711	1.6
-0.2896968	0.09605711	1.6
-0.2897573	0.09591862	1.6
-0.2897573	0.09591862	1.6
-0.2897573	0.09591862	1.6
-0.2898121	0.09591617	1.6
-0.2898121	0.09591617	1.6
-0.2898121	0.09591617	1.6
-0.2897915	0.09571279	1.6
-0.2897915	0.09571279	1.6
-0.2898595	0.09551607	1.6
-0.2898595	0.09551607	1.6
-0.2898595	0.09551607	1.6
-0.2899662	0.09536185	1.6
-0.2899662	0.09536185	1.6
-0.2899662	0.09536185	1.6
-0.2899031	0.09501944	1.6
-0.2899031	0.09501944	1.6
-0.289489	0.09450521	1.6
-0.289489	0.09450521	1.6
-0.289489	0.09450521	1.6
-0.2890896	0.09392884	1.6
-0.2890896	0.09392884	1.6
-0.2887447	0.09338918	1.6
-0.2887447	0.09338918	1.6
-0.2887447	0.09338918	1.6
-0.2887447	0.09338918	1.6
-0.2887447	0.09338918	1.6
-0.2887447	0.09338918	1.6
-0.2997177	0.09074368	1.6
-0.2997177	0.09074368	1.6
-0.2995671	0.09112082	1.6
-0.2995671	0.09112082	1.6
-0.2995671	0.09112082	1.6
-0.2999138	0.09149287	1.6
-0.2999138	0.09149287	1.6
-0.2999138	0.09149287	1.6
-0.2998643	0.09174546	1.6
-0.2998643	0.09174546	1.6
-0.2993437	0.09185559	1.6
-0.2993437	0.09185559	1.6
-0.2993437	0.09185559	1.6
-0.2991027	0.0918895	1.6
-0.2991027	0.0918895	1.6
-0.2991027	0.0918895	1.6
-0.2993332	0.09217165	1.6
-0.2993332	0.09217165	1.6
-0.2993817	0.09231018	1.6
-0.2993817	0.09231018	1.6
-0.2993817	0.09231018	1.6
-0.2993817	0.09231018	1.6
-0.2993817	0.09231018	1.6
-0.3161307	0.05867632	1.6
-0.3161307	0.05867632	1.6
-0.3161307	0.05867632	1.6
-0.3149591	0.05752899	1.6
-0.3149591	0.05752899	1.6
-0.3149591	0.05752899	1.6
-0.3147047	0.05602894	1.6
-0.3147047	0.05602894	1.6
-0.3146946	0.05539051	1.6
-0.3146946	0.05539051	1.6
-0.3146946	0.05539051	1.6
-0.3139603	0.05469658	1.6
-0.3139603	0.05469658	1.6
-0.3139603	0.05469658	1.6
-0.3132689	0.05378737	1.6
-0.3132689	0.05378737	1.6
-0.3129881	0.05305227	1.6
-0.3129881	0.05305227	1.6
-0.3129881	0.05305227	1.6
-0.3128246	0.05216502	1.6
-0.3128246	0.05216502	1.6
-0.3128246	0.05216502	1.6
-0.312669	0.05160215	1.6
-0.312669	0.05160215	1.6
-0.312669	0.05160215	1.6
-0.312669	0.05160215	1.6
-0.312669	0.05160215	1.6
-0.3128467	0.05098001	1.6
-0.3128467	0.05098001	1.6
-0.3125574	0.0510281	1.6
-0.3125574	0.0510281	1.6
-0.3125574	0.0510281	1.6
-0.3124819	0.05105358	1.6
-0.3124819	0.05105358	1.6
-0.3124819	0.05105358	1.6
-0.3124881	0.05109905	1.6
-0.3124881	0.05109905	1.6
-0.3127732	0.05106639	1.6
-0.3127732	0.05106639	1.6
-0.3127732	0.05106639	1.6
-0.3129022	0.05102684	1.6
-0.3129022	0.05102684	1.6
-0.3129022	0.05102684	1.6
-0.3131524	0.05107944	1.6
-0.3131524	0.05107944	1.6
-0.3136166	0.05135971	1.6
-0.3136166	0.05135971	1.6
-0.3136166	0.05135971	1.6
-0.3136166	0.05135971	1.6
-0.3136166	0.05135971	1.6
-0.3136166	0.05135971	1.6
-0.3233517	0.05701366	1.6
-0.3233517	0.05701366	1.6
-0.3223937	0.05743965	1.6
-0.3223937	0.05743965	1.6
-0.3223937	0.05743965	1.6
-0.3205578	0.05733413	1.6
-0.3205578	0.05733413	1.6
-0.3189859	0.0578962	1.6
-0.3189859	0.0578962	1.6
-0.3189859	0.0578962	1.6
-0.3187587	0.05774106	1.6
-0.3187587	0.05774106	1.6
-0.3187587	0.05774106	1.6
-0.3186163	0.05753213	1.6
-0.3186163	0.05753213	1.6
-0.3184904	0.05732999	1.6
-0.3184904	0.05732999	1.6
-0.3184904	0.05732999	1.6
-0.3184195	0.05721634	1.6
-0.3184195	0.05721634	1.6
-0.3184195	0.05721634	1.6
-0.3184195	0.05721634	1.6
-0.3184195	0.05721634	1.6
-0.3454464	0.04719924	1.6
-0.3454464	0.04719924	1.6
-0.3454464	0.04719924	1.6
-0.3450583	0.04754459	1.6
-0.3450583	0.04754459	1.6
-0.3451133	0.04777998	1.6
-0.3451133	0.04777998	1.6
-0.3451133	0.04777998	1.6
-0.34523	0.04850622	1.6
-0.34523	0.04850622	1.6
-0.34523	0.04850622	1.6
-0.3451328	0.04888345	1.6
-0.3451328	0.04888345	1.6
-0.3453078	0.04916538	1.6
-0.3453078	0.04916538	1.6
-0.3453078	0.04916538	1.6
-0.3452356	0.04914456	1.6
-0.3452356	0.04914456	1.6
-0.3452356	0.04914456	1.6
-0.3455128	0.0492525	1.6
-0.3455128	0.0492525	1.6
-0.3455128	0.0492525	1.6
-0.3455128	0.0492525	1.6
-0.3455128	0.0492525	1.6
-0.3640199	0.04365101	1.6
-0.3640199	0.04365101	1.6
-0.3640199	0.04365101	1.6
-0.3635233	0.04377724	1.6
-0.3635233	0.04377724	1.6
-0.3633746	0.04541428	1.6
-0.3633746	0.04541428	1.6
-0.3633746	0.04541428	1.6
-0.3641073	0.04568137	1.6
-0.3641073	0.04568137	1.6
-0.3641073	0.04568137	1.6
-0.3646113	0.04628676	1.6
-0.3646113	0.04628676	1.6
-0.3648755	0.04577	1.6
-0.3648755	0.04577	1.6
-0.3649464	0.04576127	1.6
-0.3649464	0.04576127	1.6
-0.3651738	0.04568366	1.6
-0.3651738	0.04568366	1.6
-0.3652351	0.0461664	1.6
-0.3652351	0.0461664	1.6
-0.3652351	0.0461664	1.6
-0.3650737	0.04642972	1.6
-0.3650737	0.04642972	1.6
-0.3650737	0.04642972	1.6
-0.3651887	0.0467977	1.6
-0.3651887	0.0467977	1.6
-0.3652201	0.04687709	1.6
-0.3652201	0.04687709	1.6
-0.3652201	0.04687709	1.6
-0.3653495	0.04713161	1.6
-0.3653495	0.04713161	1.6
-0.3653495	0.04713161	1.6
-0.3653495	0.04713161	1.6
-0.3653495	0.04713161	1.6
-0.3653495	0.04713161	1.6
-0.3653495	0.04713161	1.6
-0.3653495	0.04713161	1.6
-0.1912695	0.02164318	1.6
-0.1912695	0.02164318	1.6
-0.1912695	0.02164318	1.6
-0.1902682	0.02045505	1.6
-0.1902682	0.02045505	1.6
-0.1898456	0.02056875	1.6
-0.1898456	0.02056875	1.6
-0.1898456	0.02056875	1.6
-0.1893661	0.02170099	1.6
-0.1893661	0.02170099	1.6
-0.1893661	0.02170099	1.6
-0.1892498	0.02220262	1.6
-0.1892498	0.02220262	1.6
-0.1903126	0.02303816	1.6
-0.1903126	0.02303816	1.6
-0.1903126	0.02303816	1.6
-0.1913442	0.02343562	1.6
-0.1913442	0.02343562	1.6
-0.1913442	0.02343562	1.6
-0.1913442	0.02343562	1.6
-0.1913442	0.02343562	1.6
-0.1920841	0.02197857	1.6
-0.1920841	0.02197857	1.6
-0.1920841	0.02197857	1.6
-0.2137417	-0.01313854	1.6
-0.2137417	-0.01313854	1.6
-0.2134865	-0.0124081	1.6
-0.2134865	-0.0124081	1.6
-0.2134865	-0.0124081	1.6
-0.212372	-0.01178761	1.6
-0.212372	-0.01178761	1.6
-0.212372	-0.01178761	1.6
-0.2108943	-0.01167119	1.6
-0.2108943	-0.01167119	1.6
-0.2108943	-0.01167119	1.6
-0.2098642	-0.01219386	1.6
-0.2098642	-0.01219386	1.6
-0.209052	-0.01255637	1.6
-0.209052	-0.01255637	1.6
-0.209052	-0.01255637	1.6
-0.2088218	-0.01305399	1.6
-0.2088218	-0.01305399	1.6
-0.210908	-0.01145803	1.6
-0.210908	-0.01145803	1.6
-0.210908	-0.01145803	1.6
-0.212412	-0.009794494	1.6
-0.212412	-0.009794494	1.6
-0.212412	-0.009794494	1.6
-0.213487	-0.008405278	1.6
-0.213487	-0.008405278	1.6
-0.213487	-0.008405278	1.6
-0.2145653	-0.007587114	1.6
-0.2145653	-0.007587114	1.6
-0.2144427	-0.004851297	1.6
-0.2144427	-0.004851297	1.6
-0.2144427	-0.004851297	1.6
-0.2143223	-0.002543972	1.6
-0.2143223	-0.002543972	1.6
-0.2139026	-0.0002344325	1.6
-0.2139026	-0.0002344325	1.6
-0.2139026	-0.0002344325	1.6
-0.2135786	0.001974342	1.6
-0.2135786	0.001974342	1.6
-0.2135786	0.001974342	1.6
-0.2133381	0.003757441	1.6
-0.2133381	0.003757441	1.6
-0.2128638	0.005104717	1.6
-0.2128638	0.005104717	1.6
-0.212592	0.00661997	1.6
-0.212592	0.00661997	1.6
-0.212592	0.00661997	1.6
-0.212592	0.00661997	1.6
-0.212592	0.00661997	1.6
-0.1240213	-0.0526355	1.6
-0.1240213	-0.0526355	1.6
-0.1231573	-0.05562855	1.6
-0.1231573	-0.05562855	1.6
-0.1231573	-0.05562855	1.6
-0.1229549	-0.0569373	1.6
-0.1229549	-0.0569373	1.6
-0.1233192	-0.05769859	1.6
-0.1233192	-0.05769859	1.6
-0.1233192	-0.05769859	1.6
-0.1224607	-0.05709093	1.6
-0.1224607	-0.05709093	1.6
-0.1224607	-0.05709093	1.6
-0.1224607	-0.05709093	1.6
-0.1224607	-0.05709093	1.6
-0.0557408	-0.1638341	1.6
-0.0557408	-0.1638341	1.6
-0.0557408	-0.1638341	1.6
-0.05501936	-0.1632823	1.6
-0.05501936	-0.1632823	1.6
-0.0677417	-0.1548209	1.6
-0.0677417	-0.1548209	1.6
-0.0677417	-0.1548209	1.6
-0.06830774	-0.1521869	1.6
-0.06830774	-0.1521869	1.6
-0.06830774	-0.1521869	1.6
-0.0681658	-0.1503318	1.6
-0.0681658	-0.1503318	1.6
-0.06777676	-0.1488781	1.6
-0.06777676	-0.1488781	1.6
-0.06777676	-0.1488781	1.6
-0.06711964	-0.1473675	1.6
-0.06711964	-0.1473675	1.6
-0.06635088	-0.1462639	1.6
-0.06635088	-0.1462639	1.6
-0.06635088	-0.1462639	1.6
-0.06664382	-0.1450756	1.6
-0.06664382	-0.1450756	1.6
-0.06664382	-0.1450756	1.6
-0.06700411	-0.1440914	1.6
-0.06700411	-0.1440914	1.6
-0.0673883	-0.1428104	1.6
-0.0673883	-0.1428104	1.6
-0.0673883	-0.1428104	1.6
-0.0678442	-0.1417056	1.6
-0.0678442	-0.1417056	1.6
-0.0678442	-0.1417056	1.6
-0.06843568	-0.1404452	1.6
-0.06843568	-0.1404452	1.6
-0.06888966	-0.1389401	1.6
-0.06888966	-0.1389401	1.6
-0.06888966	-0.1389401	1.6
-0.06928983	-0.1375748	1.6
-0.06928983	-0.1375748	1.6
-0.06928983	-0.1375748	1.6
-0.06994241	-0.1366286	1.6
-0.06994241	-0.1366286	1.6
-0.07047013	-0.1359438	1.6
-0.07047013	-0.1359438	1.6
-0.07088529	-0.1353312	1.6
-0.07088529	-0.1353312	1.6
-0.07088529	-0.1353312	1.6
-0.07133744	-0.1344476	1.6
-0.07133744	-0.1344476	1.6
-0.07133744	-0.1344476	1.6
-0.07168892	-0.1335882	1.6
-0.07168892	-0.1335882	1.6
-0.0719227	-0.132764	1.6
-0.0719227	-0.132764	1.6
-0.0719227	-0.132764	1.6
-0.0721273	-0.1320543	1.6
-0.0721273	-0.1320543	1.6
-0.0721273	-0.1320543	1.6
-0.07238077	-0.1315192	1.6
-0.07238077	-0.1315192	1.6
-0.07265381	-0.130972	1.6
-0.07265381	-0.130972	1.6
-0.07265381	-0.130972	1.6
-0.07281161	-0.1305334	1.6
-0.07281161	-0.1305334	1.6
-0.07281161	-0.1305334	1.6
-0.07302409	-0.1300903	1.6
-0.07302409	-0.1300903	1.6
-0.07302409	-0.1300903	1.6
-0.07302409	-0.1300903	1.6
-0.07302409	-0.1300903	1.6
-0.03858288	-0.1342163	1.6
-0.03858288	-0.1342163	1.6
-0.03858288	-0.1342163	1.6
-0.03814878	-0.1350588	1.6
-0.03814878	-0.1350588	1.6
-0.03814878	-0.1350588	1.6
-0.03814878	-0.1350588	1.6
-0.03814878	-0.1350588	1.6
-0.03774462	-0.1368433	1.6
-0.03774462	-0.1368433	1.6
-0.03689959	-0.136714	1.6
-0.03689959	-0.136714	1.6
-0.03689959	-0.136714	1.6
-0.03679871	-0.1377924	1.6
-0.03679871	-0.1377924	1.6
-0.03679871	-0.1377924	1.6
-0.03682964	-0.1381287	1.6
-0.03682964	-0.1381287	1.6
-0.03682964	-0.1381287	1.6
-0.03682964	-0.1381287	1.6
-0.03682964	-0.1381287	1.6
-0.03648564	-0.1381966	1.6
-0.03648564	-0.1381966	1.6
-0.03648564	-0.1381966	1.6
-0.03640604	-0.1383537	1.6
-0.03640604	-0.1383537	1.6
-0.0365862	-0.1385696	1.6
-0.0365862	-0.1385696	1.6
-0.0365862	-0.1385696	1.6
-0.03646155	-0.1386832	1.6
-0.03646155	-0.1386832	1.6
-0.03646155	-0.1386832	1.6
-0.03650101	-0.1388368	1.6
-0.03650101	-0.1388368	1.6
-0.03675787	-0.1390635	1.6
-0.03675787	-0.1390635	1.6
-0.03675787	-0.1390635	1.6
-0.03699637	-0.1393075	1.6
-0.03699637	-0.1393075	1.6
-0.03699637	-0.1393075	1.6
-0.03709973	-0.1391609	1.6
-0.03709973	-0.1391609	1.6
-0.03706798	-0.1389561	1.6
-0.03706798	-0.1389561	1.6
-0.03706798	-0.1389561	1.6
-0.03688837	-0.1387471	1.6
-0.03688837	-0.1387471	1.6
-0.03688837	-0.1387471	1.6
-0.03679717	-0.1384122	1.6
-0.03679717	-0.1384122	1.6
-0.03670692	-0.1379417	1.6
-0.03670692	-0.1379417	1.6
-0.03670692	-0.1379417	1.6
-0.03638215	-0.1375309	1.6
-0.03638215	-0.1375309	1.6
-0.03638215	-0.1375309	1.6
-0.03620578	-0.1371224	1.6
-0.03620578	-0.1371224	1.6
-0.03620578	-0.1371224	1.6
-0.03620578	-0.1371224	1.6
-0.03620578	-0.1371224	1.6
0.1658397	-0.1110274	1.6
0.1658397	-0.1110274	1.6
0.1658397	-0.1110274	1.6
0.1748639	-0.1116524	1.6
0.1748639	-0.1116524	1.6
0.1787071	-0.1120514	1.6
0.1787071	-0.1120514	1.6
0.1787071	-0.1120514	1.6
0.1808696	-0.1116685	1.6
0.1808696	-0.1116685	1.6
0.1808696	-0.1116685	1.6
0.1817573	-0.1112252	1.6
0.1817573	-0.1112252	1.6
0.1828559	-0.1109789	1.6
0.1828559	-0.1109789	1.6
0.1828559	-0.1109789	1.6
0.18368	-0.1105938	1.6
0.18368	-0.1105938	1.6
0.18368	-0.1105938	1.6
0.184327	-0.1100818	1.6
0.184327	-0.1100818	1.6
0.1855691	-0.1099485	1.6
0.1855691	-0.1099485	1.6
0.1855691	-0.1099485	1.6
0.1855691	-0.1099485	1.6
0.1855691	-0.1099485	1.6
0.1855691	-0.1099485	1.6
0.2100171	-0.1072437	1.6
0.2100171	-0.1072437	1.6
0.2097768	-0.1060886	1.6
0.2097768	-0.1060886	1.6
0.2097768	-0.1060886	1.6
0.2081678	-0.106199	1.6
0.2081678	-0.106199	1.6
0.2078009	-0.1070819	1.6
0.2078009	-0.1070819	1.6
0.2078009	-0.1070819	1.6
0.2077793	-0.1064496	1.6
0.2077793	-0.1064496	1.6
0.2077793	-0.1064496	1.6
0.2079602	-0.1057792	1.6
0.2079602	-0.1057792	1.6
0.2080323	-0.1052351	1.6
0.2080323	-0.1052351	1.6
0.2080323	-0.1052351	1.6
0.2080753	-0.1046661	1.6
0.2080753	-0.1046661	1.6
0.2080753	-0.1046661	1.6
0.2082234	-0.1042767	1.6
0.2082234	-0.1042767	1.6
0.2079478	-0.1042586	1.6
0.2079478	-0.1042586	1.6
0.2079478	-0.1042586	1.6
0.2077343	-0.1041879	1.6
0.2077343	-0.1041879	1.6
0.2077343	-0.1041879	1.6
0.2076853	-0.1041609	1.6
0.2076853	-0.1041609	1.6
0.2075668	-0.1042353	1.6
0.2075668	-0.1042353	1.6
0.2075668	-0.1042353	1.6
0.2076968	-0.1042087	1.6
0.2076968	-0.1042087	1.6
0.2076968	-0.1042087	1.6
0.2078189	-0.1042403	1.6
0.2078189	-0.1042403	1.6
0.2079055	-0.1043899	1.6
0.2079055	-0.1043899	1.6
0.2079055	-0.1043899	1.6
0.2080507	-0.1044818	1.6
0.2080507	-0.1044818	1.6
0.2080507	-0.1044818	1.6
0.2083028	-0.1045691	1.6
0.2083028	-0.1045691	1.6
0.2085396	-0.1045164	1.6
0.2085396	-0.1045164	1.6
0.2085396	-0.1045164	1.6
0.2087681	-0.1037392	1.6
0.2087681	-0.1037392	1.6
0.2087681	-0.1037392	1.6
0.2090401	-0.1031083	1.6
0.2090401	-0.1031083	1.6
0.2092158	-0.1024554	1.6
0.2092158	-0.1024554	1.6
0.2092158	-0.1024554	1.6
0.2092158	-0.1024554	1.6
0.2092158	-0.1024554	1.6
0.2092158	-0.1024554	1.6
0.1339161	-0.04510147	1.6
0.1339161	-0.04510147	1.6
0.1268561	-0.04143905	1.6
0.1268561	-0.04143905	1.6
0.1268561	-0.04143905	1.6
0.1248533	-0.03985901	1.6
0.1248533	-0.03985901	1.6
0.1248533	-0.03985901	1.6
0.1219564	-0.03959878	1.6
0.1219564	-0.03959878	1.6
0.1191414	-0.0398619	1.6
0.1191414	-0.0398619	1.6
0.1191414	-0.0398619	1.6
0.1198437	-0.03849629	1.6
0.1198437	-0.03849629	1.6
0.1198437	-0.03849629	1.6
0.1210403	-0.03690063	1.6
0.1210403	-0.03690063	1.6
0.1242823	-0.03273812	1.6
0.1242823	-0.03273812	1.6
0.1242823	-0.03273812	1.6
0.1237773	-0.03197161	1.6
0.1237773	-0.03197161	1.6
0.12686	-0.02997946	1.6
0.12686	-0.02997946	1.6
0.12686	-0.02997946	1.6
0.1252068	-0.00553502	1.6
0.1252068	-0.00553502	1.6
0.1252068	-0.00553502	1.6
0.1252068	-0.00553502	1.6
0.1252068	-0.00553502	1.6
0.1877245	0.04948861	1.6
0.1877245	0.04948861	1.6
0.1877245	0.04948861	1.6
0.1912438	0.04848333	1.6
0.1912438	0.04848333	1.6
0.1894162	0.04518709	1.6
0.1894162	0.04518709	1.6
0.1894162	0.04518709	1.6
0.1902174	0.0446901	1.6
0.1902174	0.0446901	1.6
0.1902174	0.0446901	1.6
0.1897737	0.0440483	1.6
0.1897737	0.0440483	1.6
0.1878834	0.04352133	1.6
0.1878834	0.04352133	1.6
0.1878834	0.04352133	1.6
0.01	0.01	1.6
0.01	0.01	1.6
0.01	0.01	1.6
0.01	0.01	1.6
0.01	0.01	1.6
0.01	0.01	1.6
0.01	0.01	1.6
0.01	0.01	1.6
0.1919111	0.06723643	1.6
0.1919111	0.06723643	1.6
0.1919111	0.06723643	1.6
0.1896952	0.04502695	1.6
0.1896952	0.04502695	1.6
0.1932811	0.04639243	1.6
0.1932811	0.04639243	1.6
0.1932811	0.04639243	1.6
0.1932811	0.04639243	1.6
0.1932811	0.04639243	1.6
0.2031347	0.05296859	1.6
0.2031347	0.05296859	1.6
0.2031347	0.05296859	1.6
0.2086439	0.05754749	1.6
0.2086439	0.05754749	1.6
0.2086439	0.05754749	1.6
0.2134671	0.06153772	1.6
0.2134671	0.06153772	1.6
0.2176675	0.06491818	1.6
0.2176675	0.06491818	1.6
0.2176675	0.06491818	1.6
0.2211555	0.06762522	1.6
0.2211555	0.06762522	1.6
0.2211555	0.06762522	1.6
0.2206206	0.06750252	1.6
0.2206206	0.06750252	1.6
0.2199049	0.06735592	1.6
0.2199049	0.06735592	1.6
0.2199049	0.06735592	1.6
0.2192879	0.06739053	1.6
0.2192879	0.06739053	1.6
0.2192879	0.06739053	1.6
0.2188446	0.0672894	1.6
0.2188446	0.0672894	1.6
0.2185418	0.06737093	1.6
0.2185418	0.06737093	1.6
0.2185418	0.06737093	1.6
0.2182345	0.06727748	1.6
0.2182345	0.06727748	1.6
0.2182345	0.06727748	1.6
0.2157875	0.06577772	1.6
0.2157875	0.06577772	1.6
0.01	0.01	1.6
0.01	0.01	1.6
0.01	0.01	1.6
0.01	0.01	1.6
0.01	0.01	1.6
0.01	0.01	1.6
0.01	0.01	1.6
0.01	0.01	1.6
0.1972154	0.07003911	1.6
0.1972154	0.07003911	1.6
0.1972154	0.07003911	1.6
0.2148127	0.06517765	1.6
0.2148127	0.06517765	1.6
0.2156436	0.06544524	1.6
0.2156436	0.06544524	1.6
0.2156436	0.06544524	1.6
0.2156141	0.06537582	1.6
0.2156141	0.06537582	1.6
