# Supplementary material for: Saliency detection of textured 3D models based on multi-view information and texel descriptor
Source: PeerJ Comput Sci. 2023 Oct 25;9:e1584. doi: 10.7717/peerj-cs.1584 (PMC10703070; doi:10.7717/peerj-cs.1584)
Supplement: Supplemental Information 2 [file peerj-cs-09-1584-s002.zip › zy2/13.txt]

0.2156141	0.06537582	1.6
0.215284	0.06537742	1.6
0.215284	0.06537742	1.6
0.2167788	0.06679991	1.6
0.2167788	0.06679991	1.6
0.2167788	0.06679991	1.6
0.2182336	0.06823943	1.6
0.2182336	0.06823943	1.6
0.2193627	0.06943662	1.6
0.2193627	0.06943662	1.6
0.2193627	0.06943662	1.6
0.2206189	0.07070286	1.6
0.2206189	0.07070286	1.6
0.2217813	0.07194566	1.6
0.2217813	0.07194566	1.6
0.2217813	0.07194566	1.6
0.2228513	0.07302528	1.6
0.2228513	0.07302528	1.6
0.2228513	0.07302528	1.6
0.2237311	0.07401652	1.6
0.2237311	0.07401652	1.6
0.2245277	0.07495108	1.6
0.2245277	0.07495108	1.6
0.2245277	0.07495108	1.6
0.2253258	0.0757552	1.6
0.2253258	0.0757552	1.6
0.2253258	0.0757552	1.6
0.2260817	0.0766711	1.6
0.2260817	0.0766711	1.6
0.2268477	0.07749621	1.6
0.2268477	0.07749621	1.6
0.2268477	0.07749621	1.6
0.2275447	0.07836268	1.6
0.2275447	0.07836268	1.6
0.2275447	0.07836268	1.6
0.2284054	0.07924461	1.6
0.2284054	0.07924461	1.6
0.2284054	0.07924461	1.6
0.2284054	0.07924461	1.6
0.2284054	0.07924461	1.6
0.2706697	0.1015669	1.6
0.2706697	0.1015669	1.6
0.2699679	0.101225	1.6
0.2699679	0.101225	1.6
0.2699679	0.101225	1.6
0.2688237	0.1003018	1.6
0.2688237	0.1003018	1.6
0.2688237	0.1003018	1.6
0.2675189	0.1001856	1.6
0.2675189	0.1001856	1.6
0.266614	0.1003933	1.6
0.266614	0.1003933	1.6
0.266614	0.1003933	1.6
0.2661463	0.1001794	1.6
0.2661463	0.1001794	1.6
0.2661463	0.1001794	1.6
0.2660127	0.09983478	1.6
0.2660127	0.09983478	1.6
0.2657705	0.1001893	1.6
0.2657705	0.1001893	1.6
0.2657705	0.1001893	1.6
0.2661319	0.101747	1.6
0.2661319	0.101747	1.6
0.2661319	0.101747	1.6
0.2661319	0.101747	1.6
0.2661319	0.101747	1.6
0.2843648	0.1330264	1.6
0.2843648	0.1330264	1.6
0.284924	0.1319706	1.6
0.284924	0.1319706	1.6
0.284924	0.1319706	1.6
0.2847397	0.1319958	1.6
0.2847397	0.1319958	1.6
0.2847397	0.1319958	1.6
0.2850687	0.1326572	1.6
0.2850687	0.1326572	1.6
0.2846282	0.1326675	1.6
0.2846282	0.1326675	1.6
0.2846282	0.1326675	1.6
0.2846934	0.1324567	1.6
0.2846934	0.1324567	1.6
0.2846934	0.1324567	1.6
0.2851742	0.132269	1.6
0.2851742	0.132269	1.6
0.2856957	0.1324568	1.6
0.2856957	0.1324568	1.6
0.2856957	0.1324568	1.6
0.2860187	0.1324712	1.6
0.2860187	0.1324712	1.6
0.2863604	0.1326573	1.6
0.2863604	0.1326573	1.6
0.2863604	0.1326573	1.6
0.2853431	0.1323721	1.6
0.2853431	0.1323721	1.6
0.2847545	0.1320633	1.6
0.2847545	0.1320633	1.6
0.2847545	0.1320633	1.6
0.2838869	0.1317284	1.6
0.2838869	0.1317284	1.6
0.2838869	0.1317284	1.6
0.2833328	0.1316325	1.6
0.2833328	0.1316325	1.6
0.2828465	0.1314813	1.6
0.2828465	0.1314813	1.6
0.2828465	0.1314813	1.6
0.2828465	0.1314813	1.6
0.2828465	0.1314813	1.6
0.2828465	0.1314813	1.6
0.2635766	0.1538887	1.6
0.2635766	0.1538887	1.6
0.2617443	0.1538353	1.6
0.2617443	0.1538353	1.6
0.2617443	0.1538353	1.6
0.2600186	0.1540717	1.6
0.2600186	0.1540717	1.6
0.2585889	0.154424	1.6
0.2585889	0.154424	1.6
0.2585889	0.154424	1.6
0.257215	0.1547181	1.6
0.257215	0.1547181	1.6
0.257215	0.1547181	1.6
0.2561185	0.1554553	1.6
0.2561185	0.1554553	1.6
0.2558005	0.1560643	1.6
0.2558005	0.1560643	1.6
0.2558005	0.1560643	1.6
0.2557569	0.1574221	1.6
0.2557569	0.1574221	1.6
0.2557569	0.1574221	1.6
0.2563065	0.1597517	1.6
0.2563065	0.1597517	1.6
0.2566647	0.16168	1.6
0.2566647	0.16168	1.6
0.2566647	0.16168	1.6
0.2568195	0.1634465	1.6
0.2568195	0.1634465	1.6
0.2568195	0.1634465	1.6
0.2567611	0.1649553	1.6
0.2567611	0.1649553	1.6
0.2566896	0.1665206	1.6
0.2566896	0.1665206	1.6
0.2566896	0.1665206	1.6
0.2568312	0.1679037	1.6
0.2568312	0.1679037	1.6
0.2568312	0.1679037	1.6
0.256955	0.1692968	1.6
0.256955	0.1692968	1.6
0.256944	0.170472	1.6
0.256944	0.170472	1.6
0.256944	0.170472	1.6
0.256944	0.170472	1.6
0.256944	0.170472	1.6
0.256944	0.170472	1.6
0.2688841	0.07056227	1.6
0.2688841	0.07056227	1.6
0.2687214	0.0679011	1.6
0.2687214	0.0679011	1.6
0.2687214	0.0679011	1.6
0.2689239	0.06641696	1.6
0.2689239	0.06641696	1.6
0.2689239	0.06641696	1.6
0.2696087	0.0659048	1.6
0.2696087	0.0659048	1.6
0.269606	0.06493919	1.6
0.269606	0.06493919	1.6
0.269606	0.06493919	1.6
0.2685178	0.06553686	1.6
0.2685178	0.06553686	1.6
0.2677351	0.06491658	1.6
0.2677351	0.06491658	1.6
0.2677351	0.06491658	1.6
0.2676575	0.06453452	1.6
0.2676575	0.06453452	1.6
0.2676575	0.06453452	1.6
0.2671683	0.06410641	1.6
0.2671683	0.06410641	1.6
0.2669939	0.06425375	1.6
0.2669939	0.06425375	1.6
0.2669939	0.06425375	1.6
0.2665492	0.06398057	1.6
0.2665492	0.06398057	1.6
0.2665321	0.06413735	1.6
0.2665321	0.06413735	1.6
0.2665321	0.06413735	1.6
0.2664632	0.06450288	1.6
0.2664632	0.06450288	1.6
0.2664632	0.06450288	1.6
0.2663084	0.06514308	1.6
0.2663084	0.06514308	1.6
0.2660729	0.06566375	1.6
0.2660729	0.06566375	1.6
0.2658284	0.06611317	1.6
0.2658284	0.06611317	1.6
0.2658284	0.06611317	1.6
0.265613	0.06655043	1.6
0.265613	0.06655043	1.6
0.265613	0.06655043	1.6
0.2653921	0.06708627	1.6
0.2653921	0.06708627	1.6
0.2654078	0.06766254	1.6
0.2654078	0.06766254	1.6
0.2654078	0.06766254	1.6
0.2654138	0.06819887	1.6
0.2654138	0.06819887	1.6
0.2654138	0.06819887	1.6
0.2660084	0.06872724	1.6
0.2660084	0.06872724	1.6
0.2667188	0.06922087	1.6
0.2667188	0.06922087	1.6
0.2667188	0.06922087	1.6
0.2672781	0.06966807	1.6
0.2672781	0.06966807	1.6
0.2677473	0.0699255	1.6
0.2677473	0.0699255	1.6
0.2677473	0.0699255	1.6
0.2682368	0.07020319	1.6
0.2682368	0.07020319	1.6
0.2682368	0.07020319	1.6
0.2686511	0.07045438	1.6
0.2686511	0.07045438	1.6
0.2689725	0.07064033	1.6
0.2689725	0.07064033	1.6
0.2689725	0.07064033	1.6
0.2692204	0.07081159	1.6
0.2692204	0.07081159	1.6
0.2692204	0.07081159	1.6
0.2694263	0.07091109	1.6
0.2694263	0.07091109	1.6
0.2694263	0.07091109	1.6
0.2694263	0.07091109	1.6
0.2694263	0.07091109	1.6
0.2790444	-0.08572321	1.6
0.2790444	-0.08572321	1.6
0.2790444	-0.08572321	1.6
0.2783011	-0.09465887	1.6
0.2783011	-0.09465887	1.6
0.2777263	-0.0992286	1.6
0.2777263	-0.0992286	1.6
0.2777263	-0.0992286	1.6
0.2770868	-0.1013166	1.6
0.2770868	-0.1013166	1.6
0.2771977	-0.1019853	1.6
0.2771977	-0.1019853	1.6
0.2771977	-0.1019853	1.6
0.2771977	-0.1019853	1.6
0.2771977	-0.1019853	1.6
0.2771977	-0.1019853	1.6
0.2768555	-0.1016162	1.6
0.2768555	-0.1016162	1.6
0.2767736	-0.1012763	1.6
0.2767736	-0.1012763	1.6
0.2767736	-0.1012763	1.6
0.2766736	-0.1009451	1.6
0.2766736	-0.1009451	1.6
0.2766736	-0.1009451	1.6
0.2766736	-0.1009451	1.6
0.2766736	-0.1009451	1.6
0.2768323	-0.1004152	1.6
0.2768323	-0.1004152	1.6
0.2768323	-0.1004152	1.6
0.2882405	-0.1227239	1.6
0.2882405	-0.1227239	1.6
0.2874528	-0.1213694	1.6
0.2874528	-0.1213694	1.6
0.2874528	-0.1213694	1.6
0.2872516	-0.1192135	1.6
0.2872516	-0.1192135	1.6
0.2883067	-0.1170098	1.6
0.2883067	-0.1170098	1.6
0.2883067	-0.1170098	1.6
0.2889153	-0.1157288	1.6
0.2889153	-0.1157288	1.6
0.2889153	-0.1157288	1.6
0.2886821	-0.1158599	1.6
0.2886821	-0.1158599	1.6
0.2883137	-0.1159238	1.6
0.2883137	-0.1159238	1.6
0.2883137	-0.1159238	1.6
0.2874805	-0.1160276	1.6
0.2874805	-0.1160276	1.6
0.2874805	-0.1160276	1.6
0.2868488	-0.116271	1.6
0.2868488	-0.116271	1.6
0.286749	-0.1167745	1.6
0.286749	-0.1167745	1.6
0.286749	-0.1167745	1.6
0.2864111	-0.1171874	1.6
0.2864111	-0.1171874	1.6
0.2860444	-0.1171082	1.6
0.2860444	-0.1171082	1.6
0.2860444	-0.1171082	1.6
0.2855688	-0.1171506	1.6
0.2855688	-0.1171506	1.6
0.2855688	-0.1171506	1.6
0.2854778	-0.1169944	1.6
0.2854778	-0.1169944	1.6
0.2858516	-0.1168507	1.6
0.2858516	-0.1168507	1.6
0.2858516	-0.1168507	1.6
0.2862029	-0.1166488	1.6
0.2862029	-0.1166488	1.6
0.2862029	-0.1166488	1.6
0.2866027	-0.1163884	1.6
0.2866027	-0.1163884	1.6
0.286908	-0.1162007	1.6
0.286908	-0.1162007	1.6
0.286908	-0.1162007	1.6
0.2871376	-0.1160147	1.6
0.2871376	-0.1160147	1.6
0.2871376	-0.1160147	1.6
0.2874663	-0.1157675	1.6
0.2874663	-0.1157675	1.6
0.2874663	-0.1157675	1.6
0.2874663	-0.1157675	1.6
0.2874663	-0.1157675	1.6
0.2874663	-0.1157675	1.6
0.2874663	-0.1157675	1.6
0.2882712	-0.1147056	1.6
0.2882712	-0.1147056	1.6
0.2882712	-0.1147056	1.6
0.288554	-0.1144575	1.6
0.288554	-0.1144575	1.6
0.288554	-0.1144575	1.6
0.288878	-0.1141844	1.6
0.288878	-0.1141844	1.6
0.2891434	-0.1140388	1.6
0.2891434	-0.1140388	1.6
0.2891434	-0.1140388	1.6
0.2894164	-0.1137739	1.6
0.2894164	-0.1137739	1.6
0.2894164	-0.1137739	1.6
0.2897009	-0.1136661	1.6
0.2897009	-0.1136661	1.6
0.2899631	-0.1135154	1.6
0.2899631	-0.1135154	1.6
0.2899631	-0.1135154	1.6
0.2901484	-0.113308	1.6
0.2901484	-0.113308	1.6
0.2901484	-0.113308	1.6
0.2901484	-0.113308	1.6
0.2901484	-0.113308	1.6
0.2901484	-0.113308	1.6
0.2901484	-0.113308	1.6
0.2901484	-0.113308	1.6
0.0819802	-0.1525872	1.6
0.0819802	-0.1525872	1.6
0.08130518	-0.1525563	1.6
0.08130518	-0.1525563	1.6
0.08130518	-0.1525563	1.6
0.08083217	-0.1520913	1.6
0.08083217	-0.1520913	1.6
0.0802149	-0.1516477	1.6
0.0802149	-0.1516477	1.6
0.0802149	-0.1516477	1.6
0.07999151	-0.1507552	1.6
0.07999151	-0.1507552	1.6
0.07999151	-0.1507552	1.6
0.08005963	-0.1501051	1.6
0.08005963	-0.1501051	1.6
0.08042067	-0.1495306	1.6
0.08042067	-0.1495306	1.6
0.08042067	-0.1495306	1.6
0.08046878	-0.1495003	1.6
0.08046878	-0.1495003	1.6
0.08046878	-0.1495003	1.6
0.08075824	-0.1489256	1.6
0.08075824	-0.1489256	1.6
0.08135455	-0.1484632	1.6
0.08135455	-0.1484632	1.6
0.08135455	-0.1484632	1.6
0.08187498	-0.1481443	1.6
0.08187498	-0.1481443	1.6
0.08187498	-0.1481443	1.6
0.08187498	-0.1481443	1.6
0.08187498	-0.1481443	1.6
0.08187498	-0.1481443	1.6
0.08187498	-0.1481443	1.6
0.08187498	-0.1481443	1.6
0.06152675	-0.1408205	1.6
0.06152675	-0.1408205	1.6
0.06019823	-0.1410832	1.6
0.06019823	-0.1410832	1.6
0.06019823	-0.1410832	1.6
0.05946185	-0.1407665	1.6
0.05946185	-0.1407665	1.6
0.05946185	-0.1407665	1.6
0.05903972	-0.1403773	1.6
0.05903972	-0.1403773	1.6
0.05839813	-0.1397346	1.6
0.05839813	-0.1397346	1.6
0.05839813	-0.1397346	1.6
0.05744458	-0.1394222	1.6
0.05744458	-0.1394222	1.6
0.05744458	-0.1394222	1.6
0.05674571	-0.1392646	1.6
0.05674571	-0.1392646	1.6
0.0560404	-0.139133	1.6
0.0560404	-0.139133	1.6
0.0560404	-0.139133	1.6
0.05535582	-0.1390368	1.6
0.05535582	-0.1390368	1.6
0.05535582	-0.1390368	1.6
0.05519476	-0.1386849	1.6
0.05519476	-0.1386849	1.6
0.05480485	-0.1384934	1.6
0.05480485	-0.1384934	1.6
0.05480485	-0.1384934	1.6
0.05416609	-0.1385528	1.6
0.05416609	-0.1385528	1.6
0.05416609	-0.1385528	1.6
0.05379872	-0.1383198	1.6
0.05379872	-0.1383198	1.6
0.05364217	-0.1381422	1.6
0.05364217	-0.1381422	1.6
0.05364217	-0.1381422	1.6
0.05364217	-0.1381422	1.6
0.05364217	-0.1381422	1.6
0.05364217	-0.1381422	1.6
-0.01576997	-0.1482091	1.6
-0.01576997	-0.1482091	1.6
-0.01564787	-0.1441921	1.6
-0.01564787	-0.1441921	1.6
-0.01564787	-0.1441921	1.6
-0.01392314	-0.1422413	1.6
-0.01392314	-0.1422413	1.6
-0.01472394	-0.1409953	1.6
-0.01472394	-0.1409953	1.6
-0.01472394	-0.1409953	1.6
-0.01296762	-0.1419784	1.6
-0.01296762	-0.1419784	1.6
-0.01296762	-0.1419784	1.6
-0.01158143	-0.1429432	1.6
-0.01158143	-0.1429432	1.6
-0.01158143	-0.1429432	1.6
-0.01158143	-0.1429432	1.6
-0.01158143	-0.1429432	1.6
-0.01033039	-0.1448654	1.6
-0.01033039	-0.1448654	1.6
-0.009757107	-0.145488	1.6
-0.009757107	-0.145488	1.6
-0.009757107	-0.145488	1.6
-0.009435389	-0.145764	1.6
-0.009435389	-0.145764	1.6
-0.00914344	-0.1460026	1.6
-0.00914344	-0.1460026	1.6
-0.00914344	-0.1460026	1.6
-0.008832922	-0.1463023	1.6
-0.008832922	-0.1463023	1.6
-0.008832922	-0.1463023	1.6
-0.008485315	-0.1466601	1.6
-0.008485315	-0.1466601	1.6
-0.008186014	-0.1468987	1.6
-0.008186014	-0.1468987	1.6
-0.008186014	-0.1468987	1.6
-0.007722875	-0.1475388	1.6
-0.007722875	-0.1475388	1.6
-0.007722875	-0.1475388	1.6
-0.007722875	-0.1475388	1.6
-0.007722875	-0.1475388	1.6
0.01857431	-0.1619178	1.6
0.01857431	-0.1619178	1.6
0.01857431	-0.1619178	1.6
0.01686666	-0.1620655	1.6
0.01686666	-0.1620655	1.6
0.01686666	-0.1620655	1.6
0.01609881	-0.1608047	1.6
0.01609881	-0.1608047	1.6
0.01573311	-0.1599178	1.6
0.01573311	-0.1599178	1.6
0.01573311	-0.1599178	1.6
0.01573311	-0.1599178	1.6
0.01573311	-0.1599178	1.6
0.01573311	-0.1599178	1.6
0.01573311	-0.1599178	1.6
0.01573311	-0.1599178	1.6
-0.246295	-0.1615937	1.6
-0.246295	-0.1615937	1.6
-0.246295	-0.1615937	1.6
-0.2433962	-0.1632193	1.6
-0.2433962	-0.1632193	1.6
-0.2424025	-0.1633867	1.6
-0.2424025	-0.1633867	1.6
-0.2424025	-0.1633867	1.6
-0.2423372	-0.1640446	1.6
-0.2423372	-0.1640446	1.6
-0.2423372	-0.1640446	1.6
-0.2405126	-0.1637401	1.6
-0.2405126	-0.1637401	1.6
-0.240282	-0.1629934	1.6
-0.240282	-0.1629934	1.6
-0.240282	-0.1629934	1.6
-0.2396728	-0.1629022	1.6
-0.2396728	-0.1629022	1.6
-0.2396728	-0.1629022	1.6
-0.2396728	-0.1629022	1.6
-0.2396728	-0.1629022	1.6
-0.1261035	-0.03892872	1.6
-0.1261035	-0.03892872	1.6
-0.1261035	-0.03892872	1.6
-0.1197196	-0.03409601	1.6
-0.1197196	-0.03409601	1.6
-0.1197196	-0.03409601	1.6
-0.1168829	-0.03132693	1.6
-0.1168829	-0.03132693	1.6
-0.114938	-0.02949587	1.6
-0.114938	-0.02949587	1.6
-0.114938	-0.02949587	1.6
-0.113749	-0.02758435	1.6
-0.113749	-0.02758435	1.6
-0.1126315	-0.02610536	1.6
-0.1126315	-0.02610536	1.6
-0.1126315	-0.02610536	1.6
-0.1112938	-0.02529618	1.6
-0.1112938	-0.02529618	1.6
-0.1112938	-0.02529618	1.6
-0.1106443	-0.02473513	1.6
-0.1106443	-0.02473513	1.6
-0.1106443	-0.02473513	1.6
-0.1106443	-0.02473513	1.6
-0.1106443	-0.02473513	1.6
-0.1095601	-0.0238158	1.6
-0.1095601	-0.0238158	1.6
-0.1092453	-0.02333616	1.6
-0.1088861	-0.02278301	1.6
-0.1088861	-0.02278301	1.6
-0.1088861	-0.02278301	1.6
-0.1088861	-0.02278301	1.6
-0.1088861	-0.02278301	1.6
-0.09493107	-0.02871062	1.6
-0.09493107	-0.02871062	1.6
-0.09493107	-0.02871062	1.6
-0.09471049	-0.02902123	1.6
-0.09471049	-0.02902123	1.6
-0.09471049	-0.02902123	1.6
-0.09564028	-0.02774067	1.6
-0.09564028	-0.02774067	1.6
-0.09663718	-0.02770814	1.6
-0.09663718	-0.02770814	1.6
-0.09663718	-0.02770814	1.6
-0.09777444	-0.02755088	1.6
-0.09777444	-0.02755088	1.6
-0.09777444	-0.02755088	1.6
-0.09905682	-0.02745487	1.6
-0.09905682	-0.02745487	1.6
-0.09999668	-0.02743879	1.6
-0.09999668	-0.02743879	1.6
-0.09999668	-0.02743879	1.6
-0.1004556	-0.02724281	1.6
-0.1004556	-0.02724281	1.6
-0.1004556	-0.02724281	1.6
-0.1007491	-0.02735531	1.6
-0.1007491	-0.02735531	1.6
-0.1009333	-0.02727806	1.6
-0.1009333	-0.02727806	1.6
-0.1009333	-0.02727806	1.6
-0.1016533	-0.02720997	1.6
-0.1016533	-0.02720997	1.6
-0.1016533	-0.02720997	1.6
-0.1016533	-0.02720997	1.6
-0.1016533	-0.02720997	1.6
-0.08610355	-0.03618592	1.6
-0.08610355	-0.03618592	1.6
-0.08610355	-0.03618592	1.6
-0.08629838	-0.0354652	1.6
-0.08629838	-0.0354652	1.6
-0.08629838	-0.0354652	1.6
-0.08605569	-0.0345175	1.6
-0.08605569	-0.0345175	1.6
-0.08617204	-0.03405349	1.6
-0.08617204	-0.03405349	1.6
-0.08617204	-0.03405349	1.6
-0.08618387	-0.033911	1.6
-0.08618387	-0.033911	1.6
-0.08618387	-0.033911	1.6
-0.08651965	-0.03369814	1.6
-0.08651965	-0.03369814	1.6
-0.08635039	-0.03350687	1.6
-0.08635039	-0.03350687	1.6
-0.08635039	-0.03350687	1.6
-0.08640739	-0.03334878	1.6
-0.08640739	-0.03334878	1.6
-0.08640739	-0.03334878	1.6
-0.08701354	-0.0332445	1.6
-0.08701354	-0.0332445	1.6
-0.0872594	-0.03298626	1.6
-0.0872594	-0.03298626	1.6
-0.0872594	-0.03298626	1.6
-0.08730657	-0.03253377	1.6
-0.08730657	-0.03253377	1.6
-0.08730657	-0.03253377	1.6
-0.08724529	-0.03213727	1.6
-0.08724529	-0.03213727	1.6
-0.08707993	-0.03185126	1.6
-0.08707993	-0.03185126	1.6
-0.08707993	-0.03185126	1.6
-0.08707993	-0.03185126	1.6
-0.08707993	-0.03185126	1.6
-0.08707993	-0.03185126	1.6
-0.08707993	-0.03185126	1.6
-0.08707993	-0.03185126	1.6
0.04533963	0.01712335	1.6
0.04533963	0.01712335	1.6
0.04533963	0.01712335	1.6
0.04311636	0.01704943	1.6
0.04311636	0.01704943	1.6
0.04311636	0.01704943	1.6
0.04291057	0.0164084	1.6
0.04291057	0.0164084	1.6
0.04285265	0.01594059	1.6
0.04285265	0.01594059	1.6
0.04285265	0.01594059	1.6
0.0427817	0.01567237	1.6
0.0427817	0.01567237	1.6
0.04326355	0.01567186	1.6
0.04326355	0.01567186	1.6
0.04326355	0.01567186	1.6
0.04397357	0.01533605	1.6
0.04397357	0.01533605	1.6
0.04397357	0.01533605	1.6
0.04397357	0.01533605	1.6
0.04397357	0.01533605	1.6
0.06773622	0.04373538	1.6
0.06773622	0.04373538	1.6
0.06773622	0.04373538	1.6
0.06695735	0.04593789	1.6
0.06695735	0.04593789	1.6
0.06653932	0.04597002	1.6
0.06653932	0.04597002	1.6
0.06653932	0.04597002	1.6
0.06669396	0.04645485	1.6
0.06669396	0.04645485	1.6
0.06669396	0.04645485	1.6
0.08360199	0.02134655	1.6
0.08360199	0.02134655	1.6
0.08360199	0.02134655	1.6
0.08360199	0.02134655	1.6
0.08360199	0.02134655	1.6
0.1102847	-0.02861659	1.6
0.1102847	-0.02861659	1.6
0.1102847	-0.02861659	1.6
0.06669396	0.04645485	1.6
0.06669396	0.04645485	1.6
0.06516568	0.04771056	1.6
0.06516568	0.04771056	1.6
0.06516568	0.04771056	1.6
0.06470449	0.05029266	1.6
0.06470449	0.05029266	1.6
0.06436136	0.05177571	1.6
0.06436136	0.05177571	1.6
0.06436136	0.05177571	1.6
0.06369933	0.05253437	1.6
0.06369933	0.05253437	1.6
0.06369933	0.05253437	1.6
0.06306284	0.05295309	1.6
0.06306284	0.05295309	1.6
0.06243867	0.05364165	1.6
0.06243867	0.05364165	1.6
0.06243867	0.05364165	1.6
0.0621108	0.05410688	1.6
0.0621108	0.05410688	1.6
0.0621108	0.05410688	1.6
0.06184325	0.05415914	1.6
0.06184325	0.05415914	1.6
0.06187688	0.05412639	1.6
0.06187688	0.05412639	1.6
0.06187688	0.05412639	1.6
0.06206901	0.05398154	1.6
0.06206901	0.05398154	1.6
0.06206901	0.05398154	1.6
0.0623879	0.05387045	1.6
0.0623879	0.05387045	1.6
0.06262137	0.05352876	1.6
0.06262137	0.05352876	1.6
0.06262137	0.05352876	1.6
0.06267723	0.05305403	1.6
0.06267723	0.05305403	1.6
0.06267723	0.05305403	1.6
0.06275243	0.05262533	1.6
0.06275243	0.05262533	1.6
0.06277398	0.05195309	1.6
0.06277398	0.05195309	1.6
0.06296206	0.05170342	1.6
0.06296206	0.05170342	1.6
0.06296206	0.05170342	1.6
0.06310106	0.05142486	1.6
0.06310106	0.05142486	1.6
0.06310106	0.05142486	1.6
0.06304649	0.0513685	1.6
0.06304649	0.0513685	1.6
0.06271061	0.05092052	1.6
0.06271061	0.05092052	1.6
0.06271061	0.05092052	1.6
0.06230932	0.05056008	1.6
0.06230932	0.05056008	1.6
0.06230932	0.05056008	1.6
0.06182555	0.04985222	1.6
0.06182555	0.04985222	1.6
0.06153731	0.04953277	1.6
0.06153731	0.04953277	1.6
0.06153731	0.04953277	1.6
0.06142323	0.04929265	1.6
0.06142323	0.04929265	1.6
0.06142323	0.04929265	1.6
0.06121036	0.04908391	1.6
0.06121036	0.04908391	1.6
0.06110485	0.0489495	1.6
0.06110485	0.0489495	1.6
0.06110485	0.0489495	1.6
0.06092464	0.04882572	1.6
0.06092464	0.04882572	1.6
0.06092464	0.04882572	1.6
0.06092464	0.04882572	1.6
0.06092464	0.04882572	1.6
0.05884345	0.04805118	1.6
0.05884345	0.04805118	1.6
0.05884345	0.04805118	1.6
0.05804859	0.04752094	1.6
0.05804859	0.04752094	1.6
0.05804859	0.04752094	1.6
0.05735375	0.04699506	1.6
