# Supplementary material for: Saliency detection of textured 3D models based on multi-view information and texel descriptor
Source: PeerJ Comput Sci. 2023 Oct 25;9:e1584. doi: 10.7717/peerj-cs.1584 (PMC10703070; doi:10.7717/peerj-cs.1584)
Supplement: Supplemental Information 2 [file peerj-cs-09-1584-s002.zip › zy2/14.txt]

0.05735375	0.04699506	1.6
0.05665145	0.04643736	1.6
0.05665145	0.04643736	1.6
0.05665145	0.04643736	1.6
0.05665145	0.04643736	1.6
0.05665145	0.04643736	1.6
0.05665145	0.04643736	1.6
0.05505746	0.04597712	1.6
0.05505746	0.04597712	1.6
0.05407527	0.04600626	1.6
0.05407527	0.04600626	1.6
0.05407527	0.04600626	1.6
0.05315269	0.04606038	1.6
0.05315269	0.04606038	1.6
0.05226149	0.04605519	1.6
0.05226149	0.04605519	1.6
0.05226149	0.04605519	1.6
0.05170909	0.04558632	1.6
0.05170909	0.04558632	1.6
0.05170909	0.04558632	1.6
0.05118368	0.0451384	1.6
0.05118368	0.0451384	1.6
0.05065843	0.04463041	1.6
0.05065843	0.04463041	1.6
0.05065843	0.04463041	1.6
0.05014718	0.04418721	1.6
0.05014718	0.04418721	1.6
0.05014718	0.04418721	1.6
0.04952729	0.04370445	1.6
0.04952729	0.04370445	1.6
0.04952729	0.04370445	1.6
0.04952729	0.04370445	1.6
0.04952729	0.04370445	1.6
0.01429006	0.03337461	1.6
0.01429006	0.03337461	1.6
0.01429006	0.03337461	1.6
0.00771976	0.02899636	1.6
0.00771976	0.02899636	1.6
0.002219972	0.02593107	1.6
0.002219972	0.02593107	1.6
0.002219972	0.02593107	1.6
0.008865997	0.0318557	1.6
0.008865997	0.0318557	1.6
0.008865997	0.0318557	1.6
0.008865997	0.0318557	1.6
0.008865997	0.0318557	1.6
-0.02418504	0.1260157	1.6
-0.02418504	0.1260157	1.6
-0.02418504	0.1260157	1.6
-0.01737681	0.1325292	1.6
-0.01737681	0.1325292	1.6
-0.01737681	0.1325292	1.6
-0.01557673	0.1360681	1.6
-0.01557673	0.1360681	1.6
-0.01501965	0.1382558	1.6
-0.01501965	0.1382558	1.6
-0.01501965	0.1382558	1.6
-0.01427106	0.1386273	1.6
-0.01427106	0.1386273	1.6
-0.01427106	0.1386273	1.6
-0.01350736	0.139051	1.6
-0.01350736	0.139051	1.6
-0.01313369	0.1394129	1.6
-0.01313369	0.1394129	1.6
-0.01313369	0.1394129	1.6
-0.01250841	0.1395601	1.6
-0.01250841	0.1395601	1.6
-0.01208453	0.1392877	1.6
-0.01208453	0.1392877	1.6
-0.01208453	0.1392877	1.6
-0.01184986	0.1390924	1.6
-0.01184986	0.1390924	1.6
-0.01184986	0.1390924	1.6
-0.01186069	0.1389106	1.6
-0.01186069	0.1389106	1.6
-0.01173596	0.1386229	1.6
-0.01173596	0.1386229	1.6
-0.01173596	0.1386229	1.6
-0.01185153	0.1382782	1.6
-0.01185153	0.1382782	1.6
-0.01185153	0.1382782	1.6
-0.01182794	0.1378902	1.6
-0.01182794	0.1378902	1.6
-0.01153312	0.1375067	1.6
-0.01153312	0.1375067	1.6
-0.01153312	0.1375067	1.6
-0.01153312	0.1375067	1.6
-0.01153312	0.1375067	1.6
-0.02750985	0.143884	1.6
-0.02750985	0.143884	1.6
-0.02750985	0.143884	1.6
-0.02889301	0.1413147	1.6
-0.02889301	0.1413147	1.6
-0.02889301	0.1413147	1.6
-0.02933085	0.1400518	1.6
-0.02933085	0.1400518	1.6
-0.02670176	0.145556	1.6
-0.02670176	0.145556	1.6
-0.02670176	0.145556	1.6
-0.02670176	0.145556	1.6
-0.02670176	0.145556	1.6
-0.02670176	0.145556	1.6
-0.01613199	0.2513211	1.6
-0.01613199	0.2513211	1.6
-0.01411155	0.258121	1.6
-0.01411155	0.258121	1.6
-0.01411155	0.258121	1.6
-0.01451312	0.2619506	1.6
-0.01451312	0.2619506	1.6
-0.01451312	0.2619506	1.6
-0.01483972	0.2644638	1.6
-0.01483972	0.2644638	1.6
-0.01523678	0.2655111	1.6
-0.01523678	0.2655111	1.6
-0.01523678	0.2655111	1.6
-0.0156203	0.2663797	1.6
-0.0156203	0.2663797	1.6
-0.0156203	0.2663797	1.6
-0.01547849	0.2672755	1.6
-0.01547849	0.2672755	1.6
-0.015374	0.2684441	1.6
-0.015374	0.2684441	1.6
-0.015374	0.2684441	1.6
-0.015374	0.2684441	1.6
-0.015374	0.2684441	1.6
-0.015374	0.2684441	1.6
-0.04334352	0.3108763	1.6
-0.04334352	0.3108763	1.6
-0.04388453	0.3128923	1.6
-0.04388453	0.3128923	1.6
-0.04388453	0.3128923	1.6
-0.04463731	0.3145076	1.6
-0.04463731	0.3145076	1.6
-0.04463731	0.3145076	1.6
-0.04500186	0.3167263	1.6
-0.04500186	0.3167263	1.6
-0.04500186	0.3167263	1.6
-0.04492095	0.3178816	1.6
-0.04492095	0.3178816	1.6
-0.0445038	0.319213	1.6
-0.0445038	0.319213	1.6
-0.0445038	0.319213	1.6
-0.04421815	0.3202797	1.6
-0.04421815	0.3202797	1.6
-0.04421815	0.3202797	1.6
-0.04425731	0.3214508	1.6
-0.04425731	0.3214508	1.6
-0.04425731	0.3214508	1.6
-0.04425731	0.3214508	1.6
-0.04425731	0.3214508	1.6
-0.04418773	0.3235132	1.6
-0.04418773	0.3235132	1.6
-0.04405577	0.3242031	1.6
-0.04405577	0.3242031	1.6
-0.04405577	0.3242031	1.6
-0.04396965	0.3245226	1.6
-0.04396965	0.3245226	1.6
-0.04396965	0.3245226	1.6
-0.04376162	0.3251878	1.6
-0.04376162	0.3251878	1.6
-0.04379002	0.3257413	1.6
-0.04379002	0.3257413	1.6
-0.04379002	0.3257413	1.6
-0.04389721	0.3261123	1.6
-0.04389721	0.3261123	1.6
-0.04369485	0.3260037	1.6
-0.04369485	0.3260037	1.6
-0.04369485	0.3260037	1.6
0.01	0.01	1.6
0.01	0.01	1.6
0.01	0.01	1.6
0.01	0.01	1.6
0.01	0.01	1.6
0.01	0.01	1.6
0.01	0.01	1.6
-0.02083043	0.334841	1.6
-0.02083043	0.334841	1.6
-0.02083043	0.334841	1.6
-0.04369485	0.3260037	1.6
-0.04369485	0.3260037	1.6
-0.04369485	0.3260037	1.6
-0.04309651	0.3260236	1.6
-0.04309651	0.3260236	1.6
-0.04282432	0.3253977	1.6
-0.04282432	0.3253977	1.6
-0.04282432	0.3253977	1.6
-0.04243813	0.3250704	1.6
-0.04243813	0.3250704	1.6
-0.04243813	0.3250704	1.6
-0.04203222	0.3250884	1.6
-0.04203222	0.3250884	1.6
-0.04198053	0.3247585	1.6
-0.04198053	0.3247585	1.6
-0.04198053	0.3247585	1.6
-0.04191463	0.3245935	1.6
-0.04191463	0.3245935	1.6
-0.04191463	0.3245935	1.6
-0.04192579	0.3242604	1.6
-0.04192579	0.3242604	1.6
-0.04192579	0.3242604	1.6
-0.04192579	0.3242604	1.6
-0.04192579	0.3242604	1.6
-0.04545428	0.3476921	1.6
-0.04545428	0.3476921	1.6
-0.0415164	0.3471612	1.6
-0.0415164	0.3471612	1.6
-0.0415164	0.3471612	1.6
-0.04032932	0.3466229	1.6
-0.04032932	0.3466229	1.6
-0.04032932	0.3466229	1.6
-0.03964996	0.3460944	1.6
-0.03964996	0.3460944	1.6
-0.03887057	0.3468062	1.6
-0.03887057	0.3468062	1.6
-0.03887057	0.3468062	1.6
-0.03762934	0.3470097	1.6
-0.03762934	0.3470097	1.6
-0.03762934	0.3470097	1.6
-0.03702986	0.3484757	1.6
-0.03702986	0.3484757	1.6
-0.03648655	0.3498717	1.6
-0.03648655	0.3498717	1.6
-0.03648655	0.3498717	1.6
-0.03656236	0.3513054	1.6
-0.03656236	0.3513054	1.6
-0.03642637	0.3520921	1.6
-0.03642637	0.3520921	1.6
-0.03642637	0.3520921	1.6
-0.03615139	0.3531174	1.6
-0.03615139	0.3531174	1.6
-0.03605011	0.3540683	1.6
-0.03605011	0.3540683	1.6
-0.03605011	0.3540683	1.6
-0.0357567	0.3548123	1.6
-0.0357567	0.3548123	1.6
-0.0357567	0.3548123	1.6
-0.0355568	0.3557692	1.6
-0.0355568	0.3557692	1.6
-0.03552073	0.3565173	1.6
-0.03552073	0.3565173	1.6
-0.03552073	0.3565173	1.6
-0.03535893	0.357222	1.6
-0.03535893	0.357222	1.6
-0.03535893	0.357222	1.6
-0.03533089	0.3575584	1.6
-0.03533089	0.3575584	1.6
-0.03557398	0.3579797	1.6
-0.03557398	0.3579797	1.6
-0.03557398	0.3579797	1.6
-0.03554841	0.3583411	1.6
-0.03554841	0.3583411	1.6
-0.03554841	0.3583411	1.6
-0.03557424	0.3586325	1.6
-0.03557424	0.3586325	1.6
-0.03557125	0.3587221	1.6
-0.03557125	0.3587221	1.6
-0.03557125	0.3587221	1.6
-0.03566187	0.3585561	1.6
-0.03566187	0.3585561	1.6
-0.03568833	0.3582981	1.6
-0.03568833	0.3582981	1.6
-0.03568833	0.3582981	1.6
-0.03556302	0.3580791	1.6
-0.03556302	0.3580791	1.6
-0.03556302	0.3580791	1.6
-0.03551566	0.3578261	1.6
-0.03551566	0.3578261	1.6
-0.03535032	0.3571267	1.6
-0.03535032	0.3571267	1.6
-0.03535032	0.3571267	1.6
-0.03535032	0.3571267	1.6
-0.03535032	0.3571267	1.6
-0.03535032	0.3571267	1.6
-0.03535032	0.3571267	1.6
-0.03535032	0.3571267	1.6
-0.03535032	0.3571267	1.6
-0.03576316	0.003995269	1.6
-0.03576316	0.003995269	1.6
-0.03645109	0.008272924	1.6
-0.03645109	0.008272924	1.6
-0.03645109	0.008272924	1.6
-0.03600502	0.01188786	1.6
-0.03600502	0.01188786	1.6
-0.03600502	0.01188786	1.6
-0.03504398	0.01296281	1.6
-0.03504398	0.01296281	1.6
-0.03547646	0.01376412	1.6
-0.03547646	0.01376412	1.6
-0.03547646	0.01376412	1.6
-0.03547646	0.01376412	1.6
-0.03547646	0.01376412	1.6
-0.03547646	0.01376412	1.6
-0.03560614	0.01404459	1.6
-0.03560614	0.01404459	1.6
-0.03564236	0.01464071	1.6
-0.03564236	0.01464071	1.6
-0.03564236	0.01464071	1.6
-0.03583927	0.01562781	1.6
-0.03583927	0.01562781	1.6
-0.03583927	0.01562781	1.6
-0.03614668	0.01700431	1.6
-0.03614668	0.01700431	1.6
-0.03645457	0.01832542	1.6
-0.03645457	0.01832542	1.6
-0.03645457	0.01832542	1.6
-0.03653918	0.01974661	1.6
-0.03653918	0.01974661	1.6
-0.03665721	0.02084706	1.6
-0.03665721	0.02084706	1.6
-0.03665721	0.02084706	1.6
-0.03636012	0.02154628	1.6
-0.03636012	0.02154628	1.6
-0.03636012	0.02154628	1.6
-0.0364682	0.02234202	1.6
-0.0364682	0.02234202	1.6
-0.03637368	0.02334828	1.6
-0.03637368	0.02334828	1.6
-0.03637368	0.02334828	1.6
-0.03656635	0.02459699	1.6
-0.03656635	0.02459699	1.6
-0.03658303	0.02564601	1.6
-0.03658303	0.02564601	1.6
-0.03658303	0.02564601	1.6
-0.03658303	0.02564601	1.6
-0.03658303	0.02564601	1.6
-0.03658303	0.02564601	1.6
-0.03595667	0.02630646	1.6
-0.03595667	0.02630646	1.6
0.01013073	-0.01919417	1.6
0.01013073	-0.01919417	1.6
0.01013073	-0.01919417	1.6
0.009776345	-0.01993825	1.6
0.009776345	-0.01993825	1.6
0.009776345	-0.01993825	1.6
0.00990416	-0.0200375	1.6
0.00990416	-0.0200375	1.6
0.01007624	-0.02018035	1.6
0.01007624	-0.02018035	1.6
0.01007624	-0.02018035	1.6
0.01052817	-0.02029131	1.6
0.01052817	-0.02029131	1.6
0.01052817	-0.02029131	1.6
0.01093927	-0.01938935	1.6
0.01093927	-0.01938935	1.6
0.01185114	-0.01936435	1.6
0.01185114	-0.01936435	1.6
0.01185114	-0.01936435	1.6
0.01260555	-0.01900218	1.6
0.01260555	-0.01900218	1.6
0.01260555	-0.01900218	1.6
0.01316664	-0.01850331	1.6
0.01316664	-0.01850331	1.6
0.01390722	-0.0183644	1.6
0.01390722	-0.0183644	1.6
0.01390722	-0.0183644	1.6
0.01390722	-0.0183644	1.6
0.01390722	-0.0183644	1.6
0.01390722	-0.0183644	1.6
-0.009366086	0.0033738	1.6
-0.009366086	0.0033738	1.6
-0.01574416	0.006054574	1.6
-0.01574416	0.006054574	1.6
-0.01574416	0.006054574	1.6
-0.01574416	0.006054574	1.6
-0.01574416	0.006054574	1.6
-0.01574416	0.006054574	1.6
-0.0210368	0.01006313	1.6
-0.0210368	0.01006313	1.6
-0.02258395	0.01147326	1.6
-0.02258395	0.01147326	1.6
-0.02258395	0.01147326	1.6
-0.0237054	0.01280707	1.6
-0.0237054	0.01280707	1.6
-0.0237054	0.01280707	1.6
-0.02473526	0.01379439	1.6
-0.02473526	0.01379439	1.6
-0.02493185	0.01466012	1.6
-0.02493185	0.01466012	1.6
-0.02493185	0.01466012	1.6
-0.02507603	0.01564636	1.6
-0.02507603	0.01564636	1.6
-0.02507603	0.01564636	1.6
-0.02541675	0.016857	1.6
-0.02541675	0.016857	1.6
-0.02586013	0.01773821	1.6
-0.02586013	0.01773821	1.6
-0.02586013	0.01773821	1.6
-0.02586013	0.01773821	1.6
-0.02586013	0.01773821	1.6
-0.02586013	0.01773821	1.6
-0.05916862	0.02252939	1.6
-0.05916862	0.02252939	1.6
-0.05914376	0.02196889	1.6
-0.05914376	0.02196889	1.6
-0.05914376	0.02196889	1.6
-0.06042676	0.02143753	1.6
-0.06042676	0.02143753	1.6
-0.06042676	0.02143753	1.6
-0.06124604	0.02100888	1.6
-0.06124604	0.02100888	1.6
-0.06161725	0.02055166	1.6
-0.06161725	0.02055166	1.6
-0.06161725	0.02055166	1.6
-0.06199165	0.02048631	1.6
-0.06199165	0.02048631	1.6
-0.06269317	0.02086839	1.6
-0.06269317	0.02086839	1.6
-0.06269317	0.02086839	1.6
-0.06350131	0.02083736	1.6
-0.06350131	0.02083736	1.6
-0.06350131	0.02083736	1.6
-0.06366641	0.02102946	1.6
-0.06366641	0.02102946	1.6
-0.06424788	0.02126384	1.6
-0.06424788	0.02126384	1.6
-0.06424788	0.02126384	1.6
-0.06424788	0.02126384	1.6
-0.06424788	0.02126384	1.6
-0.06424788	0.02126384	1.6
-0.06605124	-0.08933493	1.6
-0.06605124	-0.08933493	1.6
-0.06605124	-0.08933493	1.6
-0.0656039	-0.09178697	1.6
-0.0656039	-0.09178697	1.6
-0.06473412	-0.09280612	1.6
-0.06473412	-0.09280612	1.6
-0.06473412	-0.09280612	1.6
-0.06464476	-0.0940705	1.6
-0.06464476	-0.0940705	1.6
-0.06464476	-0.0940705	1.6
-0.06395052	-0.09519203	1.6
-0.06395052	-0.09519203	1.6
-0.06381705	-0.09572665	1.6
-0.06381705	-0.09572665	1.6
-0.06381705	-0.09572665	1.6
-0.06388374	-0.09558507	1.6
-0.06388374	-0.09558507	1.6
-0.06350899	-0.09561165	1.6
-0.06350899	-0.09561165	1.6
-0.06350899	-0.09561165	1.6
-0.06307001	-0.09588485	1.6
-0.06307001	-0.09588485	1.6
-0.06307001	-0.09588485	1.6
-0.06260822	-0.09557838	1.6
-0.06260822	-0.09557838	1.6
-0.06216724	-0.09558461	1.6
-0.06216724	-0.09558461	1.6
-0.06216724	-0.09558461	1.6
-0.06189193	-0.09532415	1.6
-0.06189193	-0.09532415	1.6
-0.06189193	-0.09532415	1.6
-0.06160482	-0.09484767	1.6
-0.06160482	-0.09484767	1.6
-0.06145856	-0.09440558	1.6
-0.06145856	-0.09440558	1.6
-0.06145856	-0.09440558	1.6
-0.06145856	-0.09440558	1.6
-0.06145856	-0.09440558	1.6
-0.05870729	-0.1175294	1.6
-0.05870729	-0.1175294	1.6
-0.05870729	-0.1175294	1.6
-0.05691939	-0.1191004	1.6
-0.05691939	-0.1191004	1.6
-0.05754574	-0.1214214	1.6
-0.05754574	-0.1214214	1.6
-0.05754574	-0.1214214	1.6
-0.05818017	-0.1230811	1.6
-0.05818017	-0.1230811	1.6
-0.05818017	-0.1230811	1.6
-0.05831244	-0.124439	1.6
-0.05831244	-0.124439	1.6
-0.05871852	-0.1252145	1.6
-0.05871852	-0.1252145	1.6
-0.05871852	-0.1252145	1.6
-0.05952262	-0.1259791	1.6
-0.05952262	-0.1259791	1.6
-0.05952262	-0.1259791	1.6
-0.06042077	-0.1267209	1.6
-0.06042077	-0.1267209	1.6
-0.06077776	-0.1269456	1.6
-0.06077776	-0.1269456	1.6
-0.06077776	-0.1269456	1.6
-0.06129702	-0.1270454	1.6
-0.06129702	-0.1270454	1.6
-0.06129702	-0.1270454	1.6
-0.06161178	-0.1259941	1.6
-0.06161178	-0.1259941	1.6
-0.06212035	-0.1249668	1.6
-0.06212035	-0.1249668	1.6
-0.06212035	-0.1249668	1.6
-0.06243556	-0.1237861	1.6
-0.06243556	-0.1237861	1.6
-0.06243556	-0.1237861	1.6
-0.06243556	-0.1237861	1.6
-0.06243556	-0.1237861	1.6
-0.06256644	-0.122382	1.6
-0.06256644	-0.122382	1.6
-0.06256644	-0.122382	1.6
-0.06360415	-0.1214642	1.6
-0.06360415	-0.1214642	1.6
-0.06456836	-0.120868	1.6
-0.06456836	-0.120868	1.6
-0.06456836	-0.120868	1.6
-0.06458131	-0.1203423	1.6
-0.06458131	-0.1203423	1.6
-0.06543433	-0.1197482	1.6
-0.06543433	-0.1197482	1.6
-0.06543433	-0.1197482	1.6
-0.06634069	-0.119184	1.6
-0.06634069	-0.119184	1.6
-0.06634069	-0.119184	1.6
-0.06712272	-0.1186375	1.6
-0.06712272	-0.1186375	1.6
-0.06790005	-0.1181853	1.6
-0.06790005	-0.1181853	1.6
-0.06790005	-0.1181853	1.6
-0.0686115	-0.1177825	1.6
-0.0686115	-0.1177825	1.6
-0.0686115	-0.1177825	1.6
-0.0686115	-0.1177825	1.6
-0.0686115	-0.1177825	1.6
0.02203497	-0.1339019	1.6
0.02203497	-0.1339019	1.6
0.02203497	-0.1339019	1.6
0.02971215	-0.1374887	1.6
0.02971215	-0.1374887	1.6
0.02971215	-0.1374887	1.6
0.03301324	-0.1391595	1.6
0.03301324	-0.1391595	1.6
0.03509375	-0.1400351	1.6
0.03509375	-0.1400351	1.6
0.03509375	-0.1400351	1.6
0.03655395	-0.1402817	1.6
0.03655395	-0.1402817	1.6
0.03655395	-0.1402817	1.6
0.037186	-0.1404547	1.6
0.037186	-0.1404547	1.6
0.03841489	-0.1408773	1.6
0.03841489	-0.1408773	1.6
0.03841489	-0.1408773	1.6
0.03925349	-0.1407033	1.6
0.03925349	-0.1407033	1.6
0.03925349	-0.1407033	1.6
0.04003479	-0.140416	1.6
0.04003479	-0.140416	1.6
0.04025096	-0.1401234	1.6
0.04025096	-0.1401234	1.6
0.04025096	-0.1401234	1.6
0.04051649	-0.1401169	1.6
0.04051649	-0.1401169	1.6
0.04060406	-0.1399988	1.6
0.04060406	-0.1399988	1.6
0.04060406	-0.1399988	1.6
0.04093391	-0.139641	1.6
0.04093391	-0.139641	1.6
0.04093391	-0.139641	1.6
0.04128706	-0.1393085	1.6
0.04128706	-0.1393085	1.6
0.04128706	-0.1393085	1.6
0.04128706	-0.1393085	1.6
0.04128706	-0.1393085	1.6
0.03026896	-0.111857	1.6
0.03026896	-0.111857	1.6
0.03026896	-0.111857	1.6
0.03005815	-0.1108013	1.6
0.03005815	-0.1108013	1.6
0.0301733	-0.1097439	1.6
0.0301733	-0.1097439	1.6
0.0301733	-0.1097439	1.6
0.0301733	-0.1097439	1.6
0.0301733	-0.1097439	1.6
0.0301733	-0.1097439	1.6
0.03066231	-0.1084499	1.6
0.03066231	-0.1084499	1.6
0.03114728	-0.1076253	1.6
0.03114728	-0.1076253	1.6
0.03114728	-0.1076253	1.6
0.03163145	-0.1071629	1.6
0.03163145	-0.1071629	1.6
0.03163145	-0.1071629	1.6
0.03160684	-0.106948	1.6
0.03160684	-0.106948	1.6
0.03176909	-0.1067779	1.6
0.03176909	-0.1067779	1.6
0.03176909	-0.1067779	1.6
0.03176909	-0.1067779	1.6
0.03176909	-0.1067779	1.6
0.03176909	-0.1067779	1.6
0.05263603	-0.09966148	1.6
0.05263603	-0.09966148	1.6
0.05197188	-0.1001168	1.6
0.05197188	-0.1001168	1.6
0.05197188	-0.1001168	1.6
0.05072074	-0.09992795	1.6
0.05072074	-0.09992795	1.6
0.05036851	-0.09958973	1.6
0.05036851	-0.09958973	1.6
0.05036851	-0.09958973	1.6
0.05035995	-0.09946093	1.6
0.05035995	-0.09946093	1.6
0.05035995	-0.09946093	1.6
0.05016932	-0.09906637	1.6
0.05016932	-0.09906637	1.6
0.05016932	-0.09906637	1.6
0.05016932	-0.09906637	1.6
0.05016932	-0.09906637	1.6
0.05270551	-0.1007136	1.6
0.05270551	-0.1007136	1.6
0.05270551	-0.1007136	1.6
0.05265787	-0.1014595	1.6
0.05265787	-0.1014595	1.6
0.0527019	-0.1020356	1.6
0.0527019	-0.1020356	1.6
0.0527019	-0.1020356	1.6
0.05222367	-0.1029457	1.6
0.05222367	-0.1029457	1.6
0.05222367	-0.1029457	1.6
0.05216978	-0.1036227	1.6
0.05216978	-0.1036227	1.6
0.05195314	-0.1036816	1.6
0.05195314	-0.1036816	1.6
0.05195314	-0.1036816	1.6
0.0515622	-0.1034296	1.6
0.0515622	-0.1034296	1.6
0.0515622	-0.1034296	1.6
0.0515622	-0.1034296	1.6
0.0515622	-0.1034296	1.6
0.05105252	-0.1386213	1.6
0.05105252	-0.1386213	1.6
0.05105252	-0.1386213	1.6
0.05039705	-0.1408521	1.6
0.05039705	-0.1408521	1.6
0.05039705	-0.1408521	1.6
0.05000184	-0.1413226	1.6
0.05000184	-0.1413226	1.6
0.0492663	-0.1423863	1.6
0.0492663	-0.1423863	1.6
0.0492663	-0.1423863	1.6
0.04900967	-0.1425743	1.6
0.04900967	-0.1425743	1.6
0.04900967	-0.1425743	1.6
0.04882786	-0.1420151	1.6
0.04882786	-0.1420151	1.6
0.04899315	-0.1415324	1.6
0.04899315	-0.1415324	1.6
0.04899315	-0.1415324	1.6
0.04896835	-0.1413366	1.6
0.04896835	-0.1413366	1.6
0.04896835	-0.1413366	1.6
0.04892042	-0.1410357	1.6
0.04892042	-0.1410357	1.6
0.04871776	-0.1409142	1.6
0.04871776	-0.1409142	1.6
0.04871776	-0.1409142	1.6
0.04825421	-0.1405134	1.6
0.04825421	-0.1405134	1.6
0.04825421	-0.1405134	1.6
0.04796191	-0.140246	1.6
0.04796191	-0.140246	1.6
0.0475147	-0.1402342	1.6
0.0475147	-0.1402342	1.6
0.0475147	-0.1402342	1.6
0.04692174	-0.1396839	1.6
0.04692174	-0.1396839	1.6
0.04692174	-0.1396839	1.6
0.04692174	-0.1396839	1.6
0.04692174	-0.1396839	1.6
0.04692174	-0.1396839	1.6
0.04692174	-0.1396839	1.6
0.04692174	-0.1396839	1.6
0.09832204	-0.08784626	1.6
0.09832204	-0.08784626	1.6
0.09832204	-0.08784626	1.6
0.09914824	-0.08208724	1.6
0.09914824	-0.08208724	1.6
0.09914824	-0.08208724	1.6
0.0513826	-0.1402989	1.6
0.0513826	-0.1402989	1.6
0.09914824	-0.08208724	1.6
0.09914824	-0.08208724	1.6
0.09914824	-0.08208724	1.6
0.09726424	0.0614122	1.6
0.09726424	0.0614122	1.6
0.09726424	0.0614122	1.6
0.06269852	0.04737477	1.6
0.06269852	0.04737477	1.6
0.0536141	0.0389736	1.6
0.0536141	0.0389736	1.6
0.0536141	0.0389736	1.6
0.04712057	0.0343102	1.6
0.04712057	0.0343102	1.6
0.04712057	0.0343102	1.6
0.04461528	0.03274322	1.6
0.04461528	0.03274322	1.6
0.04434996	0.03121723	1.6
0.04434996	0.03121723	1.6
0.04434996	0.03121723	1.6
0.028231	0.04431871	1.6
0.028231	0.04431871	1.6
0.01	0.01	1.6
0.02765298	0.04203263	1.6
0.02765298	0.04203263	1.6
0.04319391	0.02664505	1.6
0.04319391	0.02664505	1.6
0.04319391	0.02664505	1.6
0.02687224	0.06700104	1.6
0.02687224	0.06700104	1.6
0.02687224	0.06700104	1.6
0.02687224	0.06700104	1.6
0.02687224	0.06700104	1.6
0.04163244	0.07658188	1.6
0.04163244	0.07658188	1.6
0.009422055	0.03379341	1.6
0.009422055	0.03379341	1.6
0.009422055	0.03379341	1.6
0.003679393	0.02666614	1.6
0.003679393	0.02666614	1.6
0.003679393	0.02666614	1.6
0.009374199	0.02863366	1.6
0.009374199	0.02863366	1.6
