# Supplementary material for: Saliency detection of textured 3D models based on multi-view information and texel descriptor
Source: PeerJ Comput Sci. 2023 Oct 25;9:e1584. doi: 10.7717/peerj-cs.1584 (PMC10703070; doi:10.7717/peerj-cs.1584)
Supplement: Supplemental Information 2 [file peerj-cs-09-1584-s002.zip › zy2/15.txt]

0.01	0.01	1.6
0.01345761	0.0374425	1.6
0.01345761	0.0374425	1.6
0.01769035	0.0400111	1.6
0.01769035	0.0400111	1.6
0.01769035	0.0400111	1.6
0.01621853	0.03893916	1.6
0.01621853	0.03893916	1.6
0.01943388	0.04176518	1.6
0.01943388	0.04176518	1.6
0.01943388	0.04176518	1.6
0.02218863	0.04338563	1.6
0.02218863	0.04338563	1.6
0.02482181	0.0442766	1.6
0.02482181	0.0442766	1.6
0.02482181	0.0442766	1.6
0.02725073	0.0450684	1.6
0.02725073	0.0450684	1.6
0.02725073	0.0450684	1.6
0.02907844	0.04621937	1.6
0.02907844	0.04621937	1.6
0.03077455	0.04732586	1.6
0.03077455	0.04732586	1.6
0.03077455	0.04732586	1.6
0.03202207	0.04830118	1.6
0.03202207	0.04830118	1.6
0.03320584	0.0488641	1.6
0.03320584	0.0488641	1.6
0.03320584	0.0488641	1.6
0.03320584	0.0488641	1.6
0.03320584	0.0488641	1.6
0.03320584	0.0488641	1.6
-0.004968263	0.0673637	1.6
-0.004968263	0.0673637	1.6
-0.001965054	0.07004365	1.6
-0.001965054	0.07004365	1.6
-0.001965054	0.07004365	1.6
-0.002417333	0.07188132	1.6
-0.002417333	0.07188132	1.6
-0.002417333	0.07188132	1.6
-0.00354279	0.07279625	1.6
-0.00354279	0.07279625	1.6
-0.004530447	0.07248975	1.6
-0.004530447	0.07248975	1.6
-0.004530447	0.07248975	1.6
-0.006257867	0.07327148	1.6
-0.006257867	0.07327148	1.6
-0.007531127	0.07440581	1.6
-0.007531127	0.07440581	1.6
-0.007531127	0.07440581	1.6
-0.00878307	0.07514214	1.6
-0.00878307	0.07514214	1.6
-0.00878307	0.07514214	1.6
-0.0097706	0.07631321	1.6
-0.0097706	0.07631321	1.6
-0.01061141	0.07695665	1.6
-0.01061141	0.07695665	1.6
-0.01061141	0.07695665	1.6
-0.0113197	0.07795971	1.6
-0.0113197	0.07795971	1.6
-0.0113197	0.07795971	1.6
-0.0113197	0.07795971	1.6
-0.0113197	0.07795971	1.6
0.005983769	0.09450305	1.6
0.005983769	0.09450305	1.6
0.005983769	0.09450305	1.6
0.005565273	0.09329411	1.6
0.005565273	0.09329411	1.6
0.005565273	0.09329411	1.6
0.006102096	0.09402838	1.6
0.006102096	0.09402838	1.6
0.007996392	0.09468312	1.6
0.007996392	0.09468312	1.6
0.007996392	0.09468312	1.6
0.008289283	0.09437106	1.6
0.008289283	0.09437106	1.6
0.008289283	0.09437106	1.6
0.008207917	0.09430861	1.6
0.008207917	0.09430861	1.6
0.008207917	0.09430861	1.6
0.008207917	0.09430861	1.6
0.008207917	0.09430861	1.6
0.007025016	0.09394995	1.6
0.007025016	0.09394995	1.6
0.007025016	0.09394995	1.6
0.006579329	0.09380459	1.6
0.006579329	0.09380459	1.6
0.006366557	0.09372747	1.6
0.006366557	0.09372747	1.6
0.006366557	0.09372747	1.6
0.006351062	0.09420377	1.6
0.006351062	0.09420377	1.6
0.006573653	0.09504845	1.6
0.006573653	0.09504845	1.6
0.006573653	0.09504845	1.6
0.007131733	0.09568779	1.6
0.007131733	0.09568779	1.6
0.007131733	0.09568779	1.6
0.007453982	0.09667253	1.6
0.007453982	0.09667253	1.6
0.007812809	0.09665754	1.6
0.007812809	0.09665754	1.6
0.007812809	0.09665754	1.6
0.007812809	0.09665754	1.6
0.007812809	0.09665754	1.6
0.01888395	0.09621614	1.6
0.01888395	0.09621614	1.6
0.01888395	0.09621614	1.6
0.01779255	0.09557181	1.6
0.01779255	0.09557181	1.6
0.01779255	0.09557181	1.6
0.0177766	0.09543188	1.6
0.0177766	0.09543188	1.6
0.01820228	0.09565607	1.6
0.01820228	0.09565607	1.6
0.01820228	0.09565607	1.6
0.01855855	0.09477577	1.6
0.01855855	0.09477577	1.6
0.01855855	0.09477577	1.6
0.01872296	0.09392431	1.6
0.01872296	0.09392431	1.6
0.01872296	0.09392431	1.6
0.01872296	0.09392431	1.6
0.01872296	0.09392431	1.6
0.01903223	0.09356428	1.6
0.01903223	0.09356428	1.6
0.01903223	0.09356428	1.6
0.01886511	0.09347149	1.6
0.01886511	0.09347149	1.6
0.0188814	0.0936184	1.6
0.0188814	0.0936184	1.6
0.0188814	0.0936184	1.6
0.01872902	0.09372319	1.6
0.01872902	0.09372319	1.6
0.01858912	0.09378978	1.6
0.01858912	0.09378978	1.6
0.01858912	0.09378978	1.6
0.01859585	0.09420458	1.6
0.01859585	0.09420458	1.6
0.01859585	0.09420458	1.6
0.01857803	0.09480172	1.6
0.01857803	0.09480172	1.6
0.01862382	0.09556691	1.6
0.01862382	0.09556691	1.6
0.01862382	0.09556691	1.6
0.01842213	0.09570756	1.6
0.01842213	0.09570756	1.6
0.01842213	0.09570756	1.6
0.01842213	0.09570756	1.6
0.01842213	0.09570756	1.6
0.03929251	0.05999464	1.6
0.03929251	0.05999464	1.6
0.03929251	0.05999464	1.6
0.03876536	0.05967098	1.6
0.03876536	0.05967098	1.6
0.03876536	0.05967098	1.6
0.03936438	0.05990591	1.6
0.03936438	0.05990591	1.6
0.04053829	0.05998474	1.6
0.04053829	0.05998474	1.6
0.04053829	0.05998474	1.6
0.04060506	0.05988509	1.6
0.04060506	0.05988509	1.6
0.04060506	0.05988509	1.6
0.04039094	0.05955616	1.6
0.04039094	0.05955616	1.6
0.0402195	0.05913661	1.6
0.0402195	0.05913661	1.6
0.0402195	0.05913661	1.6
0.03993788	0.05886848	1.6
0.03993788	0.05886848	1.6
0.03993788	0.05886848	1.6
0.03999667	0.05891205	1.6
0.03999667	0.05891205	1.6
0.03998887	0.05875392	1.6
0.03998887	0.05875392	1.6
0.03998887	0.05875392	1.6
0.04000154	0.05852365	1.6
0.04000154	0.05852365	1.6
0.04000154	0.05852365	1.6
0.04000154	0.05852365	1.6
0.04000154	0.05852365	1.6
0.04000154	0.05852365	1.6
0.04000154	0.05852365	1.6
0.04000154	0.05852365	1.6
0.007643238	0.05047259	1.6
0.007643238	0.05047259	1.6
0.007643238	0.05047259	1.6
0.006149888	0.05140733	1.6
0.006149888	0.05140733	1.6
0.00426798	0.052291	1.6
0.00426798	0.052291	1.6
0.00426798	0.052291	1.6
0.003532398	0.05306843	1.6
0.003532398	0.05306843	1.6
0.003532398	0.05306843	1.6
0.002895617	0.05331312	1.6
0.002895617	0.05331312	1.6
0.002370344	0.05399908	1.6
0.002370344	0.05399908	1.6
0.002370344	0.05399908	1.6
0.001772157	0.05391096	1.6
0.001772157	0.05391096	1.6
0.001772157	0.05391096	1.6
0.001704901	0.05384243	1.6
0.001704901	0.05384243	1.6
0.001492225	0.05408297	1.6
0.001492225	0.05408297	1.6
0.001492225	0.05408297	1.6
0.001498396	0.05405692	1.6
0.001498396	0.05405692	1.6
0.001498396	0.05405692	1.6
0.001498396	0.05405692	1.6
0.001498396	0.05405692	1.6
0.01710871	0.03469089	1.6
0.01710871	0.03469089	1.6
0.01710871	0.03469089	1.6
0.0237423	0.08299022	1.6
0.0237423	0.08299022	1.6
0.02438895	0.08281996	1.6
0.02438895	0.08281996	1.6
0.02438895	0.08281996	1.6
0.02382787	0.08259237	1.6
0.02382787	0.08259237	1.6
0.02382787	0.08259237	1.6
0.02355266	0.08276959	1.6
0.02355266	0.08276959	1.6
0.02349363	0.08271255	1.6
0.02349363	0.08271255	1.6
0.02349363	0.08271255	1.6
0.02310904	0.08273896	1.6
0.02310904	0.08273896	1.6
0.02256792	0.08256008	1.6
0.02256792	0.08256008	1.6
0.02256792	0.08256008	1.6
0.0220951	0.08219198	1.6
0.0220951	0.08219198	1.6
0.0220951	0.08219198	1.6
0.02177977	0.08195	1.6
0.02177977	0.08195	1.6
0.02134158	0.08170009	1.6
0.02134158	0.08170009	1.6
0.02134158	0.08170009	1.6
0.02109718	0.08170871	1.6
0.02109718	0.08170871	1.6
0.02109718	0.08170871	1.6
0.02104887	0.08189616	1.6
0.02104887	0.08189616	1.6
0.02104887	0.08189616	1.6
0.02104887	0.08189616	1.6
0.02104887	0.08189616	1.6
0.02276234	0.08514204	1.6
0.02276234	0.08514204	1.6
0.02287721	0.08622941	1.6
0.02287721	0.08622941	1.6
0.02287721	0.08622941	1.6
0.02232664	0.0872182	1.6
0.02232664	0.0872182	1.6
0.02232664	0.0872182	1.6
0.02211435	0.08908106	1.6
0.02211435	0.08908106	1.6
0.02200528	0.09158479	1.6
0.02200528	0.09158479	1.6
0.02200528	0.09158479	1.6
0.02215925	0.09328979	1.6
0.02215925	0.09328979	1.6
0.02215925	0.09328979	1.6
0.02215925	0.09328979	1.6
0.02215925	0.09328979	1.6
-0.0067726	0.01249268	1.6
-0.0067726	0.01249268	1.6
-0.0067726	0.01249268	1.6
-0.006463863	0.01398017	1.6
-0.006463863	0.01398017	1.6
-0.005578998	0.01487868	1.6
-0.005578998	0.01487868	1.6
-0.005578998	0.01487868	1.6
-0.005032862	0.01613509	1.6
-0.005032862	0.01613509	1.6
-0.005032862	0.01613509	1.6
-0.004374193	0.01778749	1.6
-0.004374193	0.01778749	1.6
-0.004374193	0.01778749	1.6
-0.004374193	0.01778749	1.6
-0.004374193	0.01778749	1.6
-0.00692782	-0.002180088	1.6
-0.00692782	-0.002180088	1.6
-0.00692782	-0.002180088	1.6
-0.005389262	-0.001611552	1.6
-0.005389262	-0.001611552	1.6
-0.004802471	-0.0008885479	1.6
-0.004802471	-0.0008885479	1.6
-0.004802471	-0.0008885479	1.6
-0.004008448	-0.0002716668	1.6
-0.004008448	-0.0002716668	1.6
-0.003356922	0.0003702641	1.6
-0.003356922	0.0003702641	1.6
-0.003356922	0.0003702641	1.6
-0.002874646	0.0009243228	1.6
-0.002874646	0.0009243228	1.6
-0.002874646	0.0009243228	1.6
-0.002774891	0.001410925	1.6
-0.002774891	0.001410925	1.6
-0.002878094	0.002050187	1.6
-0.002878094	0.002050187	1.6
-0.002878094	0.002050187	1.6
-0.003015576	0.002658423	1.6
-0.003015576	0.002658423	1.6
-0.003015576	0.002658423	1.6
-0.002989773	0.003091961	1.6
-0.002989773	0.003091961	1.6
-0.003013503	0.003529068	1.6
-0.003013503	0.003529068	1.6
-0.003013503	0.003529068	1.6
-0.002969416	0.004098267	1.6
-0.002969416	0.004098267	1.6
-0.002969416	0.004098267	1.6
-0.002924209	0.004501814	1.6
-0.002924209	0.004501814	1.6
-0.002851985	0.004704382	1.6
-0.002851985	0.004704382	1.6
-0.002851985	0.004704382	1.6
-0.002844997	0.004959743	1.6
-0.002844997	0.004959743	1.6
-0.002844997	0.004959743	1.6
-0.002889773	0.005194213	1.6
-0.002889773	0.005194213	1.6
-0.002889773	0.005194213	1.6
-0.002889773	0.005194213	1.6
-0.002889773	0.005194213	1.6
-0.003245622	0.005431625	1.6
-0.003245622	0.005431625	1.6
-0.003245622	0.005431625	1.6
-0.003382957	0.005495462	1.6
-0.003382957	0.005495462	1.6
-0.003479118	0.00544977	1.6
-0.003479118	0.00544977	1.6
-0.003479118	0.00544977	1.6
-0.003479118	0.00544977	1.6
-0.003479118	0.00544977	1.6
-0.003479118	0.00544977	1.6
0.009296528	0.1368245	1.6
0.009296528	0.1368245	1.6
0.01143641	0.1398335	1.6
0.01143641	0.1398335	1.6
0.01143641	0.1398335	1.6
0.01271936	0.143047	1.6
0.01271936	0.143047	1.6
0.01293154	0.1448462	1.6
0.01293154	0.1448462	1.6
0.01293154	0.1448462	1.6
0.01313045	0.1460506	1.6
0.01313045	0.1460506	1.6
0.01313045	0.1460506	1.6
0.01305852	0.1470369	1.6
0.01305852	0.1470369	1.6
0.01250239	0.1483402	1.6
0.01250239	0.1483402	1.6
0.01250239	0.1483402	1.6
0.01198133	0.1490284	1.6
0.01198133	0.1490284	1.6
0.01168728	0.149956	1.6
0.01168728	0.149956	1.6
0.01168728	0.149956	1.6
0.0111068	0.1507334	1.6
0.0111068	0.1507334	1.6
0.0111068	0.1507334	1.6
0.0108039	0.1516397	1.6
0.0108039	0.1516397	1.6
0.010666	0.1524814	1.6
0.010666	0.1524814	1.6
0.010666	0.1524814	1.6
0.0105289	0.1532487	1.6
0.0105289	0.1532487	1.6
0.0105289	0.1532487	1.6
0.01042676	0.1541048	1.6
0.01042676	0.1541048	1.6
0.01042676	0.1541048	1.6
0.01042676	0.1541048	1.6
0.01042676	0.1541048	1.6
-0.03148715	0.1221749	1.6
-0.03148715	0.1221749	1.6
-0.03148715	0.1221749	1.6
-0.0333437	0.1227299	1.6
-0.0333437	0.1227299	1.6
-0.03366835	0.1234025	1.6
-0.03366835	0.1234025	1.6
-0.03366835	0.1234025	1.6
-0.03387813	0.1237937	1.6
-0.03387813	0.1237937	1.6
-0.03387813	0.1237937	1.6
-0.0336461	0.12368	1.6
-0.0336461	0.12368	1.6
-0.03354572	0.123074	1.6
-0.03354572	0.123074	1.6
-0.03354572	0.123074	1.6
-0.03417185	0.1226999	1.6
-0.03417185	0.1226999	1.6
-0.03478573	0.1230142	1.6
-0.03478573	0.1230142	1.6
-0.03478573	0.1230142	1.6
-0.03572042	0.1232515	1.6
-0.03572042	0.1232515	1.6
-0.03572042	0.1232515	1.6
-0.03650655	0.1235158	1.6
-0.03650655	0.1235158	1.6
-0.03703717	0.1233293	1.6
-0.03703717	0.1233293	1.6
-0.03703717	0.1233293	1.6
-0.0375546	0.1235422	1.6
-0.0375546	0.1235422	1.6
-0.0375546	0.1235422	1.6
-0.03777895	0.1236184	1.6
-0.03777895	0.1236184	1.6
-0.03777895	0.1236184	1.6
-0.03777895	0.1236184	1.6
-0.03777895	0.1236184	1.6
0.03922408	0.1445213	1.6
0.03922408	0.1445213	1.6
0.03750686	0.1453188	1.6
0.03750686	0.1453188	1.6
0.03750686	0.1453188	1.6
0.03647858	0.1462031	1.6
0.03647858	0.1462031	1.6
0.03647858	0.1462031	1.6
0.03523768	0.1463758	1.6
0.03523768	0.1463758	1.6
0.03523768	0.1463758	1.6
0.03461301	0.1459198	1.6
0.03461301	0.1459198	1.6
0.03427331	0.1459495	1.6
0.03427331	0.1459495	1.6
0.03427331	0.1459495	1.6
0.03431571	0.1459255	1.6
0.03431571	0.1459255	1.6
0.0348216	0.1457987	1.6
0.0348216	0.1457987	1.6
0.0348216	0.1457987	1.6
0.03509435	0.1457052	1.6
0.03509435	0.1457052	1.6
0.03509435	0.1457052	1.6
0.0351869	0.1450545	1.6
0.0351869	0.1450545	1.6
0.03491776	0.1446521	1.6
0.03491776	0.1446521	1.6
0.03491776	0.1446521	1.6
0.03500628	0.1442792	1.6
0.03500628	0.1442792	1.6
0.03500628	0.1442792	1.6
0.03500628	0.1442792	1.6
0.03500628	0.1442792	1.6
0.07342156	0.1413899	1.6
0.07342156	0.1413899	1.6
0.0768686	0.02328697	1.6
0.0768686	0.02328697	1.6
0.0768686	0.02328697	1.6
0.07466272	0.01807442	1.6
0.07466272	0.01807442	1.6
0.07466272	0.01807442	1.6
0.07466272	0.01807442	1.6
0.07121313	0.01291538	1.6
0.07121313	0.01291538	1.6
0.07121313	0.01291538	1.6
0.07021137	0.01117741	1.6
0.07021137	0.01117741	1.6
0.07021137	0.01117741	1.6
0.07007035	0.009937997	1.6
0.07007035	0.009937997	1.6
0.07007035	0.009937997	1.6
0.07007035	0.009937997	1.6
0.07007035	0.009937997	1.6
0.07007035	0.009937997	1.6
0.07007035	0.009937997	1.6
0.04750169	-0.1069168	1.6
0.04750169	-0.1069168	1.6
0.04750169	-0.1069168	1.6
0.04613708	-0.1117481	1.6
0.04613708	-0.1117481	1.6
0.04613708	-0.1117481	1.6
0.04557528	-0.1140912	1.6
0.04557528	-0.1140912	1.6
0.04554728	-0.1149958	1.6
0.04554728	-0.1149958	1.6
0.04505248	-0.1154999	1.6
0.04505248	-0.1154999	1.6
0.04505248	-0.1154999	1.6
0.04522596	-0.1155384	1.6
0.04522596	-0.1155384	1.6
0.04522596	-0.1155384	1.6
0.04530859	-0.1153855	1.6
0.04530859	-0.1153855	1.6
0.04552734	-0.1151113	1.6
0.04552734	-0.1151113	1.6
0.04552734	-0.1151113	1.6
0.04542393	-0.1145974	1.6
0.04542393	-0.1145974	1.6
0.04551675	-0.1141686	1.6
0.04551675	-0.1141686	1.6
0.04551675	-0.1141686	1.6
0.04557975	-0.1136425	1.6
0.04557975	-0.1136425	1.6
0.04557975	-0.1136425	1.6
0.04557975	-0.1136425	1.6
0.04557975	-0.1136425	1.6
0.06435001	-0.1063585	1.6
0.06435001	-0.1063585	1.6
0.06435001	-0.1063585	1.6
0.06434087	-0.105266	1.6
0.06434087	-0.105266	1.6
0.06434087	-0.105266	1.6
0.06406805	-0.1051588	1.6
0.06406805	-0.1051588	1.6
0.06375828	-0.1051582	1.6
0.06375828	-0.1051582	1.6
0.06375828	-0.1051582	1.6
0.06333581	-0.1056547	1.6
0.06333581	-0.1056547	1.6
0.06333581	-0.1056547	1.6
0.06333581	-0.1056547	1.6
0.06333581	-0.1056547	1.6
0.0565953	-0.1111521	1.6
0.0565953	-0.1111521	1.6
0.0565953	-0.1111521	1.6
0.05785885	-0.1104425	1.6
0.05785885	-0.1104425	1.6
0.05785885	-0.1104425	1.6
0.05785885	-0.1104425	1.6
0.05785885	-0.1104425	1.6
0.02193301	-0.1457474	1.6
0.02193301	-0.1457474	1.6
0.02193301	-0.1457474	1.6
0.0219357	-0.1470677	1.6
0.0219357	-0.1470677	1.6
0.02203198	-0.1478748	1.6
0.02203198	-0.1478748	1.6
0.02203198	-0.1478748	1.6
0.02189028	-0.1481471	1.6
0.02189028	-0.1481471	1.6
0.02189028	-0.1481471	1.6
0.02169048	-0.1485017	1.6
0.02169048	-0.1485017	1.6
0.02110834	-0.1484686	1.6
0.02110834	-0.1484686	1.6
0.02110834	-0.1484686	1.6
0.01930257	-0.1480021	1.6
0.01930257	-0.1480021	1.6
0.01785597	-0.1475798	1.6
0.01785597	-0.1475798	1.6
0.01785597	-0.1475798	1.6
0.01785597	-0.1475798	1.6
0.01785597	-0.1475798	1.6
0.01785597	-0.1475798	1.6
-0.01936909	-0.164342	1.6
-0.01936909	-0.164342	1.6
-0.02846725	-0.1702473	1.6
-0.02846725	-0.1702473	1.6
-0.02846725	-0.1702473	1.6
-0.03323013	-0.1723845	1.6
-0.03323013	-0.1723845	1.6
-0.03323013	-0.1723845	1.6
-0.03642775	-0.1740314	1.6
-0.03642775	-0.1740314	1.6
-0.0383707	-0.1754076	1.6
-0.0383707	-0.1754076	1.6
-0.0383707	-0.1754076	1.6
-0.03975172	-0.1763767	1.6
-0.03975172	-0.1763767	1.6
-0.03975172	-0.1763767	1.6
-0.04142713	-0.1771357	1.6
-0.04142713	-0.1771357	1.6
-0.04281248	-0.1776154	1.6
-0.04281248	-0.1776154	1.6
-0.04281248	-0.1776154	1.6
-0.04399569	-0.1781898	1.6
-0.04399569	-0.1781898	1.6
-0.04399569	-0.1781898	1.6
-0.04399569	-0.1781898	1.6
-0.04399569	-0.1781898	1.6
-0.04564477	-0.1785192	1.6
-0.04564477	-0.1785192	1.6
-0.04564477	-0.1785192	1.6
-0.04672068	-0.1785758	1.6
-0.04672068	-0.1785758	1.6
-0.04739258	-0.1784141	1.6
-0.04739258	-0.1784141	1.6
-0.04739258	-0.1784141	1.6
-0.04789913	-0.1783056	1.6
-0.04789913	-0.1783056	1.6
-0.04789913	-0.1783056	1.6
-0.04873722	-0.1783114	1.6
-0.04873722	-0.1783114	1.6
-0.04928225	-0.1782259	1.6
-0.04928225	-0.1782259	1.6
-0.04928225	-0.1782259	1.6
-0.04973347	-0.1780078	1.6
-0.04973347	-0.1780078	1.6
-0.04973347	-0.1780078	1.6
-0.05034562	-0.1779815	1.6
-0.05034562	-0.1779815	1.6
-0.05103397	-0.1778366	1.6
-0.05103397	-0.1778366	1.6
-0.05103397	-0.1778366	1.6
-0.05162013	-0.1775841	1.6
-0.05162013	-0.1775841	1.6
-0.05162013	-0.1775841	1.6
-0.05221909	-0.1773361	1.6
-0.05221909	-0.1773361	1.6
-0.05269233	-0.1771799	1.6
-0.05269233	-0.1771799	1.6
-0.05269233	-0.1771799	1.6
-0.05297897	-0.1770102	1.6
-0.05297897	-0.1770102	1.6
-0.05314847	-0.1768933	1.6
-0.05314847	-0.1768933	1.6
-0.05314847	-0.1768933	1.6
-0.05331443	-0.1767546	1.6
-0.05331443	-0.1767546	1.6
-0.05331443	-0.1767546	1.6
-0.05354272	-0.1767583	1.6
-0.05354272	-0.1767583	1.6
-0.05366135	-0.1767643	1.6
-0.05366135	-0.1767643	1.6
-0.05366135	-0.1767643	1.6
-0.05366135	-0.1767643	1.6
-0.05366135	-0.1767643	1.6
-0.05366135	-0.1767643	1.6
0.01388883	-0.1526534	1.6
0.01388883	-0.1526534	1.6
0.01339861	-0.1544322	1.6
0.01339861	-0.1544322	1.6
0.01339861	-0.1544322	1.6
0.01250735	-0.1557229	1.6
0.01250735	-0.1557229	1.6
0.01250735	-0.1557229	1.6
0.01174723	-0.1557144	1.6
0.01174723	-0.1557144	1.6
0.0107706	-0.1551114	1.6
0.0107706	-0.1551114	1.6
0.0107706	-0.1551114	1.6
0.0101754	-0.154428	1.6
0.0101754	-0.154428	1.6
0.01007385	-0.1541606	1.6
0.01007385	-0.1541606	1.6
0.01007385	-0.1541606	1.6
0.01013776	-0.1543904	1.6
0.01013776	-0.1543904	1.6
0.01013776	-0.1543904	1.6
0.01049499	-0.1533343	1.6
0.01049499	-0.1533343	1.6
0.01072945	-0.1526028	1.6
0.01072945	-0.1526028	1.6
0.01072945	-0.1526028	1.6
0.01086879	-0.1516503	1.6
0.01086879	-0.1516503	1.6
0.01086879	-0.1516503	1.6
0.01040884	-0.1510815	1.6
0.01040884	-0.1510815	1.6
0.009911666	-0.1506332	1.6
0.009911666	-0.1506332	1.6
0.009911666	-0.1506332	1.6
0.009403262	-0.1503779	1.6
0.009403262	-0.1503779	1.6
0.009403262	-0.1503779	1.6
0.00928122	-0.1499176	1.6
0.00928122	-0.1499176	1.6
0.009294045	-0.1495347	1.6
0.009294045	-0.1495347	1.6
0.009294045	-0.1495347	1.6
0.009254846	-0.1489946	1.6
0.009254846	-0.1489946	1.6
0.009248656	-0.1484027	1.6
0.009248656	-0.1484027	1.6
0.009248656	-0.1484027	1.6
0.00917221	-0.1478176	1.6
0.00917221	-0.1478176	1.6
0.00917221	-0.1478176	1.6
0.009161351	-0.1473302	1.6
0.009161351	-0.1473302	1.6
0.009118586	-0.1468029	1.6
0.009118586	-0.1468029	1.6
0.009118586	-0.1468029	1.6
0.009169243	-0.1464117	1.6
0.009169243	-0.1464117	1.6
0.009169243	-0.1464117	1.6
0.009215252	-0.1460617	1.6
0.009215252	-0.1460617	1.6
0.0091625	-0.1457003	1.6
0.0091625	-0.1457003	1.6
0.0091625	-0.1457003	1.6
0.008998555	-0.1452683	1.6
0.008998555	-0.1452683	1.6
0.008998555	-0.1452683	1.6
0.008998555	-0.1452683	1.6
0.008998555	-0.1452683	1.6
0.03101705	0.01630123	1.6
0.03101705	0.01630123	1.6
0.03101705	0.01630123	1.6
0.02544232	0.01627774	1.6
0.02544232	0.01627774	1.6
0.02289408	0.01639693	1.6
0.02289408	0.01639693	1.6
0.02289408	0.01639693	1.6
0.02120803	0.01617347	1.6
0.02120803	0.01617347	1.6
0.02120803	0.01617347	1.6
0.01970359	0.01593879	1.6
0.01970359	0.01593879	1.6
0.01855497	0.01607364	1.6
0.01855497	0.01607364	1.6
0.01855497	0.01607364	1.6
0.01763999	0.01663292	1.6
0.01763999	0.01663292	1.6
0.01763999	0.01663292	1.6
0.01763999	0.01663292	1.6
0.01763999	0.01663292	1.6
0.006915582	0.04272138	1.6
0.006915582	0.04272138	1.6
0.006915582	0.04272138	1.6
0.006157193	0.04625797	1.6
0.006157193	0.04625797	1.6
