# Supplementary material for: Saliency detection of textured 3D models based on multi-view information and texel descriptor
Source: PeerJ Comput Sci. 2023 Oct 25;9:e1584. doi: 10.7717/peerj-cs.1584 (PMC10703070; doi:10.7717/peerj-cs.1584)
Supplement: Supplemental Information 2 [file peerj-cs-09-1584-s002.zip › zy2/16.txt]

0.005735861	0.0481628	1.6
0.005735861	0.0481628	1.6
0.005735861	0.0481628	1.6
0.005730854	0.04989593	1.6
0.005730854	0.04989593	1.6
0.005730854	0.04989593	1.6
0.005766003	0.0506675	1.6
0.005766003	0.0506675	1.6
0.005742891	0.05137669	1.6
0.005742891	0.05137669	1.6
0.005554562	0.05199303	1.6
0.005554562	0.05199303	1.6
0.005554562	0.05199303	1.6
0.005287834	0.05248956	1.6
0.005287834	0.05248956	1.6
0.005287834	0.05248956	1.6
0.004849118	0.0527915	1.6
0.004849118	0.0527915	1.6
0.004760709	0.05302371	1.6
0.004760709	0.05302371	1.6
0.004830409	0.05326826	1.6
0.004830409	0.05326826	1.6
0.00507179	0.05345229	1.6
0.00507179	0.05345229	1.6
0.004984478	0.05335664	1.6
0.004984478	0.05335664	1.6
0.004984478	0.05335664	1.6
0.004984478	0.05335664	1.6
0.004984478	0.05335664	1.6
0.004984478	0.05335664	1.6
0.0006529419	0.06351793	1.6
0.0006529419	0.06351793	1.6
0.01	0.01	1.6
0.01	0.01	1.6
0.01	0.01	1.6
0.01	0.01	1.6
0.01	0.01	1.6
0.01	0.01	1.6
0.004984478	0.05335664	1.6
0.004984478	0.05335664	1.6
0.004984478	0.05335664	1.6
0.004984478	0.05335664	1.6
0.004984478	0.05335664	1.6
0.2270562	0.006002191	1.6
0.2270562	0.006002191	1.6
0.2270562	0.006002191	1.6
0.2246476	0.003796979	1.6
0.2246476	0.003796979	1.6
0.2453176	0.0214106	1.6
0.2453176	0.0214106	1.6
0.2453176	0.0214106	1.6
0.2557816	0.03130728	1.6
0.2557816	0.03130728	1.6
0.263107	0.03772983	1.6
0.263107	0.03772983	1.6
0.263107	0.03772983	1.6
0.2679383	0.04211754	1.6
0.2679383	0.04211754	1.6
0.2679383	0.04211754	1.6
0.2718302	0.0454743	1.6
0.2718302	0.0454743	1.6
0.2747629	0.04803818	1.6
0.2747629	0.04803818	1.6
0.2747629	0.04803818	1.6
0.2769638	0.05010256	1.6
0.2769638	0.05010256	1.6
0.2769638	0.05010256	1.6
0.2785615	0.05170248	1.6
0.2785615	0.05170248	1.6
0.2798412	0.05326464	1.6
0.2798412	0.05326464	1.6
0.2798412	0.05326464	1.6
0.2809806	0.05480191	1.6
0.2809806	0.05480191	1.6
0.2809806	0.05480191	1.6
0.2809806	0.05480191	1.6
0.2809806	0.05480191	1.6
0.3153095	0.08076569	1.6
0.3153095	0.08076569	1.6
0.3153095	0.08076569	1.6
0.3155168	0.08319294	1.6
0.3155168	0.08319294	1.6
0.315728	0.08511315	1.6
0.315728	0.08511315	1.6
0.315728	0.08511315	1.6
0.3149844	0.08743252	1.6
0.3149844	0.08743252	1.6
0.3149844	0.08743252	1.6
0.3144713	0.08905684	1.6
0.3144713	0.08905684	1.6
0.3141394	0.09149123	1.6
0.3141394	0.09149123	1.6
0.3141394	0.09149123	1.6
0.3140451	0.09375916	1.6
0.3140451	0.09375916	1.6
0.3134401	0.09592123	1.6
0.3122335	0.09723932	1.6
0.3122335	0.09723932	1.6
0.3122335	0.09723932	1.6
0.3113984	0.09814263	1.6
0.3113984	0.09814263	1.6
0.3113984	0.09814263	1.6
0.310817	0.09899148	1.6
0.310817	0.09899148	1.6
0.310506	0.09939999	1.6
0.310506	0.09939999	1.6
0.310506	0.09939999	1.6
0.3097522	0.09901129	1.6
0.3097522	0.09901129	1.6
0.3089628	0.09876395	1.6
0.3089628	0.09876395	1.6
0.3089628	0.09876395	1.6
0.3085109	0.09844472	1.6
0.3085109	0.09844472	1.6
0.3085109	0.09844472	1.6
0.3078759	0.09810308	1.6
0.3078759	0.09810308	1.6
0.3078759	0.09810308	1.6
0.3078759	0.09810308	1.6
0.3078759	0.09810308	1.6
0.3310063	0.08378676	1.6
0.3310063	0.08378676	1.6
0.3310063	0.08378676	1.6
0.3312528	0.08390508	1.6
0.3312528	0.08390508	1.6
0.3315895	0.08447345	1.6
0.3315895	0.08447345	1.6
0.3315895	0.08447345	1.6
0.3305147	0.08387164	1.6
0.3305147	0.08387164	1.6
0.3305147	0.08387164	1.6
0.3293659	0.08340995	1.6
0.3293659	0.08340995	1.6
0.3290812	0.08320574	1.6
0.3290812	0.08320574	1.6
0.3290812	0.08320574	1.6
0.3293151	0.08304648	1.6
0.3293151	0.08304648	1.6
0.3293151	0.08304648	1.6
0.3293151	0.08304648	1.6
0.3293151	0.08304648	1.6
0.3347603	0.08476555	1.6
0.3347603	0.08476555	1.6
0.3347603	0.08476555	1.6
0.333235	0.08711276	1.6
0.333235	0.08711276	1.6
0.3309147	0.0874161	1.6
0.3309147	0.0874161	1.6
0.3309147	0.0874161	1.6
0.3302143	0.08795824	1.6
0.3302143	0.08795824	1.6
0.3302143	0.08795824	1.6
0.3297213	0.08808766	1.6
0.3297213	0.08808766	1.6
0.3297213	0.08808766	1.6
0.3289966	0.08770809	1.6
0.3289966	0.08770809	1.6
0.3283218	0.08758626	1.6
0.3283218	0.08758626	1.6
0.3283218	0.08758626	1.6
0.3274675	0.0875704	1.6
0.3274675	0.0875704	1.6
0.3269017	0.08783094	1.6
0.3269017	0.08783094	1.6
0.3269017	0.08783094	1.6
0.3265064	0.0879957	1.6
0.3265064	0.0879957	1.6
0.3265064	0.0879957	1.6
0.3265064	0.0879957	1.6
0.3265064	0.0879957	1.6
0.2356812	0.06076378	1.6
0.2356812	0.06076378	1.6
0.2356812	0.06076378	1.6
0.2355051	0.0593475	1.6
0.2355051	0.0593475	1.6
0.2355051	0.0593475	1.6
0.234876	0.0584285	1.6
0.234876	0.0584285	1.6
0.234633	0.05804686	1.6
0.234633	0.05804686	1.6
0.234633	0.05804686	1.6
0.234633	0.05804686	1.6
0.234633	0.05804686	1.6
0.234633	0.05804686	1.6
0.2338709	0.05844757	1.6
0.2338709	0.05844757	1.6
0.2334207	0.05865186	1.6
0.2334207	0.05865186	1.6
0.2334207	0.05865186	1.6
0.2332356	0.05851258	1.6
0.2332356	0.05851258	1.6
0.2332356	0.05851258	1.6
0.233149	0.05847421	1.6
0.233149	0.05847421	1.6
0.2328338	0.05879442	1.6
0.2328338	0.05879442	1.6
0.2328338	0.05879442	1.6
0.2327819	0.05891594	1.6
0.2327819	0.05891594	1.6
0.2327819	0.05891594	1.6
0.2327248	0.05899801	1.6
0.2327248	0.05899801	1.6
0.2325843	0.05930369	1.6
0.2325843	0.05930369	1.6
0.2325843	0.05930369	1.6
0.2324587	0.05961379	1.6
0.2324587	0.05961379	1.6
0.2324587	0.05961379	1.6
0.2324587	0.05961379	1.6
0.2324587	0.05961379	1.6
0.2321889	0.06031154	1.6
0.2321889	0.06031154	1.6
0.2321889	0.06031154	1.6
0.232182	0.06074673	1.6
0.232182	0.06074673	1.6
0.2321173	0.0611799	1.6
0.2321173	0.0611799	1.6
0.2321173	0.0611799	1.6
0.2321173	0.0611799	1.6
0.2321173	0.0611799	1.6
0.2321173	0.0611799	1.6
0.2318392	0.06147077	1.6
0.2318392	0.06147077	1.6
0.2318392	0.06147077	1.6
0.2318392	0.06147077	1.6
0.2318392	0.06147077	1.6
0.1676685	0.05771092	1.6
0.1676685	0.05771092	1.6
0.1676685	0.05771092	1.6
0.1669465	0.05762466	1.6
0.1669465	0.05762466	1.6
0.1659019	0.05722686	1.6
0.1659019	0.05722686	1.6
0.1659019	0.05722686	1.6
0.1659019	0.05722686	1.6
0.1659019	0.05722686	1.6
0.1659019	0.05722686	1.6
0.1659019	0.05722686	1.6
0.1659019	0.05722686	1.6
0.1560297	0.07264779	1.6
0.1560297	0.07264779	1.6
0.1560297	0.07264779	1.6
0.1638656	0.05596142	1.6
0.1638656	0.05596142	1.6
0.1638656	0.05596142	1.6
0.1565441	0.05449596	1.6
0.1565441	0.05449596	1.6
0.1402523	0.04778308	1.6
0.1402523	0.04778308	1.6
0.13437	0.04492908	1.6
0.13437	0.04492908	1.6
0.13437	0.04492908	1.6
0.1320058	0.04245293	1.6
0.1320058	0.04245293	1.6
0.1320058	0.04245293	1.6
0.1294036	0.0406434	1.6
0.1294036	0.0406434	1.6
0.1292889	0.04126283	1.6
0.1292889	0.04126283	1.6
0.1292889	0.04126283	1.6
0.1283509	0.04135432	1.6
0.1283509	0.04135432	1.6
0.1283509	0.04135432	1.6
0.1275933	0.04123005	1.6
0.1275933	0.04123005	1.6
0.1271496	0.04111788	1.6
0.1271496	0.04111788	1.6
0.1271496	0.04111788	1.6
0.1276132	0.04174779	1.6
0.1276132	0.04174779	1.6
0.1276132	0.04174779	1.6
0.1293977	0.04182025	1.6
0.1293977	0.04182025	1.6
0.1311713	0.04201389	1.6
0.1311713	0.04201389	1.6
0.1311713	0.04201389	1.6
0.1325172	0.04207847	1.6
0.1325172	0.04207847	1.6
0.1325172	0.04207847	1.6
0.1338558	0.04215652	1.6
0.1338558	0.04215652	1.6
0.1349442	0.04235345	1.6
0.1349442	0.04235345	1.6
0.1349442	0.04235345	1.6
0.1360371	0.04243124	1.6
0.1360371	0.04243124	1.6
0.1360371	0.04243124	1.6
0.1370267	0.04282948	1.6
0.1370267	0.04282948	1.6
0.1370267	0.04282948	1.6
0.1380936	0.04327239	1.6
0.1380936	0.04327239	1.6
0.1390546	0.04376709	1.6
0.1390546	0.04376709	1.6
0.1390546	0.04376709	1.6
0.1400884	0.04429579	1.6
0.1400884	0.04429579	1.6
0.1400884	0.04429579	1.6
0.1410616	0.0447126	1.6
0.1410616	0.0447126	1.6
0.1419585	0.04513464	1.6
0.1419585	0.04513464	1.6
0.1419585	0.04513464	1.6
0.1428648	0.04560577	1.6
0.1428648	0.04560577	1.6
0.1428648	0.04560577	1.6
0.143784	0.04614297	1.6
0.143784	0.04614297	1.6
0.1445593	0.04657849	1.6
0.1445593	0.04657849	1.6
0.1445593	0.04657849	1.6
0.1445593	0.04657849	1.6
0.1445593	0.04657849	1.6
0.1445593	0.04657849	1.6
0.1458514	0.04736287	1.6
0.1458514	0.04736287	1.6
0.1465152	0.047851	1.6
0.1465152	0.047851	1.6
0.1465152	0.047851	1.6
0.1471239	0.04818866	1.6
0.1471239	0.04818866	1.6
0.1471239	0.04818866	1.6
0.1477482	0.04852846	1.6
0.1477482	0.04852846	1.6
0.1481877	0.04883545	1.6
0.1481877	0.04883545	1.6
0.1481877	0.04883545	1.6
0.147951	0.04889481	1.6
0.147951	0.04889481	1.6
0.147951	0.04889481	1.6
0.1478014	0.04894092	1.6
0.1478014	0.04894092	1.6
0.147566	0.04893574	1.6
0.147566	0.04893574	1.6
0.147566	0.04893574	1.6
0.1473637	0.04892539	1.6
0.1473637	0.04892539	1.6
0.1470465	0.0488662	1.6
0.1470465	0.0488662	1.6
0.1470465	0.0488662	1.6
0.1467214	0.04883906	1.6
0.1467214	0.04883906	1.6
0.1467214	0.04883906	1.6
0.1464022	0.04879911	1.6
0.1464022	0.04879911	1.6
0.146132	0.04884638	1.6
0.146132	0.04884638	1.6
0.146132	0.04884638	1.6
0.146132	0.04884638	1.6
0.146132	0.04884638	1.6
0.146132	0.04884638	1.6
0.1456477	0.04882526	1.6
0.1456477	0.04882526	1.6
0.1454942	0.04874905	1.6
0.1454942	0.04874905	1.6
0.1454942	0.04874905	1.6
0.1453357	0.04874669	1.6
0.1453357	0.04874669	1.6
0.1453357	0.04874669	1.6
0.1453357	0.04874669	1.6
0.1453357	0.04874669	1.6
0.05810697	0.03518479	1.6
0.05810697	0.03518479	1.6
0.05810697	0.03518479	1.6
0.05540585	0.03333563	1.6
0.05540585	0.03333563	1.6
0.05540585	0.03333563	1.6
0.05386353	0.03160359	1.6
0.05386353	0.03160359	1.6
0.0537476	0.03035315	1.6
0.0537476	0.03035315	1.6
0.0537476	0.03035315	1.6
0.05379649	0.02992422	1.6
0.05379649	0.02992422	1.6
0.05379649	0.02992422	1.6
0.05333745	0.02992955	1.6
0.05333745	0.02992955	1.6
0.05333745	0.02992955	1.6
0.05346799	0.0296923	1.6
0.05346799	0.0296923	1.6
0.05314899	0.02965582	1.6
0.05314899	0.02965582	1.6
0.05314899	0.02965582	1.6
0.05297345	0.02929564	1.6
0.05297345	0.02929564	1.6
0.05297345	0.02929564	1.6
0.05289062	0.02922711	1.6
0.05289062	0.02922711	1.6
0.0532839	0.029205	1.6
0.0532839	0.029205	1.6
0.0532839	0.029205	1.6
0.05335188	0.02911484	1.6
0.05335188	0.02911484	1.6
0.05299789	0.02897359	1.6
0.05299789	0.02897359	1.6
0.05299789	0.02897359	1.6
0.05253619	0.02892603	1.6
0.05253619	0.02892603	1.6
0.05253619	0.02892603	1.6
0.05227152	0.02895434	1.6
0.05227152	0.02895434	1.6
0.05189642	0.02906558	1.6
0.05189642	0.02906558	1.6
0.05189642	0.02906558	1.6
0.05189642	0.02906558	1.6
0.05189642	0.02906558	1.6
0.05189642	0.02906558	1.6
0.01574569	0.04052214	1.6
0.01574569	0.04052214	1.6
0.01566269	0.04182646	1.6
0.01566269	0.04182646	1.6
0.01566269	0.04182646	1.6
0.01556936	0.04216644	1.6
0.01556936	0.04216644	1.6
0.01556936	0.04216644	1.6
0.01526958	0.04189266	1.6
0.01526958	0.04189266	1.6
0.01494133	0.04164189	1.6
0.01494133	0.04164189	1.6
0.01494133	0.04164189	1.6
0.01535966	0.04125191	1.6
0.01535966	0.04125191	1.6
0.01556727	0.04159847	1.6
0.01556727	0.04159847	1.6
0.01556727	0.04159847	1.6
0.01519686	0.04169839	1.6
0.01519686	0.04169839	1.6
0.01519686	0.04169839	1.6
0.01492637	0.04137788	1.6
0.01492637	0.04137788	1.6
0.0145097	0.04113069	1.6
0.0145097	0.04113069	1.6
0.0145097	0.04113069	1.6
0.01381006	0.04073066	1.6
0.01381006	0.04073066	1.6
0.01381006	0.04073066	1.6
0.01381006	0.04073066	1.6
0.01381006	0.04073066	1.6
-0.006514879	0.04332875	1.6
-0.006514879	0.04332875	1.6
-0.006514879	0.04332875	1.6
-0.005499901	0.04803852	1.6
-0.005499901	0.04803852	1.6
-0.01304673	0.03989004	1.6
-0.01304673	0.03989004	1.6
-0.01304673	0.03989004	1.6
-0.004438065	0.04907117	1.6
-0.004438065	0.04907117	1.6
-0.004587168	0.04989264	1.6
-0.004587168	0.04989264	1.6
-0.004587168	0.04989264	1.6
-0.004428823	0.05095234	1.6
-0.004428823	0.05095234	1.6
-0.004428823	0.05095234	1.6
-0.004291059	0.05198738	1.6
-0.004291059	0.05198738	1.6
-0.002693214	0.05137908	1.6
-0.002693214	0.05137908	1.6
-0.002693214	0.05137908	1.6
-0.001234867	0.05078421	1.6
-0.001234867	0.05078421	1.6
-0.001234867	0.05078421	1.6
-0.0003682282	0.04925802	1.6
-0.0003682282	0.04925802	1.6
0.000289835	0.04827059	1.6
0.000289835	0.04827059	1.6
0.000289835	0.04827059	1.6
0.001277817	0.0483359	1.6
0.001277817	0.0483359	1.6
0.001886492	0.04808889	1.6
0.001886492	0.04808889	1.6
0.001886492	0.04808889	1.6
0.002677605	0.04730693	1.6
0.002677605	0.04730693	1.6
0.003464386	0.04656727	1.6
0.003464386	0.04656727	1.6
0.003464386	0.04656727	1.6
0.003667604	0.0458965	1.6
0.003667604	0.0458965	1.6
0.003667604	0.0458965	1.6
0.003667604	0.0458965	1.6
0.003667604	0.0458965	1.6
-0.03241093	0.04285135	1.6
-0.03241093	0.04285135	1.6
-0.03241093	0.04285135	1.6
-0.0325377	0.04290215	1.6
-0.0325377	0.04290215	1.6
-0.0325377	0.04290215	1.6
-0.03269148	0.0439314	1.6
-0.03269148	0.0439314	1.6
-0.03248899	0.04425578	1.6
-0.03248899	0.04425578	1.6
-0.03248899	0.04425578	1.6
-0.03211443	0.04540943	1.6
-0.03211443	0.04540943	1.6
-0.03211443	0.04540943	1.6
-0.03171747	0.0470822	1.6
-0.03171747	0.0470822	1.6
-0.03093822	0.04831523	1.6
-0.03093822	0.04831523	1.6
-0.03093822	0.04831523	1.6
-0.03064745	0.04903672	1.6
-0.03064745	0.04903672	1.6
-0.03032725	0.05025639	1.6
-0.03032725	0.05025639	1.6
-0.03032725	0.05025639	1.6
-0.03005413	0.0510608	1.6
-0.03005413	0.0510608	1.6
-0.03005413	0.0510608	1.6
-0.0299782	0.05215638	1.6
-0.0299782	0.05215638	1.6
-0.03012964	0.05302908	1.6
-0.03012964	0.05302908	1.6
-0.03012964	0.05302908	1.6
-0.03010377	0.05369624	1.6
-0.03010377	0.05369624	1.6
-0.03010377	0.05369624	1.6
-0.03001176	0.05450771	1.6
-0.03001176	0.05450771	1.6
-0.02982561	0.05537559	1.6
-0.02982561	0.05537559	1.6
-0.02982561	0.05537559	1.6
-0.02982561	0.05537559	1.6
-0.02982561	0.05537559	1.6
-0.02982561	0.05537559	1.6
-0.04829978	0.03959303	1.6
-0.04829978	0.03959303	1.6
-0.04683844	0.03901902	1.6
-0.04683844	0.03901902	1.6
-0.04683844	0.03901902	1.6
-0.0461481	0.03923006	1.6
-0.0461481	0.03923006	1.6
-0.04605502	0.03926802	1.6
-0.04605502	0.03926802	1.6
-0.04605502	0.03926802	1.6
-0.04542242	0.03883424	1.6
-0.04542242	0.03883424	1.6
-0.04542242	0.03883424	1.6
-0.04447111	0.03831628	1.6
-0.04447111	0.03831628	1.6
-0.04447111	0.03831628	1.6
-0.04447111	0.03831628	1.6
-0.04447111	0.03831628	1.6
-0.09371524	0.0456009	1.6
-0.09371524	0.0456009	1.6
-0.09371524	0.0456009	1.6
-0.09425915	0.04530062	1.6
-0.09425915	0.04530062	1.6
-0.09453069	0.04554263	1.6
-0.09453069	0.04554263	1.6
-0.09453069	0.04554263	1.6
-0.09492998	0.04498293	1.6
-0.09492998	0.04498293	1.6
-0.09492998	0.04498293	1.6
-0.09523856	0.04510802	1.6
-0.09523856	0.04510802	1.6
-0.09471487	0.04463562	1.6
-0.09471487	0.04463562	1.6
-0.09471487	0.04463562	1.6
-0.0946952	0.04410338	1.6
-0.0946952	0.04410338	1.6
-0.0946952	0.04410338	1.6
-0.0946952	0.04410338	1.6
-0.0946952	0.04410338	1.6
-0.1488505	0.04695324	1.6
-0.1488505	0.04695324	1.6
-0.1488505	0.04695324	1.6
-0.152117	0.04493164	1.6
-0.152117	0.04493164	1.6
-0.152117	0.04493164	1.6
-0.1541575	0.04361042	1.6
-0.1541575	0.04361042	1.6
-0.1554174	0.04243913	1.6
-0.1554174	0.04243913	1.6
-0.1554174	0.04243913	1.6
-0.1572256	0.04161655	1.6
-0.1572256	0.04161655	1.6
-0.1572256	0.04161655	1.6
-0.1580241	0.04113313	1.6
-0.1580241	0.04113313	1.6
-0.1580241	0.04113313	1.6
-0.1580241	0.04113313	1.6
-0.1580241	0.04113313	1.6
-0.1594981	0.04154978	1.6
-0.1594981	0.04154978	1.6
-0.1594981	0.04154978	1.6
-0.1602532	0.04257439	1.6
-0.1602532	0.04257439	1.6
-0.1607349	0.04318413	1.6
-0.1607349	0.04318413	1.6
-0.1607349	0.04318413	1.6
-0.161478	0.04408169	1.6
-0.161478	0.04408169	1.6
-0.161478	0.04408169	1.6
-0.161478	0.04408169	1.6
-0.161478	0.04408169	1.6
-0.161478	0.04408169	1.6
-0.161478	0.04408169	1.6
-0.161478	0.04408169	1.6
-0.1627641	0.04631492	1.6
-0.1627641	0.04631492	1.6
-0.1627641	0.04631492	1.6
-0.1631149	0.04672443	1.6
-0.1631149	0.04672443	1.6
-0.1634677	0.04718086	1.6
-0.1634677	0.04718086	1.6
-0.1634677	0.04718086	1.6
-0.1637803	0.04746091	1.6
-0.1637803	0.04746091	1.6
-0.1637803	0.04746091	1.6
-0.1639699	0.04785481	1.6
-0.1639699	0.04785481	1.6
-0.1641137	0.04828648	1.6
-0.1641137	0.04828648	1.6
-0.1641137	0.04828648	1.6
-0.1642721	0.04886428	1.6
-0.1642721	0.04886428	1.6
-0.1642721	0.04886428	1.6
-0.1643013	0.04919992	1.6
-0.1643013	0.04919992	1.6
-0.1645931	0.04952032	1.6
-0.1645931	0.04952032	1.6
-0.1645931	0.04952032	1.6
-0.1645931	0.04952032	1.6
-0.1645931	0.04952032	1.6
-0.1645931	0.04952032	1.6
-0.1648693	0.0497947	1.6
-0.1648693	0.0497947	1.6
-0.1772862	0.03658417	1.6
-0.1772862	0.03658417	1.6
-0.1772862	0.03658417	1.6
-0.1772454	0.0368607	1.6
-0.1772454	0.0368607	1.6
-0.1772454	0.0368607	1.6
-0.1742945	0.03296492	1.6
-0.1742945	0.03296492	1.6
-0.1752426	0.03391288	1.6
-0.1752426	0.03391288	1.6
-0.1752426	0.03391288	1.6
-0.1759767	0.03439858	1.6
-0.1759767	0.03439858	1.6
-0.1759767	0.03439858	1.6
-0.1763747	0.03454743	1.6
-0.1763747	0.03454743	1.6
-0.1763747	0.03454743	1.6
-0.1763747	0.03454743	1.6
-0.1763747	0.03454743	1.6
-0.2467455	0.035652	1.6
-0.2467455	0.035652	1.6
-0.2467455	0.035652	1.6
-0.2517741	0.03510057	1.6
-0.2517741	0.03510057	1.6
-0.2553651	0.03474092	1.6
-0.2553651	0.03474092	1.6
-0.2553651	0.03474092	1.6
-0.2569556	0.03507044	1.6
-0.2569556	0.03507044	1.6
-0.2569556	0.03507044	1.6
-0.2598187	0.03538595	1.6
-0.2598187	0.03538595	1.6
-0.2618324	0.03602035	1.6
-0.2618324	0.03602035	1.6
-0.2618324	0.03602035	1.6
-0.2640689	0.03672519	1.6
-0.2640689	0.03672519	1.6
-0.2640689	0.03672519	1.6
-0.2640689	0.03672519	1.6
-0.2640689	0.03672519	1.6
-0.3384286	0.0192643	1.6
-0.3384286	0.0192643	1.6
-0.3384286	0.0192643	1.6
-0.3388821	0.01912063	1.6
-0.3388821	0.01912063	1.6
-0.3388821	0.01912063	1.6
-0.3399063	0.01991923	1.6
-0.3399063	0.01991923	1.6
-0.3410231	0.020055	1.6
-0.3410231	0.020055	1.6
-0.3410231	0.020055	1.6
-0.3410231	0.020055	1.6
-0.3410231	0.020055	1.6
-0.3420634	0.0212889	1.6
-0.3420634	0.0212889	1.6
-0.3420634	0.0212889	1.6
-0.3425841	0.02199057	1.6
-0.3425841	0.02199057	1.6
-0.3425841	0.02199057	1.6
-0.3428696	0.02269655	1.6
-0.3428696	0.02269655	1.6
-0.3434782	0.02337648	1.6
-0.3434782	0.02337648	1.6
-0.3434782	0.02337648	1.6
-0.3436096	0.02414149	1.6
-0.3436096	0.02414149	1.6
-0.3436096	0.02414149	1.6
-0.3440067	0.02455369	1.6
-0.3440067	0.02455369	1.6
-0.3441619	0.02518972	1.6
-0.3441619	0.02518972	1.6
-0.3441619	0.02518972	1.6
-0.3445687	0.02594888	1.6
-0.3445687	0.02594888	1.6
-0.3446153	0.02659377	1.6
-0.3446153	0.02659377	1.6
-0.3446153	0.02659377	1.6
-0.3448067	0.02724647	1.6
-0.3448067	0.02724647	1.6
-0.344914	0.02780103	1.6
-0.344914	0.02780103	1.6
-0.344914	0.02780103	1.6
-0.3450097	0.02807978	1.6
-0.3450097	0.02807978	1.6
-0.3450097	0.02807978	1.6
-0.3453019	0.02867976	1.6
-0.3453019	0.02867976	1.6
-0.3453019	0.02867976	1.6
-0.3456172	0.02939838	1.6
-0.3456172	0.02939838	1.6
-0.3457823	0.02982247	1.6
-0.3457823	0.02982247	1.6
