# Supplementary material for: Saliency detection of textured 3D models based on multi-view information and texel descriptor
Source: PeerJ Comput Sci. 2023 Oct 25;9:e1584. doi: 10.7717/peerj-cs.1584 (PMC10703070; doi:10.7717/peerj-cs.1584)
Supplement: Supplemental Information 2 [file peerj-cs-09-1584-s002.zip › zy2/17.txt]

-0.3457823	0.02982247	1.6
-0.3458451	0.03018956	1.6
-0.3458451	0.03018956	1.6
-0.3458565	0.03074828	1.6
-0.3458565	0.03074828	1.6
-0.3458565	0.03074828	1.6
-0.3459502	0.03113307	1.6
-0.3459502	0.03113307	1.6
-0.3460257	0.03168402	1.6
-0.3460257	0.03168402	1.6
-0.3460257	0.03168402	1.6
-0.3461373	0.03218261	1.6
-0.3461373	0.03218261	1.6
-0.3461373	0.03218261	1.6
-0.3462555	0.03264729	1.6
-0.3462555	0.03264729	1.6
-0.346448	0.03305752	1.6
-0.346448	0.03305752	1.6
-0.346448	0.03305752	1.6
-0.3465414	0.03340808	1.6
-0.3465414	0.03340808	1.6
-0.3465414	0.03340808	1.6
-0.3467478	0.03376659	1.6
-0.3467478	0.03376659	1.6
-0.3467478	0.03376659	1.6
-0.3467478	0.03376659	1.6
-0.3467478	0.03376659	1.6
-0.3467478	0.03376659	1.6
-0.3467478	0.03376659	1.6
-0.1025027	0.07404861	1.6
-0.1025027	0.07404861	1.6
-0.1025027	0.07404861	1.6
-0.1049646	0.07389463	1.6
-0.1049646	0.07389463	1.6
-0.1049646	0.07389463	1.6
-0.1057865	0.07296843	1.6
-0.1057865	0.07296843	1.6
-0.1064615	0.07180759	1.6
-0.1064615	0.07180759	1.6
-0.1064615	0.07180759	1.6
-0.1068894	0.07171434	1.6
-0.1068894	0.07171434	1.6
-0.1068894	0.07171434	1.6
-0.1068894	0.07171434	1.6
-0.1068894	0.07171434	1.6
-0.2635474	0.03052908	1.6
-0.2635474	0.03052908	1.6
-0.2635474	0.03052908	1.6
-0.2671919	0.03108956	1.6
-0.2671919	0.03108956	1.6
-0.269805	0.0328204	1.6
-0.269805	0.0328204	1.6
-0.269805	0.0328204	1.6
-0.2712945	0.03389464	1.6
-0.2712945	0.03389464	1.6
-0.2712945	0.03389464	1.6
-0.2723382	0.03485343	1.6
-0.2723382	0.03485343	1.6
-0.2732885	0.03475913	1.6
-0.2732885	0.03475913	1.6
-0.2732885	0.03475913	1.6
-0.274008	0.03479739	1.6
-0.274008	0.03479739	1.6
-0.274008	0.03479739	1.6
-0.2747372	0.03465354	1.6
-0.2747372	0.03465354	1.6
-0.2748807	0.03426488	1.6
-0.2748807	0.03426488	1.6
-0.2748807	0.03426488	1.6
-0.2749561	0.03398518	1.6
-0.2749561	0.03398518	1.6
-0.2749561	0.03398518	1.6
-0.2751707	0.03371715	1.6
-0.2751707	0.03371715	1.6
-0.2751707	0.03371715	1.6
-0.2752271	0.03359085	1.6
-0.2752271	0.03359085	1.6
-0.2753349	0.03340285	1.6
-0.2753349	0.03340285	1.6
-0.2753349	0.03340285	1.6
-0.2753315	0.03331953	1.6
-0.2753315	0.03331953	1.6
-0.2750276	0.03317053	1.6
-0.2750276	0.03317053	1.6
-0.2750276	0.03317053	1.6
-0.274945	0.03299157	1.6
-0.274945	0.03299157	1.6
-0.274945	0.03299157	1.6
-0.2750427	0.03309477	1.6
-0.2750427	0.03309477	1.6
-0.2750427	0.03309477	1.6
-0.2750427	0.03309477	1.6
-0.2750427	0.03309477	1.6
-0.2908803	0.03300679	1.6
-0.2908803	0.03300679	1.6
-0.2908803	0.03300679	1.6
-0.290257	0.03041038	1.6
-0.290257	0.03041038	1.6
-0.2897877	0.02975883	1.6
-0.2897877	0.02975883	1.6
-0.2897877	0.02975883	1.6
-0.2894229	0.02944765	1.6
-0.2894229	0.02944765	1.6
-0.2894229	0.02944765	1.6
-0.2901024	0.03069829	1.6
-0.2901024	0.03069829	1.6
-0.2905402	0.03071339	1.6
-0.2905402	0.03071339	1.6
-0.2905402	0.03071339	1.6
-0.2904182	0.03096474	1.6
-0.2904182	0.03096474	1.6
-0.2909916	0.03153971	1.6
-0.2909916	0.03153971	1.6
-0.2909916	0.03153971	1.6
-0.2916498	0.03257197	1.6
-0.2916498	0.03257197	1.6
-0.2916498	0.03257197	1.6
-0.2917991	0.03298911	1.6
-0.2917991	0.03298911	1.6
-0.2921352	0.03341683	1.6
-0.2921352	0.03341683	1.6
-0.2921352	0.03341683	1.6
-0.2921352	0.03341683	1.6
-0.2921352	0.03341683	1.6
-0.2921352	0.03341683	1.6
-0.2928824	0.03442991	1.6
-0.2928824	0.03442991	1.6
-0.2932512	0.03469589	1.6
-0.2932512	0.03469589	1.6
-0.2932512	0.03469589	1.6
-0.2933758	0.03475233	1.6
-0.2933758	0.03475233	1.6
-0.2937352	0.03497799	1.6
-0.2937352	0.03497799	1.6
-0.2937352	0.03497799	1.6
-0.2939427	0.03515847	1.6
-0.2939427	0.03515847	1.6
-0.2939427	0.03515847	1.6
-0.2939427	0.03515847	1.6
-0.2939427	0.03515847	1.6
-0.3173296	0.0008727787	1.6
-0.3173296	0.0008727787	1.6
-0.3173296	0.0008727787	1.6
-0.3179813	-0.0009645745	1.6
-0.3179813	-0.0009645745	1.6
-0.3179813	-0.0009645745	1.6
-0.3184589	-0.003362693	1.6
-0.3184589	-0.003362693	1.6
-0.3185474	-0.00465263	1.6
-0.3185474	-0.00465263	1.6
-0.3185474	-0.00465263	1.6
-0.3183765	-0.005645553	1.6
-0.3183765	-0.005645553	1.6
-0.3183765	-0.005645553	1.6
-0.3181996	-0.006586647	1.6
-0.3181996	-0.006586647	1.6
-0.3183709	-0.006893277	1.6
-0.3183709	-0.006893277	1.6
-0.3183709	-0.006893277	1.6
-0.3184059	-0.007825473	1.6
-0.3184059	-0.007825473	1.6
-0.3189795	-0.008057853	1.6
-0.3189795	-0.008057853	1.6
-0.3189795	-0.008057853	1.6
-0.3190705	-0.008189468	1.6
-0.3190705	-0.008189468	1.6
-0.3190705	-0.008189468	1.6
-0.3192541	-0.008350259	1.6
-0.3192541	-0.008350259	1.6
-0.3194054	-0.008403545	1.6
-0.3194054	-0.008403545	1.6
-0.3194054	-0.008403545	1.6
-0.3193971	-0.008450085	1.6
-0.3193971	-0.008450085	1.6
-0.3193971	-0.008450085	1.6
-0.3196329	-0.008212341	1.6
-0.3196329	-0.008212341	1.6
-0.3197076	-0.007940864	1.6
-0.3197076	-0.007940864	1.6
-0.3197076	-0.007940864	1.6
-0.3198005	-0.00814013	1.6
-0.3198005	-0.00814013	1.6
-0.3198384	-0.008027567	1.6
-0.3198384	-0.008027567	1.6
-0.3198384	-0.008027567	1.6
-0.3198844	-0.007939218	1.6
-0.3198844	-0.007939218	1.6
-0.3198844	-0.007939218	1.6
-0.3199868	-0.007890424	1.6
-0.3199868	-0.007890424	1.6
-0.3199868	-0.007890424	1.6
-0.3199868	-0.007890424	1.6
-0.3199868	-0.007890424	1.6
-0.3199868	-0.007890424	1.6
-0.3199868	-0.007890424	1.6
-0.3199868	-0.007890424	1.6
-0.2371509	0.08516636	1.6
-0.2371509	0.08516636	1.6
-0.2371509	0.08516636	1.6
-0.233014	0.08190949	1.6
-0.233014	0.08190949	1.6
-0.2303195	0.08066518	1.6
-0.2303195	0.08066518	1.6
-0.2303195	0.08066518	1.6
-0.2291025	0.07958315	1.6
-0.2291025	0.07958315	1.6
-0.2281358	0.07852273	1.6
-0.2281358	0.07852273	1.6
-0.2281358	0.07852273	1.6
-0.2267248	0.07780288	1.6
-0.2267248	0.07780288	1.6
-0.2260786	0.07730546	1.6
-0.2260786	0.07730546	1.6
-0.2260786	0.07730546	1.6
-0.2255193	0.07702682	1.6
-0.2255193	0.07702682	1.6
-0.2255193	0.07702682	1.6
-0.2247561	0.07661253	1.6
-0.2247561	0.07661253	1.6
-0.224435	0.0762397	1.6
-0.224435	0.0762397	1.6
-0.224435	0.0762397	1.6
-0.2239876	0.07586098	1.6
-0.2239876	0.07586098	1.6
-0.2236574	0.07554912	1.6
-0.2236574	0.07554912	1.6
-0.2236574	0.07554912	1.6
-0.2249516	0.07631087	1.6
-0.2249516	0.07631087	1.6
-0.2249516	0.07631087	1.6
-0.2261616	0.0769086	1.6
-0.2261616	0.0769086	1.6
-0.2261616	0.0769086	1.6
-0.2261616	0.0769086	1.6
-0.2261616	0.0769086	1.6
-0.1588216	0.06780969	1.6
-0.1588216	0.06780969	1.6
-0.1588216	0.06780969	1.6
-0.1550335	0.06765291	1.6
-0.1550335	0.06765291	1.6
-0.1533721	0.06812564	1.6
-0.1533721	0.06812564	1.6
-0.1533721	0.06812564	1.6
-0.1523231	0.06789075	1.6
-0.1523231	0.06789075	1.6
-0.1523231	0.06789075	1.6
-0.1519185	0.06753366	1.6
-0.1519185	0.06753366	1.6
-0.15142	0.0679497	1.6
-0.15142	0.0679497	1.6
-0.15142	0.0679497	1.6
-0.1509863	0.06782076	1.6
-0.1509863	0.06782076	1.6
-0.1509863	0.06782076	1.6
-0.1501917	0.06769507	1.6
-0.1497179	0.06785807	1.6
-0.1497179	0.06785807	1.6
-0.1488958	0.06734224	1.6
-0.1488958	0.06734224	1.6
-0.1488958	0.06734224	1.6
-0.1488958	0.06734224	1.6
-0.1488958	0.06734224	1.6
-0.1488958	0.06734224	1.6
-0.1357241	0.03386288	1.6
-0.1357241	0.03386288	1.6
-0.1357241	0.03386288	1.6
-0.1357241	0.03386288	1.6
-0.1357241	0.03386288	1.6
-0.1374918	0.03657816	1.6
-0.1374918	0.03657816	1.6
-0.1374918	0.03657816	1.6
-0.1379721	0.03793354	1.6
-0.1379721	0.03793354	1.6
-0.1379721	0.03793354	1.6
-0.144724	0.04346014	1.6
-0.144724	0.04346014	1.6
-0.1492173	0.047285	1.6
-0.1492173	0.047285	1.6
-0.1492173	0.047285	1.6
-0.152227	0.04984944	1.6
-0.152227	0.04984944	1.6
-0.152227	0.04984944	1.6
-0.152227	0.04984944	1.6
-0.152227	0.04984944	1.6
-0.1168735	0.07045853	1.6
-0.1168735	0.07045853	1.6
-0.1168735	0.07045853	1.6
-0.1170415	0.0708857	1.6
-0.1170415	0.0708857	1.6
-0.1170415	0.0708857	1.6
-0.1167792	0.07162339	1.6
-0.1167792	0.07162339	1.6
-0.1154695	0.07368401	1.6
-0.1154695	0.07368401	1.6
-0.1154695	0.07368401	1.6
-0.1143078	0.07444689	1.6
-0.1143078	0.07444689	1.6
-0.1143078	0.07444689	1.6
-0.113833	0.07504076	1.6
-0.113833	0.07504076	1.6
-0.113595	0.07554185	1.6
-0.113595	0.07554185	1.6
-0.113595	0.07554185	1.6
-0.1135015	0.07586458	1.6
-0.1135015	0.07586458	1.6
-0.1135015	0.07586458	1.6
-0.1136564	0.07623615	1.6
-0.1136564	0.07623615	1.6
-0.1136564	0.07623615	1.6
-0.1136564	0.07623615	1.6
-0.1136564	0.07623615	1.6
-0.1195013	0.06876906	1.6
-0.1195013	0.06876906	1.6
-0.1168041	0.06604398	1.6
-0.1168041	0.06604398	1.6
-0.1168041	0.06604398	1.6
-0.1155806	0.06437664	1.6
-0.1155806	0.06437664	1.6
-0.1155806	0.06437664	1.6
-0.114645	0.06280424	1.6
-0.114645	0.06280424	1.6
-0.1138363	0.06085591	1.6
-0.1138363	0.06085591	1.6
-0.1138363	0.06085591	1.6
-0.1134089	0.05974375	1.6
-0.1134089	0.05974375	1.6
-0.1134089	0.05974375	1.6
-0.1132748	0.05868816	1.6
-0.1132748	0.05868816	1.6
-0.1130759	0.05804028	1.6
-0.1130759	0.05804028	1.6
-0.1130759	0.05804028	1.6
-0.1128961	0.0571816	1.6
-0.1128961	0.0571816	1.6
-0.1127614	0.05659597	1.6
-0.1127614	0.05659597	1.6
-0.1127614	0.05659597	1.6
-0.1124846	0.05596949	1.6
-0.1124846	0.05596949	1.6
-0.1124846	0.05596949	1.6
-0.1124846	0.05596949	1.6
-0.1124846	0.05596949	1.6
-0.1124846	0.05596949	1.6
-0.1124846	0.05596949	1.6
-0.1124846	0.05596949	1.6
-0.06185292	-0.09459098	1.6
-0.06185292	-0.09459098	1.6
-0.06185292	-0.09459098	1.6
-0.06185292	-0.09459098	1.6
-0.06185292	-0.09459098	1.6
-0.1126346	0.05669203	1.6
-0.1126346	0.05669203	1.6
-0.1126346	0.05669203	1.6
-0.1115279	0.05577723	1.6
-0.1115279	0.05577723	1.6
-0.1122423	0.05523333	1.6
-0.1122423	0.05523333	1.6
-0.1122423	0.05523333	1.6
-0.1121547	0.05543901	1.6
-0.1121547	0.05543901	1.6
-0.1121547	0.05543901	1.6
-0.1122361	0.05543847	1.6
-0.1122361	0.05543847	1.6
-0.1125744	0.05567255	1.6
-0.1125744	0.05567255	1.6
-0.1125744	0.05567255	1.6
-0.1131195	0.05580742	1.6
-0.1131195	0.05580742	1.6
-0.1131195	0.05580742	1.6
-0.1134111	0.05582741	1.6
-0.1134111	0.05582741	1.6
-0.1133503	0.05559058	1.6
-0.1133503	0.05559058	1.6
-0.1133503	0.05559058	1.6
-0.1133503	0.05559058	1.6
-0.1133503	0.05559058	1.6
-0.1133503	0.05559058	1.6
-0.05944073	0.02753353	1.6
-0.05944073	0.02753353	1.6
-0.05878638	0.02586907	1.6
-0.05878638	0.02586907	1.6
-0.05878638	0.02586907	1.6
-0.05788767	0.02480414	1.6
-0.05788767	0.02480414	1.6
-0.05788767	0.02480414	1.6
-0.05754932	0.02407938	1.6
-0.05754932	0.02407938	1.6
-0.05762983	0.02353989	1.6
-0.05762983	0.02353989	1.6
-0.05762983	0.02353989	1.6
-0.05782107	0.02283056	1.6
-0.05782107	0.02283056	1.6
-0.05782107	0.02283056	1.6
-0.05788524	0.02258294	1.6
-0.05788524	0.02258294	1.6
-0.05794812	0.02261172	1.6
-0.05794812	0.02261172	1.6
-0.05794812	0.02261172	1.6
-0.05821062	0.02314278	1.6
-0.05821062	0.02314278	1.6
-0.05821062	0.02314278	1.6
-0.05823051	0.0234734	1.6
-0.05823051	0.0234734	1.6
-0.05876095	0.02383724	1.6
-0.05876095	0.02383724	1.6
-0.05876095	0.02383724	1.6
-0.05914909	0.02449883	1.6
-0.05914909	0.02449883	1.6
-0.05914909	0.02449883	1.6
-0.05959769	0.02511035	1.6
-0.05959769	0.02511035	1.6
-0.05972927	0.02587058	1.6
-0.05972927	0.02587058	1.6
-0.05972927	0.02587058	1.6
-0.0599842	0.02658636	1.6
-0.0599842	0.02658636	1.6
-0.0599842	0.02658636	1.6
-0.05962303	0.02694636	1.6
-0.05962303	0.02694636	1.6
-0.05962303	0.02694636	1.6
-0.05962303	0.02694636	1.6
-0.05962303	0.02694636	1.6
0.07405668	0.03372932	1.6
0.07405668	0.03372932	1.6
0.07405668	0.03372932	1.6
0.07436397	0.03339747	1.6
0.07436397	0.03339747	1.6
0.07536068	0.03406196	1.6
0.07536068	0.03406196	1.6
0.07536068	0.03406196	1.6
0.07537275	0.03437962	1.6
0.07537275	0.03437962	1.6
0.07537275	0.03437962	1.6
0.0756724	0.03463107	1.6
0.0756724	0.03463107	1.6
0.07577831	0.03492366	1.6
0.07577831	0.03492366	1.6
0.07577831	0.03492366	1.6
0.07638709	0.03514	1.6
0.07638709	0.03514	1.6
0.07694679	0.03525358	1.6
0.07694679	0.03525358	1.6
0.07694679	0.03525358	1.6
0.077278	0.03502097	1.6
0.077278	0.03502097	1.6
0.077278	0.03502097	1.6
0.077278	0.03502097	1.6
0.077278	0.03502097	1.6
0.02096142	0.01591344	1.6
0.02096142	0.01591344	1.6
0.02096142	0.01591344	1.6
0.0176273	0.01630563	1.6
0.0176273	0.01630563	1.6
0.01650125	0.01676115	1.6
0.01650125	0.01676115	1.6
0.01650125	0.01676115	1.6
0.01607338	0.01754913	1.6
0.01607338	0.01754913	1.6
0.01607338	0.01754913	1.6
0.01579963	0.01794966	1.6
0.01579963	0.01794966	1.6
0.01524896	0.01881806	1.6
0.01524896	0.01881806	1.6
0.01524896	0.01881806	1.6
0.01492745	0.01963193	1.6
0.01492745	0.01963193	1.6
0.01480857	0.02031904	1.6
0.01480857	0.02031904	1.6
0.01480857	0.02031904	1.6
0.0146108	0.02067788	1.6
0.0146108	0.02067788	1.6
0.0146108	0.02067788	1.6
0.01453383	0.02082655	1.6
0.01453383	0.02082655	1.6
0.01448259	0.02126818	1.6
0.01448259	0.02126818	1.6
0.01448259	0.02126818	1.6
0.01420455	0.02173615	1.6
0.01420455	0.02173615	1.6
0.01420455	0.02173615	1.6
0.01414762	0.02219333	1.6
0.01414762	0.02219333	1.6
0.01412291	0.02224576	1.6
0.01412291	0.02224576	1.6
0.01412291	0.02224576	1.6
0.01412291	0.02224576	1.6
0.01412291	0.02224576	1.6
0.1132382	0.02170098	1.6
0.1132382	0.02170098	1.6
0.1132382	0.02170098	1.6
0.119088	0.01971032	1.6
0.119088	0.01971032	1.6
0.119088	0.01971032	1.6
0.1226344	0.01847452	1.6
0.1226344	0.01847452	1.6
0.1243669	0.01700287	1.6
0.1243669	0.01700287	1.6
0.1243669	0.01700287	1.6
0.1252642	0.01672718	1.6
0.1252642	0.01672718	1.6
0.1252642	0.01672718	1.6
0.1261026	0.0160051	1.6
0.1261026	0.0160051	1.6
0.126429	0.01616347	1.6
0.126429	0.01616347	1.6
0.126429	0.01616347	1.6
0.1268625	0.01574622	1.6
0.1268625	0.01574622	1.6
0.127231	0.01534151	1.6
0.127231	0.01534151	1.6
0.127231	0.01534151	1.6
0.1272215	0.01557165	1.6
0.1272215	0.01557165	1.6
0.1272215	0.01557165	1.6
0.1268901	0.01559458	1.6
0.1268901	0.01559458	1.6
0.1260086	0.01572608	1.6
0.1260086	0.01572608	1.6
0.1260086	0.01572608	1.6
0.1260086	0.01572608	1.6
0.1260086	0.01572608	1.6
0.1260086	0.01572608	1.6
0.09534119	0.009401007	1.6
0.09534119	0.009401007	1.6
0.09483939	0.01101283	1.6
0.09483939	0.01101283	1.6
0.09483939	0.01101283	1.6
0.09513328	0.01169234	1.6
0.09513328	0.01169234	1.6
0.09469483	0.01168272	1.6
0.09469483	0.01168272	1.6
0.09469483	0.01168272	1.6
0.09420091	0.01269753	1.6
0.09420091	0.01269753	1.6
0.09420091	0.01269753	1.6
0.09406556	0.01366174	1.6
0.09406556	0.01366174	1.6
0.0942558	0.0145156	1.6
0.0942558	0.0145156	1.6
0.0942558	0.0145156	1.6
0.0942558	0.0145156	1.6
0.0942558	0.0145156	1.6
0.0942558	0.0145156	1.6
0.1922659	-0.04904335	1.6
0.1922659	-0.04904335	1.6
0.1900147	-0.05064701	1.6
0.1900147	-0.05064701	1.6
0.1900147	-0.05064701	1.6
0.1907525	-0.04884172	1.6
0.1907525	-0.04884172	1.6
0.1907525	-0.04884172	1.6
0.1893388	-0.04988114	1.6
0.1893388	-0.04988114	1.6
0.1883807	-0.05091685	1.6
0.1883807	-0.05091685	1.6
0.1883807	-0.05091685	1.6
0.1973535	-0.0444004	1.6
0.1973535	-0.0444004	1.6
0.1973535	-0.0444004	1.6
0.2046302	-0.03965165	1.6
0.2046302	-0.03965165	1.6
0.2102611	-0.03605701	1.6
0.2102611	-0.03605701	1.6
0.2102611	-0.03605701	1.6
0.2083022	-0.03747761	1.6
0.2083022	-0.03747761	1.6
0.2060778	-0.03942342	1.6
0.2060778	-0.03942342	1.6
0.2060778	-0.03942342	1.6
0.2042564	-0.04053936	1.6
0.2042564	-0.04053936	1.6
0.2042564	-0.04053936	1.6
0.204024	-0.04117129	1.6
0.204024	-0.04117129	1.6
0.204024	-0.04117129	1.6
0.204024	-0.04117129	1.6
0.204024	-0.04117129	1.6
0.2382102	-0.03824834	1.6
0.2382102	-0.03824834	1.6
0.2579035	-0.02225578	1.6
0.2579035	-0.02225578	1.6
0.2579035	-0.02225578	1.6
0.2526264	-0.02703506	1.6
0.2526264	-0.02703506	1.6
0.2526264	-0.02703506	1.6
0.2520052	-0.02760942	1.6
0.2520052	-0.02760942	1.6
0.2601905	-0.02047042	1.6
0.2601905	-0.02047042	1.6
0.2601905	-0.02047042	1.6
0.2657153	-0.01548644	1.6
0.2657153	-0.01548644	1.6
0.2657153	-0.01548644	1.6
0.2657153	-0.01548644	1.6
0.2657153	-0.01548644	1.6
0.2657153	-0.01548644	1.6
0.2657153	-0.01548644	1.6
0.2657153	-0.01548644	1.6
0.2436376	0.06649636	1.6
0.2436376	0.06649636	1.6
0.2443317	0.06903766	1.6
0.2443317	0.06903766	1.6
0.2443317	0.06903766	1.6
0.2446304	0.07041389	1.6
0.2446304	0.07041389	1.6
0.2446304	0.07041389	1.6
0.2453714	0.07123811	1.6
0.2453714	0.07123811	1.6
0.2453714	0.07123811	1.6
0.2461436	0.0719457	1.6
0.2461436	0.0719457	1.6
0.2461436	0.0719457	1.6
0.2461436	0.0719457	1.6
0.2461436	0.0719457	1.6
0.2231489	0.08186632	1.6
0.2231489	0.08186632	1.6
0.2231489	0.08186632	1.6
0.2231489	0.08186632	1.6
0.2231489	0.08186632	1.6
0.2232787	0.08122962	1.6
0.2232787	0.08122962	1.6
0.2232787	0.08122962	1.6
0.2239743	0.08170531	1.6
0.2239743	0.08170531	1.6
0.2239743	0.08170531	1.6
0.223853	0.08205892	1.6
0.223853	0.08205892	1.6
0.2233879	0.08151525	1.6
0.2233879	0.08151525	1.6
0.2233879	0.08151525	1.6
0.2229848	0.08154161	1.6
0.2229848	0.08154161	1.6
0.2229848	0.08154161	1.6
0.2227473	0.08144356	1.6
0.2227473	0.08144356	1.6
0.2226743	0.08124783	1.6
0.2226743	0.08124783	1.6
0.2226743	0.08124783	1.6
0.2226743	0.08124783	1.6
0.2226743	0.08124783	1.6
0.2506972	0.1003366	1.6
0.2506972	0.1003366	1.6
0.2506972	0.1003366	1.6
0.2543806	0.09867826	1.6
0.2543806	0.09867826	1.6
0.2543806	0.09867826	1.6
0.2554877	0.09822085	1.6
0.2554877	0.09822085	1.6
0.2559944	0.09810629	1.6
0.2559944	0.09810629	1.6
0.2559944	0.09810629	1.6
0.2560997	0.09767288	1.6
0.2560997	0.09767288	1.6
0.2560997	0.09767288	1.6
0.2563644	0.09740631	1.6
0.2563644	0.09740631	1.6
0.2566589	0.09736206	1.6
0.2566589	0.09736206	1.6
0.2566589	0.09736206	1.6
0.2571428	0.09736936	1.6
0.2571428	0.09736936	1.6
0.2571428	0.09736936	1.6
0.2571428	0.09736936	1.6
0.2571428	0.09736936	1.6
0.1489962	0.09241636	1.6
0.1489962	0.09241636	1.6
0.1489962	0.09241636	1.6
0.1439001	0.09053507	1.6
0.1439001	0.09053507	1.6
0.1439001	0.09053507	1.6
0.1411835	0.08988491	1.6
0.1411835	0.08988491	1.6
0.1401366	0.0905014	1.6
0.1401366	0.0905014	1.6
0.1401366	0.0905014	1.6
0.1393258	0.09082349	1.6
0.1393258	0.09082349	1.6
0.1384958	0.09127053	1.6
0.1384958	0.09127053	1.6
0.1384958	0.09127053	1.6
0.1383122	0.09228358	1.6
0.1383122	0.09228358	1.6
0.1380049	0.09259705	1.6
0.1380049	0.09259705	1.6
0.1380049	0.09259705	1.6
0.1377546	0.09335528	1.6
0.1377546	0.09335528	1.6
0.1377546	0.09335528	1.6
0.1373665	0.09404334	1.6
0.1373665	0.09404334	1.6
0.1371885	0.0949688	1.6
0.1371885	0.0949688	1.6
0.1371885	0.0949688	1.6
0.1371174	0.09591768	1.6
0.1371174	0.09591768	1.6
0.1371174	0.09591768	1.6
0.1366607	0.0962733	1.6
0.1366607	0.0962733	1.6
0.1366607	0.0962733	1.6
0.1366607	0.0962733	1.6
0.1366607	0.0962733	1.6
0.1054847	0.09935003	1.6
0.1054847	0.09935003	1.6
0.1054847	0.09935003	1.6
0.1052948	0.09818483	1.6
0.1052948	0.09818483	1.6
0.1049129	0.09822611	1.6
0.1049129	0.09822611	1.6
0.1049129	0.09822611	1.6
0.1049129	0.09822611	1.6
0.1049129	0.09822611	1.6
0.08566888	0.09465139	1.6
0.08566888	0.09465139	1.6
0.08566888	0.09465139	1.6
0.08566888	0.09465139	1.6
0.08566888	0.09465139	1.6
0.08566888	0.09465139	1.6
0.08409607	0.09277343	1.6
0.08409607	0.09277343	1.6
0.08409607	0.09277343	1.6
