# Supplementary material for: Saliency detection of textured 3D models based on multi-view information and texel descriptor
Source: PeerJ Comput Sci. 2023 Oct 25;9:e1584. doi: 10.7717/peerj-cs.1584 (PMC10703070; doi:10.7717/peerj-cs.1584)
Supplement: Supplemental Information 2 [file peerj-cs-09-1584-s002.zip › zy2/18.txt]

0.1017672	0.09447019	1.6
0.1017672	0.09447019	1.6
0.07683787	0.1305127	1.6
0.07683787	0.1305127	1.6
0.07683787	0.1305127	1.6
0.07255346	0.1179008	1.6
0.07255346	0.1179008	1.6
0.07229539	0.1156849	1.6
0.07229539	0.1156849	1.6
0.07229539	0.1156849	1.6
0.05651868	0.1057797	1.6
0.05651868	0.1057797	1.6
0.04792261	0.09946223	1.6
0.04792261	0.09946223	1.6
0.04792261	0.09946223	1.6
0.04268532	0.09531569	1.6
0.04268532	0.09531569	1.6
0.04268532	0.09531569	1.6
0.03901657	0.09181831	1.6
0.03901657	0.09181831	1.6
0.03601726	0.08904674	1.6
0.03601726	0.08904674	1.6
0.03601726	0.08904674	1.6
0.0346825	0.086636	1.6
0.0346825	0.086636	1.6
0.0346825	0.086636	1.6
0.0346825	0.086636	1.6
0.0346825	0.086636	1.6
0.0346825	0.086636	1.6
0.0346825	0.086636	1.6
0.0346825	0.086636	1.6
-0.02141277	0.1318715	1.6
-0.02141277	0.1318715	1.6
-0.02141277	0.1318715	1.6
-0.02073886	0.1333676	1.6
-0.02073886	0.1333676	1.6
-0.02189781	0.1338723	1.6
-0.02189781	0.1338723	1.6
-0.02189781	0.1338723	1.6
-0.02189781	0.1338723	1.6
-0.02189781	0.1338723	1.6
-0.02189781	0.1338723	1.6
-0.02189781	0.1338723	1.6
-0.02189781	0.1338723	1.6
-0.04072812	0.2388697	1.6
-0.04072812	0.2388697	1.6
-0.04072812	0.2388697	1.6
-0.04116882	0.2405147	1.6
-0.04116882	0.2405147	1.6
-0.04214381	0.2423117	1.6
-0.04214381	0.2423117	1.6
-0.04214381	0.2423117	1.6
-0.04278748	0.2443245	1.6
-0.04278748	0.2443245	1.6
-0.04278748	0.2443245	1.6
-0.04341504	0.2463601	1.6
-0.04341504	0.2463601	1.6
-0.04341504	0.2463601	1.6
-0.04341504	0.2463601	1.6
-0.04341504	0.2463601	1.6
-0.04419895	0.2512887	1.6
-0.04419895	0.2512887	1.6
-0.04419895	0.2512887	1.6
-0.04419895	0.2512887	1.6
-0.04419895	0.2512887	1.6
-0.06957801	0.3139563	1.6
-0.06957801	0.3139563	1.6
-0.06957801	0.3139563	1.6
-0.06699574	0.3133949	1.6
-0.06699574	0.3133949	1.6
-0.06699574	0.3133949	1.6
-0.06506548	0.3149844	1.6
-0.06506548	0.3149844	1.6
-0.06389876	0.3159197	1.6
-0.06389876	0.3159197	1.6
-0.06389876	0.3159197	1.6
-0.06314219	0.316344	1.6
-0.06314219	0.316344	1.6
-0.06314219	0.316344	1.6
-0.06257232	0.3173022	1.6
-0.06257232	0.3173022	1.6
-0.06239232	0.3178893	1.6
-0.06239232	0.3178893	1.6
-0.06239232	0.3178893	1.6
-0.06245301	0.3183989	1.6
-0.06245301	0.3183989	1.6
-0.06245301	0.3183989	1.6
-0.06252407	0.3190435	1.6
-0.06252407	0.3190435	1.6
-0.06262098	0.3191745	1.6
-0.06262098	0.3191745	1.6
-0.06262098	0.3191745	1.6
-0.06262098	0.3191745	1.6
-0.06262098	0.3191745	1.6
-0.06262098	0.3191745	1.6
-0.06312833	0.3189686	1.6
-0.06312833	0.3189686	1.6
-0.06312833	0.3189686	1.6
-0.06312833	0.3189686	1.6
-0.06312833	0.3189686	1.6
-0.05122277	0.2831646	1.6
-0.05122277	0.2831646	1.6
-0.05113573	0.2786462	1.6
-0.05113573	0.2786462	1.6
-0.05113573	0.2786462	1.6
-0.05145426	0.2759927	1.6
-0.05145426	0.2759927	1.6
-0.05145426	0.2759927	1.6
-0.05255224	0.2735077	1.6
-0.05255224	0.2735077	1.6
-0.05356368	0.2715147	1.6
-0.05356368	0.2715147	1.6
-0.05356368	0.2715147	1.6
-0.05414153	0.2704731	1.6
-0.05414153	0.2704731	1.6
-0.05414153	0.2704731	1.6
-0.05414153	0.2704731	1.6
-0.05414153	0.2704731	1.6
-0.05490085	0.2670612	1.6
-0.05490085	0.2670612	1.6
-0.05490085	0.2670612	1.6
-0.05505026	0.2661754	1.6
-0.05505026	0.2661754	1.6
-0.05501679	0.2650898	1.6
-0.05501679	0.2650898	1.6
-0.05501679	0.2650898	1.6
-0.04351056	0.2648613	1.6
-0.04351056	0.2648613	1.6
-0.04351056	0.2648613	1.6
-0.0545306	0.2641967	1.6
-0.0545306	0.2641967	1.6
-0.0545306	0.2641967	1.6
-0.0545306	0.2641967	1.6
-0.0545306	0.2641967	1.6
-0.05440424	0.2636597	1.6
-0.05440424	0.2636597	1.6
-0.05440424	0.2636597	1.6
-0.03821228	0.2666541	1.6
-0.03821228	0.2666541	1.6
-0.0549245	0.2629595	1.6
-0.0549245	0.2629595	1.6
-0.0549245	0.2629595	1.6
-0.05527343	0.2624369	1.6
-0.05527343	0.2624369	1.6
-0.05527343	0.2624369	1.6
-0.05519988	0.2619246	1.6
-0.05519988	0.2619246	1.6
-0.05519988	0.2619246	1.6
-0.05519988	0.2619246	1.6
-0.05519988	0.2619246	1.6
-0.05512837	0.2598579	1.6
-0.05512837	0.2598579	1.6
-0.05482319	0.2590208	1.6
-0.05482319	0.2590208	1.6
-0.05482319	0.2590208	1.6
-0.05482319	0.2590208	1.6
-0.05482319	0.2590208	1.6
-0.05482319	0.2590208	1.6
-0.05128333	0.2429767	1.6
-0.05128333	0.2429767	1.6
-0.05311764	0.243826	1.6
-0.05311764	0.243826	1.6
-0.05311764	0.243826	1.6
-0.05400588	0.2432533	1.6
-0.05400588	0.2432533	1.6
-0.05400588	0.2432533	1.6
-0.05438185	0.2425837	1.6
-0.05438185	0.2425837	1.6
-0.05413148	0.2420273	1.6
-0.05413148	0.2420273	1.6
-0.05413148	0.2420273	1.6
-0.05399417	0.2409762	1.6
-0.05399417	0.2409762	1.6
-0.05399417	0.2409762	1.6
-0.05396304	0.2404605	1.6
-0.05396304	0.2404605	1.6
-0.05381284	0.2398285	1.6
-0.05381284	0.2398285	1.6
-0.0535234	0.2398503	1.6
-0.0535234	0.2398503	1.6
-0.0535234	0.2398503	1.6
-0.05337987	0.2399681	1.6
-0.05337987	0.2399681	1.6
-0.05324476	0.2399477	1.6
-0.05324476	0.2399477	1.6
-0.05324476	0.2399477	1.6
-0.05324476	0.2399477	1.6
-0.05324476	0.2399477	1.6
-0.05324476	0.2399477	1.6
-0.05324476	0.2399477	1.6
-0.05324476	0.2399477	1.6
-0.06286385	0.1100414	1.6
-0.06286385	0.1100414	1.6
-0.06286385	0.1100414	1.6
-0.06378155	0.1095844	1.6
-0.06378155	0.1095844	1.6
-0.06378155	0.1095844	1.6
-0.06439199	0.1092978	1.6
-0.06439199	0.1092978	1.6
-0.06439199	0.1092978	1.6
-0.06439199	0.1092978	1.6
-0.06439199	0.1092978	1.6
-0.0656454	0.1108352	1.6
-0.0656454	0.1108352	1.6
-0.0656454	0.1108352	1.6
-0.06592032	0.1117242	1.6
-0.06592032	0.1117242	1.6
-0.06573523	0.1120985	1.6
-0.06573523	0.1120985	1.6
-0.06573523	0.1120985	1.6
-0.06573271	0.1127445	1.6
-0.06573271	0.1127445	1.6
-0.06573271	0.1127445	1.6
-0.06585459	0.1134393	1.6
-0.06585459	0.1134393	1.6
-0.06569781	0.1141573	1.6
-0.06569781	0.1141573	1.6
-0.06569781	0.1141573	1.6
-0.06569002	0.1149386	1.6
-0.06569002	0.1149386	1.6
-0.06569002	0.1149386	1.6
-0.06565515	0.1156773	1.6
-0.06565515	0.1156773	1.6
-0.06581553	0.1167602	1.6
-0.06581553	0.1167602	1.6
-0.06581553	0.1167602	1.6
-0.0659168	0.1178203	1.6
-0.0659168	0.1178203	1.6
-0.0659168	0.1178203	1.6
-0.0658401	0.1188753	1.6
-0.0658401	0.1188753	1.6
-0.0658401	0.1188753	1.6
-0.0658401	0.1188753	1.6
-0.0658401	0.1188753	1.6
-0.0658401	0.1188753	1.6
-0.05684783	0.08812147	1.6
-0.05684783	0.08812147	1.6
-0.05631191	0.08845314	1.6
-0.05631191	0.08845314	1.6
-0.05582917	0.08937768	1.6
-0.05582917	0.08937768	1.6
-0.05582917	0.08937768	1.6
-0.05539776	0.09042289	1.6
-0.05539776	0.09042289	1.6
-0.05544118	0.09171586	1.6
-0.05544118	0.09171586	1.6
-0.05544118	0.09171586	1.6
-0.05565662	0.09239774	1.6
-0.05565662	0.09239774	1.6
-0.05565662	0.09239774	1.6
-0.05544554	0.09291302	1.6
-0.05544554	0.09291302	1.6
-0.05544554	0.09291302	1.6
-0.05544554	0.09291302	1.6
-0.05544554	0.09291302	1.6
-0.05489749	0.09361204	1.6
-0.05489749	0.09361204	1.6
-0.05489749	0.09361204	1.6
-0.05467889	0.09403186	1.6
-0.05467889	0.09403186	1.6
-0.05460713	0.09427775	1.6
-0.05460713	0.09427775	1.6
-0.05460713	0.09427775	1.6
-0.05460713	0.09427775	1.6
-0.05460713	0.09427775	1.6
-0.05205879	0.03580792	1.6
-0.05205879	0.03580792	1.6
-0.05205879	0.03580792	1.6
-0.05205879	0.03580792	1.6
-0.05205879	0.03580792	1.6
-0.05205879	0.03580792	1.6
-0.05906314	0.0316772	1.6
-0.05906314	0.0316772	1.6
-0.06014129	0.03223173	1.6
-0.06014129	0.03223173	1.6
-0.06014129	0.03223173	1.6
-0.05882923	0.03031287	1.6
-0.05882923	0.03031287	1.6
-0.05882923	0.03031287	1.6
-0.05844191	0.0286673	1.6
-0.05844191	0.0286673	1.6
-0.0589807	0.02962891	1.6
-0.0589807	0.02962891	1.6
-0.0589807	0.02962891	1.6
-0.05889184	0.03086271	1.6
-0.05889184	0.03086271	1.6
-0.0585906	0.03057499	1.6
-0.0585906	0.03057499	1.6
-0.0585906	0.03057499	1.6
-0.05886825	0.0297091	1.6
-0.05886825	0.0297091	1.6
-0.05886825	0.0297091	1.6
-0.05886825	0.0297091	1.6
-0.05886825	0.0297091	1.6
-0.04866362	-0.1012273	1.6
-0.04866362	-0.1012273	1.6
-0.04866362	-0.1012273	1.6
-0.04736584	-0.1009355	1.6
-0.04736584	-0.1009355	1.6
-0.04736584	-0.1009355	1.6
-0.04616566	-0.1007052	1.6
-0.04616566	-0.1007052	1.6
-0.04562391	-0.100777	1.6
-0.04562391	-0.100777	1.6
-0.04562391	-0.100777	1.6
-0.04522967	-0.1003122	1.6
-0.04522967	-0.1003122	1.6
-0.04522967	-0.1003122	1.6
-0.04487261	-0.09993042	1.6
-0.04487261	-0.09993042	1.6
-0.04478794	-0.09920327	1.6
-0.04478794	-0.09920327	1.6
-0.04478794	-0.09920327	1.6
-0.04451202	-0.09901682	1.6
-0.04451202	-0.09901682	1.6
-0.04424801	-0.09870768	1.6
-0.04424801	-0.09870768	1.6
-0.04424801	-0.09870768	1.6
-0.04424801	-0.09870768	1.6
-0.04424801	-0.09870768	1.6
-0.04424801	-0.09870768	1.6
-0.06936131	-0.1116032	1.6
-0.06936131	-0.1116032	1.6
-0.07076453	-0.1126772	1.6
-0.07076453	-0.1126772	1.6
-0.07076453	-0.1126772	1.6
-0.07049406	-0.1122643	1.6
-0.07049406	-0.1122643	1.6
-0.07049406	-0.1122643	1.6
-0.07049406	-0.1122643	1.6
-0.07049406	-0.1122643	1.6
-0.07010155	-0.1111854	1.6
-0.07010155	-0.1111854	1.6
-0.07010155	-0.1111854	1.6
-0.07010155	-0.1111854	1.6
-0.07010155	-0.1111854	1.6
-0.008109517	-0.1470366	1.6
-0.008109517	-0.1470366	1.6
-0.008109517	-0.1470366	1.6
-0.00824392	-0.1491183	1.6
-0.00824392	-0.1491183	1.6
-0.00824392	-0.1491183	1.6
-0.01246315	-0.1495569	1.6
-0.01246315	-0.1495569	1.6
-0.01477037	-0.1500811	1.6
-0.01477037	-0.1500811	1.6
-0.01477037	-0.1500811	1.6
-0.01636082	-0.1505921	1.6
-0.01636082	-0.1505921	1.6
-0.01636082	-0.1505921	1.6
-0.01739703	-0.1509481	1.6
-0.01739703	-0.1509481	1.6
-0.01782102	-0.1507542	1.6
-0.01782102	-0.1507542	1.6
-0.01782102	-0.1507542	1.6
-0.01808385	-0.1504435	1.6
-0.01808385	-0.1504435	1.6
-0.01808385	-0.1504435	1.6
-0.018399	-0.1501758	1.6
-0.018399	-0.1501758	1.6
-0.01897144	-0.1500354	1.6
-0.01897144	-0.1500354	1.6
-0.01897144	-0.1500354	1.6
-0.01976992	-0.1492997	1.6
-0.01976992	-0.1492997	1.6
-0.02067354	-0.1488125	1.6
-0.02067354	-0.1488125	1.6
-0.02067354	-0.1488125	1.6
-0.02067354	-0.1488125	1.6
-0.02067354	-0.1488125	1.6
-0.02067354	-0.1488125	1.6
-0.02229388	-0.1648121	1.6
-0.02229388	-0.1648121	1.6
-0.02253266	-0.1643307	1.6
-0.02253266	-0.1643307	1.6
-0.02253266	-0.1643307	1.6
-0.02335791	-0.1633309	1.6
-0.02335791	-0.1633309	1.6
-0.02335791	-0.1633309	1.6
-0.02390419	-0.1618294	1.6
-0.02390419	-0.1618294	1.6
-0.02390419	-0.1618294	1.6
-0.02448918	-0.161215	1.6
-0.02448918	-0.161215	1.6
-0.02533859	-0.161654	1.6
-0.02533859	-0.161654	1.6
-0.02533859	-0.161654	1.6
-0.02624271	-0.1619141	1.6
-0.02624271	-0.1619141	1.6
-0.02624271	-0.1619141	1.6
-0.02667437	-0.161749	1.6
-0.02667437	-0.161749	1.6
-0.02721359	-0.1614132	1.6
-0.02721359	-0.1614132	1.6
-0.02721359	-0.1614132	1.6
-0.02778931	-0.1613804	1.6
-0.02778931	-0.1613804	1.6
-0.02778931	-0.1613804	1.6
-0.02851363	-0.1615546	1.6
-0.02851363	-0.1615546	1.6
-0.02895172	-0.1612607	1.6
-0.02895172	-0.1612607	1.6
-0.02895172	-0.1612607	1.6
-0.02908629	-0.1611298	1.6
-0.02908629	-0.1611298	1.6
-0.02943468	-0.1610816	1.6
-0.02943468	-0.1610816	1.6
-0.02943468	-0.1610816	1.6
-0.02943468	-0.1610816	1.6
-0.02943468	-0.1610816	1.6
-0.02943468	-0.1610816	1.6
0.009570239	-0.1837123	1.6
0.009570239	-0.1837123	1.6
0.008363247	-0.1843001	1.6
0.008363247	-0.1843001	1.6
0.008363247	-0.1843001	1.6
0.008441515	-0.1847299	1.6
0.008441515	-0.1847299	1.6
0.008602349	-0.1846649	1.6
0.008602349	-0.1846649	1.6
0.008602349	-0.1846649	1.6
0.008679723	-0.1844834	1.6
0.008679723	-0.1844834	1.6
0.008679723	-0.1844834	1.6
0.008502809	-0.1842364	1.6
0.008502809	-0.1842364	1.6
0.008297202	-0.1839515	1.6
0.008297202	-0.1839515	1.6
0.008297202	-0.1839515	1.6
0.008262178	-0.1836755	1.6
0.008262178	-0.1836755	1.6
0.008262178	-0.1836755	1.6
0.008389966	-0.1834206	1.6
0.008389966	-0.1834206	1.6
0.008389966	-0.1834206	1.6
0.008389966	-0.1834206	1.6
0.008389966	-0.1834206	1.6
-0.1160745	-0.252327	1.6
-0.1160745	-0.252327	1.6
-0.1160745	-0.252327	1.6
-0.1160745	-0.252327	1.6
-0.1160745	-0.252327	1.6
-0.1244093	-0.2570863	1.6
-0.1244093	-0.2570863	1.6
-0.1244093	-0.2570863	1.6
-0.1264393	-0.2580696	1.6
-0.1264393	-0.2580696	1.6
-0.1264393	-0.2580696	1.6
-0.1279587	-0.2584105	1.6
-0.1279587	-0.2584105	1.6
-0.1293169	-0.2589935	1.6
-0.1293169	-0.2589935	1.6
-0.1293169	-0.2589935	1.6
-0.1304142	-0.2594708	1.6
-0.1304142	-0.2594708	1.6
-0.1304142	-0.2594708	1.6
-0.1306876	-0.2597017	1.6
-0.1306876	-0.2597017	1.6
-0.1307586	-0.2601475	1.6
-0.1307586	-0.2601475	1.6
-0.1307586	-0.2601475	1.6
-0.130917	-0.2600159	1.6
-0.130917	-0.2600159	1.6
-0.130917	-0.2600159	1.6
-0.1311398	-0.2598951	1.6
-0.1311398	-0.2598951	1.6
-0.1311398	-0.2598951	1.6
-0.1311398	-0.2598951	1.6
-0.1311398	-0.2598951	1.6
-0.1566716	-0.2762246	1.6
-0.1566716	-0.2762246	1.6
-0.1566716	-0.2762246	1.6
-0.1569994	-0.2764377	1.6
-0.1569994	-0.2764377	1.6
-0.1577581	-0.2760491	1.6
-0.1577581	-0.2760491	1.6
-0.1577581	-0.2760491	1.6
-0.1568105	-0.2756002	1.6
-0.1568105	-0.2756002	1.6
-0.1568105	-0.2756002	1.6
-0.1559629	-0.2749541	1.6
-0.1559629	-0.2749541	1.6
-0.1554288	-0.2742454	1.6
-0.1554288	-0.2742454	1.6
-0.1554288	-0.2742454	1.6
-0.1546748	-0.2741337	1.6
-0.1546748	-0.2741337	1.6
-0.1546748	-0.2741337	1.6
-0.153729	-0.2741035	1.6
-0.153729	-0.2741035	1.6
-0.1528995	-0.2738237	1.6
-0.1528995	-0.2738237	1.6
-0.1528995	-0.2738237	1.6
-0.1524188	-0.2739689	1.6
-0.1524188	-0.2739689	1.6
-0.1524188	-0.2739689	1.6
-0.1524188	-0.2739689	1.6
-0.1524188	-0.2739689	1.6
-0.135568	-0.298525	1.6
-0.135568	-0.298525	1.6
-0.135568	-0.298525	1.6
-0.1351188	-0.299237	1.6
-0.1351188	-0.299237	1.6
-0.1358225	-0.299811	1.6
-0.1358225	-0.299811	1.6
-0.1358225	-0.299811	1.6
-0.1360507	-0.2996848	1.6
-0.1360507	-0.2996848	1.6
-0.1360507	-0.2996848	1.6
-0.1367594	-0.2995695	1.6
-0.1367594	-0.2995695	1.6
-0.1373168	-0.2993976	1.6
-0.1373168	-0.2993976	1.6
-0.1373168	-0.2993976	1.6
-0.1373168	-0.2993976	1.6
-0.1373168	-0.2993976	1.6
-0.1373168	-0.2993976	1.6
-0.01932087	-0.2370177	1.6
-0.01932087	-0.2370177	1.6
-0.01446281	-0.2349994	1.6
-0.01446281	-0.2349994	1.6
-0.01446281	-0.2349994	1.6
-0.01211916	-0.2345678	1.6
-0.01211916	-0.2345678	1.6
-0.01001194	-0.2342139	1.6
-0.01001194	-0.2342139	1.6
-0.01001194	-0.2342139	1.6
-0.008132732	-0.2350765	1.6
-0.008132732	-0.2350765	1.6
-0.008132732	-0.2350765	1.6
-0.006336104	-0.234902	1.6
-0.006336104	-0.234902	1.6
-0.004927574	-0.2351855	1.6
-0.004927574	-0.2351855	1.6
-0.004927574	-0.2351855	1.6
-0.003891546	-0.2353137	1.6
-0.003891546	-0.2353137	1.6
-0.003891546	-0.2353137	1.6
-0.003095369	-0.2355017	1.6
-0.003095369	-0.2355017	1.6
-0.002153838	-0.2358415	1.6
-0.002153838	-0.2358415	1.6
-0.002153838	-0.2358415	1.6
-0.002092567	-0.2356861	1.6
-0.002092567	-0.2356861	1.6
-0.002092567	-0.2356861	1.6
-0.002092567	-0.2356861	1.6
-0.002092567	-0.2356861	1.6
-0.002092567	-0.2356861	1.6
-0.002092567	-0.2356861	1.6
-0.002092567	-0.2356861	1.6
0.08026226	0.08870353	1.6
0.08026226	0.08870353	1.6
0.08026226	0.08870353	1.6
0.07963149	0.08991963	1.6
0.07963149	0.08991963	1.6
0.08004694	0.09014664	1.6
0.08004694	0.09014664	1.6
0.08004694	0.09014664	1.6
0.07995902	0.09097987	1.6
0.07995902	0.09097987	1.6
0.07995902	0.09097987	1.6
0.08006874	0.09164071	1.6
0.08006874	0.09164071	1.6
0.08006874	0.09164071	1.6
0.08006874	0.09164071	1.6
0.08006874	0.09164071	1.6
0.1202418	0.190202	1.6
0.1202418	0.190202	1.6
0.1202418	0.190202	1.6
0.1199249	0.1915539	1.6
0.1199249	0.1915539	1.6
0.1177407	0.1906765	1.6
0.1177407	0.1906765	1.6
0.1177407	0.1906765	1.6
0.1171168	0.1909215	1.6
0.1171168	0.1909215	1.6
0.1171168	0.1909215	1.6
0.110739	0.1853995	1.6
0.110739	0.1853995	1.6
0.110739	0.1853995	1.6
0.110739	0.1853995	1.6
0.110739	0.1853995	1.6
0.0714985	0.2182228	1.6
0.0714985	0.2182228	1.6
0.06978811	0.2172178	1.6
0.06978811	0.2172178	1.6
0.06978811	0.2172178	1.6
0.0695453	0.2188743	1.6
0.0695453	0.2188743	1.6
0.0695453	0.2188743	1.6
0.06854948	0.2192698	1.6
0.06854948	0.2192698	1.6
0.06854948	0.2192698	1.6
0.06838232	0.219958	1.6
0.06838232	0.219958	1.6
0.0681003	0.2198569	1.6
0.0681003	0.2198569	1.6
0.0681003	0.2198569	1.6
0.06755215	0.2202278	1.6
0.06755215	0.2202278	1.6
0.06715526	0.220509	1.6
0.06715526	0.220509	1.6
0.06715526	0.220509	1.6
0.06715526	0.220509	1.6
0.06715526	0.220509	1.6
0.06715526	0.220509	1.6
0.07327761	0.2296066	1.6
0.07327761	0.2296066	1.6
0.07276976	0.2301248	1.6
0.07276976	0.2301248	1.6
0.07276976	0.2301248	1.6
0.07153009	0.229323	1.6
0.07153009	0.229323	1.6
0.07153009	0.229323	1.6
0.07152975	0.2276338	1.6
0.07152975	0.2276338	1.6
0.07152975	0.2276338	1.6
0.07152975	0.2276338	1.6
0.07152975	0.2276338	1.6
0.07155082	0.2272419	1.6
0.07155082	0.2272419	1.6
0.1567036	0.1417925	1.6
0.1567036	0.1417925	1.6
0.1567036	0.1417925	1.6
0.1560611	0.1420677	1.6
0.1560611	0.1420677	1.6
0.1560611	0.1420677	1.6
0.1562036	0.1426084	1.6
0.1562036	0.1426084	1.6
0.155746	0.1430759	1.6
0.155746	0.1430759	1.6
0.155746	0.1430759	1.6
0.1556367	0.1431094	1.6
0.1556367	0.1431094	1.6
0.1556367	0.1431094	1.6
0.1554943	0.1430241	1.6
0.1554943	0.1430241	1.6
0.1554656	0.1426216	1.6
0.1554656	0.1426216	1.6
0.1554656	0.1426216	1.6
0.1554656	0.1426216	1.6
0.1554656	0.1426216	1.6
0.1554656	0.1426216	1.6
0.1407923	0.1116624	1.6
0.1407923	0.1116624	1.6
0.139515	0.111959	1.6
0.139515	0.111959	1.6
0.139515	0.111959	1.6
0.1386742	0.112697	1.6
0.1386742	0.112697	1.6
0.1386621	0.1131298	1.6
0.1386621	0.1131298	1.6
0.1382723	0.1140171	1.6
0.1382723	0.1140171	1.6
0.1384865	0.1145464	1.6
0.1384865	0.1145464	1.6
0.1385554	0.1155138	1.6
0.1385554	0.1155138	1.6
0.1385554	0.1155138	1.6
0.1385055	0.1166482	1.6
0.1385055	0.1166482	1.6
0.1385055	0.1166482	1.6
0.1384712	0.1176558	1.6
0.1384712	0.1176558	1.6
0.1384095	0.1176035	1.6
0.1384095	0.1176035	1.6
0.1384095	0.1176035	1.6
0.1384095	0.1176035	1.6
0.1384095	0.1176035	1.6
0.1384095	0.1176035	1.6
0.10836	0.02890799	1.6
0.10836	0.02890799	1.6
0.1077584	0.02857891	1.6
0.1077584	0.02857891	1.6
0.1077584	0.02857891	1.6
0.107074	0.02785625	1.6
0.107074	0.02785625	1.6
0.107074	0.02785625	1.6
0.1007181	0.02372984	1.6
0.1007181	0.02372984	1.6
0.1000408	0.02356143	1.6
0.1000408	0.02356143	1.6
0.1000408	0.02356143	1.6
0.09826457	0.02200415	1.6
0.09826457	0.02200415	1.6
0.09826457	0.02200415	1.6
0.09695905	0.02118748	1.6
0.09695905	0.02118748	1.6
0.09607523	0.02056099	1.6
0.09607523	0.02056099	1.6
0.09607523	0.02056099	1.6
0.09554256	0.01994014	1.6
0.09554256	0.01994014	1.6
0.09554256	0.01994014	1.6
0.09464055	0.01942913	1.6
0.09464055	0.01942913	1.6
0.0937337	0.0201011	1.6
0.0937337	0.0201011	1.6
0.0937337	0.0201011	1.6
0.09295081	0.02131887	1.6
0.09295081	0.02131887	1.6
0.09295081	0.02131887	1.6
0.0921515	0.02220837	1.6
0.0921515	0.02220837	1.6
0.09148401	0.02297066	1.6
0.09148401	0.02297066	1.6
0.09148401	0.02297066	1.6
0.09094328	0.02374305	1.6
0.09094328	0.02374305	1.6
0.09058113	0.02456776	1.6
0.09058113	0.02456776	1.6
0.09058113	0.02456776	1.6
0.09013196	0.02513421	1.6
0.09013196	0.02513421	1.6
0.09013196	0.02513421	1.6
0.08986265	0.02589011	1.6
0.08986265	0.02589011	1.6
0.08986265	0.02589011	1.6
0.08986265	0.02589011	1.6
