# Supplementary material for: Saliency detection of textured 3D models based on multi-view information and texel descriptor
Source: PeerJ Comput Sci. 2023 Oct 25;9:e1584. doi: 10.7717/peerj-cs.1584 (PMC10703070; doi:10.7717/peerj-cs.1584)
Supplement: Supplemental Information 2 [file peerj-cs-09-1584-s002.zip › zy2/19.txt]

0.08986265	0.02589011	1.6
-0.02783584	0.04011969	1.6
-0.02783584	0.04011969	1.6
-0.0286233	0.04084956	1.6
-0.0286233	0.04084956	1.6
-0.0286233	0.04084956	1.6
-0.02822522	0.04242216	1.6
-0.02822522	0.04242216	1.6
-0.02810023	0.04280435	1.6
-0.02810023	0.04280435	1.6
-0.02810023	0.04280435	1.6
-0.02849136	0.04328408	1.6
-0.02849136	0.04328408	1.6
-0.02849136	0.04328408	1.6
-0.0286238	0.04387709	1.6
-0.0286238	0.04387709	1.6
-0.02883957	0.04401969	1.6
-0.02883957	0.04401969	1.6
-0.02883957	0.04401969	1.6
-0.02886022	0.04432982	1.6
-0.02886022	0.04432982	1.6
-0.02886022	0.04432982	1.6
-0.02871232	0.04454808	1.6
-0.02871232	0.04454808	1.6
-0.02857482	0.04475192	1.6
-0.02857482	0.04475192	1.6
-0.02857482	0.04475192	1.6
-0.02839628	0.04479036	1.6
-0.02839628	0.04479036	1.6
-0.02839628	0.04479036	1.6
-0.02839628	0.04479036	1.6
-0.02839628	0.04479036	1.6
0.005414431	0.1111821	1.6
0.005414431	0.1111821	1.6
0.005414431	0.1111821	1.6
0.00743915	0.1178658	1.6
0.00743915	0.1178658	1.6
0.00743915	0.1178658	1.6
0.007772542	0.1218584	1.6
0.007772542	0.1218584	1.6
0.00791599	0.1232199	1.6
0.00791599	0.1232199	1.6
0.00791599	0.1232199	1.6
0.00831682	0.1245103	1.6
0.00831682	0.1245103	1.6
0.00831682	0.1245103	1.6
0.008540717	0.1255661	1.6
0.008540717	0.1255661	1.6
0.00884416	0.1263968	1.6
0.00884416	0.1263968	1.6
0.00884416	0.1263968	1.6
0.00884416	0.1263968	1.6
0.00884416	0.1263968	1.6
0.03304152	0.1936013	1.6
0.03304152	0.1936013	1.6
0.03304152	0.1936013	1.6
0.03495815	0.2023474	1.6
0.03495815	0.2023474	1.6
0.03495815	0.2023474	1.6
0.03485692	0.2059956	1.6
0.03485692	0.2059956	1.6
0.03485692	0.2059956	1.6
0.03455491	0.208247	1.6
0.03455491	0.208247	1.6
0.03514644	0.2066798	1.6
0.03514644	0.2066798	1.6
0.03514644	0.2066798	1.6
0.01489301	0.2260447	1.6
0.01489301	0.2260447	1.6
0.01489301	0.2260447	1.6
0.01	0.01	1.6
0.01	0.01	1.6
0.01	0.01	1.6
0.01	0.01	1.6
0.01	0.01	1.6
0.01489301	0.2260447	1.6
0.01489301	0.2260447	1.6
0.01	0.01	1.6
0.01	0.01	1.6
0.01	0.01	1.6
0.01489301	0.2260447	1.6
0.01489301	0.2260447	1.6
0.01489301	0.2260447	1.6
0.01	0.01	1.6
0.01	0.01	1.6
0.01489301	0.2260447	1.6
0.01489301	0.2260447	1.6
0.01	0.01	1.6
0.01	0.01	1.6
0.01	0.01	1.6
0.01489301	0.2260447	1.6
0.01489301	0.2260447	1.6
-0.07601582	0.1832154	1.6
-0.07601582	0.1832154	1.6
-0.07601582	0.1832154	1.6
-0.009767057	0.2374609	1.6
-0.009767057	0.2374609	1.6
-0.009767057	0.2374609	1.6
-0.01236187	0.2316499	1.6
-0.01236187	0.2316499	1.6
-0.01236187	0.2316499	1.6
-0.01364235	0.2277812	1.6
-0.01364235	0.2277812	1.6
-0.01396878	0.2228828	1.6
-0.01396878	0.2228828	1.6
-0.01396878	0.2228828	1.6
-0.01415661	0.2189423	1.6
-0.01415661	0.2189423	1.6
-0.01415661	0.2189423	1.6
-0.01474638	0.2169242	1.6
-0.01474638	0.2169242	1.6
-0.01558989	0.2147829	1.6
-0.01558989	0.2147829	1.6
-0.01558989	0.2147829	1.6
-0.01656612	0.2131007	1.6
-0.01656612	0.2131007	1.6
-0.01656612	0.2131007	1.6
-0.01726234	0.2117341	1.6
-0.01726234	0.2117341	1.6
-0.0190528	0.2115173	1.6
-0.0190528	0.2115173	1.6
-0.0190528	0.2115173	1.6
-0.02060893	0.2111927	1.6
-0.02060893	0.2111927	1.6
-0.02060893	0.2111927	1.6
-0.02186846	0.2111759	1.6
-0.02186846	0.2111759	1.6
-0.02293516	0.2109345	1.6
-0.02293516	0.2109345	1.6
-0.02293516	0.2109345	1.6
-0.02384811	0.2111107	1.6
-0.02384811	0.2111107	1.6
-0.02384811	0.2111107	1.6
-0.02436232	0.2112561	1.6
-0.02436232	0.2112561	1.6
-0.02436232	0.2112561	1.6
-0.02436232	0.2112561	1.6
-0.02436232	0.2112561	1.6
-0.04445986	0.2780799	1.6
-0.04445986	0.2780799	1.6
-0.04499815	0.2824925	1.6
-0.04499815	0.2824925	1.6
-0.04499815	0.2824925	1.6
-0.04640783	0.2870975	1.6
-0.04640783	0.2870975	1.6
-0.04640783	0.2870975	1.6
-0.04722566	0.2901304	1.6
-0.04722566	0.2901304	1.6
-0.04722566	0.2901304	1.6
-0.04843624	0.2920376	1.6
-0.04843624	0.2920376	1.6
-0.04955841	0.2936143	1.6
-0.04955841	0.2936143	1.6
-0.04955841	0.2936143	1.6
-0.05033017	0.2949724	1.6
-0.05033017	0.2949724	1.6
-0.05086701	0.2965121	1.6
-0.05086701	0.2965121	1.6
-0.05086701	0.2965121	1.6
-0.05170315	0.2979979	1.6
-0.05170315	0.2979979	1.6
-0.05170315	0.2979979	1.6
-0.05170315	0.2979979	1.6
-0.05170315	0.2979979	1.6
0.01891703	0.2990185	1.6
0.01891703	0.2990185	1.6
0.01891703	0.2990185	1.6
0.01785792	0.3002388	1.6
0.01785792	0.3002388	1.6
0.01780996	0.3011277	1.6
0.01780996	0.3011277	1.6
0.01780996	0.3011277	1.6
0.01747901	0.3016396	1.6
0.01747901	0.3016396	1.6
0.01679425	0.3020754	1.6
0.01679425	0.3020754	1.6
0.01679425	0.3020754	1.6
0.01642651	0.3021833	1.6
0.01642651	0.3021833	1.6
0.01642651	0.3021833	1.6
0.01580579	0.3024973	1.6
0.01580579	0.3024973	1.6
0.01548249	0.3031769	1.6
0.01548249	0.3031769	1.6
0.01548249	0.3031769	1.6
0.01548249	0.3031769	1.6
0.01548249	0.3031769	1.6
0.01548249	0.3031769	1.6
0.05914762	0.2541854	1.6
0.05914762	0.2541854	1.6
0.0586286	0.2535068	1.6
0.0586286	0.2535068	1.6
0.0586286	0.2535068	1.6
0.05869038	0.2523696	1.6
0.05869038	0.2523696	1.6
0.05869038	0.2523696	1.6
0.05872818	0.2491948	1.6
0.05872818	0.2491948	1.6
0.05889285	0.2474429	1.6
0.05889285	0.2474429	1.6
0.05889285	0.2474429	1.6
0.05863798	0.2460109	1.6
0.05863798	0.2460109	1.6
0.05877583	0.2437366	1.6
0.05877583	0.2437366	1.6
0.05877583	0.2437366	1.6
0.05877583	0.2437366	1.6
0.05877583	0.2437366	1.6
0.05877583	0.2437366	1.6
0.1014213	0.108693	1.6
0.1014213	0.108693	1.6
0.1005294	0.1093379	1.6
0.1005294	0.1093379	1.6
0.1005294	0.1093379	1.6
0.1006904	0.110133	1.6
0.1006904	0.110133	1.6
0.1006904	0.110133	1.6
0.1012042	0.1105667	1.6
0.1012042	0.1105667	1.6
0.1013005	0.1104664	1.6
0.1013005	0.1104664	1.6
0.1013005	0.1104664	1.6
0.1009532	0.1099337	1.6
0.1009532	0.1099337	1.6
0.1009532	0.1099337	1.6
0.1006682	0.1095703	1.6
0.1006682	0.1095703	1.6
0.1002178	0.1096201	1.6
0.1002178	0.1096201	1.6
0.1002178	0.1096201	1.6
0.1002178	0.1096201	1.6
0.1002178	0.1096201	1.6
0.1002178	0.1096201	1.6
0.09911508	0.1101564	1.6
0.09911508	0.1101564	1.6
0.09911508	0.1101564	1.6
0.09911508	0.1101564	1.6
0.09911508	0.1101564	1.6
0.0872773	0.041489	1.6
0.0872773	0.041489	1.6
0.0872773	0.041489	1.6
0.08872636	0.04412757	1.6
0.08872636	0.04412757	1.6
0.08909536	0.04601915	1.6
0.08909536	0.04601915	1.6
0.08909536	0.04601915	1.6
0.08907328	0.0485736	1.6
0.08907328	0.0485736	1.6
0.08932196	0.0497188	1.6
0.08932196	0.0497188	1.6
0.08932196	0.0497188	1.6
0.08938711	0.0505168	1.6
0.08938711	0.0505168	1.6
0.08938711	0.0505168	1.6
0.08885906	0.05156276	1.6
0.08885906	0.05156276	1.6
0.08885906	0.05156276	1.6
0.08885906	0.05156276	1.6
0.08885906	0.05156276	1.6
0.08885906	0.05156276	1.6
0.08885906	0.05156276	1.6
0.08885906	0.05156276	1.6
0.04521969	-0.03990491	1.6
0.04521969	-0.03990491	1.6
0.04680029	-0.03982817	1.6
0.04680029	-0.03982817	1.6
0.04680029	-0.03982817	1.6
0.04769476	-0.04113222	1.6
0.04769476	-0.04113222	1.6
0.04769476	-0.04113222	1.6
0.0482249	-0.04185095	1.6
0.0482249	-0.04185095	1.6
0.04801438	-0.04244363	1.6
0.04801438	-0.04244363	1.6
0.04801438	-0.04244363	1.6
0.04809351	-0.04267325	1.6
0.04809351	-0.04267325	1.6
0.04809351	-0.04267325	1.6
0.0480012	-0.04271297	1.6
0.0480012	-0.04271297	1.6
0.04825447	-0.04257539	1.6
0.04825447	-0.04257539	1.6
0.04825447	-0.04257539	1.6
0.04839899	-0.04251505	1.6
0.04839899	-0.04251505	1.6
0.04839899	-0.04251505	1.6
0.04861242	-0.04235522	1.6
0.04861242	-0.04235522	1.6
0.04918306	-0.04194687	1.6
0.04918306	-0.04194687	1.6
0.04918306	-0.04194687	1.6
0.04918306	-0.04194687	1.6
0.04918306	-0.04194687	1.6
0.04918306	-0.04194687	1.6
0.0371687	-0.04025171	1.6
0.0371687	-0.04025171	1.6
0.03904361	-0.04071888	1.6
0.03904361	-0.04071888	1.6
0.03904361	-0.04071888	1.6
0.03927179	-0.03886919	1.6
0.03927179	-0.03886919	1.6
0.03927179	-0.03886919	1.6
0.03958205	-0.03817494	1.6
0.03958205	-0.03817494	1.6
0.03958205	-0.03817494	1.6
0.03955205	-0.03739296	1.6
0.03955205	-0.03739296	1.6
0.03916621	-0.03698096	1.6
0.03916621	-0.03698096	1.6
0.03916621	-0.03698096	1.6
0.03942209	-0.03708293	1.6
0.03942209	-0.03708293	1.6
0.03977659	-0.03788288	1.6
0.03977659	-0.03788288	1.6
0.03977659	-0.03788288	1.6
0.03906607	-0.03884149	1.6
0.03906607	-0.03884149	1.6
0.03906607	-0.03884149	1.6
0.03812849	-0.03969388	1.6
0.03812849	-0.03969388	1.6
0.03731991	-0.04033373	1.6
0.03731991	-0.04033373	1.6
0.03731991	-0.04033373	1.6
0.0364676	-0.04100933	1.6
0.0364676	-0.04100933	1.6
0.03547289	-0.04173198	1.6
0.03547289	-0.04173198	1.6
0.03547289	-0.04173198	1.6
0.03547289	-0.04173198	1.6
0.03547289	-0.04173198	1.6
0.03547289	-0.04173198	1.6
0.03426359	-0.04265667	1.6
0.03426359	-0.04265667	1.6
0.03344586	-0.04302894	1.6
0.03344586	-0.04302894	1.6
0.03344586	-0.04302894	1.6
0.03261119	-0.04333489	1.6
0.03261119	-0.04333489	1.6
0.03173777	-0.04385212	1.6
0.03173777	-0.04385212	1.6
0.03173777	-0.04385212	1.6
0.03118754	-0.04414459	1.6
0.03118754	-0.04414459	1.6
0.03118754	-0.04414459	1.6
0.03056995	-0.04428457	1.6
0.03056995	-0.04428457	1.6
0.03005656	-0.04433978	1.6
0.03005656	-0.04433978	1.6
0.03005656	-0.04433978	1.6
0.02958524	-0.04436611	1.6
0.02958524	-0.04436611	1.6
0.02958524	-0.04436611	1.6
0.02924695	-0.04425894	1.6
0.02924695	-0.04425894	1.6
0.02924695	-0.04425894	1.6
0.02924695	-0.04425894	1.6
0.02924695	-0.04425894	1.6
0.052126	-0.09275877	1.6
0.052126	-0.09275877	1.6
0.052126	-0.09275877	1.6
0.05329169	-0.09382034	1.6
0.05329169	-0.09382034	1.6
0.05363846	-0.09469853	1.6
0.05363846	-0.09469853	1.6
0.05363846	-0.09469853	1.6
0.05265604	-0.09532662	1.6
0.05265604	-0.09532662	1.6
0.05265604	-0.09532662	1.6
0.05223288	-0.09577904	1.6
0.05223288	-0.09577904	1.6
0.05195425	-0.09630363	1.6
0.05195425	-0.09630363	1.6
0.05195425	-0.09630363	1.6
0.05153833	-0.09687696	1.6
0.05153833	-0.09687696	1.6
0.05153833	-0.09687696	1.6
0.05136877	-0.09736443	1.6
0.05136877	-0.09736443	1.6
0.05152346	-0.0978459	1.6
0.05152346	-0.0978459	1.6
0.05152346	-0.0978459	1.6
0.0516489	-0.0978034	1.6
0.0516489	-0.0978034	1.6
0.0516489	-0.0978034	1.6
0.05153827	-0.09791093	1.6
0.05153827	-0.09791093	1.6
0.05158121	-0.09821335	1.6
0.05158121	-0.09821335	1.6
0.05158121	-0.09821335	1.6
0.05148784	-0.09813226	1.6
0.05148784	-0.09813226	1.6
0.05148784	-0.09813226	1.6
0.05148784	-0.09813226	1.6
0.05148784	-0.09813226	1.6
0.07223499	-0.1306835	1.6
0.07223499	-0.1306835	1.6
0.07223499	-0.1306835	1.6
0.07196324	-0.1302481	1.6
0.07196324	-0.1302481	1.6
0.07196324	-0.1302481	1.6
0.07139716	-0.1298248	1.6
0.07139716	-0.1298248	1.6
0.07199831	-0.1287927	1.6
0.07199831	-0.1287927	1.6
0.07199831	-0.1287927	1.6
0.07167483	-0.1278261	1.6
0.07167483	-0.1278261	1.6
0.07167483	-0.1278261	1.6
0.07156629	-0.1270717	1.6
0.07156629	-0.1270717	1.6
0.07156629	-0.1270717	1.6
0.07156629	-0.1270717	1.6
0.07156629	-0.1270717	1.6
0.07156629	-0.1270717	1.6
0.07156629	-0.1270717	1.6
0.07156629	-0.1270717	1.6
0.07156629	-0.1270717	1.6
0.07156629	-0.1270717	1.6
-0.01943507	-0.1643435	1.6
-0.01943507	-0.1643435	1.6
-0.01997573	-0.1654831	1.6
-0.01997573	-0.1654831	1.6
-0.01997573	-0.1654831	1.6
-0.0214061	-0.1654329	1.6
-0.0214061	-0.1654329	1.6
-0.0214061	-0.1654329	1.6
-0.02249499	-0.1655903	1.6
-0.02249499	-0.1655903	1.6
-0.02339728	-0.1658463	1.6
-0.02339728	-0.1658463	1.6
-0.02339728	-0.1658463	1.6
-0.02404811	-0.1659547	1.6
-0.02404811	-0.1659547	1.6
-0.02471036	-0.1660686	1.6
-0.02471036	-0.1660686	1.6
-0.02471036	-0.1660686	1.6
-0.02519513	-0.1662713	1.6
-0.02519513	-0.1662713	1.6
-0.02519513	-0.1662713	1.6
-0.02545756	-0.1666692	1.6
-0.02545756	-0.1666692	1.6
-0.02671519	-0.1668158	1.6
-0.02671519	-0.1668158	1.6
-0.02671519	-0.1668158	1.6
-0.02797142	-0.1669912	1.6
-0.02797142	-0.1669912	1.6
-0.02797142	-0.1669912	1.6
-0.02907359	-0.1671066	1.6
-0.02907359	-0.1671066	1.6
-0.02907359	-0.1671066	1.6
-0.02907359	-0.1671066	1.6
-0.02907359	-0.1671066	1.6
-0.02968045	-0.1672068	1.6
-0.02968045	-0.1672068	1.6
-0.02968045	-0.1672068	1.6
-0.04309268	-0.1898658	1.6
-0.04309268	-0.1898658	1.6
-0.04420827	-0.1915736	1.6
-0.04420827	-0.1915736	1.6
-0.04420827	-0.1915736	1.6
-0.04435502	-0.1925096	1.6
-0.04435502	-0.1925096	1.6
-0.04435502	-0.1925096	1.6
-0.04447344	-0.1933997	1.6
-0.04447344	-0.1933997	1.6
-0.04489298	-0.1937736	1.6
-0.04489298	-0.1937736	1.6
-0.04489298	-0.1937736	1.6
-0.04480508	-0.1941541	1.6
-0.04480508	-0.1941541	1.6
-0.0453546	-0.1944359	1.6
-0.0453546	-0.1944359	1.6
-0.0453546	-0.1944359	1.6
-0.04577546	-0.1950874	1.6
-0.04577546	-0.1950874	1.6
-0.04577546	-0.1950874	1.6
-0.04620647	-0.1956638	1.6
-0.04620647	-0.1956638	1.6
-0.04673422	-0.1956903	1.6
-0.04673422	-0.1956903	1.6
-0.04673422	-0.1956903	1.6
-0.04693212	-0.1955537	1.6
-0.04693212	-0.1955537	1.6
-0.04693212	-0.1955537	1.6
-0.04721041	-0.1954014	1.6
-0.04721041	-0.1954014	1.6
-0.04754151	-0.1951259	1.6
-0.04754151	-0.1951259	1.6
-0.04754151	-0.1951259	1.6
-0.04763323	-0.194845	1.6
-0.04763323	-0.194845	1.6
-0.04774149	-0.1945473	1.6
-0.04774149	-0.1945473	1.6
-0.04774149	-0.1945473	1.6
-0.0477901	-0.1940535	1.6
-0.0477901	-0.1940535	1.6
-0.0477901	-0.1940535	1.6
-0.04807059	-0.1939125	1.6
-0.04807059	-0.1939125	1.6
-0.04807059	-0.1939125	1.6
-0.04807059	-0.1939125	1.6
-0.04807059	-0.1939125	1.6
-0.05614223	-0.2302651	1.6
-0.05614223	-0.2302651	1.6
-0.05614223	-0.2302651	1.6
-0.05501739	-0.2360361	1.6
-0.05501739	-0.2360361	1.6
-0.05328042	-0.239753	1.6
-0.05328042	-0.239753	1.6
-0.05328042	-0.239753	1.6
-0.0515136	-0.2420419	1.6
-0.0515136	-0.2420419	1.6
-0.0515136	-0.2420419	1.6
-0.05006374	-0.2435253	1.6
-0.05006374	-0.2435253	1.6
-0.04918785	-0.2440097	1.6
-0.04918785	-0.2440097	1.6
-0.04918785	-0.2440097	1.6
-0.04833288	-0.244447	1.6
-0.04833288	-0.244447	1.6
-0.04833288	-0.244447	1.6
-0.0475633	-0.2446895	1.6
-0.0475633	-0.2446895	1.6
-0.0475633	-0.2446895	1.6
-0.0475633	-0.2446895	1.6
-0.0475633	-0.2446895	1.6
-0.0465855	-0.245572	1.6
-0.0465855	-0.245572	1.6
-0.0465855	-0.245572	1.6
-0.07043857	-0.27203	1.6
-0.07043857	-0.27203	1.6
-0.0693301	-0.2723698	1.6
-0.0693301	-0.2723698	1.6
-0.0693301	-0.2723698	1.6
-0.06906117	-0.272131	1.6
-0.06906117	-0.272131	1.6
-0.06906117	-0.272131	1.6
-0.06864753	-0.2722023	1.6
-0.06864753	-0.2722023	1.6
-0.06784279	-0.2722167	1.6
-0.06784279	-0.2722167	1.6
-0.06784279	-0.2722167	1.6
-0.06784279	-0.2722167	1.6
-0.06784279	-0.2722167	1.6
-0.06784279	-0.2722167	1.6
-0.05517531	-0.2563303	1.6
-0.05517531	-0.2563303	1.6
-0.04841754	-0.2570385	1.6
-0.04841754	-0.2570385	1.6
-0.04841754	-0.2570385	1.6
-0.04525442	-0.2574528	1.6
-0.04525442	-0.2574528	1.6
-0.04525442	-0.2574528	1.6
-0.04237919	-0.2578629	1.6
-0.04237919	-0.2578629	1.6
-0.04059336	-0.2578903	1.6
-0.04059336	-0.2578903	1.6
-0.04059336	-0.2578903	1.6
-0.03906249	-0.2576626	1.6
-0.03906249	-0.2576626	1.6
-0.03785138	-0.2572643	1.6
-0.03785138	-0.2572643	1.6
-0.03785138	-0.2572643	1.6
-0.0370344	-0.2567254	1.6
-0.0370344	-0.2567254	1.6
-0.0370344	-0.2567254	1.6
-0.0370344	-0.2567254	1.6
-0.0370344	-0.2567254	1.6
0.09485504	-0.2912282	1.6
0.09485504	-0.2912282	1.6
0.09485504	-0.2912282	1.6
0.09602825	-0.2928447	1.6
0.09602825	-0.2928447	1.6
0.09602825	-0.2928447	1.6
0.09518676	-0.2934893	1.6
0.09518676	-0.2934893	1.6
0.09511774	-0.2935126	1.6
0.09511774	-0.2935126	1.6
0.09511774	-0.2935126	1.6
0.09641602	-0.2930654	1.6
0.09641602	-0.2930654	1.6
0.0975282	-0.2938089	1.6
0.0975282	-0.2938089	1.6
0.0975282	-0.2938089	1.6
0.09838813	-0.2940928	1.6
0.09838813	-0.2940928	1.6
0.09838813	-0.2940928	1.6
0.09838813	-0.2940928	1.6
0.09838813	-0.2940928	1.6
0.09956155	-0.2947575	1.6
0.09956155	-0.2947575	1.6
0.09956155	-0.2947575	1.6
0.09956155	-0.2947575	1.6
0.09956155	-0.2947575	1.6
0.1430357	-0.3047054	1.6
0.1430357	-0.3047054	1.6
0.1430357	-0.3047054	1.6
0.1410209	-0.3050562	1.6
0.1410209	-0.3050562	1.6
0.1410209	-0.3050562	1.6
0.1403476	-0.3048503	1.6
0.1403476	-0.3048503	1.6
0.1381779	-0.3067111	1.6
0.1381779	-0.3067111	1.6
0.1381779	-0.3067111	1.6
0.1361623	-0.3085315	1.6
0.1361623	-0.3085315	1.6
0.1361623	-0.3085315	1.6
0.134984	-0.3094562	1.6
0.134984	-0.3094562	1.6
0.1341553	-0.3096655	1.6
0.1341553	-0.3096655	1.6
0.1341553	-0.3096655	1.6
0.1341553	-0.3096655	1.6
0.1341553	-0.3096655	1.6
0.1341553	-0.3096655	1.6
0.1239879	-0.2110011	1.6
0.1239879	-0.2110011	1.6
0.1224847	-0.209938	1.6
0.1224847	-0.209938	1.6
0.1224847	-0.209938	1.6
0.1212971	-0.2093058	1.6
0.1212971	-0.2093058	1.6
0.1212971	-0.2093058	1.6
0.1211699	-0.2085451	1.6
0.1211699	-0.2085451	1.6
0.1215856	-0.2080838	1.6
0.1215856	-0.2080838	1.6
0.1215856	-0.2080838	1.6
0.1207388	-0.2070557	1.6
0.1207388	-0.2070557	1.6
0.1207388	-0.2070557	1.6
0.1207388	-0.2070557	1.6
0.1207388	-0.2070557	1.6
0.1198084	-0.2052538	1.6
0.1198084	-0.2052538	1.6
0.1198084	-0.2052538	1.6
0.1197396	-0.2048501	1.6
0.1197396	-0.2048501	1.6
0.1197396	-0.2048501	1.6
0.1197396	-0.2048501	1.6
0.1197396	-0.2048501	1.6
0.1197396	-0.2048501	1.6
0.1197396	-0.2048501	1.6
0.1197396	-0.2048501	1.6
0.09851024	-0.06586742	1.6
0.09851024	-0.06586742	1.6
0.09851024	-0.06586742	1.6
0.09811861	-0.064431	1.6
0.09811861	-0.064431	1.6
0.09847835	-0.06437906	1.6
0.09847835	-0.06437906	1.6
0.09847835	-0.06437906	1.6
0.09867088	-0.06450964	1.6
0.09867088	-0.06450964	1.6
0.09858652	-0.06423021	1.6
0.09858652	-0.06423021	1.6
0.09858652	-0.06423021	1.6
0.09848841	-0.06433392	1.6
0.09848841	-0.06433392	1.6
0.0986461	-0.06449235	1.6
0.0986461	-0.06449235	1.6
0.0986461	-0.06449235	1.6
0.0984331	-0.06443337	1.6
0.0984331	-0.06443337	1.6
0.0984331	-0.06443337	1.6
0.0984331	-0.06443337	1.6
0.0984331	-0.06443337	1.6
0.08271627	-0.05714818	1.6
0.08271627	-0.05714818	1.6
0.08271627	-0.05714818	1.6
0.08189306	-0.05561361	1.6
0.08189306	-0.05561361	1.6
0.08189306	-0.05561361	1.6
0.08174287	-0.05521734	1.6
0.08174287	-0.05521734	1.6
0.08106743	-0.05412809	1.6
0.08106743	-0.05412809	1.6
0.08106743	-0.05412809	1.6
0.08106743	-0.05412809	1.6
0.08106743	-0.05412809	1.6
0.08106743	-0.05412809	1.6
0.08106743	-0.05412809	1.6
0.08106743	-0.05412809	1.6
-0.06929166	0.08227786	1.6
-0.06929166	0.08227786	1.6
-0.06929166	0.08227786	1.6
-0.07385828	0.08370817	1.6
-0.07385828	0.08370817	1.6
-0.0768569	0.08487974	1.6
-0.0768569	0.08487974	1.6
-0.0768569	0.08487974	1.6
-0.07840057	0.08592044	1.6
-0.07840057	0.08592044	1.6
-0.07840057	0.08592044	1.6
-0.08005977	0.07893799	1.6
-0.08005977	0.07893799	1.6
-0.08057155	0.08081701	1.6
-0.08057155	0.08081701	1.6
-0.08057155	0.08081701	1.6
-0.08095152	0.08196566	1.6
-0.08095152	0.08196566	1.6
-0.08095152	0.08196566	1.6
-0.08158953	0.08247467	1.6
-0.08158953	0.08247467	1.6
-0.08195414	0.08313051	1.6
-0.08195414	0.08313051	1.6
-0.08195414	0.08313051	1.6
-0.08195414	0.08313051	1.6
-0.08195414	0.08313051	1.6
-0.08195414	0.08313051	1.6
-0.08195414	0.08313051	1.6
-0.08195414	0.08313051	1.6
-0.1189325	0.08601998	1.6
-0.1189325	0.08601998	1.6
-0.1189325	0.08601998	1.6
-0.1184018	0.0864155	1.6
-0.1184018	0.0864155	1.6
-0.1181289	0.08693834	1.6
-0.1181289	0.08693834	1.6
