# Supplementary material for: Saliency detection of textured 3D models based on multi-view information and texel descriptor
Source: PeerJ Comput Sci. 2023 Oct 25;9:e1584. doi: 10.7717/peerj-cs.1584 (PMC10703070; doi:10.7717/peerj-cs.1584)
Supplement: Supplemental Information 2 [file peerj-cs-09-1584-s002.zip › zy2/2.txt]

-0.02530225	-0.1638062	1.6
-0.02530225	-0.1638062	1.6
-0.02468533	-0.1639585	1.6
-0.02468533	-0.1639585	1.6
-0.02427028	-0.1634473	1.6
-0.02427028	-0.1634473	1.6
-0.02427028	-0.1634473	1.6
-0.02397306	-0.1627675	1.6
-0.02397306	-0.1627675	1.6
-0.02379454	-0.1623488	1.6
-0.02379454	-0.1623488	1.6
-0.02379454	-0.1623488	1.6
-0.02447054	-0.1589284	1.6
-0.02447054	-0.1589284	1.6
-0.02485475	-0.1559214	1.6
-0.02485475	-0.1559214	1.6
-0.02485475	-0.1559214	1.6
-0.02523158	-0.1534241	1.6
-0.02523158	-0.1534241	1.6
-0.02523158	-0.1534241	1.6
-0.02591779	-0.1510804	1.6
-0.02591779	-0.1510804	1.6
-0.02507882	-0.1514524	1.6
-0.02507882	-0.1514524	1.6
-0.02507882	-0.1514524	1.6
-0.02507882	-0.1514524	1.6
-0.02507882	-0.1514524	1.6
-0.02507882	-0.1514524	1.6
-0.02507882	-0.1514524	1.6
-0.02507882	-0.1514524	1.6
-0.2086276	-0.2016175	1.6
-0.2086276	-0.2016175	1.6
-0.2086276	-0.2016175	1.6
-0.207701	-0.2025957	1.6
-0.207701	-0.2025957	1.6
-0.2073334	-0.2028742	1.6
-0.2073334	-0.2028742	1.6
-0.2073334	-0.2028742	1.6
-0.2071039	-0.2026983	1.6
-0.2071039	-0.2026983	1.6
-0.2071039	-0.2026983	1.6
-0.2070233	-0.2023886	1.6
-0.2070233	-0.2023886	1.6
-0.2074615	-0.201829	1.6
-0.2074615	-0.201829	1.6
-0.2074615	-0.201829	1.6
-0.2074074	-0.201128	1.6
-0.2074074	-0.201128	1.6
-0.2074074	-0.201128	1.6
-0.2074074	-0.201128	1.6
-0.2074074	-0.201128	1.6
-0.04989151	-0.0407849	1.6
-0.04989151	-0.0407849	1.6
-0.04989151	-0.0407849	1.6
-0.04947817	-0.03840525	1.6
-0.04947817	-0.03840525	1.6
-0.04947817	-0.03840525	1.6
-0.04836503	-0.0368721	1.6
-0.04836503	-0.0368721	1.6
-0.04191473	-0.032698	1.6
-0.04191473	-0.032698	1.6
-0.04191473	-0.032698	1.6
-0.03774447	-0.02924888	1.6
-0.03774447	-0.02924888	1.6
-0.03774447	-0.02924888	1.6
-0.03774447	-0.02924888	1.6
-0.03774447	-0.02924888	1.6
-0.03454952	-0.027138	1.6
-0.03454952	-0.027138	1.6
-0.03454952	-0.027138	1.6
-0.03263685	-0.02538698	1.6
-0.03263685	-0.02538698	1.6
-0.03263685	-0.02538698	1.6
-0.03130467	-0.02380098	1.6
-0.03130467	-0.02380098	1.6
-0.03229445	-0.02354518	1.6
-0.03229445	-0.02354518	1.6
-0.03229445	-0.02354518	1.6
-0.03344417	-0.02331081	1.6
-0.03344417	-0.02331081	1.6
-0.03344417	-0.02331081	1.6
-0.0341972	-0.02308633	1.6
-0.0341972	-0.02308633	1.6
-0.03445188	-0.02283589	1.6
-0.03445188	-0.02283589	1.6
-0.03445188	-0.02283589	1.6
-0.03445188	-0.02283589	1.6
-0.03445188	-0.02283589	1.6
-0.03445188	-0.02283589	1.6
-0.03445188	-0.02283589	1.6
-0.03445188	-0.02283589	1.6
-0.01307905	-0.006951988	1.6
-0.01307905	-0.006951988	1.6
-0.01307905	-0.006951988	1.6
-0.01400791	-0.006929146	1.6
-0.01400791	-0.006929146	1.6
-0.01461157	-0.007101974	1.6
-0.01461157	-0.007101974	1.6
-0.01461157	-0.007101974	1.6
-0.01457471	-0.007695036	1.6
-0.01457471	-0.007695036	1.6
-0.01450793	-0.008197555	1.6
-0.01450793	-0.008197555	1.6
-0.01450793	-0.008197555	1.6
-0.01428317	-0.008610075	1.6
-0.01428317	-0.008610075	1.6
-0.01428317	-0.008610075	1.6
-0.0140175	-0.009131612	1.6
-0.0140175	-0.009131612	1.6
-0.01323178	-0.009405581	1.6
-0.01323178	-0.009405581	1.6
-0.01323178	-0.009405581	1.6
-0.01291536	-0.01015398	1.6
-0.01291536	-0.01015398	1.6
-0.01291536	-0.01015398	1.6
-0.01257021	-0.01077952	1.6
-0.01257021	-0.01077952	1.6
-0.01221417	-0.01162199	1.6
-0.01221417	-0.01162199	1.6
-0.01221417	-0.01162199	1.6
-0.01194991	-0.01209978	1.6
-0.01194991	-0.01209978	1.6
-0.0118467	-0.01271492	1.6
-0.0118467	-0.01271492	1.6
-0.0118467	-0.01271492	1.6
-0.01147393	-0.01318427	1.6
-0.01147393	-0.01318427	1.6
-0.01147393	-0.01318427	1.6
-0.01145702	-0.01357091	1.6
-0.01145702	-0.01357091	1.6
-0.01147306	-0.01388009	1.6
-0.01147306	-0.01388009	1.6
-0.01147306	-0.01388009	1.6
-0.01161276	-0.01393922	1.6
-0.01161276	-0.01393922	1.6
-0.01161276	-0.01393922	1.6
-0.01161276	-0.01393922	1.6
-0.01161276	-0.01393922	1.6
-0.007180629	-0.105799	1.6
-0.007180629	-0.105799	1.6
-0.007180629	-0.105799	1.6
-0.0152124	-0.1000153	1.6
-0.0152124	-0.1000153	1.6
-0.01917039	-0.0967472	1.6
-0.01917039	-0.0967472	1.6
-0.01917039	-0.0967472	1.6
-0.02186465	-0.09443118	1.6
-0.02186465	-0.09443118	1.6
-0.02186465	-0.09443118	1.6
-0.02404629	-0.09302603	1.6
-0.02404629	-0.09302603	1.6
-0.02540677	-0.09268505	1.6
-0.02540677	-0.09268505	1.6
-0.02540677	-0.09268505	1.6
-0.02663928	-0.09208816	1.6
-0.02663928	-0.09208816	1.6
-0.0275961	-0.09192156	1.6
-0.0275961	-0.09192156	1.6
-0.0275961	-0.09192156	1.6
-0.02831353	-0.09166007	1.6
-0.02831353	-0.09166007	1.6
-0.02831353	-0.09166007	1.6
-0.02879356	-0.09137166	1.6
-0.02879356	-0.09137166	1.6
-0.02923615	-0.09121983	1.6
-0.02923615	-0.09121983	1.6
-0.02923615	-0.09121983	1.6
-0.02955956	-0.09098282	1.6
-0.02955956	-0.09098282	1.6
-0.02955956	-0.09098282	1.6
-0.02975121	-0.09078743	1.6
-0.02975121	-0.09078743	1.6
-0.03008714	-0.09071548	1.6
-0.03008714	-0.09071548	1.6
-0.03008714	-0.09071548	1.6
-0.03032202	-0.09083971	1.6
-0.03032202	-0.09083971	1.6
-0.03068008	-0.0908957	1.6
-0.03068008	-0.0908957	1.6
-0.03068008	-0.0908957	1.6
-0.03104917	-0.09085631	1.6
-0.03104917	-0.09085631	1.6
-0.03104917	-0.09085631	1.6
-0.03144108	-0.09083381	1.6
-0.03144108	-0.09083381	1.6
-0.03214784	-0.09082582	1.6
-0.03214784	-0.09082582	1.6
-0.03214784	-0.09082582	1.6
-0.03281297	-0.09095298	1.6
-0.03281297	-0.09095298	1.6
-0.03308368	-0.09095524	1.6
-0.03308368	-0.09095524	1.6
-0.03308368	-0.09095524	1.6
-0.03345787	-0.09090877	1.6
-0.03345787	-0.09090877	1.6
-0.03345787	-0.09090877	1.6
-0.03372403	-0.0908781	1.6
-0.03372403	-0.0908781	1.6
-0.03399356	-0.0908298	1.6
-0.03399356	-0.0908298	1.6
-0.03399356	-0.0908298	1.6
-0.03418937	-0.09069598	1.6
-0.03418937	-0.09069598	1.6
-0.03418937	-0.09069598	1.6
-0.03431814	-0.09065747	1.6
-0.03431814	-0.09065747	1.6
-0.03455744	-0.09062983	1.6
-0.03455744	-0.09062983	1.6
-0.03455744	-0.09062983	1.6
-0.03455744	-0.09062983	1.6
-0.03455744	-0.09062983	1.6
-0.03455744	-0.09062983	1.6
-0.03455744	-0.09062983	1.6
-0.03455744	-0.09062983	1.6
0.09402167	0.009079943	1.6
0.09402167	0.009079943	1.6
0.09402167	0.009079943	1.6
0.0956511	0.008570444	1.6
0.0956511	0.008570444	1.6
0.09504854	0.009594815	1.6
0.09504854	0.009594815	1.6
0.09504854	0.009594815	1.6
0.09508108	0.01031419	1.6
0.09508108	0.01031419	1.6
0.09508108	0.01031419	1.6
0.09462739	0.01153489	1.6
0.09462739	0.01153489	1.6
0.09400504	0.01243585	1.6
0.09400504	0.01243585	1.6
0.09400504	0.01243585	1.6
0.09417349	0.01300961	1.6
0.09417349	0.01300961	1.6
0.09417349	0.01300961	1.6
0.09417349	0.01300961	1.6
0.09417349	0.01300961	1.6
0.1161752	0.04947535	1.6
0.1161752	0.04947535	1.6
0.1161752	0.04947535	1.6
0.1184448	0.05248321	1.6
0.1184448	0.05248321	1.6
0.1184448	0.05248321	1.6
0.1203743	0.05568322	1.6
0.1203743	0.05568322	1.6
0.1219792	0.0572023	1.6
0.1219792	0.0572023	1.6
0.1219792	0.0572023	1.6
0.1241133	0.05957353	1.6
0.1241133	0.05957353	1.6
0.1257472	0.06152672	1.6
0.1257472	0.06152672	1.6
0.1257472	0.06152672	1.6
0.1266074	0.06369396	1.6
0.1266074	0.06369396	1.6
0.1266074	0.06369396	1.6
0.1275035	0.06553198	1.6
0.1275035	0.06553198	1.6
0.127711	0.06687723	1.6
0.127711	0.06687723	1.6
0.127711	0.06687723	1.6
0.127711	0.06687723	1.6
0.127711	0.06687723	1.6
0.127711	0.06687723	1.6
0.127711	0.06687723	1.6
0.127711	0.06687723	1.6
0.02663369	0.1606825	1.6
0.02663369	0.1606825	1.6
0.02663369	0.1606825	1.6
0.02624413	0.1577506	1.6
0.02624413	0.1577506	1.6
0.02704574	0.1571132	1.6
0.02704574	0.1571132	1.6
0.02704574	0.1571132	1.6
0.0274705	0.1569868	1.6
0.0274705	0.1569868	1.6
0.02831767	0.1578426	1.6
0.02831767	0.1578426	1.6
0.02831767	0.1578426	1.6
0.02831767	0.1578426	1.6
0.02831767	0.1578426	1.6
0.02831767	0.1578426	1.6
0.02831767	0.1578426	1.6
0.02831767	0.1578426	1.6
0.02028749	0.2325037	1.6
0.02028749	0.2325037	1.6
0.02028749	0.2325037	1.6
0.01786096	0.2411047	1.6
0.01786096	0.2411047	1.6
0.01786096	0.2411047	1.6
0.01647482	0.2452842	1.6
0.01647482	0.2452842	1.6
0.01574262	0.248348	1.6
0.01574262	0.248348	1.6
0.01574262	0.248348	1.6
0.01532905	0.2503965	1.6
0.01532905	0.2503965	1.6
0.01532905	0.2503965	1.6
0.01532905	0.2503965	1.6
0.01532905	0.2503965	1.6
-0.006116433	0.2762056	1.6
-0.006116433	0.2762056	1.6
-0.006116433	0.2762056	1.6
-0.005647425	0.2772436	1.6
-0.005647425	0.2772436	1.6
-0.005647425	0.2772436	1.6
-0.004892279	0.2782947	1.6
-0.004892279	0.2782947	1.6
-0.0044731	0.2798828	1.6
-0.0044731	0.2798828	1.6
-0.0044731	0.2798828	1.6
-0.004451693	0.2809703	1.6
-0.004451693	0.2809703	1.6
-0.004451693	0.2809703	1.6
-0.00427695	0.2810172	1.6
-0.00427695	0.2810172	1.6
-0.004107515	0.2816065	1.6
-0.004107515	0.2816065	1.6
-0.004107515	0.2816065	1.6
-0.004081523	0.2821738	1.6
-0.004081523	0.2821738	1.6
-0.004081523	0.2821738	1.6
-0.003900418	0.2828801	1.6
-0.003900418	0.2828801	1.6
-0.003678104	0.2835556	1.6
-0.003678104	0.2835556	1.6
-0.003678104	0.2835556	1.6
-0.003859347	0.2838334	1.6
-0.003859347	0.2838334	1.6
-0.003859347	0.2838334	1.6
-0.003859347	0.2838334	1.6
-0.003859347	0.2838334	1.6
-0.003185051	0.285322	1.6
-0.003185051	0.285322	1.6
-0.003185051	0.285322	1.6
-0.003088553	0.2855372	1.6
-0.003088553	0.2855372	1.6
-0.002800211	0.2858887	1.6
-0.002800211	0.2858887	1.6
-0.002800211	0.2858887	1.6
-0.002690522	0.2863364	1.6
-0.002690522	0.2863364	1.6
-0.002690522	0.2863364	1.6
-0.003065507	0.285543	1.6
-0.003065507	0.285543	1.6
-0.002381725	0.2853768	1.6
-0.002381725	0.2853768	1.6
-0.002381725	0.2853768	1.6
0.01	0.01	1.6
0.01	0.01	1.6
-0.002381725	0.2853768	1.6
-0.002381725	0.2853768	1.6
-0.002381725	0.2853768	1.6
-0.002381725	0.2853768	1.6
-0.002381725	0.2853768	1.6
-0.01984192	0.142916	1.6
-0.01984192	0.142916	1.6
-0.01984192	0.142916	1.6
-0.01564963	0.1437885	1.6
-0.01564963	0.1437885	1.6
-0.01564963	0.1437885	1.6
-0.009040164	0.1478056	1.6
-0.009040164	0.1478056	1.6
-0.005171688	0.1488526	1.6
-0.005171688	0.1488526	1.6
-0.005171688	0.1488526	1.6
-0.002574388	0.1490683	1.6
-0.002574388	0.1490683	1.6
-0.002574388	0.1490683	1.6
0.0002635019	0.1478553	1.6
0.0002635019	0.1478553	1.6
0.001551216	0.146386	1.6
0.001551216	0.146386	1.6
0.001551216	0.146386	1.6
0.002723644	0.1453256	1.6
0.002723644	0.1453256	1.6
0.002723644	0.1453256	1.6
0.004219381	0.1453604	1.6
0.004219381	0.1453604	1.6
0.001714773	0.1465766	1.6
0.001714773	0.1465766	1.6
0.001714773	0.1465766	1.6
-0.000673255	0.1475622	1.6
-0.000673255	0.1475622	1.6
-0.002919936	0.1486534	1.6
-0.002919936	0.1486534	1.6
-0.002919936	0.1486534	1.6
-0.004862709	0.1492996	1.6
-0.004862709	0.1492996	1.6
-0.004862709	0.1492996	1.6
-0.00636944	0.1499739	1.6
-0.00636944	0.1499739	1.6
-0.00636944	0.1499739	1.6
-0.00636944	0.1499739	1.6
-0.00636944	0.1499739	1.6
-0.00867529	0.1513177	1.6
-0.00867529	0.1513177	1.6
-0.00867529	0.1513177	1.6
-0.05091035	0.1329098	1.6
-0.05091035	0.1329098	1.6
-0.09314542	0.1145018	1.6
-0.09314542	0.1145018	1.6
-0.09314542	0.1145018	1.6
-0.03154035	0.2173333	1.6
-0.03154035	0.2173333	1.6
-0.03692948	0.2216318	1.6
-0.03692948	0.2216318	1.6
-0.03692948	0.2216318	1.6
-0.03941117	0.2255643	1.6
-0.03941117	0.2255643	1.6
-0.03941117	0.2255643	1.6
-0.04030479	0.2285346	1.6
-0.04030479	0.2285346	1.6
-0.04120328	0.2307998	1.6
-0.04120328	0.2307998	1.6
-0.04120328	0.2307998	1.6
-0.04172991	0.2328574	1.6
-0.04172991	0.2328574	1.6
-0.04202162	0.2346711	1.6
-0.04202162	0.2346711	1.6
-0.04202162	0.2346711	1.6
-0.04232495	0.236425	1.6
-0.04232495	0.236425	1.6
-0.04232495	0.236425	1.6
-0.04265521	0.2384145	1.6
-0.04265521	0.2384145	1.6
-0.04275937	0.2404031	1.6
-0.04275937	0.2404031	1.6
-0.04275937	0.2404031	1.6
-0.04302477	0.2421116	1.6
-0.04302477	0.2421116	1.6
-0.04320703	0.2435941	1.6
-0.04320703	0.2435941	1.6
-0.04320703	0.2435941	1.6
-0.04335102	0.2451455	1.6
-0.04335102	0.2451455	1.6
-0.04335102	0.2451455	1.6
-0.04307854	0.2467799	1.6
-0.04307854	0.2467799	1.6
-0.04282714	0.2480281	1.6
-0.04282714	0.2480281	1.6
-0.04282714	0.2480281	1.6
-0.04272987	0.2491431	1.6
-0.04272987	0.2491431	1.6
-0.04272987	0.2491431	1.6
-0.04272987	0.2491431	1.6
-0.04272987	0.2491431	1.6
0.04052399	0.2816924	1.6
0.04052399	0.2816924	1.6
0.04052399	0.2816924	1.6
0.03914826	0.2790264	1.6
0.03914826	0.2790264	1.6
0.03914826	0.2790264	1.6
0.03798622	0.2789189	1.6
0.03798622	0.2789189	1.6
0.0365542	0.2781309	1.6
0.0365542	0.2781309	1.6
0.0365542	0.2781309	1.6
0.03538081	0.2779632	1.6
0.03538081	0.2779632	1.6
0.03538081	0.2779632	1.6
0.0349046	0.2774251	1.6
0.0349046	0.2774251	1.6
0.03421588	0.2770735	1.6
0.03421588	0.2770735	1.6
0.03421588	0.2770735	1.6
0.03388295	0.2762575	1.6
0.03388295	0.2762575	1.6
0.03332575	0.2752107	1.6
0.03332575	0.2752107	1.6
0.03332575	0.2752107	1.6
0.03295355	0.2743431	1.6
0.03295355	0.2743431	1.6
0.03295355	0.2743431	1.6
0.03269814	0.2737262	1.6
0.03269814	0.2737262	1.6
0.03219253	0.2728015	1.6
0.03219253	0.2728015	1.6
0.03219253	0.2728015	1.6
0.03192082	0.2720901	1.6
0.03192082	0.2720901	1.6
0.03192082	0.2720901	1.6
0.03169259	0.271479	1.6
0.03169259	0.271479	1.6
0.03163595	0.2708125	1.6
0.03163595	0.2708125	1.6
0.03163595	0.2708125	1.6
0.03163595	0.2708125	1.6
0.03163595	0.2708125	1.6
0.03140601	0.2695925	1.6
0.03140601	0.2695925	1.6
0.03140601	0.2695925	1.6
0.03140687	0.2691693	1.6
0.03140687	0.2691693	1.6
0.03144479	0.2686665	1.6
0.03144479	0.2686665	1.6
0.03144479	0.2686665	1.6
0.03144298	0.2682397	1.6
0.03144298	0.2682397	1.6
0.03133722	0.267845	1.6
0.03133722	0.267845	1.6
0.03133722	0.267845	1.6
0.03128316	0.2674158	1.6
0.03128316	0.2674158	1.6
0.03128316	0.2674158	1.6
0.03125706	0.2670483	1.6
0.03125706	0.2670483	1.6
0.03116754	0.2668013	1.6
0.03116754	0.2668013	1.6
0.03116754	0.2668013	1.6
0.0309592	0.2667219	1.6
0.0309592	0.2667219	1.6
0.0309592	0.2667219	1.6
0.0307832	0.2666383	1.6
0.0307832	0.2666383	1.6
0.0307832	0.2666383	1.6
0.0307832	0.2666383	1.6
0.0307832	0.2666383	1.6
-0.05601586	0.2707584	1.6
-0.05601586	0.2707584	1.6
-0.05923279	0.2679695	1.6
-0.05923279	0.2679695	1.6
-0.05923279	0.2679695	1.6
-0.06120881	0.2664434	1.6
-0.06120881	0.2664434	1.6
-0.06120881	0.2664434	1.6
-0.06299419	0.2651793	1.6
-0.06299419	0.2651793	1.6
-0.06408463	0.2642915	1.6
-0.06408463	0.2642915	1.6
-0.06408463	0.2642915	1.6
-0.06501235	0.2645926	1.6
-0.06501235	0.2645926	1.6
-0.06501235	0.2645926	1.6
-0.06529675	0.2644328	1.6
-0.06529675	0.2644328	1.6
-0.06594711	0.2649372	1.6
-0.06594711	0.2649372	1.6
-0.06594711	0.2649372	1.6
-0.06594711	0.2649372	1.6
-0.06594711	0.2649372	1.6
-0.06594711	0.2649372	1.6
-0.01724394	0.2469768	1.6
-0.01724394	0.2469768	1.6
-0.01813596	0.246481	1.6
-0.01813596	0.246481	1.6
-0.01813596	0.246481	1.6
-0.01804509	0.2462227	1.6
-0.01804509	0.2462227	1.6
-0.01804509	0.2462227	1.6
-0.01772496	0.2458554	1.6
-0.01772496	0.2458554	1.6
-0.01775558	0.2448933	1.6
-0.01775558	0.2448933	1.6
-0.01775558	0.2448933	1.6
-0.01772323	0.2442194	1.6
-0.01772323	0.2442194	1.6
-0.01738905	0.2430155	1.6
-0.01738905	0.2430155	1.6
-0.01738905	0.2430155	1.6
-0.01689992	0.2428448	1.6
-0.01689992	0.2428448	1.6
-0.01689992	0.2428448	1.6
-0.01668707	0.2424097	1.6
-0.01668707	0.2424097	1.6
-0.01645995	0.2428377	1.6
-0.01645995	0.2428377	1.6
-0.01645995	0.2428377	1.6
-0.0166309	0.2430306	1.6
-0.0166309	0.2430306	1.6
-0.0166309	0.2430306	1.6
-0.01669935	0.2430407	1.6
-0.01669935	0.2430407	1.6
-0.01676605	0.2429229	1.6
-0.01676605	0.2429229	1.6
-0.01676605	0.2429229	1.6
-0.01689091	0.242686	1.6
-0.01689091	0.242686	1.6
-0.01689091	0.242686	1.6
-0.01694121	0.2427208	1.6
-0.01694121	0.2427208	1.6
-0.01697493	0.2424989	1.6
-0.01697493	0.2424989	1.6
-0.01697493	0.2424989	1.6
-0.01700467	0.2422595	1.6
-0.01700467	0.2422595	1.6
-0.01700467	0.2422595	1.6
-0.01703815	0.2419713	1.6
-0.01703815	0.2419713	1.6
-0.01719567	0.2417677	1.6
-0.01719567	0.2417677	1.6
-0.01719567	0.2417677	1.6
-0.01722468	0.2416836	1.6
-0.01722468	0.2416836	1.6
-0.01722468	0.2416836	1.6
-0.01734915	0.2415817	1.6
-0.01734915	0.2415817	1.6
-0.01754918	0.241623	1.6
-0.01754918	0.241623	1.6
-0.01754918	0.241623	1.6
-0.01764541	0.2415671	1.6
-0.01764541	0.2415671	1.6
-0.01764541	0.2415671	1.6
-0.01764541	0.2415671	1.6
-0.01764541	0.2415671	1.6
-0.01764541	0.2415671	1.6
-0.01764541	0.2415671	1.6
-0.01764541	0.2415671	1.6
-0.1879212	0.1671378	1.6
-0.1879212	0.1671378	1.6
-0.1879212	0.1671378	1.6
-0.1886791	0.167826	1.6
-0.1886791	0.167826	1.6
-0.188597	0.1679737	1.6
-0.188597	0.1679737	1.6
-0.188597	0.1679737	1.6
-0.1885846	0.1676895	1.6
-0.1885846	0.1676895	1.6
-0.1890511	0.1680886	1.6
-0.1890511	0.1680886	1.6
-0.1890511	0.1680886	1.6
-0.1898711	0.1683254	1.6
-0.1898711	0.1683254	1.6
-0.1898711	0.1683254	1.6
-0.190564	0.1688828	1.6
-0.190564	0.1688828	1.6
-0.190564	0.1688828	1.6
-0.190564	0.1688828	1.6
-0.190564	0.1688828	1.6
-0.1530444	0.2248773	1.6
-0.1530444	0.2248773	1.6
-0.1530444	0.2248773	1.6
-0.1531921	0.2213673	1.6
-0.1531921	0.2213673	1.6
-0.1520957	0.2208907	1.6
-0.1520957	0.2208907	1.6
-0.1520957	0.2208907	1.6
-0.1517711	0.2206636	1.6
-0.1517711	0.2206636	1.6
-0.1517727	0.2215782	1.6
-0.1517727	0.2215782	1.6
-0.1517727	0.2215782	1.6
-0.1515123	0.2227567	1.6
-0.1515123	0.2227567	1.6
-0.1515123	0.2227567	1.6
-0.1516033	0.2238147	1.6
-0.1516033	0.2238147	1.6
-0.1518238	0.2248645	1.6
-0.1518238	0.2248645	1.6
-0.1518238	0.2248645	1.6
-0.151945	0.2257929	1.6
-0.151945	0.2257929	1.6
-0.151945	0.2257929	1.6
-0.151945	0.2257929	1.6
-0.151945	0.2257929	1.6
-0.1118259	0.277364	1.6
-0.1118259	0.277364	1.6
-0.1118259	0.277364	1.6
-0.1117492	0.2773997	1.6
-0.1117492	0.2773997	1.6
-0.1114852	0.2780489	1.6
-0.1114852	0.2780489	1.6
-0.1114852	0.2780489	1.6
-0.1110918	0.2788229	1.6
-0.1110918	0.2788229	1.6
-0.1110918	0.2788229	1.6
-0.1109385	0.2797083	1.6
-0.1109385	0.2797083	1.6
-0.1107893	0.2807602	1.6
-0.1107893	0.2807602	1.6
-0.1107893	0.2807602	1.6
-0.1106837	0.281465	1.6
-0.1106837	0.281465	1.6
-0.1106837	0.281465	1.6
-0.1103321	0.2822594	1.6
-0.1103321	0.2822594	1.6
-0.1102634	0.2831456	1.6
-0.1102634	0.2831456	1.6
-0.1102634	0.2831456	1.6
-0.1102634	0.2831456	1.6
-0.1102634	0.2831456	1.6
-0.1102634	0.2831456	1.6
-0.08483988	0.3144682	1.6
-0.08483988	0.3144682	1.6
-0.083675	0.316552	1.6
-0.083675	0.316552	1.6
-0.083675	0.316552	1.6
-0.08303725	0.3182434	1.6
-0.08303725	0.3182434	1.6
-0.08303725	0.3182434	1.6
-0.08241763	0.3197867	1.6
-0.08241763	0.3197867	1.6
-0.08152964	0.3204733	1.6
-0.08152964	0.3204733	1.6
-0.08152964	0.3204733	1.6
-0.08106509	0.3211291	1.6
-0.08106509	0.3211291	1.6
-0.08106509	0.3211291	1.6
-0.08106509	0.3211291	1.6
-0.08106509	0.3211291	1.6
-0.08040897	0.32157	1.6
-0.08040897	0.32157	1.6
-0.08040897	0.32157	1.6
0.08238768	0.3024957	1.6
0.08238768	0.3024957	1.6
0.08120652	0.3000121	1.6
0.08120652	0.3000121	1.6
0.08120652	0.3000121	1.6
0.07930294	0.2996945	1.6
0.07930294	0.2996945	1.6
0.07803371	0.2995409	1.6
0.07803371	0.2995409	1.6
0.07803371	0.2995409	1.6
0.07895745	0.2988918	1.6
0.07895745	0.2988918	1.6
0.07895745	0.2988918	1.6
0.07895745	0.2988918	1.6
0.07895745	0.2988918	1.6
0.07895745	0.2988918	1.6
0.07895745	0.2988918	1.6
0.07895745	0.2988918	1.6
-0.02965504	-0.1857355	1.6
