# Supplementary material for: Saliency detection of textured 3D models based on multi-view information and texel descriptor
Source: PeerJ Comput Sci. 2023 Oct 25;9:e1584. doi: 10.7717/peerj-cs.1584 (PMC10703070; doi:10.7717/peerj-cs.1584)
Supplement: Supplemental Information 2 [file peerj-cs-09-1584-s002.zip › zy2/20.txt]

-0.1181289	0.08693834	1.6
-0.1179921	0.08769246	1.6
-0.1179921	0.08769246	1.6
-0.1179921	0.08769246	1.6
-0.1176477	0.08800073	1.6
-0.1176477	0.08800073	1.6
-0.1174224	0.08840454	1.6
-0.1174224	0.08840454	1.6
-0.1174224	0.08840454	1.6
-0.1173619	0.0887424	1.6
-0.1173619	0.0887424	1.6
-0.1171798	0.08895967	1.6
-0.1171798	0.08895967	1.6
-0.1171798	0.08895967	1.6
-0.1170001	0.08913878	1.6
-0.1170001	0.08913878	1.6
-0.1170001	0.08913878	1.6
-0.1169707	0.08965052	1.6
-0.1169707	0.08965052	1.6
-0.1168605	0.08998172	1.6
-0.1168605	0.08998172	1.6
-0.1168605	0.08998172	1.6
-0.1168479	0.09033172	1.6
-0.1168479	0.09033172	1.6
-0.1168479	0.09033172	1.6
-0.1167684	0.09061337	1.6
-0.1167684	0.09061337	1.6
-0.1167684	0.09061337	1.6
-0.1167684	0.09061337	1.6
-0.1167684	0.09061337	1.6
-0.1733955	0.1845844	1.6
-0.1733955	0.1845844	1.6
-0.1733955	0.1845844	1.6
-0.1884819	0.188138	1.6
-0.1884819	0.188138	1.6
-0.1776436	0.186802	1.6
-0.1776436	0.186802	1.6
-0.1776436	0.186802	1.6
-0.1795071	0.1882252	1.6
-0.1795071	0.1882252	1.6
-0.1795071	0.1882252	1.6
-0.1807152	0.1899985	1.6
-0.1807152	0.1899985	1.6
-0.1807152	0.1899985	1.6
-0.1807152	0.1899985	1.6
-0.1807152	0.1899985	1.6
-0.2074612	0.1887712	1.6
-0.2074612	0.1887712	1.6
-0.2074612	0.1887712	1.6
-0.2074612	0.1887712	1.6
-0.2074612	0.1887712	1.6
-0.2104398	0.1902932	1.6
-0.2104398	0.1902932	1.6
-0.2104398	0.1902932	1.6
-0.2115527	0.1908212	1.6
-0.2115527	0.1908212	1.6
-0.212171	0.1913548	1.6
-0.212171	0.1913548	1.6
-0.212171	0.1913548	1.6
-0.2127429	0.1918757	1.6
-0.2127429	0.1918757	1.6
-0.2127429	0.1918757	1.6
-0.2130315	0.1924075	1.6
-0.2130315	0.1924075	1.6
-0.2130315	0.1924075	1.6
-0.2130315	0.1924075	1.6
-0.2130315	0.1924075	1.6
-0.2002317	0.2363846	1.6
-0.2002317	0.2363846	1.6
-0.2009385	0.2372905	1.6
-0.2009385	0.2372905	1.6
-0.2009385	0.2372905	1.6
-0.2012833	0.2388389	1.6
-0.2012833	0.2388389	1.6
-0.2012833	0.2388389	1.6
-0.2005026	0.2387887	1.6
-0.2005026	0.2387887	1.6
-0.200692	0.2397436	1.6
-0.200692	0.2397436	1.6
-0.200692	0.2397436	1.6
-0.2012178	0.2394664	1.6
-0.2012178	0.2394664	1.6
-0.2012178	0.2394664	1.6
-0.2014114	0.2392436	1.6
-0.2014114	0.2392436	1.6
-0.2016499	0.2400622	1.6
-0.2016499	0.2400622	1.6
-0.2016499	0.2400622	1.6
-0.2016499	0.2400622	1.6
-0.2016499	0.2400622	1.6
-0.2016499	0.2400622	1.6
-0.2207637	0.2126078	1.6
-0.2207637	0.2126078	1.6
-0.2207954	0.2118899	1.6
-0.2207954	0.2118899	1.6
-0.2207954	0.2118899	1.6
-0.221388	0.2111343	1.6
-0.221388	0.2111343	1.6
-0.2218751	0.2106277	1.6
-0.2218751	0.2106277	1.6
-0.2218751	0.2106277	1.6
-0.2217807	0.2095782	1.6
-0.2217807	0.2095782	1.6
-0.2217807	0.2095782	1.6
-0.221901	0.2088241	1.6
-0.221901	0.2088241	1.6
-0.2218683	0.2080518	1.6
-0.2218683	0.2080518	1.6
-0.2218683	0.2080518	1.6
-0.2218824	0.2075071	1.6
-0.2218824	0.2075071	1.6
-0.2218824	0.2075071	1.6
-0.2218791	0.2071539	1.6
-0.2218791	0.2071539	1.6
-0.2217544	0.207111	1.6
-0.2217544	0.207111	1.6
-0.2217544	0.207111	1.6
-0.2216838	0.206878	1.6
-0.2216838	0.206878	1.6
-0.2216838	0.206878	1.6
-0.221609	0.2068289	1.6
-0.221609	0.2068289	1.6
-0.2213137	0.2068551	1.6
-0.2213137	0.2068551	1.6
-0.2213137	0.2068551	1.6
-0.221832	0.2061619	1.6
-0.221832	0.2061619	1.6
-0.221832	0.2061619	1.6
-0.221832	0.2061619	1.6
-0.221832	0.2061619	1.6
-0.2095965	0.1824233	1.6
-0.2095965	0.1824233	1.6
-0.2095965	0.1824233	1.6
-0.2131101	0.1841101	1.6
-0.2131101	0.1841101	1.6
-0.2137925	0.1833101	1.6
-0.2137925	0.1833101	1.6
-0.2137925	0.1833101	1.6
-0.2142846	0.1828233	1.6
-0.2142846	0.1828233	1.6
-0.2142846	0.1828233	1.6
-0.21377	0.1829398	1.6
-0.21377	0.1829398	1.6
-0.2138628	0.1830444	1.6
-0.2138628	0.1830444	1.6
-0.2138628	0.1830444	1.6
-0.2138528	0.1834057	1.6
-0.2138528	0.1834057	1.6
-0.2140532	0.1832686	1.6
-0.2140532	0.1832686	1.6
-0.2140532	0.1832686	1.6
-0.2140532	0.1832686	1.6
-0.2140532	0.1832686	1.6
-0.2140532	0.1832686	1.6
-0.2140532	0.1832686	1.6
-0.2140532	0.1832686	1.6
-0.2143619	0.165977	1.6
-0.2143619	0.165977	1.6
-0.2143619	0.165977	1.6
-0.2274662	0.09541789	1.6
-0.2274662	0.09541789	1.6
-0.2274662	0.09541789	1.6
-0.2465838	0.1001317	1.6
-0.2465838	0.1001317	1.6
-0.2580494	0.1018636	1.6
-0.2580494	0.1018636	1.6
-0.2580494	0.1018636	1.6
-0.2655341	0.102594	1.6
-0.2655341	0.102594	1.6
-0.2591832	0.1003947	1.6
-0.2591832	0.1003947	1.6
-0.2591832	0.1003947	1.6
-0.2591832	0.1003947	1.6
-0.2591832	0.1003947	1.6
-0.2018609	0.07086316	1.6
-0.2018609	0.07086316	1.6
-0.2018609	0.07086316	1.6
-0.2018609	0.07086316	1.6
-0.2018609	0.07086316	1.6
-0.2118682	0.0995964	1.6
-0.2118682	0.0995964	1.6
-0.2118682	0.0995964	1.6
-0.2087748	0.1055184	1.6
-0.2087748	0.1055184	1.6
-0.2087748	0.1055184	1.6
-0.2084748	0.1073663	1.6
-0.2084748	0.1073663	1.6
-0.2065841	0.1078078	1.6
-0.2065841	0.1078078	1.6
-0.2065841	0.1078078	1.6
-0.1762546	0.08011203	1.6
-0.1762546	0.08011203	1.6
-0.1765902	0.08348008	1.6
-0.1765902	0.08348008	1.6
-0.1765902	0.08348008	1.6
-0.2100923	0.1158295	1.6
-0.2100923	0.1158295	1.6
-0.2125636	0.1151038	1.6
-0.2125636	0.1151038	1.6
-0.2125636	0.1151038	1.6
-0.2114489	0.112458	1.6
-0.2114489	0.112458	1.6
-0.2114489	0.112458	1.6
-0.209981	0.1104808	1.6
-0.209981	0.1104808	1.6
-0.2084656	0.109115	1.6
-0.2084656	0.109115	1.6
-0.2084656	0.109115	1.6
-0.2072238	0.1085848	1.6
-0.2072238	0.1085848	1.6
-0.2072238	0.1085848	1.6
-0.2060092	0.1081749	1.6
-0.2060092	0.1081749	1.6
-0.2049712	0.1078096	1.6
-0.2049712	0.1078096	1.6
-0.2049712	0.1078096	1.6
-0.2039671	0.1069831	1.6
-0.2039671	0.1069831	1.6
-0.2039671	0.1069831	1.6
-0.2030527	0.1063215	1.6
-0.2030527	0.1063215	1.6
-0.2021894	0.1056653	1.6
-0.2021894	0.1056653	1.6
-0.2021894	0.1056653	1.6
-0.2015252	0.1049902	1.6
-0.2015252	0.1049902	1.6
-0.2008695	0.1045523	1.6
-0.2008695	0.1045523	1.6
-0.2008695	0.1045523	1.6
-0.2008695	0.1045523	1.6
-0.2008695	0.1045523	1.6
-0.2008695	0.1045523	1.6
-0.1970547	0.03999478	1.6
-0.1970547	0.03999478	1.6
-0.2006966	0.04344335	1.6
-0.2006966	0.04344335	1.6
-0.2006966	0.04344335	1.6
-0.2031307	0.04597596	1.6
-0.2031307	0.04597596	1.6
-0.2031307	0.04597596	1.6
-0.2048392	0.04842853	1.6
-0.2048392	0.04842853	1.6
-0.2044569	0.05377255	1.6
-0.2044569	0.05377255	1.6
-0.2044569	0.05377255	1.6
-0.2052346	0.05460786	1.6
-0.2052346	0.05460786	1.6
-0.2060618	0.0562705	1.6
-0.2060618	0.0562705	1.6
-0.2060618	0.0562705	1.6
-0.2071179	0.05793756	1.6
-0.2071179	0.05793756	1.6
-0.2071179	0.05793756	1.6
-0.2082461	0.05847676	1.6
-0.2082461	0.05847676	1.6
-0.2082461	0.05847676	1.6
-0.2082461	0.05847676	1.6
-0.2082461	0.05847676	1.6
-0.2102049	0.05979259	1.6
-0.2102049	0.05979259	1.6
-0.2102049	0.05979259	1.6
-0.2107699	0.06015675	1.6
-0.2107699	0.06015675	1.6
-0.2114458	0.06032	1.6
-0.2114458	0.06032	1.6
-0.2114458	0.06032	1.6
-0.2120243	0.0607086	1.6
-0.2120243	0.0607086	1.6
-0.2124904	0.06114609	1.6
-0.2124904	0.06114609	1.6
-0.2124904	0.06114609	1.6
-0.212843	0.06146783	1.6
-0.212843	0.06146783	1.6
-0.212843	0.06146783	1.6
-0.212843	0.06146783	1.6
-0.212843	0.06146783	1.6
-0.2107162	0.06169882	1.6
-0.2107162	0.06169882	1.6
-0.2107162	0.06169882	1.6
-0.2098595	0.06186995	1.6
-0.2098595	0.06186995	1.6
-0.2098595	0.06186995	1.6
-0.2091618	0.0621328	1.6
-0.2091618	0.0621328	1.6
-0.2085946	0.06239269	1.6
-0.2085946	0.06239269	1.6
-0.2085946	0.06239269	1.6
-0.2085946	0.06239269	1.6
-0.2085946	0.06239269	1.6
-0.2085946	0.06239269	1.6
-0.2075773	0.0627048	1.6
-0.2075773	0.0627048	1.6
-0.2072591	0.06270648	1.6
-0.2072591	0.06270648	1.6
-0.2072591	0.06270648	1.6
-0.2070771	0.06262399	1.6
-0.2070771	0.06262399	1.6
-0.2068381	0.06267831	1.6
-0.2068381	0.06267831	1.6
-0.2068381	0.06267831	1.6
-0.2066465	0.06271721	1.6
-0.2066465	0.06271721	1.6
-0.2066465	0.06271721	1.6
-0.2066465	0.06271721	1.6
-0.2066465	0.06271721	1.6
-0.1544665	0.08463985	1.6
-0.1544665	0.08463985	1.6
-0.1544665	0.08463985	1.6
-0.1561066	0.08355432	1.6
-0.1561066	0.08355432	1.6
-0.1561066	0.08355432	1.6
-0.1568956	0.08269645	1.6
-0.1568956	0.08269645	1.6
-0.1576818	0.0818174	1.6
-0.1576818	0.0818174	1.6
-0.1576818	0.0818174	1.6
-0.1581006	0.08086047	1.6
-0.1581006	0.08086047	1.6
-0.1581006	0.08086047	1.6
-0.158264	0.07946239	1.6
-0.158264	0.07946239	1.6
-0.1582925	0.07979428	1.6
-0.1582925	0.07979428	1.6
-0.1582925	0.07979428	1.6
-0.1582925	0.07979428	1.6
-0.1582925	0.07979428	1.6
-0.1411786	0.1392788	1.6
-0.1411786	0.1392788	1.6
-0.1411786	0.1392788	1.6
-0.1267589	0.128563	1.6
-0.1267589	0.128563	1.6
-0.1267589	0.128563	1.6
-0.1192936	0.1225055	1.6
-0.1192936	0.1225055	1.6
-0.1141549	0.1192869	1.6
-0.1141549	0.1192869	1.6
-0.1141549	0.1192869	1.6
-0.1111081	0.1170671	1.6
-0.1111081	0.1170671	1.6
-0.1131304	0.1216027	1.6
-0.1131304	0.1216027	1.6
-0.1131304	0.1216027	1.6
-0.11499	0.1249146	1.6
-0.11499	0.1249146	1.6
-0.11499	0.1249146	1.6
-0.116333	0.127486	1.6
-0.116333	0.127486	1.6
-0.1176531	0.1294533	1.6
-0.1176531	0.1294533	1.6
-0.1176531	0.1294533	1.6
-0.1183691	0.1315081	1.6
-0.1183691	0.1315081	1.6
-0.1183691	0.1315081	1.6
-0.1191246	0.1338661	1.6
-0.1191246	0.1338661	1.6
-0.1431379	0.1342189	1.6
-0.1431379	0.1342189	1.6
-0.1431379	0.1342189	1.6
-0.1191246	0.1338661	1.6
-0.1191246	0.1338661	1.6
-0.1191246	0.1338661	1.6
-0.08405543	0.1240065	1.6
-0.08405543	0.1240065	1.6
-0.08492657	0.1244586	1.6
-0.08492657	0.1244586	1.6
-0.08492657	0.1244586	1.6
-0.08566719	0.1247419	1.6
-0.08566719	0.1247419	1.6
-0.0860859	0.1250268	1.6
-0.0860859	0.1250268	1.6
-0.0860859	0.1250268	1.6
-0.08648794	0.1250361	1.6
-0.08648794	0.1250361	1.6
-0.08648794	0.1250361	1.6
-0.087034	0.1248699	1.6
-0.087034	0.1248699	1.6
-0.08740129	0.1250246	1.6
-0.08740129	0.1250246	1.6
-0.08740129	0.1250246	1.6
-0.08802285	0.1250494	1.6
-0.08802285	0.1250494	1.6
-0.08802285	0.1250494	1.6
-0.08802285	0.1250494	1.6
-0.08802285	0.1250494	1.6
-0.02717776	0.1561843	1.6
-0.02717776	0.1561843	1.6
-0.02717776	0.1561843	1.6
-0.02888243	0.1580084	1.6
-0.02888243	0.1580084	1.6
-0.0293548	0.1601887	1.6
-0.0293548	0.1601887	1.6
-0.0293548	0.1601887	1.6
-0.02970885	0.1621134	1.6
-0.02970885	0.1621134	1.6
-0.02970885	0.1621134	1.6
-0.03029667	0.1634577	1.6
-0.03029667	0.1634577	1.6
-0.03126208	0.1637678	1.6
-0.03126208	0.1637678	1.6
-0.03126208	0.1637678	1.6
-0.03213041	0.1636414	1.6
-0.03213041	0.1636414	1.6
-0.03213041	0.1636414	1.6
-0.03242842	0.1639162	1.6
-0.03242842	0.1639162	1.6
-0.03242842	0.1639162	1.6
-0.03242842	0.1639162	1.6
-0.03242842	0.1639162	1.6
-0.007100178	0.1569931	1.6
-0.007100178	0.1569931	1.6
-0.007100178	0.1569931	1.6
-0.008443693	0.1592852	1.6
-0.008443693	0.1592852	1.6
-0.009327149	0.1603329	1.6
-0.009327149	0.1603329	1.6
-0.009327149	0.1603329	1.6
-0.01010038	0.161162	1.6
-0.01010038	0.161162	1.6
-0.01010038	0.161162	1.6
-0.01126179	0.1622381	1.6
-0.01126179	0.1622381	1.6
-0.01126179	0.1622381	1.6
-0.01126179	0.1622381	1.6
-0.01145002	0.1632708	1.6
-0.01145002	0.1632708	1.6
-0.01145002	0.1632708	1.6
-0.0857408	0.08939782	1.6
-0.0857408	0.08939782	1.6
-0.0857408	0.08939782	1.6
-0.08790839	0.09404928	1.6
-0.08790839	0.09404928	1.6
-0.08965162	0.09575511	1.6
-0.08965162	0.09575511	1.6
-0.08965162	0.09575511	1.6
-0.09022518	0.09728981	1.6
-0.09022518	0.09728981	1.6
-0.09022518	0.09728981	1.6
-0.09095784	0.0987469	1.6
-0.09095784	0.0987469	1.6
-0.09095784	0.0987469	1.6
-0.09147327	0.09907068	1.6
-0.09147327	0.09907068	1.6
-0.09188875	0.09941424	1.6
-0.09188875	0.09941424	1.6
-0.09188875	0.09941424	1.6
-0.09205932	0.09969716	1.6
-0.09205932	0.09969716	1.6
-0.09205932	0.09969716	1.6
-0.09225639	0.0999761	1.6
-0.09225639	0.0999761	1.6
-0.09248012	0.1002173	1.6
-0.09248012	0.1002173	1.6
-0.09248012	0.1002173	1.6
-0.09239782	0.1005773	1.6
-0.09239782	0.1005773	1.6
-0.09236621	0.1008062	1.6
-0.09236621	0.1008062	1.6
-0.09236621	0.1008062	1.6
-0.09209492	0.1011931	1.6
-0.09209492	0.1011931	1.6
-0.09209492	0.1011931	1.6
-0.09209492	0.1011931	1.6
-0.09209492	0.1011931	1.6
-0.09209492	0.1011931	1.6
-0.09175036	0.1016104	1.6
-0.09175036	0.1016104	1.6
0.1988593	0.02091808	1.6
0.1988593	0.02091808	1.6
0.1988593	0.02091808	1.6
0.2032935	0.0177385	1.6
0.2032935	0.0177385	1.6
0.204745	0.01553971	1.6
0.204745	0.01553971	1.6
0.204745	0.01553971	1.6
0.2062008	0.014846	1.6
0.2062008	0.014846	1.6
0.2062008	0.014846	1.6
0.2077505	0.01409261	1.6
0.2077505	0.01409261	1.6
0.2077032	0.01386294	1.6
0.2077032	0.01386294	1.6
0.2077032	0.01386294	1.6
0.2077912	0.01421294	1.6
0.2077912	0.01421294	1.6
0.2077912	0.01421294	1.6
0.2077912	0.01421294	1.6
0.2077912	0.01421294	1.6
0.2597416	0.02127536	1.6
0.2597416	0.02127536	1.6
0.2597416	0.02127536	1.6
0.2605055	0.02424422	1.6
0.2605055	0.02424422	1.6
0.2605146	0.02647787	1.6
0.2605146	0.02647787	1.6
0.2605146	0.02647787	1.6
0.2611183	0.02797925	1.6
0.2611183	0.02797925	1.6
0.2611183	0.02797925	1.6
0.261147	0.02914464	1.6
0.261147	0.02914464	1.6
0.2608583	0.03023777	1.6
0.2608583	0.03023777	1.6
0.2608583	0.03023777	1.6
0.2607648	0.03121851	1.6
0.2607648	0.03121851	1.6
0.2607648	0.03121851	1.6
0.2608903	0.03259549	1.6
0.2608903	0.03259549	1.6
0.2606733	0.03354584	1.6
0.2606733	0.03354584	1.6
0.2606733	0.03354584	1.6
0.2605996	0.03488191	1.6
0.2605996	0.03488191	1.6
0.2603449	0.03600512	1.6
0.2603449	0.03600512	1.6
0.2603449	0.03600512	1.6
0.260386	0.03703082	1.6
0.260386	0.03703082	1.6
0.260386	0.03703082	1.6
0.260386	0.03703082	1.6
0.260386	0.03703082	1.6
0.260386	0.03703082	1.6
0.260386	0.03703082	1.6
0.260386	0.03703082	1.6
0.3014086	-0.02255362	1.6
0.3014086	-0.02255362	1.6
0.3014086	-0.02255362	1.6
0.2995392	-0.02809378	1.6
0.2995392	-0.02809378	1.6
0.298805	-0.03149641	1.6
0.298805	-0.03149641	1.6
0.298805	-0.03149641	1.6
0.2980905	-0.03400209	1.6
0.2980905	-0.03400209	1.6
0.2980905	-0.03400209	1.6
0.2982938	-0.03527173	1.6
0.2982938	-0.03527173	1.6
0.2976554	-0.03627311	1.6
0.2976554	-0.03627311	1.6
0.2976554	-0.03627311	1.6
0.297371	-0.03675485	1.6
0.297371	-0.03675485	1.6
0.297371	-0.03675485	1.6
0.2969975	-0.03718213	1.6
0.2969975	-0.03718213	1.6
0.2969975	-0.03718213	1.6
0.2969975	-0.03718213	1.6
0.2969975	-0.03718213	1.6
0.2569513	-0.08189777	1.6
0.2569513	-0.08189777	1.6
0.2569513	-0.08189777	1.6
0.2578138	-0.08105874	1.6
0.2578138	-0.08105874	1.6
0.2581831	-0.08064536	1.6
0.2581831	-0.08064536	1.6
0.2581831	-0.08064536	1.6
0.2585788	-0.07998718	1.6
0.2585788	-0.07998718	1.6
0.2585788	-0.07998718	1.6
0.2586332	-0.07983179	1.6
0.2586332	-0.07983179	1.6
0.2587656	-0.07953362	1.6
0.2587656	-0.07953362	1.6
0.2587656	-0.07953362	1.6
0.2592519	-0.07857376	1.6
0.2592519	-0.07857376	1.6
0.2599479	-0.07799391	1.6
0.2599479	-0.07799391	1.6
0.2599479	-0.07799391	1.6
0.2606612	-0.07732346	1.6
0.2606612	-0.07732346	1.6
0.2606612	-0.07732346	1.6
0.2612799	-0.07684496	1.6
0.2612799	-0.07684496	1.6
0.2612799	-0.07684496	1.6
0.2612799	-0.07684496	1.6
0.2612799	-0.07684496	1.6
0.2194778	-0.1412279	1.6
0.2194778	-0.1412279	1.6
0.2194778	-0.1412279	1.6
0.2172385	-0.1436705	1.6
0.2172385	-0.1436705	1.6
0.2172385	-0.1436705	1.6
0.2172385	-0.1436705	1.6
0.2172385	-0.1436705	1.6
0.212951	-0.145038	1.6
0.212951	-0.145038	1.6
0.212951	-0.145038	1.6
0.2119401	-0.1440337	1.6
0.2119401	-0.1440337	1.6
0.2109685	-0.1433695	1.6
0.2109685	-0.1433695	1.6
0.2109685	-0.1433695	1.6
0.2109685	-0.1433695	1.6
0.2109685	-0.1433695	1.6
0.2109685	-0.1433695	1.6
0.19634	-0.2078071	1.6
0.19634	-0.2078071	1.6
0.1953765	-0.2119589	1.6
0.1953765	-0.2119589	1.6
0.1953765	-0.2119589	1.6
0.195048	-0.2135862	1.6
0.195048	-0.2135862	1.6
0.195048	-0.2135862	1.6
0.1947676	-0.2146372	1.6
0.1947676	-0.2146372	1.6
0.1945145	-0.2151436	1.6
0.1945145	-0.2151436	1.6
0.1945145	-0.2151436	1.6
0.1944594	-0.2159249	1.6
0.1944594	-0.2159249	1.6
0.1944594	-0.2159249	1.6
0.1936867	-0.216572	1.6
0.1936867	-0.216572	1.6
0.1925017	-0.217333	1.6
0.1925017	-0.217333	1.6
0.1925017	-0.217333	1.6
0.1913563	-0.2177849	1.6
0.1913563	-0.2177849	1.6
0.1903108	-0.2181598	1.6
0.1903108	-0.2181598	1.6
0.1903108	-0.2181598	1.6
0.1898658	-0.2185432	1.6
0.1898658	-0.2185432	1.6
0.1898658	-0.2185432	1.6
0.1897779	-0.2187388	1.6
0.1897779	-0.2187388	1.6
0.1894108	-0.2184977	1.6
0.1894108	-0.2184977	1.6
0.1894108	-0.2184977	1.6
0.1890768	-0.2183525	1.6
0.1890768	-0.2183525	1.6
0.1890768	-0.2183525	1.6
0.1888306	-0.218368	1.6
0.1888306	-0.218368	1.6
0.1888306	-0.218368	1.6
0.1888306	-0.218368	1.6
0.1888306	-0.218368	1.6
0.1888306	-0.218368	1.6
0.1888306	-0.218368	1.6
0.1888306	-0.218368	1.6
0.1883834	-0.2177276	1.6
0.1883834	-0.2177276	1.6
0.09218181	-0.2635885	1.6
0.09218181	-0.2635885	1.6
0.09218181	-0.2635885	1.6
0.08826876	-0.2650451	1.6
0.08826876	-0.2650451	1.6
0.08568992	-0.2651599	1.6
0.08568992	-0.2651599	1.6
0.08568992	-0.2651599	1.6
0.08409043	-0.2647128	1.6
0.08409043	-0.2647128	1.6
0.08409043	-0.2647128	1.6
0.08271305	-0.2649458	1.6
0.08271305	-0.2649458	1.6
0.08106415	-0.2650102	1.6
0.08106415	-0.2650102	1.6
0.08106415	-0.2650102	1.6
0.08014563	-0.2648469	1.6
0.08014563	-0.2648469	1.6
0.08014563	-0.2648469	1.6
0.07981291	-0.2647673	1.6
0.07981291	-0.2647673	1.6
0.07947877	-0.2649205	1.6
0.07947877	-0.2649205	1.6
0.07947877	-0.2649205	1.6
0.07925523	-0.2651967	1.6
0.07925523	-0.2651967	1.6
0.07883622	-0.2654084	1.6
0.07883622	-0.2654084	1.6
0.07883622	-0.2654084	1.6
0.07842705	-0.2654487	1.6
0.07842705	-0.2654487	1.6
0.07790924	-0.2655545	1.6
0.07790924	-0.2655545	1.6
0.07790924	-0.2655545	1.6
0.07751655	-0.2653971	1.6
0.07751655	-0.2653971	1.6
0.07751655	-0.2653971	1.6
0.07703193	-0.2655133	1.6
0.07703193	-0.2655133	1.6
0.07654361	-0.2654542	1.6
0.07654361	-0.2654542	1.6
0.07654361	-0.2654542	1.6
0.07604886	-0.2651945	1.6
0.07604886	-0.2651945	1.6
0.07604886	-0.2651945	1.6
0.07548182	-0.2651304	1.6
0.07548182	-0.2651304	1.6
0.07507903	-0.2653119	1.6
0.07507903	-0.2653119	1.6
0.07507903	-0.2653119	1.6
0.07458789	-0.2652363	1.6
0.07458789	-0.2652363	1.6
0.07458789	-0.2652363	1.6
0.07411765	-0.2654932	1.6
0.07411765	-0.2654932	1.6
0.07385891	-0.2657911	1.6
0.07385891	-0.2657911	1.6
0.07385891	-0.2657911	1.6
0.07366272	-0.265894	1.6
0.07366272	-0.265894	1.6
0.07366272	-0.265894	1.6
0.07342967	-0.2660875	1.6
0.07342967	-0.2660875	1.6
0.07342967	-0.2660875	1.6
0.07342967	-0.2660875	1.6
0.07342967	-0.2660875	1.6
0.08990025	-0.2750348	1.6
0.08990025	-0.2750348	1.6
0.08990025	-0.2750348	1.6
0.08944064	-0.2756452	1.6
0.08944064	-0.2756452	1.6
0.08930898	-0.2749687	1.6
0.08887955	-0.2742222	1.6
0.08887955	-0.2742222	1.6
0.08887955	-0.2742222	1.6
0.08887955	-0.2742222	1.6
0.08887955	-0.2742222	1.6
