# Supplementary material for: Saliency detection of textured 3D models based on multi-view information and texel descriptor
Source: PeerJ Comput Sci. 2023 Oct 25;9:e1584. doi: 10.7717/peerj-cs.1584 (PMC10703070; doi:10.7717/peerj-cs.1584)
Supplement: Supplemental Information 2 [file peerj-cs-09-1584-s002.zip › zy2/21.txt]

0.08887955	-0.2742222	1.6
-0.1707646	-0.2587984	1.6
-0.1707646	-0.2587984	1.6
-0.1697717	-0.259776	1.6
-0.1697717	-0.259776	1.6
-0.1697717	-0.259776	1.6
-0.1695524	-0.2581116	1.6
-0.1695524	-0.2581116	1.6
-0.1688456	-0.2597573	1.6
-0.1688456	-0.2597573	1.6
-0.1688456	-0.2597573	1.6
-0.1686173	-0.2588066	1.6
-0.1686173	-0.2588066	1.6
-0.168091	-0.2591159	1.6
-0.168091	-0.2591159	1.6
-0.168091	-0.2591159	1.6
-0.1680941	-0.2587522	1.6
-0.1680941	-0.2587522	1.6
-0.1680941	-0.2587522	1.6
-0.1680277	-0.2579285	1.6
-0.1680277	-0.2579285	1.6
-0.167736	-0.2575006	1.6
-0.167736	-0.2575006	1.6
-0.167736	-0.2575006	1.6
-0.1676962	-0.2550933	1.6
-0.1676962	-0.2550933	1.6
-0.1676962	-0.2550933	1.6
-0.1676562	-0.2536861	1.6
-0.1676562	-0.2536861	1.6
-0.1677304	-0.2537138	1.6
-0.1677304	-0.2537138	1.6
-0.1677304	-0.2537138	1.6
-0.1677879	-0.2535709	1.6
-0.1677879	-0.2535709	1.6
-0.1677879	-0.2535709	1.6
-0.1680731	-0.2514986	1.6
-0.1680731	-0.2514986	1.6
-0.1680731	-0.2514986	1.6
-0.1680599	-0.2509922	1.6
-0.1680599	-0.2509922	1.6
-0.1681937	-0.2502643	1.6
-0.1681937	-0.2502643	1.6
-0.1681937	-0.2502643	1.6
-0.1697112	-0.2500813	1.6
-0.1697112	-0.2500813	1.6
-0.1697112	-0.2500813	1.6
-0.1697112	-0.2500813	1.6
-0.1697112	-0.2500813	1.6
-0.2608141	-0.296197	1.6
-0.2608141	-0.296197	1.6
-0.2608141	-0.296197	1.6
-0.260196	-0.301575	1.6
-0.260196	-0.301575	1.6
-0.260196	-0.301575	1.6
-0.2600108	-0.303594	1.6
-0.2600108	-0.303594	1.6
-0.2608141	-0.3031628	1.6
-0.2608141	-0.3031628	1.6
-0.2608141	-0.3031628	1.6
-0.261387	-0.3007877	1.6
-0.261387	-0.3007877	1.6
-0.261387	-0.3007877	1.6
-0.2613048	-0.3030503	1.6
-0.2613048	-0.3030503	1.6
-0.2616491	-0.3030309	1.6
-0.2616491	-0.3030309	1.6
-0.2616491	-0.3030309	1.6
-0.2619112	-0.3037663	1.6
-0.2619112	-0.3037663	1.6
-0.2619112	-0.3037663	1.6
-0.2620012	-0.3039737	1.6
-0.2620012	-0.3039737	1.6
-0.2620444	-0.3044745	1.6
-0.2620444	-0.3044745	1.6
-0.2620444	-0.3044745	1.6
-0.2622761	-0.3051283	1.6
-0.2622761	-0.3051283	1.6
-0.2622174	-0.3048646	1.6
-0.2622174	-0.3048646	1.6
-0.2622174	-0.3048646	1.6
-0.2620713	-0.305064	1.6
-0.2620713	-0.305064	1.6
-0.2620713	-0.305064	1.6
-0.2619002	-0.3048037	1.6
-0.2619002	-0.3048037	1.6
-0.2619002	-0.3048037	1.6
-0.2622223	-0.3037787	1.6
-0.2622223	-0.3037787	1.6
-0.2613641	-0.3043916	1.6
-0.2613641	-0.3043916	1.6
-0.2613641	-0.3043916	1.6
-0.2605083	-0.3055505	1.6
-0.2605083	-0.3055505	1.6
-0.2594972	-0.3060845	1.6
-0.2594972	-0.3060845	1.6
-0.2594972	-0.3060845	1.6
-0.2586413	-0.3067689	1.6
-0.2586413	-0.3067689	1.6
-0.2579421	-0.3063407	1.6
-0.2579421	-0.3063407	1.6
-0.2579421	-0.3063407	1.6
-0.2573915	-0.3065391	1.6
-0.2573915	-0.3065391	1.6
-0.2573915	-0.3065391	1.6
-0.2568981	-0.3067347	1.6
-0.2568981	-0.3067347	1.6
-0.2564968	-0.3064526	1.6
-0.2564968	-0.3064526	1.6
-0.2564968	-0.3064526	1.6
-0.2562284	-0.3062126	1.6
-0.2562284	-0.3062126	1.6
-0.2562284	-0.3062126	1.6
-0.2562284	-0.3062126	1.6
-0.2562284	-0.3062126	1.6
-0.1136641	-0.2511864	1.6
-0.1136641	-0.2511864	1.6
-0.1136641	-0.2511864	1.6
-0.1056231	-0.2502531	1.6
-0.1056231	-0.2502531	1.6
-0.1018033	-0.2490563	1.6
-0.1018033	-0.2490563	1.6
-0.1018033	-0.2490563	1.6
-0.100403	-0.2490477	1.6
-0.100403	-0.2490477	1.6
-0.100403	-0.2490477	1.6
-0.09916579	-0.2493808	1.6
-0.09916579	-0.2493808	1.6
-0.09839042	-0.2497983	1.6
-0.09839042	-0.2497983	1.6
-0.09839042	-0.2497983	1.6
-0.09768347	-0.250159	1.6
-0.09768347	-0.250159	1.6
-0.09768347	-0.250159	1.6
-0.09708194	-0.2512664	1.6
-0.09708194	-0.2512664	1.6
-0.09678211	-0.2518884	1.6
-0.09678211	-0.2518884	1.6
-0.09678211	-0.2518884	1.6
-0.09652042	-0.2519649	1.6
-0.09652042	-0.2519649	1.6
-0.09652042	-0.2519649	1.6
-0.09600177	-0.2518881	1.6
-0.09600177	-0.2518881	1.6
-0.09581585	-0.2519512	1.6
-0.09581585	-0.2519512	1.6
-0.09581585	-0.2519512	1.6
-0.09564864	-0.2521486	1.6
-0.09564864	-0.2521486	1.6
-0.09564864	-0.2521486	1.6
-0.09524308	-0.2521211	1.6
-0.09524308	-0.2521211	1.6
-0.09496154	-0.2517993	1.6
-0.09496154	-0.2517993	1.6
-0.09496154	-0.2517993	1.6
-0.09465175	-0.2514578	1.6
-0.09465175	-0.2514578	1.6
-0.09465175	-0.2514578	1.6
-0.09447744	-0.2514197	1.6
-0.09447744	-0.2514197	1.6
-0.09447744	-0.2514197	1.6
-0.09447744	-0.2514197	1.6
-0.09447744	-0.2514197	1.6
-0.09447744	-0.2514197	1.6
-0.09447744	-0.2514197	1.6
-0.09447744	-0.2514197	1.6
0.1513671	-0.2772474	1.6
0.1513671	-0.2772474	1.6
0.1521897	-0.2772345	1.6
0.1521897	-0.2772345	1.6
0.1521897	-0.2772345	1.6
0.151267	-0.2768635	1.6
0.151267	-0.2768635	1.6
0.151267	-0.2768635	1.6
0.1510653	-0.2766475	1.6
0.1510653	-0.2766475	1.6
0.1502292	-0.2765459	1.6
0.1502292	-0.2765459	1.6
0.1502292	-0.2765459	1.6
0.1475144	-0.2752935	1.6
0.1475144	-0.2752935	1.6
0.1475144	-0.2752935	1.6
0.1455732	-0.2743189	1.6
0.1455732	-0.2743189	1.6
0.1455732	-0.2743189	1.6
0.1455732	-0.2743189	1.6
0.1455732	-0.2743189	1.6
0.1905127	-0.2783204	1.6
0.1905127	-0.2783204	1.6
0.1905127	-0.2783204	1.6
0.1863502	-0.2792689	1.6
0.1863502	-0.2792689	1.6
0.1851118	-0.2795475	1.6
0.1851118	-0.2795475	1.6
0.1851118	-0.2795475	1.6
0.183875	-0.2795273	1.6
0.183875	-0.2795273	1.6
0.1834783	-0.2791975	1.6
0.1834783	-0.2791975	1.6
0.1834783	-0.2791975	1.6
0.1832826	-0.2793119	1.6
0.1832826	-0.2793119	1.6
0.1839876	-0.2782874	1.6
0.1839876	-0.2782874	1.6
0.1839876	-0.2782874	1.6
0.1839876	-0.2782874	1.6
0.1839876	-0.2782874	1.6
0.2301522	-0.3068084	1.6
0.2301522	-0.3068084	1.6
0.2301522	-0.3068084	1.6
0.2575139	-0.1405724	1.6
0.2575139	-0.1405724	1.6
0.2575139	-0.1405724	1.6
0.2597225	-0.1396398	1.6
0.2597225	-0.1396398	1.6
0.2609045	-0.1398546	1.6
0.2609045	-0.1398546	1.6
0.2609045	-0.1398546	1.6
0.2609045	-0.1398546	1.6
0.2609045	-0.1398546	1.6
0.2609045	-0.1398546	1.6
0.2612528	-0.1395681	1.6
0.2612528	-0.1395681	1.6
0.26091	-0.1390875	1.6
0.26091	-0.1390875	1.6
0.26091	-0.1390875	1.6
0.2719995	-0.1198401	1.6
0.2719995	-0.1198401	1.6
0.2719995	-0.1198401	1.6
0.01	0.01	1.6
0.01	0.01	1.6
0.2719995	-0.1198401	1.6
0.2719995	-0.1198401	1.6
0.2719995	-0.1198401	1.6
0.26091	-0.1390875	1.6
0.26091	-0.1390875	1.6
0.26091	-0.1390875	1.6
0.217427	-0.03669673	1.6
0.217427	-0.03669673	1.6
0.1691634	-0.04845566	1.6
0.1691634	-0.04845566	1.6
0.1691634	-0.04845566	1.6
0.154315	-0.04936659	1.6
0.154315	-0.04936659	1.6
0.154315	-0.04936659	1.6
0.1473813	-0.04902963	1.6
0.1473813	-0.04902963	1.6
0.1422941	-0.04912995	1.6
0.1422941	-0.04912995	1.6
0.1422941	-0.04912995	1.6
0.1402171	-0.0485026	1.6
0.1402171	-0.0485026	1.6
0.1402171	-0.0485026	1.6
0.1370809	-0.04877442	1.6
0.1370809	-0.04877442	1.6
0.1338729	-0.04970621	1.6
0.1338729	-0.04970621	1.6
0.1338729	-0.04970621	1.6
0.1338729	-0.04970621	1.6
0.1338729	-0.04970621	1.6
0.1338729	-0.04970621	1.6
0.08376469	0.01697272	1.6
0.08376469	0.01697272	1.6
0.08201138	0.01763963	1.6
0.08201138	0.01763963	1.6
0.08201138	0.01763963	1.6
0.08184087	0.01705401	1.6
0.08184087	0.01705401	1.6
0.08138753	0.01602297	1.6
0.08138753	0.01602297	1.6
0.08138753	0.01602297	1.6
0.08068967	0.01499194	1.6
0.08068967	0.01499194	1.6
0.08068967	0.01499194	1.6
0.0799219	0.01388532	1.6
0.0799219	0.01388532	1.6
0.07964399	0.01382389	1.6
0.07964399	0.01382389	1.6
0.07964399	0.01382389	1.6
0.07915498	0.01348907	1.6
0.07915498	0.01348907	1.6
0.07896728	0.0134072	1.6
0.07896728	0.0134072	1.6
0.07896728	0.0134072	1.6
0.07856043	0.01324613	1.6
0.07856043	0.01324613	1.6
0.07856043	0.01324613	1.6
0.07840075	0.01337893	1.6
0.07840075	0.01337893	1.6
0.07812525	0.01352645	1.6
0.07812525	0.01352645	1.6
0.07812525	0.01352645	1.6
0.07808471	0.01366332	1.6
0.07808471	0.01366332	1.6
0.07808471	0.01366332	1.6
0.07844322	0.01395238	1.6
0.07844322	0.01395238	1.6
0.07844322	0.01395238	1.6
0.07844322	0.01395238	1.6
0.07844322	0.01395238	1.6
0.07844322	0.01395238	1.6
0.07844322	0.01395238	1.6
0.07844322	0.01395238	1.6
0.06327932	0.05593394	1.6
0.06327932	0.05593394	1.6
-0.2778232	-0.02084596	1.6
-0.2778232	-0.02084596	1.6
-0.2778232	-0.02084596	1.6
-0.2785156	-0.01981949	1.6
-0.2785156	-0.01981949	1.6
-0.2785156	-0.01981949	1.6
-0.2786531	-0.01943724	1.6
-0.2786531	-0.01943724	1.6
-0.2785819	-0.01926749	1.6
-0.2785819	-0.01926749	1.6
-0.2785819	-0.01926749	1.6
-0.2792307	-0.01892487	1.6
-0.2792307	-0.01892487	1.6
-0.279553	-0.01877892	1.6
-0.279553	-0.01877892	1.6
-0.279553	-0.01877892	1.6
-0.280192	-0.01817164	1.6
-0.280192	-0.01817164	1.6
-0.280192	-0.01817164	1.6
-0.280656	-0.01780275	1.6
-0.280656	-0.01780275	1.6
-0.2812366	-0.01784534	1.6
-0.2812366	-0.01784534	1.6
-0.2812366	-0.01784534	1.6
-0.2815446	-0.01779374	1.6
-0.2815446	-0.01779374	1.6
-0.2815446	-0.01779374	1.6
-0.2815446	-0.01779374	1.6
-0.2815446	-0.01779374	1.6
-0.2819571	-0.01820268	1.6
-0.2819571	-0.01820268	1.6
-0.2819571	-0.01820268	1.6
-0.2974619	-0.1015267	1.6
-0.2974619	-0.1015267	1.6
-0.2987813	-0.1034603	1.6
-0.2987813	-0.1034603	1.6
-0.2987813	-0.1034603	1.6
-0.2993496	-0.104322	1.6
-0.2993496	-0.104322	1.6
-0.2993496	-0.104322	1.6
-0.2989349	-0.104577	1.6
-0.2989349	-0.104577	1.6
-0.2993677	-0.1046884	1.6
-0.2993677	-0.1046884	1.6
-0.2993677	-0.1046884	1.6
-0.2988815	-0.1050467	1.6
-0.2988815	-0.1050467	1.6
-0.2988815	-0.1050467	1.6
-0.2987803	-0.1056224	1.6
-0.2987803	-0.1056224	1.6
-0.2987803	-0.1056224	1.6
-0.2990833	-0.1058374	1.6
-0.2990833	-0.1058374	1.6
-0.2993615	-0.1062193	1.6
-0.2993615	-0.1062193	1.6
-0.2993615	-0.1062193	1.6
-0.2993692	-0.1066988	1.6
-0.2993692	-0.1066988	1.6
-0.2997798	-0.1066997	1.6
-0.2997798	-0.1066997	1.6
-0.2997798	-0.1066997	1.6
-0.3002668	-0.1067196	1.6
-0.3002668	-0.1067196	1.6
-0.3002668	-0.1067196	1.6
-0.3002668	-0.1067196	1.6
-0.3002668	-0.1067196	1.6
-0.3058789	-0.07633231	1.6
-0.3058789	-0.07633231	1.6
-0.3058789	-0.07633231	1.6
-0.3067784	-0.07730738	1.6
-0.3067784	-0.07730738	1.6
-0.3067784	-0.07730738	1.6
-0.3073622	-0.07780768	1.6
-0.3073622	-0.07780768	1.6
-0.3073622	-0.07780768	1.6
-0.3073622	-0.07780768	1.6
-0.3073622	-0.07780768	1.6
-0.329351	-0.07377388	1.6
-0.329351	-0.07377388	1.6
-0.329351	-0.07377388	1.6
-0.3513398	-0.06974008	1.6
-0.3513398	-0.06974008	1.6
-0.3513398	-0.06974008	1.6
0.08177335	0.06552704	1.6
0.08177335	0.06552704	1.6
0.0807462	0.05501831	1.6
0.0807462	0.05501831	1.6
0.0807462	0.05501831	1.6
0.0807462	0.05501831	1.6
0.0807462	0.05501831	1.6
0.07980672	0.04525525	1.6
0.07980672	0.04525525	1.6
0.07980672	0.04525525	1.6
0.0799754	0.04187325	1.6
0.0799754	0.04187325	1.6
0.0799754	0.04187325	1.6
0.0799754	0.04187325	1.6
0.0799754	0.04187325	1.6
0.0801099	0.0363556	1.6
0.0801099	0.0363556	1.6
0.0801099	0.0363556	1.6
0.08040882	0.03416942	1.6
0.08040882	0.03416942	1.6
0.08040882	0.03416942	1.6
0.08040882	0.03416942	1.6
0.08040882	0.03416942	1.6
0.1926971	0.06062979	1.6
0.1926971	0.06062979	1.6
0.1926971	0.06062979	1.6
0.1914617	0.0569162	1.6
0.1914617	0.0569162	1.6
0.1914617	0.0569162	1.6
0.1893401	0.05524769	1.6
0.1893401	0.05524769	1.6
0.1893401	0.05524769	1.6
0.188775	0.05408049	1.6
0.188775	0.05408049	1.6
0.188334	0.05298286	1.6
0.188334	0.05298286	1.6
0.188334	0.05298286	1.6
0.188577	0.05219753	1.6
0.188577	0.05219753	1.6
0.188577	0.05219753	1.6
0.1883581	0.05135293	1.6
0.1883581	0.05135293	1.6
0.1883459	0.05088951	1.6
0.1883459	0.05088951	1.6
0.1883459	0.05088951	1.6
0.1881004	0.05009498	1.6
0.1881004	0.05009498	1.6
0.1881004	0.05009498	1.6
0.1878404	0.04959422	1.6
0.1878404	0.04959422	1.6
0.1876751	0.04930529	1.6
0.1876751	0.04930529	1.6
0.1876751	0.04930529	1.6
0.1873365	0.04902668	1.6
0.1873365	0.04902668	1.6
0.1873365	0.04902668	1.6
0.187145	0.04861549	1.6
0.187145	0.04861549	1.6
0.187145	0.04861549	1.6
0.187145	0.04861549	1.6
0.187145	0.04861549	1.6
0.187145	0.04861549	1.6
0.187145	0.04861549	1.6
0.1825386	0.1320005	1.6
0.1825386	0.1320005	1.6
0.1825386	0.1320005	1.6
0.1831754	0.132484	1.6
0.1831754	0.132484	1.6
0.1824142	0.1330582	1.6
0.1824142	0.1330582	1.6
0.1824142	0.1330582	1.6
0.1823314	0.1339841	1.6
0.1823314	0.1339841	1.6
0.1820888	0.1344218	1.6
0.1820888	0.1344218	1.6
0.1820888	0.1344218	1.6
0.1817841	0.1349122	1.6
0.1817841	0.1349122	1.6
0.1817841	0.1349122	1.6
0.1816712	0.1354353	1.6
0.1816712	0.1354353	1.6
0.1821258	0.1367014	1.6
0.1821258	0.1367014	1.6
0.1821258	0.1367014	1.6
0.1821258	0.1367014	1.6
0.1821258	0.1367014	1.6
0.1821258	0.1367014	1.6
0.2344892	0.1753489	1.6
0.2344892	0.1753489	1.6
0.2326979	0.1746316	1.6
0.2326979	0.1746316	1.6
0.2326979	0.1746316	1.6
0.2315081	0.174272	1.6
0.2315081	0.174272	1.6
0.2300764	0.1745555	1.6
0.2300764	0.1745555	1.6
0.2300764	0.1745555	1.6
0.2279914	0.1743568	1.6
0.2279914	0.1743568	1.6
0.2279914	0.1743568	1.6
0.2264978	0.1737742	1.6
0.2264978	0.1737742	1.6
0.2254264	0.1737227	1.6
0.2254264	0.1737227	1.6
0.2254264	0.1737227	1.6
0.224501	0.1738907	1.6
0.224501	0.1738907	1.6
0.224501	0.1738907	1.6
0.2236403	0.1744308	1.6
0.2236403	0.1744308	1.6
0.2232049	0.1746176	1.6
0.2232049	0.1746176	1.6
0.2232049	0.1746176	1.6
0.2222683	0.1747328	1.6
0.2222683	0.1747328	1.6
0.2222683	0.1747328	1.6
0.2215169	0.175053	1.6
0.2215169	0.175053	1.6
0.2224997	0.1752611	1.6
0.2224997	0.1752611	1.6
0.2224997	0.1752611	1.6
0.2233658	0.1757859	1.6
0.2233658	0.1757859	1.6
0.2233658	0.1757859	1.6
0.2240219	0.1762269	1.6
0.2240219	0.1762269	1.6
0.2244989	0.1765927	1.6
0.2244989	0.1765927	1.6
0.2244989	0.1765927	1.6
0.2249059	0.1771075	1.6
0.2249059	0.1771075	1.6
0.2249059	0.1771075	1.6
0.2250769	0.1774066	1.6
0.2250769	0.1774066	1.6
0.2250769	0.1774066	1.6
0.2250769	0.1774066	1.6
0.2250769	0.1774066	1.6
0.1819446	0.2251907	1.6
0.1819446	0.2251907	1.6
0.1819446	0.2251907	1.6
0.1819446	0.2251907	1.6
0.1819446	0.2251907	1.6
0.1836085	0.2280029	1.6
0.1836085	0.2280029	1.6
0.1836085	0.2280029	1.6
0.1841702	0.229195	1.6
0.1841702	0.229195	1.6
0.1841702	0.229195	1.6
0.1850781	0.2305635	1.6
0.1850781	0.2305635	1.6
0.1859371	0.2323271	1.6
0.1859371	0.2323271	1.6
0.1859371	0.2323271	1.6
0.1865804	0.2342869	1.6
0.1865804	0.2342869	1.6
0.1865804	0.2342869	1.6
0.1869206	0.2354807	1.6
0.1869206	0.2354807	1.6
0.1869206	0.2354807	1.6
0.1869206	0.2354807	1.6
0.1869206	0.2354807	1.6
0.1871318	0.2379418	1.6
0.1871318	0.2379418	1.6
0.1871318	0.2379418	1.6
0.1871318	0.2379418	1.6
0.1871318	0.2379418	1.6
0.1686496	0.2403791	1.6
0.1686496	0.2403791	1.6
0.1686496	0.2403791	1.6
0.14192	0.2870337	1.6
0.14192	0.2870337	1.6
0.14192	0.2870337	1.6
0.1392237	0.2889426	1.6
0.1392237	0.2889426	1.6
0.1370894	0.2908697	1.6
0.1370894	0.2908697	1.6
0.1370894	0.2908697	1.6
0.1353696	0.2925612	1.6
0.1353696	0.2925612	1.6
0.1353696	0.2925612	1.6
0.1343921	0.293823	1.6
0.1343921	0.293823	1.6
0.1333632	0.2951753	1.6
0.1333632	0.2951753	1.6
0.1333632	0.2951753	1.6
0.1324272	0.2960432	1.6
0.1324272	0.2960432	1.6
0.1324272	0.2960432	1.6
0.131695	0.2963248	1.6
0.131695	0.2963248	1.6
0.1309718	0.2967411	1.6
0.1309718	0.2967411	1.6
0.1309718	0.2967411	1.6
0.1309718	0.2967411	1.6
0.1309718	0.2967411	1.6
0.1309718	0.2967411	1.6
0.1264781	0.2976149	1.6
0.1264781	0.2976149	1.6
0.1240484	0.2978631	1.6
0.1240484	0.2978631	1.6
0.1240484	0.2978631	1.6
0.1217597	0.2981245	1.6
0.1217597	0.2981245	1.6
0.1217597	0.2981245	1.6
0.1199017	0.2983604	1.6
0.1199017	0.2983604	1.6
0.1199017	0.2983604	1.6
0.1199017	0.2983604	1.6
0.1199017	0.2983604	1.6
0.1182233	0.2986593	1.6
0.1182233	0.2986593	1.6
0.03392896	0.2471258	1.6
0.03392896	0.2471258	1.6
0.03392896	0.2471258	1.6
0.03426361	0.2390815	1.6
0.03426361	0.2390815	1.6
0.03426361	0.2390815	1.6
0.03376111	0.2351215	1.6
0.03376111	0.2351215	1.6
0.03431272	0.2327868	1.6
0.03431272	0.2327868	1.6
0.03431272	0.2327868	1.6
0.0331493	0.2322519	1.6
0.0331493	0.2322519	1.6
0.0331493	0.2322519	1.6
0.03301261	0.2318753	1.6
0.03301261	0.2318753	1.6
0.03290364	0.2317574	1.6
0.03290364	0.2317574	1.6
0.03290364	0.2317574	1.6
0.03288633	0.2312592	1.6
0.03288633	0.2312592	1.6
0.03288633	0.2312592	1.6
0.03288633	0.2312592	1.6
0.03288633	0.2312592	1.6
0.05573669	0.18262	1.6
0.05573669	0.18262	1.6
0.05573669	0.18262	1.6
0.05802459	0.1739253	1.6
0.05802459	0.1739253	1.6
0.0590557	0.1690382	1.6
0.0590557	0.1690382	1.6
0.0590557	0.1690382	1.6
0.05975498	0.1666375	1.6
0.05975498	0.1666375	1.6
0.05975498	0.1666375	1.6
0.05993053	0.1650152	1.6
0.05993053	0.1650152	1.6
0.06049209	0.163492	1.6
0.06049209	0.163492	1.6
0.06049209	0.163492	1.6
0.06113791	0.1629454	1.6
0.06113791	0.1629454	1.6
0.06113791	0.1629454	1.6
0.06195597	0.1628715	1.6
0.06195597	0.1628715	1.6
0.06269557	0.1629912	1.6
0.06269557	0.1629912	1.6
0.06269557	0.1629912	1.6
0.06269557	0.1629912	1.6
0.06269557	0.1629912	1.6
0.06269557	0.1629912	1.6
0.06299736	0.1629071	1.6
0.06299736	0.1629071	1.6
0.06306798	0.1628423	1.6
0.06306798	0.1628423	1.6
0.06306798	0.1628423	1.6
0.06283361	0.1626372	1.6
0.06283361	0.1626372	1.6
0.06283361	0.1626372	1.6
0.06282946	0.1624534	1.6
0.06282946	0.1624534	1.6
0.06239948	0.1623753	1.6
0.06239948	0.1623753	1.6
0.06239948	0.1623753	1.6
0.06207258	0.1622634	1.6
0.06207258	0.1622634	1.6
0.06167557	0.1620256	1.6
0.06167557	0.1620256	1.6
0.06167557	0.1620256	1.6
0.06149448	0.1618076	1.6
0.06149448	0.1618076	1.6
0.06149448	0.1618076	1.6
0.06144796	0.1619096	1.6
0.06144796	0.1619096	1.6
0.06144796	0.1619096	1.6
0.06122484	0.1619472	1.6
0.06122484	0.1619472	1.6
0.06095433	0.1619113	1.6
0.06095433	0.1619113	1.6
0.06095433	0.1619113	1.6
0.06064212	0.1619034	1.6
0.06064212	0.1619034	1.6
0.06051877	0.1618919	1.6
0.06051877	0.1618919	1.6
0.06051877	0.1618919	1.6
0.06028496	0.1619395	1.6
0.06028496	0.1619395	1.6
0.06028496	0.1619395	1.6
0.06028496	0.1619395	1.6
0.06028496	0.1619395	1.6
0.003939721	0.1292647	1.6
0.003939721	0.1292647	1.6
0.003939721	0.1292647	1.6
0.004787859	0.1295651	1.6
0.004787859	0.1295651	1.6
0.004787859	0.1295651	1.6
0.004636968	0.1291248	1.6
0.004636968	0.1291248	1.6
0.004191972	0.1288328	1.6
0.004191972	0.1288328	1.6
0.004191972	0.1288328	1.6
0.004367723	0.1292148	1.6
0.004367723	0.1292148	1.6
0.004367723	0.1292148	1.6
0.00461884	0.1295534	1.6
0.00461884	0.1295534	1.6
0.005148922	0.1300646	1.6
0.005148922	0.1300646	1.6
0.005674822	0.1293359	1.6
0.005674822	0.1293359	1.6
0.005674822	0.1293359	1.6
0.006551857	0.1297904	1.6
0.006551857	0.1297904	1.6
0.006551857	0.1297904	1.6
0.006551857	0.1297904	1.6
0.006551857	0.1297904	1.6
-0.01044837	0.110146	1.6
-0.01044837	0.110146	1.6
-0.01044837	0.110146	1.6
-0.0113305	0.111516	1.6
-0.0113305	0.111516	1.6
-0.01145206	0.1126328	1.6
