# Supplementary material for: Saliency detection of textured 3D models based on multi-view information and texel descriptor
Source: PeerJ Comput Sci. 2023 Oct 25;9:e1584. doi: 10.7717/peerj-cs.1584 (PMC10703070; doi:10.7717/peerj-cs.1584)
Supplement: Supplemental Information 2 [file peerj-cs-09-1584-s002.zip › zy2/22.txt]

-0.01145206	0.1126328	1.6
-0.01145206	0.1126328	1.6
-0.01172425	0.113241	1.6
-0.01172425	0.113241	1.6
-0.01172425	0.113241	1.6
-0.01172425	0.113241	1.6
-0.01172425	0.113241	1.6
0.1021498	0.1036935	1.6
0.1021498	0.1036935	1.6
0.1021498	0.1036935	1.6
0.1051703	0.1059723	1.6
0.1051703	0.1059723	1.6
0.1063492	0.1073484	1.6
0.1063492	0.1073484	1.6
0.1063492	0.1073484	1.6
0.1068139	0.1082713	1.6
0.1068139	0.1082713	1.6
0.1074429	0.1096199	1.6
0.1074429	0.1096199	1.6
0.1074429	0.1096199	1.6
0.1077713	0.1108144	1.6
0.1077713	0.1108144	1.6
0.1077713	0.1108144	1.6
0.1073746	0.1116834	1.6
0.1073746	0.1116834	1.6
0.1075155	0.1123254	1.6
0.1075155	0.1123254	1.6
0.1075155	0.1123254	1.6
0.1075155	0.1123254	1.6
0.1075155	0.1123254	1.6
0.04081968	0.1727871	1.6
0.04081968	0.1727871	1.6
0.04081968	0.1727871	1.6
0.0374825	0.1772456	1.6
0.0374825	0.1772456	1.6
0.0374825	0.1772456	1.6
0.0357705	0.181382	1.6
0.0357705	0.181382	1.6
0.03529505	0.1835278	1.6
0.03529505	0.1835278	1.6
0.03529505	0.1835278	1.6
0.03214435	0.190174	1.6
0.03214435	0.190174	1.6
0.03214435	0.190174	1.6
0.03184918	0.1908451	1.6
0.03184918	0.1908451	1.6
0.03147521	0.1917594	1.6
0.03147521	0.1917594	1.6
0.03147521	0.1917594	1.6
0.03125956	0.1928298	1.6
0.03125956	0.1928298	1.6
0.03125956	0.1928298	1.6
0.0318477	0.19383	1.6
0.0318477	0.19383	1.6
0.03221694	0.194672	1.6
0.03221694	0.194672	1.6
0.03221694	0.194672	1.6
0.03224565	0.1955533	1.6
0.03224565	0.1955533	1.6
0.03224565	0.1955533	1.6
0.03230864	0.1963991	1.6
0.03230864	0.1963991	1.6
0.03249071	0.1972328	1.6
0.03249071	0.1972328	1.6
0.03249071	0.1972328	1.6
0.03334719	0.1978181	1.6
0.03334719	0.1978181	1.6
0.03334719	0.1978181	1.6
0.01	0.01	1.6
0.01	0.01	1.6
0.01	0.01	1.6
0.01	0.01	1.6
0.01	0.01	1.6
0.01	0.01	1.6
0.01	0.01	1.6
0.01	0.01	1.6
0.02052163	0.2105237	1.6
0.02052163	0.2105237	1.6
0.01	0.01	1.6
0.01	0.01	1.6
0.01	0.01	1.6
0.01	0.01	1.6
0.01	0.01	1.6
0.01	0.01	1.6
-0.03244906	0.2395834	1.6
-0.03244906	0.2395834	1.6
-0.03012428	0.238652	1.6
-0.03012428	0.238652	1.6
-0.03012428	0.238652	1.6
-0.02889563	0.2379044	1.6
-0.02889563	0.2379044	1.6
-0.02889563	0.2379044	1.6
-0.02904257	0.2361274	1.6
-0.02904257	0.2361274	1.6
-0.02942499	0.2340363	1.6
-0.02942499	0.2340363	1.6
-0.02942499	0.2340363	1.6
-0.02924736	0.2328772	1.6
-0.02924736	0.2328772	1.6
-0.02924736	0.2328772	1.6
-0.02977676	0.2318106	1.6
-0.02977676	0.2318106	1.6
-0.03195988	0.2306425	1.6
-0.03195988	0.2306425	1.6
-0.03195988	0.2306425	1.6
-0.03195988	0.2306425	1.6
-0.03195988	0.2306425	1.6
-0.03195988	0.2306425	1.6
-0.03109969	0.2096592	1.6
-0.03109969	0.2096592	1.6
-0.03012328	0.2012224	1.6
-0.03012328	0.2012224	1.6
-0.03012328	0.2012224	1.6
-0.02954835	0.19477	1.6
-0.02954835	0.19477	1.6
-0.02954835	0.19477	1.6
-0.03161928	0.1947965	1.6
-0.03161928	0.1947965	1.6
-0.03108482	0.1908083	1.6
-0.03108482	0.1908083	1.6
-0.03108482	0.1908083	1.6
-0.03084508	0.1872122	1.6
-0.03084508	0.1872122	1.6
-0.03245515	0.1880677	1.6
-0.03245515	0.1880677	1.6
-0.03245515	0.1880677	1.6
-0.03374654	0.1892821	1.6
-0.03374654	0.1892821	1.6
-0.03475245	0.1902965	1.6
-0.03475245	0.1902965	1.6
-0.0355334	0.1909695	1.6
-0.0355334	0.1909695	1.6
-0.0355334	0.1909695	1.6
-0.0362533	0.1918426	1.6
-0.0362533	0.1918426	1.6
-0.03664924	0.1927765	1.6
-0.03664924	0.1927765	1.6
-0.03664924	0.1927765	1.6
-0.03743705	0.1935546	1.6
-0.03743705	0.1935546	1.6
-0.03767876	0.1945397	1.6
-0.03767876	0.1945397	1.6
-0.03767876	0.1945397	1.6
-0.03720865	0.1956772	1.6
-0.03720865	0.1956772	1.6
-0.03720865	0.1956772	1.6
-0.03720865	0.1956772	1.6
-0.03720865	0.1956772	1.6
-0.03720865	0.1956772	1.6
0.04143085	0.2001673	1.6
0.04143085	0.2001673	1.6
0.04037606	0.2007176	1.6
0.04037606	0.2007176	1.6
0.03932134	0.2019546	1.6
0.03932134	0.2019546	1.6
0.03932134	0.2019546	1.6
0.03890569	0.203748	1.6
0.03890569	0.203748	1.6
0.03890569	0.203748	1.6
0.03890569	0.203748	1.6
0.03890569	0.203748	1.6
0.03821579	0.2054343	1.6
0.03821579	0.2054343	1.6
0.03821579	0.2054343	1.6
0.03804258	0.2046699	1.6
0.03804258	0.2046699	1.6
0.03815528	0.2041716	1.6
0.03815528	0.2041716	1.6
0.03815528	0.2041716	1.6
0.0380021	0.2038048	1.6
0.0380021	0.2038048	1.6
0.03810798	0.2035788	1.6
0.03810798	0.2035788	1.6
0.03810798	0.2035788	1.6
0.03817785	0.2038227	1.6
0.03817785	0.2038227	1.6
0.03817785	0.2038227	1.6
0.03910281	0.2032562	1.6
0.03910281	0.2032562	1.6
0.03910281	0.2032562	1.6
0.03910281	0.2032562	1.6
0.03910281	0.2032562	1.6
0.06055088	0.1921165	1.6
0.06055088	0.1921165	1.6
0.06055088	0.1921165	1.6
0.06134477	0.1910569	1.6
0.06134477	0.1910569	1.6
0.06171579	0.1900491	1.6
0.06171579	0.1900491	1.6
0.06171579	0.1900491	1.6
0.06206071	0.1890306	1.6
0.06206071	0.1890306	1.6
0.06206071	0.1890306	1.6
0.06206071	0.1890306	1.6
0.06206071	0.1890306	1.6
0.06206071	0.1890306	1.6
0.06206071	0.1890306	1.6
0.06206071	0.1890306	1.6
-0.009064706	0.2978499	1.6
-0.009064706	0.2978499	1.6
-0.009064706	0.2978499	1.6
-0.01002708	0.2959994	1.6
-0.01002708	0.2959994	1.6
-0.01116537	0.2950663	1.6
-0.01116537	0.2950663	1.6
-0.01116537	0.2950663	1.6
-0.01259477	0.2945736	1.6
-0.01259477	0.2945736	1.6
-0.01259477	0.2945736	1.6
-0.01390226	0.293844	1.6
-0.01390226	0.293844	1.6
-0.0162176	0.29156	1.6
-0.0162176	0.29156	1.6
-0.0162176	0.29156	1.6
-0.01716946	0.2909096	1.6
-0.01716946	0.2909096	1.6
-0.01902647	0.2887518	1.6
-0.01902647	0.2887518	1.6
-0.01902647	0.2887518	1.6
-0.01865275	0.2898629	1.6
-0.01865275	0.2898629	1.6
-0.01865275	0.2898629	1.6
-0.0184281	0.2908232	1.6
-0.0184281	0.2908232	1.6
-0.01833295	0.2914309	1.6
-0.01833295	0.2914309	1.6
-0.01833295	0.2914309	1.6
-0.0181768	0.2922159	1.6
-0.0181768	0.2922159	1.6
-0.0181768	0.2922159	1.6
-0.01957894	0.2905364	1.6
-0.01957894	0.2905364	1.6
-0.01957894	0.2905364	1.6
-0.01957894	0.2905364	1.6
-0.01957894	0.2905364	1.6
0.01628843	0.3119928	1.6
0.01628843	0.3119928	1.6
0.01572602	0.3149539	1.6
0.01572602	0.3149539	1.6
0.01572602	0.3149539	1.6
0.01542956	0.3150806	1.6
0.01542956	0.3150806	1.6
0.0154237	0.3147041	1.6
0.0154237	0.3147041	1.6
0.0154237	0.3147041	1.6
0.01508599	0.3142623	1.6
0.01508599	0.3142623	1.6
0.01482606	0.3139347	1.6
0.01482606	0.3139347	1.6
0.01482606	0.3139347	1.6
0.01440008	0.313853	1.6
0.01440008	0.313853	1.6
0.01440008	0.313853	1.6
0.01434407	0.3132859	1.6
0.01434407	0.3132859	1.6
0.0143693	0.3125156	1.6
0.0143693	0.3125156	1.6
0.0143693	0.3125156	1.6
0.01454429	0.3121913	1.6
0.01454429	0.3121913	1.6
0.01454429	0.3121913	1.6
0.01479989	0.3116061	1.6
0.01479989	0.3116061	1.6
0.01473849	0.3107386	1.6
0.01473849	0.3107386	1.6
0.01473849	0.3107386	1.6
0.01473849	0.3107386	1.6
0.01473849	0.3107386	1.6
0.01473849	0.3107386	1.6
0.01473849	0.3107386	1.6
0.01473849	0.3107386	1.6
0.01473849	0.3107386	1.6
0.01473849	0.3107386	1.6
0.01473849	0.3107386	1.6
0.02981335	-0.02868554	1.6
0.02981335	-0.02868554	1.6
0.02981335	-0.02868554	1.6
0.03321952	-0.02818561	1.6
0.03321952	-0.02818561	1.6
0.03568472	-0.02694874	1.6
0.03568472	-0.02694874	1.6
0.03568472	-0.02694874	1.6
0.03610137	-0.02713277	1.6
0.03610137	-0.02713277	1.6
0.03610137	-0.02713277	1.6
0.03724413	-0.02701971	1.6
0.03724413	-0.02701971	1.6
0.03724413	-0.02701971	1.6
0.03724413	-0.02701971	1.6
0.03724413	-0.02701971	1.6
-0.00260647	-0.03062798	1.6
-0.00260647	-0.03062798	1.6
-0.00260647	-0.03062798	1.6
-0.001797266	-0.0294759	1.6
-0.001797266	-0.0294759	1.6
-0.001797266	-0.0294759	1.6
-0.001797266	-0.0294759	1.6
-0.001797266	-0.0294759	1.6
-0.002077494	-0.02651356	1.6
-0.002077494	-0.02651356	1.6
-0.002077494	-0.02651356	1.6
-0.001876002	-0.02489188	1.6
-0.001876002	-0.02489188	1.6
-0.002089557	-0.02354567	1.6
-0.002089557	-0.02354567	1.6
-0.002089557	-0.02354567	1.6
-0.002542205	-0.02232466	1.6
-0.002542205	-0.02232466	1.6
-0.002900437	-0.0212346	1.6
-0.002900437	-0.0212346	1.6
-0.002900437	-0.0212346	1.6
-0.003542274	-0.02001035	1.6
-0.003542274	-0.02001035	1.6
-0.003542274	-0.02001035	1.6
-0.003978673	-0.01887179	1.6
-0.003978673	-0.01887179	1.6
-0.003978673	-0.01887179	1.6
-0.003978673	-0.01887179	1.6
-0.003978673	-0.01887179	1.6
-0.007935597	-0.005783025	1.6
-0.007935597	-0.005783025	1.6
-0.007935597	-0.005783025	1.6
-0.008237615	-0.005278531	1.6
-0.008237615	-0.005278531	1.6
-0.007387063	-0.004862448	1.6
-0.007387063	-0.004862448	1.6
-0.007387063	-0.004862448	1.6
-0.007585768	-0.004264992	1.6
-0.007585768	-0.004264992	1.6
-0.008044263	-0.004227821	1.6
-0.008044263	-0.004227821	1.6
-0.008044263	-0.004227821	1.6
-0.007943327	-0.003985552	1.6
-0.007943327	-0.003985552	1.6
-0.007246768	-0.003686144	1.6
-0.007246768	-0.003686144	1.6
-0.007246768	-0.003686144	1.6
-0.006831823	-0.003634525	1.6
-0.006831823	-0.003634525	1.6
-0.006831823	-0.003634525	1.6
-0.006644277	-0.003615875	1.6
-0.006644277	-0.003615875	1.6
-0.006495418	-0.003321532	1.6
-0.006495418	-0.003321532	1.6
-0.006495418	-0.003321532	1.6
-0.006591408	-0.002883467	1.6
-0.006591408	-0.002883467	1.6
-0.006591408	-0.002883467	1.6
-0.006519729	-0.002607356	1.6
-0.006519729	-0.002607356	1.6
-0.006348921	-0.002324701	1.6
-0.006348921	-0.002324701	1.6
-0.006348921	-0.002324701	1.6
-0.005754499	-0.002139248	1.6
-0.005754499	-0.002139248	1.6
-0.00527513	-0.001880265	1.6
-0.00527513	-0.001880265	1.6
-0.00527513	-0.001880265	1.6
-0.004811807	-0.001694402	1.6
-0.004811807	-0.001694402	1.6
-0.004811807	-0.001694402	1.6
-0.004811807	-0.001694402	1.6
-0.004811807	-0.001694402	1.6
-0.03428636	-0.01460787	1.6
-0.03428636	-0.01460787	1.6
-0.03428636	-0.01460787	1.6
0.04595174	-0.1496973	1.6
0.04595174	-0.1496973	1.6
0.04595174	-0.1496973	1.6
0.04546377	-0.1487219	1.6
0.04546377	-0.1487219	1.6
0.0454372	-0.1487822	1.6
0.0454372	-0.1487822	1.6
0.0454372	-0.1487822	1.6
0.04581972	-0.1493387	1.6
0.04581972	-0.1493387	1.6
0.04581972	-0.1493387	1.6
0.04621232	-0.1493803	1.6
0.04621232	-0.1493803	1.6
0.04662538	-0.1491571	1.6
0.04662538	-0.1491571	1.6
0.04662538	-0.1491571	1.6
0.04660371	-0.1494887	1.6
0.04660371	-0.1494887	1.6
0.04660371	-0.1494887	1.6
0.04654934	-0.1499411	1.6
0.04654934	-0.1499411	1.6
0.04654934	-0.1499411	1.6
0.04654934	-0.1499411	1.6
0.04654934	-0.1499411	1.6
0.04236153	-0.1734788	1.6
0.04236153	-0.1734788	1.6
0.04236153	-0.1734788	1.6
0.04301612	-0.1726021	1.6
0.04301612	-0.1726021	1.6
0.04206467	-0.1717364	1.6
0.04206467	-0.1717364	1.6
0.04206467	-0.1717364	1.6
0.04151347	-0.1713926	1.6
0.04151347	-0.1713926	1.6
0.04134884	-0.170795	1.6
0.04134884	-0.170795	1.6
0.04134884	-0.170795	1.6
0.04095683	-0.1706792	1.6
0.04095683	-0.1706792	1.6
0.04095683	-0.1706792	1.6
0.04030219	-0.1707852	1.6
0.04030219	-0.1707852	1.6
0.03972382	-0.170675	1.6
0.03972382	-0.170675	1.6
0.03972382	-0.170675	1.6
0.03923515	-0.17037	1.6
0.03923515	-0.17037	1.6
0.03899602	-0.1701805	1.6
0.03899602	-0.1701805	1.6
0.03899602	-0.1701805	1.6
0.03895997	-0.169861	1.6
0.03895997	-0.169861	1.6
0.03895997	-0.169861	1.6
0.03878354	-0.169273	1.6
0.03878354	-0.169273	1.6
0.03849279	-0.1686892	1.6
0.03849279	-0.1686892	1.6
0.03849279	-0.1686892	1.6
0.03858542	-0.1683065	1.6
0.03858542	-0.1683065	1.6
0.03858542	-0.1683065	1.6
0.0384412	-0.1679124	1.6
0.0384412	-0.1679124	1.6
0.0384412	-0.1679124	1.6
0.0384412	-0.1679124	1.6
0.0384412	-0.1679124	1.6
0.02362098	-0.2196014	1.6
0.02362098	-0.2196014	1.6
0.02125145	-0.2266284	1.6
0.02125145	-0.2266284	1.6
0.02125145	-0.2266284	1.6
0.01979624	-0.2295866	1.6
0.01979624	-0.2295866	1.6
0.01979624	-0.2295866	1.6
0.01874923	-0.2313813	1.6
0.01874923	-0.2313813	1.6
0.01788424	-0.2319053	1.6
0.01788424	-0.2319053	1.6
0.01788424	-0.2319053	1.6
0.01710083	-0.2328424	1.6
0.01710083	-0.2328424	1.6
0.01710083	-0.2328424	1.6
0.01636833	-0.2335275	1.6
0.01636833	-0.2335275	1.6
0.01637857	-0.2340211	1.6
0.01637857	-0.2340211	1.6
0.01637857	-0.2340211	1.6
0.01637857	-0.2340211	1.6
0.01637857	-0.2340211	1.6
0.01637857	-0.2340211	1.6
0.03554663	-0.2417124	1.6
0.03554663	-0.2417124	1.6
0.03554663	-0.2417124	1.6
0.0352179	-0.241505	1.6
0.0352179	-0.241505	1.6
0.03472178	-0.2413319	1.6
0.03472178	-0.2413319	1.6
0.03472178	-0.2413319	1.6
0.03419594	-0.24109	1.6
0.03419594	-0.24109	1.6
0.03236188	-0.2397907	1.6
0.03236188	-0.2397907	1.6
0.03236188	-0.2397907	1.6
0.03092363	-0.2386125	1.6
0.03092363	-0.2386125	1.6
0.03092363	-0.2386125	1.6
0.03028769	-0.2379603	1.6
0.03028769	-0.2379603	1.6
0.02976565	-0.2371696	1.6
0.02976565	-0.2371696	1.6
0.02976565	-0.2371696	1.6
0.02968358	-0.2362855	1.6
0.02968358	-0.2362855	1.6
0.02968358	-0.2362855	1.6
0.02963401	-0.2355274	1.6
0.02963401	-0.2355274	1.6
0.02928605	-0.2354476	1.6
0.02928605	-0.2354476	1.6
0.02928605	-0.2354476	1.6
0.02891413	-0.2352126	1.6
0.02891413	-0.2352126	1.6
0.02891413	-0.2352126	1.6
0.02943281	-0.2354793	1.6
0.02943281	-0.2354793	1.6
0.02907242	-0.2355008	1.6
0.02907242	-0.2355008	1.6
0.02907242	-0.2355008	1.6
0.02907242	-0.2355008	1.6
0.02907242	-0.2355008	1.6
0.03015371	-0.232434	1.6
0.03015371	-0.232434	1.6
0.03044167	-0.2306985	1.6
0.03044167	-0.2306985	1.6
0.0306672	-0.2290715	1.6
0.0306672	-0.2290715	1.6
0.03075393	-0.2274253	1.6
0.03075393	-0.2274253	1.6
0.03075393	-0.2274253	1.6
0.03088393	-0.2260465	1.6
0.03088393	-0.2260465	1.6
0.03088393	-0.2260465	1.6
0.03088393	-0.2260465	1.6
0.03088393	-0.2260465	1.6
0.03088393	-0.2260465	1.6
0.03088393	-0.2260465	1.6
0.03088393	-0.2260465	1.6
0.08325986	0.01360253	1.6
0.08325986	0.01360253	1.6
0.08325986	0.01360253	1.6
0.08289913	0.01597364	1.6
0.08289913	0.01597364	1.6
0.08265051	0.01705705	1.6
0.08265051	0.01705705	1.6
0.08265051	0.01705705	1.6
0.08275987	0.01665749	1.6
0.08275987	0.01665749	1.6
0.08312739	0.01626254	1.6
0.08312739	0.01626254	1.6
0.08312739	0.01626254	1.6
0.08312876	0.01641381	1.6
0.08312876	0.01641381	1.6
0.08332475	0.01668316	1.6
0.08332475	0.01668316	1.6
0.08332475	0.01668316	1.6
0.08332475	0.01668316	1.6
0.08332475	0.01668316	1.6
0.08332475	0.01668316	1.6
0.08332475	0.01668316	1.6
0.08332475	0.01668316	1.6
-0.04848765	0.1872952	1.6
-0.04848765	0.1872952	1.6
-0.04848765	0.1872952	1.6
-0.04922771	0.1873889	1.6
-0.04922771	0.1873889	1.6
-0.04922771	0.1873889	1.6
-0.04949956	0.1870672	1.6
-0.04949956	0.1870672	1.6
-0.05017519	0.1874461	1.6
-0.05017519	0.1874461	1.6
-0.05017519	0.1874461	1.6
-0.05057654	0.1875638	1.6
-0.05057654	0.1875638	1.6
-0.05057654	0.1875638	1.6
-0.05121057	0.1882432	1.6
-0.05121057	0.1882432	1.6
-0.05121057	0.1882432	1.6
-0.05121057	0.1882432	1.6
-0.05121057	0.1882432	1.6
-0.05121057	0.1882432	1.6
-0.05121057	0.1882432	1.6
-0.05121057	0.1882432	1.6
-0.1104985	0.2030407	1.6
-0.1104985	0.2030407	1.6
-0.1099325	0.2043216	1.6
-0.1099325	0.2043216	1.6
-0.1099325	0.2043216	1.6
-0.1096271	0.2048923	1.6
-0.1096271	0.2048923	1.6
-0.1096271	0.2048923	1.6
-0.1100235	0.2048957	1.6
-0.1100235	0.2048957	1.6
-0.1106822	0.2045884	1.6
-0.1106822	0.2045884	1.6
-0.1106822	0.2045884	1.6
-0.1105624	0.2049934	1.6
-0.1105624	0.2049934	1.6
-0.1105624	0.2049934	1.6
-0.1105624	0.2049934	1.6
-0.1105624	0.2049934	1.6
-0.1417061	0.1905328	1.6
-0.1417061	0.1905328	1.6
-0.1417061	0.1905328	1.6
-0.144925	0.1878583	1.6
-0.144925	0.1878583	1.6
-0.144925	0.1878583	1.6
-0.1466623	0.1870048	1.6
-0.1466623	0.1870048	1.6
-0.1475603	0.1875433	1.6
-0.1475603	0.1875433	1.6
-0.1475603	0.1875433	1.6
-0.1482382	0.1880054	1.6
-0.1482382	0.1880054	1.6
-0.1487205	0.1881522	1.6
-0.1487205	0.1881522	1.6
-0.1487205	0.1881522	1.6
-0.1494817	0.1885808	1.6
-0.1494817	0.1885808	1.6
-0.1500202	0.1886597	1.6
-0.1500202	0.1886597	1.6
-0.1500202	0.1886597	1.6
-0.1502783	0.1884392	1.6
-0.1502783	0.1884392	1.6
-0.1502783	0.1884392	1.6
-0.1507107	0.1885079	1.6
-0.1507107	0.1885079	1.6
-0.1507107	0.1885079	1.6
-0.1507107	0.1885079	1.6
-0.1507107	0.1885079	1.6
-0.06506468	0.1720045	1.6
-0.06506468	0.1720045	1.6
-0.06506468	0.1720045	1.6
-0.0647885	0.1733227	1.6
-0.0647885	0.1733227	1.6
-0.06417267	0.1739962	1.6
-0.06417267	0.1739962	1.6
-0.06417267	0.1739962	1.6
-0.0636807	0.1754736	1.6
-0.0636807	0.1754736	1.6
-0.0636807	0.1754736	1.6
-0.06379864	0.1765594	1.6
-0.06379864	0.1765594	1.6
-0.06407737	0.1769661	1.6
-0.06407737	0.1769661	1.6
-0.06407737	0.1769661	1.6
-0.06440666	0.1777819	1.6
-0.06440666	0.1777819	1.6
-0.06440666	0.1777819	1.6
-0.06478355	0.1777688	1.6
-0.06478355	0.1777688	1.6
-0.0647682	0.1785804	1.6
-0.0647682	0.1785804	1.6
-0.0647682	0.1785804	1.6
-0.06442931	0.1795845	1.6
-0.06442931	0.1795845	1.6
-0.06442931	0.1795845	1.6
-0.06442931	0.1795845	1.6
-0.06442931	0.1795845	1.6
-0.02504858	0.2893362	1.6
-0.02504858	0.2893362	1.6
-0.02504858	0.2893362	1.6
-0.02696288	0.2887227	1.6
-0.02696288	0.2887227	1.6
-0.02788698	0.2888132	1.6
-0.02788698	0.2888132	1.6
-0.02788698	0.2888132	1.6
-0.02782407	0.2884234	1.6
-0.02782407	0.2884234	1.6
-0.02782407	0.2884234	1.6
-0.02801479	0.2880754	1.6
-0.02801479	0.2880754	1.6
-0.0283836	0.288139	1.6
-0.0283836	0.288139	1.6
-0.0283836	0.288139	1.6
-0.02857917	0.2881228	1.6
-0.02857917	0.2881228	1.6
-0.02857917	0.2881228	1.6
-0.02857917	0.2881228	1.6
-0.02857917	0.2881228	1.6
-0.03054404	0.2951215	1.6
-0.03054404	0.2951215	1.6
-0.03054404	0.2951215	1.6
-0.02940041	0.2938434	1.6
-0.02940041	0.2938434	1.6
-0.02940041	0.2938434	1.6
-0.02887304	0.2933179	1.6
-0.02887304	0.2933179	1.6
-0.02862152	0.293403	1.6
-0.02862152	0.293403	1.6
-0.02862152	0.293403	1.6
-0.02936184	0.293251	1.6
-0.02936184	0.293251	1.6
-0.02936184	0.293251	1.6
-0.02936184	0.293251	1.6
-0.02936184	0.293251	1.6
0.05419364	0.2412442	1.6
0.05419364	0.2412442	1.6
0.05419364	0.2412442	1.6
0.05485988	0.2410455	1.6
0.05485988	0.2410455	1.6
0.05485988	0.2410455	1.6
0.05536415	0.2414464	1.6
0.05536415	0.2414464	1.6
0.05558708	0.2405053	1.6
0.05558708	0.2405053	1.6
0.05558708	0.2405053	1.6
0.05550977	0.2390808	1.6
0.05550977	0.2390808	1.6
0.05538511	0.2381834	1.6
0.05538511	0.2381834	1.6
0.05538511	0.2381834	1.6
0.05533922	0.2375727	1.6
0.05533922	0.2375727	1.6
0.05533922	0.2375727	1.6
0.05538779	0.2371695	1.6
0.05538779	0.2371695	1.6
0.05575346	0.2370127	1.6
0.05575346	0.2370127	1.6
0.05575346	0.2370127	1.6
0.05603903	0.2367024	1.6
0.05603903	0.2367024	1.6
0.05603903	0.2367024	1.6
0.05603903	0.2367024	1.6
0.05603903	0.2367024	1.6
0.05696893	0.2366104	1.6
0.05696893	0.2366104	1.6
0.05696893	0.2366104	1.6
0.0573838	0.2365845	1.6
0.0573838	0.2365845	1.6
0.0573838	0.2365845	1.6
0.0577163	0.2365621	1.6
0.0577163	0.2365621	1.6
0.05813538	0.2363801	1.6
0.05813538	0.2363801	1.6
0.05813538	0.2363801	1.6
0.05800326	0.2355307	1.6
0.05800326	0.2355307	1.6
0.05800326	0.2355307	1.6
0.05831011	0.2352261	1.6
0.05831011	0.2352261	1.6
0.05831011	0.2352261	1.6
0.05831011	0.2352261	1.6
0.05831011	0.2352261	1.6
0.09052413	0.2253556	1.6
0.09052413	0.2253556	1.6
