# Supplementary material for: Saliency detection of textured 3D models based on multi-view information and texel descriptor
Source: PeerJ Comput Sci. 2023 Oct 25;9:e1584. doi: 10.7717/peerj-cs.1584 (PMC10703070; doi:10.7717/peerj-cs.1584)
Supplement: Supplemental Information 2 [file peerj-cs-09-1584-s002.zip › zy2/23.txt]

0.09052413	0.2253556	1.6
0.09085355	0.2262409	1.6
0.09085355	0.2262409	1.6
0.09021023	0.2261788	1.6
0.09021023	0.2261788	1.6
0.09021023	0.2261788	1.6
0.09021023	0.2261788	1.6
0.09021023	0.2261788	1.6
0.08903638	0.2264111	1.6
0.08903638	0.2264111	1.6
0.08903638	0.2264111	1.6
0.08834758	0.2265875	1.6
0.08834758	0.2265875	1.6
0.08834758	0.2265875	1.6
0.08834758	0.2265875	1.6
0.08834758	0.2265875	1.6
0.08697706	0.2267954	1.6
0.08697706	0.2267954	1.6
0.08697706	0.2267954	1.6
0.08643427	0.2267598	1.6
0.08643427	0.2267598	1.6
0.08650142	0.2265277	1.6
0.08650142	0.2265277	1.6
0.08650142	0.2265277	1.6
0.08650142	0.2265277	1.6
0.08650142	0.2265277	1.6
0.08650142	0.2265277	1.6
0.08650142	0.2265277	1.6
0.08650142	0.2265277	1.6
-0.01573319	0.234109	1.6
-0.01573319	0.234109	1.6
-0.01573319	0.234109	1.6
-0.0179259	0.2321419	1.6
-0.0179259	0.2321419	1.6
-0.01958959	0.2302843	1.6
-0.01958959	0.2302843	1.6
-0.01958959	0.2302843	1.6
-0.02032115	0.2304529	1.6
-0.02032115	0.2304529	1.6
-0.02032115	0.2304529	1.6
-0.02242675	0.2326172	1.6
-0.02242675	0.2326172	1.6
-0.02382427	0.2373084	1.6
-0.02382427	0.2373084	1.6
-0.02382427	0.2373084	1.6
-0.02437103	0.2409064	1.6
-0.02437103	0.2409064	1.6
-0.02482905	0.2446463	1.6
-0.02482905	0.2446463	1.6
-0.02482905	0.2446463	1.6
-0.02493426	0.2478598	1.6
-0.02493426	0.2478598	1.6
-0.02493426	0.2478598	1.6
-0.02510787	0.2505696	1.6
-0.02510787	0.2505696	1.6
-0.02510787	0.2505696	1.6
-0.02510787	0.2505696	1.6
-0.02510787	0.2505696	1.6
-0.02510787	0.2505696	1.6
-0.02510787	0.2505696	1.6
-0.02510787	0.2505696	1.6
-0.02187033	0.3474424	1.6
-0.02187033	0.3474424	1.6
-0.02229909	0.3503402	1.6
-0.02229909	0.3503402	1.6
-0.02229909	0.3503402	1.6
-0.02294003	0.3518683	1.6
-0.02294003	0.3518683	1.6
-0.02367001	0.3540369	1.6
-0.02367001	0.3540369	1.6
-0.02367001	0.3540369	1.6
-0.02322154	0.3574224	1.6
-0.02322154	0.3574224	1.6
-0.02322154	0.3574224	1.6
-0.02291065	0.359254	1.6
-0.02291065	0.359254	1.6
-0.02238552	0.3610536	1.6
-0.02238552	0.3610536	1.6
-0.02238552	0.3610536	1.6
-0.02182555	0.3632443	1.6
-0.02182555	0.3632443	1.6
-0.02182555	0.3632443	1.6
-0.02034487	0.3673359	1.6
-0.02034487	0.3673359	1.6
-0.02034487	0.3673359	1.6
-0.01936576	0.3708939	1.6
-0.01936576	0.3708939	1.6
-0.01858675	0.3736594	1.6
-0.01858675	0.3736594	1.6
-0.01858675	0.3736594	1.6
-0.01759723	0.3761435	1.6
-0.01759723	0.3761435	1.6
-0.01687536	0.3783357	1.6
-0.01687536	0.3783357	1.6
-0.01687536	0.3783357	1.6
-0.01687536	0.3783357	1.6
-0.01687536	0.3783357	1.6
-0.01687536	0.3783357	1.6
-0.004675807	0.410356	1.6
-0.004675807	0.410356	1.6
-0.004870627	0.4109273	1.6
-0.004870627	0.4109273	1.6
-0.004870627	0.4109273	1.6
-0.005037671	0.4109092	1.6
-0.005037671	0.4109092	1.6
-0.005037671	0.4109092	1.6
-0.005037671	0.4109092	1.6
-0.005037671	0.4109092	1.6
-0.004593864	0.4096702	1.6
-0.004593864	0.4096702	1.6
-0.004593864	0.4096702	1.6
-0.03858996	0.2943525	1.6
-0.03858996	0.2943525	1.6
-0.03858996	0.2943525	1.6
-0.03927225	0.2939871	1.6
-0.03927225	0.2939871	1.6
-0.03960007	0.2917255	1.6
-0.03960007	0.2917255	1.6
-0.03960007	0.2917255	1.6
-0.04013537	0.2899714	1.6
-0.04013537	0.2899714	1.6
-0.04013537	0.2899714	1.6
-0.03979085	0.2890836	1.6
-0.03979085	0.2890836	1.6
-0.0400077	0.2879133	1.6
-0.0400077	0.2879133	1.6
-0.0400077	0.2879133	1.6
-0.04010279	0.2873696	1.6
-0.04010279	0.2873696	1.6
-0.04010279	0.2873696	1.6
-0.03981743	0.2871083	1.6
-0.03981743	0.2871083	1.6
-0.0391336	0.2866241	1.6
-0.0391336	0.2866241	1.6
-0.0391336	0.2866241	1.6
-0.0391336	0.2866241	1.6
-0.0391336	0.2866241	1.6
-0.05293564	0.2837396	1.6
-0.05293564	0.2837396	1.6
-0.05293564	0.2837396	1.6
-0.05248161	0.2828542	1.6
-0.05248161	0.2828542	1.6
-0.05248161	0.2828542	1.6
-0.05145254	0.2825843	1.6
-0.05145254	0.2825843	1.6
-0.05083751	0.2824628	1.6
-0.05083751	0.2824628	1.6
-0.05083751	0.2824628	1.6
-0.05081546	0.2816667	1.6
-0.05081546	0.2816667	1.6
-0.05081546	0.2816667	1.6
-0.05088522	0.2817902	1.6
-0.05088522	0.2817902	1.6
-0.05107935	0.2815107	1.6
-0.05107935	0.2815107	1.6
-0.05107935	0.2815107	1.6
-0.05080476	0.2811871	1.6
-0.05080476	0.2811871	1.6
-0.05080476	0.2811871	1.6
-0.05085163	0.2806892	1.6
-0.05085163	0.2806892	1.6
-0.05103159	0.2806147	1.6
-0.05103159	0.2806147	1.6
-0.05103159	0.2806147	1.6
-0.0512504	0.280489	1.6
-0.0512504	0.280489	1.6
-0.0512504	0.280489	1.6
-0.05146082	0.2802956	1.6
-0.05146082	0.2802956	1.6
-0.05188418	0.2805074	1.6
-0.05188418	0.2805074	1.6
-0.05188418	0.2805074	1.6
-0.05188418	0.2805074	1.6
-0.05188418	0.2805074	1.6
-0.05188418	0.2805074	1.6
-0.05188418	0.2805074	1.6
-0.05188418	0.2805074	1.6
-0.01522101	0.3811768	1.6
-0.01522101	0.3811768	1.6
-0.01522101	0.3811768	1.6
-0.01591052	0.3791106	1.6
-0.01591052	0.3791106	1.6
-0.01591052	0.3791106	1.6
-0.01756242	0.3801088	1.6
-0.01756242	0.3801088	1.6
-0.01874498	0.379434	1.6
-0.01874498	0.379434	1.6
-0.01874498	0.379434	1.6
-0.01826579	0.3814378	1.6
-0.01826579	0.3814378	1.6
-0.01826579	0.3814378	1.6
-0.01939303	0.3855125	1.6
-0.01939303	0.3855125	1.6
-0.02026585	0.389304	1.6
-0.02026585	0.389304	1.6
-0.02026585	0.389304	1.6
-0.02063653	0.3923466	1.6
-0.02063653	0.3923466	1.6
-0.0210148	0.3949423	1.6
-0.0210148	0.3949423	1.6
-0.0210148	0.3949423	1.6
-0.02119104	0.3966681	1.6
-0.02119104	0.3966681	1.6
-0.02119104	0.3966681	1.6
-0.02119791	0.3983196	1.6
-0.02119791	0.3983196	1.6
-0.02112892	0.3993401	1.6
-0.02112892	0.3993401	1.6
-0.02112892	0.3993401	1.6
-0.02112892	0.3993401	1.6
-0.02112892	0.3993401	1.6
-0.02112892	0.3993401	1.6
-0.02101512	0.4012815	1.6
-0.02101512	0.4012815	1.6
-0.02101512	0.4012815	1.6
-0.02101512	0.4012815	1.6
-0.02101512	0.4012815	1.6
-0.004896045	0.4202953	1.6
-0.004896045	0.4202953	1.6
-0.004972859	0.4231721	1.6
-0.004972859	0.4231721	1.6
-0.004972859	0.4231721	1.6
-0.004392177	0.4242637	1.6
-0.004392177	0.4242637	1.6
-0.004392177	0.4242637	1.6
-0.003205972	0.4236629	1.6
-0.003205972	0.4236629	1.6
-0.002648871	0.4228638	1.6
-0.002648871	0.4228638	1.6
-0.002648871	0.4228638	1.6
-0.002608916	0.4224152	1.6
-0.002608916	0.4224152	1.6
-0.002851477	0.4219534	1.6
-0.002851477	0.4219534	1.6
-0.002851477	0.4219534	1.6
-0.003154526	0.4216719	1.6
-0.003154526	0.4216719	1.6
-0.003154526	0.4216719	1.6
-0.002182305	0.4211536	1.6
-0.002182305	0.4211536	1.6
-0.002182305	0.4211536	1.6
-0.002182305	0.4211536	1.6
-0.002182305	0.4211536	1.6
0.02637959	0.4124979	1.6
0.02637959	0.4124979	1.6
0.02637959	0.4124979	1.6
0.02732995	0.413094	1.6
0.02732995	0.413094	1.6
0.02637838	0.4148761	1.6
0.02637838	0.4148761	1.6
0.02637838	0.4148761	1.6
0.02638886	0.4146862	1.6
0.02638886	0.4146862	1.6
0.02638886	0.4146862	1.6
0.02677526	0.4149756	1.6
0.02677526	0.4149756	1.6
0.02620413	0.4143609	1.6
0.02620413	0.4143609	1.6
0.02620413	0.4143609	1.6
0.0258924	0.4142965	1.6
0.0258924	0.4142965	1.6
0.0258924	0.4142965	1.6
0.02593242	0.413754	1.6
0.02593242	0.413754	1.6
0.02584876	0.4133873	1.6
0.02584876	0.4133873	1.6
0.02584876	0.4133873	1.6
0.02568348	0.4133653	1.6
0.02568348	0.4133653	1.6
0.02568348	0.4133653	1.6
0.02545642	0.4133486	1.6
0.02545642	0.4133486	1.6
0.02492492	0.4133872	1.6
0.02492492	0.4133872	1.6
0.02492492	0.4133872	1.6
0.02492492	0.4133872	1.6
0.02492492	0.4133872	1.6
-0.1585278	0.3418239	1.6
-0.1585278	0.3418239	1.6
-0.1585278	0.3418239	1.6
-0.1586757	0.3396626	1.6
-0.1586757	0.3396626	1.6
-0.1586757	0.3396626	1.6
-0.1601621	0.3389238	1.6
-0.1601621	0.3389238	1.6
-0.1605688	0.338037	1.6
-0.1605688	0.338037	1.6
-0.1605688	0.338037	1.6
-0.1612233	0.3368466	1.6
-0.1612233	0.3368466	1.6
-0.1612233	0.3368466	1.6
-0.1615746	0.3365156	1.6
-0.1615746	0.3365156	1.6
-0.1618935	0.3362444	1.6
-0.1618935	0.3362444	1.6
-0.1618935	0.3362444	1.6
-0.1619199	0.3358658	1.6
-0.1619199	0.3358658	1.6
-0.1619199	0.3358658	1.6
-0.1621705	0.3353876	1.6
-0.1621705	0.3353876	1.6
-0.1622808	0.3352022	1.6
-0.1622808	0.3352022	1.6
-0.1622808	0.3352022	1.6
-0.1624212	0.3352497	1.6
-0.1624212	0.3352497	1.6
-0.1625092	0.3354757	1.6
-0.1625092	0.3354757	1.6
-0.1625092	0.3354757	1.6
-0.1625698	0.3356782	1.6
-0.1625698	0.3356782	1.6
-0.1625698	0.3356782	1.6
-0.1627146	0.3357985	1.6
-0.1627146	0.3357985	1.6
-0.1627146	0.3357985	1.6
-0.1627822	0.3361384	1.6
-0.1628392	0.3363336	1.6
-0.1628392	0.3363336	1.6
-0.1627084	0.3367063	1.6
-0.1627084	0.3367063	1.6
-0.1625564	0.3373611	1.6
-0.1625564	0.3373611	1.6
-0.1625564	0.3373611	1.6
-0.1623809	0.3376162	1.6
-0.1623809	0.3376162	1.6
-0.1623809	0.3376162	1.6
-0.162182	0.3379059	1.6
-0.162182	0.3379059	1.6
-0.1619756	0.3379235	1.6
-0.1619756	0.3379235	1.6
-0.1619756	0.3379235	1.6
-0.1619756	0.3379235	1.6
-0.1619756	0.3379235	1.6
-0.1619756	0.3379235	1.6
-0.1814473	0.282537	1.6
-0.1814473	0.282537	1.6
-0.1814473	0.282537	1.6
-0.1799041	0.2764058	1.6
-0.1799041	0.2764058	1.6
-0.1785653	0.2729397	1.6
-0.1785653	0.2729397	1.6
-0.1785653	0.2729397	1.6
-0.1789173	0.2704927	1.6
-0.1789173	0.2704927	1.6
-0.1789173	0.2704927	1.6
-0.1788411	0.268001	1.6
-0.1788411	0.268001	1.6
-0.1788475	0.2667856	1.6
-0.1788475	0.2667856	1.6
-0.1788475	0.2667856	1.6
-0.1787917	0.2655649	1.6
-0.1787917	0.2655649	1.6
-0.1787917	0.2655649	1.6
-0.1787507	0.2646708	1.6
-0.1787507	0.2646708	1.6
-0.1787507	0.2646708	1.6
-0.1787507	0.2646708	1.6
-0.1787507	0.2646708	1.6
-0.1369466	0.226495	1.6
-0.1369466	0.226495	1.6
-0.1369466	0.226495	1.6
-0.1381315	0.2269754	1.6
-0.1381315	0.2269754	1.6
-0.1394216	0.2269184	1.6
-0.1394216	0.2269184	1.6
-0.1394216	0.2269184	1.6
-0.1399314	0.227137	1.6
-0.1399314	0.227137	1.6
-0.1406067	0.2276852	1.6
-0.1406067	0.2276852	1.6
-0.1406067	0.2276852	1.6
-0.1405861	0.2285073	1.6
-0.1405861	0.2285073	1.6
-0.1405861	0.2285073	1.6
-0.1402815	0.22882	1.6
-0.1402815	0.22882	1.6
-0.1402815	0.22882	1.6
-0.1400591	0.2287829	1.6
-0.1400591	0.2287829	1.6
-0.1396041	0.2289281	1.6
-0.1396041	0.2289281	1.6
-0.1396041	0.2289281	1.6
-0.1396041	0.2289281	1.6
-0.1396041	0.2289281	1.6
-0.1396041	0.2289281	1.6
-0.1396041	0.2289281	1.6
-0.1396041	0.2289281	1.6
-0.12937	0.1005871	1.6
-0.12937	0.1005871	1.6
-0.12937	0.1005871	1.6
-0.1331817	0.1036935	1.6
-0.1331817	0.1036935	1.6
-0.1343698	0.1046489	1.6
-0.1343698	0.1046489	1.6
-0.1343698	0.1046489	1.6
-0.1349717	0.1055497	1.6
-0.1349717	0.1055497	1.6
-0.1349717	0.1055497	1.6
-0.1338099	0.1030171	1.6
-0.1338099	0.1030171	1.6
-0.1291476	0.09610387	1.6
-0.1291476	0.09610387	1.6
-0.1291476	0.09610387	1.6
-0.1291476	0.09610387	1.6
-0.1291476	0.09610387	1.6
0.01	0.01	1.6
0.01	0.01	1.6
0.01	0.01	1.6
0.01	0.01	1.6
0.01	0.01	1.6
0.01	0.01	1.6
0.01	0.01	1.6
0.01	0.01	1.6
0.01	0.01	1.6
0.01	0.01	1.6
0.01	0.01	1.6
-0.01003822	0.1190149	1.6
-0.01003822	0.1190149	1.6
-0.01003822	0.1190149	1.6
-0.006007949	0.1191012	1.6
-0.006007949	0.1191012	1.6
0.01123281	0.1272873	1.6
0.01123281	0.1272873	1.6
0.01123281	0.1272873	1.6
0.02247305	0.1322555	1.6
0.02247305	0.1322555	1.6
0.02247305	0.1322555	1.6
0.03029406	0.1353101	1.6
0.03029406	0.1353101	1.6
0.03558387	0.1367608	1.6
0.03558387	0.1367608	1.6
0.03558387	0.1367608	1.6
0.03918759	0.1373471	1.6
0.03918759	0.1373471	1.6
0.03918759	0.1373471	1.6
0.04221357	0.1379242	1.6
0.04221357	0.1379242	1.6
0.04462709	0.1381365	1.6
0.04462709	0.1381365	1.6
0.04462709	0.1381365	1.6
0.04684161	0.1385523	1.6
0.04684161	0.1385523	1.6
0.04684161	0.1385523	1.6
0.04921348	0.1392033	1.6
0.04921348	0.1392033	1.6
0.04921348	0.1392033	1.6
0.04921348	0.1392033	1.6
0.04921348	0.1392033	1.6
0.04006124	0.157307	1.6
0.04006124	0.157307	1.6
0.04123066	0.156519	1.6
0.04123066	0.156519	1.6
0.04123066	0.156519	1.6
0.04227053	0.1553404	1.6
0.04227053	0.1553404	1.6
0.04307727	0.1545645	1.6
0.04307727	0.1545645	1.6
0.04307727	0.1545645	1.6
0.04380161	0.1538628	1.6
0.04380161	0.1538628	1.6
0.04430815	0.1533479	1.6
0.04430815	0.1533479	1.6
0.04430815	0.1533479	1.6
0.04491184	0.1530247	1.6
0.04491184	0.1530247	1.6
0.04491184	0.1530247	1.6
0.04536211	0.152771	1.6
0.04536211	0.152771	1.6
0.045774	0.1528406	1.6
0.045774	0.1528406	1.6
0.045774	0.1528406	1.6
0.0460596	0.1529424	1.6
0.0460596	0.1529424	1.6
0.0460596	0.1529424	1.6
0.04660969	0.1536423	1.6
0.04660969	0.1536423	1.6
0.04713017	0.1542423	1.6
0.04713017	0.1542423	1.6
0.04713017	0.1542423	1.6
0.04757238	0.1550554	1.6
0.04757238	0.1550554	1.6
0.04804397	0.1557398	1.6
0.04804397	0.1557398	1.6
0.04804397	0.1557398	1.6
0.04804397	0.1557398	1.6
0.04804397	0.1557398	1.6
0.08693721	0.1784551	1.6
0.08693721	0.1784551	1.6
0.08693721	0.1784551	1.6
0.08579075	0.1791629	1.6
0.08579075	0.1791629	1.6
0.08579075	0.1791629	1.6
0.08540936	0.1785298	1.6
0.08540936	0.1785298	1.6
0.0856633	0.1786607	1.6
0.0856633	0.1786607	1.6
0.0856633	0.1786607	1.6
0.08597114	0.1783785	1.6
0.08597114	0.1783785	1.6
0.08597114	0.1783785	1.6
0.08702026	0.1777434	1.6
0.08702026	0.1777434	1.6
0.08702026	0.1777434	1.6
0.08737505	0.1774548	1.6
0.08737505	0.1774548	1.6
0.08737505	0.1774548	1.6
0.08737505	0.1774548	1.6
0.08737505	0.1774548	1.6
0.08737505	0.1774548	1.6
0.08737505	0.1774548	1.6
0.08737505	0.1774548	1.6
0.0412273	-0.03140171	1.6
0.0412273	-0.03140171	1.6
0.0412273	-0.03140171	1.6
0.0412273	-0.03140171	1.6
0.0412273	-0.03140171	1.6
0.04049028	-0.0325072	1.6
0.04049028	-0.0325072	1.6
0.04049028	-0.0325072	1.6
0.04006524	-0.03392475	1.6
0.04006524	-0.03392475	1.6
0.03972785	-0.03525914	1.6
0.03972785	-0.03525914	1.6
0.03972785	-0.03525914	1.6
0.03952617	-0.03603011	1.6
0.03952617	-0.03603011	1.6
0.03952617	-0.03603011	1.6
0.0397908	-0.03651676	1.6
0.0397908	-0.03651676	1.6
0.04002489	-0.03693928	1.6
0.04002489	-0.03693928	1.6
0.04002489	-0.03693928	1.6
0.04034451	-0.03737818	1.6
0.04034451	-0.03737818	1.6
0.04034451	-0.03737818	1.6
0.04027568	-0.03716914	1.6
0.04027568	-0.03716914	1.6
0.04027568	-0.03716914	1.6
0.04027568	-0.03716914	1.6
0.04027568	-0.03716914	1.6
0.04027568	-0.03716914	1.6
0.04027568	-0.03716914	1.6
0.04027568	-0.03716914	1.6
0.02246846	-0.05223966	1.6
0.02246846	-0.05223966	1.6
0.02274869	-0.05083606	1.6
0.02274869	-0.05083606	1.6
0.02274869	-0.05083606	1.6
0.02342097	-0.05082079	1.6
0.02342097	-0.05082079	1.6
0.02342097	-0.05082079	1.6
0.02385163	-0.05017436	1.6
0.02385163	-0.05017436	1.6
0.0242948	-0.0495172	1.6
0.0242948	-0.0495172	1.6
0.0242948	-0.0495172	1.6
0.02471719	-0.04835933	1.6
0.02471719	-0.04835933	1.6
0.02471719	-0.04835933	1.6
0.02509726	-0.04750429	1.6
0.02509726	-0.04750429	1.6
0.02533065	-0.0467302	1.6
0.02533065	-0.0467302	1.6
0.02533065	-0.0467302	1.6
0.02603528	-0.0461474	1.6
0.02603528	-0.0461474	1.6
0.02603528	-0.0461474	1.6
0.02603528	-0.0461474	1.6
0.02603528	-0.0461474	1.6
-0.03020683	-0.08039584	1.6
-0.03020683	-0.08039584	1.6
-0.03020683	-0.08039584	1.6
-0.03249297	-0.08603019	1.6
-0.03249297	-0.08603019	1.6
-0.03244596	-0.09259566	1.6
-0.03244596	-0.09259566	1.6
-0.03244596	-0.09259566	1.6
-0.03244596	-0.09259566	1.6
-0.03244596	-0.09259566	1.6
-0.03244596	-0.09259566	1.6
-0.03203763	-0.09688085	1.6
-0.03203763	-0.09688085	1.6
-0.03166035	-0.0993728	1.6
-0.03166035	-0.0993728	1.6
-0.03166035	-0.0993728	1.6
-0.03090656	-0.1017263	1.6
-0.03090656	-0.1017263	1.6
-0.03029077	-0.1029881	1.6
-0.03029077	-0.1029881	1.6
-0.03029077	-0.1029881	1.6
-0.03029077	-0.1029881	1.6
-0.03029077	-0.1029881	1.6
-0.03029077	-0.1029881	1.6
-0.0292791	-0.1061886	1.6
-0.0292791	-0.1061886	1.6
-0.02906835	-0.1075403	1.6
-0.02906835	-0.1075403	1.6
-0.02906835	-0.1075403	1.6
-0.02897969	-0.1087067	1.6
-0.02897969	-0.1087067	1.6
-0.02897969	-0.1087067	1.6
-0.02881394	-0.1097818	1.6
-0.02881394	-0.1097818	1.6
-0.02870566	-0.1107688	1.6
-0.02870566	-0.1107688	1.6
-0.02870566	-0.1107688	1.6
-0.02870566	-0.1107688	1.6
-0.02870566	-0.1107688	1.6
-0.02870566	-0.1107688	1.6
-0.02870566	-0.1107688	1.6
-0.02870566	-0.1107688	1.6
-0.1252519	-0.2248021	1.6
-0.1252519	-0.2248021	1.6
-0.1252519	-0.2248021	1.6
-0.1291154	-0.2249814	1.6
-0.1291154	-0.2249814	1.6
-0.1291154	-0.2249814	1.6
-0.1291154	-0.2249814	1.6
-0.1291154	-0.2249814	1.6
-0.1326701	-0.2237501	1.6
-0.1326701	-0.2237501	1.6
-0.1326701	-0.2237501	1.6
-0.1332239	-0.2229087	1.6
-0.1332239	-0.2229087	1.6
-0.1332239	-0.2229087	1.6
-0.1339656	-0.2225725	1.6
-0.1339656	-0.2225725	1.6
-0.1348265	-0.2220573	1.6
-0.1348265	-0.2220573	1.6
-0.1348265	-0.2220573	1.6
-0.1353763	-0.2216952	1.6
-0.1353763	-0.2216952	1.6
-0.1367293	-0.2211237	1.6
-0.1367293	-0.2211237	1.6
-0.1367293	-0.2211237	1.6
-0.1376696	-0.2204041	1.6
-0.1376696	-0.2204041	1.6
-0.1376696	-0.2204041	1.6
-0.1382847	-0.2197791	1.6
-0.1382847	-0.2197791	1.6
-0.1382847	-0.2197791	1.6
-0.1390097	-0.2188248	1.6
-0.1390097	-0.2188248	1.6
-0.1396374	-0.2182732	1.6
-0.1396374	-0.2182732	1.6
-0.1396374	-0.2182732	1.6
-0.1402982	-0.2175148	1.6
-0.1402982	-0.2175148	1.6
-0.1406058	-0.2166538	1.6
-0.1406058	-0.2166538	1.6
-0.1406058	-0.2166538	1.6
-0.1406058	-0.2166538	1.6
-0.1406058	-0.2166538	1.6
-0.1406058	-0.2166538	1.6
-0.2047779	-0.2390869	1.6
-0.2047779	-0.2390869	1.6
-0.2048379	-0.2399441	1.6
-0.2048379	-0.2399441	1.6
-0.2048379	-0.2399441	1.6
-0.2033805	-0.2475395	1.6
-0.2033805	-0.2475395	1.6
-0.2033805	-0.2475395	1.6
-0.2023514	-0.2518787	1.6
-0.2023514	-0.2518787	1.6
-0.1998505	-0.2432049	1.6
-0.1998505	-0.2432049	1.6
-0.1998505	-0.2432049	1.6
-0.1991526	-0.2466859	1.6
-0.1991526	-0.2466859	1.6
-0.1986901	-0.2495732	1.6
-0.1986901	-0.2495732	1.6
-0.1986901	-0.2495732	1.6
-0.1982465	-0.2516397	1.6
-0.1982465	-0.2516397	1.6
-0.1982465	-0.2516397	1.6
-0.1976929	-0.2533122	1.6
-0.1976929	-0.2533122	1.6
-0.1973109	-0.2547476	1.6
-0.1973109	-0.2547476	1.6
-0.1973109	-0.2547476	1.6
-0.1968473	-0.2560643	1.6
-0.1968473	-0.2560643	1.6
-0.1968473	-0.2560643	1.6
-0.1968473	-0.2560643	1.6
-0.1968473	-0.2560643	1.6
-0.1229454	-0.303149	1.6
-0.1229454	-0.303149	1.6
-0.1229454	-0.303149	1.6
-0.1241048	-0.3039459	1.6
-0.1241048	-0.3039459	1.6
-0.1248352	-0.3045476	1.6
-0.1248352	-0.3045476	1.6
-0.1248352	-0.3045476	1.6
-0.1250468	-0.3038473	1.6
-0.1250468	-0.3038473	1.6
-0.1247567	-0.3030691	1.6
-0.1247567	-0.3030691	1.6
-0.1247567	-0.3030691	1.6
-0.1246174	-0.3025707	1.6
-0.1246174	-0.3025707	1.6
-0.1246174	-0.3025707	1.6
-0.1238802	-0.3024696	1.6
-0.1238802	-0.3024696	1.6
-0.1237782	-0.302534	1.6
-0.1237782	-0.302534	1.6
-0.1237782	-0.302534	1.6
-0.1239688	-0.3021133	1.6
-0.1239688	-0.3021133	1.6
-0.1239688	-0.3021133	1.6
-0.124141	-0.3018908	1.6
-0.124141	-0.3018908	1.6
-0.1238618	-0.3014475	1.6
-0.1238618	-0.3014475	1.6
-0.1238618	-0.3014475	1.6
-0.1238618	-0.3014475	1.6
-0.1238618	-0.3014475	1.6
-0.1238618	-0.3014475	1.6
-0.06584951	-0.2631895	1.6
-0.06584951	-0.2631895	1.6
-0.06334733	-0.2626343	1.6
