# Supplementary material for: Saliency detection of textured 3D models based on multi-view information and texel descriptor
Source: PeerJ Comput Sci. 2023 Oct 25;9:e1584. doi: 10.7717/peerj-cs.1584 (PMC10703070; doi:10.7717/peerj-cs.1584)
Supplement: Supplemental Information 2 [file peerj-cs-09-1584-s002.zip › zy2/24.txt]

-0.06334733	-0.2626343	1.6
-0.06334733	-0.2626343	1.6
-0.06154717	-0.2610896	1.6
-0.06154717	-0.2610896	1.6
-0.06030183	-0.2599432	1.6
-0.06030183	-0.2599432	1.6
-0.06030183	-0.2599432	1.6
-0.05920873	-0.2592572	1.6
-0.05920873	-0.2592572	1.6
-0.05920873	-0.2592572	1.6
-0.05847826	-0.2587239	1.6
-0.05847826	-0.2587239	1.6
-0.05847826	-0.2587239	1.6
-0.05847826	-0.2587239	1.6
-0.05847826	-0.2587239	1.6
-0.04448588	-0.2324385	1.6
-0.04448588	-0.2324385	1.6
-0.04448588	-0.2324385	1.6
-0.04172171	-0.2297707	1.6
-0.04172171	-0.2297707	1.6
-0.03888813	-0.2272803	1.6
-0.03888813	-0.2272803	1.6
-0.03888813	-0.2272803	1.6
-0.03888813	-0.2272803	1.6
-0.03888813	-0.2272803	1.6
-0.03888813	-0.2272803	1.6
-0.03888813	-0.2272803	1.6
-0.03888813	-0.2272803	1.6
-0.05433798	-0.2121407	1.6
-0.05433798	-0.2121407	1.6
-0.05433798	-0.2121407	1.6
-0.05433798	-0.2121407	1.6
-0.05433798	-0.2121407	1.6
-0.06978782	-0.197001	1.6
-0.06978782	-0.197001	1.6
-0.06978782	-0.197001	1.6
-0.03819254	0.06605739	1.6
-0.03819254	0.06605739	1.6
-0.03819254	0.06605739	1.6
-0.03678739	0.06640055	1.6
-0.03678739	0.06640055	1.6
-0.03678739	0.06640055	1.6
-0.03678739	0.06640055	1.6
-0.03678739	0.06640055	1.6
-0.04039015	0.06726244	1.6
-0.04039015	0.06726244	1.6
-0.04039015	0.06726244	1.6
-0.04132243	0.06766962	1.6
-0.04132243	0.06766962	1.6
-0.0420331	0.06765906	1.6
-0.0420331	0.06765906	1.6
-0.0420331	0.06765906	1.6
-0.04232793	0.06699077	1.6
-0.04232793	0.06699077	1.6
-0.04232793	0.06699077	1.6
-0.04232793	0.06699077	1.6
-0.04232793	0.06699077	1.6
-0.2454519	0.09358073	1.6
-0.2454519	0.09358073	1.6
-0.2454519	0.09358073	1.6
-0.2561059	0.09165142	1.6
-0.2561059	0.09165142	1.6
-0.2609859	0.09007455	1.6
-0.2609859	0.09007455	1.6
-0.2609859	0.09007455	1.6
-0.2643849	0.08892191	1.6
-0.2643849	0.08892191	1.6
-0.2643849	0.08892191	1.6
-0.2664559	0.08759388	1.6
-0.2664559	0.08759388	1.6
-0.2677011	0.0862223	1.6
-0.2677011	0.0862223	1.6
-0.2677011	0.0862223	1.6
-0.2690353	0.08571138	1.6
-0.2690353	0.08571138	1.6
-0.2690353	0.08571138	1.6
-0.2703221	0.08551083	1.6
-0.2703221	0.08551083	1.6
-0.2703221	0.08551083	1.6
-0.2703221	0.08551083	1.6
-0.2703221	0.08551083	1.6
-0.2692651	0.07964835	1.6
-0.2692651	0.07964835	1.6
-0.270336	0.07967398	1.6
-0.270336	0.07967398	1.6
-0.270336	0.07967398	1.6
-0.2712966	0.07980102	1.6
-0.2712966	0.07980102	1.6
-0.2712966	0.07980102	1.6
-0.2721535	0.08050189	1.6
-0.2721535	0.08050189	1.6
-0.272917	0.08115057	1.6
-0.272917	0.08115057	1.6
-0.272917	0.08115057	1.6
-0.2735257	0.0818349	1.6
-0.2735257	0.0818349	1.6
-0.2735257	0.0818349	1.6
-0.273975	0.08232813	1.6
-0.273975	0.08232813	1.6
-0.2748406	0.08322943	1.6
-0.2748406	0.08322943	1.6
-0.2748406	0.08322943	1.6
-0.2753721	0.08398021	1.6
-0.2753721	0.08398021	1.6
-0.2757614	0.08450332	1.6
-0.2757614	0.08450332	1.6
-0.2757614	0.08450332	1.6
-0.2761009	0.08508473	1.6
-0.2761009	0.08508473	1.6
-0.2761009	0.08508473	1.6
-0.2765067	0.08570827	1.6
-0.2765067	0.08570827	1.6
-0.2769316	0.08624519	1.6
-0.2769316	0.08624519	1.6
-0.2769316	0.08624519	1.6
-0.277273	0.08654857	1.6
-0.277273	0.08654857	1.6
-0.277273	0.08654857	1.6
-0.2774175	0.08681916	1.6
-0.2774175	0.08681916	1.6
-0.2774175	0.08681916	1.6
-0.2775789	0.08725748	1.6
-0.2775789	0.08725748	1.6
-0.2778349	0.08811077	1.6
-0.2778349	0.08811077	1.6
-0.2778349	0.08811077	1.6
-0.2781128	0.08895781	1.6
-0.2781128	0.08895781	1.6
-0.2781128	0.08895781	1.6
-0.2784923	0.08988925	1.6
-0.2784923	0.08988925	1.6
-0.2788577	0.09065831	1.6
-0.2788577	0.09065831	1.6
-0.2788577	0.09065831	1.6
-0.2790954	0.09156854	1.6
-0.2790954	0.09156854	1.6
-0.2790954	0.09156854	1.6
-0.279337	0.0925248	1.6
-0.279337	0.0925248	1.6
-0.2793967	0.09325128	1.6
-0.2793967	0.09325128	1.6
-0.2793967	0.09325128	1.6
-0.2796028	0.09399564	1.6
-0.2796028	0.09399564	1.6
-0.2796028	0.09399564	1.6
-0.2797709	0.09467746	1.6
-0.2797709	0.09467746	1.6
-0.279907	0.09535093	1.6
-0.279907	0.09535093	1.6
-0.279907	0.09535093	1.6
-0.280061	0.09596039	1.6
-0.280061	0.09596039	1.6
-0.280061	0.09596039	1.6
-0.2801528	0.09648102	1.6
-0.2801528	0.09648102	1.6
-0.280221	0.09696209	1.6
-0.280221	0.09696209	1.6
-0.280221	0.09696209	1.6
-0.2801641	0.09729891	1.6
-0.2801641	0.09729891	1.6
-0.2801641	0.09729891	1.6
-0.2801641	0.09729891	1.6
-0.2801641	0.09729891	1.6
-0.3063092	0.06927326	1.6
-0.3063092	0.06927326	1.6
-0.3063092	0.06927326	1.6
-0.3058146	0.06770992	1.6
-0.3058146	0.06770992	1.6
-0.3058146	0.06770992	1.6
-0.3052577	0.06649223	1.6
-0.3052577	0.06649223	1.6
-0.3051436	0.06547408	1.6
-0.3051436	0.06547408	1.6
-0.3051436	0.06547408	1.6
-0.3051875	0.06494755	1.6
-0.3051875	0.06494755	1.6
-0.3051875	0.06494755	1.6
-0.3051071	0.06427684	1.6
-0.3051071	0.06427684	1.6
-0.3050774	0.06362224	1.6
-0.3050774	0.06362224	1.6
-0.3050774	0.06362224	1.6
-0.3050006	0.06341585	1.6
-0.3050006	0.06341585	1.6
-0.3050705	0.06336241	1.6
-0.3050705	0.06336241	1.6
-0.3050705	0.06336241	1.6
-0.3050021	0.0630669	1.6
-0.3050021	0.0630669	1.6
-0.3049864	0.06284488	1.6
-0.3049864	0.06284488	1.6
-0.3049864	0.06284488	1.6
-0.3050922	0.06284504	1.6
-0.3050922	0.06284504	1.6
-0.3049135	0.0628627	1.6
-0.3049135	0.0628627	1.6
-0.3049135	0.0628627	1.6
-0.3048898	0.06271754	1.6
-0.3048898	0.06271754	1.6
-0.3048898	0.06271754	1.6
-0.3046005	0.06272551	1.6
-0.3046005	0.06272551	1.6
-0.3046072	0.06256285	1.6
-0.3046072	0.06256285	1.6
-0.3046072	0.06256285	1.6
-0.3048319	0.06230734	1.6
-0.3048319	0.06230734	1.6
-0.3048319	0.06230734	1.6
-0.3047645	0.06234664	1.6
-0.3047645	0.06234664	1.6
-0.3045312	0.06239595	1.6
-0.3045312	0.06239595	1.6
-0.3045312	0.06239595	1.6
-0.3045312	0.06239595	1.6
-0.3045312	0.06239595	1.6
-0.3045312	0.06239595	1.6
-0.2912946	-0.05303857	1.6
-0.2912946	-0.05303857	1.6
-0.2911115	-0.05773085	1.6
-0.2911115	-0.05773085	1.6
-0.2911115	-0.05773085	1.6
-0.2915011	-0.0598857	1.6
-0.2915011	-0.0598857	1.6
-0.2915011	-0.0598857	1.6
-0.2916511	-0.06147951	1.6
-0.2916511	-0.06147951	1.6
-0.2918805	-0.06274266	1.6
-0.2918805	-0.06274266	1.6
-0.2918805	-0.06274266	1.6
-0.2920746	-0.06411242	1.6
-0.2920746	-0.06411242	1.6
-0.2920746	-0.06411242	1.6
-0.2923512	-0.06537344	1.6
-0.2923512	-0.06537344	1.6
-0.2922857	-0.0663783	1.6
-0.2922857	-0.0663783	1.6
-0.2922857	-0.0663783	1.6
-0.2925892	-0.06671303	1.6
-0.2925892	-0.06671303	1.6
-0.2925892	-0.06671303	1.6
-0.2925892	-0.06671303	1.6
-0.2925892	-0.06671303	1.6
-0.3447604	-0.07677352	1.6
-0.3447604	-0.07677352	1.6
-0.3447604	-0.07677352	1.6
-0.3169657	-0.1015763	1.6
-0.3169657	-0.1015763	1.6
-0.3255527	-0.09493657	1.6
-0.3255527	-0.09493657	1.6
-0.3255527	-0.09493657	1.6
-0.3312073	-0.08894297	1.6
-0.3312073	-0.08894297	1.6
-0.3312073	-0.08894297	1.6
-0.3348941	-0.08448479	1.6
-0.3348941	-0.08448479	1.6
-0.3380231	-0.08053874	1.6
-0.3380231	-0.08053874	1.6
-0.3380231	-0.08053874	1.6
-0.341064	-0.0772823	1.6
-0.341064	-0.0772823	1.6
-0.341064	-0.0772823	1.6
-0.3436571	-0.07445417	1.6
-0.3436571	-0.07445417	1.6
-0.3455055	-0.07189485	1.6
-0.3455055	-0.07189485	1.6
-0.3455055	-0.07189485	1.6
-0.3465443	-0.06987447	1.6
-0.3465443	-0.06987447	1.6
-0.3465443	-0.06987447	1.6
-0.3472546	-0.06757917	1.6
-0.3472546	-0.06757917	1.6
-0.3478214	-0.06557295	1.6
-0.3478214	-0.06557295	1.6
-0.3478214	-0.06557295	1.6
-0.3489994	-0.06596009	1.6
-0.3489994	-0.06596009	1.6
-0.3499743	-0.06645776	1.6
-0.3499743	-0.06645776	1.6
-0.3499743	-0.06645776	1.6
-0.3512013	-0.06645004	1.6
-0.3512013	-0.06645004	1.6
-0.3512013	-0.06645004	1.6
-0.3533866	-0.06691063	1.6
-0.3533866	-0.06691063	1.6
-0.3552321	-0.06737423	1.6
-0.3552321	-0.06737423	1.6
-0.3552321	-0.06737423	1.6
-0.3570787	-0.06752675	1.6
-0.3570787	-0.06752675	1.6
-0.3570787	-0.06752675	1.6
-0.3584751	-0.06813158	1.6
-0.3584751	-0.06813158	1.6
-0.3601065	-0.06840693	1.6
-0.3601065	-0.06840693	1.6
-0.3601065	-0.06840693	1.6
-0.3601065	-0.06840693	1.6
-0.3601065	-0.06840693	1.6
-0.3601065	-0.06840693	1.6
-0.3447139	-0.1302324	1.6
-0.3447139	-0.1302324	1.6
-0.1550513	-0.1477663	1.6
-0.1550513	-0.1477663	1.6
-0.1550513	-0.1477663	1.6
-0.1532566	-0.1448351	1.6
-0.1532566	-0.1448351	1.6
-0.1532566	-0.1448351	1.6
-0.1518915	-0.1430679	1.6
-0.1518915	-0.1430679	1.6
-0.1511955	-0.1418127	1.6
-0.1511955	-0.1418127	1.6
-0.1511955	-0.1418127	1.6
-0.1483086	-0.1439061	1.6
-0.1483086	-0.1439061	1.6
-0.1483086	-0.1439061	1.6
-0.1483086	-0.1439061	1.6
-0.1483086	-0.1439061	1.6
-0.1449945	-0.1467235	1.6
-0.1449945	-0.1467235	1.6
-0.1449945	-0.1467235	1.6
-0.1438369	-0.1473799	1.6
-0.1438369	-0.1473799	1.6
-0.1438369	-0.1473799	1.6
-0.1438369	-0.1473799	1.6
-0.1438369	-0.1473799	1.6
-0.1202694	-0.161886	1.6
-0.1202694	-0.161886	1.6
-0.1202694	-0.161886	1.6
-0.1215271	-0.1607199	1.6
-0.1215271	-0.1607199	1.6
-0.1215271	-0.1607199	1.6
-0.1222786	-0.1601294	1.6
-0.1222786	-0.1601294	1.6
-0.1229475	-0.1595912	1.6
-0.1229475	-0.1595912	1.6
-0.1229475	-0.1595912	1.6
-0.123521	-0.1590301	1.6
-0.123521	-0.1590301	1.6
-0.123521	-0.1590301	1.6
-0.1242378	-0.158685	1.6
-0.1242378	-0.158685	1.6
-0.1242122	-0.1586582	1.6
-0.1242122	-0.1586582	1.6
-0.1242122	-0.1586582	1.6
-0.1240421	-0.1584338	1.6
-0.1240421	-0.1584338	1.6
-0.1240421	-0.1584338	1.6
-0.1240421	-0.1584338	1.6
-0.1240421	-0.1584338	1.6
-0.1246248	-0.1579592	1.6
-0.1246248	-0.1579592	1.6
-0.1246248	-0.1579592	1.6
-0.1248604	-0.1577266	1.6
-0.1248604	-0.1577266	1.6
-0.1253043	-0.1574352	1.6
-0.1253043	-0.1574352	1.6
-0.1253043	-0.1574352	1.6
-0.1253043	-0.1574352	1.6
-0.1253043	-0.1574352	1.6
-0.1253043	-0.1574352	1.6
-0.1253043	-0.1574352	1.6
-0.1253043	-0.1574352	1.6
0.01531776	-0.1655024	1.6
0.01531776	-0.1655024	1.6
0.01531776	-0.1655024	1.6
0.01448927	-0.1659548	1.6
0.01448927	-0.1659548	1.6
0.01342168	-0.1658905	1.6
0.01342168	-0.1658905	1.6
0.01342168	-0.1658905	1.6
0.01245816	-0.1647061	1.6
0.01245816	-0.1647061	1.6
0.01245816	-0.1647061	1.6
0.01216167	-0.1638781	1.6
0.01216167	-0.1638781	1.6
0.01224378	-0.1630455	1.6
0.01224378	-0.1630455	1.6
0.01224378	-0.1630455	1.6
0.01248477	-0.1628916	1.6
0.01248477	-0.1628916	1.6
0.01248477	-0.1628916	1.6
0.01252397	-0.1630696	1.6
0.01252397	-0.1630696	1.6
0.01231053	-0.1629104	1.6
0.01231053	-0.1629104	1.6
0.01231053	-0.1629104	1.6
0.01249111	-0.1625659	1.6
0.01249111	-0.1625659	1.6
0.01249111	-0.1625659	1.6
0.0125267	-0.1625244	1.6
0.0125267	-0.1625244	1.6
0.01273365	-0.1625467	1.6
0.01273365	-0.1625467	1.6
0.01273365	-0.1625467	1.6
0.01302526	-0.1625563	1.6
0.01302526	-0.1625563	1.6
0.01302526	-0.1625563	1.6
0.01345262	-0.1625632	1.6
0.01345262	-0.1625632	1.6
0.01356456	-0.1623246	1.6
0.01356456	-0.1623246	1.6
0.01356456	-0.1623246	1.6
0.01369076	-0.1620515	1.6
0.01369076	-0.1620515	1.6
0.01369933	-0.1615326	1.6
0.01369933	-0.1615326	1.6
0.01369933	-0.1615326	1.6
0.01367265	-0.1611272	1.6
0.01367265	-0.1611272	1.6
0.01367265	-0.1611272	1.6
0.01357063	-0.1609669	1.6
0.01357063	-0.1609669	1.6
0.0132893	-0.1608174	1.6
0.0132893	-0.1608174	1.6
0.0132893	-0.1608174	1.6
0.01305212	-0.1606426	1.6
0.01305212	-0.1606426	1.6
0.01305212	-0.1606426	1.6
0.0128361	-0.1605076	1.6
0.0128361	-0.1605076	1.6
0.01273655	-0.1602871	1.6
0.01273655	-0.1602871	1.6
0.01273655	-0.1602871	1.6
0.01253421	-0.1600894	1.6
0.01253421	-0.1600894	1.6
0.01253421	-0.1600894	1.6
0.01253421	-0.1600894	1.6
0.01253421	-0.1600894	1.6
0.01253421	-0.1600894	1.6
0.01253421	-0.1600894	1.6
0.01253421	-0.1600894	1.6
0.01253421	-0.1600894	1.6
0.01253421	-0.1600894	1.6
0.2284351	-0.1123837	1.6
0.2284351	-0.1123837	1.6
0.2284351	-0.1123837	1.6
0.2306406	-0.1114103	1.6
0.2306406	-0.1114103	1.6
0.2318234	-0.1105755	1.6
0.2318234	-0.1105755	1.6
0.2318234	-0.1105755	1.6
0.2327908	-0.1100356	1.6
0.2327908	-0.1100356	1.6
0.2327908	-0.1100356	1.6
0.2336492	-0.1092308	1.6
0.2336492	-0.1092308	1.6
0.2339001	-0.1083877	1.6
0.2339001	-0.1083877	1.6
0.2339001	-0.1083877	1.6
0.2340892	-0.1081337	1.6
0.2340892	-0.1081337	1.6
0.2349478	-0.107905	1.6
0.2349478	-0.107905	1.6
0.2349478	-0.107905	1.6
0.2358394	-0.1079059	1.6
0.2358394	-0.1079059	1.6
0.2358394	-0.1079059	1.6
0.2358553	-0.1079654	1.6
0.2358553	-0.1079654	1.6
0.2358553	-0.1079654	1.6
0.235986	-0.1080964	1.6
0.235986	-0.1080964	1.6
0.2361325	-0.1080292	1.6
0.2361325	-0.1080292	1.6
0.2361325	-0.1080292	1.6
0.2367592	-0.1079205	1.6
0.2367592	-0.1079205	1.6
0.2372389	-0.1075047	1.6
0.2372389	-0.1075047	1.6
0.2372389	-0.1075047	1.6
0.2378371	-0.107004	1.6
0.2378371	-0.107004	1.6
0.2378371	-0.107004	1.6
0.2378371	-0.107004	1.6
0.2378371	-0.107004	1.6
0.2378371	-0.107004	1.6
0.2378371	-0.107004	1.6
0.2378371	-0.107004	1.6
0.2378371	-0.107004	1.6
0.2378371	-0.107004	1.6
0.2378371	-0.107004	1.6
0.2339284	0.08513542	1.6
0.2339284	0.08513542	1.6
0.2332031	0.08362917	1.6
0.2332031	0.08362917	1.6
0.2332031	0.08362917	1.6
0.2331356	0.08302323	1.6
0.2331356	0.08302323	1.6
0.2331356	0.08302323	1.6
0.2328474	0.08328075	1.6
0.2328474	0.08328075	1.6
0.2328474	0.08328075	1.6
0.2328474	0.08328075	1.6
0.2328474	0.08328075	1.6
0.2625688	0.1620957	1.6
0.2625688	0.1620957	1.6
0.2625688	0.1620957	1.6
0.2681731	0.1747005	1.6
0.2681731	0.1747005	1.6
0.2708066	0.1803587	1.6
0.2708066	0.1803587	1.6
0.2708066	0.1803587	1.6
0.2720439	0.185293	1.6
0.2720439	0.185293	1.6
0.2718998	0.1891804	1.6
0.2718998	0.1891804	1.6
0.2718998	0.1891804	1.6
0.2718368	0.1933313	1.6
0.2718368	0.1933313	1.6
0.2718368	0.1933313	1.6
0.2718368	0.1933313	1.6
0.2718368	0.1933313	1.6
0.2718368	0.1933313	1.6
0.2718368	0.1933313	1.6
0.2718368	0.1933313	1.6
0.2842056	0.2488863	1.6
0.2842056	0.2488863	1.6
0.2842056	0.2488863	1.6
0.2834516	0.2495272	1.6
0.2834516	0.2495272	1.6
0.2821898	0.2501331	1.6
0.2821898	0.2501331	1.6
0.2821898	0.2501331	1.6
0.2814196	0.250343	1.6
0.2814196	0.250343	1.6
0.2807897	0.2511907	1.6
0.2807897	0.2511907	1.6
0.2807897	0.2511907	1.6
0.2799582	0.2509575	1.6
0.2799582	0.2509575	1.6
0.2799582	0.2509575	1.6
0.2794294	0.2512641	1.6
0.2794294	0.2512641	1.6
0.2788832	0.2511581	1.6
0.2788832	0.2511581	1.6
0.2788832	0.2511581	1.6
0.2783899	0.250928	1.6
0.2783899	0.250928	1.6
0.2783899	0.250928	1.6
0.2777727	0.2511187	1.6
0.2777727	0.2511187	1.6
0.2771371	0.251187	1.6
0.2771371	0.251187	1.6
0.2771371	0.251187	1.6
0.2767521	0.2513086	1.6
0.2767521	0.2513086	1.6
0.2764991	0.2516474	1.6
0.2764991	0.2516474	1.6
0.2764991	0.2516474	1.6
0.2760307	0.2514729	1.6
0.2760307	0.2514729	1.6
0.2760307	0.2514729	1.6
0.2757849	0.2516611	1.6
0.2757849	0.2516611	1.6
0.2755323	0.25172	1.6
0.2755323	0.25172	1.6
0.2755323	0.25172	1.6
0.2755922	0.2518641	1.6
0.2755922	0.2518641	1.6
0.2755922	0.2518641	1.6
0.275413	0.2521944	1.6
0.275413	0.2521944	1.6
0.2752256	0.2522139	1.6
0.2752256	0.2522139	1.6
0.2752256	0.2522139	1.6
0.2750046	0.2522222	1.6
0.2750046	0.2522222	1.6
0.2750046	0.2522222	1.6
0.2749329	0.2522054	1.6
0.2749329	0.2522054	1.6
0.2743006	0.2514453	1.6
0.2743006	0.2514453	1.6
0.2743006	0.2514453	1.6
0.2733206	0.2506979	1.6
0.2733206	0.2506979	1.6
0.2733206	0.2506979	1.6
0.2733206	0.2506979	1.6
0.2733206	0.2506979	1.6
0.2902973	0.1927962	1.6
0.2902973	0.1927962	1.6
0.2902973	0.1927962	1.6
0.2889661	0.1892213	1.6
0.2889661	0.1892213	1.6
0.2889661	0.1892213	1.6
0.2888196	0.1870991	1.6
0.2888196	0.1870991	1.6
0.2888971	0.1863345	1.6
0.2888971	0.1863345	1.6
0.2888971	0.1863345	1.6
0.2893932	0.1858694	1.6
0.2893932	0.1858694	1.6
0.2897924	0.1848001	1.6
0.2897924	0.1848001	1.6
0.2897924	0.1848001	1.6
0.2896546	0.1838786	1.6
0.2896546	0.1838786	1.6
0.2896546	0.1838786	1.6
0.2896546	0.1838786	1.6
0.2896546	0.1838786	1.6
0.2894852	0.183281	1.6
0.2894852	0.183281	1.6
0.2894852	0.183281	1.6
0.2628033	0.135682	1.6
0.2628033	0.135682	1.6
0.2628033	0.135682	1.6
0.2626339	0.1354762	1.6
0.2626339	0.1354762	1.6
0.2621182	0.1358596	1.6
0.2621182	0.1358596	1.6
0.2621182	0.1358596	1.6
0.2677892	0.1372026	1.6
0.2677892	0.1372026	1.6
0.2677892	0.1372026	1.6
0.2717217	0.1380445	1.6
0.2717217	0.1380445	1.6
0.2744057	0.1389202	1.6
0.2744057	0.1389202	1.6
0.2744057	0.1389202	1.6
0.2761879	0.140138	1.6
0.2761879	0.140138	1.6
0.2776302	0.1415776	1.6
0.2776302	0.1415776	1.6
0.2776302	0.1415776	1.6
0.2787264	0.1426066	1.6
0.2787264	0.1426066	1.6
0.2787264	0.1426066	1.6
0.2795314	0.143198	1.6
0.2795314	0.143198	1.6
0.2801673	0.1439036	1.6
0.2801673	0.1439036	1.6
0.2801673	0.1439036	1.6
0.2808862	0.1442274	1.6
0.2808862	0.1442274	1.6
0.2808862	0.1442274	1.6
0.2813902	0.1446714	1.6
0.2813902	0.1446714	1.6
0.28184	0.1452253	1.6
0.28184	0.1452253	1.6
0.28184	0.1452253	1.6
0.2822136	0.1455526	1.6
0.2822136	0.1455526	1.6
0.2822136	0.1455526	1.6
0.2822136	0.1455526	1.6
0.2822136	0.1455526	1.6
0.2826048	0.1458216	1.6
0.2826048	0.1458216	1.6
0.2826048	0.1458216	1.6
0.3174587	0.1475834	1.6
0.3174587	0.1475834	1.6
0.3174587	0.1475834	1.6
0.3222114	0.1475821	1.6
0.3222114	0.1475821	1.6
0.3240362	0.147279	1.6
0.3240362	0.147279	1.6
0.3240362	0.147279	1.6
0.3257516	0.1474129	1.6
0.3257516	0.1474129	1.6
0.3257516	0.1474129	1.6
0.3266139	0.1476915	1.6
0.3266139	0.1476915	1.6
0.32706	0.1476439	1.6
0.32706	0.1476439	1.6
0.3275402	0.1476647	1.6
0.3275402	0.1476647	1.6
0.3275402	0.1476647	1.6
0.3281958	0.1476985	1.6
0.3281958	0.1476985	1.6
0.3281958	0.1476985	1.6
0.3281141	0.1477049	1.6
0.3281141	0.1477049	1.6
0.3281884	0.1477017	1.6
0.3281884	0.1477017	1.6
0.3281884	0.1477017	1.6
0.3283541	0.1477584	1.6
0.3283541	0.1477584	1.6
0.3283541	0.1477584	1.6
0.3288446	0.1478187	1.6
0.3288446	0.1478187	1.6
0.328768	0.1477352	1.6
0.328768	0.1477352	1.6
0.328768	0.1477352	1.6
0.328813	0.1474063	1.6
0.328813	0.1474063	1.6
0.328813	0.1474063	1.6
0.328813	0.1474063	1.6
0.328813	0.1474063	1.6
0.328813	0.1474063	1.6
0.328813	0.1474063	1.6
0.328813	0.1474063	1.6
0.1805691	0.05372155	1.6
0.1805691	0.05372155	1.6
0.1805691	0.05372155	1.6
0.1804027	0.04677031	1.6
0.1804027	0.04677031	1.6
0.1802487	0.04207966	1.6
0.1802487	0.04207966	1.6
0.1802487	0.04207966	1.6
0.1800635	0.03810006	1.6
0.1800635	0.03810006	1.6
0.1800635	0.03810006	1.6
0.1792811	0.03562719	1.6
0.1792811	0.03562719	1.6
0.179288	0.0348552	1.6
0.179288	0.0348552	1.6
0.179288	0.0348552	1.6
0.1793728	0.03416473	1.6
0.1793728	0.03416473	1.6
0.1793728	0.03416473	1.6
0.1793728	0.03416473	1.6
0.1793728	0.03416473	1.6
0.1793728	0.03416473	1.6
0.1793728	0.03416473	1.6
0.1793728	0.03416473	1.6
0.1513659	0.1000265	1.6
0.1513659	0.1000265	1.6
0.1507702	0.09875762	1.6
0.1507702	0.09875762	1.6
0.1507702	0.09875762	1.6
0.1501436	0.09797844	1.6
0.1501436	0.09797844	1.6
0.1501436	0.09797844	1.6
