# Supplementary material for: Saliency detection of textured 3D models based on multi-view information and texel descriptor
Source: PeerJ Comput Sci. 2023 Oct 25;9:e1584. doi: 10.7717/peerj-cs.1584 (PMC10703070; doi:10.7717/peerj-cs.1584)
Supplement: Supplemental Information 2 [file peerj-cs-09-1584-s002.zip › zy2/25.txt]

0.150595	0.09847654	1.6
0.150595	0.09847654	1.6
0.150622	0.09852532	1.6
0.150622	0.09852532	1.6
0.150622	0.09852532	1.6
0.1504016	0.09907537	1.6
0.1504016	0.09907537	1.6
0.150172	0.09901959	1.6
0.150172	0.09901959	1.6
0.150172	0.09901959	1.6
0.1503029	0.09922906	1.6
0.1503029	0.09922906	1.6
0.1501518	0.09960506	1.6
0.1501518	0.09960506	1.6
0.1501518	0.09960506	1.6
0.1496504	0.09982104	1.6
0.1496504	0.09982104	1.6
0.1496504	0.09982104	1.6
0.1490282	0.09980217	1.6
0.1490282	0.09980217	1.6
0.1487469	0.09942196	1.6
0.1487469	0.09942196	1.6
0.1487469	0.09942196	1.6
0.1489117	0.09976264	1.6
0.1489117	0.09976264	1.6
0.1489117	0.09976264	1.6
0.1489595	0.1000576	1.6
0.1489595	0.1000576	1.6
0.1488298	0.1004362	1.6
0.1488298	0.1004362	1.6
0.1488298	0.1004362	1.6
0.1487386	0.1006946	1.6
0.1487386	0.1006946	1.6
0.1487386	0.1006946	1.6
0.1487574	0.101016	1.6
0.1487574	0.101016	1.6
0.1487574	0.101016	1.6
0.1487574	0.101016	1.6
0.1487574	0.101016	1.6
0.2374995	0.1339464	1.6
0.2374995	0.1339464	1.6
0.2374995	0.1339464	1.6
0.2364456	0.1340526	1.6
0.2364456	0.1340526	1.6
0.2360414	0.1344503	1.6
0.2360414	0.1344503	1.6
0.2360414	0.1344503	1.6
0.2360256	0.1350225	1.6
0.2360256	0.1350225	1.6
0.2360256	0.1350225	1.6
0.2356832	0.1357097	1.6
0.2356832	0.1357097	1.6
0.2359003	0.1361467	1.6
0.2359003	0.1361467	1.6
0.2359003	0.1361467	1.6
0.2358054	0.1363481	1.6
0.2358054	0.1363481	1.6
0.2358054	0.1363481	1.6
0.2358054	0.1363481	1.6
0.2358054	0.1363481	1.6
0.2608588	0.124896	1.6
0.2608588	0.124896	1.6
0.2608588	0.124896	1.6
0.2598143	0.1242755	1.6
0.2598143	0.1242755	1.6
0.2595348	0.1236884	1.6
0.2595348	0.1236884	1.6
0.2595348	0.1236884	1.6
0.2590933	0.1232846	1.6
0.2590933	0.1232846	1.6
0.2590933	0.1232846	1.6
0.2584601	0.1237148	1.6
0.2584601	0.1237148	1.6
0.257578	0.1245098	1.6
0.257578	0.1245098	1.6
0.257578	0.1245098	1.6
0.2570739	0.1250931	1.6
0.2570739	0.1250931	1.6
0.2570739	0.1250931	1.6
0.2571056	0.125473	1.6
0.2571056	0.125473	1.6
0.2570933	0.1257904	1.6
0.2570933	0.1257904	1.6
0.2570933	0.1257904	1.6
0.2572767	0.1271597	1.6
0.2572767	0.1271597	1.6
0.2572767	0.1271597	1.6
0.2570963	0.1284354	1.6
0.2570963	0.1284354	1.6
0.2569708	0.1294173	1.6
0.2569708	0.1294173	1.6
0.2569708	0.1294173	1.6
0.2565968	0.1303942	1.6
0.2565968	0.1303942	1.6
0.2565968	0.1303942	1.6
0.2563182	0.1308451	1.6
0.2563182	0.1308451	1.6
0.2562681	0.1314675	1.6
0.2562681	0.1314675	1.6
0.2562681	0.1314675	1.6
0.2563485	0.1320614	1.6
0.2563485	0.1320614	1.6
0.2563485	0.1320614	1.6
0.2563485	0.1320614	1.6
0.2563485	0.1320614	1.6
0.2718258	0.09091605	1.6
0.2718258	0.09091605	1.6
0.2718258	0.09091605	1.6
0.2684285	0.08979262	1.6
0.2684285	0.08979262	1.6
0.2684285	0.08979262	1.6
0.2676129	0.08846391	1.6
0.2676129	0.08846391	1.6
0.2676129	0.08846391	1.6
0.2676129	0.08846391	1.6
0.2676129	0.08846391	1.6
0.2670934	0.08704519	1.6
0.2670934	0.08704519	1.6
0.2670934	0.08704519	1.6
0.2669423	0.08675117	1.6
0.2669423	0.08675117	1.6
0.2673708	0.08691315	1.6
0.2673708	0.08691315	1.6
0.2673708	0.08691315	1.6
0.2676677	0.08706896	1.6
0.2676677	0.08706896	1.6
0.2676677	0.08706896	1.6
0.2683989	0.08770917	1.6
0.2683989	0.08770917	1.6
0.2685701	0.08770522	1.6
0.2685701	0.08770522	1.6
0.2685701	0.08770522	1.6
0.2689025	0.08759738	1.6
0.2689025	0.08759738	1.6
0.2689025	0.08759738	1.6
0.2690246	0.08799962	1.6
0.2690246	0.08799962	1.6
0.2692635	0.08826596	1.6
0.2692635	0.08826596	1.6
0.2692635	0.08826596	1.6
0.2691295	0.08842371	1.6
0.2691295	0.08842371	1.6
0.2691295	0.08842371	1.6
0.2688686	0.08879066	1.6
0.2688686	0.08879066	1.6
0.2686645	0.08910186	1.6
0.2686645	0.08910186	1.6
0.2686645	0.08910186	1.6
0.2684743	0.08938383	1.6
0.2684743	0.08938383	1.6
0.2684743	0.08938383	1.6
0.2683082	0.08960261	1.6
0.2683082	0.08960261	1.6
0.268153	0.0898433	1.6
0.268153	0.0898433	1.6
0.268153	0.0898433	1.6
0.2680748	0.09011128	1.6
0.2680748	0.09011128	1.6
0.2679334	0.09030529	1.6
0.2679334	0.09030529	1.6
0.2679334	0.09030529	1.6
0.2679334	0.09030529	1.6
0.2679334	0.09030529	1.6
0.2679334	0.09030529	1.6
0.255405	0.1071261	1.6
0.255405	0.1071261	1.6
0.2564613	0.1090028	1.6
0.2564613	0.1090028	1.6
0.2564613	0.1090028	1.6
0.2593184	0.1112697	1.6
0.2593184	0.1112697	1.6
0.2593184	0.1112697	1.6
0.2584525	0.1109322	1.6
0.2584525	0.1109322	1.6
0.2575863	0.1107426	1.6
0.2575863	0.1107426	1.6
0.2575863	0.1107426	1.6
0.2570916	0.1105723	1.6
0.2570916	0.1105723	1.6
0.2568264	0.1122823	1.6
0.2568264	0.1122823	1.6
0.2568264	0.1122823	1.6
0.2568264	0.1122823	1.6
0.2601632	0.1402509	1.6
0.2601632	0.1402509	1.6
0.2601632	0.1402509	1.6
0.2599262	0.1393275	1.6
0.2599262	0.1393275	1.6
0.2599262	0.1393275	1.6
0.259518	0.1391032	1.6
0.259518	0.1391032	1.6
0.2592125	0.1390395	1.6
0.2592125	0.1390395	1.6
0.2592125	0.1390395	1.6
0.258848	0.1389927	1.6
0.258848	0.1389927	1.6
0.258848	0.1389927	1.6
0.2584071	0.1389039	1.6
0.2584071	0.1389039	1.6
0.2575926	0.1384396	1.6
0.2575926	0.1384396	1.6
0.2575926	0.1384396	1.6
0.2567937	0.1389927	1.6
0.2567937	0.1389927	1.6
0.2567937	0.1389927	1.6
0.2567937	0.1389927	1.6
0.2567937	0.1389927	1.6
0.2421563	0.158245	1.6
0.2421563	0.158245	1.6
0.2421563	0.158245	1.6
0.2419153	0.1585363	1.6
0.2419153	0.1585363	1.6
0.2409103	0.158215	1.6
0.2409103	0.158215	1.6
0.2409103	0.158215	1.6
0.2400896	0.158653	1.6
0.2400896	0.158653	1.6
0.2405425	0.1592602	1.6
0.2405425	0.1592602	1.6
0.2405425	0.1592602	1.6
0.2408253	0.1607844	1.6
0.2408253	0.1607844	1.6
0.2408253	0.1607844	1.6
0.01	0.01	1.6
0.01	0.01	1.6
0.2408253	0.1607844	1.6
0.2408253	0.1607844	1.6
0.2408253	0.1607844	1.6
0.2408253	0.1607844	1.6
0.2408253	0.1607844	1.6
0.2408253	0.1607844	1.6
0.3189902	0.1700193	1.6
0.3189902	0.1700193	1.6
0.3189902	0.1700193	1.6
0.3189902	0.1700193	1.6
0.3189902	0.1700193	1.6
0.3189902	0.1700193	1.6
0.3189902	0.1700193	1.6
0.3189902	0.1700193	1.6
0.03069471	0.1099991	1.6
0.03069471	0.1099991	1.6
0.02984368	0.1107058	1.6
0.02984368	0.1107058	1.6
0.02984368	0.1107058	1.6
0.03307366	0.1090845	1.6
0.03307366	0.1090845	1.6
0.03307366	0.1090845	1.6
0.02072294	0.09590631	1.6
0.02072294	0.09590631	1.6
0.02072294	0.09590631	1.6
0.02072294	0.09590631	1.6
0.02072294	0.09590631	1.6
0.1085808	0.1186298	1.6
0.1085808	0.1186298	1.6
0.1085808	0.1186298	1.6
0.1068534	0.1164133	1.6
0.1068534	0.1164133	1.6
0.1072796	0.113891	1.6
0.1072796	0.113891	1.6
0.1072796	0.113891	1.6
0.1082754	0.1059433	1.6
0.1082754	0.1059433	1.6
0.1082754	0.1059433	1.6
0.1082754	0.1059433	1.6
0.1082754	0.1059433	1.6
0.1082754	0.1059433	1.6
0.1082754	0.1059433	1.6
0.1082754	0.1059433	1.6
0.1413921	0.08127832	1.6
0.1413921	0.08127832	1.6
0.1413921	0.08127832	1.6
0.1413921	0.08127832	1.6
0.1413921	0.08127832	1.6
0.1413921	0.08127832	1.6
0.1413921	0.08127832	1.6
0.1413921	0.08127832	1.6
-0.2256744	0.1318469	1.6
-0.2256744	0.1318469	1.6
-0.2256744	0.1318469	1.6
-0.2258163	0.1337447	1.6
-0.2258163	0.1337447	1.6
-0.2261094	0.1342258	1.6
-0.2261094	0.1342258	1.6
-0.2261094	0.1342258	1.6
-0.2261094	0.1342258	1.6
-0.2261094	0.1342258	1.6
-0.2850675	0.1935861	1.6
-0.2850675	0.1935861	1.6
-0.2850675	0.1935861	1.6
-0.2911776	0.2145232	1.6
-0.2911776	0.2145232	1.6
-0.2911776	0.2145232	1.6
-0.2925371	0.2161275	1.6
-0.2925371	0.2161275	1.6
-0.2934552	0.2178251	1.6
-0.2934552	0.2178251	1.6
-0.2934552	0.2178251	1.6
-0.2936331	0.2194066	1.6
-0.2936331	0.2194066	1.6
-0.2936331	0.2194066	1.6
-0.2941766	0.2207775	1.6
-0.2941766	0.2207775	1.6
-0.2947513	0.2222278	1.6
-0.2947513	0.2222278	1.6
-0.2947513	0.2222278	1.6
-0.2951965	0.2233499	1.6
-0.2951965	0.2233499	1.6
-0.2951965	0.2233499	1.6
-0.2970393	0.2148979	1.6
-0.2970393	0.2148979	1.6
-0.3084075	0.2516014	1.6
-0.3084075	0.2516014	1.6
-0.3079426	0.2521792	1.6
-0.3079426	0.2521792	1.6
-0.3087402	0.2546503	1.6
-0.3087402	0.2546503	1.6
-0.3095093	0.255556	1.6
-0.3095093	0.255556	1.6
-0.3095093	0.255556	1.6
-0.3096014	0.2549679	1.6
-0.3096014	0.2549679	1.6
-0.3094579	0.2556767	1.6
-0.3094579	0.2556767	1.6
-0.3094579	0.2556767	1.6
-0.3092786	0.2555721	1.6
-0.3092786	0.2555721	1.6
-0.3092786	0.2555721	1.6
-0.3097214	0.2562373	1.6
-0.3097214	0.2562373	1.6
-0.3096826	0.2566197	1.6
-0.3096826	0.2566197	1.6
-0.3096826	0.2566197	1.6
-0.3097961	0.2570257	1.6
-0.3097961	0.2570257	1.6
-0.3097961	0.2570257	1.6
-0.3095474	0.2569838	1.6
-0.3095474	0.2569838	1.6
-0.3094958	0.2573425	1.6
-0.3094958	0.2573425	1.6
-0.3094958	0.2573425	1.6
-0.3095198	0.2573486	1.6
-0.3095198	0.2573486	1.6
-0.3095198	0.2573486	1.6
-0.309629	0.2572579	1.6
-0.309629	0.2572579	1.6
-0.3096464	0.2576112	1.6
-0.3096464	0.2576112	1.6
-0.3096464	0.2576112	1.6
-0.3094311	0.257493	1.6
-0.3094311	0.257493	1.6
-0.3094311	0.257493	1.6
-0.3095273	0.2578019	1.6
-0.3095273	0.2578019	1.6
-0.3096215	0.2581796	1.6
-0.3096215	0.2581796	1.6
-0.3096215	0.2581796	1.6
-0.3097349	0.2582047	1.6
-0.3097349	0.2582047	1.6
-0.3097349	0.2582047	1.6
-0.3097647	0.2583785	1.6
-0.3097647	0.2583785	1.6
-0.3097698	0.2586094	1.6
-0.3097698	0.2586094	1.6
-0.3097698	0.2586094	1.6
-0.3097698	0.2586094	1.6
-0.3097698	0.2586094	1.6
-0.3097698	0.2586094	1.6
-0.3104098	0.1982779	1.6
-0.3104098	0.1982779	1.6
-0.3050277	0.190245	1.6
-0.3050277	0.190245	1.6
-0.3050277	0.190245	1.6
-0.3032264	0.1862141	1.6
-0.3032264	0.1862141	1.6
-0.3032264	0.1862141	1.6
-0.3057252	0.1841985	1.6
-0.3057252	0.1841985	1.6
-0.3070073	0.1832861	1.6
-0.3070073	0.1832861	1.6
-0.3070073	0.1832861	1.6
-0.3075801	0.1823191	1.6
-0.3075801	0.1823191	1.6
-0.3075801	0.1823191	1.6
-0.3081272	0.1816816	1.6
-0.3081272	0.1816816	1.6
-0.3086351	0.1811803	1.6
-0.3086351	0.1811803	1.6
-0.3086351	0.1811803	1.6
-0.3086351	0.1811803	1.6
-0.3086351	0.1811803	1.6
-0.3086351	0.1811803	1.6
-0.3086351	0.1811803	1.6
-0.3086351	0.1811803	1.6
-0.2488765	0.135759	1.6
-0.2488765	0.135759	1.6
-0.2488765	0.135759	1.6
-0.2445511	0.1315263	1.6
-0.2445511	0.1315263	1.6
-0.2445511	0.1315263	1.6
-0.2419836	0.1287516	1.6
-0.2419836	0.1287516	1.6
-0.2398426	0.1263257	1.6
-0.2398426	0.1263257	1.6
-0.2398426	0.1263257	1.6
-0.2383618	0.1246319	1.6
-0.2383618	0.1246319	1.6
-0.2370281	0.1231761	1.6
-0.2370281	0.1231761	1.6
-0.2370281	0.1231761	1.6
-0.2355852	0.1219154	1.6
-0.2355852	0.1219154	1.6
-0.2355852	0.1219154	1.6
-0.2343761	0.1213607	1.6
-0.2343761	0.1213607	1.6
-0.2328801	0.1193642	1.6
-0.2328801	0.1193642	1.6
-0.2328801	0.1193642	1.6
-0.2328801	0.1193642	1.6
-0.2328801	0.1193642	1.6
-0.2328801	0.1193642	1.6
-0.2159315	0.002051922	1.6
-0.2159315	0.002051922	1.6
-0.2184139	0.003726814	1.6
-0.2184139	0.003726814	1.6
-0.2184139	0.003726814	1.6
-0.2198886	0.004681849	1.6
-0.2198886	0.004681849	1.6
-0.2198886	0.004681849	1.6
-0.221152	0.005050207	1.6
-0.221152	0.005050207	1.6
-0.222398	0.005641138	1.6
-0.222398	0.005641138	1.6
-0.222398	0.005641138	1.6
-0.222398	0.005641138	1.6
-0.222398	0.005641138	1.6
-0.2776849	-0.0300761	1.6
-0.2776849	-0.0300761	1.6
-0.2776849	-0.0300761	1.6
-0.278612	-0.03964909	1.6
-0.278612	-0.03964909	1.6
-0.278612	-0.03964909	1.6
-0.2792121	-0.04399233	1.6
-0.2792121	-0.04399233	1.6
-0.2790859	-0.04724132	1.6
-0.2790859	-0.04724132	1.6
-0.2790859	-0.04724132	1.6
-0.2797329	-0.04909514	1.6
-0.2797329	-0.04909514	1.6
-0.2797329	-0.04909514	1.6
-0.2799646	-0.05042987	1.6
-0.2799646	-0.05042987	1.6
-0.2808969	-0.05115961	1.6
-0.2808969	-0.05115961	1.6
-0.2808969	-0.05115961	1.6
-0.2808969	-0.05115961	1.6
-0.2808969	-0.05115961	1.6
-0.2808969	-0.05115961	1.6
-0.2817525	-0.05239604	1.6
-0.2817525	-0.05239604	1.6
-0.2823306	-0.05299499	1.6
-0.2823306	-0.05299499	1.6
-0.2823306	-0.05299499	1.6
-0.2828607	-0.05314783	1.6
-0.2828607	-0.05314783	1.6
-0.2830299	-0.0533872	1.6
-0.2830299	-0.0533872	1.6
-0.2830299	-0.0533872	1.6
-0.2831867	-0.0534964	1.6
-0.2831867	-0.0534964	1.6
-0.2831867	-0.0534964	1.6
-0.2831867	-0.0534964	1.6
-0.2831867	-0.0534964	1.6
-0.2680309	-0.04956571	1.6
-0.2680309	-0.04956571	1.6
-0.2680309	-0.04956571	1.6
-0.2689501	-0.0490731	1.6
-0.2689501	-0.0490731	1.6
-0.2689501	-0.0490731	1.6
-0.2693263	-0.04874475	1.6
-0.2693263	-0.04874475	1.6
-0.2699335	-0.04888179	1.6
-0.2699335	-0.04888179	1.6
-0.2699335	-0.04888179	1.6
-0.2701101	-0.04804075	1.6
-0.2701101	-0.04804075	1.6
-0.2696466	-0.04776309	1.6
-0.2696466	-0.04776309	1.6
-0.2696466	-0.04776309	1.6
-0.2696196	-0.04776923	1.6
-0.2696196	-0.04776923	1.6
-0.2696196	-0.04776923	1.6
-0.2696196	-0.04776923	1.6
-0.2696196	-0.04776923	1.6
-0.3112459	-0.120971	1.6
-0.3112459	-0.120971	1.6
-0.3112459	-0.120971	1.6
-0.3105415	-0.120471	1.6
-0.3105415	-0.120471	1.6
-0.3105415	-0.120471	1.6
-0.3101855	-0.1200743	1.6
-0.3101855	-0.1200743	1.6
-0.3101367	-0.1200159	1.6
-0.3101367	-0.1200159	1.6
-0.3101367	-0.1200159	1.6
-0.3095155	-0.1198976	1.6
-0.3095155	-0.1198976	1.6
-0.3095155	-0.1198976	1.6
-0.3093099	-0.1197121	1.6
-0.3093099	-0.1197121	1.6
-0.3087838	-0.1197816	1.6
-0.3087838	-0.1197816	1.6
-0.3087838	-0.1197816	1.6
-0.3080648	-0.1199376	1.6
-0.3080648	-0.1199376	1.6
-0.3080648	-0.1199376	1.6
-0.3073502	-0.120336	1.6
-0.3073502	-0.120336	1.6
-0.3066849	-0.1204623	1.6
-0.3066849	-0.1204623	1.6
-0.3066849	-0.1204623	1.6
-0.3056755	-0.1205959	1.6
-0.3056755	-0.1205959	1.6
-0.3056755	-0.1205959	1.6
-0.3056755	-0.1205959	1.6
-0.3056755	-0.1205959	1.6
-0.316168	-0.1116631	1.6
-0.316168	-0.1116631	1.6
-0.316168	-0.1116631	1.6
-0.3165232	-0.1112411	1.6
-0.3165232	-0.1112411	1.6
-0.3165232	-0.1112411	1.6
-0.3165253	-0.1096037	1.6
-0.3165253	-0.1096037	1.6
-0.3164049	-0.1098778	1.6
-0.3164049	-0.1098778	1.6
-0.3164049	-0.1098778	1.6
-0.312721	-0.1152815	1.6
-0.312721	-0.1152815	1.6
-0.312721	-0.1152815	1.6
-0.3107278	-0.1196299	1.6
-0.3107278	-0.1196299	1.6
-0.3094268	-0.1226298	1.6
-0.3094268	-0.1226298	1.6
-0.3094268	-0.1226298	1.6
-0.3087323	-0.1251371	1.6
-0.3087323	-0.1251371	1.6
-0.3087323	-0.1251371	1.6
-0.3079743	-0.1270591	1.6
-0.3079743	-0.1270591	1.6
-0.3072048	-0.1290361	1.6
-0.3072048	-0.1290361	1.6
-0.3072048	-0.1290361	1.6
-0.3063865	-0.130588	1.6
-0.3063865	-0.130588	1.6
-0.3063865	-0.130588	1.6
-0.3057677	-0.1316312	1.6
-0.3057677	-0.1316312	1.6
-0.3057677	-0.1316312	1.6
-0.3057677	-0.1316312	1.6
-0.3057677	-0.1316312	1.6
-0.2977549	-0.1486052	1.6
-0.2977549	-0.1486052	1.6
-0.2977549	-0.1486052	1.6
-0.2977739	-0.1479928	1.6
-0.2977739	-0.1479928	1.6
-0.2977739	-0.1479928	1.6
-0.2977739	-0.1479928	1.6
-0.2977739	-0.1479928	1.6
-0.2977739	-0.1479928	1.6
-0.2977739	-0.1479928	1.6
-0.2977739	-0.1479928	1.6
-0.1175803	-0.1267665	1.6
-0.1175803	-0.1267665	1.6
-0.1170852	-0.1264213	1.6
-0.1170852	-0.1264213	1.6
-0.1170852	-0.1264213	1.6
-0.1169861	-0.1266469	1.6
-0.1169861	-0.1266469	1.6
-0.1169611	-0.1251125	1.6
-0.1169611	-0.1251125	1.6
-0.1169611	-0.1251125	1.6
-0.1172493	-0.1250956	1.6
-0.1172493	-0.1250956	1.6
-0.1172493	-0.1250956	1.6
-0.1169076	-0.1249456	1.6
-0.1169076	-0.1249456	1.6
-0.1166379	-0.1246228	1.6
-0.1166379	-0.1246228	1.6
-0.1166379	-0.1246228	1.6
-0.1166314	-0.1247033	1.6
-0.1166314	-0.1247033	1.6
-0.1166314	-0.1247033	1.6
-0.1166314	-0.1247033	1.6
-0.1166314	-0.1247033	1.6
-0.09185005	-0.1117087	1.6
-0.09185005	-0.1117087	1.6
-0.09185005	-0.1117087	1.6
-0.0917066	-0.1120742	1.6
-0.0917066	-0.1120742	1.6
-0.0917066	-0.1120742	1.6
-0.09171545	-0.1120731	1.6
-0.09171545	-0.1120731	1.6
-0.09095789	-0.1120856	1.6
-0.09095789	-0.1120856	1.6
-0.09095789	-0.1120856	1.6
-0.09071285	-0.1128099	1.6
-0.09071285	-0.1128099	1.6
-0.09081536	-0.1131749	1.6
-0.09081536	-0.1131749	1.6
-0.09081536	-0.1131749	1.6
-0.09062474	-0.1129947	1.6
-0.09062474	-0.1129947	1.6
-0.09062474	-0.1129947	1.6
-0.09095562	-0.1125703	1.6
-0.09095562	-0.1125703	1.6
-0.09116314	-0.1104714	1.6
-0.09116314	-0.1104714	1.6
-0.09116314	-0.1104714	1.6
-0.09116314	-0.1104714	1.6
-0.09116314	-0.1104714	1.6
-0.09116314	-0.1104714	1.6
-0.07479475	-0.08986084	1.6
-0.07479475	-0.08986084	1.6
-0.07479475	-0.08986084	1.6
-0.07479475	-0.08986084	1.6
-0.07479475	-0.08986084	1.6
-0.03608339	-0.08596203	1.6
-0.03608339	-0.08596203	1.6
-0.03608339	-0.08596203	1.6
-0.03608339	-0.08596203	1.6
-0.03608339	-0.08596203	1.6
-0.03608339	-0.08596203	1.6
-0.06784404	-0.1285746	1.6
-0.06784404	-0.1285746	1.6
-0.06641375	-0.1245227	1.6
-0.06641375	-0.1245227	1.6
-0.06641375	-0.1245227	1.6
-0.06524227	-0.1194543	1.6
-0.06524227	-0.1194543	1.6
-0.06524227	-0.1194543	1.6
-0.06484485	-0.1165631	1.6
-0.06484485	-0.1165631	1.6
-0.06411577	-0.1141173	1.6
-0.06411577	-0.1141173	1.6
-0.06411577	-0.1141173	1.6
-0.06296731	-0.1129421	1.6
-0.06296731	-0.1129421	1.6
-0.06235894	-0.1126719	1.6
-0.06235894	-0.1126719	1.6
-0.06235894	-0.1126719	1.6
-0.0619315	-0.1127082	1.6
-0.0619315	-0.1127082	1.6
-0.0619315	-0.1127082	1.6
-0.0619315	-0.1127082	1.6
-0.0619315	-0.1127082	1.6
-0.0619315	-0.1127082	1.6
-0.0619315	-0.1127082	1.6
-0.0619315	-0.1127082	1.6
0.03809577	-0.120165	1.6
0.03809577	-0.120165	1.6
0.03809577	-0.120165	1.6
0.03749364	-0.1184367	1.6
0.03749364	-0.1184367	1.6
0.03645384	-0.1190156	1.6
0.03645384	-0.1190156	1.6
0.03645384	-0.1190156	1.6
0.03542235	-0.1183607	1.6
0.03542235	-0.1183607	1.6
0.03542235	-0.1183607	1.6
0.03542235	-0.1183607	1.6
0.03542235	-0.1183607	1.6
0.03340597	-0.1189344	1.6
0.03340597	-0.1189344	1.6
0.0337361	-0.1192524	1.6
0.0337361	-0.1192524	1.6
0.0337361	-0.1192524	1.6
0.03348545	-0.1197311	1.6
0.03348545	-0.1197311	1.6
0.03348545	-0.1197311	1.6
0.03311925	-0.1200701	1.6
0.03311925	-0.1200701	1.6
0.03293439	-0.1205943	1.6
0.03293439	-0.1205943	1.6
0.03293439	-0.1205943	1.6
0.03268492	-0.120989	1.6
0.03268492	-0.120989	1.6
0.03268492	-0.120989	1.6
0.03265062	-0.1208354	1.6
0.03265062	-0.1208354	1.6
0.03273299	-0.1204855	1.6
0.03273299	-0.1204855	1.6
0.03273299	-0.1204855	1.6
0.03271191	-0.1198651	1.6
0.03271191	-0.1198651	1.6
0.03271191	-0.1198651	1.6
0.03283684	-0.1193859	1.6
0.03283684	-0.1193859	1.6
0.03283684	-0.1193859	1.6
0.03280277	-0.1188424	1.6
0.03280277	-0.1188424	1.6
0.03258935	-0.1184034	1.6
0.03258935	-0.1184034	1.6
0.03258935	-0.1184034	1.6
0.03256179	-0.1179255	1.6
0.03256179	-0.1179255	1.6
0.03249054	-0.1174231	1.6
0.03249054	-0.1174231	1.6
0.03249054	-0.1174231	1.6
0.03249383	-0.1167898	1.6
0.03249383	-0.1167898	1.6
0.03249383	-0.1167898	1.6
0.03239161	-0.1163611	1.6
0.03239161	-0.1163611	1.6
0.03239161	-0.1163611	1.6
0.03239161	-0.1163611	1.6
0.03239161	-0.1163611	1.6
0.03239161	-0.1163611	1.6
0.03239161	-0.1163611	1.6
0.03239161	-0.1163611	1.6
0.2638208	-0.1504072	1.6
