# Supplementary material for: Saliency detection of textured 3D models based on multi-view information and texel descriptor
Source: PeerJ Comput Sci. 2023 Oct 25;9:e1584. doi: 10.7717/peerj-cs.1584 (PMC10703070; doi:10.7717/peerj-cs.1584)
Supplement: Supplemental Information 2 [file peerj-cs-09-1584-s002.zip › zy2/26.txt]

0.2638208	-0.1504072	1.6
0.2644909	-0.1517122	1.6
0.2644909	-0.1517122	1.6
0.2644909	-0.1517122	1.6
0.2640813	-0.150502	1.6
0.2640813	-0.150502	1.6
0.2639822	-0.1486749	1.6
0.2639822	-0.1486749	1.6
0.2639822	-0.1486749	1.6
0.2644686	-0.1471861	1.6
0.2644686	-0.1471861	1.6
0.2659116	-0.1458417	1.6
0.2659116	-0.1458417	1.6
0.2659116	-0.1458417	1.6
0.2662958	-0.1450938	1.6
0.2662958	-0.1450938	1.6
0.2662958	-0.1450938	1.6
0.2667428	-0.1434772	1.6
0.2667428	-0.1434772	1.6
0.2664765	-0.1427854	1.6
0.2664765	-0.1427854	1.6
0.2664765	-0.1427854	1.6
0.2662263	-0.1421217	1.6
0.2662263	-0.1421217	1.6
0.2662263	-0.1421217	1.6
0.2662263	-0.1421217	1.6
0.2662263	-0.1421217	1.6
0.2652949	-0.1414366	1.6
0.2652949	-0.1414366	1.6
0.2652949	-0.1414366	1.6
0.2751539	-0.1132933	1.6
0.2751539	-0.1132933	1.6
0.04637841	-0.09047458	1.6
0.04637841	-0.09047458	1.6
0.04637841	-0.09047458	1.6
0.04566251	-0.09095227	1.6
0.04566251	-0.09095227	1.6
0.04566251	-0.09095227	1.6
0.04441945	-0.09022262	1.6
0.04441945	-0.09022262	1.6
0.04372005	-0.08918318	1.6
0.04372005	-0.08918318	1.6
0.04372005	-0.08918318	1.6
0.0437676	-0.0873607	1.6
0.0437676	-0.0873607	1.6
0.0437676	-0.0873607	1.6
0.04359476	-0.08618318	1.6
0.04359476	-0.08618318	1.6
0.04297297	-0.08547101	1.6
0.04297297	-0.08547101	1.6
0.04297297	-0.08547101	1.6
0.04225591	-0.08511192	1.6
0.04225591	-0.08511192	1.6
0.04225591	-0.08511192	1.6
0.04174717	-0.08558112	1.6
0.04174717	-0.08558112	1.6
0.04157986	-0.08573942	1.6
0.04157986	-0.08573942	1.6
0.04157986	-0.08573942	1.6
0.04131531	-0.08616824	1.6
0.04131531	-0.08616824	1.6
0.04131531	-0.08616824	1.6
0.04109932	-0.08574804	1.6
0.04109932	-0.08574804	1.6
0.04109932	-0.08574804	1.6
0.04109932	-0.08574804	1.6
0.04109932	-0.08574804	1.6
0.04109932	-0.08574804	1.6
0.04109932	-0.08574804	1.6
0.04109932	-0.08574804	1.6
0.01134889	-0.07419685	1.6
0.01134889	-0.07419685	1.6
0.04099534	-0.01854607	1.6
0.04099534	-0.01854607	1.6
0.04099534	-0.01854607	1.6
0.03684428	-0.01458203	1.6
0.03684428	-0.01458203	1.6
0.03684428	-0.01458203	1.6
-0.01840154	-0.06264566	1.6
-0.01840154	-0.06264566	1.6
0.01170048	0.03654768	1.6
0.01170048	0.03654768	1.6
0.01170048	0.03654768	1.6
0.009544902	0.04043797	1.6
0.009544902	0.04043797	1.6
0.009544902	0.04043797	1.6
0.01010555	0.04229166	1.6
0.01010555	0.04229166	1.6
0.009363681	0.04291242	1.6
0.009363681	0.04291242	1.6
0.009363681	0.04291242	1.6
0.009391713	0.04395568	1.6
0.009391713	0.04395568	1.6
0.009391713	0.04395568	1.6
0.009353211	0.04564939	1.6
0.009353211	0.04564939	1.6
0.00844219	0.04672875	1.6
0.00844219	0.04672875	1.6
0.00844219	0.04672875	1.6
0.006757559	0.04893441	1.6
0.006757559	0.04893441	1.6
0.006757559	0.04893441	1.6
0.004412997	0.05075576	1.6
0.004412997	0.05075576	1.6
0.004412997	0.05075576	1.6
0.004412997	0.05075576	1.6
0.003579385	0.05151614	1.6
0.003579385	0.05151614	1.6
0.003579385	0.05151614	1.6
0.003949805	0.04958799	1.6
0.003949805	0.04958799	1.6
0.003949805	0.04958799	1.6
0.00451588	0.04885944	1.6
0.00451588	0.04885944	1.6
0.004844015	0.04886013	1.6
0.004844015	0.04886013	1.6
0.004844015	0.04886013	1.6
0.00512409	0.04918876	1.6
0.00512409	0.04918876	1.6
0.00512409	0.04918876	1.6
0.00512409	0.04918876	1.6
0.00512409	0.04918876	1.6
0.00512409	0.04918876	1.6
0.00512409	0.04918876	1.6
0.00512409	0.04918876	1.6
0.04869769	0.05746271	1.6
0.04869769	0.05746271	1.6
0.02223243	0.07946315	1.6
0.02223243	0.07946315	1.6
0.02223243	0.07946315	1.6
0.03045723	0.07732765	1.6
0.03045723	0.07732765	1.6
0.03045723	0.07732765	1.6
0.03814163	0.07946852	1.6
0.03814163	0.07946852	1.6
0.04217844	0.08508175	1.6
0.04217844	0.08508175	1.6
0.01	0.01	1.6
0.04217844	0.08508175	1.6
0.04217844	0.08508175	1.6
-0.0107147	0.1115013	1.6
-0.0107147	0.1115013	1.6
-0.0107147	0.1115013	1.6
-0.01382913	0.115831	1.6
-0.01382913	0.115831	1.6
-0.008734995	0.1250312	1.6
-0.008734995	0.1250312	1.6
-0.008734995	0.1250312	1.6
-0.01442629	0.1270227	1.6
-0.01442629	0.1270227	1.6
-0.01442629	0.1270227	1.6
-0.01614273	0.1334642	1.6
-0.01614273	0.1334642	1.6
-0.01614273	0.1334642	1.6
-0.01614273	0.1334642	1.6
-0.01614273	0.1334642	1.6
-0.02259228	0.1303421	1.6
-0.02259228	0.1303421	1.6
-0.01815471	0.2075691	1.6
-0.01815471	0.2075691	1.6
-0.01815471	0.2075691	1.6
-0.006737093	0.2368801	1.6
-0.006737093	0.2368801	1.6
-0.02581815	0.2678773	1.6
-0.02581815	0.2678773	1.6
-0.02581815	0.2678773	1.6
-0.02581815	0.2678773	1.6
-0.02581815	0.2678773	1.6
-0.02581815	0.2678773	1.6
-0.02715462	0.2995912	1.6
-0.02715462	0.2995912	1.6
-0.04515298	0.3334487	1.6
-0.04515298	0.3334487	1.6
-0.04515298	0.3334487	1.6
-0.04716052	0.3400978	1.6
-0.04716052	0.3400978	1.6
-0.04716052	0.3400978	1.6
-0.04716052	0.3400978	1.6
-0.04716052	0.3400978	1.6
-0.04128753	0.3475649	1.6
-0.04128753	0.3475649	1.6
-0.04128753	0.3475649	1.6
-0.03842162	0.3460411	1.6
-0.03842162	0.3460411	1.6
-0.03842162	0.3460411	1.6
-0.03524154	0.3444574	1.6
-0.03524154	0.3444574	1.6
-0.03524154	0.3444574	1.6
-0.03524154	0.3444574	1.6
-0.03524154	0.3444574	1.6
-0.0374517	0.3412905	1.6
-0.0374517	0.3412905	1.6
-0.0374517	0.3412905	1.6
-0.0374517	0.3412905	1.6
-0.0374517	0.3412905	1.6
-0.0374517	0.3412905	1.6
-0.0374517	0.3412905	1.6
-0.0374517	0.3412905	1.6
-0.0374517	0.3412905	1.6
-0.0374517	0.3412905	1.6
-0.02212206	0.07447392	1.6
-0.02212206	0.07447392	1.6
-0.02212206	0.07447392	1.6
-0.02377907	0.07434494	1.6
-0.02377907	0.07434494	1.6
-0.02396388	0.0769681	1.6
-0.02396388	0.0769681	1.6
-0.02396388	0.0769681	1.6
-0.02482678	0.07713508	1.6
-0.02482678	0.07713508	1.6
-0.02482678	0.07713508	1.6
-0.02694795	0.0748143	1.6
-0.02694795	0.0748143	1.6
-0.0292143	0.07233382	1.6
-0.0292143	0.07233382	1.6
-0.0292143	0.07233382	1.6
-0.03026977	0.06962457	1.6
-0.03026977	0.06962457	1.6
-0.03026977	0.06962457	1.6
-0.03073796	0.06684523	1.6
-0.03073796	0.06684523	1.6
-0.03141902	0.06414387	1.6
-0.03141902	0.06414387	1.6
-0.03141902	0.06414387	1.6
-0.032068	0.06195267	1.6
-0.032068	0.06195267	1.6
-0.032068	0.06195267	1.6
-0.032068	0.06195267	1.6
-0.032068	0.06195267	1.6
-0.032068	0.06195267	1.6
-0.032068	0.06195267	1.6
0.0003747484	-0.02602203	1.6
0.0003747484	-0.02602203	1.6
0.0003747484	-0.02602203	1.6
-0.032068	0.06195267	1.6
-0.032068	0.06195267	1.6
-0.032068	0.06195267	1.6
0.01955291	-0.1240599	1.6
0.01955291	-0.1240599	1.6
0.01831553	-0.1240192	1.6
0.01831553	-0.1240192	1.6
0.01831553	-0.1240192	1.6
0.01761587	-0.1252699	1.6
0.01761587	-0.1252699	1.6
0.01761587	-0.1252699	1.6
0.01721247	-0.1257894	1.6
0.01721247	-0.1257894	1.6
0.01850822	-0.1254867	1.6
0.01850822	-0.1254867	1.6
0.01850822	-0.1254867	1.6
0.01745445	-0.1275236	1.6
0.01745445	-0.1275236	1.6
0.01745445	-0.1275236	1.6
0.01723051	-0.1282828	1.6
0.01723051	-0.1282828	1.6
0.01669046	-0.1287593	1.6
0.01669046	-0.1287593	1.6
0.01669046	-0.1287593	1.6
0.0167621	-0.1279951	1.6
0.0167621	-0.1279951	1.6
0.01699613	-0.1266675	1.6
0.01699613	-0.1266675	1.6
0.01699613	-0.1266675	1.6
0.01833534	-0.1246751	1.6
0.01833534	-0.1246751	1.6
0.01833534	-0.1246751	1.6
0.01946639	-0.1230372	1.6
0.01946639	-0.1230372	1.6
0.02018602	-0.1216485	1.6
0.02018602	-0.1216485	1.6
0.02018602	-0.1216485	1.6
0.02018602	-0.1216485	1.6
0.02018602	-0.1216485	1.6
0.02018602	-0.1216485	1.6
0.021493	-0.1192498	1.6
0.021493	-0.1192498	1.6
0.02178059	-0.1185811	1.6
0.02178059	-0.1185811	1.6
0.02178059	-0.1185811	1.6
0.02224463	-0.1180265	1.6
0.02224463	-0.1180265	1.6
0.02251284	-0.1176436	1.6
0.02251284	-0.1176436	1.6
0.02251284	-0.1176436	1.6
0.02270602	-0.1172454	1.6
0.02270602	-0.1172454	1.6
0.02270602	-0.1172454	1.6
0.02292089	-0.116921	1.6
0.02292089	-0.116921	1.6
0.02365989	-0.1166964	1.6
0.02365989	-0.1166964	1.6
0.02365989	-0.1166964	1.6
0.02365989	-0.1166964	1.6
0.02365989	-0.1166964	1.6
0.02365989	-0.1166964	1.6
0.1054067	-0.2243915	1.6
0.1054067	-0.2243915	1.6
0.1032629	-0.2232038	1.6
0.1032629	-0.2232038	1.6
0.1032629	-0.2232038	1.6
0.1030439	-0.2211124	1.6
0.1030439	-0.2211124	1.6
0.1030439	-0.2211124	1.6
0.103526	-0.2198742	1.6
0.103526	-0.2198742	1.6
0.103526	-0.2198742	1.6
0.1041175	-0.2200263	1.6
0.1041175	-0.2200263	1.6
0.1048172	-0.2199061	1.6
0.1048172	-0.2199061	1.6
0.1048172	-0.2199061	1.6
0.1051392	-0.2188729	1.6
0.1051392	-0.2188729	1.6
0.1051392	-0.2188729	1.6
0.1048134	-0.2173228	1.6
0.1048134	-0.2173228	1.6
0.1048134	-0.2173228	1.6
0.1048134	-0.2173228	1.6
0.1048134	-0.2173228	1.6
0.1086298	-0.2263374	1.6
0.1086298	-0.2263374	1.6
0.1086298	-0.2263374	1.6
0.1086671	-0.2250324	1.6
0.1086671	-0.2250324	1.6
0.1086934	-0.224226	1.6
0.1086934	-0.224226	1.6
0.1086934	-0.224226	1.6
0.1086114	-0.2235055	1.6
0.1086114	-0.2235055	1.6
0.1086114	-0.2235055	1.6
0.1086114	-0.2235055	1.6
0.1086114	-0.2235055	1.6
0.1020752	-0.204988	1.6
0.1020752	-0.204988	1.6
0.1020752	-0.204988	1.6
0.1020752	-0.204988	1.6
0.1020752	-0.204988	1.6
0.095539	-0.1864704	1.6
0.095539	-0.1864704	1.6
0.095539	-0.1864704	1.6
0.12621	-0.1737451	1.6
0.12621	-0.1737451	1.6
0.12621	-0.1737451	1.6
0.1193641	-0.1729673	1.6
0.1193641	-0.1729673	1.6
0.1209615	-0.1687319	1.6
0.1209615	-0.1687319	1.6
0.122957	-0.1666022	1.6
0.122957	-0.1666022	1.6
0.122957	-0.1666022	1.6
0.1187111	-0.1699965	1.6
0.1187111	-0.1699965	1.6
0.1187111	-0.1699965	1.6
0.1156842	-0.172714	1.6
0.1156842	-0.172714	1.6
0.1131608	-0.1744178	1.6
0.1131608	-0.1744178	1.6
0.1131608	-0.1744178	1.6
0.1131608	-0.1744178	1.6
0.1131608	-0.1744178	1.6
0.1131608	-0.1744178	1.6
0.1131608	-0.1744178	1.6
0.1131608	-0.1744178	1.6
-0.0574138	-0.1955283	1.6
-0.0574138	-0.1955283	1.6
-0.0574138	-0.1955283	1.6
-0.05646975	-0.1957868	1.6
-0.05646975	-0.1957868	1.6
-0.05524298	-0.1957364	1.6
-0.05524298	-0.1957364	1.6
-0.05524298	-0.1957364	1.6
-0.05467307	-0.1959484	1.6
-0.05467307	-0.1959484	1.6
-0.05467307	-0.1959484	1.6
-0.05747766	-0.1985393	1.6
-0.05747766	-0.1985393	1.6
-0.05621293	-0.1977479	1.6
-0.05621293	-0.1977479	1.6
-0.05621293	-0.1977479	1.6
-0.0552003	-0.1972777	1.6
-0.0552003	-0.1972777	1.6
-0.0552003	-0.1972777	1.6
-0.0552003	-0.1972777	1.6
-0.0552003	-0.1972777	1.6
-0.05559842	-0.1983251	1.6
-0.05559842	-0.1983251	1.6
-0.05559842	-0.1983251	1.6
-0.05559842	-0.1983251	1.6
-0.05559842	-0.1983251	1.6
-0.08596668	-0.2163307	1.6
-0.08596668	-0.2163307	1.6
-0.08596668	-0.2163307	1.6
-0.08624152	-0.21463	1.6
-0.08624152	-0.21463	1.6
-0.08690665	-0.2128499	1.6
-0.08690665	-0.2128499	1.6
-0.08690665	-0.2128499	1.6
-0.08736756	-0.2122686	1.6
-0.08736756	-0.2122686	1.6
-0.08736756	-0.2122686	1.6
-0.08793788	-0.2108067	1.6
-0.08793788	-0.2108067	1.6
-0.0884079	-0.2096419	1.6
-0.0884079	-0.2096419	1.6
-0.0884079	-0.2096419	1.6
-0.08809307	-0.2093084	1.6
-0.08809307	-0.2093084	1.6
-0.08809307	-0.2093084	1.6
-0.08800951	-0.208499	1.6
-0.08800951	-0.208499	1.6
-0.08761826	-0.2077099	1.6
-0.08761826	-0.2077099	1.6
-0.08761826	-0.2077099	1.6
-0.08773067	-0.2070016	1.6
-0.08773067	-0.2070016	1.6
-0.08773067	-0.2070016	1.6
-0.08773067	-0.2070016	1.6
-0.08773067	-0.2070016	1.6
-0.03434648	-0.02598608	1.6
-0.03434648	-0.02598608	1.6
-0.03434648	-0.02598608	1.6
-0.03325169	-0.0193088	1.6
-0.03325169	-0.0193088	1.6
-0.03325169	-0.0193088	1.6
-0.03410079	-0.014357	1.6
-0.03410079	-0.014357	1.6
-0.03573148	-0.01076691	1.6
-0.03573148	-0.01076691	1.6
-0.03573148	-0.01076691	1.6
-0.03633868	-0.006951002	1.6
-0.03633868	-0.006951002	1.6
-0.03708082	-0.002857128	1.6
-0.03708082	-0.002857128	1.6
-0.03708082	-0.002857128	1.6
-0.03752625	4.675239E-05	1.6
-0.03752625	4.675239E-05	1.6
-0.03752625	4.675239E-05	1.6
-0.03752625	4.675239E-05	1.6
-0.03752625	4.675239E-05	1.6
-0.01201108	0.03049977	1.6
-0.01201108	0.03049977	1.6
-0.01201108	0.03049977	1.6
-0.01201108	0.03049977	1.6
-0.01201108	0.03049977	1.6
-0.01201108	0.03049977	1.6
-0.01094568	0.03171936	1.6
-0.01094568	0.03171936	1.6
-0.01055301	0.03159847	1.6
-0.01055301	0.03159847	1.6
-0.01055301	0.03159847	1.6
-0.0102663	0.0318104	1.6
-0.0102663	0.0318104	1.6
-0.01064862	0.03221364	1.6
-0.01064862	0.03221364	1.6
-0.01064862	0.03221364	1.6
-0.01071531	0.03248328	1.6
-0.01071531	0.03248328	1.6
-0.01071531	0.03248328	1.6
-0.01047213	0.03330857	1.6
-0.01047213	0.03330857	1.6
-0.01047213	0.03330857	1.6
-0.01018301	0.03406028	1.6
-0.01018301	0.03406028	1.6
-0.01012206	0.03435927	1.6
-0.01012206	0.03435927	1.6
-0.01012206	0.03435927	1.6
-0.01012206	0.03435927	1.6
-0.01012206	0.03435927	1.6
0.00518933	0.07119139	1.6
0.00518933	0.07119139	1.6
0.00518933	0.07119139	1.6
0.00535892	0.07017041	1.6
0.00535892	0.07017041	1.6
0.00535892	0.07017041	1.6
0.003282497	0.07072103	1.6
0.003282497	0.07072103	1.6
0.002689605	0.07036915	1.6
0.002689605	0.07036915	1.6
0.002689605	0.07036915	1.6
-0.004148388	0.06541485	1.6
-0.004148388	0.06541485	1.6
-0.004148388	0.06541485	1.6
-0.004148388	0.06541485	1.6
-0.004148388	0.06541485	1.6
-0.004148388	0.06541485	1.6
-0.004148388	0.06541485	1.6
-0.004148388	0.06541485	1.6
-0.0114991	0.2790239	1.6
-0.0114991	0.2790239	1.6
-0.0114991	0.2790239	1.6
-0.01222419	0.2739903	1.6
-0.01222419	0.2739903	1.6
-0.01361271	0.2725789	1.6
-0.01361271	0.2725789	1.6
-0.01361271	0.2725789	1.6
-0.01342971	0.2721577	1.6
-0.01342971	0.2721577	1.6
-0.01342971	0.2721577	1.6
-0.01350624	0.2715816	1.6
-0.01350624	0.2715816	1.6
-0.01341378	0.2720789	1.6
-0.01341378	0.2720789	1.6
-0.01341378	0.2720789	1.6
-0.01349496	0.2730798	1.6
-0.01349496	0.2730798	1.6
-0.01349496	0.2730798	1.6
-0.0138648	0.2747563	1.6
-0.0138648	0.2747563	1.6
-0.0138648	0.2747563	1.6
-0.0138648	0.2747563	1.6
-0.0138648	0.2747563	1.6
0.002854493	0.3371095	1.6
0.002854493	0.3371095	1.6
0.002854493	0.3371095	1.6
0.004334492	0.3390374	1.6
0.004334492	0.3390374	1.6
0.004798738	0.3405627	1.6
0.004798738	0.3405627	1.6
0.004798738	0.3405627	1.6
0.004805525	0.340933	1.6
0.004805525	0.340933	1.6
0.004805525	0.340933	1.6
0.0051074	0.3404446	1.6
0.0051074	0.3404446	1.6
0.005083309	0.3400525	1.6
0.005083309	0.3400525	1.6
0.005083309	0.3400525	1.6
0.004894163	0.3402313	1.6
0.004894163	0.3402313	1.6
0.004879484	0.3398703	1.6
0.004879484	0.3398703	1.6
0.004879484	0.3398703	1.6
0.004598057	0.3396481	1.6
0.004598057	0.3396481	1.6
0.004598057	0.3396481	1.6
0.004383452	0.3396793	1.6
0.004383452	0.3396793	1.6
0.004253685	0.3392851	1.6
0.004253685	0.3392851	1.6
0.004253685	0.3392851	1.6
0.004136531	0.3385882	1.6
0.004136531	0.3385882	1.6
0.004136531	0.3385882	1.6
0.003876684	0.3381905	1.6
0.003876684	0.3381905	1.6
0.003738243	0.3376915	1.6
0.003738243	0.3376915	1.6
0.003738243	0.3376915	1.6
0.003549508	0.3368927	1.6
0.003549508	0.3368927	1.6
0.003549508	0.3368927	1.6
0.003545881	0.3361264	1.6
0.003545881	0.3361264	1.6
0.003542967	0.3352222	1.6
0.003542967	0.3352222	1.6
0.003542967	0.3352222	1.6
0.003542967	0.3352222	1.6
0.003542967	0.3352222	1.6
0.003542967	0.3352222	1.6
0.002865703	0.3336707	1.6
0.002865703	0.3336707	1.6
0.002497843	0.3329247	1.6
0.002497843	0.3329247	1.6
0.002497843	0.3329247	1.6
0.002433913	0.3320546	1.6
0.002433913	0.3320546	1.6
0.002433913	0.3320546	1.6
0.002143602	0.3312585	1.6
0.002143602	0.3312585	1.6
0.002143602	0.3312585	1.6
0.002143602	0.3312585	1.6
0.002143602	0.3312585	1.6
0.002143602	0.3312585	1.6
0.002143602	0.3312585	1.6
0.002143602	0.3312585	1.6
0.01892199	0.05556096	1.6
0.01892199	0.05556096	1.6
0.01863913	0.05645175	1.6
0.01863913	0.05645175	1.6
0.01863913	0.05645175	1.6
0.01778399	0.05712143	1.6
0.01778399	0.05712143	1.6
0.01778399	0.05712143	1.6
0.01664071	0.05775987	1.6
0.01664071	0.05775987	1.6
0.01629064	0.05693065	1.6
0.01629064	0.05693065	1.6
0.01629064	0.05693065	1.6
0.0159076	0.05611302	1.6
0.0159076	0.05611302	1.6
0.0159076	0.05611302	1.6
0.01544443	0.05564484	1.6
0.01544443	0.05564484	1.6
0.01544443	0.05564484	1.6
0.01544443	0.05564484	1.6
0.01544443	0.05564484	1.6
0.00702737	0.04617693	1.6
0.00702737	0.04617693	1.6
0.00702737	0.04617693	1.6
0.06707641	-0.05437685	1.6
0.06707641	-0.05437685	1.6
0.06692591	-0.05834991	1.6
0.06692591	-0.05834991	1.6
0.06692591	-0.05834991	1.6
0.06731866	-0.06012236	1.6
0.06731866	-0.06012236	1.6
0.06731866	-0.06012236	1.6
0.06765576	-0.06021149	1.6
0.06765576	-0.06021149	1.6
0.06734966	-0.06065535	1.6
0.06734966	-0.06065535	1.6
0.06734966	-0.06065535	1.6
0.06699405	-0.06105711	1.6
0.06699405	-0.06105711	1.6
0.06699405	-0.06105711	1.6
0.06710047	-0.06075237	1.6
0.06710047	-0.06075237	1.6
0.06705427	-0.06030594	1.6
0.06705427	-0.06030594	1.6
0.06705427	-0.06030594	1.6
0.06711734	-0.0597752	1.6
0.06711734	-0.0597752	1.6
0.06711734	-0.0597752	1.6
0.06676548	-0.05911756	1.6
0.06676548	-0.05911756	1.6
0.06683	-0.05810276	1.6
0.06683	-0.05810276	1.6
0.06683	-0.05810276	1.6
0.06683	-0.05810276	1.6
0.06683	-0.05810276	1.6
0.06683	-0.05810276	1.6
0.06063108	-0.1001635	1.6
0.06063108	-0.1001635	1.6
0.06063001	-0.1012493	1.6
0.06063001	-0.1012493	1.6
0.06063001	-0.1012493	1.6
0.06119525	-0.1001171	1.6
0.06119525	-0.1001171	1.6
0.06060132	-0.1008491	1.6
0.06060132	-0.1008491	1.6
0.06060132	-0.1008491	1.6
0.06022629	-0.1002548	1.6
0.06022629	-0.1002548	1.6
0.06022629	-0.1002548	1.6
0.06022856	-0.100219	1.6
0.06022856	-0.100219	1.6
0.06021732	-0.1006811	1.6
0.06021732	-0.1006811	1.6
0.06021732	-0.1006811	1.6
0.06007022	-0.1010097	1.6
0.06007022	-0.1010097	1.6
0.0598493	-0.1010516	1.6
0.0598493	-0.1010516	1.6
0.0598493	-0.1010516	1.6
0.0598493	-0.1010516	1.6
0.0598493	-0.1010516	1.6
0.0598493	-0.1010516	1.6
0.1025646	-0.1475364	1.6
0.1025646	-0.1475364	1.6
0.1052982	-0.1517126	1.6
0.1052982	-0.1517126	1.6
0.1052982	-0.1517126	1.6
0.1068617	-0.1576421	1.6
0.1068617	-0.1576421	1.6
0.1068617	-0.1576421	1.6
0.10762	-0.1612545	1.6
0.10762	-0.1612545	1.6
0.1081222	-0.1636301	1.6
0.1081222	-0.1636301	1.6
0.1081222	-0.1636301	1.6
0.1081222	-0.1636301	1.6
0.1081222	-0.1636301	1.6
0.1081222	-0.1636301	1.6
0.1082248	-0.1669788	1.6
0.1082248	-0.1669788	1.6
0.1083788	-0.1681071	1.6
0.1083788	-0.1681071	1.6
0.1083788	-0.1681071	1.6
0.1084035	-0.1687057	1.6
0.1084035	-0.1687057	1.6
0.1082007	-0.1692262	1.6
0.1082007	-0.1692262	1.6
0.1082007	-0.1692262	1.6
0.1086417	-0.1696945	1.6
0.1086417	-0.1696945	1.6
0.1086417	-0.1696945	1.6
0.1090246	-0.1703254	1.6
0.1090246	-0.1703254	1.6
0.1092551	-0.1704516	1.6
0.1092551	-0.1704516	1.6
0.1092551	-0.1704516	1.6
0.1092013	-0.1703773	1.6
0.1092013	-0.1703773	1.6
0.1092013	-0.1703773	1.6
0.1080104	-0.1692916	1.6
0.1080104	-0.1692916	1.6
0.1069401	-0.1685381	1.6
0.1069401	-0.1685381	1.6
0.1069401	-0.1685381	1.6
0.1069401	-0.1685381	1.6
0.1069401	-0.1685381	1.6
0.1069401	-0.1685381	1.6
0.1069401	-0.1685381	1.6
0.1069401	-0.1685381	1.6
0.022092	-0.009801529	1.6
0.022092	-0.009801529	1.6
0.022092	-0.009801529	1.6
0.02363402	-0.007591521	1.6
0.02363402	-0.007591521	1.6
0.0239284	-0.006484333	1.6
0.0239284	-0.006484333	1.6
0.0239284	-0.006484333	1.6
0.02411459	-0.006108429	1.6
0.02411459	-0.006108429	1.6
0.02411459	-0.006108429	1.6
0.02501243	-0.005324006	1.6
0.02501243	-0.005324006	1.6
0.02501243	-0.005324006	1.6
0.02501243	-0.005324006	1.6
0.02501243	-0.005324006	1.6
